# Supplementary material for: Rapid, accurate, computational discovery of Rho-independent transcription terminators illuminates their relationship to DNA uptake
Source: Genome Biol. 2007 Feb 21;8(2):R22. doi: 10.1186/gb-2007-8-2-r22 (PMC1852404; doi:10.1186/gb-2007-8-2-r22)
Supplement: Additional data file 4 — Best terminators found downstream of each of the genes of the 343 organisms studied. [file gb-2007-8-2-r22-S4.zip › Nitrobacter_hamburgensis_X14.bag]

   Nham_4041    1470 ..    1487 +  -4.1  -2.78679   CGATCGGCATCGGCA             CCAACAT TGCG ATGATGG              GTTTGCCTGACACGA  43 59
   Nham_4043    3024 ..    3035 +  -5.8  -3.16683   GCGGGTAATGAAGCG                CTGG CGAC CCAG                 TTGCTCCAGTGGAAT  51 377
   Nham_4046    5084 ..    5099 +  -3.9  -3.75153   CCGTTGTTCGGGCAT              CGCGG CCTGTT TCGCG               TTTGAATTGAGGGGC  54 5
   Nham_4047    6068 ..    6083 +  -6.8  -3.21276   GACCAAAAATATGAT              CG-CGCG AAG CGCGACG              TCTTATCAGGGCAGC  56 96
   Nham_4048 NONE
   Nham_4049 NONE
   Nham_4050    9236 ..    9263 + -14.9  -4.36914   AGTTCCGGATGTACT        GCTCCGTCGTC TCGCAT GGCGACGGAGC         TTTTCTCCCCCGAGC 100 90
   Nham_4051   10475 ..   10485 +  -5.4  -3.71378   ACTCAAGTGGAGCGA                 TCGA CTT TCGA                 TTTACCTCTCGGATA  58 262
   Nham_4052   12472 ..   12488 +  -5.8    -3.524   CTGTTCTGACGACAT              GGGAGG CGGAT TCTCCC              TTATCTCGCTCGATA  55 140
   Nham_4053   13485 ..   13535 +    -9  -3.92075   GGCGTCCAGCCGATG CACGACCATGATCCGGGCCCGGCC CTCAT GGTCGAGCC-GGATCA-GGTCGCC TTTGTGAATGCGCAT  74 511
   Nham_4057   22231 ..   22241 +  -3.2  -3.42574   GGGCAACTGGTTTGA                 TCGT CAT GCGA                 TTGTGGTGAGCTTGA  49 160
   Nham_4066   28040 ..   28060 +  -2.5   -4.0825   TTCCTGGCGAAAATC            AGAGAAAAC GTT GATTTCTCG            TTCTTTAGTTGACGG  56 156
   Nham_4068   30628 ..   30639 +  -4.4  -2.98942   TATCCTCACTTGCTT                TCGA ATCA TCGA                 TCTGTATCGCAAGAT  46 399
   Nham_4072 NONE
   Nham_4073   36367 ..   36379 +  -2.6  -3.38812   CCGTGGCAAGGTGAC                GTCG GAAAG CGGC                TATTATTGAAGACGA  46 4
   Nham_4074   37690 ..   37706 +  -6.5  -4.61566   ACCTAGAGAGAGGAA              GGCCC AGACATG GGGCC              TTTTGTCGTTTGCGG  78 515
   Nham_4076   38392 ..   38425 +    -3  -3.48276   GCAGCCTGAGCTAAC     TCG-GCGGGTCGCGC GGTCA GTGCGGCCCGAGCAA     TTCTATGAACGAAGA  49 190
   Nham_4077 NONE
   Nham_4078 NONE
   Nham_4079   43464 ..   43480 +  -2.1  -3.75153   CGATCCGGTGTCGTA              CACGGGT AGC ACGCGCG              TTTAGATTGAGGAGG  51 4
   Nham_4080   43994 ..   44005 +  -2.2  -4.21922   TTCACGCTCCGGTCT                CGTT GACA AGCG                 TTTGATTTTGAATCG  59 48
   Nham_4081 NONE
   Nham_4082   46456 ..   46477 +  -3.6  -5.45802   TGGTATCGCAGAAAC           TCTCCAGC TCGTTT GCTGGCGG            TTTTTGTTTTGGGCA  87 508
   Nham_4085   50284 ..   50308 +  -4.1  -3.67864   TCGTCGCATCGACAA          GCGTGCCGG TCTTGAC CCGGATCGC          TTTGGCCTTCAATTG  53 357
   Nham_4087   51135 ..   51161 + -14.5  -5.06414   TAACGGCTAAGGGAA        GGGCGCGGAGTG ATGT CA-TCCGCGCCC         TTTTTCTTGGGCGCG 100 38
   Nham_4089   52056 ..   52079 +   -11  -3.07222   CGTTTGCCGCCAATG          GAAACCCCGC CCCG GCGGAGTTTC           TATTGGGGTGGTGCT  69 121
   Nham_4092   55449 ..   55462 +  -3.8  -3.30771   TGCTCGTGGAATTGG               CCAC CCGCTC GTGG                TTGTAACCGCTATCG  48 496
   Nham_4097   60535 ..   60559 +  -6.4   -4.8048   TTCTCGGACCAGATA         GGCTCG-TGCG TCTC CGTAGCGGGCC          TTTTTGGTGTGGCCC  82 447
   Nham_4101   65261 ..   65293 +  -7.8  -4.41348   CGCGCTAGTTGTGAT     CA-AACGGCTGGTCT TTAC AGATCAGCCGTGATG      TTTGTTTCCAAGGAA  78 514
   Nham_4102   66241 ..   66266 + -11.1  -4.28487   CGTTCCACGCCCAGA         CCCGCCGGT TGCCTTTC GCCGGCGGG          TTTGATTTTGTCATG  90 134
   Nham_4109 NONE
   Nham_4110   71497 ..   71507 +  -4.6   -2.7362   GAACGCTCAGTTCAA                 CGGT TTT GCCG                 CTTGTAATCTTTCGG  44 124
   Nham_4115   74096 ..   74117 + -15.1  -3.59233   TCGGCGCTTGAACGG           CCCGCCGGT TGAA GCCGGCGGG            TTGGTTTGCTCCTTC  88 90
   Nham_4116   74958 ..   74976 + -10.3  -3.14132   ATGAGACGCCCGCCC             CTGGGAG CACAT CTCCCAG             TTCGTCCCGAGCGAG  66 37
   Nham_4120   79474 ..   79487 +  -8.1  -3.95424   ACATAATGGTCTGCC               GGACG GACT CGTCC                TTTGATGTTGGTAGT  71 519
   Nham_4124 NONE
   Nham_4126   83586 ..   83610 +  -6.3  -5.00616   CCGAGCTAGAAGGTA          AGTTCGCCGAC AAC GTCGACGGACC          TTTTTTAAGGCAGCG  86 255
   Nham_4129   86833 ..   86865 +  -7.5  -4.19238   TCTGTTATGGACCTG      CCGTCACCGGGACGG CCG CCGTAGTGGGGGCGG      TTTTGAACTTCGGCA  71 101
   Nham_4130   88087 ..   88117 +  -6.1  -3.28712   TCGTTTCATTATAAA      CTGCCGCATTCGCA AGAG TGCGGGAGCG-CAG       TTATGGCCAACGCGG  54 71
   Nham_4131   89233 ..   89243 +  -3.2  -2.87564   TTTAGATTCACCTGA                 CTAG CGG CTGG                 TATGTCGCAGCCTGC  42 26
   Nham_4132   91297 ..   91310 +  -3.7  -3.47227   CCCGGTCCTTCGTCA               GGCAG ACAA CCGCC                TTGTCGTACTTGGCG  49 205
   Nham_4139   99204 ..   99219 +  -2.4  -3.54424   CGGCTCGCGCAGTGT              CACCGG CCAA TCGGCG               TTTGCCGGCCTCCAG  49 376
   Nham_4144  103866 ..  103878 +  -2.6  -3.97307   TTGACTTTGGAACGT                CGCT GAACA GGCG                TTGTTATTAGCTCGG  56 298
   Nham_4145  104626 ..  104648 +  -9.8  -3.24245   CGCTGCCTAAAAAAA           GTCCGTCGAC GTT GTCGGCGAAC           TTACCTTCTAGCTCC  66 43
   Nham_4146  105818 ..  105828 +  -2.4  -3.99494   AAAGGGATTTGTTCA                 AGCC AGC GGCG                 TTATTATTCACTTGC  56 361
   Nham_4148  106402 ..  106427 +  -5.3  -3.85698   TCTTTGTTTGCACCT         GCCG-CGGGCGG CAA TCGTCCGGCGAC         TTTGTCAAGCGGACG  60 111
   Nham_4157  119330 ..  119369 +  -7.1  -3.28712   GAGCAGCACGATCTC  GCCGTTGGCGAATT-CGA GCGCG TCGTGATGCGCCGTCGGC  TTGTCGAGCGCGACC  56 487
   Nham_4159  120409 ..  120419 +  -2.4  -3.85698   ACCGGAACGTTCGCG                 CCCG AGC CGAG                 TTTATGCACAACACG  53 133
   Nham_4160  120715 ..  120748 +   -11  -3.65046   TAAGTCCTTGGTGTT     TTTTGGTGGCCGGG AAGTCA TCCGGCCACCTGAA      TTCTTGAGGTCGAGG  78 38
   Nham_4164  124370 ..  124392 +  -7.7  -3.59979   TCGCTGGCTTCAAAG          GCCGTC-AGC GCCT GCTCGGCGGC           TTTGGCGTCAACGGC  62 256
   Nham_4168  127591 ..  127613 + -15.6  -2.76689   CAGAGGCAAAAATCG           CGCGCAGCGT CGC ACGTTGCGCG           TCATCTATGTTGATC  78 310
   Nham_4170  128774 ..  128796 +  -7.7  -3.56099   GCTCTAACCAGCTTG           CCCGTCG GAGCGCGCG CGACGGG           TTTGGAAACGTTGTG  62 404
   Nham_4190 NONE
   Nham_4191 NONE
   Nham_4192 NONE
   Nham_4193 NONE
   Nham_4194 NONE
   Nham_4197  157553 ..  157572 +  -4.2  -3.61398   GGTTATCACTGAATG            CTCATGGA ATTC TCCCTGGG             TTATTAAAAGGAAAA  51 164
   Nham_4198 NONE
   Nham_4199 NONE
   Nham_4200  160967 ..  160979 +  -6.9   -2.6627   TCAGCCAATGACCCG                GTCGC TCC GCGGC                GTTCTGATAGCTTCG  50 484
   Nham_4202  162005 ..  162021 +  -7.9  -3.09193   GAGACAAGGTACGCC              GGACGGC AAT GGCGTCC              TTCGATCACTGTCCT  57 115
   Nham_4205  164534 ..  164562 +  -3.2  -2.82516   TCGTTAAATAATTCA       GT-AGC-GTCCCAA AGA TTGGGACCGCACAC       TCTGCTCATCAGCGC  41 320
   Nham_4206  165627 ..  165651 +    -5  -3.96327   GACCGGATACGAACT         GTCGCCGGCGCT GTT GGCGC-GG-GAC         TTTCTGATCAGGCCT  62 403
   Nham_4209  168212 ..  168251 +  -5.7  -3.09517   CGTGGTGCATGCGCT CCGTAA-CCTGCCGCGCGG ATCG CCGC-CTGTAGGCTTCCGG  TCCTTTCTCTGTCGT  49 66
   Nham_4211 NONE
   Nham_4212  170174 ..  170192 +    -6  -3.14522   TATGGGCAGCCGGCC             GCTCTTTA GCG TAAAGCGC             TTCAATCTCAATTAA  52 442
   Nham_4213 NONE
   Nham_4214  171602 ..  171618 +    -3  -3.97834   GGAACCGGAGGAACT             GC-GCAA CAGG TTGCCGC              TTTATCCTGAGATTG  58 58
   Nham_4224  181411 ..  181433 + -10.5  -2.74792   AGGCGGGAAGGGATG           CGTAGGGCG CGCAT CGCCCCACG           ATTTCGAGGTCCTGC  60 52
   Nham_4227  182382 ..  182392 +  -2.4   -3.5774   GCAGATGCTGCGCGA                 AGGC TTT GCCG                 TTTCAGACCTTGAGT  47 59
   Nham_4228  183487 ..  183516 +  -2.9  -4.94058   TCGGGAGGGAGCCAA      GC-CA-CGCCGAG CGGAGA CTTGGCGCTGAGC       TTTTGTTTCGCTTCA  76 338
   Nham_4230  185382 ..  185393 +  -7.2  -3.06133   CGCGTCGCTATTCCC                GCGG ATCG CCGC                 TTACATGCCACCTTA  54 438
   Nham_4232 NONE
   Nham_4233 NONE
   Nham_4234  187811 ..  187840 +  -3.5  -2.83403   TTGGCGTGAAGTGCA       CATGG-TAGTGCGG TCG TCGCACCAGCCAGG       ATTTGATCACAGCAG  42 301
   Nham_4236  189305 ..  189315 +  -2.4  -3.05816   TCAAGTGACCTATAA                 GGGC GAT GACC                 TTCGATCCGGAGTAG  41 62
   Nham_4237  190231 ..  190267 +  -2.8  -3.31792   GTGCGTTCTGCTTCG    TCCCCCGCGCGTTCGG CAAAT TCGAACGCGGAAAGGA    TTCTGCGCCTGATCG  45 339
   Nham_4240 NONE
   Nham_4241 NONE
   Nham_4242  193735 ..  193748 +  -3.8  -3.37732   GGGCAGCCACGGTCG               GTGG GGTTCA CCAC                TTCTGCCCTTGATAT  49 136
   Nham_4243 NONE
   Nham_4244 NONE
   Nham_4245  197787 ..  197798 +  -3.6  -3.71527   CCGCAATGAACCGAT                TGGC CGGA GCCG                 TTTGGATGATTGAGG  54 120
   Nham_4246  198516 ..  198533 +  -2.5  -2.62396   GGCTGAGGGCTAGCG             GCCCGCC CCAC GGCAAGC              TCCTATCGAAGGATG  38 54
   Nham_4247  199532 ..  199551 +  -3.4  -3.40899   CTTCGTGATGGCGTT            GCCCCTGT GGCC GCGGGTGC             TTATGATGACCGATT  47 483
   Nham_4251  202533 ..  202545 +  -3.3  -3.24188   AGGACTAGCTTATGA                CCAGT CCT ACAGG                TTGATCCTCATGTCG  45 33
   Nham_4252  202979 ..  202999 +  -3.9  -4.14472   AATGCAGAAACCGTC            CTGGCGGAA TGA TTTCGCGGG            TTTTGAAAGTATTCG  62 135
   Nham_4254  204694 ..  204718 +  -4.3  -4.90778   ATGAGTGGCGGATGA         CGTTCGCGTG AATATC CACGCG-ATG          TTTTATTTCCCTAAG  78 392
   Nham_4259  207852 ..  207865 +  -5.2  -4.72497   AGGGCGAGTTCGGGG               CCGC GTGGGA GCGG                TTTTATTCGTCCCTG  79 278
   Nham_4261  209454 ..  209464 +  -3.2  -2.80791   GTTAATAGCCGTCAC                 CGTT CGG AGCG                 TAGCTTTTATCGGTG  41 229
   Nham_4262  210910 ..  210938 +  -2.4  -5.42259   TTCCATCCACTAGGT       TAGGAGC-AGCGT CAAG ACGTTGGCTCCGG        TTTTTTTGCCGATGG  84 28
   Nham_4263  211910 ..  211930 +  -7.6  -3.91716   CGCCCGTTGATCTCA           GCG-CAACG TCTT CGTTGTCGC            TTCTTTCCGGCATCA  68 459
   Nham_4265  214719 ..  214746 +  -7.7  -4.33165   CAATGCGAGGAAGAG        CCGTCAGTGCCC ATAAC GGG-GCTGGCGG        TTTTCGTCCGTTTGG  77 343
   Nham_4267  216032 ..  216046 +  -9.2  -4.50976   GCCAGAGGCACGAGA               CCCCCG ACA TGGGGG               TTTTCTCGTCTGGCG  85 60
   Nham_4268  218482 ..  218494 +  -6.3  -3.85698   CACGCGGCAGCAATC                GTATC AGC GATAC                TTTCTCACAAGGGCC  64 188
   Nham_4271 NONE
   Nham_4272  223468 ..  223500 +  -6.9  -3.51411   CATGGCCGTGCGGGA      CTCGTCCGCGAAGCA CCT TCCTTGTCGGACGGG      TTGCTTTGGCGGACT  57 513
   Nham_4275  225635 ..  225655 +  -2.5  -2.79183   TTCAAGGACTTGCCT            GTGAACGTT TCT AACGTCCAA            TATACTGGACCTCGG  39 363
   Nham_4277  226142 ..  226169 +    -9  -3.12351   GCCTTCAACCGGAAG        CGATGGGGAGGC CGAA GCCTCCCCGCCC         TTGGCTATGCCGCGG  60 70
   Nham_4289  237792 ..  237820 +    -3  -3.08812   TAAGGGCAGTTCGAC        ACTCGCCGGC CCGCTCGCC GCCGCCGAGG        ATTTCTTGGCCCGGC  43 147
   Nham_4291 NONE
   Nham_4292  240996 ..  241010 +  -2.1  -3.29593   TGCAGCTCAAACAGC              GC-AGC CGCG GCTAGC               TCTTCGTTATCCCGT  44 113
   Nham_4293  241960 ..  242014 + -13.7  -5.20154   TGACAAGTAACGGAA TCTAAGTCGGAGTGGGGTCACGGTCG GTGC CGATCGTGACCCCATTCTGA-TCGGC TTTTTTCGATTGTCT 100 155
   Nham_4296  244138 ..  244151 +  -3.7  -3.47227   CCCGGTCCTTCGTCA               GGCAG ACAA CCGCC                TTGTCGTACTTGGCG  51 205
   Nham_4298  245891 ..  245910 + -12.1  -5.14563   CCGACGAAAACTTAA            GCCCGCC CCGAGA GGCGGGC             TTTTTTGCTGCCGCG 100 219
   Nham_4299  248624 ..  248664 +  -8.2  -4.00934   GAGAATCGAAGGTTC GGCCGCG-AACGAGATTGC CTGG GCAAACGCGATGCGCGGTC  TTTCATCTTTCACAT  71 333
   Nham_4300 NONE
   Nham_4301  250354 ..  250371 +  -5.5  -2.67515   AAAACATGCGCCGCT             CGGGC AAACCCAA GCCCG              TGGTGTGGTGATGGC  46 271
   Nham_4305 NONE
   Nham_4306  253048 ..  253080 +  -7.5  -3.50393   GGAGTGGGGTCGCGA      TAGGCGCCGGTGTTG ACC CCACCCCGGCGCGGA      TTATGTCAACTGCGA  60 210
   Nham_4307 NONE
   Nham_4308  255202 ..  255230 +    -3  -2.76492   GCTGGAGCCAACGTC       GCCGTTGTC-TGG CCCC CCGCGTCTACGGC        CTTTCCAGTCGCTCC  40 55
   Nham_4314  258732 ..  258745 +  -9.5  -5.00616   GCCTTGCCGGATTGA               GGCGC CCGC GCGCC                TTTTTTGGCGGGCGC 100 170
   Nham_4317  261710 ..  261731 +  -2.9  -4.88228   CGCCGCGTGAGTGCG           GGCG-GATCA GAC TGGGCACGCC           TTTTTCGTATTGCCT  76 31
   Nham_4318  262486 ..  262526 +  -3.8  -3.09784   CTGCCGAAATCCTCG CGATGCGGCAGAAGGTGGT TGAG GCCACCC-CAACCGCAGCG  GTTTGTTCGGCATGG  45 432
   Nham_4321 NONE
   Nham_4322 NONE
   Nham_4323 NONE
   Nham_4324  269491 ..  269502 +  -7.2  -3.14132   CTAGTCAATGATCTC                GCCG GCGG CGGC                 TTCATCGCCCAGCAA  54 332
   Nham_4327 NONE
   Nham_4328 NONE
   Nham_4329 NONE
   Nham_4330  276456 ..  276467 +  -5.8  -3.16683   GCGGGTAATGAAGCG                CTGG CGAC CCAG                 TTGCTCCAGTGGAAT  51 378
   Nham_4332  278666 ..  278716 +  -2.3  -3.53012   ACAAGTAATCGCTGC CGGCTGTGGTCGGCCGTGCCTACG GGCC CGC-GCCGCCGCCCAGCACAACCG TTTCGAAAGGACACA  47 33
   Nham_4333  279112 ..  279135 + -11.6  -2.51738   CCCTGATTTGAACGC          GGCGCGGCGC ATCG GCGCCGTACC           CTTCATCGAGTTCTT  65 76
   Nham_4334 NONE
   Nham_4335 NONE
   Nham_4336 NONE
   Nham_4337 NONE
   Nham_4338  284298 ..  284312 +  -2.7  -5.31275   TGCCCAAGGCGCCGA               GCGCC TGAGC GCCGC               TTTTTTCTACTGCAA  80 18
   Nham_4339  285012 ..  285037 +  -7.5  -3.06009   GACGTATACGCGCAG         GCTACGCGG CAAGGACA CCGCGTCGC          TGTTCGAAGGTTTTC  54 342
   Nham_4341 NONE
   Nham_4342 NONE
   Nham_4343  286282 ..  286299 +    -4  -2.75844   CCTGCGCGGCTACCT             GCCGCG ACGCGA CCCGGC              CTTTCACATGCCCGC  43 77
   Nham_4344 NONE
   Nham_4345 NONE
   Nham_4346 NONE
   Nham_4347 NONE
   Nham_4348  291939 ..  291961 +  -3.2  -3.90112   AGCGGCAGAGAGCAT           CGACAACCTG ACC CCGGCTGACG           TTTACTTCGGAAGGG  55 421
   Nham_4351  292508 ..  292534 +  -6.5  -4.25056   ACCCACTATTTGACC        GGCTGC-GCCGC GAAG GTTGCTGCAGCC         TTTCTTGGTACGGTG  69 28
   Nham_4354 NONE
   Nham_4353  293607 ..  293617 -    -4  -3.65902   CTTATGTTATTGAAA                 TTAC TAT GTAA                 TCTGAGATCGGCTGG  54 173
   Nham_4331  275769 ..  275779 -  -3.2  -3.36273   CCTGCCGAAGAGGAA                 CACG CCG CATG                 AACGCGATCAAACTG  46 339
   Nham_4320  262500 ..  262522 -  -9.8  -2.57931   GCGATGCGGCAGAAG           GTGGTTGAGG CCA CCCCAACCGC           AGCGGTTTGTTCGGC  60 299
   Nham_4315  258261 ..  258289 -  -2.9  -2.87132   CTCGGCTTCGATACA        CTCGGTGCGGCCG TCT CGATCGACCCGAA        GAATCTGATGCGCAT  42 445
   Nham_4313 NONE
   Nham_4312  257274 ..  257293 -  -4.4  -2.79831   GGAAGTCTGACCAGA            TCGAGA-AT TTC ATATCTCGA            TCGAGAATTCTTGTT  44 15
   Nham_4311  256191 ..  256215 - -12.1  -2.54896   CCTCGATTCAAGCGA          CTTCCGCCGCG AAC CGCTGCGGAAA          TCTGTTCTTTGCCGA  68 60
   Nham_4310  255624 ..  255650 -  -7.2  -3.41693   GTCACCATTAATCAA         CCGGACGATC GCCGATT GAACGCCCGG         ACGTTGGAAAGTGTC  58 39
   Nham_4309  254709 ..  254723 -  -7.1  -3.53012   TCCGCTGGCGTGAAA               TGCCG GAGAA CGGCA               CCCACGCAACCATCG  57 477
   Nham_4303  250345 ..  250359 -  -2.1  -3.64716   GTACCGCCGAAAACA              TGCGCC GCTC GG-GCA               AACCCAAGCCCGTGG  51 211
   Nham_4297  243922 ..  243935 -  -9.5  -5.00616   GCGCCCGCCAAAAAA               GGCGC GCGG GCGCC                TCAATCCGGCAAGGC 100 67
   Nham_4288 NONE
   Nham_4287 NONE
   Nham_4286  233389 ..  233411 -  -2.1  -3.45023   CTATGACCATGATAA          CCATTGTGACT ATA AGTCAC--TGG          GCGGCGATTTTCAAT  46 36
   Nham_4285 NONE
   Nham_4284  232571 ..  232584 -  -5.2  -3.06162   GAGGGCAGGGGAAGA               GGCC CACATC GGCC                GACGCCGGATCCAGC  49 93
   Nham_4283  231978 ..  232004 -  -3.7   -3.1505   ATGATGCGCCACGAA        CTTCAGCGCCAGA CTT TCCGGCGCCG--G        CCACGGCAGGGGGGC  45 277
   Nham_4281 NONE
   Nham_4280  228384 ..  228406 -  -4.1  -4.07246   TCAGGGCAAAGGAAA          TCGGC-TCGT CAAA ACGACGCCGT           CTCTCACGAGACACT  60 244
   Nham_4279  226997 ..  227027 -  -2.5  -2.66316   CCGCGCACTATAGGA      CG-GCCGCGCAG TTTCAGTC CTCCGCAGCACG       GTCACTCGATCACGT  38 122
   Nham_4278  226043 ..  226076 - -13.8  -5.07486   GATCGGCAAGAAAAA     TCGGGCCGACCGCG GGCTCG CGCGGCAGACCCGA      TCGCGAAAACTTCCT 100 123
   Nham_4274 NONE
   Nham_4273  222779 ..  222794 -  -2.4  -4.07568   GCCGCGTCCTCAAAA              GGCCCG CGAT CGGAAC               CCATTCGACGCCTAC  57 502
   Nham_4270 NONE
   Nham_4269  218252 ..  218264 -  -4.8   -4.3534   CGCTAACGAGGAAAA                TCGG AAATA CCGA                TTTTTCTCTTCCGTT  68 290
   Nham_4266  214428 ..  214441 -  -6.7  -2.59742   GCTAATGCGCAGAAT               GGAAC CGCA GTTCC                CTCGGAACGCATCTG  48 306
   Nham_4264  211461 ..  211471 -  -6.8  -3.70033   AACTCAAAAGGACAA                 CGCT CGT AGCG                 GATAACCGCTGACTA  63 58
   Nham_4257  206317 ..  206329 -  -7.7  -3.04263   ATTTTATCGCCAATA                GTGAC AAT GTCAC                TCACGCAAGTCCCGC  57 372
   Nham_4256  205510 ..  205520 -  -6.8  -4.45664   TTAAGCGAAGCAAAA                 GCCA CCA TGGC                 GAAATAAGATCAGGG  76 425
   Nham_4235  187350 ..  187380 - -11.8  -3.14132   CGGCGCGGGCAGCAA      GCGGCGGCGCTGG ACGCGG CCGGCGCCGC-GC       TGGGCGCGCTCGGGA  70 205
   Nham_4226  181627 ..  181644 -  -5.6  -3.07962   TTGCAGAGGGGAACA             GTGGTT TTCACG AACCAC              CTTTGGAATTCCGAT  49 54
   Nham_4225  181195 ..  181207 -  -6.2  -3.65991   AGGGCTGCAAGACAA                GCCG CGACC CGGC                AAGCAGCCGATCTAT  57 176
   Nham_4222  179242 ..  179254 -  -5.5  -2.79023   GAACCCTATGAATCA                GCGAT CAG ACCGC                TTGGGAATCCTGAAT  47 52
   Nham_4221 NONE
   Nham_4220 NONE
   Nham_4219  174355 ..  174368 -  -3.8  -3.74361   GACAGCCAGGAAGAA               CGAG TTCAGC CTCG                GCACCCCGGGCTCCC  54 309
   Nham_4218  173276 ..  173288 -  -6.2  -3.27476   ATCCGGAATCATGAA                GCGG CCCGC CCGC                GTCCCGGCGTCGACC  54 6
   Nham_4216  172272 ..  172284 -  -4.7  -2.75844   GCTTCGAGTTCAAAC                CGCCC TTG GTGCG                CCCGATACGTCGGGG  44 7
   Nham_4215  171439 ..  171452 -  -8.1  -3.28924   TAGCCGCCGTCATAA               CTGCG CCCG CGCAG                CTCTTCGAAGATATG  60 447
   Nham_4204  163379 ..  163399 -    -6   -4.1891   CCGTCCCAACACAAA            CGTCAGCG GCGCG CGCCGGCG            TTCGTAGCATTGGTG  69 231
   Nham_4203  162873 ..  162891 - -17.4   -4.3208   TTCTATAATGGAAAA             GGCCGCCC AGT GGGCGGCC             TTCATGTAAGGGTTA 100 60
   Nham_4196  156093 ..  156106 -  -3.7  -3.53343   AACCCGGCCGGCAAA               CGTCG AGTG CGCCG                CCATGTTTGGAGACC  51 53
   Nham_4195  154612 ..  154644 -  -5.4  -3.28791   ATCCCTCCCTGACAA      TCCAGGCGATCGCC TGTCG GACGGCCGACCGGA      TCAAGACCATGGCCG  50 314
   Nham_4189  147646 ..  147664 -  -2.2  -3.35679   CTGCGCCACTTACAA             TGCCCTCG CCG CGGGGACT             TGCCTGACTGATCTG  46 93
   Nham_4188 NONE
   Nham_4187  144150 ..  144165 -  -6.1  -3.16039   AATGACGCTCATGAA              CGCTC CCCTTT GAGCG               CGCCGTTCGGGTTGC  52 3
   Nham_4186 NONE
   Nham_4185 NONE
   Nham_4184 NONE
   Nham_4183 NONE
   Nham_4182  140295 ..  140332 -  -5.4  -3.18024   TGCCATGATGAAAAG   GGCGGCGAATAGCGGC TTCACG GCGACTGTCCTCCGCC    TGCACCGGCAGGTTG  51 5
   Nham_4181 NONE
   Nham_4180 NONE
   Nham_4179 NONE
   Nham_4178 NONE
   Nham_4177 NONE
   Nham_4176 NONE
   Nham_4175  132998 ..  133008 -  -8.2  -2.62396   CAGTCTTTCACATCA                 GCCG GTG CGGC                 AATAGCTCCAGCAAA  53 95
   Nham_4174  130462 ..  130474 -  -4.1  -3.53012   TCCGGCTGGTGCAAA                CGTTC TGC AAACG                TTCTATGTGCGATCT  51 72
   Nham_4172  128617 ..  128636 -  -4.3  -2.57423   ACAGCGACCAACTTA            GACTCAA ACAATG TTGAGCC             TCCATGGTTAAATGG  42 225
   Nham_4169  127045 ..  127062 -  -4.7  -3.35679   CTCGGGCAGCTACAA             CGGCTCG CCCG CGCGCCA              TCGGCATCAATCTTG  50 330
   Nham_4162  121539 ..  121550 -  -7.2  -2.61383   ATCGTTAGGCAGAAG                CGGC TTGA GCCG                 AGCAAACTGATCCTT  50 230
   Nham_4155  112086 ..  112099 -  -2.4  -4.07568   CTTTTTCTGGCAAAA               GACA ACAAAA TGTC                CGCCGGTTTCCTCAG  56 150
   Nham_4154  111705 ..  111732 - -21.4   -3.8186   GACCCTAATCAACAA        CAACCCGCCCGA TGTA TCGGGCGGGTTG         TCTAGGCTGAAAGCT 100 96
   Nham_4152  108901 ..  108931 -  -4.7  -3.35679   TTGGGGCATCGATAA      CCCAGGTAGCGACG AGGC CATCGC-ACTTGAG       GCCTGCTACGAAGGT  51 366
   Nham_4149  106118 ..  106129 -  -2.2  -3.29861   AATTTAACAATGCAA                TAGC AAAG GCCA                 TTCGTGCTGAGGAGG  44 209
   Nham_4147  105084 ..  105110 -  -3.7  -3.47322   TGGGATCAGAAGCAA        CGCGCGGCGT CCAGAACT AC-CCGCGCA         CAGGTCTCATTATCA  51 441
   Nham_4140   98936 ..   98951 -  -7.5  -5.08824   GCCCTATCTAAAAAA              CGGGC ATCACG GCCCG               TACGATTTAATGGGA  90 108
   Nham_4138   96287 ..   96321 -    -5  -3.87075   ATCAGTCTGCACAAA     TCAAGCATCGGGCA GCAGCAT CGCCCAATTCTCGA     TCAACCGCCAGCCAG  59 426
   Nham_4136   93833 ..   93853 - -11.1  -2.91144   GCACCTTTTAAAGGA            TGTCGGACG ATT CGGCCGACA            ACTCAACCGGACTAC  68 252
   Nham_4128   84723 ..   84733 -  -6.8  -3.57144   TTCTCGATGTGCAAA                 TCGG CAC CCGA                 GACCGGTGCGTTATT  60 393
   Nham_4122   79829 ..   79849 -   -14  -3.25823   GTCGCCGCACATTAA            GGCCGCTC GTCCA GAGCGGCC            TTTCTCATGTCACTC  82 407
   Nham_4121   79173 ..   79187 - -11.4   -2.6914   GACCGCGGAGAGAAG               CGCGTG ACC CACGCG               AACGAGACGACCAAC  66 340
   Nham_4119   77142 ..   77152 -  -2.4  -4.25104   CTTCCCCGAGCAAAA                 GGCG GGT CGGC                 GTCTGCATCGACTCT  59 166
   Nham_4118   75501 ..   75527 -  -6.5  -3.72576   TCCCCGCTCATCAAA        CCGGACGTGCGG ATTT CC-CGCATCCGG         CTTTCCGACTGGCTT  61 40
   Nham_4117   74719 ..   74744 -  -4.6  -2.59564   GTCGCACTCGACAAG         CCGACCGCGC ATCACG ACGCGCTCGA          ATTCGCCAACGGCGA  43 315
   Nham_4114 NONE
   Nham_4113   72490 ..   72513 -  -6.6   -4.0492   CAATTGTCAGATAAA          CCGCTGGC GCGTTCAG GCCGGCGG           CGACCCACAGGATAT  66 75
   Nham_4112 NONE
   Nham_4111   71467 ..   71481 -  -5.6  -3.09933   TCGTAACGCACCCAA               CGACCG GAT CGTTCG               GAACGCTCAGTTCAA  49 105
   Nham_4107 NONE
   Nham_4106 NONE
   Nham_4105   67221 ..   67234 -  -2.3  -2.96452   AGCGCGAGAATGAGA               GTGGC GAGG GTCAC                GCTGTGTGACGCAGA  40 22
   Nham_4104 NONE
   Nham_4103   66449 ..   66465 -  -2.9  -3.34398   CCGCGTCGCGAAACA              GTCCGCT TTC AGCTAAC              GCACAGTTGCTGATA  47 21
   Nham_4093   54903 ..   54924 -  -4.3  -4.30576   TGCCGAGCAGCAAAA           GCAGCTCGA CATG TCGCGCTCC            GCCAAGGCGCCACGC  66 329
   Nham_4091   52328 ..   52339 -  -4.4  -3.32498   GATCTGACATATCAA                GTCT CCCA AGAC                 ATGGTTGATCTTGCG  49 10
   Nham_4090   51723 ..   51734 -  -3.6  -4.87665   GCCCATTCACAAAAA                GGCG TTCA CACC                 CGCGCAATATGAGGC  75 461
   Nham_4086   49633 ..   49648 -  -3.2  -4.05788   CGCCGCGAAAGCAAA              TCCACG CTAT CGTCGA               CAACTATGCAACCCA  58 452
   Nham_4071   31966 ..   32022 - -11.7   -3.3482   TAATCTCGTAACGAA CGTACGCGGCGA-AGCACCGCCG-GGAC ATCG GCCCGCAGCC-TGCTCTCGCCGCGTATG CCGAACTCGTCAAGC  76 445
   Nham_4067   27903 ..   27917 -  -4.2  -3.81146   GGCGGGAATCAAGAA               CCTATG ACG CAGAGG               CAGCGATGATTGGAG  57 173
   Nham_4065   26762 ..   26781 -    -7  -3.01791   AGCCGTTTCGCAACA            CGACGCGC GAAC GGGCGCCG             CAGGCGGCAGTTCGT  53 375
   Nham_4060   23990 ..   24008 -  -8.8  -3.67634   GACGATCCCAAAAGA             TCGCCCTG GAG CAGGGTGA             CACCGGCGCTCTCGA  69 418
   Nham_4058   21675 ..   21705 - -11.1    -4.258   CTAGCTACGAAGAAA       CCTTCGTTCTGGC GCACA GCCAGACCGACGG       AAAAGTACGCGAGCT  89 516
   Nham_4056   18954 ..   18964 -  -5.4  -3.99805   CTGGAAAAAGCGAAA                 CAAG GGC CTTG                 GCCAAACCAATGGGC  64 119
   Nham_4054   13016 ..   13071 -  -9.2  -2.92293   AACTTCAATAGTATA TGAGTTCACAGTTTTATTCTGAATGG CGCG CTACCCGGAATAAAACTACGAACTCT TATGTATTTGAAACC  62 238
   Nham_4044    2271 ..    2293 -  -8.4  -3.31461   CACTCAGGGCTACAA           GCCCTTTGTC TAC AACAACGGGC           AAGGGGAGAAGCGCG  63 345
   Nham_4355    1050 ..    1105 +  -5.4  -2.89881   ATGATGCAAATCTGC TGC-CCACCGGGG-GCCTCTTAGCGC GCAAAG GCGCAAAAAAGCGCCTCGCTGGCGCA TATGTGAAGTGGCTG  48 447
   Nham_4356    1516 ..    1533 +  -6.2  -3.14132   CGAAACCTGGCCTGA             CCGGCG CTTAGT CGTCGG              TTGCTGCCGCACGCC  52 26
   Nham_4357 NONE
   Nham_4358 NONE
   Nham_4359 NONE
   Nham_4360    7526 ..    7538 +  -3.3  -3.85698   CGGATTTATTATCCG                CGAGG CAT CATCG                TTTGTAACCGAACCG  55 85
   Nham_4361    8233 ..    8253 +  -6.7  -3.53811   GTCGGTATCGCCTTG            GGCGCCGGT GTT ACCGTGGCC            TTTGAGGCGCATCGG  58 112
   Nham_4362    8766 ..    8782 + -10.1  -3.14211   CACGCTCAACGTCGG              CGACCGG TTC TCGGTCG              TTGATGCCCAGAAAT  66 81
   Nham_4364   12000 ..   12015 +  -4.6  -2.73875   TGAGACGTTCACCTC              CGTCGT GGCG ACGTCG               TGATCTTACGCGGCG  44 7
   Nham_4365   13542 ..   13562 + -12.5  -2.87146   TAGGAACAAGCGTTA            CGCGGGGCT AGA AGCACCGCG            GTTGTTCTGGCCGCA  74 272
   Nham_4374 NONE
   Nham_4375   26762 ..   26781 +  -4.2  -3.01712   CCGCACCGAACGCAT            CGGCTG-GC TGC GCGCAGCGG            TGTTAGGCGCGAACG  44 0
   Nham_4376   27465 ..   27481 +  -5.1   -3.2614   GGGTGACGAAATCGA              GACCTTC GGG GAAGATC              TTGGTCTCGCAAATC  49 74
   Nham_4377   30402 ..   30419 +  -2.5  -4.54681   CGCGATCCCCGCAGA             CCCTGCG CCAG CGCTGGA              TTATTTTTGGTTAGT  64 334
   Nham_4379   32163 ..   32191 +  -7.4  -3.35679   ACACTGGATACAGCA       CGCCGGCCGCGAT CGGT ATTCCGG-CGGCG        TTGTAGATGAAGGCG  58 204
   Nham_4381   34830 ..   34845 +  -3.2  -3.63515   GGACGGGCGGAACGA              TGAACC TCTC GGTTCC               TTCTTGGCGGTAGGA  49 23
   Nham_4382   35415 ..   35445 + -11.1  -2.81464   ACAACAGCATGACGC      TGTGC-CGTGCCCC GTGC GGGGCACGCGCGCC       TGTGGTCCATCGTCA  66 45
   Nham_4383 NONE
   Nham_4384 NONE
   Nham_4385   38625 ..   38638 +  -2.3  -4.73828   ATGAAGGGAATGAAG               GGCAT GTAG ACGCC                TTCTTTTTTGATTGT  70 17
   Nham_4387   39890 ..   39901 +  -3.6  -3.85698   TCTTTTCCCTCTCCG                CTCG TTTT CGGG                 TTTGTAGCACCAAAC  57 226
   Nham_4389   40783 ..   40793 +  -6.8  -3.28712   CGCGTAGGTCGCGCC                 CGAG GCA CTCG                 TTATAAAGGCAACAC  56 34
   Nham_4394   43970 ..   43981 +  -2.2  -4.07687   GCGTCCAGCCGTTGC                CG-CG TCC CGTCG                TTTTGCCGGCCCGAT  57 359
   Nham_4409   58989 ..   59003 +  -3.4  -3.01712   CCACCCGCAGCACGG               GGCGGG CTG CCTGAC               TGTTCCGGGAAGAGC  42 333
   Nham_4413 NONE
   Nham_4414   62628 ..   62641 +  -6.7  -3.27525   AACGCGCGATCCTAG               TGTCG TTTG CGACA                TTACCTTTCCACCCG  54 114
   Nham_4426 NONE
   Nham_4427   74983 ..   75008 + -16.9  -5.42259   ATCCTCCCGCATCCT         TGCCTGAGCGG AACG CCGCTCGGGCA          TTTTTTTGAAGCTCA 100 44
   Nham_4432 NONE
   Nham_4433   79695 ..   79726 +  -3.1  -3.06261   AGTTGCTCGTGAGGA     TGACCGCGTGAGC-GG CCG CCAGCTT-C-CGGTCA     TCTTCGCGCTTGGGA  43 29
   Nham_4434   81150 ..   81169 +  -2.8  -3.76224   AGCTTTGTCCGAATC            GC-CATGGC AAT GGCATGAGC            TTTGCTGACTGCACC  54 292
   Nham_4449 NONE
   Nham_4450 NONE
   Nham_4451 NONE
   Nham_4452   97459 ..   97485 +  -6.4  -2.53905   TCACGAGCCGCCCAA         CGCGGAGCAACA CCG TGATCCGCCGCG         CTTACTCACTTGTCG  48 8
   Nham_4453 NONE
   Nham_4454 NONE
   Nham_4455 NONE
   Nham_4456  100312 ..  100327 +  -4.6  -3.32963   GGTCATGGAGAAATC              TGGCGG TAAG CGGCCA               TTCTCCAATCGACCT  51 443
   Nham_4457 NONE
   Nham_4458 NONE
   Nham_4459  104360 ..  104372 +  -2.6  -4.39287   AAGAACCCTCAGGCC                GGCC GTATA GGTC                TTTTCGTCTAGTTGG  62 2
   Nham_4460  105348 ..  105367 +  -2.8  -2.88544   GGAGCGAACAGGCAA            TGTC-GGTG ATT CACCTGACC            TGTATAGGCCTCAGC  42 77
   Nham_4461  106975 ..  106993 +  -4.4  -3.92592   ATTGCAACCTAAGCT             GGAGCGCA GCT TGCGCGGC             TTTGCTGTTGAGAAT  59 134
   Nham_4463 NONE
   Nham_4464  112403 ..  112434 +  -5.2  -2.73124   GGAGTGTCTATATCT      CCGACATTGTA-TGC GCG GCAGTGCGATGTCCG      CTTTCAGAACTGCCA  47 173
   Nham_4469  114824 ..  114844 +  -3.2  -3.05384   GGAGTCCGACATGTT           GGACG-GCT TGTC AGCGCGCCC            TTGCATCCGGCAGGC  43 99
   Nham_4470  115952 ..  115983 +  -6.5  -3.01924   AGCAGCGGCCCTTGA     CCC-GCGGCG-CCGG AGAG TCGGCCGCCCCAGGG      TGTTCGCAACACCTA  52 94
   Nham_4471 NONE
   Nham_4472  116712 ..  116727 +  -6.8  -2.71712   CTTGCATCGTCGCAT              CGC-CGG GCC CCGCGCG              CTTTAGCCAACAGCG  51 48
   Nham_4473 NONE
   Nham_4474 NONE
   Nham_4475 NONE
   Nham_4476  123649 ..  123677 + -11.5  -3.01712   GCCGGCAGTTGCGCC        GCCCCGCCCGCCC TGC GGGCTGGAGGGGG        TCTTCGAGAAGAAGA  68 175
   Nham_4477  125458 ..  125484 + -22.3  -3.90766   CTTTTCCAACGATCC         CCGCCGCCGGC CCCCA GCCGGCGGCGG         TTCTGTTTCTCCATC 100 53
   Nham_4478 NONE
   Nham_4479 NONE
   Nham_4480 NONE
   Nham_4481  127829 ..  127840 +  -7.2  -2.82516   CAAGTCGCAAGCGAG                CGGC GGCC GCCG                 TCTCGTCATGGGGGG  51 136
   Nham_4482  128625 ..  128644 + -16.4  -4.11216   TCGAGTAGCCGTCAC            GGCGGGGC TTCA GCCCCGCC             TTTTCGACGTCGCAA 100 33
   Nham_4483  129894 ..  129919 + -11.7   -2.8082   TTTCTCGAGATCAAT         AAGGCCCCGCC GTGC GGCGGGGCCGC          CTTATTGCGTGCATC  70 87
   Nham_4484  130826 ..  130850 +   -20  -3.64703   CTGAGCGAACAGTCC          GGCCCCGCCG TCGAT CGGCGGGGCC          TTTCCATGGAGGCAG 100 37
   Nham_4485  131998 ..  132026 + -14.6  -3.31322   ACTGGCCCATGTCGC       GCCGGCGCTCGGC TGGC GCTGA-CGCCGGC        TTATCCGCGCTTCAG  86 4
   Nham_4488  134665 ..  134682 +  -7.7  -2.70932   CGAGACCTCCGCCGC             GCTGTGC GCCG GCATAGC              TCGTTACGACGCGAA  52 253
   Nham_4493 NONE
   Nham_4494  138402 ..  138418 +  -7.9  -3.40403   GGCGAGCCCTCGATC              GCGCCTG TGT CAGGAGC              TTCTGATGAACACCA  61 3
   Nham_4495 NONE
   Nham_4496  141034 ..  141061 +  -9.8  -3.28712   TCAATGCCGGCGTCC        TGCTTCCGCTCG AAGA CGAGCTGGGGCA         TTCTACGAACAAGCC  66 139
   Nham_4498  141894 ..  141915 +  -4.4  -2.73124   GGAGAGGGAAAGTTC           GACCGC ATTTACACCA GCGGTC            CTTTCCGGCATCCGC  44 220
   Nham_4499 NONE
   Nham_4500 NONE
   Nham_4501  148270 ..  148294 +  -2.2  -2.69998   CCAGTGTACTGTCGA         CATCTAGATCA AGGC TGA-CGAGATG          GTTGATTCATTTGAT  38 290
   Nham_4502 NONE
   Nham_4503  151653 ..  151665 +  -6.9  -4.34402   CGGAATCCAGCGTGT                CCGGC ATA GTCGG                TTTTAGTATGCACCG  74 84
   Nham_4504  152472 ..  152485 +  -2.3  -4.77036   CACCACCGTTGAAGC               GCGGG GTAA TTCGC                TTTTTGCTACTCGCA  70 50
   Nham_4506 NONE
   Nham_4507 NONE
   Nham_4508  157461 ..  157486 +  -3.2  -3.21924   CGTCGGCGAGAGCGT         CGTCGAGC-GG ATCGA CCAGCGCGATG         TCTTGTGCGAGATCG  44 69
   Nham_4511 NONE
   Nham_4514  162079 ..  162094 +    -6  -3.69395   GGATCGCGAGGTCGG              CCTGCC CTTC GGCTGG               TTCTTCCATGATGAC  61 267
   Nham_4516  163483 ..  163498 +    -4  -3.31144   GGGAGGGGCGAATCA              CTTAGT CGGT GCTAAG               TTGTCAGCGTACAAC  47 11
   Nham_4517 NONE
   Nham_4518 NONE
   Nham_4519  167641 ..  167652 +  -2.2  -4.07877   ACCCGCGATAACAGG                GCAT TGCC GTGC                 TTGTTTCTCGCGTCG  56 290
   Nham_4520  168437 ..  168470 + -13.8  -5.07486   AGGAAGTTTTCGCGA     TCGGGTCTGCCGCG CGAGCC CGCGGTCGGCCCGA      TTTTTCTTGCCGATC 100 135
   Nham_4523  171426 ..  171436 +  -2.4  -4.36914   CGCGGGGCAGGGGAG                 GGCG ATC CGGC                 TTTTGTGCGGAGGCG  62 452
   Nham_4526 NONE
   Nham_4527  175619 ..  175631 +  -4.1  -3.60792   CGTTAGCTCCTAAGT                TTCGG AGA CTGAA                TTTGGAGGTTAACCC  51 178
   Nham_4529  176597 ..  176609 + -10.5  -3.28204   GAAAATCGTCGCCGG                GGCGC TCT GCGCC                TTGAATTGTCGTTTT  68 39
   Nham_4530 NONE
   Nham_4531 NONE
   Nham_4532  179196 ..  179213 +  -4.1  -3.22339   GGAGATCGGCGGGCA             TCAGGAG CGGC CTCATGA              TTGATGGAATTTTGT  47 4
   Nham_4533  182789 ..  182814 +  -6.1  -3.21772   GTATGGACGAGGGGC         TCGAACCTCGC CCCG GCAACGTTCGA          TCTTGTCGGCCAATT  54 395
   Nham_4535 NONE
   Nham_4536 NONE
   Nham_4537 NONE
   Nham_4538  187018 ..  187033 +  -3.2  -4.41616   TAAGGCGGCGAGCCC              GATCCG TCGC CGGATG               TTTCTTTCCGGAACT  66 324
   Nham_4539  187006 ..  187028 -    -4  -3.06501   GAGACCGGTAGCTAA           GGCGGCGA GCCCGAT CCGTCGCC           GGATGTTTCTTTCCG  45 479
   Nham_4525 NONE
   Nham_4524  170580 ..  170621 -  -9.9  -2.75992   CCGGACCCAAGACCA GGCGCCCCGGAGACGGCCG ATGC CGACCGGCCCCAATCCGCC  GGTGCAATCCCTATT  60 453
   Nham_4522  168819 ..  168835 -  -2.9  -3.39803   GATCCATAGCGAGAA              CTATGGG GAC CCTACAG              CAAGCCCGAGGTCCA  47 87
   Nham_4521  168334 ..  168357 -   -16  -3.12327   GCGGCATAGCGAACA          GCGGGGAGGC TTCG GCCTCCCCAC           CTTGCTCCTCGTCGA  88 84
   Nham_4513 NONE
   Nham_4512  160354 ..  160373 -  -4.2  -3.85165   GACCTGAAACCGAAA            GGGGACTGC AGG GCT-TCCCC            GCCCCCTTAAGTCAT  57 391
   Nham_4510 NONE
   Nham_4509  156898 ..  156910 -  -6.9  -3.02511   GCGATGCCTCGAAGA                GGACG AGG CGCCC                TATCTTCGCAGCCAC  51 493
   Nham_4505  152628 ..  152651 -    -4  -2.64155   TTGCCGTCAAAGCGA          TATTTCTAAA AACC CCTAGAAATA           CTGGCGCACCCGACA  42 83
   Nham_4492 NONE
   Nham_4491 NONE
   Nham_4490 NONE
   Nham_4489  134024 ..  134037 -  -5.3  -3.87815   GGTTACGCTGAGAAA               GAAAG CGGT CTTTC                GAAGTTCCCGTTACT  60 507
   Nham_4487  132346 ..  132357 -  -5.8  -3.60971   ATTCCAACGTGGAAA                GCCT AGTC AGGC                 GCTTGCAAAGTTCGA  55 124
   Nham_4486  131832 ..  131846 -  -4.2  -3.77808   TCGATGAGAAGACAA               GAGCGA TCT TCGGTC               GAAGCTATGCCGCCG  56 217
   Nham_4468  113476 ..  113504 -  -5.9  -3.62572   CATCAGCATCGCAAA        CTCCTCGGCTTAT CGG AGAAGCCGAGTTG        GCCACGCTGAGCCCG  55 517
   Nham_4466 NONE
   Nham_4465  112159 ..  112172 -  -3.8  -3.66178   GGCGCGAAGCGTAAA               GCCA GGCGAT TGGC                CCGAGAAACCCGCCC  53 421
   Nham_4448 NONE
   Nham_4447 NONE
   Nham_4446   93974 ..   93985 -  -5.8  -3.04144   TCCTCACGCCGAATA                GCTG TCGG CAGC                 CCAGAAGGCGCGCGA  49 2
   Nham_4445 NONE
   Nham_4444 NONE
   Nham_4443 NONE
   Nham_4442 NONE
   Nham_4441 NONE
   Nham_4440 NONE
   Nham_4439 NONE
   Nham_4438 NONE
   Nham_4437 NONE
   Nham_4436   82357 ..   82367 -  -2.4  -4.13945   ATCGCTACCGCAAAA                 GCGG TTT CTGC                 GCATCAAAAGTCGAG  59 45
   Nham_4435   81061 ..   81074 -  -2.3  -4.30576   CGCTGAGCAGGAAAA               GATCG TTCG CGAGC                TAGAAATGGCATCTT  62 76
   Nham_4431 NONE
   Nham_4430   76281 ..   76295 -  -7.1  -2.91695   GTGATGGTCAAAGGA               TCGCC TCCTG GGCGA               GTTGGGGTTTGGTTT  53 3
   Nham_4429 NONE
   Nham_4428   74628 ..   74664 -    -8  -3.41051   CTATCTCGATCAGAA    GAACGAATTCGTCATG GATCG CATGCCGTACCCGTTC    ATTCAGATGAATCCG  60 521
   Nham_4425   71100 ..   71119 -  -4.3    -3.794   GGTCAAGCGACTAAA            GCTCGATC TTCTC GATCG-GC            TGACCTGTGGTCACA  57 176
   Nham_4424   70784 ..   70798 -  -3.4  -2.82668   GCTGAAATGGGAAAG               CGAGAC GGG GCCGCG               ATGACAATTATCCGC  41 33
   Nham_4423 NONE
   Nham_4422 NONE
   Nham_4421 NONE
   Nham_4420 NONE
   Nham_4419   65530 ..   65548 -    -3  -3.14132   TCTGCTCGTCATGAA             GCCAGCCT GTC AGACCGCC             AGTTCGGGAATCCAG  43 16
   Nham_4418 NONE
   Nham_4417 NONE
   Nham_4416   64383 ..   64423 -  -6.2  -2.57132   CGTGTTGGTTACAAG TTCACGCTGATGTGAGCGGC AGG GCGACTCTC-TCAGCG-GAA AGTGGTGGTGATAAA  48 80
   Nham_4415   62728 ..   62742 -    -7  -3.43071   GCGCAGAGCAATGAA               GCCGCC GTT GCCGGC               GATCAGTAGGATATC  58 49
   Nham_4412   61022 ..   61043 -  -5.1  -2.67925   AGCCCAGAGGACAAC           GCCATATAG CATG CTCCATGGC            CTAATCGTTCGCGGG  43 157
   Nham_4411 NONE
   Nham_4410   59101 ..   59116 -    -9  -4.10552   GGGTATCAAACCAAA              GCGATG GGAT CATCGC               ACTCGGGTCTTAATG  78 93
   Nham_4408   57580 ..   57609 -  -4.3  -2.52896   CGACCTGCGAACTGA       GCATGGAAATCAA TTCA TTGGTTTTCACGC        TTTGGTCTCCCGTGC  41 20
   Nham_4407   56781 ..   56800 -  -6.4  -4.34402   CGGTCGACAGGAAAA            GTCCATCG GCGT CGACGAAC             CCGAGGTCAGGTATC  72 191
   Nham_4406   56180 ..   56190 -  -2.4   -3.1855   GCGCCGAATACCGAA                 CCGG TTA CAGG                 CTCACGCCGATGTGA  44 166
   Nham_4405 NONE
   Nham_4404   51169 ..   51187 -  -5.2  -3.05384   CTCGGGGCGATTGAA             CCGATCCC ACC AGGATCGT             CTTCGCGCCCATTGC  49 81
   Nham_4403   50549 ..   50563 -  -7.1  -3.61398   TCGTGCGTCGAAGAA               TGCGG CATCT CCGCA               AGCGCGGCGGACGCG  60 175
   Nham_4400 NONE
   Nham_4399 NONE
   Nham_4398 NONE
   Nham_4397   46985 ..   47008 -  -2.4  -3.34517   AGTTCTTGTCAAATA          CCTGCTCTCGT CCA ACAAGGG-AGG          AGATCGATGAAGGGA  46 135
   Nham_4396   45699 ..   45709 -  -6.8  -3.05596   GATGGCCTGACCTAA                 CGCT TTC AGCG                 AAGGAGCTTCGTCCG  54 20
   Nham_4395   43369 ..   43379 -  -2.4  -3.44051   GCGCGAGTACCAGAA                 GCTG GCT CGGC                 TATGCGCCACCGAGG  47 302
   Nham_4393   42545 ..   42562 -  -3.4  -3.02511   GGGATGCGTTCAACA             CCTG-GC TGGAG GCTCAGG             TATCCCCTCATTCAC  43 37
   Nham_4380   31771 ..   31781 -  -8.2  -4.56597   TGCGTGCCTCAAAAA                 GGCC GTC GGCC                 CAAGCGGGCATGTCG  86 291
   Nham_4378   30359 ..   30373 -  -5.7  -4.33851   AAACTCCATAAGAAA               TCAGC GAGCG GCTGA               TACGAGAAACTGCCG  69 172
   Nham_4373   24660 ..   24670 -    -4  -2.53263   GGTATGGCCAACTGA                 TGAA CCT TTCA                 ACTAACTATCGAGGA  41 61
   Nham_4372   23275 ..   23298 -  -3.8  -3.29511   TGTATGCCGCGAGAA          TGGCGATGAC TCCC GTGATCGCGA           ATGACACGGAGTTCG  47 144
   Nham_4371 NONE
   Nham_4370 NONE
   Nham_4369   18101 ..   18130 -    -2  -3.10028   ATCAACAGTCCAAGA       CGCCGCAATTGG AAATCA CTCATTGCGTCG        GCTCACTTGGTCGCG  41 11
   Nham_4368   16908 ..   16926 -  -3.1  -2.89564   CCGTGACTTGAGATA            GTC-CGGG TAGG CCCGTAAC             GGACTTCTGCTCGAA  42 101
   Nham_4367 NONE
   Nham_4366   13652 ..   13663 -  -3.6  -3.05596   GATCGTGCGAGCGAA                CCGC CGAT GCAG                 TTGAAATCCACGCTC  45 221
   Nham_4363    8566 ..    8601 -   -11   -4.4078   GGCTTCCAAGGAAAA    GGCGGCGCTCGCGGCT GCCA AGCCGGAAGCGGCCCC     ATCCTCAGCGGCAAA  95 285
   Nham_4540 NONE
   Nham_4541    3987 ..    4020 + -10.3  -2.63596   GTAGTCTCTTCCGCG     CC-ACGGCGATGGTGG CCG CCGCGATTGCCGTCGG     TGCTGTGGGCTGGAG  62 37
   Nham_4542 NONE
   Nham_4543    6152 ..    6166 +  -5.7  -3.34209   CAGACCGTGACGGAG               CTGAG CCAAA CTCAG               TGTTCGTTGTCTTGA  53 411
   Nham_4546    8268 ..    8300 +    -4  -3.60296   GCGGGGAAGGGGTCA     GTCGGCTGCC-GCGT AGCG GCGCAGGCGGCGAAC      TTTCGGGTGACGATC  51 290
   Nham_4548    9023 ..    9036 +  -9.5  -3.54543   TCGCTCCATCGTCTG               CGCCG CTGC CGGCG                TTTGAACGCGTAGGT  68 129
   Nham_4554 NONE
   Nham_4555   12790 ..   12807 +  -5.5  -3.71649   GCAATAGGCCGTCGT             TGCCGGA TTGC TCCGACA              TTTCAAGTTTCAGCG  58 447
   Nham_4557   14892 ..   14904 +  -3.3  -3.56161   TGCCTGCTGAAGGTT                GCTGG CGC CGAGC                TTGTCTCGTGCATTG  51 175
   Nham_4571 NONE
   Nham_4572   28838 ..   28855 +  -9.9  -3.64703   CGGCGTGCGGTCCGA             CCTTGTC ACCT GACAAGG              TTTGGCTGGACGGCG  72 45
   Nham_4573 NONE
   Nham_4574 NONE
   Nham_4575   31238 ..   31258 +    -4  -4.11216   CGGCGGGTCATTTCG           GC-GCT-GGC GTG GCCGAGCTGC           TTTTGGACATAGCGC  63 103
   Nham_4579 NONE
   Nham_4580   35798 ..   35809 +  -2.2  -2.83164   CGCCACGACCCTATC                GCGA CGAA TTGC                 TGTCATCGTGGCTGG  39 65
   Nham_4581   37067 ..   37093 + -13.8  -3.25823   CTATAAAGAGCAAAA         CGACCGATAAGG CAA CATTATCGGTCG         TTGGTATGCCCCGAC  82 117
   Nham_4582 NONE
   Nham_4583 NONE
   Nham_4586 NONE
   Nham_4587 NONE
   Nham_4588   43203 ..   43214 +  -3.6  -3.73783   GTTCGGGACGTGGTC                CGGC CTTC GTCG                 TTGTTCGATTACCTG  54 232
   Nham_4597   50640 ..   50655 +  -6.8  -3.15861   TCGCGAGGTTGCATC              TGCGCG TAGA TGCGCA               TTGATCCCAATCGTC  54 189
   Nham_4598 NONE
   Nham_4599   53063 ..   53093 +  -6.1  -3.28712   TCGTTTCATTATAAT      CTGCCGCATTCGCA AGAG TGCGGGAGCG-CAG       TTATGGCCAACGCGG  54 71
   Nham_4600   54475 ..   54497 +  -4.1  -4.13767   GCGCGCTCTCCTGGT          CCTGG-CGCT AAGG ACCGGCCAGG           TTTTGACCTGGGCGG  62 301
   Nham_4601 NONE
   Nham_4602   56934 ..   56978 +  -4.3  -3.21099   CGCGGGGTCATGAGG GATCGC--GCTTGCCTGAGGC AGGTC GCGCCAGGCAAGCATGCCATC TTGCTGCTCGACCAG  47 86
   Nham_4607   63857 ..   63880 +  -4.6  -4.24075   CCCTTGGCGGCCGAT          CTGATCGA GAACGCCG TCGATCGG           TTTATGTTCCTGCGT  64 452
   Nham_4613 NONE
   Nham_4614   70484 ..   70502 +  -3.8  -3.08201   TGTCGCGGGGCGTGC             CGTGAGCT TTC AGATTACG             ATTTTGAAGGTCTTG  45 133
   Nham_4615 NONE
   Nham_4616   71332 ..   71356 +  -2.8  -3.44319   GTGATCGGCGGCCCG          TCCTCTGCAT GCATA ATGTCGAGGG          TTGTGCTGAATTGCC  47 92
   Nham_4617   72371 ..   72394 +  -6.6  -3.33151   TTTGGGCGATCCTTG          GGGCGCTGGT GATC GTCGGCGCTC           TGTTCGTTTGGCCGA  56 236
   Nham_4625   79467 ..   79485 + -13.1  -4.52857   CTCCCCTTACACGAA             GGCCGCC CAATC GGCGGCC             TTTTCTGTGCGCGCT 100 59
   Nham_4629   82034 ..   82049 +  -3.3  -3.57263   CTTACAACCGCGCTC              TTCTG GTCGGG CAGAA               TTTCCGCCTCGACCT  51 485
   Nham_4631   84537 ..   84566 +   -10  -2.78816   ACAACAGCATGACGC       GGTG-CCGTGCCC GTTCA GGGCACGTACACC       TGTGGTCCACCGTCA  63 45
   Nham_4632 NONE
   Nham_4633 NONE
   Nham_4634 NONE
   Nham_4635 NONE
   Nham_4636   88650 ..   88676 +  -2.3   -2.6518   AACAACAACGTCGAG        CAGCA-CGGC GGCGGCGG GCTGATGCTG         GTTCTGAATGTTCAA  38 4
   Nham_4637   89731 ..   89746 +  -3.2  -4.09739   GCGGCAATGGCTTCG              CCGATC GTCG GATAGG               TTTTCGCCGAGTTGA  58 311
   Nham_4638   90757 ..   90775 +  -5.8  -5.66338   CCTTCAAGACGGCCG             CGAGGAGC TTC GCGCCGCG             TTTTTTCTTGTATTT 100 485
   Nham_4646   95627 ..   95654 + -15.6  -3.34398   AGCCTGAAGCATCGA        CGGGCGGACG-GC CCT GTGCGTCCGCCCG        TGTTTCCCCCAACGC  87 34
   Nham_4647   96559 ..   96574 +  -2.4  -2.56596   TCGCATGCGGAGGAA              CGGAGC TATG GCGCTG               TCGGTTGATAGGCAA  38 2
   Nham_4648 NONE
   Nham_4649   98283 ..   98321 + -10.3  -2.57344   ACGAAGTTTACCGAG   CTCCCGCTTTAGCCGCT ACGTA AGCGATTAGAGCGTGAG   GTTGTCGAAGGAGTA  62 415
   Nham_4652  100626 ..  100649 +  -8.8  -2.72379   GCCGCGGCTGGCCGA          TGCGATGGCGC TGC GCGCCC-CGCA          TGATTCACCAGTTGC  58 101
   Nham_4653 NONE
   Nham_4654  102877 ..  102889 +  -3.3  -4.60797   CACGATCGACGAGAT                CGTGG TCA CGACG                TTTTATATCTGCACG  69 411
   Nham_4656  108689 ..  108715 +    -5  -3.65991   GAACGCCGCGGCGCA         GCGTCTCTCCTG TCT CCGGAGAGACCA         TTGTGTTGGGCACGT  55 390
   Nham_4659  111106 ..  111130 + -17.1  -3.81488   CTTCCGAACGATCTG          CCGCCGCCGGT CTC GTCGGCGGCGG          TTCTGTTTCCACACC 100 55
   Nham_4660 NONE
   Nham_4661 NONE
   Nham_4662 NONE
   Nham_4663  113511 ..  113525 +  -2.7  -5.40072   CGGACCTGGAAGCGC               CCGTC ATTCC GCCGG               TTTTTTTCGACCGCA  84 279
   Nham_4664  114203 ..  114224 + -12.9  -3.82664   TCGGGTGAGGGCCGC           CGGCGGGGC TTCG GCCCCGCCA            TTCTCTTCTCTCTAT  87 33
   Nham_4666 NONE
   Nham_4667  115760 ..  115788 +   -11  -3.04799   CTAAAGCTTCTCCGT        TCGCAGGACGGG TTGGT TTCGTCCTGCGG        TCTTGAACCATTCTC  69 228
   Nham_4669  117644 ..  117666 + -17.7  -3.58854   GAGCGAGATGGCAAG           GGCCCGGCG TAAGC CGCCGGGCC           TTCTGCTTGTCATTG  95 39
   Nham_4674  121002 ..  121024 -  -4.7  -3.17075   CGGGCCTCAACGGAA           TCGGAGCGG CGCAT CCGCTCAGC           CCTCTTGAGGCGCGC  47 21
   Nham_4673 NONE
   Nham_4672  118713 ..  118729 -    -5  -3.60627   TTACGGCACGGGAAA              GCTGGG CGAGC CCCTGC              GGGGACGCCTCTACT  53 184
   Nham_4671  118015 ..  118040 -  -4.1   -3.8917   GTCCAATTAGAATAA         TGAATCGACCCG CCA CGAAT-GATTCA         TTTTCCCGATGGTCA  57 38
   Nham_4670  117591 ..  117606 -  -6.8  -2.85712   GCAGACCGAGAACGA              GGACCG TGGC CAGTCC               AGCGACGACGAAATC  51 131
   Nham_4668  115615 ..  115628 -  -8.1  -2.52015   CTGAGATTGACGAAG               CGCGA TGCC TCGCG                TGTGGATCTTGCACA  53 312
   Nham_4658 NONE
   Nham_4657  107820 ..  107844 -    -7  -3.13299   CCAGGACATCGAACA          GCTCTCGCCG ACGTA CGGCGAGTCC          TTTGCGATGAGCGTG  53 502
   Nham_4645 NONE
   Nham_4644 NONE
   Nham_4643   92784 ..   92794 -  -8.2  -3.05384   TGTTTCGTGAGCCAA                 CGGC GAA GCCG                 TCACTTGAGATTGAT  57 26
   Nham_4641   91500 ..   91520 -  -7.5  -3.01712   TGTCCTCTGCCAACA            CGCTGCAGC TGT GCTACAGAG            GAAAACTCGCTTATC  53 213
   Nham_4640 NONE
   Nham_4639   90108 ..   90120 -  -6.2  -3.65991   AGGGCTGCAAGACAA                GCCG CGACC CGGC                AAGCAGCCGATCTAT  57 309
   Nham_4630   81362 ..   81388 -  -2.1  -3.33744   GCGTGCCTCAAAAAG        GCCGTC-CGCCC AGGC GGGCATGTCGTC         ATCGGCACGTTTGCG  45 274
   Nham_4626   79467 ..   79485 - -13.1  -3.25823   CTCCCCTTACACGAA             GGCCGCC CAATC GGCGGCC             TTTTCTGTGCGCGCT  79 57
   Nham_4624 NONE
   Nham_4623   76967 ..   76988 -  -2.9  -3.77241   AAAGGCTAATGGAAA           CACCG-GGCA TCA TGCATCGGCG           TCCAAGGCCGGCGAA  52 13
   Nham_4622 NONE
   Nham_4621 NONE
   Nham_4620   74433 ..   74446 -  -3.1  -3.36327   CTATGCTACCCACAA               GCATCC GAA GG-TGC               GCCAATGGCTGACAC  47 331
   Nham_4618   72512 ..   72522 -  -6.8  -3.45023   CTATGACCACGAGAA                 CGTC TCC GACG                 GTGCCTGCTACAACC  58 152
   Nham_4611   66346 ..   66373 -  -9.8  -3.37522   ACGCCACGTAAGTAA        GCGCTGGAGCGAC CAT GCCGC-CGAGCGC        TGCCATCGCGGGGAG  67 395
   Nham_4606   61329 ..   61345 -  -3.7  -3.48276   GCGCGGCTCACACAA              CACTCAC ACA ATAAGTG              TCGATATCAGGTTGT  51 12
   Nham_4605   57649 ..   57660 -  -4.4  -4.86001   ACGAGCGCAGAAAAA                CAGT AATA ACTG                 TCGGGCCATCCCCGA  76 345
   Nham_4594   46631 ..   46650 -  -5.7  -2.79302   ACGACGCTTAGCAGA            TCGTCGC TCCCCG GCAACGA             CGGAGTCATTTGCGG  47 52
   Nham_4593 NONE
   Nham_4592   45667 ..   45692 -    -4   -4.0162   TGGCGACATGACAAA         CTT-CTCGCGC GAGGT GTGCGAGCAAG         CATTGGCCCATGCTG  60 169
   Nham_4578 NONE
   Nham_4577 NONE
   Nham_4576   30792 ..   30806 -  -3.4  -4.39426   GAGACCCTGAGAAAA               GCCCCC GAT GACGGC               GTGCTTGCCTGGCTG  67 384
   Nham_4570 NONE
   Nham_4569   24519 ..   24563 -  -5.9  -3.06315   GCAAGAGCGCGAACA CCATGCCG-GCGA-CGC-CGAT GATC ATCATGCGGTCACGCGACATGG CGCTGCTCCTTCCGG  49 13
   Nham_4568 NONE
   Nham_4567   23905 ..   23917 -  -6.2  -3.16564   GGCGGATCTCAGTAA                CGCC GCCAG GGCG                TCGACGTCGCCCGGT  52 6
   Nham_4566 NONE
   Nham_4565 NONE
   Nham_4564 NONE
   Nham_4563 NONE
   Nham_4562 NONE
   Nham_4561 NONE
   Nham_4560 NONE
   Nham_4559   15977 ..   15999 -  -4.8  -2.73483   AGTCTATCGTAATCA           TAGCGCGGAC TTC ATCCACGGTA           AGCGCCTAGAAACAC  44 14
   Nham_4558   14544 ..   14566 -  -6.3  -3.03124   CGCCATTCGCGAATA          CCGCGCCAGCG TCG CGCT--CGCGG          AAACGACTCGATTGG  51 303
   Nham_4556   12678 ..   12694 -  -5.7  -3.05596   GATCCTCTGACCTAA              CGGCCGG TCT CTAGCCG              CGCGGGTGTCAATCT  49 386
   Nham_4553   10893 ..   10912 -  -4.4  -2.79831   GGAAGTCTGACCAGA            TCGAGA-AT TTC ATATCTCGA            TCGAGAATTCTTGTT  44 15
   Nham_4552 NONE
   Nham_4551    9960 ..    9984 - -12.1  -2.54896   CCTCGATTCAAGCGA          CTTCCGCCGCG AAC CGCTGCGGAAA          TCTGTTCTTTGCCGA  68 60
   Nham_4550    9393 ..    9419 -    -5  -3.41693   GTCACCATTAATCAA         CCGGACGACC GCCGATT GAACGCCCGG         ACGTTGGAAAGTGTC  51 39
   Nham_4549    8822 ..    8836 -  -8.5  -3.32698   TGATTGTAGACAACA               CGGGC GCGCA GCCCG               GTCTCGATCCGGATG  60 133
   Nham_0001    1628 ..    1641 +  -2.3  -3.53811   CCATCCGCGTCACCT               TGCGG TCCG CCGGA                TTTAAGCAAAATCGG  47 119
   Nham_0002 NONE
   Nham_0003    4374 ..    4385 +  -7.2  -3.83205   GTCACTTTGCGCTAG                GCGG ACTG CCGC                 TTTCATGTCAGAAAT  66 239
   Nham_0004    6902 ..    6934 +  -4.6  -3.55622   ACGTGGACGTGTGAG      GCGGCCCGCGGCAC CTGTT GTCGCGCCGGCCCC      TTTAGAGCGCTTACC  53 27
   Nham_0006    9408 ..    9430 +  -3.3  -4.13767   GAAATTCTCGATCAG          GTCGGTCAGC ACCA GC-GTCCGGC           TTTTGCGATGGAAGA  61 313
   Nham_0009   11434 ..   11449 +    -9  -3.34398   TCACGCCGGCAGCCC              GTTGGC CTGC GCCAAC               TCTTTCAGCGACACC  64 47
   Nham_0011   14122 ..   14149 +  -8.2  -3.54459   CGTGGCAATGGACGA        CGCGACGCGCCG ACGG CATCGCGCCGCG         TTTCGCAGCGCTTCG  62 47
   Nham_0012   15338 ..   15366 + -12.5  -3.12207   CACAGCCCAGAGCCT        TTCCGCTTCTGAT GGA ATCAGAAGCGGGC        TCTATGATTTTGATT  76 124
   Nham_0013 NONE
   Nham_0014   16813 ..   16836 +  -4.4  -3.63895   GCTTGTCCCGGGCGC          CCGCGCCGTG GCAG CATAGCGGGG           TTTGGCGTGATTCAG  56 217
   Nham_0015   17444 ..   17459 +  -6.8  -2.55803   CATTCGGCCGAAAAC              GGC-CGC CCC GCGCGCC              CTTGATCGTGCTTTT  50 110
   Nham_0016   18378 ..   18399 + -12.3   -4.3467   GACAGCTCGTAGGTG           TGCGGCGGCG TCA CGCCGC-GCA           TTTTCCTGTCGGCAT  91 290
   Nham_0018 NONE
   Nham_0019   20819 ..   20836 +  -6.9  -2.71263   AATCGGTTTTGCGTC             CGGTCGG CCTC CCGAACG              TCATTCGCGCGCATT  51 90
   Nham_0020   21463 ..   21473 +  -4.6  -3.10597   CGCCGGGACGGCTGG                 CCGG ATG CTGG                 ATTTTCCGTGCCCCC  47 128
   Nham_0021 NONE
   Nham_0022 NONE
   Nham_0023 NONE
   Nham_0024 NONE
   Nham_0025   27384 ..   27405 +  -3.7  -2.68434   GCACGATCGATATAA           TTCGTGTAA CTAT TTGCACGAC            TGGTATAATGTGGGG  42 70
   Nham_0026 NONE
   Nham_0027   28923 ..   28947 + -13.5   -5.4833   ACGACCACGTATCGA          GAGTGGGGCCC GTC GGGACCCGCTC          TTTTTTATTACCTGA 100 186
   Nham_0028 NONE
   Nham_0029   31488 ..   31502 +  -3.4  -3.01712   GCCGCCGAAGATCAG               CCGGCT TGA GGCCCG               TGTTCCGCGAAAGAA  42 17
   Nham_0030 NONE
   Nham_0031   35011 ..   35038 + -11.2  -2.54896   AATGAACGATGGATG        CCCGGGTCAAGC CCGG GCATGACCCCGG         TGACTTGAATGCCGC  65 125
   Nham_0032 NONE
   Nham_0033 NONE
   Nham_0034   37191 ..   37238 + -13.5  -3.05536   AAAACCATGGCAGGA TCGCCGGACGCCGACGCCGCAAC CATC GTTGTGGC--CAGCGTCCGGCAA TCTTGCGCATGGTTT  79 240
   Nham_0035   39492 ..   39511 +   -15  -5.27335   TGGTGAATTGCAAAA            GGGCGGCT TTCG AGCCGCCC             TTTTTGTTTCCAGCA 100 52
   Nham_0037   43083 ..   43106 + -19.6  -4.54727   CCACGCCAAACCAAG          GCCCCCGCGA TCCG TCGCGGGGGC           TTTTCATTTGCCCCG 100 80
   Nham_0039   44479 ..   44491 +  -4.1  -3.29144   CGCGTCCGGCTGCGG                CATCG CGA TGATG                TTGTAGCCGGAATCG  48 246
   Nham_0043   48801 ..   48820 +  -5.6  -3.21099   CGCTGGAATACAACT            GCGCCAGG TCGT CCTTGTGC             TTCATCGTGACGACC  51 298
   Nham_0045   51105 ..   51115 +  -2.4  -5.52384   AGGTCGGGTTGAACT                 CGCC GTC GGCA                 TTTTTTTCGTGGCCG  90 460
   Nham_0047   53559 ..   53610 +  -8.5  -4.82901   GCACACATAGATGTT GCCCAGCCCCGCGACCACGC-GCT GGTCG AGCAGCGCGGCCTTGAGGCTGGTC TTTTTGTCGCGGCAC  90 398
   Nham_0049 NONE
   Nham_0050   56530 ..   56548 +    -6  -2.84812   GGACAACCCATTGAT             TTGATCGC GAT GCAATCAA             TATGATGATATCGAT  49 27
   Nham_0051 NONE
   Nham_0052   58535 ..   58561 +  -6.4   -3.1875   CCGGCGCCATCCGCG         GCATAGCCGTCC GAA GAACGGCGTTGC         TTCCGTTCGCCTATG  54 75
   Nham_0053 NONE
   Nham_0054   62945 ..   62957 +  -4.1  -2.91912   AATCGCGCCGTAGCC                TCCAG GCA TTGGA                TCTATCCGTGGGTCC  44 67
   Nham_0055   63448 ..   63495 +  -3.7  -4.34402   ACCAGAAGCGCGGAC TGCTAGAGCCTTTTCGCTTCTGAT GGA ATCAGAAGCG--A-GGCTCTATGA TTTTGATCTGACGCG  65 150
   Nham_0056   64387 ..   64403 +  -6.6  -2.66873   CTCGTGCATGATATG              CCTGAT CTCGA ATCAGG              GTCTTTCATGCGCGT  48 100
   Nham_0057 NONE
   Nham_0058 NONE
   Nham_0059   71490 ..   71510 + -15.4  -5.27938   TTGGAATTCAGCAAA            CGGCCGGC TCATC GCCGGCCG            TTTTTATTTGCGCCT 100 51
   Nham_0071 NONE
   Nham_0072   84070 ..   84100 +  -2.6  -4.60041   CGAAATCAATGATCC      G-TCG-TGCGCGGA CTTGA TCCGCGCATCCAGC      TTTTTGACGATGGAT  66 125
   Nham_0078   90493 ..   90508 +  -4.6  -3.75629   CGCCTCAGCGCGCGC              CATCCG GACC CGGCTG               TTTCACTTGCGCGTC  56 69
   Nham_0081 NONE
   Nham_0082 NONE
   Nham_0083   97699 ..   97726 +  -6.1  -3.35015   TCGCCGGTGGCAGCG        CGCGCCCTGCG AAGCGC CGCGGGCCGGG         TTCTCGCGTCATTGC  56 272
   Nham_0088  102803 ..  102819 +  -2.1  -3.14132   AGTGTTGACGCTTAA              CCGATGG CAA CCACCGC              TTCATCGCGCGCGGC  41 231
   Nham_0089 NONE
   Nham_0090  106788 ..  106836 + -14.7  -2.74188   AAACGCGTCAAATCA AATCATAGAGCCTCGCTTCTGAT TCC ATCAGAAGCGAGGCTCTAGCAAC CTTATGATTCTAGTG  80 216
   Nham_0091 NONE
   Nham_0092  108831 ..  108878 + -10.5  -3.18571   GACGTTGCAAGCAGA GCGCGCCACGCATC-CCTCCCCC TTGC GGGGAGGGAGATGCG-GAAGCGC TGTCTATTTCAGCCA  68 39
   Nham_0095  111313 ..  111323 +  -8.2  -4.18762   TCTGCACGAACAGAT                 CCGG CCG CCGG                 TTTTGGCTGGCGATT  76 441
   Nham_0098 NONE
   Nham_0099 NONE
   Nham_0100  116940 ..  116982 +   -23  -3.16068   TCAGCCACATCCTGC TTTAGAGCCTCGCTTCTGAT GGA ATCAGAAGCGAGGCTCTATG ATTTTGAATTGACGC 100 132
   Nham_0107  126188 ..  126219 + -10.9  -3.05844   CGGTGGTCAAAAACG      CGT-CATGCCCGCG CTCGT CGCGGGCATCCACG      TCTTAAAGTGACACG  69 72
   Nham_0110  130527 ..  130561 +  -2.8  -2.90075   TGCAATATAGAAAAT    CGACCGCCTTCGCGC AAGGAG GAGCGAAC-TGGTCG     TCTCCTTGGCGCCGC  42 108
   Nham_0112 NONE
   Nham_0113 NONE
   Nham_0114  133587 ..  133600 +  -5.2  -2.97017   CGAGGCTGCTAAAAT               GCCG CGGCGA CGGC                TCTGATTCTCAAGTT  48 7
   Nham_0115  134614 ..  134627 +  -3.7  -4.25104   GGCACTCGATCATGA               CCAGC GGGG GCAGG                TTTTCCTGCGGGACG  66 292
   Nham_0117 NONE
   Nham_0118 NONE
   Nham_0119  138179 ..  138217 + -16.2  -2.85231   GTGTGCGGCGGCGCC   GTTAGAGTCTGTTTCACC TGC GTTGAATCAGACTCTAAC   CTTATCCTTTTGTTT  86 21
   Nham_0122  141081 ..  141102 +  -6.5  -2.80074   AGTGCCATCAACAAA           GGGTCAGCT CGGC GGCTGACCG            TCCTGTTGTCGGCGG  49 7
   Nham_0123  141617 ..  141629 +  -6.2  -3.55761   CATTGTCGGCCTGTT                CCCG CAACC CGGG                TTTCCGCGGTGAGTG  58 1
   Nham_0124 NONE
   Nham_0125 NONE
   Nham_0126  143814 ..  143843 +  -4.9  -3.07233   GATGCGGCTCGATCC       CTGACGACTCCCG ATCG CGGAAGTGGTAAG        TCTTCGGACTTATCG  47 22
   Nham_0127  144222 ..  144233 +  -2.2  -3.25088   ACGCAATCGCGAGTA                GC-CG GGG CGAGC                TTGATGGATTTGCGA  44 25
   Nham_0128  145463 ..  145477 +   -10  -3.59262   AATTCTCTTGGTGGT               CTCGAC GCC GTCGAG               TTTAGGCATCTGCAC  70 295
   Nham_0131  149639 ..  149651 +  -9.1  -3.45023   CGGCCCTTCGAAGCG                GCACC GAA GGTGC                TTATCGTGGTGATGC  64 1
   Nham_0132  150935 ..  150951 +  -2.1  -3.86015   GCCGGACATATGACT              GCACCGT CCG ACGGCGA              TTTATGCGACGAATA  53 231
   Nham_0133  152534 ..  152549 +  -4.6  -3.09772   CCGGAATAACGATCG              CGGTGC CCAC GCAACG               ATTTTCGGGCTTTCG  47 375
   Nham_0148  168635 ..  168650 +  -7.5  -2.72991   GTTGTGCCGGCATTC              CGCGC CGGGCC GCGCG               TGATTCGAAATCTCG  52 446
   Nham_0152  172131 ..  172166 +  -5.2  -3.81256   CATTGTCAGCCAGAT    GCTCGGTGGCTGAGCCG GAC CCGC-CGCCCGCCGCGC    TTGATTTTTCCGCCT  61 13
   Nham_0153  172887 ..  172897 +  -3.2  -4.07568   TCGGCCGAATGAATG                 CGTT TAT AGCG                 TTTTCGAGCGAAGCA  58 76
   Nham_0155  176590 ..  176611 +  -8.1  -3.03124   GGACGCTGCATCCTT           CG-ATGAACG AAT CGTTCATGCG           TCTTCCGGGATGAAG  57 121
   Nham_0156  177871 ..  177887 +    -3  -2.69471   TTGACCCCACCTGGG              TGCGAA ATGCC TTTGCA              ATTGTCTGCGCGTGC  40 113
   Nham_0157  178682 ..  178702 +  -3.1  -3.90112   GCCGCGCTTGATGCG            GCCGGCATT ACC GACGCCTGC            TTTCGTTCGCCGGAA  55 228
   Nham_0158 NONE
   Nham_0159  180356 ..  180378 +  -4.8  -4.07568   CGAAGCTTGATCTGG           CGGCCTGAAA AGC TTTCAGAGCG           TTTTCGAGCGAAGCA  62 18
   Nham_0162  183163 ..  183184 + -15.9  -3.74693   CCTGCAAAACAAAAA           GGCTCCGGT CGAA ACCGGAGCC            TTTGGTCGGCTGCAA 100 164
   Nham_0166  188316 ..  188373 + -14.1  -2.96184   CCGCCGAAGTGTGGG CGGTTCGGCGACCGGATCATGCGCCA TTCAAGT TGGCGCGCGA-CCGGACGCAAAACCG GTTTCACTTTTGCTG  82 484
   Nham_0167  188923 ..  188936 +  -5.2  -3.14132   CGGGTACAACGAGTA               GCGG ACTCGA CCGC                TTAATCCAGCAGAAG  49 91
   Nham_0168  189273 ..  189307 + -20.1  -3.34398   CGCGACCGAGTTAGC     GGAAAGCGGCGGCGC GTTGA GCGCTGCCGCTTTTC     TGTTTGACGGCCCGG 100 69
   Nham_0169  191453 ..  191501 +  -4.7  -5.41746   CAAATTCTCCTCGTG C-TACTG-GATTCCCGACAGCCGC TAAC GCGGCT-TCGGGAATGACGGAACG TTTTTTTAGAGCGTT  90 142
   Nham_0175  197056 ..  197069 +  -3.7  -3.99374   CGAGCAGCGCATCGA               GCTCG GCCT CGCGC                TTCTTCTTGCTGGGC  61 491
   Nham_0180  201457 ..  201477 + -12.6  -3.54741   ATGGCCGGGACGTCT            GCGCGAAG ACAGG CTTCGCGC            TTTCGCCCGATCGTG  81 205
   Nham_0182  202885 ..  202897 + -10.5  -3.93288   CGCGTCAAAACACAA                GCCGG AGC CCGGC                TTTGATTCCATCAAG  77 460
   Nham_0183  203975 ..  203989 +  -7.8  -2.64912   CAGAATGGGGCGTGA               CGATCC CGC GGGTCG               CTTCTGCATTCGCAG  53 26
   Nham_0185  206149 ..  206163 +  -3.5  -3.72576   CGTGACCGGCCGCCT               TCGCG ATCCC TGCGA               TTTCGTCGAGCGCGC  54 477
   Nham_0189  210738 ..  210755 +  -2.6  -4.10161   CGATCACGATGATGG             GTCGGC CAGCTT GCCGAA              TTTTGCGCCGTACTG  59 143
   Nham_0192  215753 ..  215769 + -10.8  -2.79671   GCCGCGATCATAGTC              CGCCGG CTGAT CCGGCG              CTTTCAGCTTGGGAT  63 457
   Nham_0198  222848 ..  222897 +  -8.3  -3.29144   CGACACCGACACGCG CG-CGATCTGGGCCCGCGCCGCCG ATT CGGGAGTGCGGCACCCGGTCGACG TTGTCAGGACGATCG  59 284
   Nham_0203  228302 ..  228312 +  -2.4  -4.11751   AGCAATGGATGGTCT                 AGCG AGC CGCG                 TTTTGCGACCTTCCT  59 52
   Nham_0204  228934 ..  228956 +  -4.9  -3.60431   ATCTCAAATCGTTGA           GGTTCCA ATAGAGAGC TGGAACC           TTTGCGGCTGGTTTT  53 166
   Nham_0205  229931 ..  229948 +  -4.8  -4.17048   ATCAAATATTGCTCG             CCGTTG CTGACA CGACGG              TTATTTTCGCGCCAA  65 110
   Nham_0207  231365 ..  231384 +   -15  -4.54727   TTGGTTAGAGATCAG            CCGGACCC TTGC GGGTCCGG             TTTTCGTTTAAACGG 100 252
   Nham_0209  233307 ..  233329 +  -3.2  -3.78775   GTCAGTTGGAACGGG           CCGCCGATCG AAG CCACCGCCGG           TTTGCTGGTCAGCCC  54 479
   Nham_0213 NONE
   Nham_0214 NONE
   Nham_0215  236218 ..  236231 +  -9.5  -3.73107   GGCTAGGCTGACAAT               CGCGC CGTA GCGCG                TTTCAGGTTTGATAC  72 16
   Nham_0219  241149 ..  241185 + -13.8  -3.14564   GGCTTCGACGGTTTT   CGCGGTGCTCGCGGGAT CGAG ATTGCGC-AGCACCGCG    TTGGTGCCGACCTGC  76 495
   Nham_0223  244500 ..  244525 + -10.3  -3.01791   AACTGAAGCAGCGGC         GCTGCGACGCG GGGT CGCGCCGCACC          TATTCCGCGCCGGCT  64 35
   Nham_0226  249232 ..  249258 +    -8  -2.90763   ATCTGTCGGCTGAAG         CCCCTAGCAACT TAT ATTTGCTAGTGG         TCTCTCGGATGTAGC  56 28
   Nham_0227  251918 ..  251946 +  -8.9  -3.12207   AACATTCTAGAGCCT        TTTCGCTTCTGAT GGA ATCAGAAGCGGGC        TCTATGATTTTGATT  60 73
   Nham_0230 NONE
   Nham_0231  257252 ..  257280 +  -5.2  -3.05384   TTCAGCGCCACCAGA       TCGGCGC-GCCGT CCTG ACGGCAGCGGCAA        TTCGCTGACGCAGCA  47 388
   Nham_0233  258247 ..  258270 +    -6  -4.32402   ACCTCTGAATGGAAA          GAGGCC-TCCT TTA ACGACGGCCTC          TTCTTTTGCTTCGCA  72 47
   Nham_0240 NONE
   Nham_0241  269755 ..  269769 +  -9.2  -3.27298   GCGCATGCACGCGAT               CGCCGC AGC GCGGTG               TTACTGATTACGCCG  66 4
   Nham_0243  272102 ..  272121 +  -9.2  -3.67597   CGTAGTCGGGGCCGA            CGCGCTGC GTCA GCAGCACG             TTGTTCAGTCCAAGC  68 451
   Nham_0249  279253 ..  279266 +  -5.9  -2.73364   ATGTCTCTTTCACCT               TCCGC GATT GCGGG                TCATTCGGCTCAGCA  47 40
   Nham_0250  280737 ..  280749 +  -3.3  -2.71791   TCGAGGGTCGATCAA                CCCTG AAT CAGCG                ATTTGACCGGCGGGT  41 53
   Nham_0251  281570 ..  281598 +  -8.9  -3.12207   ATTTTTCTAGAGCCT        TTTCGCTTCTGAT GGA ATCAGAAGCGGGC        TCTATGATTTTGATT  60 157
   Nham_0255 NONE
   Nham_0256 NONE
   Nham_0257 NONE
   Nham_0258  288845 ..  288860 +  -4.7  -2.73364   CAAGGGGCCGGGCGT              CATCG TCCGTC CGATG               TGATTGAAATGACCG  44 7
   Nham_0259  289534 ..  289553 +  -5.6  -5.27023   ACCTTCGACGGCTGA            CGCGTTTG GTTG CTGACGCG             TTTTGTTTTTGGGAT  88 40
   Nham_0260  290502 ..  290532 + -19.1  -3.02263   AAGCAGCTCAAATAT       GGAAAGGGCGGCC GCTGG GGCCGCCCTTTTC       TCTTCCGGGGAATGT 100 51
   Nham_0261  291057 ..  291090 +  -2.4  -4.87133   GGCATAGCTGGTCGA    AGGATGTCGTCGGTTC TCTT GACCCG-CG-CATCCA     TTTTCTTTCGGAGAT  70 142
   Nham_0262 NONE
   Nham_0263  294099 ..  294124 +  -3.3  -3.56862   CCGCTTCTGATGGAA         TCAGAAGCG-GG GCT CCATGATTCTGA         TTTGACGCGCTTTAT  49 48
   Nham_0264  294860 ..  294879 +  -5.8  -4.09243   CCGCTTCAAATCGCA            TCAG-AAGC GAG GCTTTCTGA            TTTTGAGAGGCTCTA  64 47
   Nham_0265  295864 ..  295898 + -18.7  -3.27406   ACAGCCAGCCGAAAT     AAAAAGCCGGCGCGA TGGGT TCGCGCCGGCTTTTG     CTTTTATCGTGAAAA 100 206
   Nham_0271  299749 ..  299765 +  -2.9  -3.14132   CGCAAAACGATCTCC              CCGTTCT GTC GGAACGC              TTGCTGCACGCACCG  43 145
   Nham_0272  300266 ..  300294 + -18.2  -4.45168   GCTCGTCCGGCGCGA        CGATCCGGCTGC TCCGC GCGGCCGGATCG        TTTCTGTTTTCGAGG 100 56
   Nham_0273  301288 ..  301329 +  -9.3  -3.56366   CGCGGCGGCGATCTG CTGGCTTCGCCACTGGC CGATCAGC GCCCGCAGCGAAGCCGG  TTTCAACGGCTTGTT  69 134
   Nham_0281  312600 ..  312621 +  -2.9  -3.85817   CGGCAGGAACACCTA           TCACCGCGAG GCG CCCGTGG-GA           TTTATGAAAACGCCT  55 374
   Nham_0283  313923 ..  313950 +    -9  -4.62069   TCACTCACTGATTCC        CGCCGGGGCTGC TTCC GTGGTCCCGGCA         TTTTTCGGGTCGACG  86 57
   Nham_0285  317677 ..  317698 +  -3.7  -2.61681   GGTGCCTCGATCGAA           CGGATCA GCGACTAG TGGTCCG            GTTCTAACATTCGCA  42 11
   Nham_0286 NONE
   Nham_0287 NONE
   Nham_0288  320234 ..  320249 +  -4.6  -2.92653   GCGGGGCGGCGGTGT              GGGCCT TTAG AGTCCC               CTTTCTAGCACTACT  46 16
   Nham_0289  321895 ..  321905 +  -5.4  -3.71848   GGAAATTGCCTTGAG                 CCAT GAG ATGG                 TTATTCATGCCGGGG  58 228
   Nham_0292 NONE
   Nham_0293  324682 ..  324692 +  -8.2  -3.08798   AGAAGATGCGGAATA                 GGCC GTC GGCC                 TCTTGGGTCGGCGAT  57 25
   Nham_0294  326262 ..  326280 + -13.1  -5.05113   CAGGCACGTTGCCTA             GGCCCGC ATTAC GCGGGCC             TTTTCTTTCTCTGAG 100 25
   Nham_0295  328743 ..  328760 +  -4.1  -3.76232   GTGACTGATCAAACT             TGACTCA ATGC TGTGTCA              TTATGTATTTCAAGG  54 88
   Nham_0296 NONE
   Nham_0297  332665 ..  332677 +  -4.1  -3.96857   CATGGCTCCTCATAC                CGAAC CTA GTTTG                CTTTTTATTTTTGGT  60 97
   Nham_0298  334134 ..  334176 + -15.6  -3.51934   TTAATAGCGTTGTAA CTTGAGGGGATACCGTACTT ACA ACGCGCGGTATCCCCTCACG TATTTATGCCAGACA  88 517
   Nham_0299  334774 ..  334784 +  -5.4  -3.53811   TTCCACTCCTCGCCG                 TCCT TGT AGGA                 TTTCGCGAGGGTGAC  55 129
   Nham_0301  335732 ..  335747 + -11.8   -5.2853   CAAGAAGACTGCATA              GCCCCC AATC GGGGGC               TTTTCTTTTTCGCTC 100 25
   Nham_0302  338221 ..  338235 +  -5.6  -3.55761   CTTGACCTTGTAGTC               GGGACG TTT CGTGCC               TTTGACAGCTACATA  57 463
   Nham_0304  338937 ..  338952 + -11.8  -5.07486   GCTGAGACTGCCTTA              GGCCCC TTCG GGGGCC               TTTTTCTTGGGCGTG 100 25
   Nham_0305 NONE
   Nham_0306  340573 ..  340590 + -10.5  -5.60556   AGTGACTATCAATAA             CCCCGCG CAAA TGCGGGG              TTTTTCTTTTGTCTT 100 221
   Nham_0307  340938 ..  340960 + -13.4  -4.88405   TGACCTATCCCCACA           CCGCCCCTGT GTG AGAGGGGCGG           TTTTCTTTCGGGCTT 100 52
   Nham_0308  341334 ..  341352 +  -2.2  -2.70932   CTCAGCTATGAACTT             CTGCCAGC ACT GCCAGCGG             TGGTTCACGAACAAA  39 30
   Nham_0309 NONE
   Nham_0310 NONE
   Nham_0311  344957 ..  344969 +  -3.3  -3.24597   TCCGTACCATGTGAG                GCATG CTA CACGC                TATTGCTTCCGCGTT  45 383
   Nham_0313 NONE
   Nham_0314 NONE
   Nham_0315  349600 ..  349613 +  -3.7  -3.67052   TTACGGGGGACGCGA               CGCGC TTCG GCGAG                TTCTATTGAAGCTGT  54 320
   Nham_0316 NONE
   Nham_0317  350696 ..  350716 + -11.9  -2.72661   TGGTCTGTTGCGCTG            CCTGCTTTG GAA CGAAGCAGG            TGGTTGGGGATGCTG  70 148
   Nham_0318  352210 ..  352220 +  -2.4  -2.78384   CCGTTACGACAACCT                 CAGG AGA CCGG                 TCTGATGGAACGCAC  39 10
   Nham_0319  353440 ..  353453 +  -5.9    -3.794   CTCATGCAATTCCTC               CGGGG TGTG CCCTG                TTTCGTGGCTTACGA  60 377
   Nham_0323  356319 ..  356332 +  -5.3  -3.41627   CCAATTTTCAGAATC               TCGAA GCTC TTCGA                ATTTTCTCTTAATGA  53 454
   Nham_0329  360139 ..  360177 +  -5.3  -3.13475   CTGATTGCGCTTCCG  GGCACCTCA-AGCC-TAGC CTT GCTAAGGGTCTGGGGAGCC  TTGAATGTCAAATTC  49 37
   Nham_0330 NONE
   Nham_0331  362204 ..  362226 + -11.2  -3.94933   CGTGATGCTCTTAAT           GCCGTACAGG TTT CCGGTGCGGC           TGTTTTTCAACTTCC  79 118
   Nham_0349  383313 ..  383359 +  -7.8   -4.1552   TCCCAGGACTCGGTT TCAGCCCACAGGTGCGGACCGT ATG GCGGTCCGTCCGTGTGATCGGA TTTGTTGCAAAGGTC  74 49
   Nham_0350 NONE
   Nham_0351 NONE
   Nham_0352  386619 ..  386663 + -19.5  -4.27316   GGCGCCGGGACGGGC GGGTAGAGCCTCGCTTCTGAT GGA ATCAGAAGCGAGGCTCTATGA TTTTGAATTGACGCG 100 20
   Nham_0354  389317 ..  389329 +  -6.2  -3.40403   ATCGGCGAGTTTCAG                CGCG AGCTG CGCG                TTCTGCTCGACCACG  55 188
   Nham_0357 NONE
   Nham_0358  394810 ..  394827 +  -9.1  -3.14463   CCTTTCTGGGTCCCC             GGAGGCG GCGG CGTCTCC              TTGATCGCGGGCGTT  61 468
   Nham_0360 NONE
   Nham_0361  397784 ..  397800 +  -5.8  -4.58663   TCGCGATATCCGGCC              CAGTGC CGGGC GCGCTG              TTTTTCCGGAATGAT  76 351
   Nham_0377  416475 ..  416533 + -7.99999  -3.04398   CTCAAAATATTGGAA ----TCGATCACGTTCATGATTTTAGATCG AAT CGATCCAAAATCATGAACGTGATCGATAGC GTTTTCGAGCGGAGC  57 99
   Nham_0378  418755 ..  418765 +  -3.2  -3.05294   GCAAAGCGGCCAAGG                 TCGG CAA TCGA                 TCTTGAGGAGTTTCG  43 9
   Nham_0379  420657 ..  420699 +    -7  -3.73813   CAAACCGGCGTCGTC TG-GGCAGGCGAAATAGGC ATGAGC GCATATATCGCCCGCCGCA TTCTGTTGATGATTC  63 10
   Nham_0380 NONE
   Nham_0381 NONE
   Nham_0382  424767 ..  424779 + -10.5  -3.04144   CCAGAACATCAGATC                GCCGC GCC GCGGC                TGTTGCGCCTCCACG  62 192
   Nham_0385  427972 ..  427989 +  -9.8  -3.82191   GGGACCGTCAGCTTG             GGCGGC AGGGCG GCCGCC              TTCTTCTCGGCTTCG  74 215
   Nham_0395  437647 ..  437687 + -20.7   -3.6268   GTTCCGCGACAGCGC  GGCTAGAGTCTGATCCAAC TCC GTTGAATCAGATTCTAGCC  TTATCCTTTCGATTG 100 91
   Nham_0396 NONE
   Nham_0397  439257 ..  439282 + -11.9  -3.36492   ATTTGCCAGAGCGGC         GATCAGCGACG ATCT CGTAGCTGATC          TTCTGGCCTTCACGC  72 197
   Nham_0402  444235 ..  444245 +  -6.8  -2.73441   CGTTGATCGGAATAT                 CGGA TCG TCCG                 CTTTCGCGGATGATG  51 82
   Nham_0403  445197 ..  445209 +  -5.5  -3.12351   GCCTATCTTTGCCAG                CGACG TAT CGTTG                TTGGCTCTCGCAAAA  49 341
   Nham_0404  445802 ..  445826 + -14.3   -3.8901   CAAACACATGAAAAG          CGCACCGGC GGCGATG GCCGGTGCG          TTTGATAATTTGACC 100 219
   Nham_0409  452155 ..  452205 +    -5  -2.71144   TTTGCTCCGTGGAGG GAGGGGCGCGCGCCGTGCTCCGGG AAT CCCTCATGACCGCGCTCGCCGCAC TGGTTCGCCGGGATG  44 106
   Nham_0410  452852 ..  452877 +  -2.5  -3.24146   GCGGCATGGGCTGGA         TTGAGGCGTCCG ATG CGGCCGA-TCAA         CTTTTGCTTAACGGA  44 22
   Nham_0411 NONE
   Nham_0412 NONE
   Nham_0413  454593 ..  454617 +  -6.3  -2.75064   ACGCAAACCGGCATC          CATCCTCGGGT CAA GCCCGAGGACA          TGCTTCGCTCGAAAA  49 162
   Nham_0414  455603 ..  455617 +   -10  -3.03443   GGATAACCCCACTCC               CTGCCT TGC AGGCAG               TATCTGTAGTCATGA  62 237
   Nham_0417  458972 ..  458985 +  -5.2  -3.60805   GCCTCTCGGTTCACA               CGGC TAAAAC GCCG                TTTGACGTCGGGTGT  55 43
   Nham_0418 NONE
   Nham_0419 NONE
   Nham_0420  463518 ..  463528 +  -3.2  -3.61894   TCGAGCTCCTTGATC                 TGCG CTT CGTA                 TTCTTCGGCAAGCTT  51 191
   Nham_0422  465745 ..  465760 +  -8.2  -3.62522   GGGTGAGCGATGCTT              TGCCGC GACT GCGGCG               TTATTGCCGGACTTA  62 35
   Nham_0425 NONE
   Nham_0426 NONE
   Nham_0427 NONE
   Nham_0428 NONE
   Nham_0429  473984 ..  473994 +  -5.4  -3.82218   AGCGGCTTCGAAATG                 TCGA TAA TCGA                 TTTGGTCATCTGGAT  60 172
   Nham_0432  477839 ..  477888 +  -3.3  -3.05521   GAGCGCCACCCGCTG CCGCTCGCC-GCCGGAGAGCTGGC CCG GTCGGCGATCCAGCAGGTGACCGA TATTGAGCATCTCGT  43 289
   Nham_0444  489530 ..  489545 +  -3.9  -3.54424   CTGACCTGGATTCGC              CCTGG AATAAA CCGGG               TTTGCCGGGATCGGC  51 37
   Nham_0445  491345 ..  491365 + -11.1  -5.24531   TTCTTGAAATCAAAA            GGGCGGC CCGATCA GCCGCCC            TTTTTTATCCCGAGT 100 55
   Nham_0446  492467 ..  492513 +  -2.3  -4.54727   GCCCTCGCATGATTT TCGCTAGAG-CCCCGCTTCGGAT AGA AACAGAAGTGGGGGCTCCA-TGA TTTTGATTTGACGCG  64 29
   Nham_0455  506033 ..  506050 +  -3.3  -2.78032   CGTGGGACCTGAGGA             GCGTTGA CGTC TCGCCGC              CTGTTTTCGCCGGGA  41 29
   Nham_0456  506909 ..  506919 +  -2.4  -2.92091   TTCCCAAATAACGAA                 CGTC GTC GTCG                 TGTATCAGTGAGTAT  40 105
   Nham_0457  507470 ..  507480 +  -8.2  -3.53031   GCTGGAACAATAGAC                 CGGC GGC GCCG                 TTGATTTCAGCTGCG  62 28
   Nham_0458  509271 ..  509298 +  -6.2  -3.78934   GAATCGCGAAGTAAC        GTTCTTCAGCGC CACG GCGCTGATCAGC         TTCTTGTAAAAAAGG  60 185
   Nham_0462 NONE
   Nham_0463  513856 ..  513866 +  -4.6  -3.12862   GGGCTTGGTCTGCCG                 CCCG GCC TGGG                 TCTTGGCTAATTCCT  47 5
   Nham_0464  515032 ..  515048 +  -2.2  -3.53012   GTCTCGCGATAGTGG             CCGC-CT TCCG GGTGCGG              TTTGAGACCCAGCCG  47 496
   Nham_0467  517135 ..  517154 +  -5.6  -2.74523   CGCCATCGTCGGCGG            GCTGCATC GCTG GTTGCGGC             TGATATTGCGGCTGC  46 298
   Nham_0473 NONE
   Nham_0474  525611 ..  525647 +  -2.8  -3.91506   GCTCGACCTCGCGTT    GCGCGTCATTGCCGGG CTTGA CCCGGTAATCCATCGC    TCTTTTTAAAGGTGG  55 45
   Nham_0475  527194 ..  527208 +  -2.1  -3.78329   CCCGACCTCGACGCC               TTCCT CGATC AGGGA               TTTCGCTTCCTCCGG  52 521
   Nham_0481  531135 ..  531160 +    -6  -3.31461   CAAGCTGCTTGCCCT         CCGGGCGCTG CGCGAT CAGCACGCGG          TTGTCGACATCGATC  52 487
   Nham_0485  537495 ..  537521 +  -5.8  -3.71607   CGGTCGCGACGTGCT        CGG-GCCTGGC CACCTT GCCAGCCGCCG         TTTCGGTCGTCTTCC  60 444
   Nham_0490 NONE
   Nham_0491  543564 ..  543589 + -14.1  -2.52017   TTCGGAATCTAACGA         CCACTAGCAAC ATAA GTTGCTGGTGG          AGTTTTGAATTTGAC  78 93
   Nham_0492  545029 ..  545047 +  -3.8  -3.53091   AGGCGGGCGGGAACG             GCGTTCTA GTC TAGAGCGG             TTTCGAGCGCAGCAT  51 17
   Nham_0496  548058 ..  548079 +  -5.8  -3.41878   ACGGTGGTGCGCGGC           GCCTGAGC CGCCAT GATCAGGC            TTGTCGCTTCACCGG  53 20
   Nham_0498  550020 ..  550064 + -16.4  -2.52464   AGCTGAGTTTATCTT CGCTCTCCC-CCAGGCGCAGC AACT GCTGCGCAGGGTGGGAGAGGG TGCCTTCGCGAAGCG  84 35
   Nham_0499  552287 ..  552307 + -12.6  -4.07885   ATGGCCGGGACATCT            GCGCGAAG ACGCG CTTCGCGC            TTTTGCCCGGCCATG  91 216
   Nham_0500  553432 ..  553457 + -13.9  -2.71924   GGATTGACGCGGCGG         CGGCCTCGTGC GTCC GCGCGCGGCCG          GTTTCGGGACCGATC  76 34
   Nham_0501  554552 ..  554579 +   -12  -3.42459   ACTACCAAAAGTAAA        GGCCGGGTTCGGG GTG TCCGA-TCCGGCC        TTGCTGTTCTCGGTG  76 137
   Nham_0503  556538 ..  556556 +  -6.6  -2.57344   TCCAAAGCTTAAGCC             GCGGCCCT GCA AGCGTCGC             ATTGTGAAACACATC  48 281
   Nham_0504  560034 ..  560066 +  -8.3  -3.21288   AAGGACTGAGGCGGG      GCGAACGATCCGGTG TCT CGCGGGTTGGTTCGC      TATTGATGTGACTTG  59 32
   Nham_0505  560409 ..  560421 +  -2.6  -5.45802   TCTGACGGAATCAAA                GCCG CGCTC TGGC                TTTTTGTTTTGACGC  84 53
   Nham_0506  561036 ..  561052 + -10.8  -3.12803   CCAGGGTCGCCAAAA              GCCCGC CGTCC GCGGGC              TGTTGGGTATAAATC  66 105
   Nham_0507  562155 ..  562174 + -12.8  -4.82667   ACAAAGGACAAAAAA            GCCCGGCC GAAA GGCTGGGC             TTTTTGCTGTCGTCG 100 55
   Nham_0514  570596 ..  570608 +  -7.7  -3.26471   AGAAAAAGTGAATGA                TTCCG TCA CGGAA                TTGATCTAGAGATAC  59 99
   Nham_0515  570979 ..  571001 + -14.8  -4.72556   CATCGAGGCTCCACG           GGGAGGCGGG AAA CCGGCCTCCC           TTTTATAGTTTTTGC 100 87
   Nham_0516  571819 ..  571853 + -11.4  -3.05384   AGTGCCCGGGTCAAG    CCGCCGATGACACGC CACGGT GCGCGTCG-CGGCGG     TTGCCTCGCGGGCGC  69 183
   Nham_0517  573063 ..  573091 + -17.5  -3.86283   ATTCCGCTTTCCACG        GCGCCGCATTCAT GTG ATGAAAGCGGCGC        TTTCGTCTCGATTGA 100 123
   Nham_0518  574256 ..  574292 + -21.1  -2.92144   CGCGGCGGTGCCGGC    TAGAGCCGGCTTCTGAT TGA ATCAGAAGCGGGCTCTA    TGATTATGATTTGAC 100 23
   Nham_0520 NONE
   Nham_0521  577506 ..  577520 +  -4.2  -3.97444   TGGTCCCTGACCGCA               CCTGTA TTG TCCAGG               TTTGCTTCGTCCTCT  60 148
   Nham_0522  578078 ..  578090 +  -5.5  -2.75064   TCGAATCAAAATCAT                GGAGC CTC GCTTC                TGATTCCATCAGAAG  47 100
   Nham_0523 NONE
   Nham_0524 NONE
   Nham_0525  581427 ..  581457 + -21.2  -4.25283   TAAGTCGGGTTTTCC       GGAACCGGGCGTCC TTT GGACGCCCGGTTCG       TTTTCATGCCGAGGT 100 43
   Nham_0526  582776 ..  582788 +  -3.3  -3.28712   TTGAAATCCGAATTC                CGGGT CCC GTCCG                TTGTCAGAGCGGGGA  45 37
   Nham_0527  583379 ..  583389 +  -6.8  -4.07885   CCGGTGTCATGCGGG                 CGCT TAG AGCG                 TTTTCGAGCGAAGTG  68 76
   Nham_0534  590467 ..  590481 +  -4.2  -4.07568   AGGTGATGTAGGCGC               CGCC GCGTCAA GGCG               TTTTCCAGCGAAGCG  60 30
   Nham_0536  594188 ..  594208 + -12.5  -2.64616   CCTCCTCGGTCTTGC            CGACCGAGG AGA CCTCGGGCG            TGGTGTAGATCACGC  67 362
   Nham_0549  607815 ..  607827 +  -9.1  -2.87344   TCAGTCATTCCACGA                TGCGC AGT GCGCA                TCTGTGGGCGCGGTC  59 54
   Nham_0550  610653 ..  610671 +  -4.5  -3.55444   AGCCGCGCGTGGAAG             CTTGCAC CGATT GTGCTAG             TTTCCCACATACAGC  53 194
   Nham_0551  611701 ..  611720 + -16.4  -5.38054   GATCTGACACGCGAA            GCCCCGGC CAAG GCCGGGGC             TTTTTCTTTGTGCCC 100 105
   Nham_0552 NONE
   Nham_0553 NONE
   Nham_0554  615378 ..  615410 +  -4.1  -4.08692   TCGGGTCGACAGCCG     GAACAGCGGCCGTC CCGACA GCCCGCC-CTGTTC      TTTTGCACGCGATTG  61 477
   Nham_0557  617391 ..  617441 +  -6.1  -4.07568   CGTGTGGGCGAGCCA ATG-ACCTCTTCTTCTCTCTCCCG CTTG CGGGAGAGAGAAGAGCCGGCGCGA TTTTGAGCGAACCGA  66 22
   Nham_0562 NONE
   Nham_0563  624091 ..  624125 +  -4.9  -3.31792   CTTGATTGTGCGTTG    CGGCCGCTATCGCGGT AACT AGTGCG-TGACGGCCG     TTATCGCGGTAATAG  49 8
   Nham_0564 NONE
   Nham_0565  627511 ..  627521 +  -2.4  -3.56092   AACCACCGAGGAACC                 ACGC GAA GCGG                 TTTCGCGAGTGATCG  47 335
   Nham_0566 NONE
   Nham_0567  628550 ..  628574 + -10.8  -2.73364   TTCGGTTTTGATTGC         TGCGACGC-GA TCTT TCAGCGTCGCA          TCGTTCGGATCGGCG  63 383
   Nham_0569  631452 ..  631493 +  -5.8  -2.93382   AGCTGACGGAGATAG CGTTGCACGGTTCGC-CGGC AACG GCCGAGCGCG-CGTGCGAGG TATGTGACTGTCACC  48 484
   Nham_0574  635321 ..  635344 + -18.2  -3.90112   CTGCCAGGGGAAAAT          TCGGCGTCCG ATGG CGGACGCCGA           TTTGCTTGCAGGGCA 100 97
   Nham_0575  636320 ..  636331 +    -3  -3.08133   ACCGCCCTAATCATA                TGTT GTTT AACA                 TTGAATAGATCGGTA  43 40
   Nham_0576  636702 ..  636718 +  -5.1  -3.53012   TCGGCATCCGCCGCT              GGCGA ATGCCGC TCGCC              TTTCAGAGCGAAGAC  53 129
   Nham_0577 NONE
   Nham_0578  637547 ..  637562 +  -3.2  -2.62616   GAGTACGATGTCCTT              GAGGGA GAGT TCGCTC               TGGTCTCCGCGCTAA  40 139
   Nham_0579  638034 ..  638055 +  -3.5  -2.53876   CGAAAATCTTTGCCG           CGTCTGCGC CCCC GCGCGGTCA            TGGCTTAGGGTGCGC  39 77
   Nham_0580 NONE
   Nham_0581 NONE
   Nham_0582  644229 ..  644255 +  -6.5  -3.21747   TCGTCGAAAATGAGC        GCGGCATC-GGC AACC GCCTGACGCTGC         TTGATGATGAGATCA  54 196
   Nham_0586 NONE
   Nham_0587  652305 ..  652331 +  -5.1  -4.35742   CTGCCCTTGTGACCG        TCTGGC-CTGCG GGGC CGCACTGCCGGA         TTTTCCTCGTTGCGT  67 168
   Nham_0588  652842 ..  652863 + -15.9  -3.96148   TTCCGAGGATCAGGA           GAAGGGCGC GTGA GCGCCCTTC            TTTCTCCTCCGGAGG 100 13
   Nham_0589  653583 ..  653600 + -12.7  -3.68351   TGGCGGGCGCGCCGC             TCGCGGC GGAC GCCGCGA              TTTCGGTCATCGGCA  81 512
   Nham_0594  657891 ..  657909 + -10.2  -3.06696   GATGAGGGCAAGATG             TGCGCGGA TGA TCCGCGCC             TATCTTGACAAGGGG  66 185
   Nham_0595 NONE
   Nham_0596 NONE
   Nham_0597  660504 ..  660520 +  -7.2  -3.53012   GTCGGCTTCTACGGG              GCGGGC GTGGG GTCCGC              TTTCACCGCCCGCAA  60 447
   Nham_0600  662699 ..  662715 + -10.1  -3.28712   AGCGTAGCGTGGCCC              TCTGGCG ATT CGCCGGA              TTGTAGCGCGGCGAC  68 104
   Nham_0601  664375 ..  664390 + -11.8  -4.18018   GTTCAGCGCCAATAA              CCCCGC TCCG GCGGGG               TTTTCCATCCCGAGA  90 481
   Nham_0602  664778 ..  664801 + -12.4  -4.90471   CACCGGCTTCAAAGC          CCCCGTCAGT CCAG GCTGGCGGGG           TTTTCTATTTTGGCT 100 41
   Nham_0604  666722 ..  666732 +  -5.4  -2.56288   AACATTGCGGCAGAC                 TCGA TGC TCGA                 TAGATTGCGTCATTT  46 156
   Nham_0605  667244 ..  667260 +  -9.3  -3.90856   GCTGATCGGCGCGGC              GCCGGGC CAA GCCCGTC              TTTGCTTCGGACATT  75 65
   Nham_0606  668369 ..  668382 +  -3.7  -4.26019   CGGCAAGTCAAGAAC               GGCCG AAAT CGGCA                TTTTGGGTCTCATTC  65 297
   Nham_0607 NONE
   Nham_0608 NONE
   Nham_0609  670222 ..  670259 +  -3.4  -3.37464   GTGTAGAGCGCCAAA   GCCCTGTCATTGCCGGA CTTGA TCCGGCAATC-CATCGC   TTCTCGGATTGATGG  47 35
   Nham_0618  681224 ..  681240 +  -4.3  -4.30014   GTTAAGGCCTACTCT              GCCAGCA AAT TGTCGGC              TTTTACCTTCATCAC  65 170
   Nham_0620  682749 ..  682766 + -14.1  -2.68813   GGAGAGATCGAAAAC             GCCGGCC GCCG GGCCGGC              ATCTTATTGTGAGAT  78 53
   Nham_0624  687196 ..  687211 +  -6.8  -2.64705   TTTTGCCCGACGCGA              GCCCTA GCTT TGGGGC               GTTCCTTCGATTATA  50 56
   Nham_0625  687514 ..  687535 + -10.1  -3.33261   TTTGAAGGCCAAGAG           CGAGTCCTG ACCG CAGGCCTCG            TTATCAGACTTCCGG  69 16
   Nham_0626  688299 ..  688340 +  -9.8  -3.13906   GATCAGCCCCGGCGC TAGAGCCTTTTCGCTTCTGAT GGA ATCAGAAGCG--A-GGCTCTA TGATTTTGAATTGAC  64 23
   Nham_0628  690838 ..  690885 +  -3.7  -4.27316   TGCGTTGAATTCAGA CTCTAGAGCCTTTTCGCTTCTGAT GGA ATCAGAAGCG--A-GGCTCTATAA TTTTGAGTTGACGCG  65 119
   Nham_0631 NONE
   Nham_0632 NONE
   Nham_0633 NONE
   Nham_0634  697023 ..  697037 +    -7  -3.64599   GACCGCACTTAGACG               GGCGCC ATG GGCGCA               TTTGCGCTCTGCTCA  63 101
   Nham_0635  698100 ..  698141 + -19.5  -3.80893   GATCAAGAGCTGATC TCGGGCCATGGAGGAGCGC GATG GCGCTCCTCCATTCTCCGA  TTTGCATTCTCCAGT 100 28
   Nham_0636 NONE
   Nham_0637 NONE
   Nham_0638 NONE
   Nham_0639  701722 ..  701746 +  -4.1  -2.66216   CTGAAACGAGAGCAG          GCGAGAACACA CGA TGAGTGCACGC          ATTCTGGTGGTCGAG  42 37
   Nham_0640  702574 ..  702598 +  -6.3  -2.75064   CACGCGAACCGGTGC          CCTCCTCGGGT CAA GCCCGAGGACA          TGCTTCGCTCGAAAA  49 163
   Nham_0642 NONE
   Nham_0643  706273 ..  706303 + -14.7   -2.5007   GATCGGCGGCGTCAG       CCGCACCGCCTCG TCCTT CGACGTGGTGCGG       ATATTGGTGAGTTGC  74 474
   Nham_0646  710016 ..  710028 +  -3.3  -4.25283   GACCACCATGCCGTT                GCTTG GTT CCAGC                TTTTAATGGGCAGGT  64 462
   Nham_0648  712158 ..  712168 +  -6.8  -3.09933   TTCGCATGGAATACT                 CCTC GTC GAGG                 TTCGATCCGTTGCGC  54 396
   Nham_0650 NONE
   Nham_0651  713717 ..  713734 +  -9.8  -4.07885   GCTGGCGCCCACAGG             GCGCCG GCAGGG CGGCGC              TTTTGCCGGGAAATG  78 232
   Nham_0652 NONE
   Nham_0653  715504 ..  715530 +  -7.8  -2.77593   GCTGATACGGGATTC         CGGGCCCGCACC TTC GGTGCGTGCGAG         TCCATTGTTTATTTG  54 158
   Nham_0654  716005 ..  716017 +  -9.1  -2.75481   GCGGCGTCCGCGAAT                CGACC CAT GGTCG                TGGTTCCGATTCGGA  58 44
   Nham_0655  716563 ..  716581 +  -4.5  -4.09864   CGGCTGGAAAAGCGC            GC-GCGGT AGGC GCCGCTGC             TTTTGACGGATCGAT  62 62
   Nham_0656  717543 ..  717574 + -13.6  -3.65991   AATACCGGCGGCCAC      ACAAGGCCGGCTCC TTAC GGGGCCGGCCTGGA       TTGTATTGCAAAAGT  88 63
   Nham_0658  719192 ..  719202 +  -3.2  -3.15544   CCAGGATAACCCGGA                 TGTC ATT GACG                 TTGGTGAGCGTCGGG  44 217
   Nham_0661  730070 ..  730089 +  -3.4  -5.33026   TCGCATACGCAAGCC            GATCCCGC GCGG GCGGAACC             TTTTTCTTTCCATTC  81 279
   Nham_0662 NONE
   Nham_0663  732451 ..  732465 +  -6.4  -4.07885   GCCGCCGTGGTAGGG               TGCTGT TTT ACAGCG               TTTTCGAGCGAAGTG  66 120
   Nham_0664  735318 ..  735339 +  -9.5   -3.2794   CGCTAGCGCCAGTGC           GATGCCG-TC CAT GATCGGCATC           TTGATGTCGGTGAGC  63 229
   Nham_0667 NONE
   Nham_0668 NONE
   Nham_0669  739003 ..  739015 +  -4.1  -3.53733   CACGGAATTGGATTT                TCGAT GAC GTCGA                TCTTTCTGCGCTCGC  51 48
   Nham_0670  740160 ..  740183 +  -3.1  -2.78384   GCCAGACGGAGCGCA          TCACCTCGCG GTAGA CGTG-GGTGG          TCTGCTCGCGCCCGC  40 412
   Nham_0672  742067 ..  742097 +  -9.7  -2.58249   TCTTCGTCGCGCTCG      TTTGCAGCCGCCCG AAGT CGGG-GGCAGCAGA       GTTCTGACCGATCTC  56 240
   Nham_0676 NONE
   Nham_0677  747309 ..  747333 + -13.7  -3.26836   CCACCTGGAGCGTTT          TCGCTTCTGAT GGA ATCAGAAGCGG          TCTCTATTATTTTGA  82 71
   Nham_0679  749246 ..  749264 +  -4.4  -3.51924   CGGAAGCGCAGCGGG             TGGACCGG CTG CCCGACCA             TTGTCTCGATGGCGG  51 493
   Nham_0681  752616 ..  752638 + -15.6  -3.05596   ACGCACGCGATTCAA           CCCTTCCTGC AGC GCAGGGAGGG           TTGAATAAAACCCTC  85 46
   Nham_0682  754892 ..  754903 +  -7.2  -3.37895   CGCTGCAGCGCGATC                GCCG CTAC CGGC                 TTGATGTCTATTGAG  58 0
   Nham_0683  756829 ..  756875 + -24.8  -3.01712   AAATATTGGAATCGA TCACGTGCATGATTTTGGATCG ATT CGATCCAAAATCATGAGCGTGA TCTTGGCGCGGCCGG 100 196
   Nham_0684  758318 ..  758349 +  -6.4  -2.96656   GGGTCGCACGTCAAA      AAAACCGCGGAGCC AACC GGTTCCGCGGTAAA       TGGTTTGGATGTATC  51 63
   Nham_0695 NONE
   Nham_0696  770702 ..  770731 +  -8.5  -3.35813   AAATCCTGATCGCGC       CGGTTCCCGGCGGA ACA TCCGCTGTG-GCCG       TTCGTTGCCGTGCCA  64 32
   Nham_0697  771404 ..  771417 +  -3.8  -3.73336   GTCTCCTATCTCGCC               CGTC GCGAGG GACG                TTATTGCCTTCAGGT  54 339
   Nham_0698  773031 ..  773054 +  -8.8  -3.28416   TAGCCCTTGATGAGC          GGTGGCAGTG CCCG CATCGCCACC           TTGGTATCGATCATG  60 176
   Nham_0701  775662 ..  775674 +  -7.7  -3.03635   TGCTAGAGCCTTTCC                GCGAT CGC ATCGC                TGTTCAGGCCATTTG  57 155
   Nham_0702  776336 ..  776349 +  -4.5  -3.41602   TCCAAGGCGGCTCGG               TCAGC TCTC GCTGG                TTCTCCTGGCGTGCG  51 229
   Nham_0703  777474 ..  777498 +  -9.9  -3.58365   CTGATCATAGGCCAT          GTCGATCGGTC CGA GACCGCCCGAC          TTCTGTCCTCTCATC  69 145
   Nham_0711 NONE
   Nham_0712  788412 ..  788426 +  -5.6  -3.64822   CCTTCATAACAGCGT               CGTCGC CAT GCCACG               TTTAAATCGAAACAT  58 32
   Nham_0715  791577 ..  791600 +  -3.8  -4.56597   AAATCAGCGTCAACC          GCTGAGAC CAAATCGA GCCTCAGC           TTTTTACGCACCACG  70 96
   Nham_0716 NONE
   Nham_0717 NONE
   Nham_0718 NONE
   Nham_0719  795353 ..  795363 +  -5.4  -2.80074   TGGGAACCGGTTTTC                 GGAT AAG ATCC                 TGGTCTTATGGCCGG  47 58
   Nham_0725  805616 ..  805637 +  -5.7   -2.9176   GGGCGCGCCGGCTCA           GGCGCCTCA ATGA TGCCGCGCC            TGTGTCAATGAGCTT  48 13
   Nham_0726  806402 ..  806436 +  -2.8  -3.90328   ACAATTAAAATAGCC    GCACGATGTGCGGGA CTTGAC TCTCGCTTGTCG-GC     TTTCTACGCGTTATA  55 63
   Nham_0727 NONE
   Nham_0728 NONE
   Nham_0729 NONE
   Nham_0730 NONE
   Nham_0731  810593 ..  810615 +    -9  -3.40566   CGGGTTAGCGTCCGC           CCTTCCGTCG GGG CGGCGGGTGG           TTGTCGGTGTGGTCT  64 136
   Nham_0742 NONE
   Nham_0743  822435 ..  822457 + -11.2  -3.07936   GAGGGTAAGCATATG           TTGCGGCACC GAG GGGGCCGCGA           TGTATCTGTCGTATT  69 459
   Nham_0744  823894 ..  823908 +  -5.6  -3.33762   AGATGAACAGCCTAG               CCGCGA TCT TCGGGG               TTACTGTCCTTCATT  53 166
   Nham_0747 NONE
   Nham_0748 NONE
   Nham_0749  830027 ..  830043 +  -4.3  -3.57971   AACGGCAAGACCAAG              GGCACCG TCC TGATGCC              TTTCGGGCTCAATCT  51 236
   Nham_0751  832220 ..  832231 +  -2.2  -4.07885   CACTTAGCCGGAAAA                TGCT CTAG AGCG                 TTTTCGAGCGAAGTG  56 226
   Nham_0752  833442 ..  833456 +  -2.8  -3.59262   GAGCATCTTGAAAGC               TGACGG CCG TTGTCA               TTTGCGGGTGTGAGC  49 23
   Nham_0753  834796 ..  834813 +  -4.1  -4.07568   ATCACCGGCATCCAG             GCGTTTT CGTA GGAACGC              TTTTGGAAACGCGGA  60 14
   Nham_0754  836259 ..  836285 +  -5.1  -4.07687   TGATGCGGATTGCGA        CGTCC-TCGCGG AATC CCATGACGGACG         TTTTCGCCACCGCCT  63 334
   Nham_0757  838959 ..  838992 + -13.1  -4.27519   CCGGCCTGATGACGA     CGAAGCGGGAGACGG TCCT TCGTCTCCCGCGTCC      TTTGTGTTCTCGCCT  93 32
   Nham_0760  842518 ..  842535 + -14.1  -3.11732   CGGCAAAAAAAAGAA             GCGCCGG AGAA CCGGCGC              TTCCGTAAATTTAAG  83 44
   Nham_0762  844993 ..  845033 + -14.5  -4.37886   ACGATTGTTCCAGCG  CGGGAGTTGTGGCGCCCGC GTT GCGTGCGCCACCGCGCCGG  TTTTGTGCGGAGTGA 100 436
   Nham_0766  847138 ..  847162 +  -6.3  -2.70932   ACGCGAACCGGTATC          CATCCTCGGGT CAA GCCCGAGGACA          TGCTTCGCAAGACGC  49 53
   Nham_0767  848633 ..  848680 + -11.2  -2.71011   CCGCGAGCGGCCGGG TCAGGCT-GGCGATAACCGCGAC CTC GTCGCGGAAACCGCCCGGCGTGA TGCTTGCGCCGAGAT  63 390
   Nham_0769  850212 ..  850225 +  -4.5  -4.14627   ACGAGAAGTAGTGAT               TTCGC TGCT GCGGA                TTGTTTATGTCCCAC  64 146
   Nham_0770  851590 ..  851618 +  -9.5  -3.30124   CCATCAGCACCGTCA        CGACGAATTCGCG CGG CGTGTAATCGTCG        TTGTGGAGAATGACC  63 283
   Nham_0783  866431 ..  866449 +  -6.7  -4.19506   ATCCATGGTGCTGAT             TACCGCA AGTCA TGCGGTG             TTTTGCGCTTAGCCT  69 332
   Nham_0794 NONE
   Nham_0795  880416 ..  880433 +  -3.3  -4.17657   TCGACCTACGGCTTC             GCGGTCA GCGA TGTCTGC              TTTTGGGCTGTGGTA  60 229
   Nham_0807 NONE
   Nham_0808  892575 ..  892587 +  -2.7  -3.34398   TAAGGTCTGCTGAGT                TTTCT GGC AGAAG                TGTTTGACGGAGGCG  45 331
   Nham_0811 NONE
   Nham_0812 NONE
   Nham_0813  895268 ..  895290 + -19.2  -2.82516   CCTCGATAGGAGGAG           GCTCGCGGAC GAT GTCCGCGAGC           TATCGTCGTCAAAGA 100 181
   Nham_0834  926489 ..  926539 +  -9.7  -3.10677   CAGGTCCTGCACATC GCCGGTCGTG-GCCGCACGTGCGG TATCGC CCGCAAG-GCGGCGCTTG-CCGGC TTCCATGAATTCCTT  60 359
   Nham_0836  931600 ..  931611 +  -3.6  -5.31519   CAACGCTTACCCATT                CCCT GCTT GGGG                 TTTTTCTTTCCCTGT  84 317
   Nham_0846  943571 ..  943590 +  -7.8  -3.88498   GAGCTACGGCGTCGG            GCCACGCT TAGA AGCGTGTC             TTTACTCTCTGGCCG  68 57
   Nham_0847  944968 ..  944988 +  -5.5  -2.87132   GCCGGATAGCTGCCA            TTCTTCC GGCAGAA GGAAGAA            TGTCTGCCGAACAAG  48 32
   Nham_0849  946124 ..  946134 +  -6.8  -3.68265   GTTTCCTGAAGTTTC                 GACG TAT CGTC                 TTTGAGATTGCATTT  62 332
   Nham_0853  948400 ..  948422 + -11.3  -3.74872   TCGCCGAGTTCTACC          GTC-GGCCGG CTGT CCGGCCAGAC           TTTCGTGGCATCCGT  76 390
   Nham_0859  952951 ..  952978 +  -7.1  -3.32844   CCGCGCGTCGATGAC        CGTCGGGTGATC AGTGG GATCATCC-ACG        TTCTCAAGTCCGGCG  58 353
   Nham_0862  956002 ..  956019 +  -5.6  -3.05596   CAGCTGATTGTCGAA             CGTTGA CCTAAA TCAACG              TTCGATGCCGCGATG  49 34
   Nham_0863 NONE
   Nham_0864 NONE
   Nham_0865 NONE
   Nham_0866  961480 ..  961500 +  -2.4  -3.53444   CAGCCACAACCTCGG            CCACGCTG ATACC CGGTGCGG            TTTCCAGCAACGTCG  47 200
   Nham_0871  965458 ..  965482 +    -5  -4.25053   ATAAGCAAGAGTGAC         GGCTAGG-AGG CGGA CTTGCCTGGCC          TTGTTTATATTGTGG  64 183
   Nham_0872  966093 ..  966111 +  -3.1  -3.21934   TGATCCCAACGAAAA             TACCGGT AGCTA ACCGATA             CTTTTGTCCGCCGCC  45 13
   Nham_0873  966775 ..  966793 +    -3  -3.84719   CATGGTCCCGGGACG             CCGTTCGA TCG TCTATCGG             TTTGGCTTTAGAAGT  55 134
   Nham_0874 NONE
   Nham_0875  969377 ..  969395 +  -4.5  -3.90744   GTCCAATTGCCTGCA             TTCGCCG CAGCC TGGCGAG             TTGTTTCAAGAGAGC  59 104
   Nham_0876  970078 ..  970114 + -13.8  -3.41745   ACGCAGGCCCGCCTG    GTCGTCAAAGCGTTCC TTCGT GGAACGCTTTGGCAGC    TTGATCTTATCCCGA  79 112
   Nham_0879  972164 ..  972178 +  -4.2  -3.62224   CCGCCACGCTGTTCT               TCAGGA CGG TCCCGA               TTCTTCCCGAGGTGT  51 232
   Nham_0881 NONE
   Nham_0882 NONE
   Nham_0883  974785 ..  974796 +  -3.6  -4.42653   GTCGGGTCACTACGC                GCTG TTGA CGGC                 TTTTCTGCCTCGGCT  68 18
   Nham_0884  976833 ..  976872 +  -2.3  -3.14261   CCGCAGCAAAGCGAT GCC--GTTGGTTCGTTGAT CTTT ATCAAAGAACGAACTCGGC  TTGGATCCATTTTTG  41 66
   Nham_0885 NONE
   Nham_0886  979890 ..  979909 +  -3.4  -3.40522   GGCCGCGAAGGAATG            CCCGGCGC GAAG GTCCTGGG             TTATCATGACGACCT  47 453
   Nham_0889 NONE
   Nham_0890 NONE
   Nham_0891 NONE
   Nham_0892  986167 ..  986182 +  -3.2  -4.18018   TGGCTCAGGGCGAAG              TGGTAG AACT CTTCCA               TTTTCAATGCGACCA  60 178
   Nham_0894  988514 ..  988524 +  -8.2  -2.57463   CCGCTATGAATACCA                 GGCG CAA CGCC                 ATTGTCCGGGGGATT  53 233
   Nham_0896 NONE
   Nham_0897  992427 ..  992442 +    -9  -3.63515   ACTGAAGTGGTGAGG              GCCGAT GGTG ATCGGC               TTCTTGACCATAAGA  68 476
   Nham_0907 1001982 .. 1002002 + -10.5  -3.98826   TGACAAGAATGGTGA            TGTCGGCAA GGC TTGCCGATA            TTTCTGCGTTGGTCG  80 436
   Nham_0910 1005929 .. 1005939 +  -2.4  -3.05775   CAAGCTGTGAGCGAC                 TGCC TTT GGCC                 CTTTTGAGACATACT  41 236
   Nham_0912 NONE
   Nham_0913 NONE
   Nham_0914 1012925 .. 1012941 +  -2.1  -3.75153   CGATCCGGTGTCGTA              CACGGGT AGC ACGCGCG              TTTAGATTGAGGAGG  51 4
   Nham_0915 1013455 .. 1013466 +  -2.2  -4.21922   TTCACGCTCCGGTCT                CGTT GACA AGCG                 TTTGATTTTGAATCG  59 48
   Nham_0916 NONE
   Nham_0917 1015462 .. 1015486 +    -5  -3.14931   CGCTGTTGCCGGGCG          CGGTATGAAG GAAAG CTTTGTGCCG          TTGATCCCGCATCCG  47 53
   Nham_0918 NONE
   Nham_0919 1017165 .. 1017178 +  -9.5  -2.91695   ACCAGCGCGATTTCT               CGCGC GACA GCGCG                TGCTTTCGGACTAGA  58 484
   Nham_0925 NONE
   Nham_0926 1023519 .. 1023541 +  -2.7  -3.50853   TGCACCGATGTGCAT          CGGCG-TG GGTCAGGG CATCGCCG           TTATCGTTGAACGGG  47 285
   Nham_0928 NONE
   Nham_0929 NONE
   Nham_0930 NONE
   Nham_0931 NONE
   Nham_0932 NONE
   Nham_0933 1028138 .. 1028148 +  -2.4  -3.32765   CGTGACCGGCGAAAA                 GCTC GAC GTGC                 TTGGTCTGTAGAGTT  46 4
   Nham_0934 1030569 .. 1030583 +  -5.6   -3.6715   CGACGCCCGCGAACC               GGCGCA CGA TCCGCC               TTTCAACTTCGGTGA  57 291
   Nham_0939 1033512 .. 1033525 +  -3.8  -2.51312   GCGATTTGATCACGC               TCGG CAGGCA CCGA                ATTGCTGCGTCCCTT  41 156
   Nham_0940 1034460 .. 1034490 +  -6.9  -2.60392   CCATGGCAAGAGCTG      GTCGAGCCGGCTCAT GGG ATG-GCCGGCA-GAC      ATTCGTTCAAGGATG  50 153
   Nham_0942 1036245 .. 1036262 +  -4.8  -4.54047   TAGGTCTGGAACTCG             GTGCTG GTGAGG CAGCGC              TTTTCTGTGCGCTCG  70 208
   Nham_0943 1043633 .. 1043670 +  -7.6  -3.14132   GATCGACACGATGAT   CGCCGAGGTTTCGCTC ACCAAC GAGCTGAGCTACGGCG    TTCATCGACCAGCAA  57 313
   Nham_0946 NONE
   Nham_0947 NONE
   Nham_0948 1049074 .. 1049086 +  -4.7  -3.28119   GTTGGGCGACTACCG                CGCGG TGA CGGCG                TTACTATCGCTGGAT  49 437
   Nham_0950 1050049 .. 1050066 +  -8.3  -4.31835   GATCATTTTCGGTCT             CGCGAGC TTCA GCCCGCG              TTTCTTGTCGAGATT  77 102
   Nham_0951 1054496 .. 1054514 +  -2.2  -3.93236   CCACTCGGCCTGCGG             GGCAATGC CAT GCGCAGCC             TTTCTCGGCTTCATG  53 428
   Nham_0954 NONE
   Nham_0955 1057349 .. 1057375 +  -5.8  -2.73875   GCACCCGTGGCCGCC        GCGC-CGGCTG CTGCGC CAACCGCGCGC         TGATGTTGCCAAGGG  46 503
   Nham_0957 1060641 .. 1060672 + -18.6  -5.88197   TTCTGACGAAATCAA      GCAGCGCGCCGCGC AAAT GCGCCGCGCGCCGC       TTTTTTTGTCTTTGC 100 35
   Nham_0965 NONE
   Nham_0966 1070678 .. 1070697 +  -4.4  -3.92963   TGTGACGCCTTCGCA            CGAT-ATAG CAG CTATCATCG            TTATTGTAGTTATTG  58 289
   Nham_0979 1084392 .. 1084407 +  -6.2  -3.41325   AACGGATCTATCCAC              TAGCTT TGAC AAGCTA               TGTTGTTGCGCTCTC  56 307
   Nham_0980 1085712 .. 1085723 +  -7.2  -3.01924   CCAATCCGCCAGTAC                GCGC CGCT GCGC                 TGTTCAGCCCGGATG  54 497
   Nham_0984 NONE
   Nham_0985 NONE
   Nham_0986 NONE
   Nham_0987 NONE
   Nham_0988 1093502 .. 1093513 +    -3  -3.37017   CGCATTCGCAGCGCT                GATT GAAA AATC                 TTCCTGTTGCAAGTT  47 51
   Nham_0989 1095056 .. 1095114 + -12.6  -4.08216   AGTAACTGCCCCTCG CGAGC-TAAC-AGTTACCATCGCCCGCA CATCC TGCGGGCGATGGTAGCGGGTGATGCTAG TTTTGAGAGCCGTGC  91 36
   Nham_0990 NONE
   Nham_0991 1097245 .. 1097257 +  -6.9  -3.87994   GTTGCATCTCTCCCC                CGGCG ATC CGTCG                TTTATCCGCCTCGCT  66 488
   Nham_0992 NONE
   Nham_0993 1102015 .. 1102061 + -30.6  -4.00042   CGACATCCTGGCAAG CTAGAGCCTTTTCGCTTCTGAT GGA GTCAGAAGCGAAAAGGCTCTAG TTGTTTGCTGAAAAA 100 73
   Nham_0994 1102604 .. 1102624 +  -3.8  -4.44667   GATTCGTAAAACGCG            CCCCGCCG GTATG CGGCGGCA            TTTGTTGTTGAAGCG  69 339
   Nham_0999 NONE
   Nham_1000 1112566 .. 1112580 +  -9.2  -3.14132   GGGTGAGCTATCTGC               GCCCGT TCA GCGGGC               TTGATCCGCGGACAG  64 524
   Nham_1012 NONE
   Nham_1013 NONE
   Nham_1014 1133388 .. 1133398 +  -8.2  -3.12606   CGTCTTTCCAGCTTT                 CGGC GAT GCCG                 TTGCCTGATGTGTCG  57 7
   Nham_1015 1134291 .. 1134310 + -10.8  -3.56643   CCCCCTCTGCCTGCC            CGGTTCAT CGAC ATGAACCG             TTTAAGAACTATGCC  71 336
   Nham_1017 NONE
   Nham_1018 NONE
   Nham_1019 NONE
   Nham_1020 NONE
   Nham_1021 1143054 .. 1143082 +  -9.5  -2.73735   GCTTGATGGCCTTCT        GACGAAGCGAGCC TTC GGTGCGCTTCATC        TGCTTGGCGATCTTT  57 98
   Nham_1029 1151978 .. 1151990 +  -7.7  -3.57144   AACCAGGTCCCGACT                CATCC AAT GGATG                TTTCGCAGTCAGCGG  62 90
   Nham_1031 NONE
   Nham_1032 1154616 .. 1154632 +  -4.3  -2.63112   CATCGCCACCGCTAT              GCGGCAG GGG CTGGTGC              TGGTCTAGAGCCTTT  42 1
   Nham_1033 1155227 .. 1155248 +  -5.7  -2.58236   GCCTCTGGGGATTCA           ATCAGGCCC GGCC GGGCCTGCG            CTTCATCTCGGTTTC  46 73
   Nham_1037 1159872 .. 1159916 + -12.3  -4.54727   AGCGGCAAGACTAAG TCATAGAACCCCGCTTCTGAT GGA GTTAGAAGCGGTGCTTTATGA TTTTGATTTAGCGCG 100 20
   Nham_1038 1161097 .. 1161137 +  -2.3  -3.37876   GTTATCGTTCGGATT  GGTGTTGGTGGCCCCCATG GAA CATGTGGGCCGGGATCGCG  TTATCGCCTGTTCTT  46 76
   Nham_1039 NONE
   Nham_1040 NONE
   Nham_1041 NONE
   Nham_1042 1165407 .. 1165417 +  -6.8  -3.62046   CCTTCGCTGCGACGC                 CTGC CGA GCAG                 TTCTTCAAGCGCTCG  59 193
   Nham_1045 1170791 .. 1170807 +  -8.7  -3.05816   AGAGGTCAACAACTT              CCTGAAC TCC GTTCGGG              TTGCATAAAGCATCG  60 1
   Nham_1046 NONE
   Nham_1047 1172551 .. 1172563 +  -4.7  -2.83403   CACGTCCTGGGCCCA                GGCGG ACA CCGAC                ATTTGCTCCAAAGCC  46 506
   Nham_1049 1174421 .. 1174439 + -13.8  -5.50723   GCAGCATCTGTGAAA             GCCCCGCT ACC GGCGGGGC             TTTTTCTTTTAATCA 100 57
   Nham_1050 1175578 .. 1175601 +  -2.2   -4.6955   GAATGCGGTTCGGAA          CCACCGCCGG GCGA CCGGCTATCG           TTTTATATGTTCGTG  66 177
   Nham_1051 NONE
   Nham_1052 NONE
   Nham_1053 1181386 .. 1181408 + -12.8  -2.66979   TGGATGCGGAGCCGT           GCTCTAGTTC CGA GGACTAGAGC           CTTCTCGCTTCTGAT  71 75
   Nham_1054 NONE
   Nham_1055 1184894 .. 1184905 +  -7.2   -3.3244   CTCCGGCGGAAATTT                CCGG AGTG CCGG                 TGTTAGGTTTTTTGA  56 251
   Nham_1056 1186262 .. 1186272 +  -6.8  -3.36273   CGCGTGGTATGCGCT                 TCCG ACC CGGA                 TTCATGTTCGCCCGA  58 95
   Nham_1060 1190392 .. 1190408 +  -2.9  -3.03124   TTCCGGTCTATGGGC              AGATCTG ATG CGGATCG              TGTTGACGGGTACCA  43 18
   Nham_1061 1191329 .. 1191353 + -11.5  -3.69359   GTGATTAGAACCTTT          CCGCTTCTGAT GGA ATCAGAAGAGG          TTCTATGATTTTGAT  78 41
   Nham_1066 1199522 .. 1199544 +  -2.7  -2.66522   CGTCGATCAAGCTTC          CGGGCCATCT TCAG ACAT-GCCCG           TCAGTTCTGTTAGAT  38 140
   Nham_1068 1201313 .. 1201323 +  -2.4  -3.37732   CATCAGCCATATCAG                 CCGC GCC GCGC                 TTGTCAGGTTGCTGT  46 433
   Nham_1069 1201792 .. 1201807 +  -3.2  -3.57309   AGTGTCGTCGGCGAC              CCCG-CG GTC TGACGGG              TTTCCCGAGCTTTTC  49 74
   Nham_1070 1202704 .. 1202737 +  -5.4  -4.18018   GGAACGCCGATCAAC    TCTGCGCCTGGC-GTCG TGG CGGCCGCCA-GCG-AGA    TTTTCAGTGGGCGGG  66 194
   Nham_1075 1211183 .. 1211199 +  -7.9  -2.96274   CGCTTTCAAAAAGCG              TCAGCCG TCG CGGCCGA              TATGCTTGTGGCGAA  56 78
   Nham_1081 1218024 .. 1218034 +  -2.4  -3.28712   AGGTGCGGGTGGTGT                 CGTC GCT GTCG                 TTCTGAACGCGGAGA  44 9
   Nham_1082 NONE
   Nham_1083 1222173 .. 1222183 +  -4.6  -3.08438   ATAACGGAGGAGATC                 GCGG TGC CTGC                 TATTCGACTCTCCTG  47 379
   Nham_1085 NONE
   Nham_1086 1227440 .. 1227454 +  -4.2  -3.07233   GATGGTGTGAGGACG               TCATGG AAT CCAGGA               TATTGGACGTTCTCA  45 31
   Nham_1087 NONE
   Nham_1088 1230114 .. 1230140 +  -4.4  -3.52652   TTCGGAATCCAGCAA        TCCGACG-GGT CATCAA ACCTCGACGGA         TTCTAGTTGCGTACG  53 97
   Nham_1089 1230640 .. 1230655 +  -5.4  -2.83906   TTCGGCAGCGTCGTA              TGGTGT TTTG ACACCG               GTATTTTGCATTAAA  47 175
   Nham_1090 1232565 .. 1232597 +  -4.8   -5.1287   TCACGTAATCCGTCG     CC-TTGGCGAGGCGC TGCT GCAACTCGTCAAAGG      TTTTTTCCGTATCCG  86 358
   Nham_1093 NONE
   Nham_1094 1236909 .. 1236940 +  -7.4  -3.12207   GCAGGCTGGCGTTCG      TCTTCCGCTTCTGAT GGA ATCAGAAGCG-AGGC      TCTGTGATTTTGATT  54 160
   Nham_1095 1238584 .. 1238594 +  -8.2  -2.71712   CATAAACGAGTTTGG                 CCGC GTG GCGG                 ATTTCGCAGCCCAAG  54 393
   Nham_1097 NONE
   Nham_1098 1241569 .. 1241614 + -21.9  -3.53091   ACAAGAAGCGTCCAA GGAACGGACGGCCCTGCCCGG GAGA TCGGGCGGGGCCGTTTGTTCG TTTGGGGACAGGGAT 100 56
   Nham_1099 1242760 .. 1242774 +  -3.4  -3.53811   CTTCATCACCGCCGC               GCGGGC CAT GCTCGA               TTTCCCAGAGGTCGC  51 463
   Nham_1103 1247751 .. 1247766 +  -2.4  -4.07568   ATTTTGATGTTTTGA              CGTGGC GGTT GCCTTG               TTTTGGACACGGCGG  56 301
   Nham_1104 1248409 .. 1248430 + -17.3  -5.66989   GATCGGACGACCGAG           GAGGCCCGC GACA GCGGGCCTC            TTTTTTTGGTGTTTA 100 44
   Nham_1105 1249041 .. 1249077 +  -3.6  -3.02511   CGCACTTGAATTGCG   GCCGGGCCG-CTAACAA CCCT TGGTGAGTCCGCTCGGC    TCTTGCAGCGATCGG  45 13
   Nham_1106 1251345 .. 1251373 + -14.1  -2.62616   ATGGTCGTCTTGCCA        TGACAATGATGTA TAA TGCATCATTGTCA        TGATCTCAAACATCA  78 72
   Nham_1107 1251674 .. 1251688 +  -3.4  -3.39018   GCAACCCGGATCGCC               GTCGCG CCG CCCGGC               TGTTTGAGATCATCG  47 4
   Nham_1108 1253587 .. 1253601 +    -7  -2.57344   TTGCATGATCTCATC               CGGCCG TGC CGCCCG               ATTGTCGGGCGCGTC  50 110
   Nham_1109 NONE
   Nham_1110 NONE
   Nham_1111 1256863 .. 1256903 + -19.9  -3.67102   GGTGGCTCGATCGTC  AGCCAGAGTCTGTTTCAAC TGC GTTGAATCAGACTCTGGCC  TTATCCTTTCTATCG 100 91
   Nham_1113 1258653 .. 1258663 +  -8.2   -4.1721   ATTCCCATCGCAAAA                 GCGG CAT CCGC                 TTTTGCGATATACCT  74 93
   Nham_1114 NONE
   Nham_1115 1261678 .. 1261721 +  -5.4  -5.63517   AAAATCCGGCACGGG TAGAGCGTTTCCGCTTCTGAT GGA ATCAGAAGCG-AGGCTCTATG TTTTTTATTTGGCGC  93 23
   Nham_1116 1262882 .. 1262904 + -14.8  -5.83211   CTTAATAGTTCTTAA           CGGCGCGGGA GTT TCCCGCGCCA           TTTTTTCTTTTGGTG 100 53
   Nham_1117 1264147 .. 1264157 +  -6.8  -2.54999   ACCTTTTTCGCACTT                 GTCG CGG CGAC                 CTTCATCAGTTTGCT  50 283
   Nham_1118 1265678 .. 1265703 + -11.1  -3.28791   GGCGGCGTGATCTTC         CCACCCTTCCC TTGA GGGGAGGGTCG          TTATGCCGAAGGCAT  71 31
   Nham_1119 1267919 .. 1267946 +  -6.3  -4.08945   GTGGCCTGACCCTGA        TGTCATCGCCGC TGGAT GGGGCGA-GACA        TTTTGCGACGGTCGT  66 521
   Nham_1121 1268499 .. 1268514 +  -2.5  -3.35046   AATGTCGGATACCGA              CTGGA CGGAAT TCCGG               TGTTTGCCGAAATCC  45 295
   Nham_1123 NONE
   Nham_1124 1273259 .. 1273272 +  -8.1  -3.05384   GATGCGCGTCGGTGA               TGCCG TCGG CGGCA                TTGCGTACCAGGGCC  57 131
   Nham_1126 1274481 .. 1274502 +  -4.3  -5.07486   CGCGGTGTCGAAACG           GCG-GTAGGC AAA GCCCGCGCGC           TTTTTCTTGCGGATA  81 227
   Nham_1132 1279105 .. 1279117 +  -6.2  -3.28712   CTCTTGACGCCGCGG                GCCG CTGCC CGGC                TTATGCGGCGAAAGC  54 94
   Nham_1133 1281015 .. 1281034 +  -4.9  -3.39668   TCGCGCCGCGCGCAT            GGCCGGC CGCCAT GTTGGCC             TTGTCGGATTTCGAA  53 212
   Nham_1140 1292089 .. 1292122 +  -7.3  -4.07568   TGCCGGGGACGCCGC     TGTTCTAGGGCCGGG CTTG CGCGGGCCTGGAGCG      TTTTCGAGCGAAGCG  68 18
   Nham_1143 1295159 .. 1295177 + -11.6  -3.54919   GAGACCGATAGGAAA             GGCCCGCC GTT GGCGGGGC             TTTCCGGCCCTGGTT  74 217
   Nham_1154 NONE
   Nham_1155 NONE
   Nham_1156 1310600 .. 1310636 +  -3.8   -4.2528   GAGACGGTTGATGTG   CGGGATGTCAGTGTGATC GCC GATCACATCGA-G-CCCG   TTTCTTCCGTTGCCG  66 101
   Nham_1160 1316163 .. 1316180 +  -9.1  -3.53091   CTATGCGGCGCCCTA             GCGCTCGC ACG GCG-GCGC             TTTGCCGAAAGGCAT  66 25
   Nham_1161 1319768 .. 1319799 +  -7.8  -3.54424   CACATCGCGCTCATC      CTGCCGGGCGGGCC AGCC GGGGCGCTCAGCAG       TTTGAGGAGCTCGCA  62 57
   Nham_1169 1326961 .. 1326977 +  -7.9  -3.32109   GAGTCCCGCGGTCGA              TCCGTCG GCA CGCCGGA              TATTCTAATCTGTCC  59 91
   Nham_1170 1328248 .. 1328300 +   -20  -5.20154   ACCAGTAACGGAATC CACG-TCGGAGTGGGGTCACGGTCG GCGC CGATCGTGACCTCACTCCGATCGGC TTTTTTCGATTGTCT 100 67
   Nham_1172 1330645 .. 1330656 +  -3.6  -4.33248   TGACGCGCAATCCAC                TCCG CTGT CGGG                 TTTGTTGTAACGTTG  65 461
   Nham_1179 1335839 .. 1335859 +  -6.2  -3.57144   CCCGTCACTCGTGGA            TCATTTCC GCCCG GGAGATGA            TTTCGAGGTAACCCC  58 5
   Nham_1186 1344911 .. 1344934 + -12.4  -4.05788   GCGACTGAAACAGAA          GAGGCCGTCT CACT GGGCGGCCTC           TTTCATTTGCGGAAG  86 33
   Nham_1193 NONE
   Nham_1194 1351234 .. 1351249 +    -4  -3.05562   CAGATCGCAGGGATC              TTCGTG GCAC CATGAA               TATTGGCGAGTTTCT  45 86
   Nham_1195 1352895 .. 1352905 +  -3.2  -2.72855   CTGTTCAGCCGACGA                 TCGT CAC GCGA                 TCATTGACCACTTTA  41 86
   Nham_1200 1357820 .. 1357832 +  -4.8  -3.07895   CGACCGCCGAAACTT                GCGA ACACA TCGC                TCTATTAACAATCCA  47 382
   Nham_1201 1358644 .. 1358664 +  -2.5  -3.53224   ACATTCAACAGAAAC            CGATCTAAG GAG CTGACATCG            TTTCGCCAAGAAATC  47 18
   Nham_1206 NONE
   Nham_1207 NONE
   Nham_1208 NONE
   Nham_1209 1365920 .. 1365933 +  -4.5  -2.71364   TGGATGATCCGCTGG               CGC-CG GCT CGTGCG               TGATTACGAACGTCG  44 341
   Nham_1213 NONE
   Nham_1214 1371702 .. 1371723 + -10.1  -4.15267   ATCACAGCTCTTCGA           CGCGCCTGCG CTT TGC-GGCGCG           TTTCGTTGTATTTTT  82 78
   Nham_1215 1372622 .. 1372643 +    -8  -3.53012   AGTCTCGGCGCGCGT           GTCAGCGC GCCGCG GTGCTGAC            TTTGGCCACGACCAA  62 90
   Nham_1217 1374167 .. 1374188 +  -2.3  -3.65812   GCGCCCTATGCGGCA           GCT-ACCCTA GCC TAGTGTGAGC           TTCTCTTCACGCGAA  51 16
   Nham_1220 1376754 .. 1376766 +  -5.5  -4.08394   GAAGAAGAGCCAAAG                CGGTC ACT GATCG                TTTTGGGCGGGCTGT  64 16
   Nham_1221 1377312 .. 1377324 +  -2.6  -3.84825   GCTCGCCTATGTCCC                GGCG ATCCA CGTC                TTTGATCTGAGTCCA  53 136
   Nham_1225 1385407 .. 1385423 +  -4.3    -4.371   GCTGGAGACGATGAG              ATAGGCC ATT GGCCTGC              TTTTCGTCTCGTCCA  65 22
   Nham_1226 1386286 .. 1386305 +  -3.5  -2.87051   TCTGGGATTTTCATT            CGCTAGC AATGTG GCTGGTG             CTTTAATCGTGCGCA  42 52
   Nham_1227 1387550 .. 1387573 +  -5.3  -3.16683   CGGATTCCCGATGCA         CGCCATCGGCG CGAA CGC-GA-GGCG          TTCGTCGCCTGGCGT  49 102
   Nham_1228 1388073 .. 1388103 + -22.8  -2.82635   AATCAAGATCATAGA       GCCTCGCTTCTGAT TCA ATCAGAAGCGAGGC       TCTAGTCATGACCGT 100 163
   Nham_1229 NONE
   Nham_1230 1390113 .. 1390132 +  -4.2   -4.7373   ATGAGCCGGCACCTT            TCAATGCC GGTC GGCGTGGA             TTTTTCGTGCGCTGG  75 56
   Nham_1231 1390506 .. 1390538 +  -4.2  -3.72576   ATCAAACGCGAACCG     GCATCCATCCTCGGGT CAA GCCCGAGGAC--ATGC     TTTGCTCGAAAACGC  54 68
   Nham_1232 1391685 .. 1391704 +   -15  -4.87626   CGCCGATACGAAAAA            CGCGAGCC CCGG GGCTCGCG             TTTTTCGTATTCAAA 100 189
   Nham_1234 1393348 .. 1393394 +  -6.3  -2.83012   TGTCATGACTGCGCT GCCGTGCCG-GACCGGCTTGCC GAGC GGCCAGCCGGCGACCGCGCGGA TGTGCTGCTCGAATT  50 383
   Nham_1237 1395849 .. 1395878 +  -5.6  -3.72027   GTGTTCCTGTTGCAG       CCGGGCGAGCTC AGCTCC GAGTTCGCGCTG        TTCTTCGTCGGCCAT  60 297
   Nham_1239 1396357 .. 1396383 +  -7.1  -2.63723   TTCCCTGCCTTTGAG         GGGCCGTGGCG CCTGC CGCCGCCGCCG         ATTGATTGCTGCCGG  50 50
   Nham_1241 1400682 .. 1400707 + -12.6  -3.02166   GCCGCATCCAAAACT         CCGCCGGCAA CGTGTA TTGCCGGTGG          TCGTTTGATTCCGCC  76 219
   Nham_1243 NONE
   Nham_1244 1403724 .. 1403765 +  -7.9  -3.85698   CGTGCGCGACGTTCC GGGCTCTGCCGGGGCGGCTG GAC CGGCCGCTTCGGGA-ACCTC TTTCTGACCGGACAG  68 84
   Nham_1246 1406572 .. 1406589 +  -5.5  -4.07687   ACCGGCGGCATGATC             CCGAAAG TGGC CTTCCGG              TTTTCCGAACCAGAT  64 28
   Nham_1247 1407695 .. 1407717 +    -9  -3.59262   ACACCGCCGAACACC           GTCACGGGCA TAT TGCCCGCGCC           TTTGAAGCTGTAGCC  68 404
   Nham_1250 1411899 .. 1411917 +  -3.1  -2.72166   AGGCCATGCCACGGC             TCGAAAC CGAGC GCTTCGA             ATCTTTCCTTCGAGC  41 40
   Nham_1251 1412578 .. 1412612 + -16.6  -3.70863   ACCGTTCGCGATCCG    CGACAAA-CCCGGGC GGGTCG GCCCGGGTTTTGTCG     TTTCAGTGCTGTCTC 100 49
   Nham_1252 1413881 .. 1413891 +  -8.2  -2.65521   TTCTTCGCATTTTGA                 CCCG TGG CGGG                 GTTCCTTGATCTAGA  53 456
   Nham_1253 1415788 .. 1415811 +  -4.4  -3.51637   AAACGATTGCCATTG          CTCGCGCGGT ACCC GCCTCGCGAA           TTGTGGTCTCTATGT  53 403
   Nham_1254 1416466 .. 1416502 +  -2.2  -3.05935   GTACAAATAAGCCTC   AGC-ATGGCGGAATTAC GCTC GTATGTCCGCCGTCGCC    TTCAGTCGACGGTCT  41 31
   Nham_1258 1420735 .. 1420755 +  -4.6   -3.1634   GGCGGGTCCGGATGT           C-GCCGGAG TCTC CACCGGCAG            TTCGCTCATTTAACA  47 299
   Nham_1259 1421424 .. 1421453 + -22.3  -5.36441   CGTTTGCACTACTCA       GCCCGTCTCTGAG GTAC CTCAGAGACGGGC        TTTTTTCTGTCGGGA 100 66
   Nham_1261 1422050 .. 1422079 +  -5.5  -4.09685   CGGCGCGGCGCTAAT       CAACGCCGCGCGG CTAA CTGCTAGGCGTCG        TTTTGAAGCGTCCAA  64 27
   Nham_1263 NONE
   Nham_1264 1423475 .. 1423487 +  -4.8  -3.04322   AGCAGCGGAGCAACG                TCGG AGTTC CCGA                TCTTGAACGCTTCGA  47 328
   Nham_1269 1427167 .. 1427206 + -11.4  -3.79021   GCGGCCGGTTGTCAC  CCAGCGTGTGCCACCG ACAACGCA CGGGAGCATACGCTGG   TTTCATGAGCTTTTC  78 203
   Nham_1271 1429770 .. 1429791 +  -4.4   -2.8829   AACGTGATGCGGGGA           GGTTGATC GATGCG GATCATCC            ATTTCCTCGTGGTCT  46 20
   Nham_1272 NONE
   Nham_1273 NONE
   Nham_1274 NONE
   Nham_1275 1434835 .. 1434851 +  -2.9  -2.84218   CATGACGAAGCCGCG              GTCTAGG GTT TCAAGAC              ATGTTTTACTGGCTG  41 20
   Nham_1276 1435971 .. 1435990 +  -4.2  -2.71144   TGATGGGCGCGGCGG            CGGACATG TTGG CATGCTCG             TCATTCCGGAAGCTG  43 38
   Nham_1277 1437500 .. 1437529 +  -7.7  -3.09505   CCTCGGTTATTCTCA       CGTCGTCACCCGC GAAG GCGGGTGACCCAG        TATTCCGTGGCGTCT  57 48
   Nham_1278 NONE
   Nham_1279 1440059 .. 1440097 +  -3.2  -3.61398   GGCGCGACTCGATTC  G-CCGG-CATGACCGC TTGACATTT GCCGTCATGGCCGGAC  TTGTTCCGGCCAACG  49 16
   Nham_1280 NONE
   Nham_1281 NONE
   Nham_1282 NONE
   Nham_1283 1444282 .. 1444299 +  -5.5  -4.50976   GATCGGCCGCGGCCG             GAAAGCC GCAA GGCATTC              TTTTATCGTATCAAA  72 177
   Nham_1284 NONE
   Nham_1285 1446924 .. 1446936 +  -2.6  -3.46848   AAAGGTCGGACGATG                GCTC CGGGA GGGC                TTCTGATGAATTTTC  46 7
   Nham_1286 1448883 .. 1448908 +  -8.2  -4.55625   AATTGGAAATCGGAG         GGGCTTCGAC GATCAA GCCGGAGCCC          TTTTCTGCTCTTGAT  78 51
   Nham_1287 1450342 .. 1450379 + -15.7  -2.80464   AATCAAAAGAATAAG   GCTAGAGGCTGGTCCAA TGCG TTGGATCAGACTCTGGC    GTTTCGCCTTAATCC  86 215
   Nham_1288 1451643 .. 1451653 +  -2.4   -2.7186   ACACCCTGGCAGGAA                 CCGG CCT CCGA                 TGCTTGCGCGCCTTT  39 97
   Nham_1289 NONE
   Nham_1290 1455767 .. 1455789 +  -5.4   -3.0263   GACCGTGAGCCAGAT           GCGGCCCTTC GAC GGATGGCCGA           TCTTCGCGGCCTGCT  47 303
   Nham_1294 1460653 .. 1460704 +  -9.5  -2.83164   CTGAAGTCGTCGATT CGTGCGCCCTGCG-ATGTGAGATGC GACT GCATC-CACAGGTGCAGGTTGCGCG TATCATCCTCGCTGA  58 306
   Nham_1298 1463917 .. 1463927 +  -6.8  -3.90112   AAGGCTATCTCGACC                 GCGA CGA TCGC                 TTTCGTTGACCAGAG  66 6
   Nham_1299 1465537 .. 1465558 +  -2.2  -3.73122   GGCATGAGAGCCGCC           TTGTTCGG GAGCGA CCGAACCG            TTTCCAATTCTTGTA  51 34
   Nham_1300 1467543 .. 1467565 +  -3.4  -3.84304   CGCGCGAACAGACTT          GCG-CGCGA ACAGGC TTGCGTCGC           TATTTTGTGAGTTCG  55 47
   Nham_1302 NONE
   Nham_1303 1471614 .. 1471624 +  -2.4   -4.4009   ATTCTGATCGCAAAG                 CCGG TAT CCAG                 TTTTGTGGAATACGC  62 306
   Nham_1304 NONE
   Nham_1305 1473885 .. 1473898 +  -3.7  -2.62184   TGATTTCGGCGTTTT               GCGCC GGGA GGCGA                TCCTGTAGAAACGCC  42 38
   Nham_1306 NONE
   Nham_1307 1477830 .. 1477852 + -13.5  -4.08394   CGGCGAACAACAAAA           GGGGCGAAT AACGG ATTCGCCCC           TTTTACCGAACGTCT  95 46
   Nham_1310 1479909 .. 1479928 +  -6.4  -2.81471   ATCGCGACTGACGGC            GGCGTCAT CCGG ATGGTGCC             TGTCATCGCCTTGTC  49 30
   Nham_1311 NONE
   Nham_1312 1482293 .. 1482328 +  -9.6  -3.72576   TTTCTGATTCAAAGA    CCGCAGCGTCGACG ACTGCCTG CTTCGGCGCCGCGG     TTTCCTCAGGCGAGG  71 487
   Nham_1315 NONE
   Nham_1316 NONE
   Nham_1317 1487203 .. 1487215 +  -4.7  -5.45802   TCTGATGGAATCAAA                GCCGG GCT CCAGC                TTTTTGTTTTGACGC  90 246
   Nham_1319 1493729 .. 1493740 +  -2.2  -3.28712   ACCGCTGGCGCTGGC                CGGA TCGT TTCG                 TTATAGGACAGCCGA  44 86
   Nham_1320 1494097 .. 1494114 +  -3.3  -3.08464   CGGCCTTGTGGTCTC             GAC-GCCG GAG CGGCAGGC             TTAAATACCTAATCG  43 4
   Nham_1321 1495493 .. 1495513 +    -9  -2.70979   ATCATCTGCCTGTCA            TCGCTGGA CTTGA TCCGGCGA            TCCATTTGCTTCGAA  58 94
   Nham_1326 1501563 .. 1501585 +  -7.6  -3.14344   GGCTCGATCCCGACC           TCGCTTGCGA CGA TCGCCAGCGC           TTCCTCCGACGACTG  56 252
   Nham_1329 1504426 .. 1504438 +  -4.7  -2.60075   TTGCTGCGTATCTTT                GCTGG AAA CCCGC                CTTGATTGCCAAGGA  43 115
   Nham_1330 1504980 .. 1504994 +   -10  -3.59087   TCGGCGACGTAGGGA               CTTCGC TGC GCGAAG               TTTCCAGATCGTCTT  71 29
   Nham_1331 1507327 .. 1507353 +  -6.6  -2.78384   AAAGAATAAAGCAGA         GTTTGATTCAAC GCG GTTGAACCGGAC         TCTGGTCGCGGCGCG  49 75
   Nham_1332 NONE
   Nham_1333 NONE
   Nham_1334 1513290 .. 1513315 +  -9.8  -2.50016   GAGTGCGGCCGCCTT         CGATCAGCAGC TTGGC GC-GCTGATCG         GTGTTGGTGATGACG  59 393
   Nham_1336 1515362 .. 1515381 + -16.4  -4.81249   ATCAGACAACGAAAA            CGGCGGGG GAAA CCCCGCCG             TTTTTGCGTTTGCCG 100 54
   Nham_1337 1517359 .. 1517385 +  -2.8   -5.0133   CAAGGCGCGACGCCG         CGGCGGTCGCAA GTG TTCCGCCTGCCA         TTTTTTAGGCGCATG  76 46
   Nham_1338 1517848 .. 1517866 +    -8  -3.14132   CGGCGGGTTTGTCCG             GGCGGGCG TAA CGCCTGAC             TTCATCGACGGAGCC  57 15
   Nham_1339 1518743 .. 1518754 +  -4.4  -3.02144   CGTCTCTGAACGCCA                CGTT AGAA AACG                 TGTTCAACACCGTGC  47 516
   Nham_1345 1525061 .. 1525073 +  -5.5  -4.06419   AGGGGCCGCGTCTTT                CGTCG CTG CGATG                TTGTTTGTCACAGAG  64 148
   Nham_1346 1525602 .. 1525646 +  -7.3  -3.48703   ACCGGATTTCGTATG CCGACACACTC--AGACCG AGTCGATGA CGGTCTAAGAGTGAGTCGG TTGGTGTTTCAATTT  60 64
   Nham_1348 NONE
   Nham_1349 1528077 .. 1528108 + -14.4  -2.71712   TGTTTCCAGATGTAC      TGCGCCTG-GCCCTC GTT GAGGGCGCCGGCGCG      CTTTGCGGCGAACAC  75 289
   Nham_1357 NONE
   Nham_1358 1541013 .. 1541052 +  -2.1  -3.15056   AAGGATCGTTTGTTT ACGACGGA-CGGCATGCCT GTCC ACGC-TGCGGCTCCGTCGA  TGTTCAGTTCGCGCT  41 78
   Nham_1359 NONE
   Nham_1360 NONE
   Nham_1361 1545186 .. 1545200 +  -5.7  -4.24002   CCCGGCGGATGAGGT               CGTCT CCTTC AGACG               TTTTAAGCTTTCCAA  66 473
   Nham_1363 NONE
   Nham_1364 NONE
   Nham_1365 NONE
   Nham_1366 1552832 .. 1552870 +  -6.8  -3.57144   AACAATTTGAACGCT  GTATC-TGATCCACCCC TTTTTC GAGGTGGGTCAGGATGC   TTTGAGCATAGGGCG  59 450
   Nham_1371 NONE
   Nham_1372 1557452 .. 1557478 +  -3.6  -2.64155   CCTGGAGGAACTTGG         GATCAAGGATGA GGA TCAGCCGTGACC         TCGCTTTCCACGGCC  42 1
   Nham_1373 1558523 .. 1558551 +  -9.5  -2.55213   ATTGGAACATCTCCC        GCTGCTCGTCGGT CAG ACCGGCCAGCACC        TGCCTTGCCTGGCTG  59 266
   Nham_1376 1562046 .. 1562056 +  -4.6  -3.72893   GCGGTTGAACATTAC                 GCCG CCA TGGC                 TTTGATGAAGCGCTC  56 10
   Nham_1378 1563920 .. 1563974 +  -9.1  -4.08216   GCGCCGCCAGCTCTG GCCGATGGCGG-GGTAG-CGCTGGCCC CAG GGGCCGGCCTCGAACGCCGCCAGCGCC TTTTCGGCAGCATCG  76 212
   Nham_1385 NONE
   Nham_1386 NONE
   Nham_1387 NONE
   Nham_1388 1572312 .. 1572366 +  -9.1  -2.62396   CAATTCTAGAGTGGA ATCCGACCGGCGCCCG-CGCG-TCCGG TCG CCGGGTCGGGTCGAGAGACGGTCGGAA TGGTGTGGACGACTG  57 70
   Nham_1389 1576562 .. 1576573 +  -7.2   -3.1505   CAGCGGAACCGAAGC                GCGC TGCA GCGC                 TTCCTCGACGGTGAT  56 412
   Nham_1392 NONE
   Nham_1393 NONE
   Nham_1394 NONE
   Nham_1395 NONE
   Nham_1396 NONE
   Nham_1397 NONE
   Nham_1398 1584646 .. 1584674 +  -8.9  -3.12207   TGGACTCTAGAGCCT        TTTCGCTTCTGAT GGA ATCAGAAGCGGGC        TCTATGATTTTGATT  60 42
   Nham_1400 1586973 .. 1587000 +  -7.7  -3.54755   GTCCGATTTCCGGCG        TCG-TGCGCGGG CTTGA CCCGCGCATCCA        TCTTCTTTCGGAAAT  62 66
   Nham_1404 1591860 .. 1591879 +  -3.4  -4.07568   AGGCGATGCAGCGAT            CCAGCGGT CGCC ACCGCGCG             TTTTCAGCCGAAGCC  58 258
   Nham_1405 1593452 .. 1593466 +  -3.4  -2.80816   TGGAGGAGCGGCCGC               TCGCCG GCC CCGCGG               TGTGATCCGTGCGCG  41 6
   Nham_1406 1594152 .. 1594167 + -11.8  -3.05384   AGACCGGCACGGAAG              CCGGCG GCGG CGCCGG               TTGCGTCGCGCACGA  73 392
   Nham_1407 NONE
   Nham_1408 1596573 .. 1596607 +  -5.1  -5.10461   AGCTCATGCATGAAT    GA-TG-GATTGCCGGGT CGA GCCCGGCAATGACAATC    TTTTTGTTGCATCGC  83 494
   Nham_1410 1597865 .. 1597882 +  -9.9  -2.50443   CCGGATCACGTCCGG             CCATGAC AGCC GTCATGG              GTTCATCCGATGTCC  59 67
   Nham_1411 NONE
   Nham_1412 NONE
   Nham_1413 1599362 .. 1599396 +  -6.5  -3.28712   TCAGAAAGCGCATGG    TGTC-GCCT-CGACGGT GCT GCCGTTGCGGGCAGACA    TTGTAGCGCAGCGGC  55 358
   Nham_1415 1600745 .. 1600770 + -10.4  -3.67792   GTTGATCTTTCGAGT         GACGCACGGC TTCGAT GCGGTGCGTC          TTTCCCTCCCTCTCC  75 36
   Nham_1417 NONE
   Nham_1418 NONE
   Nham_1419 1603195 .. 1603225 + -10.5  -3.02144   GCTCGTGTTTTCGCG      CTGTCATCGTCCGC GAAA GCGGACGATC-CAG       TATTCCGAGAGATCG  66 54
   Nham_1420 1603628 .. 1603675 +    -4  -3.06261   GATGACGGCGCCGCG CGATGAAGCCG-TTTCCATGGGC GGA GGCGATGGGGTTCGGCTTCGGCG TGTTGCGGCTTGCGC  45 20
   Nham_1421 NONE
   Nham_1422 NONE
   Nham_1423 NONE
   Nham_1424 NONE
   Nham_1425 1606548 .. 1606562 +  -2.1  -3.03829   TTTCCGGGAGTTTTG              GC-CTG ATGG CAGCGC               TGGTTCTTTCCGTCG  41 20
   Nham_1426 NONE
   Nham_1427 1611858 .. 1611868 +  -6.8  -2.63631   GAAATGCGTGAGATG                 CGCA ACG TGCG                 TGGTGTCGCGCTTCG  50 39
   Nham_1429 NONE
   Nham_1430 NONE
   Nham_1431 NONE
   Nham_1432 1615709 .. 1615719 +  -2.4  -2.66216   TGGAATCAGCGGAGC                 CCGC CTT GCGC                 CTTCTCGTCGTCGAA  38 173
   Nham_1433 NONE
   Nham_1434 1617776 .. 1617788 +  -5.5  -3.18264   CCGGCGGCATGAAGC                GTTGG CCC CCAGC                TTGCTGGCTGCACCG  51 29
   Nham_1435 1618401 .. 1618442 + -19.7  -3.32354   ACCGCTTTGGCGGCG C-CAGAGCCTCGCTTCTGAT GGA ATCAGAAGCGAGGCTCTATG GTTTTGATTTGACGC 100 110
   Nham_1436 1620044 .. 1620060 +  -5.9  -2.60244   GCCGATACGCGCCGC              CAATTGT GCC GCAATTG              TCAATTGCTTCCCCC  46 90
   Nham_1437 NONE
   Nham_1438 NONE
   Nham_1439 1623757 .. 1623778 +  -8.7  -2.64099   GGCGGAGTGAGACCG           CCATGCATG GACT CATGCAAGG            ATTGTCGTCCGCGCC  57 31
   Nham_1440 1624541 .. 1624557 + -12.3  -2.87564   GCGAGCGGAGGCAAC              GCCGTTC TTC GAACGGC              TATGTCCGCGCATGA  71 208
   Nham_1441 1626513 .. 1626548 +  -8.2    -5.055   CTTCGTCGGAAGGAT    TAGGGCGGTGGAG-TCG CCC CAAGCTCCACCGCCCGC    TTTTTTGCCGATTGC  91 213
   Nham_1442 1627842 .. 1627858 +  -2.1  -3.75153   ACGCCGTAGAGATCG              GGGCCGA CCT TGGGACC              TTTGCCTTCCACAAC  52 518
   Nham_1444 1629937 .. 1629967 + -11.2  -3.01637   ACGCGACCTGGAGCC       TTTCCGCTTCTGAT GGA ATCAGAAGCGGGGC       TCTGTGATGTTGATC  68 98
   Nham_1445 NONE
   Nham_1446 1631660 .. 1631678 +  -3.8  -3.53012   AATTAACTTCGATTC             GAGTTTCA AAC TGACGCTC             TTTAACAGCGAAACA  51 35
   Nham_1447 1633894 .. 1633914 +  -3.2  -2.83403   GGCGCCGACGCCGGA            CGTGCAAC AGATC GGTGCATG            ATTTCATCGGCGAAG  41 4
   Nham_1448 1637201 .. 1637212 +  -2.2  -3.60818   CAACTGGCTTTCGAC                CTGT TCGA ACGG                 TTTGCCCAGTTTTCG  49 351
   Nham_1452 1642076 .. 1642114 + -15.3  -4.64676   CAGGTTGGATGCGTG  CCGCC-AGCCGGTTCGGTC GGT GGCCGA-CCGGCGCGGCGG  TTTTATTGCCGGTCG 100 86
   Nham_1453 NONE
   Nham_1454 NONE
   Nham_1455 1646074 .. 1646096 + -12.7  -4.67038   TTTGGTCCGCGTTGA           TAGCGCGCC CTTGC GGCGCGCTG           TTTTCGTTTTGCGAC 100 67
   Nham_1456 1646599 .. 1646625 +   -18  -3.17075   GATCGCTTGTCGACC         GCGCCGGCGG CCTCACC CCGCCGGCGC         TTCCCTTCGAAAGGA  91 101
   Nham_1457 NONE
   Nham_1458 NONE
   Nham_1459 1649343 .. 1649357 +  -5.6  -2.72379   CGATGTTGGCGCCAT               CGAGCG TTC CGATCG               TGATTGCGCCGTTCA  46 493
   Nham_1467 1668023 .. 1668038 + -10.4  -3.64682   AATTCAGCAATTCCA              GCGGCA ACCC TGCCGC               TTTCGCGGTTTCGTA  70 324
   Nham_1471 NONE
   Nham_1472 1673027 .. 1673059 + -16.5  -2.73007   CGACCCACCTGGAGC      CTTTTCGCTCCTGAT TCC ATCAGAAGCGAAAAG      CTTTAGCAGGCTGTT  87 61
   Nham_1473 1674417 .. 1674433 +  -2.1  -4.07568   GATTTATAGACCCTC              AGCAGGG ATG CCGTGCG              TTTTCAGCGACCGAA  56 191
   Nham_1474 1676108 .. 1676137 +  -8.5  -3.28712   AACCAGATCAAGGCG       GCGTC-CGCGCCGA CGA TCGGAGCGAGAAGC       TTCTGGGCCACCGGC  60 479
   Nham_1480 NONE
   Nham_1481 NONE
   Nham_1482 1683758 .. 1683809 + -21.2  -4.41494   TATACCGGCCCTTCA CGA-CCGGTTGGAGTCTGATTCAAC TGT GTTGAATCAGACTCCAACCGTATCC TTTTGATTGAGCATG 100 198
   Nham_1483 1685267 .. 1685280 +  -3.7  -3.92602   AAGGTCAAGCCGATC               CCCGC GGTC GCAGG                TTTCTGAGGTGTTGC  57 5
   Nham_1484 NONE
   Nham_1485 1687515 .. 1687551 + -25.5  -4.68539   ACGGCGTAGAAGACG    CCAGAGTCTGATTCAAC TGC GTTGAATCAGACTCTGG    TTTTATCCTTTTGAT 100 40
   Nham_1488 1691290 .. 1691313 +  -6.6  -3.08639   GTGGGCGGTGATCGT          CGCGGCAGTCG CGC CGGCCGCC-CG          TCTGTTCGGAGTGTT  52 281
   Nham_1489 NONE
   Nham_1490 1693489 .. 1693513 + -11.3  -2.72263   ATCTGCTTCGAGTTC          AGCGCGTCGCT CGC GGCGGCGCGCA          ATTTCGGCAGGATGT  63 82
   Nham_1492 NONE
   Nham_1493 1697101 .. 1697145 +  -4.2  -2.69151   AATTAACCGCTCGGG CGGC-TTGCCGGGGGTGTC TGGCCGAT GGCAGACCCGGCAAAGCCC TGCTATATAAAGGCC  42 35
   Nham_1494 1698286 .. 1698297 +  -3.6  -3.44848   GGCAACGATTACCTT                TCCG GTAA CGGG                 TCTTTAATGGCGCCA  49 223
   Nham_1495 1699210 .. 1699226 +  -5.2  -3.21912   GGAATCCGGTTCACG              TTGAGA AATGC TCTCAA              TTAATAGCTTGCGCG  51 70
   Nham_1496 NONE
   Nham_1497 1702201 .. 1702213 +  -3.3  -2.59039   GGCTGTTGAAGAAGT                CTCTG GCG CAGCG                GTTCTGGGCATGATT  40 43
   Nham_1498 1703456 .. 1703470 +  -4.2  -3.61715   CTCCATTCCATATCC               GTCTCC GTG GGAAAC               TTCTTCAACAGCCTG  51 112
   Nham_1499 NONE
   Nham_1500 NONE
   Nham_1501 1706418 .. 1706434 +  -5.1  -3.05384   AAGTGGAAACCGGTT              CGCGT GAAGAAA ACGCG              TTAAATCAAAGAGAG  47 63
   Nham_1511 1718719 .. 1718730 +  -2.2  -3.13475   AATCAGATTGTCACC                GGAG ATTG CTTC                 TTCCATATCACCTTC  41 84
   Nham_1512 1719231 .. 1719254 +  -3.1  -3.46051   TCCCCACGTGGCAAA          TAGGCGCAG CGTCAA TTGCGCATA           TTGATCTATTTCTTG  47 228
   Nham_1513 NONE
   Nham_1514 NONE
   Nham_1515 1723595 .. 1723623 +  -5.1  -2.52464   TTGGCGAAGCGCGTT        CGCGCGCGGCG GAGTAGA CGATGGGCGCG        TCGATTGCAGAAGGC  43 9
   Nham_1516 NONE
   Nham_1517 1724918 .. 1724940 +  -8.4  -2.70932   GTTGTCCCGGCTGGC          CGGACGGCG ATGCAC CGCCG-CCG           TCATTGCAGAAGAAA  58 60
   Nham_1522 1729846 .. 1729879 + -12.5  -3.36327   CCCTCGAAACAACAA     CGTCACCCGAGCGG AATATGA TCGC-CGGGTGACG     TTGTGCATAGACTGG  79 507
   Nham_1524 1731317 .. 1731332 +  -5.4  -3.40403   ATTTAAGAATCAGAA              GTGTGA AACG TCGCAC               TTGTGGTCGGAGCAG  53 482
   Nham_1525 NONE
   Nham_1526 1732605 .. 1732637 +  -8.5  -2.66637   CGAGAAGGTGTAAGC     TCGT-CATGCCCGG CTTGAC CCGGGCATCCACGA      CTTCCTTAATCTATT  57 28
   Nham_1527 NONE
   Nham_1528 1733969 .. 1733995 + -20.2  -5.32944   GCGACAAACGAAGAT         GGCGGGATCGGG ATG TCCGATCCCGCC         TTTTTTAGTTGTCCG 100 55
   Nham_1529 NONE
   Nham_1530 1735973 .. 1736002 +  -9.1  -4.27465   TGGAGATGATTTTGA       CGGGCTGGGCGCA TTCA TGCACCCCGCGCG        TTGTTTTGCGTTCTG  81 391
   Nham_1531 NONE
   Nham_1532 1744651 .. 1744670 + -12.8  -4.19238   GATTTTACGAGAAAA            GGGCCGGT GCAA GCCGGCCC             TTTTCGCGTTGCGCG  93 50
   Nham_1533 1747074 .. 1747088 + -12.8  -3.56643   TCGTGTTTCACCCCG               CGGCCG GTC CGGCCG               TTTCGCAACTGTAAG  81 124
   Nham_1534 1749169 .. 1749192 +  -7.4  -2.78712   GAACGAACCGGTACC          AG-CCTCGGGT CAA ACCCGAGGACA          TGCTTCGCTTGAAAA  51 76
   Nham_1536 1751855 .. 1751865 +  -8.2  -3.57144   CCAAATACCCAGACT                 GCGG CTG CCGC                 TTTGAGCCTGCGGCA  62 102
   Nham_1537 NONE
   Nham_1538 1753160 .. 1753173 +  -8.1  -3.96932   GTTTGGACACGATGC               GTCCG CAGT CGGAC                TTTCTCGCTCTCTAT  73 246
   Nham_1540 NONE
   Nham_1541 NONE
   Nham_1542 NONE
   Nham_1543 1758592 .. 1758634 +  -7.2  -4.07133   GCATCATTGAATGAT GATCCGTCGGATGTCCGG-CT GCAA AGACCGGACATCCG-CA-ATC TTCTTTATCGGCGTG  68 27
   Nham_1544 NONE
   Nham_1545 NONE
   Nham_1546 NONE
   Nham_1547 1760746 .. 1760756 +  -2.4  -3.54543   CCACCGGGCTCTGAG                 GCGG AAA CGGC                 TTTAAGGCGATAGAT  47 27
   Nham_1548 1761617 .. 1761629 +  -5.5  -3.12351   AGTAGTAAGGAAAGC                CGGAC ATG GTTCG                TTCAGTCTGGAAAGG  49 36
   Nham_1549 NONE
   Nham_1550 NONE
   Nham_1551 NONE
   Nham_1552 NONE
   Nham_1553 NONE
   Nham_1554 NONE
   Nham_1555 1764315 .. 1764327 +  -6.9  -2.80816   AAGATCATATCTCTG                GCGCC GGA GGTGC                TGTGATGGCTGCCAA  51 8
   Nham_1556 NONE
   Nham_1557 NONE
   Nham_1558 NONE
   Nham_1559 1766023 .. 1766065 + -10.7  -3.53811   ACCATTATTAAGGAC GCGTTTTCTGCGGCGAACCGC TTT GCACTTCGCCG--GAAAACGC TTTGGAAGGAATAAG  71 91
   Nham_1560 NONE
   Nham_1561 NONE
   Nham_1562 NONE
   Nham_1563 NONE
   Nham_1564 NONE
   Nham_1565 1770293 .. 1770336 +  -5.1  -3.60151   CCGAGGCATTGATTG CCTGCGCCAAGCTACCG TATTACTTGC CGGAGGCTCGGTGCTGG TTGTGGTTTGCGCCG  53 328
   Nham_1566 1771242 .. 1771282 +    -6  -4.33258   GTCGGATGGTTTTCA GACGATGCCGGGCCC-CAG ATGA CAGAGGGTCGGGCGTCGTG  TTTGTGTTTGAGGAT  72 228
   Nham_1567 1771745 .. 1771780 +  -9.1  -2.61383   AGAGCGAATACGGTA    TGGCGAATAGCGAAT AGAACA ACTCACTATTCGCCA     GTTATCGCTCGCCAT  57 42
   Nham_1568 1772227 .. 1772244 +  -5.5  -4.07678   ATAACGGTTGCCGTC             CGCGC AAGCGCCG GCGCG              TTTGATATTTTGACC  64 3
   Nham_1569 NONE
   Nham_1570 1774020 .. 1774038 + -12.4  -5.45652   TCGGGACATTAGAAG             CGGCGCTC TCC GAGTGCCG             TTTTTTGTTGCACGT 100 54
   Nham_1572 NONE
   Nham_1573 NONE
   Nham_1574 1778669 .. 1778708 +    -7  -3.32844   CAGTAGCGTTCGGGT  GGCGGGCGAGCGACGTGAT TTC ACCGTGACGCT-GCCCGGC  TTCTGCGCTACCCAC  58 35
   Nham_1575 1779976 .. 1779997 +  -2.2  -3.28712   CCGATCGAGAACGCG           CCG-GAGGA GTAAG TCCACGCGG           TTGTGCCGGGGCCGA  44 14
   Nham_1576 1780860 .. 1780880 +  -5.4  -3.74251   TAGGACACGGGGTTA            GCCTCG CCGGCCAAA CGAGGC            TTTCATGGCGATCTC  58 50
   Nham_1577 NONE
   Nham_1578 1782920 .. 1782930 +  -2.4  -4.07568   ACGATGTGGCGAACC                 CGGG GCG CGCG                 TTTTGCCGCAAAGGG  56 97
   Nham_1579 NONE
   Nham_1580 1785128 .. 1785151 +  -2.2  -3.53563   CGCTGATTGGCGCCC          CAATGCAGCC CGCA GGCTGCCCAG           TTTGGAACAGCGTCT  47 197
   Nham_1581 1786640 .. 1786656 +  -2.2  -3.91084   AAGCCGGCGAATTCC              GCGG AAACGTGAA CCGC              TTTAGTTGAAGCTCA  53 4
   Nham_1583 NONE
   Nham_1584 1788590 .. 1788613 +  -9.6  -2.81888   GCGCCGCTCCGCCGT          TCGCCACTGCC ACT GG-GGTGGCGA          TCCTTCCGTTTGCGG  61 214
   Nham_1585 1789724 .. 1789734 +  -3.2  -3.06915   GCGTCGGCAGTGCAG                 GAGG CCC TCTC                 TTGACTGCGATACGT  43 11
   Nham_1586 1790805 .. 1790816 +    -3  -3.61398   CGTTAAACTCTTAAT                TTCA GTTA TGAA                 TTGTTCGCCGGGAGC  49 118
   Nham_1587 NONE
   Nham_1588 1791938 .. 1791959 +  -6.5  -3.62597   TCGCGTTTCAGGGTC           GTTCACGCGG CTG CCGCG-GGGC           TTCTTGCGCCGTCGC  58 54
   Nham_1589 1793729 .. 1793753 + -10.7  -3.27475   GCCGGCGGCTTATAT          CCGAGCGATGA GTG TGGTCGCTCGG          TGTTGTAGTAGCGCG  68 404
   Nham_1592 1796602 .. 1796616 +   -10  -2.66435   TGAATGCGCTCGCCG               TCCCGT CAA ACGGGA               TGCTATGGTGCGGAT  62 268
   Nham_1600 1801545 .. 1801596 +  -7.8   -4.3586   CCACTGGCCTTACGC TTGCGCGGCTGTCTTTGCTCGCCG ACCT CGGCGAACGGGTTTGGCAGCGCAA TTTTCATATCGATCA  76 235
   Nham_1603 1802523 .. 1802539 +    -3  -3.31915   TAAGTCAGTAGCAAT             GAC-GCT ATTG AGCCGTC              TGGTTTTTCTAGCCG  45 45
   Nham_1615 1814502 .. 1814518 +    -3  -4.21908   ATTGCGAACTAAGAA              CAAATG AGGTA CGTTTG              TTTTACCTGATGATC  60 330
   Nham_1616 1815956 .. 1815999 + -15.3  -5.04249   GCCTTTCGGAAGCAG GCGGGCGCTGTGGATGTTG AGTTGC CGACATCCCCAGCGTCCGG TTTGTTTTTTGGCCA 100 306
   Nham_1621 1824302 .. 1824328 + -15.2  -2.66733   TGACATAAGCGATCA         TAGCGTCCTCCG TTT CGGAGGAAGCTA         TGCTGTCGATTGGAA  81 455
   Nham_1624 1827416 .. 1827427 +  -5.8  -3.68351   AACGATCAGGAGTGG                CCGT ATGT ACGG                 TTTAGGTGGTCGCCC  58 307
   Nham_1625 1828027 .. 1828037 +  -6.8  -3.02471   GCTTCGCTAATTCCC                 GCTC CAT GAGC                 TATCTCTCATCAGGC  54 147
   Nham_1626 NONE
   Nham_1627 1830851 .. 1830886 +  -6.2   -3.6502   GACGCGGGCACCAAG    TGTTAGATTCCATCCA CTAG TGGATCGCGTCTGACA     TTTGAATCCGGGATG  61 6
   Nham_1628 1832512 .. 1832523 +  -5.8  -2.72344   TGGAGTCGGATTGGT                GGGA TGTC TCCC                 TCGTTCAAAGTAGAC  46 519
   Nham_1631 1834612 .. 1834650 +   -11  -2.62613   CACCTTGTGAACCAC  GTCGGCGTCGCCGGGCT GTTCGA AG-TCGGCGGCGACGAC   CTCTTTGGCATAGGC  62 314
   Nham_1633 1835989 .. 1836040 +  -9.4  -3.05384   CTGGGAATCCAGAGG TTGGCGAGATTCCGGATCGATCCGC TGC GCGGATCG-TCCGGAATGACGAGGG TTAGATGAAGGCACG  64 99
   Nham_1634 NONE
   Nham_1635 1837059 .. 1837076 +    -7  -3.54424   CGCAAGGAACAGATC             GAGGCT GCCCAA AGCCTC              TTTAACAAAATGGGC  60 83
   Nham_1636 1839479 .. 1839508 +  -4.9  -4.87626   AACAGCTATGGGATA       CTGGATACTCCGC TTTC GCGGAGTATGACG        TTTTTCGTGTTGAGC  80 134
   Nham_1637 1840199 .. 1840217 +  -5.8  -3.25823   GGCGTTCCGGAGTAG             CCGCGCCG TCA CAGAGCGG             TTGATGTCGCGCGCC  51 26
   Nham_1638 1841566 .. 1841577 +  -4.4  -3.94746   AAGTCCGGGCATGAC                CTCA ACAG TGAG                 TTTGATTCCGTGTGA  62 175
   Nham_1641 1844494 .. 1844529 + -13.2  -3.50853   GCATCGGCCTGACGA    CGGCCGGCCGCGTC ATCGGTCC GGCGCGGCTGGACG     TTATCGTTGAGGACA  81 29
   Nham_1643 1845665 .. 1845682 + -14.1  -4.84359   TGCAGGCAGTAAAAA             GCCCCGG ACAT CCGGGGC              TTTTTCTGGGACTGA 100 48
   Nham_1647 1849277 .. 1849287 +  -3.2  -3.33696   CTCTTTTCGTTGAGT                 TGGT CGC GCCA                 TTCCTTGCACAACCC  47 115
   Nham_1648 1850137 .. 1850179 +  -4.7  -3.98113   GTCCGGCGGCGCGGA TCGGGTCCCGTAGCGAGTA ACGAG TGCTTGCGGCGCGGACCGA TTTCATTCATCATTG  62 13
   Nham_1649 1850817 .. 1850832 +  -4.6  -2.62184   GGATTGGGCTCGGTC              TCGGTG TCCG CGCCGG               TGGTATCCGCCGGCG  43 57
   Nham_1651 1853322 .. 1853346 +  -5.5  -4.63542   GCGGCAGGAACAGGA          GCCACGCGCCC CGT GCGCGGATGGC          TTTTTCGGCCTTCTC  75 232
   Nham_1653 1854816 .. 1854830 +  -4.2  -3.61715   CTCCATTCCATATCC               GTCTCC GTG GGAAAC               TTCTTCAACAGCCTG  51 112
   Nham_1655 1856751 .. 1856763 + -10.5  -4.41494   GGCCCACTTGCCCTG                CGGCG GCG CGCCG                TTTTCCTTCAGCATC  95 203
   Nham_1657 1858022 .. 1858042 +  -3.9  -3.65425   GCTAGCGCTAATCCT            TCGCTCGCA ATT TTCGAGAGA            TTTCCAGTGTCTCGA  54 36
   Nham_1658 1858496 .. 1858506 +  -8.2  -3.19371   AAGAAGTCTTGAGGG                 CGGC GAG GCCG                 TTGCATTGGGTCCGT  59 29
   Nham_1659 1859625 .. 1859641 +  -2.2  -3.99678   AGCGATCGCAACGGC              ACCTAC AGCGG GTAGGC              TTTCCTTCTCCGACT  56 11
   Nham_1660 1861679 .. 1861694 +  -8.2  -2.66316   ATTTCCTTCGCCATG              GCCTCG GTGC CGGGGC               TCGTATGCTCGCGCA  53 377
   Nham_1664 NONE
   Nham_1665 1864923 .. 1864950 +    -4  -4.09685   CAGCGGACGACCTAT        CTGCAC-GGCGCG ACT TGCGCGAGTGCTG        TTTTGCCGGGTGAGA  60 113
   Nham_1666 1865860 .. 1865878 + -13.1   -4.4078   GGATCACACGACAAA             GGCCGGC TTCGC GCCGGCC             TTTTCCTTGCAGCGC  93 66
   Nham_1671 1870131 .. 1870188 +  -6.4  -3.04144   GTCACGTCGCATTTC GACTGGAGCGCGATCAG-CG-AAAG-TGG ATG CCGGTTTTGCGTCCGATCGCGCTCCAGAA TATTGAGAATGAGCA  52 60
   Nham_1672 NONE
   Nham_1673 NONE
   Nham_1674 1873344 .. 1873379 + -13.3  -3.12402   GTCAAGCATTGACGC    TGCGGTCCCCGGCGGT GCTGA GCCGCCGGGGAAC-CA    TTACATACTCGTTTC  79 29
   Nham_1675 NONE
   Nham_1676 1875385 .. 1875401 +  -5.7  -3.75517   TGACACCCGTGCGAT              CCGGACT GGC GGCCCGG              TTCATTTTCTGCAAT  58 137
   Nham_1677 1876085 .. 1876100 +  -5.4  -3.37959   ATAGGGCAGGGCCGC              GCTGTGG ACG CCAC-GC              TTGCTCTTCCGGTTC  53 37
   Nham_1678 1877228 .. 1877245 +  -6.9  -3.01712   TCCAGACCGCATAGG             CGGTGCC CATC GGCAGCG              TCTTGAGCGCCAGCC  51 161
   Nham_1680 1879257 .. 1879277 +   -14  -4.07568   AGCCCGTAACGAAAA            CGGCCGGT GCGCA ACCGGCCG            TTTTCCGAGAGGCGC  95 40
   Nham_1682 1880333 .. 1880344 +  -7.2  -3.55563   CATCCTTACGTCGTC                GGCG TTCC CGCC                 TTTGGAGCATAGCAT  60 2
   Nham_1683 1881190 .. 1881216 +  -2.8  -3.16039   AGGCCAGCTAGATCG         CGTGCCTGCTGT TGT GCGGTTGGCACC         TTGATCGGGCTCGTT  43 30
   Nham_1684 NONE
   Nham_1685 1882579 .. 1882602 +  -7.4  -2.73875   TCGCGCTGACACAGA          GCGGTATCGGC GCC GCCGAAA-CGC          TGGTATTGAGACGCC  51 32
   Nham_1686 1884171 .. 1884191 +  -9.6   -4.4078   GCCAGTCCAGCCGGA            GTCCGGCG AGCGC CGCCGGCC            TTTTCGTTGGACAGC  83 172
   Nham_1688 1886561 .. 1886571 +  -2.4   -4.3208   GCTTTCGCTTCTTCT                 GGAG TCG CCCC                 TTTTAGCTTCTCGCG  62 478
   Nham_1690 1887957 .. 1888011 +  -9.1  -4.08216   GCGCCGCCAGCTCTG GCCGATGGCGG-GGTAG-CGCTGGCCC CAG GGGCCGGCCTCGAACGCCGCCAGCGCC TTTTCGGCAGCATCG  75 320
   Nham_1692 1889544 .. 1889560 +  -3.7  -3.77808   ACTTTTGGAACAAAA              CATAAAC AAT GTTTCTG              TTATGTTCTAATAAA  54 270
   Nham_1693 1893344 .. 1893379 +  -8.9  -3.44325   GGTCGTGGACGTCCA    GGCGATCTGACCGGC AGCGCA GCGGGCCGGATTGCC     TTGCTTATACCGGGT  64 16
   Nham_1694 1894541 .. 1894564 +    -8   -3.5394   CGAATAACGTGACGG          GCCGGCGGTT TCGC GGCCGCCCGC           TTTCACACGGGATTT  62 34
   Nham_1695 NONE
   Nham_1696 NONE
   Nham_1697 NONE
   Nham_1698 NONE
   Nham_1699 NONE
   Nham_1700 NONE
   Nham_1701 1901033 .. 1901046 +  -3.1  -4.07568   CTGGCTCGTGAGTCG               CGCGTC CTG GA-GCG               TTTTCGAGCGAAGCA  58 30
   Nham_1702 1903856 .. 1903868 +  -4.7  -3.31792   GGAGTTCAGGTTTGG                CGGCG GAA CGACG                TTCTGAGCGTGATCA  49 7
   Nham_1703 NONE
   Nham_1704 NONE
   Nham_1705 NONE
   Nham_1706 NONE
   Nham_1707 1908414 .. 1908456 +  -6.2  -3.41292   GCCATATCGACGTAA TCGCGCCGCGCCGCGCCGGT ATAAA GCTGCCGCGG-GCGGC-CAA TCTTCTGTTGCGGAT  55 115
   Nham_1710 NONE
   Nham_1711 NONE
   Nham_1712 1916111 .. 1916123 +  -3.3  -3.96216   CCGCGGAGACGGTAT                ACCTC GTG GAGGA                TTGTTTCAGTGGGCA  58 187
   Nham_1713 1917825 .. 1917836 +  -7.2  -3.70037   AGGAGGGGAGTAAAT                CCGG TTTC CCGG                 TTTCCCTCCTCATTC  63 135
   Nham_1714 NONE
   Nham_1715 1919242 .. 1919258 +  -4.3  -2.95476   TTGGCTGTGCGGATC              GTTGCGC CTG GCGTGGC              TGTGTAGTGCGTCAT  44 2
   Nham_1716 NONE
   Nham_1717 NONE
   Nham_1718 NONE
   Nham_1719 1922642 .. 1922656 +  -3.5  -2.78414   TAACCCATCAACGAA              G-GGGC TTCG GCCCGC               TCACTTTCTCTTTCA  41 38
   Nham_1720 1923115 .. 1923152 +  -6.9  -3.90112   GTGCTGAACGTGCGC   TGCAGGGGAGTCGCT TGGTGTGT GGCGACTCCCCACCG    TTTCCTTACAGGAGA  66 66
   Nham_1721 NONE
   Nham_1722 NONE
   Nham_1723 NONE
   Nham_1724 NONE
   Nham_1725 NONE
   Nham_1726 1926623 .. 1926634 +  -7.2    -3.484   ATTAGCGCACCGCTT                CCCC GGCT GGGG                 TTATCCTATAGTAGC  60 36
   Nham_1727 1928530 .. 1928582 +    -5  -3.39521   GCCGCGAAATCGTCA CGCTGGCA-CTGGCGTCGTTCGT CGCCGGACTT GCGA-CGACGCCATATGCC-GCG TTCCATTTTCATCGC  51 197
   Nham_1731 1932995 .. 1933026 +  -7.8  -3.68222   TGGCCGCCATGATGC      CGGCGATGCGCGCG GTGC CGAGCACGTCGCCC       TTCTTGGCGTTGCCG  65 325
   Nham_1736 1938310 .. 1938336 + -12.4  -2.78712   GTCAAATTCGAAACT         CCACTAGCAACT TAT ATTTGCTAGTGG         TCCTTCGATTCCGAC  70 169
   Nham_1737 NONE
   Nham_1738 NONE
   Nham_1739 NONE
   Nham_1740 1942927 .. 1942969 +  -5.9  -2.62263   CGACGGTAACCATAT TTATCTGATGATCTCTCGAAA GAT TTGCG-GAGATCAT-GGATAA TGATGTCGCCGGGAT  46 69
   Nham_1741 1944073 .. 1944089 +  -2.2  -3.62096   GTGCCCTTCTGCGGA              TTGGGC ACGCG GTCCAG              TTTCGCCTCCTCCGG  49 413
   Nham_1743 1945854 .. 1945879 +  -8.9  -2.74514   TGCGATGGAGGGCGT         CGGCCTTGTCG ATGC CGAAATGGCCG          TACTTACCGCTTTCG  54 231
   Nham_1745 NONE
   Nham_1746 1948591 .. 1948604 +  -6.7  -3.91897   GTATCCCGCCGGATA               GATGC ACTT GCATC                TTTATCCCTGGCCGC  64 95
   Nham_1747 1949230 .. 1949244 +  -3.4  -3.61517   AGACCAGATAGCAAC               CTGCGC CCG GCCCGG               TTGTTAGCGAAGCCT  49 30
   Nham_1748 1949741 .. 1949764 + -13.2  -3.63305   TGCACCGCAGAAACC          GCGCGCG-TCA ATT TGATCGCGCGC          TTTCAAGGTTGTCTG  81 163
   Nham_1749 NONE
   Nham_1750 NONE
   Nham_1751 1953818 .. 1953850 + -14.7  -2.57132   CGAACCCCGGTGGCC      GCCGCGGCGCAAGCG CGC CGCTCGCGCCGCCAC      CTTCTCCCACAAGGG  78 167
   Nham_1752 1955411 .. 1955430 +  -8.6  -3.63515   GGGCTACCGGGCCAA            TGGTTGCC CGGC GGTAACCA             TTGTTGCGAGTGCGC  66 108
   Nham_1754 1956776 .. 1956817 +    -4  -4.16307   CAGGGGCGGCGGGAT TAGAGCCTTTCCGCTTCTGAT GGA ATCAGAAGCG--A-GCCTCTA TGTTTTTGTTCGACG  62 23
   Nham_1757 NONE
   Nham_1758 1961312 .. 1961334 +  -6.2  -3.38584   CGATAGTGGGGTATA           GCCGACAC AAGGGGG GTGACGGC           TTGATTGGCTGCTGT  56 35
   Nham_1759 NONE
   Nham_1760 NONE
   Nham_1761 NONE
   Nham_1762 1965855 .. 1965875 +  -3.2  -3.35775   CTGCGATCATCGGGA           TCGCCAGCG GAAA CGCCG-CGA            TGTTTCGCGCGTGCT  46 355
   Nham_1764 1969256 .. 1969279 +   -16  -3.75332   TATAGGCCGGCAAAA          GCCGCCCGTG GGCA TACGGGCGGC           TTTGCCTTGGAGGCT 100 178
   Nham_1766 1970389 .. 1970405 +    -8    -3.214   TCAAGACCAAATTCG              CCGGTT GAATG AACCGG              TCTTCCTCTGATCCG  59 18
   Nham_1767 NONE
   Nham_1768 NONE
   Nham_1769 1971884 .. 1971904 +   -14  -2.76263   CGCTGACACCCATCA            TGCGCGGG CTTGA CCCGCGCA            TCCTTCCATCCTCAC  76 42
   Nham_1770 NONE
   Nham_1771 1974501 .. 1974515 +  -2.8  -4.68655   GATGTTTGACGATGT               CGCA ACACAAA TGCG               TTTCTTTTACGATTC  69 336
   Nham_1773 NONE
   Nham_1774 1976166 .. 1976178 +  -7.7   -3.1996   AACCCCGCCCTGAGC                GAGCA CAT TGCTC                TTGAGTTCAAATTTG  56 277
   Nham_1778 1978320 .. 1978335 + -11.8  -4.89838   AGCTCCGAAGAATAA              CCCCGC TCCG GCGGGG               TTTTCTATTTCTTCC 100 178
   Nham_1781 1984365 .. 1984379 +  -7.8  -3.53091   TCGCGACGCTGCGCC               CCGTGC ACA GCATGG               TTTGCAGGCCGGCGT  60 206
   Nham_1784 1987639 .. 1987661 +  -6.3  -4.63486   TGCGGAACGGCGGCG          GCCAGTTCGCG AGG CGCG-AC-GGC          TTTTGTTCGAGCGAT  78 190
   Nham_1787 1989836 .. 1989858 + -10.4  -2.74322   CTACCTTCCGTACAG           CTTCGGCCGG ACG CCGGCCGCCG           ATTTGGAGGATTGCA  63 162
   Nham_1788 1990218 .. 1990230 +  -6.9  -3.90291   CGGCTTGCGGCAAAC                GCTGG AGT CCGGC                TTTGATTCAAAAGCT  66 128
   Nham_1789 NONE
   Nham_1790 1991795 .. 1991837 + -12.7  -2.66326   CCAATCGCACCCATT CGGGGTACTG-GATGCCCGC TTTC GCGGGCATGACAGCGCCCTG TGAATTTCGCCTTGG  71 141
   Nham_1791 1993392 .. 1993403 +    -3  -2.87132   AAAAGGCAACTTCAC                GAAT GCGG ATTC                 TCTGTACCAACGACG  42 140
   Nham_1792 1994607 .. 1994619 + -10.5  -3.09834   GACGAGGAACACCGA                GCCGC CGG GCGGC                TTCGCTGGTACCATG  62 471
   Nham_1794 1995604 .. 1995627 +  -5.2  -2.79823   CGAAGTTCAGTTGCG          GCCG-CAACGC CTT GTGTCGTCGGC          GTTAATTTTCAAGGC  47 60
   Nham_1795 1997114 .. 1997151 + -17.7  -3.99592   CCGGACCTCTTAATT   CTGCATCGGCCGCGCAG TCTG CTTCGCGGCCGATGTCG    TTTGTGATCCTCGCT 100 64
   Nham_1796 1998598 .. 1998608 +  -6.8  -2.50935   CAGACGCACGCCCTG                 TCGC CCT GCGA                 GTTCCTGCGTGAACT  50 106
   Nham_1798 2000163 .. 2000174 +  -3.6  -2.73104   ATTCCTGGTATCTGA                CGGG TTAT CTCG                 ATGTTGTATTTTACG  43 59
   Nham_1799 NONE
   Nham_1800 NONE
   Nham_1801 NONE
   Nham_1802 2004204 .. 2004216 +  -5.5  -4.61231   TGACTCGAAATTGAA                CCTGT CGC GCAGG                TTTTTCCGGCTCTCG  76 71
   Nham_1806 2008945 .. 2008965 +  -9.6  -3.71873   CCGAGGCAATGCCGC            GGCCGCGC AGCTC GCGCGGCG            TTTCGGTGTGGGTGA  71 261
   Nham_1809 2010462 .. 2010473 +  -2.2  -3.87323   GCCGCGAAAATTCCG                CTGC CGAG GTAG                 TTGTCTTTGGTACTG  54 289
   Nham_1811 2013624 .. 2013642 +    -3  -3.81307   GCCAATCCTCAGCGT             GCGTCTCG ATG CGAGAAAC             TGTTTTCCCTTTTCA  54 236
   Nham_1813 2015348 .. 2015372 +  -5.8  -3.55444   AGCCGGCTGAACGTA         TCGC-GCGA-CA GGC TGCTCGCAGCGA         TTTCCGAGGTGGGGC  55 294
   Nham_1814 2016929 .. 2016943 +  -2.8  -3.82519   GTGCGCGTATGTTGT               TCGGAG GCG TTTCGA               TATTTTCTGCGTCAT  55 44
   Nham_1815 2017550 .. 2017569 +  -2.1  -3.28791   CGCGGCCTGTGCCGC            TGCGCAA ATGATC TTCCGCA             TTCTGGAAGAGCAGT  44 15
   Nham_1816 2018729 .. 2018744 +    -9  -3.35996   GCTAGCGAAGCGACG              CCGTTC TTTT GAACGG               TTATGCCTGGCGATG  64 46
   Nham_1817 NONE
   Nham_1818 NONE
   Nham_1819 NONE
   Nham_1820 2021529 .. 2021541 +  -3.3  -2.59039   GGCTGTTGAAGAAGT                CTCTG GCG CAGCG                GTTCTGGGCATGATT  40 49
   Nham_1821 2022948 .. 2022966 + -17.4  -4.19506   GGCCGCACAAGAAAA             CGCCCGGC CAG GCCGGGCG             TTTTGGCATTCGAGT 100 276
   Nham_1823 2028101 .. 2028118 +  -3.3  -3.53012   TGAAAAGGGTTGCCT             CAAGGGT GGAA GCCCTAG              TTTGGCCACAGCAGC  49 38
   Nham_1824 2030783 .. 2030819 + -17.5  -4.68539   GACCGGCGGGCTTTA    CTAGAGTCCGATTCAAC TGC GTTGGATCAGACTCTAG    TTTTATCCTTTTGAT 100 22
   Nham_1825 2032412 .. 2032433 + -10.2  -3.06696   TCGCCCGCAAAGGGT           TTCGTCGC ACTCCG GCGACGAA            TATGTTCGCGCGGGG  66 337
   Nham_1826 2034025 .. 2034042 +  -6.9  -3.14683   AGCGATTCGTGCGAC             GTCCGGT GTTT ACCGGCC              TTGCTGCAGACATCT  54 124
   Nham_1827 2034984 .. 2035017 +  -5.1  -4.63932   CTTGCCCCTGTCGGA     CGTCTTGAAGTCGGC GTCT GCCGCCCTTGAGCCG      TTTTATTCGGCGGTC  72 92
   Nham_1828 2037980 .. 2038021 +  -2.7  -4.08485   AGCGTTTGAAGGCTG CTGAGTGAGCGCTGCGCGG CCGT CATCGCTGCGCCCGTTGAG  TTTGCTTTGGCTCGG  56 18
   Nham_1829 2039406 .. 2039452 +  -6.5  -4.07568   TCGCCGGAATACCGT GGGTCGGTTGCAGCG-CGCGGAT CAG AACCGCGGCGGCGCAGCC-ATCC TTTTCGCACACGAAG  67 281
   Nham_1831 NONE
   Nham_1832 2041408 .. 2041444 +  -3.7  -4.08064   ACGGCGCTCGCGCCG   TTCGCGGC-CGTAAGCG GCTGA CGCTTTCGCGCCG-GAC   TTTTGCGGGCGGCTT  61 117
   Nham_1835 NONE
   Nham_1836 NONE
   Nham_1837 NONE
   Nham_1838 NONE
   Nham_1839 NONE
   Nham_1840 2051941 .. 2051954 +  -2.3  -3.52192   TCGGCGGCCAGGAGA               CGCTC CCCG GAGAG                TTGTATCCGGTTAAA  47 148
   Nham_1841 2052227 .. 2052244 +    -4   -3.5525   TCCAGTTGTTCGAAG             GCGGCG AGGACG CTCCGC              TTTGAACACATATCT  51 3
   Nham_1842 NONE
   Nham_1843 NONE
   Nham_1844 2055802 .. 2055819 +  -3.3  -4.73388   TTCCTTTATCGGTTT             G-CGCGCG GCG CGCTCGGC             TTTTTCCTCCGCCTT  73 501
   Nham_1846 2057217 .. 2057237 +  -2.4  -3.99592   CGCCTGCGCACTTCG            CGCGGCAG GTTCG CGGTCGTG            TTTCTGATCGTCGCT  56 191
   Nham_1847 NONE
   Nham_1848 NONE
   Nham_1849 NONE
   Nham_1850 2063181 .. 2063196 +  -2.6  -4.19238   TTCGGTCCCGGACAT              GT-GAAG GAA CTTCTAC              TTTTCCGGTTCCCCG  59 161
   Nham_1851 2063625 .. 2063645 +  -3.1  -3.02144   CGCGTGGCCGAAACC            CTGCGCGGA TGA TGCGTGCCG            TGTTCCGGCAGATCA  43 66
   Nham_1852 NONE
   Nham_1853 NONE
   Nham_1854 NONE
   Nham_1855 2069316 .. 2069326 +  -4.6  -3.33696   TGACTTCCGAGGGTT                 TCCG CGT CGGG                 TTGGTTGGAGGAGGA  51 390
   Nham_1856 2069970 .. 2069982 +  -3.3  -3.74872   GTCGAGGCTCCGAGC                AGGTC GAA GACCG                TTTCGTCGAATGAGT  54 238
   Nham_1862 2077008 .. 2077040 +  -7.8  -3.06183   GACGAAAAGTCGGTA      TCCGGAGGAGAA CAGCCGGCC TTCTCCTCCGCA      TTCCATACAGGTGCA  54 192
   Nham_1865 2079193 .. 2079203 +  -6.8  -2.83164   TTCGAATGAGCGAAT                 CTCG CGT CGAG                 TATCCTACTGAGTGA  51 359
   Nham_1875 2086727 .. 2086746 +  -4.3  -4.90013   CACGGTCAGCGTCCC            GCACG-GA CCGTT TCTCGTGC            TTTTTAGTTGCCTTC  77 135
   Nham_1880 NONE
   Nham_1881 2095729 .. 2095748 + -13.6  -3.01712   GATTGAGTTCGAAGA            GGGCTGCT AATC AGCAGCCC             TCTTGCGGCCGGAGA  77 35
   Nham_1884 NONE
   Nham_1885 NONE
   Nham_1886 NONE
   Nham_1887 2099441 .. 2099460 +  -4.2  -3.17325   CGATCGCGCGCTACC            TCTGACCGG AAA CCGGCC-GA            TGTCTTCTCGAAAGT  47 21
   Nham_1888 NONE
   Nham_1889 NONE
   Nham_1890 2104503 .. 2104529 +  -7.2  -3.21218   GCTGGCATCCCAATC         CTTCCCGGTCCG GAT TGGATCGCGGAG         TTGATAGTCAGAGAT  56 86
   Nham_1893 2105847 .. 2105857 +  -8.2  -3.01791   TATTGTCCGCAGCGT                 GGCC TAT GGCC                 TGTTCGCGACGACCT  56 65
   Nham_1894 2107003 .. 2107032 + -14.3  -2.80512   GAAGTCTTTGCGGTC       GGCGA-GGACAGCG AAG CGCCGTCCGTCGCC       ATGTTTCTTCACGCT  80 488
   Nham_1897 2112899 .. 2112925 +  -4.4  -3.17622   GAGGAAGAAAAATTT         TTGCGGATGGTA CAA TCCGATCTGCAA         TCTGTTCTGACAGTC  47 401
   Nham_1901 2118288 .. 2118315 +  -9.8  -2.75064   TATTCGTGCTGAGCG        GATGGCGGCTGC GTTA GCATGCGCCATC         TCCTTGGGTCGGGAC  61 121
   Nham_1908 2123959 .. 2123971 +  -6.9  -3.17219   ACCAAGCGGCGTTCT                CGGCG GCA CGTCG                TTCATCCCAATTGTC  53 141
   Nham_1911 2126090 .. 2126100 +  -2.4   -4.4009   CGTGAACGTTTTTCA                 CGCC GGC GGCA                 TTTTCTGCCGTGACC  65 224
   Nham_1913 2128260 .. 2128270 +  -4.6  -5.27923   CATTCATATCCTCAA                 GGGC GCG GCTC                 TTTTTTATCAGCTTC  91 461
   Nham_1917 2132157 .. 2132171 +  -3.6  -2.91276   TACAGCAAAATTGGG               TGATAT CTT GTATCA               ATTTCTCGAACAGAC  44 100
   Nham_1918 2132713 .. 2132723 +  -3.2  -3.49777   TCCACTCGAACTTCG                 CACT TTC GGTG                 TTATCATCTCTCGAA  49 134
   Nham_1919 2135966 .. 2135982 +  -7.9  -2.74605   GGACGTTCGGCCGAT              GAGCCAG TTC CAGGCTC              TGCCTTTTCCGAACC  54 490
   Nham_1921 NONE
   Nham_1922 NONE
   Nham_1923 2139229 .. 2139248 +    -2  -4.44046   GATTGTATGGTTTGA            CGCGTGGGT TCG GCGC-CGCG            TTTCTTTGACCTAGA  64 79
   Nham_1924 2140296 .. 2140311 +  -5.4  -3.63073   GATGTCCAGTCATGA              GTCCTT CAGC AAGGGC               TTCTTCAAGCGTCTC  55 250
   Nham_1926 2142037 .. 2142050 +  -2.3  -4.56597   GATTGTCCTGTTCTC               CATCG CACT CGACG                TTTTTCAGGAGCAAA  66 515
   Nham_1929 2147770 .. 2147792 +  -2.7  -2.87211   CTTCCGGATACATAT          CCGTTTGGCGT GTG ACGCC-G-CGG          TGTATGCGAGCACGT  40 11
   Nham_1930 2148690 .. 2148711 + -12.3  -3.10409   GATACGATCAAAGCA           GCGCG-ACCG CCA CGGTGCGCGC           TTCGGTGACTTCGTA  73 416
   Nham_1934 2151495 .. 2151516 +  -8.7  -2.87132   TTGCTGCACTGAAAG           CGGCGAG GATGACGA CTCGCCG            TGTATCCCGCAGAGC  59 70
   Nham_1935 2153286 .. 2153308 +    -4  -3.66018   TCGCCGAGGGCGACC           TGCGTCCCCT TAG AGCGGGAGCA           TTGTTGAGCTCGTCG  54 416
   Nham_1939 2157934 .. 2157952 +  -5.9  -2.53759   ACTCCAGTCATATCC             CTGCCGC CGAAC GCGGAAG             TGAATTCAGAGTATT  45 514
   Nham_1941 2159992 .. 2160024 +  -6.1  -3.54129   CCAAGCATCGCGATT      TCGGCAGCGTCGCCT GCC AGAACCCGCTGCCGA      TTTCCGCCGCCTATC  58 113
   Nham_1942 2160598 .. 2160610 +  -3.4  -3.30441   AATCCGTTAGGTGCC                GAAC TAACC GTTC                TTCTCGCGCCTGGTG  45 137
   Nham_1943 2160985 .. 2161011 +  -3.6  -3.69621   CAGGTTAATGTAGAG         GTCTTCCTTGAC AGC GTCGGGAAGGGC         TTTCAGATTGTCCCT  54 28
   Nham_1948 2164999 .. 2165014 +  -6.8  -3.53811   AAGCGACGGACCACG              CGCTTG ATGT CGAGCG               TTTCGACGAGGTGAC  60 170
   Nham_1949 2167559 .. 2167603 + -10.6  -3.05463   ATCGGCAAGAATGAC CGGAGGGGCGTTGGCCGTTGC ACGA GCCACGG-CGACGCGCTGCCG TTGCCTACCCGAGGT  66 268
   Nham_1952 2170088 .. 2170113 + -12.7  -2.92098   GGCCATCAGCGTCTG         GATTGAGCGGGT GGT ACCCGC-CAATC         TGCTTGCTTTGCTTC  74 20
   Nham_1954 2171863 .. 2171895 +  -3.4  -4.58685   TCCCATACAAGGGCG     TAGCC-CGAGCG-GGG TCT CCTGCGTTCGCGGCGA     TTTTTCGAGGGGTTT  69 347
   Nham_1956 2173404 .. 2173419 +  -8.2  -3.38314   GAATGCTGGGCCTAT              CGTCCG GCGC CGGGCG               TCTTTAGGACTTAAA  61 3
   Nham_1957 2173738 .. 2173759 +  -2.2  -3.69663   TAGTCCCGGGTATCG           CGGATCCG ACCGAC TGCATCCG            TTCTTGACTCATGAT  51 38
   Nham_1958 2174166 .. 2174178 +  -9.1  -3.45023   CGGCCCTTCGAAGCG                GCACC GAA GGTGC                TTATCGTGGTGATGC  64 61
   Nham_1959 2175462 .. 2175478 +  -2.1  -3.86015   GCCGGACATATGACT              GCACCGT CCG ACGGCGA              TTTATGCGACGAATA  53 231
   Nham_1961 2177430 .. 2177466 + -13.7  -2.54687   GTACTTTCGGCGCAG   ACTCGCG-CCGGCGCG CCGAAT TGCGCCGGGCGCGAGA    GTTCGTACTCATTCA  74 135
   Nham_1962 2178316 .. 2178350 +    -7  -2.74263   TTTTTAATCGGACTA     GGTTGCGCTGCTCACT TCG GGTGGATGGCGCGGCC     CTTTCAAGCTGCCAT  51 117
   Nham_1963 NONE
   Nham_1964 2179211 .. 2179227 +  -7.9  -2.90392   GGTCTCGTGAAGTCT              AGGCGGT TTC ACCGCCC              TGTCGTTCACCGGTG  56 97
   Nham_1965 2179835 .. 2179889 + -15.9  -4.59109   TGACAAGTAACGGAA TCTACGTCGGAGTGGGGTCACGATCG GCGC TGATCCTGACCCCACTCCGAT-TGGC TTTTTCCCGACTGTC 100 76
   Nham_1966 2181564 .. 2181590 +  -5.2  -4.19735   TGAACCTTCCATCCT        TCTCGC-CGCGC CGGTA GC-CGTGCGAGA        TTTGCTTTTCCAAAA  66 400
   Nham_1968 NONE
   Nham_1969 2182757 .. 2182773 +  -5.1  -2.54233   AACGCTCGATAAGAA              GAAAGCA CAT TGCTATC              GATTCTTTTTAGCAT  43 29
   Nham_1973 2189288 .. 2189304 + -10.9  -3.22298   TGGAAGCGAAGAGAG              TTCGCTG GGG CAGCGAA              TTCGTAATGCCTGGG  71 95
   Nham_1974 2190969 .. 2190986 + -14.1  -5.42164   TTCAACAATTTGAAA             CCCGCCG TTTT CGGCGGG              TTTTTGTTATTTCTC 100 187
   Nham_1983 2198443 .. 2198455 +  -7.7  -3.55563   TCAACGGCGACCATT                CTTCG TTG CGAAG                TTTCGCCCATGCAAT  62 383
   Nham_1986 2204909 .. 2204919 +  -2.4  -4.19746   CGCCGAGCTGGTTCG                 CGGG GCT CCGG                 TTCTTTTGCGATGCG  59 115
   Nham_1987 NONE
   Nham_1988 2206128 .. 2206154 +  -5.2  -4.19735   TGAACCTTCCATCCT        TCTCGC-CGCGC CGGTA GC-CGTGCGAGA        TTTGCTTTTCCAAAA  66 309
   Nham_1990 2206800 .. 2206810 +  -2.4   -4.2558   GCTAAATCTCCACCC                 CGGG TTG CCCC                 TTTTAGTCAGACATC  62 59
   Nham_1991 2207246 .. 2207265 +    -7  -3.80625   AATGTGATCCGGACT            GCGCCTGG AAAT CCGCGCGC             TTTCCGTTCTGAAGA  66 40
   Nham_1993 2210778 .. 2210789 +  -2.2  -4.13728   GAGTCAATCCGAAAT                TTGC TTCG GCGA                 TTTTGCCGATCTGTC  59 371
   Nham_1994 NONE
   Nham_1995 2214357 .. 2214374 +  -5.5  -3.21622   AATATCGATGTGGGG             GTGGTCG TGGA TGACCGC              TTCGTGGATATGTGT  51 104
   Nham_1996 NONE
   Nham_1997 2220716 .. 2220727 +  -7.2  -3.66772   GCGCAATGTCGTCAC                GCGC CGGT GCGC                 TTCTTGGCGGTTTCC  62 63
   Nham_2000 NONE
   Nham_2001 NONE
   Nham_2002 NONE
   Nham_2003 2229329 .. 2229341 +  -3.3  -4.19817   GTCGGCAAAAAGGGG                GCTTC TGA GCAGC                TTTTGGATGCGTACC  60 133
   Nham_2005 2232701 .. 2232718 +  -8.4  -3.14132   GGATCGATTGAGATA             CACCGG GATCCG CCGGTG              TTGATACAAGACGAC  58 519
   Nham_2014 2242883 .. 2242915 + -16.4  -3.50905   CGCGGGTTTGGTTAG     GGCCGGACGCGAGGT CGCC ACCTTGC-TCCGGCC      TGTCTTTTCTGATAT  90 514
   Nham_2016 NONE
   Nham_2017 2244802 .. 2244816 +  -5.6  -3.12327   TCGAGATCAGAGATT               GGACGC GTC GCGTGC               TCTTCGATGTGCAGC  51 448
   Nham_2037 2260642 .. 2260661 +  -2.8  -3.65046   TTATAACAGGATAAC            ATCTTCCT CTAC AGGAAGGC             TTGTTGGCGTCCGAG  52 427
   Nham_2038 2262690 .. 2262719 +  -8.5  -4.36914   GCGATGTGGGTCATG       GCGGTGGT-CGGCG CCG CGCCGTGCCAGTGC       TTTTCTCCCGGGGGA  79 245
   Nham_2040 NONE
   Nham_2041 NONE
   Nham_2042 2266019 .. 2266059 + -14.1  -4.50859   ATTTCGGCCGGCTCC  GGCTGGAGTCTAATCCAAC TGC GTTGCATCGGACTTCAGCC  TTTGTCTTTTGATTG 100 355
   Nham_2047 2270091 .. 2270109 +  -8.8  -3.27786   GGTGAGGCACCGCCG             TCCGGTCC CAG GGACCCGA             TTCATCAGTTTTGCC  63 90
   Nham_2048 2270524 .. 2270557 + -10.3   -4.4078   ACCGTTAATCGTCAA     CAAAAAAGGCGCTTC GCAA GGAGCGCCTTCTTCG      TTTTCCTTCCCGAAA  85 54
   Nham_2050 NONE
   Nham_2051 2274979 .. 2275007 +  -2.4  -3.15249   ATTAAGGGCGGACAA       CTAGGATTGCGCG TTTT TGCGTA-TCCGAG        TTCCTCGAAAATGTC  41 70
   Nham_2052 2276423 .. 2276439 +  -2.1  -3.78934   TAAAATAGATCAGCC              GATCGGG TTG CGCGAAC              TTGTTGTCACGGAAG  52 195
   Nham_2055 2282318 .. 2282342 +  -2.2  -3.63627   GCGCTGCCCCTGATC         GGTGCGGGCTGA ACG TCAG-TCG-ACC         TTTGCAGTCTGGGGC  51 14
   Nham_2059 2285989 .. 2286018 +  -8.5  -3.07622   CAGCTCGGACTTCCA       TCGCCCGTCG-TCG AAT CGCTCGACGCGCGA       TTCCGTACCGTGTGT  60 436
   Nham_2060 2287315 .. 2287334 +  -4.3  -4.07568   AACTCGCGAGCAAAG            TCGTCTCG ATGTC CG-GACGA            TTTTCGAGACCGGCG  61 501
   Nham_2067 2298913 .. 2298936 +  -8.9  -2.60194   CGAATCCCATTTCGT          GCGTGACCA CAAGCA TGGTCATGC           CTTCCTTGGCGAGAT  53 187
   Nham_2072 2304892 .. 2304932 +  -6.7  -3.57462   GCTCGTTTGATCGGC  CAGCGGCGAAACAAACG AACAAAG CGATTGATCCGCCGCCG  TTTGCCGATAGCCTC  58 75
   Nham_2073 2307018 .. 2307035 +  -3.3  -2.75825   AGTCATGACGCAATA             CCTCGGT TGCA ACCGGCG              TCGATTTCTTCCGAC  41 371
   Nham_2080 2319379 .. 2319399 + -14.7  -5.27335   TCGGAAACTACGGAA            GGCCGGCTT TTT GAGCCGGCC            TTTTTGTTTGAGCAC 100 63
   Nham_2081 2322829 .. 2322845 +  -3.6  -3.53811   TATTAATCTTGTTAG              GGAGAC TGGAC GTCACC              TTTGAGCGGCATCAG  51 171
   Nham_2082 NONE
   Nham_2083 2324109 .. 2324124 +  -4.6  -3.53012   AGCGTGGACGTGTCT              GCTCTG AAAC CGGGGC               TTTCAGGAGCGCCAG  53 336
   Nham_2084 2328225 .. 2328255 + -11.9   -4.8622   AAGTGAAAAGCAAAA      TGGCTCGACGC-GA ACAA TCAGCGGCGAGCCA       TTTTTGATTCAACCG 100 116
   Nham_2085 2328991 .. 2329007 +  -3.7  -3.95621   GACAGGGGCAGATCG              CATTGAA AGT TTCACTG              TTTCTACCATTTCAT  60 54
   Nham_2086 2330104 .. 2330134 + -16.2  -3.07816   TAGCCCAAACGAAAA       CAAGCGGCCTCGTT AGC AGCGAGACCGCTTG       TTCGCTGGATCGAAG  88 207
   Nham_2087 NONE
   Nham_2088 NONE
   Nham_2089 NONE
   Nham_2090 NONE
   Nham_2091 2337035 .. 2337049 +  -2.8  -3.34895   AGGTCATTGTCGACA               GATTTC CGT GAAAAC               TTGATTGACCCTGGC  47 40
   Nham_2092 2338022 .. 2338079 + -43.2  -2.71144   TTTAACGAGGAGATA GGGGACGTTTTATGCCCGTCGCCGCA TGCGGC TGCGGCGACGGGCATAAAACGTCCCC TGATTAAACGCCCTC 100 217
   Nham_2094 2339302 .. 2339334 + -13.5  -2.78018   TTGCCCGGCGCCGCA      GTGGAGCAGCTAACT CTT AATCAGCTGCTCCAC      TCATTGATGACACAT  76 188
   Nham_2095 2340809 .. 2340837 +    -6  -3.62046   CGTTGCGCAGCACGA       CG-GGCTCCTGCTT GAA AAGC-GGCGCCGCG       TTGTTCAGCGGCTGA  57 246
   Nham_2099 NONE
   Nham_2100 2343823 .. 2343838 +  -8.2  -3.76492   TGCCATTCAATCAAG              CGGCGC AGCT GCGCTG               TTTGCTACCCTTGCC  66 109
   Nham_2101 NONE
   Nham_2102 2345420 .. 2345430 +  -6.8  -3.53091   TTCATCGTCGATTTT                 CCTG GTC CAGG                 TTTGCGCAACCCACT  60 307
   Nham_2103 2345773 .. 2345802 +  -6.2  -3.16564   CGGATCAATCTGGAT       CACCGCCGCGAC CAGCTT GCCGCGGCCGCG        TTACTAAAGTGCGGC  52 43
   Nham_2104 2346332 .. 2346360 +  -5.9  -5.15969   ACAGCGAGCGCCTTT        GCTGGAACATGTC CCC GCCCTGTTCCATC        TTTTTTCCCTTGAAA  87 267
   Nham_2106 NONE
   Nham_2107 NONE
   Nham_2108 2350133 .. 2350145 +  -6.9  -4.46112   CGCGTCAAAACAAAA                GCTGG AGC CCGGC                TTTGTTTCCATCAAA  76 104
   Nham_2112 2356579 .. 2356590 +  -5.8  -2.75481   TAGCCGCCGAGCCAG                TCCG ACGC CGGA                 TGGTTGGCATTCGGG  46 317
   Nham_2118 NONE
   Nham_2119 2364521 .. 2364542 +    -8  -2.99545   CGGGTTGAACCATTT           GACGGTGC CCTTCT GCATCGTC            TGTCTCCTGTCTGGG  54 305
   Nham_2123 2367050 .. 2367061 +  -3.6  -2.81133   CCGGAGACGAATCGG                CCTG ACGC CGGG                 TCTGGTCCCTACCTG  43 101
   Nham_2128 2374211 .. 2374238 + -20.6  -3.68988   TTCGCAAGCATTAAA        GGGGTGCGCCGG TTCG CTGGCGCACCCC         TTCTCTTGGATGGGA 100 56
   Nham_2130 2377083 .. 2377106 +  -2.4   -4.2828   GATATGAAAGAGAAT          ATTCCAACGT CTCC ACGTTCGAAA           TTTTGGTCCATCCAC  62 145
   Nham_2145 2386188 .. 2386205 + -12.7  -5.46698   CCACCGCCAATGAAG             GCCTCGC TTCG GCGAGGC              TTTTTTGCTTTTACC 100 258
   Nham_2146 2386813 .. 2386827 +  -8.6  -2.59686   ACGGCGCGATTCGTC               GCTGAA AAG TTCAGC               TCCCTTCGTCTATCG  57 101
   Nham_2158 2398635 .. 2398650 + -11.8  -4.59342   ACAGCAAGCACAAAG              CCCCGC TACG GCGGGG               TTTCTTTATGGTGCA 100 48
   Nham_2159 2399279 .. 2399290 +  -4.4  -3.96483   GTGCGCATTGGTCGG                CAGA AATA TCTG                 TTCTTTCAATGCGCT  62 348
   Nham_2163 2403789 .. 2403836 +  -6.5  -4.34402   GGTGCGCGGACGTTT GCTTAGAGCCTTTCCGCTTCTGAT GGA ATCAGAAGCGG---GGCTCTATGA TTTTGATCTGACGCG  72 101
   Nham_2167 2408254 .. 2408271 + -12.7   -3.2794   ACGAAAGCGCATGAA             GGGACGC CATT GCGTCCC              TTCGTGTCGATCGCG  79 61
   Nham_2168 2409997 .. 2410018 +  -5.1  -2.84878   CCAACTTTGATCGCA           GTCAGCAGCG CGC CG-TGCAGAC           GTTTCCATTCGGCAA  46 236
   Nham_2171 2415109 .. 2415129 + -19.7  -4.42386   CGTTACTGAAACTTA            CCCGCCGGG ATG CCCGGCGGG            TTTTGTGCGTCAGGC 100 54
   Nham_2175 2419436 .. 2419463 + -18.4  -3.83026   GGTCCATCATCGGCT        GGCGTAGCGCGG ACTG CCGCGCTTCGCC         TTTCCTCTGCAAAGG 100 44
   Nham_2176 2420020 .. 2420032 +  -6.2  -3.24137   CACAAGCTGGCCGAC                GCGG ATTGA CCGC                TATTATGCCCTGATT  54 17
   Nham_2179 2427428 .. 2427442 +  -5.6  -3.84451   AACGGCCTTCACCGC               GGCGGC AAT GTCGTC               TTTCGATTTCAACCC  62 330
   Nham_2181 2428610 .. 2428629 +   -15  -5.67283   ATATTTGCACGAAAA            GGGCGGGA CCGA TCCCGCCC             TTTTTTGTTTCCGTT 100 78
   Nham_2184 2434119 .. 2434134 +  -3.2  -2.91924   TCCAAAGGATTTTAA              CAATGC CCTC GCATCG               CTTTCTCGCCCCTGC  42 67
   Nham_2185 2434924 .. 2434942 +   -16  -5.26875   CTCGCGCTTCAAAAA             GCCCTCGC ATT GCGAGGGC             TTTTTTCATTGACCA 100 61
   Nham_2187 NONE
   Nham_2188 NONE
   Nham_2189 2437878 .. 2437891 +  -5.2  -3.56568   AGATACGGAACCGGC               CGCC CGCTGA GGCG                TTTGACAAGTGGTTC  55 81
   Nham_2190 NONE
   Nham_2191 NONE
   Nham_2192 2441046 .. 2441062 +  -9.4  -3.28791   GTAAAAAAGCGCGCC              TCCGCG CACCT CGCGGA              TTATACCCAGCGGCT  66 51
   Nham_2193 2441897 .. 2441941 + -27.5  -5.07652   CCGCGCGTAAGATCA TCATAGGGCCCCGCTTCTGAT AGA ATTAGAAGCGGGGCTCTATGA TTTTGTTTTGACGCG 100 31
   Nham_2194 2442428 .. 2442468 + -18.5  -3.16315   ATGGTGCCCGCTTCA  GAGCCATTCCTCTTCTGAT GGA ATCAAAAGCGGAATGGCTC  TATGATTTTGATTTG 100 71
   Nham_2222 2471512 .. 2471527 +    -6  -3.76641   GGGCCGGGAATCAAA              GCGGCC ATCG GGCGGC               TTTGCATATTGGCGT  61 52
   Nham_2223 2472271 .. 2472284 +  -4.5  -2.94825   GGTTGCAGTGGGCAA               C-GCCG GAA CGGCAG               ATTTCGTTGACCTGA  46 97
   Nham_2224 2473617 .. 2473633 +  -4.3  -3.05384   TGAAGGATCTGATAT              CGCGGTC AAT GATGGCG              TTCAATCGAAACAGC  45 38
   Nham_2225 NONE
   Nham_2231 2484929 .. 2484941 +  -2.6  -3.95852   GGTGTCAGGATAATG                TCGG TATTC CCGG                TTTCCTTGATGGCCT  54 452
   Nham_2233 NONE
   Nham_2234 2488238 .. 2488262 + -12.2  -5.00616   TCTCGAAAACCAAAA         C-AGGCGCTCC TGAC GGAGCGCCTTG          TTTTTTGACGCCACC 100 52
   Nham_2235 2489842 .. 2489852 +  -6.8  -4.12942   CGGACTCGCGAAAAT                 CCAC CAC GTGG                 TTTTCGAGCGTTTCC  69 230
   Nham_2240 2493887 .. 2493901 +  -4.2  -3.05816   TTCCAACGCCGCCAC               CTGCAA TGA TTGCCG               TTCCGTAACGCCTGC  45 43
   Nham_2241 2494612 .. 2494622 +  -2.4  -3.05384   TTTTCTTCCCGCGAA                 CCGG TAC CCGC                 TTCGCTCGAAAACGC  41 99
   Nham_2242 2495508 .. 2495534 + -12.4   -2.7624   CGGGACTAGAGCCTT         TTCGCTTCTGAT GGA ATCAGAAGCGGG         TCCTATGATTTTGAT  70 32
   Nham_2257 NONE
   Nham_2258 2511798 .. 2511815 +  -4.7  -3.86252   TGATACCGGCGGCGC             ATGCGCC GAAT GGCGCGC              TTCTGTTTGATCCGC  60 332
   Nham_2263 2516779 .. 2516806 +  -8.3  -2.54801   AAAACCGGTGCACGC        GGCCGCCAGCA AAACCC TGCGGGCCGCC         CTCTGTTTGACCATC  53 401
   Nham_2267 2522371 .. 2522382 +  -7.2  -3.64703   AATAAGGAAAGATGA                CGCG CCAC CGCG                 TTTCAGTCGCCAGGC  63 26
   Nham_2279 2533194 .. 2533209 +  -4.6  -3.55444   CAGCCACAGCGCGCC              CTCGGC CCGC GCCGAC               TTTAGCACGTCCACC  55 378
   Nham_2282 NONE
   Nham_2283 2537981 .. 2537996 +  -4.6   -3.0771   TGACAATATCTGCCG              TGGCGC GACG GTGCCG               ATTTATGGTTTAAAC  47 132
   Nham_2284 2538694 .. 2538709 +  -7.5  -4.18494   CAGACCGACGGCCTT              CGCGC CGCTGC GCGCG               TTTTGCGTGAACATG  71 82
   Nham_2285 2540142 .. 2540157 +  -5.4  -4.10657   GCGAGGCTGTCTCCG              CCGG-AG ACG CTGCCGG              TTTTGCCGGCTCTGC  65 253
   Nham_2287 2543394 .. 2543434 +  -3.8  -4.82901   CGCGCGACCTCGTCG CC-TGTCGGCCAAGCCGCG CCGA CGCCTCATGACCGGCAAGG  TTTTTCTGGCCGCAG  75 510
   Nham_2289 2545078 .. 2545095 +  -4.1  -2.87132   CGACCTCGCGCACGA             CGGTC ACCTGCCC GACCG              TATCTAGCAACCAAA  44 1
   Nham_2290 NONE
   Nham_2291 NONE
   Nham_2292 NONE
   Nham_2293 2550328 .. 2550351 +  -5.8  -3.05384   CGGATCATGAAAGCC          GCCGCGTTGC TGTA GCCGCGCAGC           TTCCGTGCGAGCGGA  49 93
   Nham_2296 2552473 .. 2552512 + -17.4  -3.72152   ATTCTGAGACGGCTC  G-CCAGAGTCTGATTCAAC TGC GTTGCATCAGACTCTGGTC  TTATCCTTTTGATTG 100 64
   Nham_2297 2553830 .. 2553849 +  -3.4  -3.85698   GTTAGGCTCCTGCGA            GCGAGACC CGCA GTTCACGC             TTTATGGAGCCCGGC  55 67
   Nham_2298 2554470 .. 2554490 +   -14  -2.55074   TTCGAGCAAAGCATG            TCCCCGGG CCTGA CCCGGGGA            TGAATTCCGGTTCGC  74 47
   Nham_2302 2557793 .. 2557821 +  -8.9  -3.12207   CAAGGACTAGAGCCT        TTTCGCTTCTGAT AGA ATCAGAAGCGGGC        TCTATGATTTTGATT  60 31
   Nham_2303 NONE
   Nham_2304 2561270 .. 2561303 +  -7.3  -3.96148   TGACGACATCGGCAA     GCGTCGCGCCGTGCCT GGC AAGCACCGC-CGCCGC     TTTCTCGTAAGCCAG  68 383
   Nham_2312 2571229 .. 2571253 +  -2.7  -2.90392   ACCACCCGCGTCGCG          GATTGGCGCGA TCA TGGCGACGGTC          TATGCTTCGACCATG  40 56
   Nham_2313 2572156 .. 2572172 +  -5.7  -3.53224   CCAGCGCCGCATGAA              GCGCGGC GCC GTCGGGC              TTTCCAGGCAACGTA  55 372
   Nham_2316 2574278 .. 2574298 +  -3.1  -4.52589   CGATTCGCTCGCCCG            CACCGCGCG CAA CGCTTGATG            TTTTATGTCCAAACC  66 116
   Nham_2317 NONE
   Nham_2318 NONE
   Nham_2319 2578434 .. 2578448 +  -5.6  -3.05816   GCTTGGCATGACGCG               CGGCGA CAA TCCCCG               TTCACTGGCGGGTAA  49 53
   Nham_2321 2581643 .. 2581689 +  -5.4  -5.07652   CGGCTGCGCGGCCTC CAGTGGTCC--TTCGATTCT AAATTCGCA AGAATCGGACCGGACCGCTG TTTTGTTTTGACGCC  86 48
   Nham_2322 2583403 .. 2583414 +  -7.2  -4.24342   CGTGTAGGATTGGCC                GGCG CAGC CGCC                 TTTCTTGATGCCGAC  72 514
   Nham_2330 2591358 .. 2591391 +  -7.9  -2.50994   GTATGGATTGCTTCG     TCGCTGTCGGCACGC CGCT GCGCGCCGCCCTCGA      GTTCCTACGCTTACG  53 111
   Nham_2332 2594347 .. 2594361 +  -7.8  -3.45054   TCCCTTGACGACACC               CTCGCG CAC CGTGAG               TTGTCCGTTCTGCCG  60 454
   Nham_2334 2598571 .. 2598586 +  -6.8  -2.87132   ACGCCGAAGAGGTGC              TTGCGG CGGC CCGCGA               TCTGTAACGACGCAC  53 3
   Nham_2335 2600490 .. 2600510 +  -3.1  -3.74872   CTGATCGTGAGCCCG            ATCGCCGAC CTC GTCGGAGGC            TTTCCTACCATCAAT  52 455
   Nham_2336 2602842 .. 2602864 +  -6.8  -3.28712   TGCCACCGTGCCCGT           TGCAGGCGCC ACG GACGCCGGCG           TTGTCGGCCCCCCGG  55 415
   Nham_2340 NONE
   Nham_2341 NONE
   Nham_2342 2610370 .. 2610380 +  -8.2  -3.08032   GAGGGTCGAGCGGCG                 CCGG CAT CCGG                 TAATTTTCAGAGCGG  57 12
   Nham_2343 2611460 .. 2611481 +  -5.7  -3.45832   AACAGTGACGTTCGT           GCCCCTCGC TTCG GCTAGTGGC            TTGATTCTAACATTG  53 39
   Nham_2344 NONE
   Nham_2345 NONE
   Nham_2346 2614620 .. 2614642 +    -4  -2.87463   CCCAGCCATTCCGGA           TTTGCGGCGC AAT GCGACCCAAG           TCTCTCCCGACAATT  44 144
   Nham_2347 2616180 .. 2616190 +  -6.8  -3.85817   CATTTGACCATGACC                 GCGA ACG TCGC                 TTTATCGACGAACCT  65 479
   Nham_2355 NONE
   Nham_2356 2623862 .. 2623900 +  -9.5  -5.14965   GAAACGCTCTAATTC  GGCGATGGGCGACGGCGT TCAC AC-CCGCCGCCCGTCATC   TTTTTTCATAAGGCT 100 164
   Nham_2357 2624923 .. 2624940 + -12.7  -5.41143   TGGTAATAACAAAAA             GCCCGCA GCGA TGCGGGC              TTTTTTTACAGCGTC 100 438
   Nham_2358 NONE
   Nham_2359 2626214 .. 2626234 +    -9  -4.87133   GTCCCTGCTTCACTT            TGCCGAGC AAATA GCTTGGCA            TTTTGTTTGCGACGT 100 166
   Nham_2361 2628399 .. 2628422 +  -8.8  -5.54907   TTGGACGAGAACTTG          CCCGCTGG GAAAAGGA CCGGCGGG           TTTTTCTTTTGTCCG 100 399
   Nham_2368 2633708 .. 2633721 +  -4.5  -3.75153   TCTTGTTGATACCAT               TGTGG CGCG CCGCA                TTTGACTTCAAGAGA  56 7
   Nham_2395 2658849 .. 2658865 +  -4.4  -3.57144   CTACCAGCATTGACC              CCTCTA AACGA TGGAGG              TTTAGCAATGACAAA  53 449
   Nham_2396 2659457 .. 2659477 +  -8.2  -2.88663   GACGCTCCGCGCGGT            CCACAGCC CTTAA GGCTGCGG            TCTGTCACGGTGACT  56 436
   Nham_2405 2666565 .. 2666583 +  -7.3  -4.53034   TATTAGCCACCCCAC             AGGCCGC AACGC GCGGCCA             TTTTGATTCTGTGAA  76 368
   Nham_2406 2667410 .. 2667441 + -11.6  -3.28712   TCAGTACCGTCAGAG      GCTATCGGTCGCGT TGGC GCGTGACTGGTAGC       TTCTGAGACGGGCCG  71 150
   Nham_2408 NONE
   Nham_2409 NONE
   Nham_2410 NONE
   Nham_2411 2671644 .. 2671668 + -10.6  -2.52516   TCCGCGACTATCCCC          CTCCCCGGTC CCGGA GTCCGGGGGG          ATTGGTCGTAGGGCC  62 66
   Nham_2413 2673525 .. 2673540 +  -5.4  -3.98913   GTCCTGCCGCGTTCA              GTGACG TTCC CGTTAC               TTCTTTGGGTCTGGC  64 453
   Nham_2414 NONE
   Nham_2415 2675644 .. 2675668 + -21.5  -4.14764   GTCCACAAAGCAAAA          CGGCCGGCACT TGA AGTGCCGGCCG          TTTGATTCTTTGCGG 100 222
   Nham_2418 2680643 .. 2680664 +  -9.3  -4.98531   CATCCCATAGAAAAA           GCACGGCCG ATGA TGGCCGGGC            TTTTTCATTTGAGGA 100 52
   Nham_2420 2683390 .. 2683413 +  -5.2  -3.53012   TAGCTGCGATGAGTG          CGAAGCAAAG TGTC CTTGGCCTCG           TTTACACGGGCCGCC  55 256
   Nham_2423 NONE
   Nham_2424 2688064 .. 2688117 +  -8.3  -3.85698   CTTCGGTTGCATGAC CAGA-CGGCATCGA-CCGATGCCGTCG CCGT CG-CGGAA-CGGCTCGATGCCGATCAG TTTCTCCCGGGCGGC  71 494
   Nham_2430 2692301 .. 2692317 +  -6.5  -4.28994   TTGGCGAAACCAGCT              TGCGGGT GAA ACGCGCA              TTTTCATCGGTGGTC  73 312
   Nham_2434 NONE
   Nham_2435 2696611 .. 2696631 +  -5.3   -3.1247   CCGGTCGCGCGCCGC            CCCGAGAAC AAT GTCCTCGGC            TTCCATCTGCGCCAT  49 108
   Nham_2437 NONE
   Nham_2438 NONE
   Nham_2439 NONE
   Nham_2440 2703504 .. 2703514 +  -6.8  -3.66178   CAACGCGGGCCTGAT                 GCTG GGC CAGC                 TTTCCGATTCCCGAC  63 159
   Nham_2441 2703804 .. 2703823 +   -10  -5.07652   ACTCAATAGCTTAGC            GCGGGATC TTCG GATCTCGC             TTTTATTTTGACCAA 100 116
   Nham_2444 NONE
   Nham_2445 2707472 .. 2707492 +  -6.1  -4.08767   GCAGGGCTTGGCGTT            CTTGACGTC GCT GACGTCGAA            TTTTCCCAGCGTCCC  66 89
   Nham_2447 NONE
   Nham_2448 NONE
   Nham_2449 2711011 .. 2711022 +  -4.4  -3.28712   TCTCTGGCGTGGCTG                GTTC GAAT GAAC                 TTCTGAACCGGCACA  49 86
   Nham_2450 2712340 .. 2712353 +  -8.1  -3.53012   AGACCGGCGACGATG               GCGTC TCCT GACGC                TTTGGGCGCCGGCAA  62 15
   Nham_2451 2713177 .. 2713189 +  -6.9  -3.01712   GGGCCGTCTTCACGC                CCCTG CCG CGGGG                TCTTCAGACGAGACG  51 391
   Nham_2457 NONE
   Nham_2458 2718547 .. 2718594 +  -5.1  -4.27316   CTCGATCAGGCCATG ACCTAGAGCCTTTCCGCTTCTGAT GGA ATCAGAAGCG--A-GGCTCTATGA TTTTGAATTGACGCG  67 20
   Nham_2461 NONE
   Nham_2462 2723054 .. 2723071 +  -2.5  -2.93382   TCCGCCGGACGATCA             GGCCGCC TCGC GGGGACC              TGTCTGGGTGTCCGC  40 53
   Nham_2464 2726230 .. 2726243 +  -2.3  -3.30124   GCGACACCATCCTCG               TCGGC GAAC GCTGG                TTCTGAGGCATGACG  44 6
   Nham_2465 NONE
   Nham_2466 NONE
   Nham_2467 2730480 .. 2730500 +  -6.8  -4.11692   TGTCGCGCCGCAGGC            AGATCGCG CATTC CGCGATCA            TTTTGGAGGTCGATC  69 163
   Nham_2470 2734904 .. 2734932 +  -8.8  -3.01712   AGATATTTTATTAGC       GACGGC-GGCGGA ATCA TCTGCCCGCCGGC        TATTCGAAGCGCGGG  57 364
   Nham_2496 2753781 .. 2753791 +  -2.4  -4.96848   GTGGCGAATAAAAAC                 CCAC CAA GCGG                 TTTTTCTATCCCGAA  74 467
   Nham_2497 2755015 .. 2755028 +  -3.7  -3.61398   GCTCTTCGCCAACCA               GCCGC CCGA GCAGC                TTCTTCGGAGCAGAA  51 142
   Nham_2499 NONE
   Nham_2500 2756941 .. 2756981 +  -6.9  -4.97405   CCCGCCGCAAACTTC  CCAGCGATCCGGTAC CTATCGGAGTC GTACCGGATCGCTCC  TTTCTTTTTCTGCAT  87 468
   Nham_2503 2759008 .. 2759025 +  -3.4  -3.53012   CCGACGCTTCGCGAG             CCGGTT GATATG AATCGG              TTTGGAAGACGACCG  49 73
   Nham_2504 2759751 .. 2759761 +  -4.6  -3.65542   GTCATGATCGGTCAC                 GCTC GAC GGGC                 TGTTTTCGCGCTAAA  56 308
   Nham_2506 2761298 .. 2761318 + -19.7  -4.42386   AGTTACTGAAACTTA            CCCGCCGGG ATG CCCGGCGGG            TTTTGTGCGTGGCCG 100 54
   Nham_2508 2763298 .. 2763329 + -11.5  -4.32067   TGACGGCGCGCGAAA      ACGCCCGCTCGCA TGGCGT TGCGAACGGGCGC       TTGTTTTCTCGGATA  90 38
   Nham_2512 NONE
   Nham_2513 NONE
   Nham_2514 2768622 .. 2768648 +  -5.8  -4.52897   GCCCACCCGAGAGGA         TTGAGACACACG TGG CGTCGGTCTCGA         TTTGTTCTTGATTCT  72 123
   Nham_2517 2771777 .. 2771791 +  -8.6  -4.97402   AATGCTGTAGAGGCG               CTCCAT CAG ATGGAG               TTTTTCTCCATTTTG 100 352
   Nham_2521 2773334 .. 2773350 +  -2.2  -3.42395   ACCTGACCGCTAACG              GCTTCG CCGTA CGAAAC              TCTTTCACTGATAGA  46 35
   Nham_2525 2775750 .. 2775770 +  -5.3  -3.51934   ATCGGCTGTTGCTGT            CCACGCTGT TCG ACATCGAGG            TATTTCTCCAACAAG  53 351
   Nham_2535 2793919 .. 2793950 + -14.4  -2.70932   TGATGCTCTGCTATG      GCGTGATAGCGACC TTCA GGACGCCATCACGC       TGGTTGGCGAAGAGA  80 59
   Nham_2538 2798539 .. 2798562 +  -2.2  -3.02144   CCAACGCGGACTTCT          CCATCCGGTT ATGC GGCCGGCGGG           TCTTCAACGGCGTAG  41 75
   Nham_2540 2799186 .. 2799204 +    -6  -3.27525   TGCTGCGCGACTATG             TGATGTCC GTG GGGTATCA             TTGACTTTCCGCGGC  54 3
   Nham_2541 2801077 .. 2801090 +  -6.7  -3.53012   CGCAATATTTCTGCG               TGGCT CATC AGCCA                TTTCCCAGGGAGGAA  58 360
   Nham_2548 2809620 .. 2809673 +  -8.2  -2.73875   CGGCTGCGAACGCCG CCGCGCTCTCGACGAGACCGATGATC CGGA GTTGATCGGTCTTG-CGATGGC-CGG TGGTGTTGGCGGCCA  54 287
   Nham_2551 NONE
   Nham_2552 2814201 .. 2814221 +  -6.7  -3.21276   AAGGCCGCGAGAGCC            GCCGGCGGC ATC GTTCCCGGC            TGTTGTCCGGAAGCC  53 299
   Nham_2562 2825806 .. 2825820 +  -2.8  -3.84719   GCTGTCTACGCGCGC               CAACCA GCT TGATTG               TTTCCGTTTGGAGAT  55 128
   Nham_2563 2826372 .. 2826386 +  -5.6  -2.54634   CGCTACCGATTCGAT               CTCGGC GCC GGCGAG               CTTGCTGCTGTCGCA  45 84
   Nham_2564 NONE
   Nham_2565 2827652 .. 2827669 +  -9.1  -3.08283   CGAAGCAATAAAACA             GC-CCGGC GCC GCCGGTGC             TCTTGAGATCGTTCT  60 159
   Nham_2569 2831533 .. 2831545 +  -4.8  -4.62069   GAAGCGACTCCCACT                GGGA GGCGA TCCC                TTTTTGCCCTCGCCC  74 219
   Nham_2571 2833030 .. 2833040 +  -6.8  -4.19238   CGTTTGAGGCCGCGC                 TCGC GCC GCGA                 TTTTCCGGTTAACGC  71 95
   Nham_2572 2833958 .. 2833994 + -12.9  -4.07885   GTCCCAGACCGGTTC    GCGCGCGGCCAGCCT CCCCCAA GGGCTGGCCGCACCC    TTTTCAGGGCAGCTC  91 82
   Nham_2577 2837446 .. 2837456 +  -8.2  -2.85668   TCCTGAACGTCCACG                 GCGG TCT CCGC                 TATGATCTGGGGCTC  54 334
   Nham_2580 2840177 .. 2840204 + -16.4  -3.21099   CGCGATCTCATCCTT        GGTGCCGACCGCT ATC AGCG-TCGGCACC        TTGATGCTGGCGACC  86 161
   Nham_2583 NONE
   Nham_2584 2843747 .. 2843786 + -22.2  -2.90075   CAGCGCTGCCGGAGC  GCCTCGGTG-GCGGCGCAC CGC GTGCGCTGCTCGCCGGGGC  TGTGGTTGCGGCGGG 100 101
   Nham_2587 2846737 .. 2846747 +  -2.4  -4.56597   ATATAGCGGTCTTTC                 GCCG CCA CGGG                 TTTTTCCCGCGAAGC  68 519
   Nham_2593 2850658 .. 2850686 +  -3.8  -2.71731   GCGCAGCCGGCGTCT       CGACGGATGAAGC AAAA GCTCC-TCCGTCA        TCCTTCGGGGCTCGC  43 70
   Nham_2594 2852458 .. 2852479 + -17.3  -5.24647   CAATCAGAATACAAA           GGGCGCGGT GCGA ACCGCGCCC            TTTTGTTTTGTGTAT 100 55
   Nham_2596 2854676 .. 2854688 +  -3.3  -4.04482   GGAAACTTCTTCAAC                AGCCT GCT AGGCC                CTTTTTTTTGACGAG  58 136
   Nham_2599 2858575 .. 2858590 +    -4  -3.73068   CGGCCCCAAGGTCTC              TGGG-GA AGT TCTCCCA              TTGTTCCCTTACGCC  54 108
   Nham_2600 2859452 .. 2859465 +  -3.1  -4.08216   CCCGAGATCGAGCCG               GC-CTG TTG CAGCGC               TTTTGGACAGCATCC  58 54
   Nham_2609 2867720 .. 2867743 +  -3.7  -4.07885   TGCCGAGCGCCATCG          CCAGCGCCT CGTCGC AGCCGCCGG           TTTTCCGGACCGATG  61 301
   Nham_2611 2869417 .. 2869430 +  -4.5  -3.53012   TCTGACGGACCCCGA               CGTGGC AGC GCC-CG               TTTCGAGCCAACAGA  53 36
   Nham_2612 NONE
   Nham_2613 2871625 .. 2871652 +  -2.6  -2.79831   GCCGCGGTCATGGAG        GGCGGCGCAT GAGCGCGG ATGCGGCACC         TCTCCTCGCCATTCG  39 14
   Nham_2614 2872401 .. 2872433 +    -4  -2.53876   AGCGTTTTCGAGCGA      AGCATGTCCTCGGG CTTGA CCCGAGGATGGGTA      TCGGTTCGCGTCAAG  41 50
   Nham_2615 2873873 .. 2873883 +  -8.2  -2.73364   ACCGTCGATGGAAAA                 CGGC ACA GCCG                 TCGTTGACCTCAGGG  54 128
   Nham_2617 2875847 .. 2875870 +  -6.6  -3.54424   AACAATTTCTCGCGC          CCG-GACGGGC GGC GCCTGCCGCGG          TTTGCGACGGTACGG  58 39
   Nham_2618 2876347 .. 2876368 +  -2.9  -4.07568   ACCTCGTCCGCACCC           GCGGCTC ACGCGCCA GAGCCAC            TTTTCGGCCCCGGCG  58 67
   Nham_2620 2878604 .. 2878637 +  -4.5  -3.56099   TCTGACGGAACGAAA     GCCGTGTCCAAACCGC GCC GCCAATTG-ACACGGC     TTTGACACACTTCTA  53 36
   Nham_2621 2881424 .. 2881445 +  -2.9  -3.16564   CAATGTCCGCTGGAC           TGCGGCG ACATGGCG CGTCGCG            TTGATAAGATCGGCG  44 408
   Nham_2624 NONE
   Nham_2625 2885318 .. 2885351 +  -6.1  -3.41359   TGACCGAGCATGATC     TGAT-CCGAAAACCGG TCT CCACTTTTCGGGATCA     TGTTCCTTTTGACCG  56 122
   Nham_2632 2893863 .. 2893876 +  -8.1  -4.59853   AGCCGCCCCTCCTGC               GCCTC CGAA GAGGC                TTTTTCGCGCCTTGA  83 40
   Nham_2633 2894845 .. 2894870 +  -4.1  -2.80511   GTCAAATTCAAAACT         CCACTAG-AACT TAT ATTTGCTAGTGG         TCCTTCGATTCTAAC  43 90
   Nham_2634 NONE
   Nham_2635 2895853 .. 2895868 +  -2.4  -3.80625   TTGACCGTCAACGCC              TGGCCG CAAA CGACCG               TTTGGCTTGTCCGCC  53 56
   Nham_2636 NONE
   Nham_2637 NONE
   Nham_2638 2900551 .. 2900565 +  -4.2   -4.6635   GAGGCGGCGGGGTAG               CGCG AACTCAG CGCG               TTTTCTTCGCCATTT  70 26
   Nham_2639 NONE
   Nham_2640 2903061 .. 2903119 +  -3.2  -3.44848   TCTGGCTCTGAGCAA TGGC-GCGATATGCGTCGAGTCGTCCAGC AACT GCTCGAAGCCTTGCCG-ATA-CGCAGCCA TCTTTGCTGCCGGCA  49 457
   Nham_2644 NONE
   Nham_2645 2909197 .. 2909209 +  -6.9  -3.61536   CGTCGCCGCCCGCCC                CGGCG TCA CGCTG                TTTCCGCGTTACATT  60 67
   Nham_2646 2910615 .. 2910628 +  -3.7  -2.52464   CGCGCAGGTCGCGAT               CGGCG CCAA CGCGG                TGCGTTGAAACGAAC  41 4
   Nham_2651 2913751 .. 2913763 +  -4.7  -3.27022   GGGCTAGGATGGAGA                GGCGG TTC CGGCC                TTGGTATCCCGTCCG  49 34
   Nham_2652 2914467 .. 2914522 +  -8.6   -4.1822   CGCCACCTCATGACC G-GATCGGAGCAGCCGACCATTTTCCCG GCGT CGGGGAAATGGT-GCCTGC-C-GATCAC TTTGTTGACGTCAAC  78 400
   Nham_2654 2915761 .. 2915790 +  -6.4  -3.02096   CGAATAACCTGCGTC       TTGGCCCGATCA CCAACC TGGTCGCGCCGA        TATCTCCTTGCTGGA  52 168
   Nham_2660 2923433 .. 2923454 +  -4.3  -4.43307   TTCCCTTTTTTTGCC           CCGGTGTGGC CAC GCC-CGACGG           TTCTTTTGTTAACCG  68 124
   Nham_2661 2924365 .. 2924408 + -18.4  -4.54727   CGCGACCGGCAGCAG CTG-AGAGCCCCGCTTCTGAT GGA ATCAGAAGCGGGGCTCTATAA TTTTGATTTGACGCG 100 180
   Nham_2662 2925684 .. 2925700 +  -6.5  -3.54307   AACGATGGCAGCAGC              CCCGC CGCCCGC GCGGG              TTTCAGCGCAGTCTT  59 449
   Nham_2665 2929388 .. 2929430 + -14.3  -3.06183   GTCATTGCGAGCGAA GCGAAGCAATCCAGTCTTT CTGTA AGATTCTGGATTGCTTCGC TTCGCTCGCAATGAC  83 60
   Nham_2669 2935696 .. 2935711 +  -4.6  -3.76402   TCCTTGTCGGTCTTG              CGCTCC TGCT GAAGCG               TTTCATCGATCAGCT  58 110
   Nham_2672 NONE
   Nham_2673 NONE
   Nham_2674 NONE
   Nham_2675 2940327 .. 2940357 +  -9.8  -3.12207   GGAACGGTTAAAGCC       TTTTCGCTTCTGAT GGA ATCAGAAGCGAGGC       TCTATGATTTTGATT  64 30
   Nham_2677 NONE
   Nham_2679 NONE
   Nham_2680 2948226 .. 2948266 + -24.9  -5.18726   ACGCTATAAAAAAAA  CACCGTCGGCGCTGGAG TTCAATT CTTCAGCGCCGACGGTG  TTTTTATTGTCGGCG 100 207
   Nham_2687 2955654 .. 2955691 +  -9.4  -2.60423   CAAATCAAAATCATA  GAGCC---CCGCTTCTGAT TCT ATCAGAAGCGGAAAGGCTC  TGGATTGCTTCGCGT  60 167
   Nham_2692 2964872 .. 2964882 +  -4.6  -3.72576   AGTTTTTTTGCGCCC                 GCCG CCC TGGC                 TTTGATCGGGCGGCA  56 55
   Nham_2693 NONE
   Nham_2694 2967489 .. 2967504 +  -2.4  -4.35742   CGGATTGGATATCAC              GCGGCG ATAT CGTCGG               TTTTCGTCGTTCCCT  62 119
   Nham_2695 NONE
   Nham_2704 2980992 .. 2981007 +    -6  -2.70932   GCAGGCGGCGGGCAG              CGCGGC GACG GCCGCA               TGCTTCCGCGAACCC  49 62
   Nham_2707 2983190 .. 2983233 + -14.8  -4.54727   TGACCCGCGACCAAC GC-TAGAGCCTCGCTTCTGAT GGA ATCAGAAGCGAAGCTCTATGA TTTTGATTTGACGGG 100 266
   Nham_2718 NONE
   Nham_2719 2997415 .. 2997468 +  -5.2  -4.90906   GCGGTCGCGCTCGCG CGGAGCCGCCTTACTTCCCTCTCCC ACAAG GGGAGAGGGAAAAAGAGAGG-TCAG TTTTTCGTCTTGTCG  83 46
   Nham_2724 3003485 .. 3003520 +  -8.3  -4.15565   AAACATCGCAAATCC    GCCGT-CATCACCGGG CTTGT CCCGGTGATCCACGTC    TTTTGCGATGGTGGC  74 54
   Nham_2731 3010478 .. 3010493 +  -2.4  -3.50832   GCCGAGGTGCCCTGA              TCCGCG GGGA TGCGGC               TGTTTGCGTTTGCCA  47 55
   Nham_2732 3012105 .. 3012121 +  -3.6  -3.51307   ACAGCACAAACGATA              GCCGCT TTTGC AGCGGA              ATTTTTGACTTTTGA  51 176
   Nham_2733 NONE
   Nham_2734 3012692 .. 3012702 +  -5.4  -3.33509   GTCAGCGTCACGATA                 GTGA ACT TCAC                 TTAGGTTGTTTCCCG  53 102
   Nham_2735 3013671 .. 3013695 + -11.4  -4.07568   GAAGCGATGCCATCG          CCGGCGATGG GATGG CCATCCCCGG          TTTTGCGGGAGACCA  82 436
   Nham_2737 3018312 .. 3018322 +  -2.4  -3.58343   GACCCGGGATCGCTT                 GCAC GCC GGGC                 TTTAAAACTGATGCC  47 361
   Nham_2739 3020940 .. 3020955 +  -3.2  -2.62255   CGGGTGTAGCCGATG              GCGG AACATCGC CCGC               ATTCCTATGTGTTGA  40 32
   Nham_2740 NONE
   Nham_2741 3023068 .. 3023096 +  -7.3  -3.17194   CAAGCGCGCCGCCGA        TCGCGCCGCCG ACCGGAC CGGCTGCACGA        TTGCCTTCGCGCGCT  56 358
   Nham_2743 NONE
   Nham_2744 3026114 .. 3026163 +    -3  -4.98531   GGCGCTGTTCGCCCG CCGTTAGA-CCCCTCTTC-GCTTCT GAT GGAATCAGAAGCGGGGCTCTA-TGG TTTTTGATTTGACGC  76 19
   Nham_2745 3027188 .. 3027199 +  -4.4  -4.14511   AACTGAGACGCTCCC                GATC CCCG GATC                 TTTTAACGTCGGATT  64 35
   Nham_2746 3028168 .. 3028192 +  -6.3  -2.70932   ACGCGAACCGGTGCC          CATCCTCGGGT CAA GCCCGAGGACA          TGCTTCGCGCCAAAC  49 78
   Nham_2747 NONE
   Nham_2748 3031321 .. 3031352 +  -3.7  -4.15565   TGCGCTGCAAGTCAC      G-CAGGAGGGAAAG CATCT CTTTCCCTGCGGGC      TTTTACCCTGCTACC  62 259
   Nham_2751 3033762 .. 3033779 + -12.7  -4.82128   CGCAATGTAAAAAAA             GCCCGGA TCGA TCCGGGC              TTTTCTGTTTCGTGA 100 167
   Nham_2755 3040011 .. 3040028 +  -6.3  -3.14132   CGCGTCGTGGCTCAG             GCCAT-GC CTT GCGATGGC             TTCATCAAGCGACCG  52 274
   Nham_2758 3042694 .. 3042717 +  -3.8  -4.02535   CTTCACGGACGACTA          GCT-AACCGAG CCG CCCGGTTTGGC          TTTCCTTGATTGTCA  60 50
   Nham_2761 NONE
   Nham_2762 NONE
   Nham_2763 NONE
   Nham_2764 NONE
   Nham_2765 NONE
   Nham_2766 NONE
   Nham_2767 NONE
   Nham_2768 NONE
   Nham_2769 NONE
   Nham_2770 NONE
   Nham_2771 3055423 .. 3055441 +  -5.2  -3.61178   GATGGGTGCCTCGCA             TTCGTCGT ATA ACGGCGCA             TTTCCCGTGGCTGGA  55 315
   Nham_2772 NONE
   Nham_2773 3060255 .. 3060274 +    -7  -3.30443   CCCGCTTGGCCGTAT            GGCGCTGC TTGC GCGGCACC             TTCATGTCCTCGTCA  55 473
   Nham_2777 NONE
   Nham_2778 NONE
   Nham_2779 3065554 .. 3065566 +  -2.7  -2.87146   AAAATTGAAATGGAT                TATTC TTG GGATA                GTTGTTATCGAGGCC  40 57
   Nham_2780 NONE
   Nham_2781 3067974 .. 3067985 +  -2.2  -4.10161   ATCGCTTCTGGAAGA                CGGT ATCC ATCG                 TTTTGCAGCGTGGTA  59 220
   Nham_2782 3070092 .. 3070103 +  -5.8  -3.96483   AGACGGCGGCCGAAA                CGGA GAGA TCCG                 TTATTTCGGTGAAGT  64 388
   Nham_2788 NONE
   Nham_2789 3075072 .. 3075100 +  -8.8  -3.50853   TCGCCGCCTGTCGGC        GGATGAGATCGC CACCA GCGAACTCACCC        TTATCCTTGCCAGCC  66 210
   Nham_2790 3077527 .. 3077543 +  -2.3  -3.62046   CAACCCCGGTTTCGC              GATCA ACGATCA TGATC              TTCTTGCCGGAGTAA  49 328
   Nham_2792 NONE
   Nham_2793 3080228 .. 3080245 +  -2.6  -3.20723   ATCGCGGGCGTCAAC             GTGCGG AGAAAA TCGCGC              TTACGTTAATCCCAA  44 81
   Nham_2801 3089283 .. 3089295 +  -6.3  -2.52543   TTGACCCTGCATGTA                GCATT AGA AATGC                TGCATTAGAAACGGT  48 37
   Nham_2802 3090542 .. 3090555 +  -2.3  -3.78067   CCGAGTCGCTGCACG               GGCGG TTGA TCGTC                TTTGCCTTGGCTGTT  51 141
   Nham_2803 3091643 .. 3091655 +  -6.2  -4.07568   GGTGTTGGCCTTCGA                GGCC GCCAG GGCC                TTTTCCGACAACGCG  65 525
   Nham_2805 3092821 .. 3092847 +  -3.7  -3.53811   CCTGCAATTGACCGC        CCTGGTACCGCGG GAA CCGCG-T-CCACG        TTTGACGGCGCTGAC  51 30
   Nham_2806 NONE
   Nham_2807 3093776 .. 3093820 + -15.1  -4.54727   TTTTCGGGGATCATG CCATAGAGTCTCGCTTCTGAT GGA ATCAGAGGCGGGGCTCCATGA TTTTGGTTTGACGCG 100 135
   Nham_2813 3100835 .. 3100859 +  -5.6  -3.08508   TTGTGCGCGCGCCAC          GGCGGCGATG CGCTC CATCACCGGC          TCATTTTGCCAAATC  49 347
   Nham_2818 NONE
   Nham_2819 NONE
   Nham_2820 NONE
   Nham_2821 3108828 .. 3108859 +  -6.6  -3.05463   TCTTCACGCGAACCG      GTATCCTCCTCGGGT CAC GCCCGAGGAC-ATGC      TTCGCTCGAAAACCT  52 151
   Nham_2824 NONE
   Nham_2825 NONE
   Nham_2826 NONE
   Nham_2827 NONE
   Nham_2828 NONE
   Nham_2829 3117389 .. 3117416 +  -3.3  -3.53811   GCCAAAAACAACTGA        TCGCGTGTCCC CTCGCT GAGACCCGTGA         TTTGCACCGGCTCCC  51 269
   Nham_2832 3124434 .. 3124458 +  -5.7  -4.72272   CCGGAACGTCGAACC          TTTGCGAGGTT GAA AACCTCGTAGC          TTTTTGGTCCACCAG  79 294
   Nham_2833 3126783 .. 3126796 +  -6.7   -2.6574   TGTTGATCCAGTCTT               CACGA TTCT TCGTG                TCGTCTCGGTAATTC  48 81
   Nham_2834 3128478 .. 3128503 +  -7.5  -2.71712   CTCTTTAAAGGGGGG         CACGAC-CGGCG CAA CGTCGCGGCGTG         ATTTCACCACGGCAA  52 372
   Nham_2837 3129645 .. 3129659 +  -3.5  -4.70879   TGGCTTGGTCTTTCC               GGCAG ATATC TTGCC               TTTTTGCGCTTTGGA  73 278
   Nham_2842 3136504 .. 3136537 +  -8.1  -3.59979   TACGATTTGCTGAAA     TGCGCGCTTTCGCGC GAGC GTGTGAAACCGAGCA      TTTACGCTGCGCCGA  62 85
   Nham_2844 3137373 .. 3137388 + -11.8  -5.27335   GTTGCCTCCACGAGA              CCCCGC TCCG GCGGGG               TTTTTCTTTGCGGCG 100 76
   Nham_2845 3139214 .. 3139235 +  -2.9  -3.85817   CCGCAGGAACGCCTA           TCGCCGCGAG GCG CCCGTGG-GA           TTTATGAAAACGCCT  55 519
   Nham_2851 NONE
   Nham_2852 3146097 .. 3146127 +  -2.5  -3.53811   AACAGACGCCGCTCG       CGCTACCGC ATGGTCCTTTGGG GCGGTTGCG       TTTCGGAGGGGTGCG  47 207
   Nham_2853 3146493 .. 3146507 +  -4.9  -4.08706   CAGGAGCCGATAACC               GCGGC GAAGA GCTGC               TTTCTGTACTCGACC  62 65
   Nham_2855 NONE
   Nham_2856 3147719 .. 3147737 +  -3.1  -3.51934   CCTGATCGGTCGAGA            GGCA-GCG GCGG CGTATGCC             TGTTTGTCACCGACG  49 78
   Nham_2857 3149297 .. 3149326 +  -4.1  -3.72576   TGGCTCCCTTCGGTA       GCATCGCGGTGAC GTCG GTCGCCGGCCTGC        TTTCCTCGACCCGGA  56 324
   Nham_2859 3150596 .. 3150617 +    -3  -5.30348   CCAAATGGTTATGGA           GGCATTAC AGGATC GTAATCCC            TTTTTGTTCTTCCCT  81 69
   Nham_2860 3151697 .. 3151716 + -16.4  -5.27335   GGTTCAGGAAATCAG            GGCCGGCG GCAA CGCCGGCC             TTTTTGTTTGCGGCA 100 54
   Nham_2863 3155431 .. 3155459 + -10.3  -3.06796   GTGCGGAGCATGGAG        TCTCGAAGGGCGG CGG CAGTTCTTCGAGA        TTCGCTGCGCTCGCA  66 385
   Nham_2864 NONE
   Nham_2865 3158041 .. 3158066 + -17.7  -3.54459   TTCTTCGCGCGGGGT         CAACGACGCGA GAAC TCGCGTCGTTG          TTTCACGAAGATTGC 100 447
   Nham_2868 3163826 .. 3163845 + -16.4  -3.55622   ATCCGATACGGCAAA            GGCCCCGG AGGT CCGGGGCC             TTTGCACCGCTTCAA  90 56
   Nham_2871 3166254 .. 3166286 + -15.6  -2.52896   AGCGGCATCGACTCG     GCAGCGTGCACGGCG GCTT CGCCGCG-ACGCTGC      TGGATTCCGCGATGG  81 130
   Nham_2873 3167917 .. 3167930 +  -2.3  -3.63341   AAGCGGCATTAAGAT               TCGCC GATC GCCGA                TTGTTGCGGAATATT  47 186
   Nham_2875 3172844 .. 3172899 +  -2.2  -3.81146   GCTACTTTTCCGAGA CCTAGCGCGTATTC----CGCAAAAGTGG ACA CCGGTTTTGCGATCAGAATACGCGC-AGG TTATTGATTGAGAGC  53 21
   Nham_2876 3174147 .. 3174157 +  -3.2   -4.8048   TCGCTGCCACTTTGC                 TCGA ATA TCGG                 TTTTTCCTGTCAGCC  73 342
   Nham_2878 3175241 .. 3175264 +  -6.6  -3.57561   GACCCGGCGCAGACA          CGGCGGCGGCG AAA TGCCGAC-CCG          TTTAGCCAGTTCGAC  59 473
   Nham_2880 3176569 .. 3176609 +  -4.6  -4.08767   CGCGCATGCGAGCGA CCG-CGCGGCTGCGGAGTA ACGA TGCTACGGAATCGCGACGG  TTTTACCGACATGGA  62 7
   Nham_2881 3177571 .. 3177589 + -10.3  -2.96899   AGCGTCGTTCGAACT             CCGCATG ACTGA CATGCGG             TCTCGTTGATTGCCG  64 83
   Nham_2886 3183735 .. 3183763 +  -8.7   -2.7782   TATACCGCCACACAA        AACGCGCCCGG CCAAAAA CCGGGCGCGCC        GTTGTTAAACCGTTC  58 412
   Nham_2890 3185693 .. 3185744 +  -5.6  -3.58343   CTCCGTCAGGGAGCT GAGATACCGCAAGCTCGCAATCCG AAGA CGGATTGCAGGACCGCGGTGACCC TTTGAACCTGATCCG  55 115
   Nham_2891 NONE
   Nham_2892 NONE
   Nham_2893 NONE
   Nham_2894 NONE
   Nham_2895 NONE
   Nham_2896 3190865 .. 3190887 + -19.2   -3.2614   GACGCTATAACGCAA           CAAGGCCCCG CGT CGGGGCCTTG           TTGCTATGCGCAATC 100 126
   Nham_2899 NONE
   Nham_2900 3193083 .. 3193100 +  -2.7  -4.41633   CGCATTTCCGTCGCC             GGAATAA TCAT TTTTTCC              TTGTTTTTCAGGATC  64 74
   Nham_2901 3193760 .. 3193787 +  -6.2  -3.64703   GACAGTTCATCCCTC        GCGCACGCTG GACAGGCA CGGCCTGCGC         TTTCGATCGCAGGCG  61 295
   Nham_2902 3195926 .. 3195947 + -17.3  -3.53012   CGCGAGCACAAAAAA           GCCGGCGCT CGAC AGCGCCGGC            TTTCGGAAAGCAGGA  95 42
   Nham_2905 3197520 .. 3197536 +  -7.3  -3.62859   TGATCCGGCGGCGAC              CCGATTT AAC GAATCGG              TTTCCAGATTATACT  60 38
   Nham_2906 3198061 .. 3198078 + -14.1  -5.46706   GACCCCCTGAAGAGA             CCCGGCC TCAC GGCCGGG              TTTTTCTTTTGACGT 100 60
   Nham_2912 3205481 .. 3205503 +  -5.6  -3.53091   GCGTCCCTGCGAAGG          CAGGCACTC ATACGC GAG-GCCTG           TTTCGGCAGCGAACT  55 365
   Nham_2915 3208266 .. 3208285 +  -5.6  -4.15044   TTGCCGGTTTCAACC            GGGCG-GCG TTC CGCGCGCCA            TTTCTTCAGGCCGCC  67 492
   Nham_2918 3210191 .. 3210201 +  -2.4  -3.28416   CGACACGGCGGCTCG                 CGGC ATC GACG                 TTCATGTAGGTGGTC  45 402
   Nham_2921 3212191 .. 3212205 +  -3.5   -2.6348   CCGCGGAATAACCTC              G-CGCG GATT CGCGGC               CTTATCGGATTTCAC  40 30
   Nham_2922 3212524 .. 3212537 +  -3.7  -3.05384   CGGCATCGCGCATCC               GTGCG ACTG CGCCC                TTCCGTGCGGGCCGG  45 47
   Nham_2923 3215738 .. 3215752 + -11.4  -2.95491   GCAATGATGCTGCCC               TCCGGC AAT GCCGGA               TGTATGCTGAAGTTT  68 155
   Nham_2924 NONE
   Nham_2925 3217689 .. 3217716 +  -5.6   -4.2586   ACCGGTTTCCACTTT        TCGGGATCGTGCT CTA AGCATGA-CACGA        TTTCTCTTCATATCG  69 184
   Nham_2926 3218173 .. 3218210 + -11.2  -3.53811   AGCAGGAATTCGCCG  CGCGCCAGCGTCGCGCCG CTCG CGGC-CGTCAC-GGCGCG   TTTCGGACAGATCCC  73 107
   Nham_2928 3219430 .. 3219440 +  -6.8   -2.9162   TGGTGAGCGCGCAAC                 GACG GCG CGTC                 TGATTTCGGGGATTG  53 35
   Nham_2929 3220044 .. 3220058 +  -5.7  -2.58579   GTCCATCCGGTCTGG               TTCGG GGAAG CCGAA               GTTGTCGAGGCTTCA  46 61
   Nham_2932 3221447 .. 3221462 +  -4.6  -3.19285   GCGAGAACCCTTATG              CGGCCA TACC TGGCGG               TCTCTCTTTAGCGTC  49 177
   Nham_2933 3222713 .. 3222737 + -10.2  -3.30159   TCCCGTTGCCTAGAA          TCTGATTCAA CTGCA TTGAATCAGA          TTCTAAACGGGTTAG  68 28
   Nham_2936 3226168 .. 3226180 +  -6.2  -5.14563   GGTCCTCCAGCGACG                GCGG CGCTC CCGC                TTTTTTGATCAGGAA  87 271
   Nham_2939 3227781 .. 3227827 + -13.8  -3.61398   TCAACGAAACATGCC GCGCGCG-CGTTGCCCAAATGC TTGCC GCTTTTGGGCACCGTCGCG-GC TTGTTCCGGCAGCCG  83 140
   Nham_2941 NONE
   Nham_2942 3231319 .. 3231333 +  -2.8  -2.74012   ACTTTTGATCCACTA               ACTTGT CAA ACAAGC               TGCTTACCATCATCG  40 154
   Nham_2945 3233919 .. 3233931 +  -6.2  -3.42069   TCCGAATCTCCCTAA                GGGC AGCTA GCCC                TATTGTTGCCGTTAG  56 140
   Nham_2946 3234981 .. 3235004 + -19.6  -5.40474   AACCTGCCTTTCGGG          CCTGCGCGGC AATC GCCGCGCAGG           TTTTTTTGCCCGGCT 100 39
   Nham_2947 NONE
   Nham_2948 NONE
   Nham_2949 3240875 .. 3240891 +  -5.8  -2.88999   CCAGCCGACGAAGAG             CGG-CGC TCCT GCGACCG              TATCGTGTGTAAAGA  48 429
   Nham_2955 3246073 .. 3246087 +  -8.6  -3.04144   GCCCCTTGGCCTTCA               TTTCGG CGA CCGAAA               TCTTGGGGATCAGGG  57 327
   Nham_2957 3249542 .. 3249563 + -17.3  -5.07652   CATGCTGAAGAGAAC           CCCCGGCAG GAAA CTGCCGGGG            TTTTGTTTTGCCGGC 100 55
   Nham_2960 3253249 .. 3253270 +  -5.1  -3.80573   AGCGAAGCCCATCGC           TCCGAG-GCC TAG GGCACTCCGA           TTTCGTAATCCTCGA  59 440
   Nham_2961 3257982 .. 3258007 + -10.3  -2.92091   CGGGACTGTTTTTTT         CGCGGAGAGCG ATGA CGATCGCCGCG          TGTATGCGTCGCTAT  64 308
   Nham_2967 3263007 .. 3263026 +   -10  -3.55444   CTCGTATCTGGTCCG            GCCATCGCC GAA GGCG-TGGC            TTTCGAGAATCCCCG  70 257
   Nham_2969 3265096 .. 3265106 +  -6.8  -3.32963   CCGTGACCTGCACTA                 CCCT CAC AGGG                 TTATCAACTGAAACT  58 230
   Nham_2974 3274242 .. 3274261 +  -4.8  -3.49756   TATCGCAATCGATCG            CGCCGGGC GCGA GCCAGACG             TTATCGTCGTTGTTG  53 106
   Nham_2983 3286537 .. 3286547 +  -4.6  -4.07568   CACATCACCCATTTT                 GCTC CAG GGGC                 TTTTCGAAGCAGCCA  62 49
   Nham_2987 NONE
   Nham_2989 3293213 .. 3293239 +  -5.1  -4.56597   ACGGCTGCAAGGATT        TGCC-GATGGGT CAAG ACCCGGCCGGCA         TTTTTCGCAAGGAAC  74 321
   Nham_3000 3306312 .. 3306337 + -11.7  -3.36492   GGGGAATTGCTGAGA         GCGGCGCGGCG ATGT CGCGGCGCGGC          TTCTCGCGTTGCCCA  76 412
   Nham_3003 3308491 .. 3308516 +  -5.3  -6.28967   TATTGCGTACAAAAC         CCGCTGCCG ACTGATCC CCGCGGCGG          TTTTTTTTATTTATA 100 169
   Nham_3004 3309652 .. 3309668 +  -5.1  -3.28791   CGTTCAGTGAAATCA              CAACGCA AAG TGCCTTG              TTATGACCCAAGCAT  49 138
   Nham_3007 3312224 .. 3312240 +  -2.1  -3.86015   GCCGGACATATGACT              GCACCGT CCG ACGGCGA              TTTATGCGACGAATA  53 231
   Nham_3008 3313358 .. 3313370 +  -3.3  -3.21099   TCATGGCGGTTGAGA                CATCG ATG CGACG                TTCGTAATCACGCAC  45 466
   Nham_3013 3316991 .. 3317004 +  -3.1  -3.02434   CACTTGGTACCTGCG               TCTGA CGGC TCGGA                TAATTTGGTTGGGAT  43 99
   Nham_3016 3320304 .. 3320346 +  -5.5  -3.08211   CGATCCCCAGCACTG CCG-TGTCGGGCGTCTACTT CGCC AAGCTGACGACGGACAGCGG TAATTTTCAGAACAT  49 351
   Nham_3024 3328296 .. 3328309 +  -9.5  -4.06004   GGATGCGGCCGCGAC               GCCGG CGCG CCGGC                TATTTTTCCTTGAAT  78 85
   Nham_3028 3336997 .. 3337018 +    -3  -3.34404   TCGTGCTGATTGAAA           TAGAGGAT TCGATC GTCCTCTG            TCTTCTGCTTGCTCC  46 229
   Nham_3034 3345693 .. 3345708 +  -4.7  -3.57792   TCGGCGACGCGAACC              TGGTC CTCCTC GACCA               TTTGCGCATAGATCG  55 132
   Nham_3045 3357653 .. 3357674 +  -4.3  -4.29106   GCAAGATCGAATTTC           CGATCGCGCG AAG CGCCCGG-CG           TTTGTTGGTATGGAG  66 244
   Nham_3056 NONE
   Nham_3057 3376729 .. 3376744 +  -5.4  -3.05343   AACATAATGCGCCAA              GGCTGA TCGA TTAGCC               TGTTCCAGGTGTAGC  49 91
   Nham_3058 3378997 .. 3379010 +  -2.3   -3.9712   TTTGGCTGTTCGGGT               GAGCG TTGA CGATC                TTTGTGATGACGTCG  56 398
   Nham_3060 3381577 .. 3381617 +  -9.7  -3.71848   AATTAGTTTATGTCA  TCTCCCAAGACTGGTCGGT CCT ACTGGTCGGTCCTGGCAGA  TTCTTGGTAGACGAA  72 70
   Nham_3064 3385434 .. 3385458 +  -4.1  -3.68222   CAGCACATCAACTTC          CGATCGCTCGG ATG CCTCGCGATCC          TTCTTGCGCTTCAGA  54 161
   Nham_3065 3386112 .. 3386132 +  -4.7   -3.6682   CGGTTCTCCATCAAG           GCATGGCC GAGAAA GGCCA-GC            TTTGCCTCCATGCCC  56 137
   Nham_3069 3388559 .. 3388573 +  -6.4  -2.65388   TAGCCGGCCGTTGAA               GCTTTC GAT GAAGGC               GTTCTGGATTGGCTA  48 452
   Nham_3072 NONE
   Nham_3073 3391225 .. 3391252 + -10.4  -5.24129   CCCGTCTACCCCTCA        CCCGCCAGTGCG TCCC CTCGCCGGCGGG         TTTTTTATCGGGCCA 100 400
   Nham_3075 3392931 .. 3392963 +  -6.3  -2.73483   GACATCTCGCCAGGG     TGCGGACGAGCGCCT GTTCG AGCCGC-CG-CCGCA     TCGTTGCGATCGAAT  49 118
   Nham_3077 3395609 .. 3395620 +  -7.2  -3.42574   TGACGGCATAGCCGA                CGCC AACT GGCG                 TTGTGATCGCCTTCA  58 38
   Nham_3081 NONE
   Nham_3082 3399495 .. 3399508 +  -3.1  -3.97444   TTTGCTGCAATTGCT               GG-GGT GAA ACCTCC               TTCTCTTTCTTCCGT  58 344
   Nham_3085 3403433 .. 3403444 +  -2.2  -4.33248   TGACGCGCAATTCAC                TCTG CTGT CGGA                 TTTGTTGTGACGTTG  62 509
   Nham_3088 3414230 .. 3414243 +  -2.4  -2.55999   GTCATTGGGACCGAA               TTCG TGAGCT CGAA                CTTGGTATCAACTCA  38 77
   Nham_3089 3414467 .. 3414499 +  -6.1  -2.55551   TCTCGCGGCCGGGCT      CGCGGCGTGTGAGGG CAA CCATCAAACGGCGCA      TAGCTTCCCGTTATC  48 14
   Nham_3090 3415345 .. 3415357 +  -5.5  -3.37188   TGATGGCCAGTTTGT                CGCTA ATT TGGCG                CTTTTTCCACTGGCT  53 68
   Nham_3096 3420724 .. 3420751 +   -12  -3.21395   TTTTCAGGCCCGCTT        CAGCGAGCCGCGA TGT TCGCGG-TCGCGG        TATTCTCCAGCGAAT  75 50
   Nham_3100 3422940 .. 3422960 +  -6.1  -4.60041   ATCGGCGTAAGCGAT            GGTTTCGGC GCG GATGAAACC            TTTTTCAAAGTCGGT  76 441
   Nham_3104 NONE
   Nham_3105 3426712 .. 3426732 + -11.2  -3.60818   ATCGCCGGGGCATCT            GTGCGAAG ATGTG CTTCGCAC            TTTAGAGCGTTTTCG  74 122
   Nham_3106 3427746 .. 3427759 +  -6.7  -2.50935   TTCACCCTCTACTTA               GCTCA CGAT TGAGC                GTTGCTCGCTCGGCT  48 42
   Nham_3110 3432724 .. 3432754 +  -3.3  -3.53444   TCCCGCTAGCCCAGG      GCGTTCGTTTCGAC ATCG GTTGAGGC-AGCGC       TTTGCAGCCCAATCA  49 3
   Nham_3112 3435027 .. 3435039 +  -5.5  -4.07885   CAATGAATCTGATCC                CGCTT TTA GAGCG                TTTTCGAGCGAAGTG  64 314
   Nham_3113 3436598 .. 3436618 +  -6.1  -3.57263   TGGCATTCGCCACAT            CGATATCGG CAG CAGGTATCG            TTTCCACCTCCGCCT  57 300
   Nham_3115 3437911 .. 3437923 +  -3.3   -4.0825   GGGCGACATGCTCAT                CCGGA GGC TCGGG                TTGTTTCGTTCACAC  58 110
   Nham_3119 NONE
   Nham_3120 NONE
   Nham_3121 NONE
   Nham_3122 NONE
   Nham_3123 NONE
   Nham_3124 NONE
   Nham_3125 NONE
   Nham_3126 NONE
   Nham_3127 NONE
   Nham_3128 3450893 .. 3450909 +  -6.5  -2.70932   GCTTGCGCTTGTGGC              CGTCGAG GGC CTCAACG              TCGTTCAGAAACCGG  49 131
   Nham_3132 NONE
   Nham_3133 3454734 .. 3454758 +  -5.5  -3.98826   AGGCGGAACGGCTGG          CGGCCCTCGAC GGG GGCTAGAGCCG          TTTATGGCTTGGTGG  64 6
   Nham_3139 3462756 .. 3462785 +  -4.9  -3.01712   TCGCAATACAAGAAC       CGTCATACTCCGC GAAA GCGGAGTATCCAG        TATTCCGCGGCGACA  46 59
   Nham_3140 3464274 .. 3464288 +  -4.2  -3.61715   CTCCATTCCATATCC               GTCTCC GTG GGAAAC               TTCTTCAACAGCCTG  51 112
   Nham_3147 3471414 .. 3471435 + -17.3  -4.72272   CTGATCACGCTGCAA           TCCCGGCCG TTCA CGGCCGGGA            TTTTTCGTCACGCAA 100 76
   Nham_3152 3474729 .. 3474755 +    -5  -2.65354   CCTCCGCTGCGGACC         CGCTACTGAGCC GGC GACCTGGTAGCG         TGAATTTGACATCCG  43 17
   Nham_3153 3475389 .. 3475421 + -11.4  -3.06492   AGTGACGCGATTGGT     TCAA-CTCTCCCCGT TCTT ACGGGGCGAGATTGA      TCTTGACCTCAGTCA  69 36
   Nham_3157 NONE
   Nham_3158 3482670 .. 3482685 + -11.8  -2.62396   AACGCTGCCCTGACG              CGCCGC GCCG GCGGCG               TGGTCTGAAAGCATC  69 2
   Nham_3159 3483908 .. 3483918 +  -5.4  -3.28712   CCGAACCGTCGCTGG                 CATC GTC GATG                 TTCTCGAACCCAAGC  50 370
   Nham_3161 NONE
   Nham_3162 NONE
   Nham_3163 3488846 .. 3488862 +  -2.2  -3.01791   CGGCCGATAGGGGGC             TGCTCGG AATG CCG-GCG              TCTTCCGGCCGCGAT  40 44
   Nham_3164 3489621 .. 3489651 +  -6.6  -3.05384   GAGCGTACTAACTAA       CGGTCGCGGCGGCC ATC GGACCACGCGACCC       TTCGCTCGAAAACAC  52 26
   Nham_3165 NONE
   Nham_3166 NONE
   Nham_3167 3493421 .. 3493436 +  -3.2  -4.05788   TGGGTTGCATAGTTG              TCGACG ATAG CGTGGA               TTTGCTTTCGCGGCG  58 415
   Nham_3169 3496223 .. 3496236 +  -6.7   -4.3739   GCTTCACGCGCAAAA               TTGGC AAGA GCCAA                TTTTGTCGCGAGCTC  72 118
   Nham_3172 3499806 .. 3499841 + -12.4  -3.01712   AGTTAATGCGATCGA    CCGCCTCGTAGGCGCG GGCT TGCGCCTCCGCGACGG     TCTTGCCGGAGGCGC  68 236
   Nham_3174 3502856 .. 3502884 + -12.3  -3.30771   TGGGGTAGACGATGA        TGCGGGCGAGCGC GCT GCGTCCGCGCGCA        TTGTCGACCATCTGC  72 168
   Nham_3176 3504312 .. 3504330 +  -9.5  -3.59262   GTCACCAGCGTCAAA             CCGTCGC GTTCG GCGGCGG             TTTGCAAGTCTGCGA  68 300
   Nham_3183 3510549 .. 3510559 +  -4.6  -3.75153   CAAACAGCAACAATC                 CTGC ATC GCGG                 TTTGACTTGAACAGC  58 84
   Nham_3186 NONE
   Nham_3187 3514518 .. 3514548 +  -3.9  -3.31263   CTCCGCGAGCCGAAC      CGGCAGGAGCGCGT CATG AC-CGCCCCTCTCG       TTCTGGCCGTGCCGT  47 7
   Nham_3188 NONE
   Nham_3189 NONE
   Nham_3190 NONE
   Nham_3191 3518441 .. 3518461 + -15.4  -3.71873   TTCGCAGCAGCAAAA            CGGCCGCC GATGG GGCGGCCG            TTTCCGTCTCAGTCG  95 50
   Nham_3193 3520414 .. 3520435 +   -13  -4.07246   ATCCCTCGTTGAGAA           TGCCCGGC CGCCGC GCCGGGCA            TTTGGTTTGAAATCG  91 52
   Nham_3195 3521902 .. 3521922 +  -3.1  -3.56092   TTGCGATTGAACATC            GCGGGATAC CGG GTCATCCGC            TTTCGCGGATGATGA  49 134
   Nham_3196 3523660 .. 3523683 + -18.2  -5.00616   TGCACGACTTCGCCA          GAAGGCCGCC TCCG GGCGGCCTTC           TTTTTTGGCGAAGCC 100 52
   Nham_3197 3525054 .. 3525064 +  -8.2  -3.01791   ATTGCCGGGCTAAAG                 CGCG AAG CGCG                 TCTTCGCGCAGACGT  56 140
   Nham_3200 3527605 .. 3527625 +  -5.3  -5.40072   CAACGGCTGGCTTTC            GCGCGGC ACGTTTG GCCGCGG            TTTTTTTCACCGAAG 100 147
   Nham_3205 3533379 .. 3533395 +  -2.2  -3.70902   ATGTCCGGCGCGCAC              CGCG GCGATGATA CGCG              TTTCAATCTCGCCGG  52 286
   Nham_3209 3535278 .. 3535318 + -16.3  -3.64822   CCGTCACGCGGGCGA CCGGAA-CCCCGTCCC GTCACCTCCA GGGACGGGGTTTCCGG  TTTACCTCGGCGAGT 100 143
   Nham_3215 3542447 .. 3542479 +  -9.9  -2.73123   TGACGACGATCAACG     CGT-CATGGCCGGG CCTTGT CCCGGCCATCCACG      TCCTTGAACCGTTTT  61 48
   Nham_3219 3548737 .. 3548753 + -11.5  -3.14564   GCGGATCGCCGGCGA              CCGCCTG CAG CGGGCGG              TTGGTGCGACGCTCG  67 330
   Nham_3225 3555411 .. 3555468 +  -9.9  -3.17075   CGTTCCGTTCGAATT CCGATCTGACAGCG-G-ACGGCTGTGCG GACAA CGCACAGCCGTACACGC-GACTCGTCGG TTGCATTGAGCAAAA  64 43
   Nham_3226 3556273 .. 3556298 +  -6.8  -4.86731   CATCAACGGCAACGA         GGCCTTTCGG CTCCCA CCGGAGGGTC          TTTTGTTTGCGCGGC  84 49
   Nham_3228 3558165 .. 3558177 + -10.5  -2.71712   GAATTAATGTTTTCA                GGCGC GCC GCGCC                GTTTCGGGAGCAGAC  63 102
   Nham_3229 3558870 .. 3558928 + -29.7  -3.24146   TGATGGGCGAAACGC TCCCTGCCGTCGTCCCCGCCTCGTGCGC AATT GCGCACGAGGCGGGGACGACG-CTGACA GTTTTGGTTGGCGCC 100 38
   Nham_3230 3562763 .. 3562794 +  -2.2   -4.8048   CATCCTCCTTCCTGG      ATG-GATGCCCGGAT CAA GTCCGGGCATGACGG      TTTTTCATGTAGCAG  70 120
   Nham_3231 3564004 .. 3564046 +  -4.7  -3.54424   GCCAAACCAGAAACC GGCAAAACCGATCGCGGTG CCGCC CAGCGCCATCAGCTTGGCC TTTGCCGGGATCGCG  55 132
   Nham_3233 3565129 .. 3565147 + -13.2  -3.01712   ATTCGACTGTCAAGA             CGAGGAAC CCC GTTCCTCG             TCTTCGAGCAACGAC  74 55
   Nham_3234 3566415 .. 3566428 +  -5.9   -2.8214   CCGCTCCCGGCCCGT               GGGGC AATC GCTCC                TGATCTTCTGATCGT  47 9
   Nham_3235 3567514 .. 3567528 +  -2.8  -2.94099   CTGCTAGATCGGGAT               CATCTC TCC GATATG               TCTGTCATGCCCCGC  42 135
   Nham_3236 3568520 .. 3568532 +  -3.3  -3.63515   CCGCACGGTCTGATG                CGGCA GCT TGCCC                TTCTTGCGGATCGGC  51 342
   Nham_3239 3571954 .. 3571973 +  -9.2   -4.4078   TCCCGAAACGAAAAA            CGGCTCCC GCAA GAGAGCCG             TTTTGATTCAGCGCG  83 55
   Nham_3242 NONE
   Nham_3243 NONE
   Nham_3244 3576398 .. 3576424 + -12.4  -2.60234   CGGATCTAGAGCCTT         TTCGCTTCTGAT GAA ATCAGAAGCGGG         CTCTATGTTTTTGAT  69 32
   Nham_3246 3578431 .. 3578452 +  -6.5  -2.78816   GTTCACAACCGGTGA           TCG-CGCGTG AAA CGCGCGACGG           TCTGATCCGCAATCG  49 46
   Nham_3251 NONE
   Nham_3252 NONE
   Nham_3253 3586383 .. 3586424 +  -8.8  -2.54193   TCATTGCGAGCGAAG CGAAGCAATCCAGCGC GATACATGCA GGACTGGATTGCTTCG  TCGCTTACGCTCCTC  57 65
   Nham_3254 3588693 .. 3588713 +  -5.4  -3.59087   GTGTTTGTAGAGGTC            GGCGTCAT GCGGG ATGACGAC            TTTGCGCGTCCTGTT  55 183
   Nham_3256 NONE
   Nham_3257 3592607 .. 3592637 + -12.5  -3.27771   TACTGAGCGGGTCTT       CGTCAGGCCCGGC TTCAT GCCGGGCATCACG       TCTTCCTGTTATCGA  79 35
   Nham_3260 3594871 .. 3594917 + -20.4  -4.20868   TCCTGATTGGGAGCG CCTAGAGCGCTTCGCTTCTGAT TGT ATCAGAAGCGAAACGTTCTAGA TTATTGTTTTGACGC 100 21
   Nham_3261 3596340 .. 3596390 +  -6.2  -3.14344   AGCAGCATGATGATG GGGCGGCCTTGACCGTCGCATACGG CGTG CAGTTTG-GA-GTTCA-GGCCGCCC TTGGTGCGCCCAATA  52 388
   Nham_3264 3597791 .. 3597803 +  -4.7   -4.8622   TGTCGAGGAATCGAA                GCCGG GCT CCCGC                TTTTTGCTTCACGAC  76 126
   Nham_3269 3602728 .. 3602752 +  -4.2  -2.62184   TCCTGTACCTTGTCC          CTGTCGTCGG CTCAT TCGACGATCG          TCGTCTCCAGCGGCG  42 138
   Nham_3270 NONE
   Nham_3271 NONE
   Nham_3272 NONE
   Nham_3273 NONE
   Nham_3274 3607823 .. 3607877 + -15.7  -3.85698   CGATCGGCGGCTGTT CGTCCGATGCCGCGCGCGGATCGTGC CGGA GCACGAAAC-CGCCCGGCATCAGATG TTTCTCGACCGCCGC  91 351
   Nham_3280 3616521 .. 3616541 +  -8.1  -3.72695   GCTATAGCCGGCAAC            GCCAGCTGC CCC GCTGCAGGC            TTTCCTGCAGCAGAT  66 178
   Nham_3287 3624735 .. 3624752 +  -2.7  -5.52986   AGTTGCTGCCGCATT             GA-GATGG ATG CCGTCGTC             TTTTTTTCGTCCGGT  85 187
   Nham_3288 3625925 .. 3625961 +  -7.9  -3.01712   CCATGGCGCTGCTGG    ATGGGTGGTCTGGCTTC AGT GAAGCCGGACCCGTCAG    TGTTCGGGACAAGAC  56 187
   Nham_3289 3627787 .. 3627802 +  -6.2  -3.29144   TATCATCGACCGACG              CGATAA TCCT TTATCG               TTATCGGCCGCATCG  54 180
   Nham_3290 3629490 .. 3629517 + -11.2  -4.79223   AATCCCCCATCCGTG        AGCCCCTGCCGT GAAA ACGGTGGGGGCC         TTTTTCGTGATCTCA  95 473
   Nham_3293 NONE
   Nham_3294 3635104 .. 3635121 +  -3.4  -3.75153   AGGTTTCGCGTCGCA             CGCCGGA TCATC TCCG-CG             TTTCCCTTAACGAGA  54 343
   Nham_3297 3638390 .. 3638404 +  -2.8   -2.7185   CGGCTTCCAAACAAA               CCTG ACAAATA CAGG               TCGTTCGCAAATGAT  41 21
   Nham_3298 NONE
   Nham_3299 3643194 .. 3643210 + -13.7   -2.7464   TCCGGACCGGGTCGA              GGCCACG CAG CGTGGCC              ATTTCCACATCACTT  76 82
   Nham_3301 3646413 .. 3646426 +  -3.7  -3.53012   AAGCCAACATCGCTT               GGCGC ATGC GCGGC                TTTCAGGCGACACGG  51 174
   Nham_3303 NONE
   Nham_3304 3648988 .. 3649028 +  -3.2  -4.30396   TGGGCCCGGAGGGAC TCGAACCCCCAACCAGACCG TTA TGAGC-GGC-GGGGGTTCGA TTTATCTATTTGATT  64 198
   Nham_3305 3650194 .. 3650217 +  -3.8   -4.1899   CAGGTATCGTATGAA          GGCTC-TCCGT CGA GCTGACGAGCC          TTTTGAGTAAACTCC  63 474
   Nham_3308 3653559 .. 3653580 + -18.7  -3.68351   CACTGATAGTTGGTA           CCCGCCGGG ATTT CCCGGCGGG            TTTCGCTGATCCACG 100 42
   Nham_3309 3655240 .. 3655265 + -10.5  -2.53263   CGAAGCATCGATCGA         TATTCGGGGCT TGAG AGTCCCGAGTA          TCGATTCCAGGTGGC  62 45
   Nham_3311 3656758 .. 3656774 +  -4.3  -3.14468   TCGAACCCCCAACCA              GACCGTT ATG AGCGGCC              TTGCCTATCCTAGAA  45 85
   Nham_3312 3657753 .. 3657769 +  -6.5   -3.1552   CTACTAGGGAACAGC              CGCTCAG TCG CTGAGGG              TCTTGGTGAATAGGC  52 365
   Nham_3313 3658694 .. 3658723 + -13.5  -4.08394   TCTCAAACCCGATTA       GGCCCGCCGTGGCG CCC CTTC-CGGCGGGCC       TTTTGGCGGCGCTCT  95 123
   Nham_3314 3659454 .. 3659465 +  -7.2  -4.57341   CGAGGTCGCATAACG                GCGC TGGA GCGC                 TTTTTCGCGCCGCTT  79 28
   Nham_3319 3664669 .. 3664694 +  -3.1  -3.56099   GAATGATCGAGATCG         GCGAGAAGTCG TTGC CGACGTACCGC          TTTAGCCCAATTATG  51 273
   Nham_3340 NONE
   Nham_3341 3685489 .. 3685499 +  -5.4     -3.94   ACCGCTTTGCCGGCC                 GCTA ACT TAGC                 TTCTTTCCCGGTTCG  61 129
   Nham_3350 3692259 .. 3692293 +  -2.8  -4.35742   GCTACGGAAAGGAGA     TGGTCGATGCTGCTCA TAT TGAGCACAATCGGTAA     TTTTACTGCTTACGT  64 271
   Nham_3352 NONE
   Nham_3353 3693386 .. 3693399 +  -9.5  -2.72471   GCTCACATAGAAAAC               CCCGC CGGA GCGGG                ATTCTGTGCTGAGCC  61 40
   Nham_3354 3693940 .. 3693955 + -11.8  -3.92542   TCCCGGAATAGAAAA              CCCCGC CGGA GCGGGG               TTATTTGGCACTGAG  83 118
   Nham_3359 NONE
   Nham_3360 3699521 .. 3699556 + -12.6  -2.83403   GAGCGTCGAAGAACA    CGAGCGCGATCGTC TAGCCCAT GACGATTGCGCGCG     CTTTCATCGAGGACG  73 9
   Nham_3361 3700131 .. 3700144 +  -3.8  -3.45571   GAGAGGCGGAGGCAC               GCTG ATGTTG CAGC                TTCCTGTTTCCAGCC  49 21
   Nham_3362 NONE
   Nham_3363 3701238 .. 3701253 +  -3.9  -3.05816   TCTCCGGCTTGCGGA              CGCGG CTAAGA TCGCG               TTCCCTGACGGATCG  45 179
   Nham_3365 3702807 .. 3702839 + -23.5  -2.62184   CTGCGACCGCGATGC      GGAGATGCGCGCAGG GGG CCAGCGCGCATCTCC      TCCTGTCCGCGACCG 100 215
   Nham_3367 3707788 .. 3707805 +  -5.5  -4.17132   TATGTACCATGCTTC             CGGGATC AGGC GATCGCG              TTTGTTCACACCTTT  66 186
   Nham_3368 3708247 .. 3708275 + -14.7  -4.27259   AAGTGGTCTACGATG        GAAAACGCCCG CCCCCCA CGGGCGTTTTC        TTTTGCCTATCTCTC 100 122
   Nham_3371 3711310 .. 3711329 + -12.8  -5.27335   TTCCTCCCAGACTGA            CCCCGCCG CAAA TGGCGGGG             TTTTTGTTTGGGGAG 100 56
   Nham_3378 3719306 .. 3719324 +  -8.8  -2.82516   TAGCGCGCCGGATTG             GCCGCG AAGGCGG CGCGGC             TGTCCTCATGGCCGA  54 217
   Nham_3380 3720734 .. 3720752 +  -9.6  -2.88663   TAGTGGAGCGTTGCC             CATGGTCG AGC CGATCATG             TATCTGGCGATCGGT  62 270
   Nham_3381 3722247 .. 3722259 +  -3.3  -4.63218   CGCTCGGCAGTTTTG                CCGCT CAC AGCAG                TTTTGTTCGCGCGAA  69 278
   Nham_3385 NONE
   Nham_3386 3727137 .. 3727152 +  -6.8  -2.59881   ACTGGATCGCATCCA              GCG-CGC ACT GCGTCGC              CTTCTCGGCTGCGTA  48 386
   Nham_3389 NONE
   Nham_3390 3732129 .. 3732146 +  -8.4  -3.10796   GTCGATGGCGATGTG             CGGCGT GACCGA ACGCCG              TCTTAAGTCCTCGAC  57 406
   Nham_3393 3735463 .. 3735485 + -18.4  -4.42386   CTCTCGATCGCAAAA           CCCCGGCTGC CCA GCGGCCGGGG           TTTTGTCCGTCGGCA 100 55
   Nham_3394 NONE
   Nham_3395 3737270 .. 3737296 +  -9.2  -3.54741   CCGGTCGGCGGATTG         CCCCCGCCCGCC ACC GGCGGACGAGCG         TTTGGCACCCTAGTG  69 77
   Nham_3396 3737849 .. 3737860 +  -7.2  -2.57132   AACCTCAAGGTTTGA                CGCG ACGA CGCG                 ATTCTCAAGACCCGG  50 26
   Nham_3398 3742295 .. 3742308 +  -3.7  -3.04322   ACCCAGCCCTCGACC               GCGGG CAGA CGCGC                TATTGCCGGCTTCGC  45 402
   Nham_3403 3747317 .. 3747328 +  -2.2  -4.56775   CGCCGTGGGCCACGA                C-GCC GCC GGCAG                TTTTTCCACCGGCAT  68 343
   Nham_3407 NONE
   Nham_3408 NONE
   Nham_3409 3753942 .. 3753963 +  -6.5  -4.17448   GCCCTTACTTTCATA           GCCCGAGGCG CCC CGC-TCTGGC           TTTATCGTTTCATTC  69 97
   Nham_3410 NONE
   Nham_3411 3756362 .. 3756389 +  -6.3  -3.54755   GCCTAATCTTGGCCG        T-CATGCGCGGG CTTGA CCCGCGCATCCA        TCTTCTTTCGAAAAT  58 79
   Nham_3413 3759441 .. 3759451 +  -6.8  -3.02829   CTGCGCGCAGGCGTA                 GCCT AGC AGGC                 TGTTGAAGAAGTCTC  54 20
   Nham_3414 3761054 .. 3761096 +  -4.7  -3.87641   AATCAGCAGAGAATC CGGGCGTGACGACGGCCAGA CGCT TCACGCCGTCCTT-CGCCAG TTTCTCGACGGTCTT  60 447
   Nham_3416 3762534 .. 3762561 +  -6.2  -3.63515   GCGCCTCCGGTTCCG        GCTTGCGGCCGCG GAA CGCGAC-GTAGGC        TTCTTCCGGATCGCG  57 157
   Nham_3418 3765072 .. 3765085 +  -9.5  -2.62184   TCCGTTCATCCTCGG               CGCGC GCTT GCGCG                TCATATCGACCGCAG  60 120
   Nham_3419 3766884 .. 3766920 +  -2.2  -3.34398   CGCGGGGCGGCCCTT   GCGGCCGT-TCGCGT-GG GGA CTGACGCGCCATGACCGC   TGTTTGGAAAACGAC  46 114
   Nham_3420 3767835 .. 3767867 + -13.4  -2.91681   TCAAGCAGGAAGGTG     ACCCGGACGGACGCG CATC CGTG-CCGTCCGGGA      TATATCAAGTTCGAC  77 345
   Nham_3421 3768449 .. 3768482 + -18.9  -3.17392   AAATAGTAGCGACGA     CGTGCTTGCCTCCGC GCAG GCGGGGACAAGCACG      TTACGTTAGAAAATA 100 35
   Nham_3422 3769719 .. 3769733 +  -3.5  -4.07568   TTGTCGTCTTCAGAA              GCGCGC AGCA GC-CGC               TTTTGCCGGCCCGCA  58 116
   Nham_3423 3771472 .. 3771493 +  -8.7  -3.40403   GGCGCCGTTGGTGAG           CCGCACCAT CAGG ATGGTGCCG            TTGTCGTAACCGGCG  63 286
   Nham_3431 3777450 .. 3777460 +  -2.4  -4.15044   ATCTTCTTCTCCAGA                 CGGC CGG GCAG                 TTTGTTGCCGCCGCC  59 305
   Nham_3433 3778574 .. 3778623 +  -3.5  -4.86731   CTTTGGAGTCTTTTC CGCTTCTGATAGAATTCA-GGAGC GAG GCTCCATGGTTTTGATCTGGCGCG TTTTCTTTACGCGAA  73 63
   Nham_3435 3781596 .. 3781607 +  -7.2  -4.18018   ACAGGCGATCATCAT                CGCC GACC GGCG                 TTTTCCATGACCGGG  71 86
   Nham_3451 3802940 .. 3802980 + -11.1  -3.52652   CGCGCAAGACGACTA  GAACCAGCCCGGCTTTGAT GCA ATCAAAGCCGGGCTCCCGC  TTCTGATTCCATCGG  74 25
   Nham_3452 NONE
   Nham_3453 NONE
   Nham_3454 3806785 .. 3806803 +  -4.5  -3.53091   GCACGATCCGGTCGC             GCCGC CCCACCCCC GCGGC             TTTCGCCGAAGCAGT  53 381
   Nham_3455 3807422 .. 3807439 +  -6.2  -2.68434   ATCCATCAAGGCATG             CCGGCG GCTTGA TGCCGG              TGCTGTGGTGTCGAG  48 14
   Nham_3464 3816154 .. 3816179 +  -5.3  -3.86015   CAACTACTCCCCATG         CCTCGCGGCCA CGGT TTGCCTTGAGG          TTTCTGGCAACGGTG  60 493
   Nham_3467 3818358 .. 3818386 +  -5.3  -3.12207   TCGTAACTAGAGCCT        TTTCGTTTCTGAT GGA ATCAGAAGCGGGC        TCTATGATTTTGATT  49 31
   Nham_3468 3819879 .. 3819903 +  -3.3  -3.90897   AGCTTCGAAACTGGG          GGCTTGCCGCC GAT GGCGGCCGGAG          TTCTTGTGATGTTTG  55 263
   Nham_3473 3823875 .. 3823885 +  -8.2  -3.05963   CGGAATAAGCCGGCG                 CGGC AGA GCCG                 TATTCGCGTGGCGGT  57 199
   Nham_3478 3829775 .. 3829809 +  -7.9  -3.14564   CGATGAAATCAGCGA    GCTCGAGCG-GTCCCAT CGG ATGGTGCGCGC-CGAGC    TTCATGGCGACATCG  56 224
   Nham_3484 3834567 .. 3834603 + -13.8  -2.79273   GGCGTCCTCGCCTCG   TC-CGACGAACTCGGCC TGAT GGCCGAGTTCGGTGAGA    ATTGTGTTGAGCACG  76 234
   Nham_3487 3837348 .. 3837376 +  -2.9  -3.40403   GGCCCAGAGCCTCGA        CCGGCTGGAACAC ATC GATTGCGAGCCGG        TTATCCTCCGCGAGG  47 138
   Nham_3488 3838914 .. 3838926 +  -3.3  -3.03635   ACTCAGCCAGGCCCT                CGCCA AGC TGTCG                TATTGAACGCCTTTG  43 7
   Nham_3489 NONE
   Nham_3490 3839806 .. 3839820 +  -4.2  -3.55563   GGTGCCGTCATGCCG               CTTTCG CCG CGAACG               TTTGGCGCATAAGAT  51 58
   Nham_3491 3841311 .. 3841346 +  -4.6  -3.53224   GGAAATATCGTAGCT    TCCGGCGATCTCGGCGA TTG TCGAC-AGCCCGTCGGA    TTTGAGCGCGAGGTA  53 458
   Nham_3493 3842195 .. 3842217 +  -3.2  -4.21936   TCAAACTGCGCCATC           GTCAGCGGGC CGG GCACGCGGAA           TTTTCCGATTATGAA  61 97
   Nham_3496 3843857 .. 3843870 +  -5.2  -3.18912   TTGCCATCCGGCAGT               CCGC ACAAGA GCGG                TTGATGCCTCGATCA  51 93
   Nham_3498 NONE
   Nham_3499 NONE
   Nham_3500 3848541 .. 3848587 +    -7  -4.54727   GGCTGGAATATCATT TC-TAGAGCCTTTTCGCTTCTGAT GGA ATCAGAAGCG--A-GGCTCTATGA TTTTGATTTGACGCG  76 21
   Nham_3531 3884047 .. 3884057 +  -2.4  -3.16742   CGTGGTCGATGCAGC                 GGAG ACG CGCC                 TTCGTCGAGGTTGAG  41 1
   Nham_3532 3885237 .. 3885283 + -32.5  -3.05463   TCTGAGACGACGACA C-GTCCCGGGCGCATCGCGGCG CAAG TGCCGCGATGCGCCCGGGACCG TTCAATACCGCAACT 100 36
   Nham_3533 3886589 .. 3886610 +    -3  -3.42699   TCGCGTCGAAATGAG           TTGCGG CGCCAGAAAA CCGCAA            TTCTCATGCCTGCAT  47 50
   Nham_3534 3887868 .. 3887920 + -14.3  -4.41494   GGTACCCACTTCGCT CGAAAACGCTAGAGTCTGATTCAAC CGG GTTGAATCAGACCCTGGCCTTATCC TTTTGATTGAGCATG 100 186
   Nham_3535 3888736 .. 3888780 +  -5.6  -2.76313   TGCCCGCAACGAAGC CGGACAGAGGTGACGCCGGAT GACA GTCCTGCGTCGTGTC-GCCCG TCCTGTTGCCATTAT  47 3
   Nham_3536 NONE
   Nham_3537 3890880 .. 3890938 + -14.6  -3.57144   ATGGGACGTGACGGT TCACACTGGTCGCCG-CGCTCGCTACTCG GCTG CGTGCAGCG-GCGCCGGCGGCCCGTG-GA TTTCCGGCTCGCCCA  88 220
   Nham_3540 NONE
   Nham_3541 NONE
   Nham_3542 NONE
   Nham_3543 3898546 .. 3898576 +  -7.7  -3.50393   GTTTTTCAGAGGGGA      TGG--ATGCCCGGAT CAA GTCCGGGCATGACCA      TTATCTGCCCTACAC  62 99
   Nham_3545 3900883 .. 3900903 + -14.7  -4.41494   TGCGGGTTTTCAGAA            CGCTTCCGC CGC GCGGGAGCG            TTTTCGTTGGACCTG 100 53
   Nham_3548 3903371 .. 3903413 +  -4.1  -3.93288   TATCGCGCGCGGCTG GCGGGTTTGCGCGA-AAGGC GGCG GCAATGTTGCGCGAATTCGC TTTCATTCCGTGACA  57 91
   Nham_3549 3906470 .. 3906488 +  -8.8  -2.53876   GTCATGGCCGGGCAT             AGCCGTTC GAA GAACGGCG             TCGCTTCCGCTGACC  57 70
   Nham_3551 3908604 .. 3908616 +  -4.7  -3.36452   GGCGTTGACGCGGTC                GCGGC CTC GCAGC                TTGATCTTGGCAAGT  50 364
   Nham_3553 3911275 .. 3911295 + -12.6  -2.79912   AACGAACGGACATCG            TACGCGGG CTTGA CCCGCGTA            TCCATTATTTTTCAA  73 42
   Nham_3563 NONE
   Nham_3564 3923156 .. 3923193 + -11.9  -3.17797   CTTGCAAGCGTTCGA   CCGGATGACCGCCGCCAA TCG TAGGGGGCGG-CACCCGG   TTGACTCTGTGTGCG  75 52
   Nham_3565 3925543 .. 3925567 + -15.7  -5.42975   GCGAATGACGTGAAA          TGCCCCCGGCG CGG TGTCGGGGGCA          TTTTTATTTGTCTCA 100 53
   Nham_3567 3926377 .. 3926391 +    -2  -4.59773   TTCTGATTCCGATGA               TTTCCG GCG CGGTGA               TTTTTGCCGATCGGC  66 57
   Nham_3568 3927082 .. 3927094 +  -6.9  -3.16564   AGTCGCGGGCACGCG                GCCGG AAT TCGGC                TTCATGACGTCCCGC  53 167
   Nham_3571 NONE
   Nham_3572 3929918 .. 3929935 +  -2.5  -2.62263   ATGAGAGGCTCTGCG             CCGCGCG CGCA CTCACGG              TGATGTCCGGACCGT  38 468
   Nham_3576 NONE
   Nham_3577 3935621 .. 3935647 +  -5.1  -4.36595   GTCAACGCCCGACAG        CGC-TGTGCGCC CTCG GGCGCAAACGTG         TTTTGGGTTTGCGTC  67 218
   Nham_3578 3937373 .. 3937427 +  -7.7  -2.59055   GAGGTTACTGGATGC CCGCTGGAGCCTGTCATCGGG-CCGGC AAA GCCGGACCCGTTGGCGGGCATGA-CGA CTTCTCCCCGCTTTA  53 132
   Nham_3579 NONE
   Nham_3580 3938376 .. 3938411 +  -2.5   -3.5393   CACTGTTCCGTATTC    TGCCGTCATCGCCGGA CTTGA TCCGGCGATC-CATCA    TTTCCGAAAGATGAT  47 48
   Nham_3581 3939288 .. 3939319 +    -3  -4.07568   CGGTTTGCCGATAGA      GAATGCTCTC-ACTC ATT GAGTTGCGCGTATTC      TTTTCGCAAAACCGG  58 110
   Nham_3582 3939846 .. 3939863 + -14.1  -5.46657   CGAAGCTTTTCGAAA             GCGCGGC ATCG GCCGCGC              TTTTTTATTGCCGTG 100 60
   Nham_3583 3940091 .. 3940107 +  -7.2  -3.09516   CTCGGAGCTTAGGCG              CGCGGT CTGAC GCCGCG              TTCCCTCGTCAGCGA  54 16
   Nham_3584 3941590 .. 3941638 +  -5.7  -4.27316   TGGCATTGAAAATCT TCGCTAGAGCCTTTTCGCTTCTGAT GGA ATCAGAAGCG--A-GGCTCTA-TGA TTTTGAATTGACGCG  69 32
   Nham_3586 3942865 .. 3942877 +  -4.7  -2.52676   GCGATGGCCACGCCG                CGCCG CGC CGACG                TCAGTTAGCGCCGTG  43 312
   Nham_3590 NONE
   Nham_3591 3945411 .. 3945455 +  -4.9  -3.53811   TGATCTTGCTCGCGG CGGCCCCGAGGTGGCG-CAGG CGGCC CCTGACGTCACCCCTGC-CCG TTTCGGCACGGTCCG  53 38
   Nham_3592 3946304 .. 3946324 +  -3.9  -4.63218   AAAGCCTGGCGCCGC            GGCGTAAAG CAT CTTGACGCG            TTTTCTTCACGCGAA  70 75
   Nham_3594 3948365 .. 3948383 + -11.7  -5.06816   GATCATAAAAGAAAA             TGCCCGG GACAA CCGGGCA             TTTTTGTTGAACACT 100 54
   Nham_3596 3950982 .. 3951026 + -34.7  -5.07652   CGCGCCGTCCTGACA GCATAGAGCCCCGCTTCTGAT GGA ATCAGAAGCGGGGCTCTATGC TTTTATTTTGGCGCG 100 28
   Nham_3600 3955444 .. 3955456 +  -6.2  -4.59773   GCGTATATTGCTGAA                GCGC GACGA GCGC                TTTTTCAACATCGGC  76 496
   Nham_3605 3966285 .. 3966297 +  -6.9  -3.39142   TGGAAAGCCCGTCGC                GCCGG ACG TCGGC                TTCCTTCCATATCCG  55 441
   Nham_3607 3968977 .. 3969008 +  -7.2  -2.87132   GGCGTCTTGCGAAAC      CGGCCGGGCGCTTGC GCC GCAAAGGCTCG-CCG      TGTATGGCCGAGCGA  53 100
   Nham_3608 3970084 .. 3970102 +    -3  -3.53224   CTGGGGCCGGATTTG             TCGGACCT TCC AAGTCCGC             TTTGGCCGAACAGTC  49 270
   Nham_3612 NONE
   Nham_3613 NONE
   Nham_3614 3980562 .. 3980578 +  -2.1  -3.68569   ACACTTGCAGTAAAA              ACCGCTG TGA CAGCGAA              TTCTTCCCTCAATAA  51 53
   Nham_3615 3982577 .. 3982589 +  -6.2  -5.42259   TCTCCGCCACCCCCG                GCCG CGCAA CGGC                TTTTTTTGAAGCTGA  95 402
   Nham_3616 NONE
   Nham_3617 NONE
   Nham_3618 3985590 .. 3985606 +  -2.9  -3.08813   CGACGTTCAGTCCAT              TCCGC CGAAGGC GCGGG              TGTATTGAACTGAAA  43 1
   Nham_3619 3986883 .. 3986903 +  -8.1  -2.71144   TGGCTGACCGTTCCC            GCCCGCGCC ATC GCCGCGGCC            TGCTTCCGCGCGATC  54 411
   Nham_3621 3987543 .. 3987560 +    -2  -5.46657   CATCGGCCAGCAGAC             TTC-GCG TTTGT CGCCGAA             TTTTTTGTTGGGATA  84 214
   Nham_3622 3989695 .. 3989728 + -16.9  -5.06414   GAGCAAATATCAAAA     TGAAAATGGCCGGGA GCAG TCCCGGCCATTTTTG      TTTTTGTTGAAACCG 100 114
   Nham_3630 NONE
   Nham_3631 3996913 .. 3996931 +  -3.8  -3.05384   CTTCCGCCTCTACCT             CGTCGG GATCAGG TCGACG             TTCGCTACCCGGCCG  45 48
   Nham_3633 NONE
   Nham_3634 4000643 .. 4000653 +  -5.4  -2.91276   ATCCACGCCCCCGAC                 TACG CCG CGTA                 CTTTGTCGCCCCACA  48 40
   Nham_3635 NONE
   Nham_3636 4002744 .. 4002764 +  -4.6  -3.75169   CCAGAAGAAAGAAGC            GATACGCG AGCCG CGCGTGAC            TTTGGTGACGTGGTG  58 246
   Nham_3639 NONE
   Nham_3640 NONE
   Nham_3641 NONE
   Nham_3642 4011272 .. 4011289 +  -4.1  -2.73875   GCTTGCCGAAAAACT             CCGAATA CATG TATCCGG              TAATCTTCGGAAACC  42 420
   Nham_3645 NONE
   Nham_3646 NONE
   Nham_3647 NONE
   Nham_3648 NONE
   Nham_3649 4019072 .. 4019085 +  -5.2  -3.29144   TGTCGGCGCCGACAC               CGGC CTTCAC GCCG                TTCTCGGCGAGATAC  50 205
   Nham_3652 4021096 .. 4021109 +  -2.3  -3.53761   CTATTGGACGGTCTA               GCGGT TGAT GCTGC                TTTCGCGCGCCATTC  47 25
   Nham_3657 NONE
   Nham_3658 4026750 .. 4026763 +  -8.1  -3.35992   CTGATTCATCGACAG               CTCGC CTTG GCGAG                TTAGTTAGGGTCCCT  61 50
   Nham_3659 4028318 .. 4028342 +  -2.1  -2.52933   GAGTGCAAGAGGGCG          TCCGATCCAAG CAA TTTGAATCGCA          ATTGCTAGCTTAACC  38 84
   Nham_3660 4029808 .. 4029824 +  -5.8  -2.57132   TCACTTCGAATCTGA             CCG-GCG ATCT CGCGCGG              ATTATCGACGACACG  46 173
   Nham_3663 NONE
   Nham_3664 4038795 .. 4038837 +  -8.2  -3.21099   GTACTTCTCTTCGGT GATCGGCATGCCCGGCGGCG CAT CGCCATAGGGTATGGCGGCC TTGATCGTCCCGCCG  58 471
   Nham_3666 4039703 .. 4039741 +    -8  -3.69354   GAACACGATGCGACG  CCCGGTCGCG-GCGGCG ACCTCG CGCAGCATGCCGCCGGG   TTTCAGATTGTCGGC  65 203
   Nham_3677 4047537 .. 4047547 +  -6.8  -3.74383   GGAAGCGCTCGCGTC                 GGTC AAC GACC                 TTGTGTTCCTATGGT  63 65
   Nham_3682 4052599 .. 4052619 +  -4.6  -3.70902   CGTAGAGACCGGCTT            TGAGCGCC CTGTT GGAGCTCG            TTTCGGTGTCGAAAC  56 413
   Nham_3686 4059264 .. 4059287 +  -2.4  -4.42788   CGCCGGCATTATTGT          CGCCTG CATTTGAGGCGT CAGGCG           TTTTCTCCGGTTCGG  65 337
   Nham_3689 4062368 .. 4062399 + -10.9  -3.36569   TGCTGACAAGCAAGC      CGT-CATGCCCGGC CTTGT GCCGGGCATCCACG      TCTTTCAAGCATTCC  73 125
   Nham_3690 4063450 .. 4063474 + -13.7   -2.5742   AACGGAAACCTGGAG          CCGGCTTTGAT CTC ATCAAAGCTGG          ATATTCCTATTTCCC  74 114
   Nham_3693 NONE
   Nham_3694 NONE
   Nham_3695 4068658 .. 4068692 +  -2.2  -4.56775   TCTGACGGAATCAAT    GGTCGTCATGCGCGGA CCTGA TCCGCGCATC-C-ATC    TTTTTGACGAAGGAT  66 53
   Nham_3706 4078850 .. 4078860 +  -4.6  -3.62864   GCAATGGCCCGCCTT                 CGGG ACG CCTG                 TTTCGAGTGCATTTA  53 214
   Nham_3711 NONE
   Nham_3712 4091372 .. 4091426 + -10.4  -4.14472   ACAATATCGCCCATC GAGCCGCAAACGTCCTCGGCGGCGCG GTG CGGTCTGCCGATGACGAGTGCGCCGC TTTTGGGCCTCTTAG  82 45
   Nham_3714 4093951 .. 4093961 +  -2.4  -2.78384   CCGTTACGACAACCT                 CAGG AGA CCGG                 TCTGATGGAACGCAC  39 10
   Nham_3715 4094893 .. 4094911 +  -8.8  -3.28791   GAGCACCAGCCAGTC             CGGCGTCA GGT TGACGGCG             TTCTCCGCGAACACT  60 89
   Nham_3719 NONE
   Nham_3720 NONE
   Nham_3721 NONE
   Nham_3722 NONE
   Nham_3723 4103777 .. 4103787 +  -8.2   -2.8547   ATGAAAGACGGCTTG                 GCGC CGG GCGC                 TGTGGTGTCGGAGGT  54 37
   Nham_3725 4104982 .. 4104994 +  -9.1  -3.19642   GGCAATCGGCAACGG                TGCCG CAG CGGCA                TTGATCGATCATACT  61 124
   Nham_3727 4107773 .. 4107801 + -11.1  -3.12207   CAGCAGACTAGAGCC        TTTCGCTTCTGAT GGA ATCAGAAGCGAGC        TCTATGATTTTGATT  69 252
   Nham_3738 4120067 .. 4120103 + -10.8  -4.07568   GGGCCAAAGAGCGGA   TGACGGACGCCGGCTGC GATG GCGGTCGGCGTC-GCCG    TTTTGGACGCCGACC  80 55
   Nham_3739 4120902 .. 4120916 +  -2.8  -3.82083   TCGTGATCGCGTTCC               GCCT GATCTAG AGGC               TTTCCGTTCTGATGG  55 15
   Nham_3740 4121453 .. 4121473 +    -4  -2.72379   CGTCGGCCAGGAGGG            GCTCGT GCCGGTTCG ACGAGC            TGGTTCCGGGGTTAA  43 65
   Nham_3741 4121836 .. 4121863 +  -4.2  -4.30576   GCGGCATAGATTCTT        TTC-GCTTCTGAT GGA ATCAGAAGCAGGC        TTTTGCTGATCGCGC  65 32
   Nham_3742 4123125 .. 4123143 +  -3.7  -4.83615   GAGCCGCTGCCACAG             GTCGGCG TTCTT CACCGGC             TTTTTGTCGGCGGTG  77 461
   Nham_3746 4126775 .. 4126805 + -11.2  -3.11604   ATATGCGCCAGAGCC       TTTCCGCTTCTGAT GGA ATCAGAAGCGGGGC       TCTATGATTTTGATC  69 160
   Nham_3755 4137065 .. 4137092 +  -7.6  -2.52464   GCATACGGCCCAGGC        ACGCGTGACGGG TCAA TTCGTCGCGCGC         TGCGTTGCGCGGCCG  53 210
   Nham_3756 NONE
   Nham_3757 NONE
   Nham_3758 NONE
   Nham_3759 4140161 .. 4140184 +    -3  -3.65046   GCGTTTCAATTCTTC          AGCGTCACGTC TTC GCCGTG-CGCC          TTGTTCGGATAGAGG  52 50
   Nham_3768 4151669 .. 4151692 +    -3  -2.53422   TTTTCGGGTGTGCTG          GTGTGGACGG CCTC TCATCCCCAC           GGTTTTATGGCGCTC  39 45
   Nham_3769 4152934 .. 4152944 +  -2.4  -3.85698   AGCGAACACCATCTC                 GGCC AGC GGAC                 TTTGTCCGCGCAAAC  53 191
   Nham_3770 4153913 .. 4153927 +  -3.4   -4.7373   CCAAAAGGAACCAGC               CTGGCC ACT GGACGG               TTTTTACTCCGCTCG  73 433
   Nham_3776 NONE
   Nham_3777 4157552 .. 4157562 +  -6.8  -3.10057   GAGAGCTCCCTGACC                 GGAG CTG CTCC                 TCTCTCTCTCTCTCT  54 110
   Nham_3778 NONE
   Nham_3779 NONE
   Nham_3780 NONE
   Nham_3781 4161174 .. 4161184 +  -6.8  -2.64155   GTCTTAGGCAATCTC                 GCGA ATC TCGC                 TACATTTGGCGCCAA  50 138
   Nham_3782 4162520 .. 4162533 +  -5.9  -3.14132   TGACGGACCGCTTTG               CGCGG ATAC CCGTG                TTAATCGGCGCGGGA  49 43
   Nham_3783 NONE
   Nham_3784 NONE
   Nham_3785 4168385 .. 4168417 +  -7.5  -3.90922   AACGAAGCGCTTTTT      GCCGACCATCGTCCG CGT CCGACGAGGGCCGCC      TTGTTTGAACGGGAT  66 486
   Nham_3788 4170167 .. 4170181 +  -4.2  -3.03441   TTGAATGAACGGTCC               TGGAAG CTG CTGCCA               TCTTCAAACGTGCTG  45 226
   Nham_3790 4170808 .. 4170831 +  -4.4  -2.62735   ATCCTCGGCAAGATC          GCCTGGGGCG CCGC CGCCTGATGC           TGCTCTGGCGCCTGT  43 5
   Nham_3791 4171270 .. 4171280 +  -5.4  -3.78934   AGGAGTCTTTCTCGC                 TCGA TCC TCGA                 TTGTTCTGAGGCCCG  58 6
   Nham_3794 4173733 .. 4173776 + -17.5  -3.49475   TCGTTCCCGCGGCCT TCGCGCGGCTCTGCGAG TTGCATCTTC CTCGCAGGGCCGCGCAA TTCTGTGAACCTGCG  95 268
   Nham_3800 4178772 .. 4178790 +  -6.6  -4.82901   CATCGCATGCGGATA             TCGTCGGG GAC CTCGTCGA             TTTTTCTGGCGGGAG  82 406
   Nham_3802 4181537 .. 4181550 +  -3.7  -3.47227   CCCGGTCCTTCGTCA               GGCAG ACAA CCGCC                TTGTCGTACTTGGCG  49 320
   Nham_3805 4183210 .. 4183222 +  -5.5  -4.15222   CGAAGCGACGATGAG                GTCGT GAC ACGGC                TTTCTTCAAACGCCT  66 331
   Nham_3806 NONE
   Nham_3807 4185124 .. 4185136 +  -3.3   -2.9732   CTCGAATTGAGCGGT                TGACG CGG CGGCA                TGCTTTCGATTCAAG  42 46
   Nham_3808 4187155 .. 4187170 +  -4.7  -2.94099   ACGGATTGGCGTCAC              CCGTT GGTGCA AACGG               TCTGTCCTCCGGCCG  46 448
   Nham_3810 NONE
   Nham_3811 4189492 .. 4189527 +  -6.8  -3.05463   CTGGTGCGGGCAATC    GCTGGC-CTGTGGCCGT GGG GTGGCGGCAGCGTCAGC    TTCCATCCGGACCGT  54 372
   Nham_3818 4196319 .. 4196330 +  -3.6  -3.14211   CGACGTAACCAACGA                GGGG CTGT CTCC                 TTCGTCAAGGAGCAT  45 115
   Nham_3819 4197123 .. 4197142 +    -7  -3.57263   GCCGACCGTCATGAC            GGTCGCCC CAGT GAGCGGCC             TTTCCCAATAAAAAT  60 480
   Nham_3823 4199742 .. 4199763 +  -3.5  -5.06414   CGTGCACGATAAAAA           AACCCGCCG GGCA TGGCGGGAA            TTTTTGTTAGACCGC  78 29
   Nham_3825 NONE
   Nham_3826 4202435 .. 4202450 +  -4.6  -3.06302   CGAGCGTCCGCTTAT              CGTGCT TGGC AGCCCG               TTAGCTGCCAGTCGT  47 369
   Nham_3828 NONE
   Nham_3829 4207116 .. 4207129 +  -8.1  -4.60487   GTGTCGAGGTGCAAA               CCGGT TTCT ACCGG                TTTTTCAGACTAGTG  83 113
   Nham_3830 4208332 .. 4208353 +  -2.9  -4.08767   GTTGATTTTTGAAGT           GCCTGCG ATTTCACC CGCAGTC            TTTTCCGAACGTCCG  58 50
   Nham_3833 4210931 .. 4210958 + -14.2  -2.66964   CCCGCCAGAAAAATA        GGAGAGGGAGCG GCTA TGCTCTCTCTCC         TGGTGTGATCGCTAA  78 25
   Nham_3835 4212802 .. 4212821 +  -3.4  -4.48175   ACGTTACCCGACTAA            TGGCCGCG CAAA CGCGGGGA             TTTTGCTTCACTTTT  66 26
   Nham_3836 4213191 .. 4213234 +  -2.3  -3.01712   CCAGGCTGACGAGGC GCTGCGGTCCGCCAGCAAGGC TTGA GCCGTTCTCGCGC-CC-CAGC TGTTACGGCCGGGCA  40 1
   Nham_3837 4213789 .. 4213805 +  -2.1   -3.5774   CATCCGGCGCTGAGG              GCCGACA TGC TGAAGGC              TTTCCGCGATTGGAT  47 28
   Nham_3838 4215708 .. 4215756 +   -13   -2.7281   TGATCATGAGTAATC GGCGAAGCCG-TGAGCACGGCCGC GCA GCGGCCGCGCGCAGCGGCGA-GCC ATTCTCCTTGATGTA  73 28
   Nham_3840 4217395 .. 4217418 +  -6.6  -3.72695   TTTCTTCTTTTGAAG          CAGCTCGCCA ATAA TGGCCAGCCG           TTTGGTGACCCCCAT  62 411
   Nham_3842 NONE
   Nham_3843 NONE
   Nham_3844 4221878 .. 4221894 +  -7.9  -2.71924   CGACCACGCCGAGCC              GGCGTCC AAC GGACACC              ATTTGCGAACCCCTC  54 47
   Nham_3845 4224996 .. 4225007 +  -4.4  -4.09243   TGTAAAAACGTGAAA                TCGT AAAC ACGA                 TTTTCCGGCCCTATC  62 28
   Nham_3848 4227707 .. 4227724 +  -4.1  -2.87132   ACGGCCGCTGGAGTT             GGTTCTG CTCA TAGAGCC              TCTGTAACCCGAAGA  44 522
   Nham_3859 NONE
   Nham_3860 4240941 .. 4240981 +  -4.3  -3.66018   TGCAAAATCGTGTCA TCGTGTCATCGTGCAATCGT AAAA ACGATTGC--GA-GACATGA TTATTGGCGTGCTGA  54 168
   Nham_3861 NONE
   Nham_3862 4241888 .. 4241899 +  -4.4  -2.55074   GGCCACGTCGTAGAA                TCGT AAAT ACGA                 TAACTTGCAATTGCG  43 28
   Nham_3863 4243587 .. 4243600 +  -2.4  -3.23899   CTTGAAAGTAGAGGC               CTCT TGCGAT AGAG                TTCGATTGCTTGGGC  44 516
   Nham_3864 4245993 .. 4246003 +  -6.8  -4.07568   CTGAAGCGGGAGATC                 GTCG CGG CGAC                 TTTTGCGCCGGGCGC  68 333
   Nham_3874 4254429 .. 4254442 +  -9.5  -2.64155   GGTTGATAAATGAAG               GCCGC AATC GCGGC                TGGCTTTGAGGAACG  60 98
   Nham_3875 4254856 .. 4254883 +  -6.2  -4.25104   GTGGCGGAGTGATGC        GTTCCTGGCTGG CCGT CTTTCCAGGAAC         TTTTCGTCGGCAAGA  69 127
   Nham_3876 NONE
   Nham_3877 NONE
   Nham_3878 NONE
   Nham_3879 NONE
   Nham_3880 NONE
   Nham_3881 4258812 .. 4258824 +  -2.6  -3.83026   GGGCGCCGCAGGAAA                CGTG AGCTC CGCG                TTTCGTGTGAGGCGG  53 272
   Nham_3882 4261645 .. 4261662 +  -7.7  -3.71284   TTTTCATGATCGAGT             GTAAGCG GGGC CGCTTGC              TTGTCTTGATGAAAC  66 476
   Nham_3889 4268103 .. 4268123 +  -2.6  -3.31144   GAACACTTCAGGCGG           TAGA-TCCG CCAG CGGAGTCTG            TTCTGCCACTGAGGC  45 499
   Nham_3893 4271894 .. 4271909 +  -3.2  -2.87132   GTTGCCTTCGCTAGA              GC-GTGC AGC GCGCCGC              TATCTGCCGCAGGAA  42 271
   Nham_3897 NONE
   Nham_3898 4275404 .. 4275427 +  -9.5  -3.54653   CGCGGGCTGTCGAGC          CGAGGCTCG CAACAA CGAGCCCCG           TTGTCTGATGCCGCT  69 114
   Nham_3899 4276472 .. 4276490 +  -2.4  -3.42069   CTGAGAGGCCGTTAA            CGCA-GG AGACGA CCATGCG             TGTTCTTCCGCTTGC  46 60
   Nham_3900 4278715 .. 4278731 +  -6.5  -3.23395   CTGATGACGGTTCCT              GGTGTCG GCG CGACAAC              TTCATAATGCTCACT  54 2
   Nham_3901 4281739 .. 4281750 +  -3.6  -3.37796   GACCTCGGTGAATCG                GCTG GTGA CGGC                 TTGTCCGTACTCCGC  49 507
   Nham_3907 4287847 .. 4287877 +  -4.5  -5.08601   CGTATGGCCTGCGCG       CCGGCGGGTTCTG TTTAT CAGCGCCAGCGGG       TTTTTATTGGGCTAA  83 451
   Nham_3910 4289623 .. 4289636 +  -8.1  -3.07856   CTTGGCGCCCGCGTC               CACCG GCTT CGGTG                TGTCCTTTGTGGTGT  57 428
   Nham_3917 4298380 .. 4298392 +  -9.1  -2.53581   GCCGGGCGTGTTTCC                CGACC ACC GGTCG                TCACTTGCAAGTGTG  57 320
   Nham_3918 4299061 .. 4299084 +  -3.8  -3.05463   CGCGCTCGATGGCAG          ATTCTC-CGGG TCG CCCGAGAGGAC          TTGGCTCGGGCCCGT  45 329
   Nham_3919 4299813 .. 4299829 +  -5.8  -3.36492   AAAAAAGTTGGCCGC              CGTCTC AGGTA GGGACG              TTGTCGCATTCAAGC  53 177
   Nham_3920 4300698 .. 4300717 + -12.8  -5.21709   CCCGACTAAATGATT            TGCCCCGC TTCC GCGGGGCG             TTTTTTAATCTGCAC 100 327
   Nham_3923 NONE
   Nham_3924 4304330 .. 4304363 +  -6.6  -3.41988   TGACATCGCATTTCG    CGCCGGGCGGCACCGC TAAT GCGG-GCCGCA-GTCG     TATTATTGGCTGCGG  56 38
   Nham_3926 4306095 .. 4306110 +  -8.2  -2.65521   AGTATGCAACAGTGA              TGGCGC GTGC GCGCCG               GTTCATTCATGTCGC  53 26
   Nham_3929 NONE
   Nham_3930 4310578 .. 4310593 +  -3.2  -3.40403   TTGTAGCCCGCTCTT              GACCCA TCCC TTGGTC               TTGTCATCGCCCAAG  47 253
   Nham_3935 4315455 .. 4315486 + -13.6  -3.92324   TAGATTCAAAACGCC      TTGGGGAGCCCCGC ATTG GCGGGGCTCCCAGC       TTTAGTGTTGCCACC  93 38
   Nham_3939 4317747 .. 4317778 +  -5.8  -4.30719   CAGCAGCGGCCGGGA      TCCGCCAGTGAGTGG TTA CTA-TCGCCGGCGGG      TTTCTTGTGGAGGGC  69 214
   Nham_3941 4318918 .. 4318930 +  -6.9  -3.54029   CAAGTGCCGGCTGAG                CCGGT TGA GCCGG                TTGTGCTTGGTGAAC  60 411
   Nham_3942 4320179 .. 4320195 +  -2.2  -3.73068   CGAGACCGATCCAGG              CGGC AAGATGACG GCCG              TTCTTGAATTCCGAG  52 504
   Nham_3945 NONE
   Nham_3946 4322348 .. 4322358 +  -5.4  -4.18018   GACGACGCCGGGCTG                 TCGA ATC TCGA                 TTTTGCGTGGACGAC  66 87
   Nham_3948 4323959 .. 4323978 +  -7.2  -3.72027   GTTCGGCCAGGCCTC            GAGCG-TCA TTC TGATCGCTC            TTGTTCATGCGCACT  63 320
   Nham_3951 4326418 .. 4326434 +  -2.1  -3.94846   GCATCGCTGCGATAA              GCTGGGT TCA GTCCTGC              TTTGCCTTTTCGTGA  56 194
   Nham_3952 4326852 .. 4326883 +  -7.8  -2.93089   CGCTGTCCCTCAATG      CCCTCGGGCGCGCT GATG AGCGAGCACGGGCG       TCGTTTAAGATGGTG  56 53
   Nham_3955 4329855 .. 4329893 +  -8.1  -2.57344   ACGAAGTTTACCGAG   CTCCCGCTGTAGCCGCT ACGTA AGCGATTAGAGCGTGAG   GTTGTCGAAGGAGTA  53 3
   Nham_3956 4330830 .. 4330849 +  -2.9  -4.03078   CCAGTTGCTTAACGC            T-CCCCTT CTCAC AAGGGGCA            TTTGTCATGTGATGA  58 85
   Nham_3957 4331482 .. 4331494 +  -5.5  -3.08197   CGAATGGCGGCGACC                GCTGG CGC TCAGC                TATATCTGTGTCACC  49 396
   Nham_3958 4331734 .. 4331753 +  -9.2   -4.1891   GGTCGCCGTTCCAAA            GGCCGACA GAAA TGCCGGCC             TTTATCTTGCCGCGC  80 47
   Nham_3960 NONE
   Nham_3961 4333601 .. 4333613 +  -3.3  -3.64703   GACATCCCGCGGTTT                CCTCC ATT GAAGG                TTTGCGTACGCCGGC  52 16
   Nham_3965 4339576 .. 4339611 + -11.2  -3.07113   GCGGATGAACTCGCC    GGTTGCGAGTGTCATGA CCT TC-TGGCGCTCGCGGCC    TTCGGTACGATAGTC  69 294
   Nham_3967 NONE
   Nham_3968 4341775 .. 4341788 +  -4.5  -2.61831   GCGCGCTGGCCTGGC               TCGGC CCAA GCTGA                CGTTTTTACCCTGCC  43 12
   Nham_3969 NONE
   Nham_3970 4343457 .. 4343476 +    -5  -2.72344   CGTAAGCGCTCATTT            GATCCC CTGGTGTC GGGATC             TAATTGAACATGCGA  44 327
   Nham_3976 NONE
   Nham_3977 4349433 .. 4349444 +  -3.6  -3.29144   GGTCTCAATGACCGG                CCGG CGTA TCGG                 TTCTCGCGCCACTAA  47 465
   Nham_3979 4352677 .. 4352687 +  -8.2  -4.86621   TGGGAACATTCGGCG                 CGCG TGC CGCG                 TTTTTCCTTCCCAAT  87 484
   Nham_3980 NONE
   Nham_3981 4354303 .. 4354316 +  -2.4  -3.86015   CTCATTTTGGCGGAC               TCAG ATGGGC CTGA                TTTGTCCGGCACCTC  53 100
   Nham_3982 4355179 .. 4355205 +  -5.8  -3.26471   ATCGGCCTGACAAGG         TCCGGCCGGA TGGCGTT TTCGACCGGA         TTGGTGTCGAGCTCA  52 173
   Nham_3985 4357951 .. 4357961 +  -6.8  -4.66537   CGGCGCCGACACCCG                 CTCC GGC GGAG                 TTTTCTATTGCAGGA  79 337
   Nham_3991 NONE
   Nham_3992 4364152 .. 4364198 +  -2.8  -3.86346   TAGGTTGAACCGCGG GGCGTTTAGTCGCCGAGGAA GCCGCTA TCCCTTGGCGGCTCGTCACC TTTATCAAACGCTAA  55 260
   Nham_3994 NONE
   Nham_3995 4367250 .. 4367274 +  -5.6  -3.61178   CTCTCGTCCCGGCGA          CGGGACCTCT GTAGA AGCGGTGCCG          TTTCGGCTCGCTCCG  55 500
   Nham_3999 4371233 .. 4371255 + -11.2  -2.71712   CAGGAGCAGGCGATG           CAGGTCGCGA TGA TCGCGGCCGG           ATTTACCGCAAACAA  66 179
   Nham_4001 4372074 .. 4372093 +  -9.2  -2.62157   GCGCCACCGGGCTGG            GGCGCCCT GGCA AGGGCGCG             GTTATGAGCTTCGTG  60 67
   Nham_4002 4372490 .. 4372517 +  -3.3  -3.14218   TGTTGGCGATGTTCG        GAGGTGGAACG TGACTC CGGTCCGCATC         TCGTTTTCATCGCTG  43 12
   Nham_4003 4373433 .. 4373452 +  -9.2  -2.62184   AGCCGTCCGGGAGTG            GGCGCTGC AGCC GCAGGGCC             TCGTCTGGAGGCGCG  60 524
   Nham_4007 4376110 .. 4376122 +  -6.2  -4.24002   GAGCTCCCGTTCGTC                CGCG GTCTG CGCG                TTTTCCGATTTCCCC  69 145
   Nham_4008 4377561 .. 4377577 +    -8  -2.62396   TCGAACCTGCGACCC              CTGCGT CCCGA ACGCAG              TGCTCTACCGGGCTG  53 197
   Nham_4009 NONE
   Nham_4010 4380366 .. 4380410 +  -8.7  -3.62522   CAAAACAGGGACCCC TGCC-CGTCGTCG-GAGGCTGC GGGC GCAGCCTTGCGA-GCCGCGGCA TTCTTCGACACCTTC  66 244
   Nham_4012 4381897 .. 4381921 +  -5.5  -4.63542   GCGGCAGGAACAGGA          GCCACGCGCCC CGT GCGCGGATGGC          TTTTTCGGCCTTCTC  76 232
   Nham_4015 4383251 .. 4383261 +  -2.4   -3.3506   AACCATCATCGATTC                 GGCG CGG CGGC                 TTGTCGGGGTTTGAG  46 1
   Nham_4016 4383761 .. 4383774 +  -2.3  -4.74598   TGCCGCACATTCCAG               ACTCG GAGC CGAGG                TTTGTTTTCGATTTC  70 50
   Nham_4017 4384588 .. 4384605 +  -4.8  -4.63932   ATGCCTGATGGCGAG             GCGGGA TAGGTC TTCCGC              TTTTCTTCCAGCGTG  74 419
   Nham_4019 4386572 .. 4386586 +  -3.5  -3.05596   ACGACCTGAAGCTCC              CGG-CG AAGA CGACCG               TTGCATGACGCAATC  43 3
   Nham_4020 NONE
   Nham_4021 4387893 .. 4387915 +  -6.9  -3.72576   TATCGGAATCGCATC           GGCGTTTCG GTACG CGGACCGCC           TTTCGTCCCCGCGAG  63 93
   Nham_4022 4388622 .. 4388645 +  -3.7  -3.18681   ACAAGCAGCGCCTCG          CCGAACGCT TCGAAC AGCGCCCGG           TTGATCGGATTGCGC  47 173
   Nham_4024 4390338 .. 4390364 +  -2.2  -4.03234   GCCGACTTGATAGCA         GTAGTAGACG CGCATAA CGTCTACGTC         TTTCTGTGGAGAAAG  56 176
   Nham_4030 4396404 .. 4396426 +  -9.8  -2.79183   GTCGTGCAAAATATA           GTGTGGCGGG CGC TCCGCTACGC           TGTGCTCAAGCTCCC  61 433
   Nham_4036 4403776 .. 4403825 +   -12  -2.73441   TGTGGGTGACGGTGA CGCGGTCGCGTTTGGCGCGAGGC GAGAA GCCGC-CGGCGATGGCGACCGCG CTTTCAACCGTCATG  66 190
   Nham_4039 4405597 .. 4405617 + -15.4  -5.55855   GTATTCTTCAGCAGA            GGCCCGGC CGATC GCCGGGCC            TTTTGTTTTTTTGCG 100 65
   Nham_4040 NONE
   Nham_4038 4404364 .. 4404376 -  -6.9  -2.61656   ACATTACAAACACAC                GCGCG AGC CGCAC                CGGACCTGTCCCTTG  50 129
   Nham_4037 4403675 .. 4403688 -  -2.3  -4.12456   AGACCACCCTCAAAA               CCAGC GTTC GCCGA                CGAGGATGGTGTCGC  59 6
   Nham_4035 4401854 .. 4401870 -  -7.9  -3.04322   CGTAACCGGTCAACA              GCCCAGC GCC ACCGGGC              GGAACGCCTGCAGCA  57 3
   Nham_4034 4401538 .. 4401559 -  -2.9  -3.57144   GTGCCGATTCGGAAA           TTGCCGC CTGATCCC GCGGCGA            TGAGCTATCCGCCAG  49 30
   Nham_4032 4399281 .. 4399305 -  -9.9  -3.01712   TTCGCGCCCCGAAGA          CGCGCACGGCA TCC TCCAGTGCGCG          CGGGGTCTCAAGCTG  62 385
   Nham_4029 4394092 .. 4394108 -  -5.1  -4.29738   CGATAGCGAGGAAAA              GCTCTGT CAG ATAGAGC              GGCACGGCGCAGGCG  67 87
   Nham_4028 NONE
   Nham_4027 4393153 .. 4393198 -    -9  -3.83026   TCTGGCGACATCAAA TCGACC-GTGGCCGCGCCGGAC GTCA GCCAGGCGCG-CAACTGGTCAA TGACGCGGTCGTTAC  72 157
   Nham_4025 4390221 .. 4390233 -  -7.7  -2.71924   CATTCGTTGCCAAAC                GGAAG CGT CTTCC                TGCAATGCTTTAGAC  54 244
   Nham_4023 4388317 .. 4388341 -  -2.8  -3.60627   CCATCGCACGGCAAA         TCCGCG--CGGC TTC GCCGATCGCGCA         ACCGAACCGCCTGAT  51 272
   Nham_4018 4383988 .. 4384019 -  -5.8  -4.00038   GATCAGGAGCAGAAA      CAGGCTGCGCTAAG TTAC CTCAACGAAGCGTG       GGCCGAGGCGCGGCA  65 218
   Nham_4014 NONE
   Nham_4013 4381242 .. 4381259 -  -8.3  -3.06671   AGACCGACCTGAACA             GGGCCGC GAGA GCGGCCA              TGCTGTCGGCCGCCA  57 469
   Nham_4011 4380356 .. 4380367 -  -5.8  -4.07687   ACTGGCGCGTCAAAA                CAGG GACC CCTG                 CCCGTCGTCGGAGGC  64 8
   Nham_4006 4373892 .. 4373908 - -15.1  -4.88711   ACAACACATGAAAAA              GCCCGCC AGA GGCGGGC              TAATTCACTGATATC 100 227
   Nham_4004 4372749 .. 4372779 - -11.8  -3.25823   CGGCGCGGACAGGAA      GCGGCGGCGCTGG ACGCGG CCGGCGCCGC-GC       TTGGCGCGCTTGGGA  75 74
   Nham_3998 4368584 .. 4368601 -  -2.6  -4.75372   ATCAGGGACCAAAAA             TGGCGA AGACTG TCGCCG              CGACGGGATGCTGGA  70 279
   Nham_3996 4367188 .. 4367220 -  -3.6  -3.73336   AGGTCAATCTAAGAA     GCGTGAT-CTGCCGAA GCA TTCA-CAGCATCACAC     ACGACCTTGCCAAGC  54 110
   Nham_3993 4364172 .. 4364190 -  -5.9  -3.14564   TTAGTCGCCGAGGAA             GCCGCTA TCCCT TGGCGGC             TCGTCACCTTTATCA  49 71
   Nham_3990 NONE
   Nham_3989 4359824 .. 4359837 -  -2.3  -4.66318   ACTATTTGAACAAAA               CACCG CGAA CGCTG                GAACATGAGCGCGCC  66 98
   Nham_3988 4359484 .. 4359503 -   -15  -5.21709   GTGCAGATTAAAAAA            TGCCCCGC CGAA GCGGGGCA             AATCATTTAGTCGGG 100 32
   Nham_3987 4358757 .. 4358767 -  -6.8  -4.40561   GCTCTTCAAAAACAA                 CGGT CGA ACCG                 CACAAGAAGTAGCGT  74 213
   Nham_3986 4357568 .. 4357593 - -11.1  -3.53012   GCGCTTCTCGTCAAA         GGCGGCACCGA TACC TCGATGCCGAC          CAGACCGTCTGACGC  71 215
   Nham_3983 4354653 .. 4354668 -  -6.1  -3.70902   CGTCGGACAGCGAAA              GGCGA TTGTCG TCGCC               ATGGACTGGACGGAT  60 496
   Nham_3975 4346211 .. 4346223 -  -5.5  -3.35992   ACTTAGCTGAAGCAA                GACAG AAC CCGTC                AGGCCAGTAGATAGT  53 109
   Nham_3973 NONE
   Nham_3972 NONE
   Nham_3971 4343169 .. 4343183 -  -4.2  -3.55761   GATGTATTCGCTAAA               CCGC GCGACAA GCGG               GCGCAGGGGACATCC  51 76
   Nham_3964 4336318 .. 4336332 -    -7  -3.06183   CGGACGTCGACCGAA               CGGCGG CGT CCGCCT               CGTCGCGCCGGCGGG  54 114
   Nham_3962 4333514 .. 4333544 -  -7.6  -3.01924   GACCGCTTCCCAACA      GGCGGTC-ATCGC ACCTCG GCAACAGACCGCC       AGCGCCGAAATCCCC  54 277
   Nham_3959 4331734 .. 4331753 - -11.4  -3.53012   GGTCGCCGTTCCAAA            GGCCGACA GAAA TGCCGGCC             TTTATCTTGCCGCGC  74 268
   Nham_3950 4325188 .. 4325209 -  -3.7  -4.56775   AGTCGGCTTTAAAAA           CGTGGCGG TAATCAG CCG-CACG           CCAAGACCGCCTGCG  70 101
   Nham_3949 4324067 .. 4324086 -  -8.6  -4.07568   GCCCCCGTCTCAAAA            CCG-ATGCG CTC CGCATGCGG            CGGCCGCATTCACGG  75 460
   Nham_3943 4319502 .. 4319521 -  -7.8   -3.2964   AAAGGCTCTCCACAA            GGCCGC TGAACATG GCGGCC             CGTTCGTGTTCATGG  58 402
   Nham_3940 4317727 .. 4317742 - -11.8  -3.59979   CCGCGGCATGCGAAA              GGCCGC AGCA GCGGCC               GGGATCCGCCAGTGA  77 160
   Nham_3933 4312570 .. 4312585 -    -6   -3.1706   AATGGATTGGATGAA              CCGCGC CATG GCGCTG               CTCCCTGGTCTGAGT  52 509
   Nham_3932 4311991 .. 4312015 -   -15   -4.8048   GCGCCACACCAAAAA          GGCCCGCCAA GGAGA CTGGCGGGCC          TGATCGGGTCGGGAA 100 322
   Nham_3931 4310891 .. 4310920 - -22.9  -4.72007   TCCGATCAAAATAAA       GCCCGCCGG-GGCC GGG GGCCACCGGCGGGC       CCGGGGGTGAACGGG 100 135
   Nham_3922 4300696 .. 4300719 -  -3.6  -2.96695   GGCCCGACTAAATGA          TTTGCCCCGC TTCC GCGGGGCGTT           TTTTAATCTGCACTT  44 28
   Nham_3916 4294771 .. 4294817 -    -8  -2.64099   GTCCTCCACCATAAC CGGGCAAGCGTCAACCTGCACG CTGAC CG-GCATGC-GAAGCTCGCCCG ATCCCGCGTGCCAGC  53 372
   Nham_3915 4293851 .. 4293871 - -11.9  -2.72661   CAGCATCCCCAACCA            CCTGCTTCG TTC CAAAGCAGG            CAGCGCAACAGACCA  70 241
   Nham_3914 4292347 .. 4292357 -  -2.4  -2.78384   GTGCGTTCCATCAGA                 CCGG TCT CCTG                 AGGTTGTCGTAACGG  39 10
   Nham_3913 4291217 .. 4291235 - -10.2  -3.22475   TGGATGGTCATAAGA             CAGGCCAG CAC CGGGCCTG             CGAACTGCGTTGAAC  68 269
   Nham_3912 4289509 .. 4289523 -  -2.1  -4.62069   CTGGGATCGTAAAAA               GCCAT CGAAC ATGAC               CGCGAACTCTATCCG  66 41
   Nham_3911 4289174 .. 4289195 -  -6.5  -3.48395   AGGCGGCCGAGACAA           GCACCCTGC GGGC ACAAGGCGC            TCCGCACTCGGTTCT  58 93
   Nham_3908 4287150 .. 4287167 -  -4.1  -3.19246   GCAAGGCGAAGCGAA             CGGGAAA GATA TTTCTCG              ACTATTTGCGGAACG  47 310
   Nham_3906 4283786 .. 4283808 -  -6.3  -2.75074   CCTACGGGAATAGTA           GCGACGGAA CGCGC TTCCATCAC           CTCAACATGGGTGCG  49 49
   Nham_3905 4282262 .. 4282282 -  -6.7  -3.03441   GATCATCTTGCAACA            CCCCGCGCC CGC GGCCCAAGG            CCCGGCGATGGCATT  52 523
   Nham_3903 4281560 .. 4281570 -  -6.8  -4.16284   ATAGGCGTGAAGAAA                 GCGA AGG TCGC                 CATTGCACGGAAGAT  71 330
   Nham_3896 4273566 .. 4273577 -  -4.4  -3.02946   GTTCTAATCAGAAAT                GCAA GGAC TTGC                 CAGATCAATCGTCGT  47 232
   Nham_3895 4272374 .. 4272403 -  -4.9  -3.08996   CAGTTCCAGCCAATA       GCACGAGGGGCAA CAGG TTGCCGCTAGTGG        ATGGAATCTAACGCT  47 19
   Nham_3894 4271508 .. 4271542 -  -4.3  -4.42062   CAGGCGCCAAAGAAA    GCGACCT-CTCAAGCT GAGA AGTTCGAGCAAGCCGC     GCGTGATCTCGGCTG  69 100
   Nham_3890 4267470 .. 4267490 -  -4.5  -3.57629   GAACAAGGCACAGAA            GCGCGCCCC CGA GATGCGCTC            ATCGAAGAAGGGCAA  53 512
   Nham_3887 4264999 .. 4265009 -  -2.4  -4.25104   CTTCCCCGAGCAAAA                 GGCG GGT CGGC                 GTCTGCATCGACTCT  59 166
   Nham_3886 4263182 .. 4263220 - -12.4  -3.17797   CGGATACAGACCGAA   CAGGGTCGCCATGACAAG GGC CCCGCCATCGCGATCCTG   CAGATCGGCGGCATG  75 204
   Nham_3871 NONE
   Nham_3870 4250878 .. 4250916 - -17.4  -3.18264   CGCCCGATGCAGCAA   CTGCGAACCGGGCCGCGA TGA TCGCGGCAGCGTTCGCAG   CGCCACGCTGAGCGC  93 272
   Nham_3868 NONE
   Nham_3867 4248219 .. 4248235 -  -6.5  -3.05463   ACCCGTGTGATTCAA              TGCGCTT CAT AAGCGCG              GCATCTTGATAAGGG  52 294
   Nham_3858 4237225 .. 4237235 -  -8.2  -4.42062   GATGTTGTAAAGAAA                 CGGC CCG GCCG                 GATTCCGGCTTAGGG  78 128
   Nham_3857 4236722 .. 4236738 -  -2.9  -2.72144   GCAGGCGCCTCAAAC              GCATCAA CGG TCGTTGC              CTATGTCTTGCAGCA  41 12
   Nham_3856 NONE
   Nham_3855 4234629 .. 4234673 -  -4.2  -3.87994   ATCTACGCCTACAAA CGGCCG-AGTGCTGCCCCCTTC TAG GATGCTGGCAGC-CTACAGCCA GCTGATCTGTTCTCA  57 49
   Nham_3854 4233680 .. 4233705 -  -7.4  -3.05596   GACCCGCGCACGGAA         CGCGTCCCGC CGAATT GCGGTTCGCG          ACGCGAGTCAGGGCT  54 168
   Nham_3853 4233243 .. 4233264 - -18.7  -4.72272   GTGGGTCAGCAAAAA           CCCGCCGGG ATCT CCCGGCGGG            TACCAATAATCAGTG 100 42
   Nham_3852 4231671 .. 4231692 -  -7.1  -2.61548   TGCGAGCACAAGCGA           GCGCATGGG CAAA CCCTAGCGC            CAGGTAATTGGAATG  50 325
   Nham_3851 NONE
   Nham_3850 4228718 .. 4228736 -  -2.2  -3.59979   CGGGCGCAGCCTAAA             GCCCGGTC GAA GGCCACGC             CAACGTCGTCCTACG  47 51
   Nham_3849 4227139 .. 4227149 -  -6.8  -3.14132   CTCCTTTTGCAGCAA                 GCCT TCC AGGC                 AGAAACCGCTGTGAA  53 325
   Nham_3847 NONE
   Nham_3846 4224989 .. 4225014 -  -4.7  -4.56775   ATGCTCCTGTAAAAA         CGTGAAATCGT AAAC ACGATTTTCCG          GCCCTATCTGTTCGT  72 42
   Nham_3841 4216805 .. 4216832 -  -6.8  -4.08216   CGAGTTTCTCGAAAA        CGTGGCGGCCAC CAGC GAGGCCGCAAAG         GATGAGCTATCGCCG  67 177
   Nham_3839 4215707 .. 4215757 - -13.9  -2.53894   ATGATCATGAGTAAT CGGCGAAGCCG-TGAGCACGGCCGC GCA GCGGCCGCGCGCAGCGGCGA-GCCA TTCTCCTTGATGTAT  74 53
   Nham_3834 4210929 .. 4210960 -  -8.7  -4.82901   GTCCCGCCAGAAAAA      TAGGAGAGGGAGC GGCTAT GCTCTCTCTCCTG       GTGTGATCGCTAAAT  93 35
   Nham_3831 4208163 .. 4208173 -  -3.2  -3.63744   TGCCTTTGGAAAAGA                 GACA CAG CGTC                 TGGGGCCTTACGAGG  51 162
   Nham_3827 4202093 .. 4202114 -  -5.1  -3.53811   TGCAGGCCGCTTAAA           CTCTAACCC TGAT GAGCCAGAG            CCGCCCTTCTCAAAA  53 486
   Nham_3822 4198498 .. 4198515 -  -2.7  -2.60079   TGACGCCAGAATCGA             TGCACAT GATC ATGTGGA              TTATGTCGGACCGGG  38 495
   Nham_3815 4190937 .. 4190950 -  -3.7   -5.1675   TTAGGGAGGAAAAAA               GCGGC CGGT GCGGC                AAATGTTCCCCGGCG  81 236
   Nham_3814 4190349 .. 4190363 -    -7  -3.09015   CGTACATCGACCGAA               CGGCGG CGT CCGCCT               TCGTCGCGCCGGCGG  54 219
   Nham_3813 4189472 .. 4189487 -    -6  -4.11216   CCGGGACCGGCAAAA              GCACGC TGGT GCGGGC               AATCGCTGGCCTGTG  69 438
   Nham_3809 4186982 .. 4186994 -  -7.7  -3.05384   TTTGCTTGCATCGAA                GATGG CGC CCATC                GGGGATTGATTGCAC  57 326
   Nham_3795 4173914 .. 4173932 -  -4.5  -2.52896   TGAGGCCCGAACCTA             CCGAAGA AGAGA TCATCGG             CGGGGCTTATGAGTT  43 193
   Nham_3793 4171679 .. 4171724 -  -5.4  -3.54424   TGCGACGGCGGCAAA GCGCGCAAAGCGAGGTCCAGGG AAAT CGCCCGACTTCG-TT-GCGCGC GACATTCACGGAGGG  55 376
   Nham_3789 4169517 .. 4169530 -  -3.7  -3.54543   AGTCAGTCGGTCAAA               GCGCC GCAT GGCGA                GACACGCGGCTATGA  53 481
   Nham_3775 NONE
   Nham_3773 4153908 .. 4153923 -  -2.5  -3.67622   GACCCCCAAAAGGAA              CCAGC CTGGCC ACTGG               ACGGTTTTTACTCCG  51 482
   Nham_3767 NONE
   Nham_3766 NONE
   Nham_3765 4143916 .. 4143939 -  -5.9  -2.87463   AACGGGCCGCATAGA          CTCTCGACC ATTCAA GGCCGAGGG           CGTCTCACCGCTACC  48 36
   Nham_3764 4143006 .. 4143022 -  -4.3  -2.96695   TTTTCGAGCAAAGCA              CTTGGGC TTG ACCCGAG              GACGGGCACCGGTTC  44 57
   Nham_3763 NONE
   Nham_3762 4141678 .. 4141723 -  -6.1  -3.06312   AAACGGCCGACTGAA GGCTACCCGCCATGACGAAGAG CCA CGCGTCTTCATCG-GGATAGCC CGGCCCTTCACTTGA  52 80
   Nham_3760 4140090 .. 4140102 -  -4.8  -3.53811   TGGATTGGCTGGAAA                GCCT GCGGG AGGC                AAAGGCCAAGAAGGA  55 255
   Nham_3754 4134751 .. 4134766 -  -3.9  -3.75153   GCCCCTCAATTCAAA              CGCGA AACAGG CCGCG               ATGCCCGAACAACGG  54 5
   Nham_3753 4133767 .. 4133782 -  -6.8  -3.21276   GCTGCCCTGATAAGA              CGTCGCG CTT CGCG-CG              ATCATATTTTTGGTC  56 96
   Nham_3752 NONE
   Nham_3751 NONE
   Nham_3750 4130587 .. 4130614 - -14.9  -4.36914   GCTCGGGGGAGAAAA        GCTCCGTCGCC ATGCGA GACGACGGAGC         AGTACATCCGGAACT 100 90
   Nham_3749 4129577 .. 4129604 - -14.9  -3.02263   ACATCTGCGGCAAGA        CGGGACGCGGCC GCAAT GGCCG-GTCCCG        CAATTGGCTACCGCT  85 33
   Nham_3748 4127235 .. 4127279 -  -5.7  -4.54727   CGCGTCAAATCAAAA TCATAGAGCCCCACTTCTGGT TTC ATCAGAAGTGGAAGGCTTTGA CGACTGTTCGAACCC  72 156
   Nham_3747 4126551 .. 4126578 -  -8.4  -4.66609   GAGCCGACGGAAAAA        CAGCG-CGACGAT CTC AACGTCGACGCCG        TGTTCGCCAAGCTGA  86 337
   Nham_3745 4124631 .. 4124657 -  -5.2  -2.71763   GTTAGAATCACAGGA         CCACTAGCAA ATATAGG TTTCTAGTGG         AGTTTTGAATTTGAC  47 94
   Nham_3744 NONE
   Nham_3743 4122935 .. 4122963 -  -8.9   -4.2331   AATCAAAATCATAAA        GCCCGCTTCTGAT TCC ATCAGAAGCGAAA        AGGCTCTAGCTAAAT  78 49
   Nham_3737 4118292 .. 4118314 -    -4   -5.1287   TCGACATCGAAAAAA           CGCTCTTGCG GAT CGCAACGGCA           GCATTCCGGCAGCGC  81 69
   Nham_3736 4116472 .. 4116488 -  -4.3  -2.83522   ATTCCCCGATGAAAG              GGGCCGA ATT TCGACGC              TCGGAGCGGTTTGCT  43 39
   Nham_3735 NONE
   Nham_3734 4113008 .. 4113024 -  -8.7  -4.28254   CTCTAAGATGGAAAA              GGTCGAC GTC ATCGACC              GAAATCAGAATCCGC  81 109
   Nham_3733 4112141 .. 4112152 -  -5.8  -3.53811   TCCACGGCCGCGAAA                CGAC AACG GTCG                 GCTCTTCACCGTACC  55 138
   Nham_3732 NONE
   Nham_3731 4110677 .. 4110698 - -15.1  -2.73635   GAAAGCCGTGCAAAT           CGCCGGGCC GGCC GGCCCGGCA            GCATAGTTCGGGAGA  83 358
   Nham_3730 4109601 .. 4109628 -  -5.4   -3.4178   ACGATGCGATGAGAA        CGACGGCTTCGC TCAT GCGACGCCTCCA         CCCAGCGCGCGCCGC  53 10
   Nham_3729 NONE
   Nham_3728 4107768 .. 4107803 -  -5.7  -2.68487   CCAATCAGCAGACTA   GAGCCTTTCGCTTCTGAT GGA ATCAGAAGCG--AG-CTC   TATGATTTTGATTTG  46 151
   Nham_3726 4104772 .. 4104818 - -11.4   -2.7535   TGTCGGAACACATTA TGTCGGCGACGTTCTCGGCGGA GCC TCGACCGGGATTGTCGCCGCCA TGTTGGTCCGCTCAC  63 127
   Nham_3717 4096439 .. 4096468 - -10.7  -2.54504   AGCGTTCAAACAGAT       CGGATCACCGCGCC GCA GTCGCGGCGATC-G       TGCGGATTTGCTGAA  62 41
   Nham_3716 4094781 .. 4094799 -    -3  -3.72695   ACCCCGTCGATCAAA             GGGGTCAA ATT TGGACGCC             AATACGGGGTCAAAC  54 35
   Nham_3713 4091306 .. 4091343 -  -6.9  -4.27117   TCGGCACAAGACAAA   GGCGCATCAGCACCGCAC CGG ATGCGGCGCTGGC-CGGC   TGCGAGTAATCGAAC  74 120
   Nham_3710 4088720 .. 4088743 -  -3.8  -4.07568   CCTCCGCCGCCAAAA          GAGTTCAGCA TTCT CGTCGAACTC           CAGTGGCCACGATCC  60 208
   Nham_3709 NONE
   Nham_3708 NONE
   Nham_3707 4079515 .. 4079531 -  -2.9  -4.16182   GTACGACAAATGAAA              TAGTGCC TAT AGCCCTA              ACAGCACGCGCAGTT  60 15
   Nham_3705 4076710 .. 4076720 -  -5.4  -2.82516   CGGTCCATGACGATA                 TCTC GGG GAGA                 TTCGCTCAGGCGCTC  47 31
   Nham_3704 NONE
   Nham_3703 4074365 .. 4074377 -  -5.5    -3.737   GAACTCGGGACCAAA                CTGGC TTT GCCAA                TTTTGCGCTGAGCGA  58 116
   Nham_3702 NONE
   Nham_3701 4073201 .. 4073218 -  -2.5  -3.27022   GGCATCGGACATGAA             GCGGGTC TCTT GGCCGGC              GGGATGGGGCGGGTT  44 94
   Nham_3700 NONE
   Nham_3699 4071595 .. 4071608 -  -3.7  -3.12351   GCGGCGGAGAGTCAA               GCGGC GGAG GCTGC                CAGCGTGGCCAGAAA  45 8
   Nham_3698 NONE
   Nham_3697 NONE
   Nham_3696 4068738 .. 4068756 -  -8.8  -2.55074   GGCAAGCGGAAGCGA             CGCCGTTC TTC GAACGGCT             ATGCCCGGCAATGAC  57 73
   Nham_3691 4063379 .. 4063403 - -12.1  -2.75064   TTTTCGAGCGAAGCA          CGTCCTCGGGC CTG ACCCGAGGATG          AATACCGGCTCGAGC  70 120
   Nham_3687 4059039 .. 4059051 -  -3.3  -3.65046   TGCCTATGCGAAGAA                CGGAG TCG CTTCG                CTCGCCTATGACCCG  52 140
   Nham_3685 NONE
   Nham_3684 NONE
   Nham_3683 4052223 .. 4052243 -  -2.4  -3.86445   ATAGAACAAAAGGAA            TTCCGGCG TCTCG CGCTGGGA            TCAAGCGGCAAGGTG  53 448
   Nham_3681 4050156 .. 4050188 -  -5.3  -4.39002   AAAGTTTTCAGAAAA      CAGCGCCGCGACGCC TCC GGCTTCACGTCGGAG      CGACCTGGAGTCCGC  69 133
   Nham_3680 NONE
   Nham_3679 NONE
   Nham_3678 4047320 .. 4047341 -  -6.5  -2.70932   GCGCGGCGGCAAGCA           CACCGCGCT CAGT AACGCTGTG            TTCGACACCAGTCTG  49 389
   Nham_3676 NONE
   Nham_3675 NONE
   Nham_3674 NONE
   Nham_3673 NONE
   Nham_3672 4044016 .. 4044049 -  -2.3  -4.19735   GTTTCGAAAAGTAAA     GGCTTGGATGGCC GGGGCATA GGCCAACGAAGCG      ACGCCATTGTTCGAA  59 93
   Nham_3671 NONE
   Nham_3670 NONE
   Nham_3669 NONE
   Nham_3668 4040593 .. 4040612 -  -2.8  -3.35224   ACAGCTGGCGAAAGA            TCATGATC GTGC GACCCTGA             TTTCAGGCGCATATA  47 99
   Nham_3667 4039304 .. 4039343 - -13.6  -2.55074   GCCAATCTCAAGCCA  CTGGAGC-GCCGCCGCCTC ATT GAGACGGCGACCGATCCAA  CCGACAAGCGCGCCC  71 238
   Nham_3665 4038364 .. 4038402 -  -9.6  -3.32963   ACGGCGATCGCAGAA   CACCGACAGAAGGCTCTA CGC TACAGCCATCTGCCAATG   TCTCAACGACACATC  67 100
   Nham_3662 4032982 .. 4032996 -  -8.5  -2.74144   GGGCCAGCGTCAAAG               GGCCG TCAAC CGGCC               ATAAGAAAAGAAAAA  58 44
   Nham_3661 4029852 .. 4029877 - -10.5  -2.87211   ACGCGCTGCCACACA         TTCC-GTCGCCC TCC GAGCGACAGGAA         CGAGAGAGCGGGCAA  64 468
   Nham_3656 4024797 .. 4024813 -  -6.6  -3.73068   GCTGTAACGCAATAA              TATGCG TGAGG CGCATA              CCAGGAAACCCATCA  61 394
   Nham_3655 4024458 .. 4024477 -   -15  -4.20368   CGACGGCAAGATAAA            GGCCGGCA GAAA TGCCGGCC             CTTGGAACAATGACC 100 47
   Nham_3654 4023149 .. 4023163 -  -4.2  -3.61715   CAGGCTGTTGAAGAA               GTTTCC CAC GGAGAC               GGATATGGAATGGAG  51 112
   Nham_3653 4022407 .. 4022419 -  -4.8  -3.14647   AGCGATGACAGTGAA                CACG AATGG CGTG                ATCGCGTAGATGTAT  47 364
   Nham_3651 NONE
   Nham_3650 4018917 .. 4018934 -  -6.2  -2.70932   TTGGTCGTGCAAGGA             CCGGCG TGCCTC CGCCGA              TTCGGTCGGCTCTCG  49 89
   Nham_3644 4012856 .. 4012878 -  -3.3  -4.26463   ATACATCAACACAAA          CGCGCGAGCG TTGT CGC-CGTGCA           CAAATGCGTGCCTGA  64 246
   Nham_3643 4010731 .. 4010743 - -10.5  -3.62096   CTCGATCACCTCAAA                CGCCG GAT CGGCG                ACCGCCGGCTCCCGG  70 228
   Nham_3638 4003281 .. 4003306 - -18.3  -4.03234   GTCCTTTCAGATAAA         GAGCCGGCGCC TCGC GACGCCGGCTC          CGATATTGTCACTTC 100 63
   Nham_3637 4002239 .. 4002250 -  -2.2  -3.05844   CTCGCGATCGCAACA                TCCG GCTG CGAA                 CGCGGCTTCACGCGC  41 348
   Nham_3632 3997061 .. 3997078 -  -5.5  -2.75844   TGCTGGATCGCAAAG             GCGCG ATCCACCA CGCGC              TACGCCGTCGAGCCG  47 25
   Nham_3629 NONE
   Nham_3628 3994703 .. 3994716 -  -6.7  -3.39936   ATGCAAATGTTAGAA               TCGGA CCAC TCCGA                CGGCATCGACCAAAA  56 210
   Nham_3627 3993817 .. 3993840 -  -9.6  -3.54475   TGCCGCATGACATAA          GCCTTCC-GCG GCC CGCTGGAAAGC          CGGCAAATGCTGCGA  69 49
   Nham_3626 NONE
   Nham_3625 NONE
   Nham_3624 NONE
   Nham_3623 3989701 .. 3989722 - -15.9  -4.71222   ATATCAAAATGAAAA           TGGCCGGGA GCAG TCCCGGCCA            TTTTTGTTTTTGTTG 100 147
   Nham_3620 3986576 .. 3986607 -  -5.9  -3.66803   GCTCAATAGCTTAAA      GCGC-CCGTTCTGA TTCGG TCAGAACGGTATGC      GCGCTGACGGCCGGT  58 54
   Nham_3611 NONE
   Nham_3610 3971904 .. 3971923 -  -7.1  -2.57146   CACAAGAGCATCAAC            CGCCAGC CCCACC ACTGGCG             CAAGGACGGCATTCT  50 119
   Nham_3609 3969473 .. 3969491 -  -2.2  -3.61398   TCGGCGCGGCAACAA             CCGCGTCG ATT CATTGCGG             AATCTCATACGCGAT  49 431
   Nham_3606 3965870 .. 3965882 -  -4.7  -3.34895   GCGAGTGCGAAGTAA                GCCGC TTA GCTGC                CGGCCTTGCGCGAGG  51 18
   Nham_3604 NONE
   Nham_3603 NONE
   Nham_3602 NONE
   Nham_3601 3954990 .. 3955020 -  -7.4  -3.05384   GCGTTTTCGAGCGAA       GCATGTCCTCGGGC TTG ACCCGAGGATGGGC       ACCGGTTCGCGTGAA  54 171
   Nham_3599 NONE
   Nham_3598 3951624 .. 3951640 -  -2.2  -4.30576   GGGCTATCATGAAAA              CCTCCG GCTTA CGGAAA              TCAAGGCGTCGGGTA  62 89
   Nham_3597 3950985 .. 3951023 - -29.2  -2.62184   GCCGTCCTGACAGCA   TAGAGCCCCGCTTCTGAT GGA ATCAGAAGCGGGGCTCTA   TGCTTTTATTTTGGC 100 111
   Nham_3595 3948360 .. 3948388 - -11.8   -4.4648   ACCGCGATCATAAAA        GAAAATGCCCGG GACAA CCGGGCATTTTT        GTTGAACACTTTATT 100 58
   Nham_3593 3945954 .. 3945968 -  -5.6  -3.75024   CGCCATCATCAACAA               GACCGC GCC GCTGTC               GCCCGGCGACTTCAT  60 454
   Nham_3589 3943843 .. 3943877 - -12.2  -3.43654   GAAATACATCGAGAA    CGAGCCGAGCGGCGCC CGCGC GGCGCCG-TCAGC-CG    TGGCGCCAGTAACAG  76 19
   Nham_3588 3943082 .. 3943102 - -18.3  -5.75342   GCCGCGTAAAAAAAA            CAGGCCCGC AAC GCGGGCCTG            TTCGACTATGGGCGG 100 160
   Nham_3587 3942384 .. 3942394 -  -4.6  -3.80573   GCTACGACGACCAAA                 CCGG TAT CCAG                 TCCTGCGCCACGCGC  58 325
   Nham_3575 NONE
   Nham_3574 3931406 .. 3931433 -  -2.5  -3.80573   TTCACCATCACGAAA        GACCCTCGGCG CGCATT CGCCTTGCGTC         GACCCGCATCATTTC  53 170
   Nham_3573 3929520 .. 3929532 -  -4.7  -3.36273   GGCCCGGAACAGCAA                GACGG CAG CCGGC                GGGCCCATCATTTAG  51 37
   Nham_3570 3927461 .. 3927471 -  -4.6  -3.81414   ACCGCGAAGCAACAA                 CGCG GTT CGCA                 AGACATCGTTCAGTT  59 266
   Nham_3569 3926531 .. 3926548 -    -4  -2.91452   ATGACTTCAAGGAGA             GCGCGG GCAACG CCGTGC              GGCTGACGTCCCTCG  44 454
   Nham_3566 3925543 .. 3925567 - -12.8  -3.63895   GCGAATGACGTGAAA          TGCCCCCGGC GCGGT GTCGGGGGCA          TTTTTATTTGTCTCA  84 64
   Nham_3562 NONE
   Nham_3561 NONE
   Nham_3560 NONE
   Nham_3559 NONE
   Nham_3558 NONE
   Nham_3557 3914014 .. 3914027 -  -3.1  -2.73619   AACCATGGCTGAAAG               GTGAA CGAT CTCAC                GTCGGGTCCGCGAAA  41 22
   Nham_3556 NONE
   Nham_3555 NONE
   Nham_3554 3911262 .. 3911278 -  -3.6  -3.61894   AAGCGTGCTTAACAA              CGAACG GACAT CGTACG              CGGGCTTGACCCGCG  51 133
   Nham_3552 3908363 .. 3908402 -  -8.9  -3.66216   GTCAAATCAGAAACA TAGAGCC-T--CGCTTCTGA TCC TCAGAAGCGGAAAGGCTCTA GCAGGCTGTTGAAGA  69 143
   Nham_3550 3906208 .. 3906222 -    -7  -3.40403   TCGTCCGCACCACAA               GCCGCG GCA CCCGGC               CCGTCATTCTCAAGT  57 439
   Nham_3547 3901704 .. 3901721 - -14.1  -5.95166   CGCAAGCAAAAAAAA             GCCGCCG TTTC CGGCGGC              CTGAGTTGATAACAG 100 214
   Nham_3546 3900883 .. 3900903 - -12.5  -3.28712   TGCGGGTTTTCAGAA            CGCTTCCGC CGC GCGGGAGCG            TTTTCGTTGGACCTG  79 134
   Nham_3544 3898323 .. 3898334 -  -7.2  -3.78597   ATTCATGAAGCGAAA                CGGC GGTC GCCG                 GCGGGAATTACGCTG  65 277
   Nham_3539 3894064 .. 3894085 -  -2.9  -4.24342   CGGTCGATGAAGAAA           GCCGGCA TCCGCTAC TGCCGGG            CAACCGCTGTGGCGC  60 15
   Nham_3538 3890737 .. 3890752 -  -7.6  -4.04206   CGAGGTCGAGACAAA              TTTGGC GTTG GCCAAA               TTTGCTCTTGGCGAA  71 174
   Nham_3530 NONE
   Nham_3529 3880937 .. 3880951 - -11.4  -2.58544   GGTTATTCTCACAAT               CCGCGT CAT ACGCGG               GCATAGGCGCGAGGC  66 160
   Nham_3528 NONE
   Nham_3527 3879066 .. 3879080 -  -2.8   -5.0538   GCCGATGGTAAAAAA               CGGATA CGC CATCCA               TCAGGTCCAGAACGA  78 26
   Nham_3526 3878532 .. 3878554 -  -2.7  -4.08945   ACCATCCGGCCAAAA          TCGCGAT-TG CCGT CATATCGCGG           GGTATGTGAGAATTC  56 15
   Nham_3525 3877600 .. 3877620 - -13.9  -3.08996   CATTGCGAGCCAACA            GGTCGGCGC GAA GCGCCGCCC            GATGACGGGGGTGGC  79 55
   Nham_3524 3875956 .. 3875993 - -19.4  -3.62864   CAAAGCCATTGGAAA   GAACCGTCATGGCCGGA TTTAT TCCGGCCATGAC-GTTC   GCAATTTACAACAGC 100 31
   Nham_3523 NONE
   Nham_3522 NONE
   Nham_3521 NONE
   Nham_3520 3873086 .. 3873100 -  -3.4    -3.737   CAACCCGCCAGCAAA               CGACGG GTT CCGACA               GGGTATGACCCGAGG  52 187
   Nham_3519 3872503 .. 3872523 - -12.6  -3.05384   GCCGGGTTTACTGAA            TCGTCCGG TCAGG CCGGACGA            TGACGGACGGGACTC  76 60
   Nham_3518 3871892 .. 3871908 -  -2.9  -4.07568   CCCCGGCGGCCAAAA              CAGCG GCCGCTT CGCCG              TTAACCCTTGGCGGA  58 26
   Nham_3517 3870884 .. 3870904 -  -4.6  -4.56775   AGTTTGCGCGAAAAA           CGCCGCCGC GGTC GCGGCC-CG            GTTCCCGATATTACG  72 172
   Nham_3516 3870200 .. 3870224 - -18.6  -3.73068   TGCCGAACGCAAGAA          CGCCCGCCTG TTGTG CAGGCGGGCG          GTCATGTCGGCGGCG 100 87
   Nham_3515 NONE
   Nham_3514 NONE
   Nham_3513 NONE
   Nham_3512 3866274 .. 3866289 -  -4.6  -2.82516   CGCCGGACTATGAGA              GCAGGG GCGA CCATGC               CGGATCGGATGCGAA  44 2
   Nham_3511 3863578 .. 3863588 -    -4  -3.40403   CCGCTCGGATTAGAA                 GAAT TCA ATTC                 GGCGCAGCGGGCGTA  49 56
   Nham_3510 3862616 .. 3862652 -  -9.4  -2.89881   CATGCACTGGATACA   GCCGGCAGCCCCGGACCC CTC GGGGCCGAAG-T-CCGGC   ACCGGATCAGGACCT  62 32
   Nham_3509 3861813 .. 3861834 - -18.7  -4.64861   CCGGCGCAAAACAAA           GCCGGCGCC CGAA GGCGCCGGC            TGAAATCCAGGATGC 100 49
   Nham_3508 3860296 .. 3860324 - -17.7  -3.40522   ATGCCTGGATCACAA        TGATTTTGGATCG AAT CGATCCAAAATCA        TGAGCATGATCGATT  93 266
   Nham_3507 3859082 .. 3859129 -  -5.1  -4.54727   CGCGTCAAATCAAAA CCATAGAGCC-T--CGCTTCTGAT TCC ATCAGAAGCGAAAAGGCTCTAGTG CATGTTAACGCATGA  70 133
   Nham_3506 3856758 .. 3856775 - -14.1  -4.61231   GCAGATCGTGAAAAA             GCCCGGC TTAC GCCGGGC              TTTTTCGTTTGCAGT 100 71
   Nham_3505 3853524 .. 3853535 -  -5.8  -3.91488   AACGTTGGTAAACAA                CGAC TTCG GTCG                 AATGGTAAAGATCAG  61 149
   Nham_3504 3851865 .. 3851883 -  -3.9  -4.25104   GCGTCTGCATGAAAA            TGT-CAGC TCGC GCTGGACA             GTAAAGGTCACGGCG  62 93
   Nham_3503 NONE
   Nham_3502 3849370 .. 3849391 -    -3  -2.93447   GCAACTCCGACAAAC          TCGAGCGCGG GGTA CC-CGC-CGA           TGGCTGACGCCTTTA  42 106
   Nham_3501 3848362 .. 3848376 -  -9.2  -3.27525   GGGTTCGAAATCGAA               CGCCGC CGT GCGGCA               GGCGCTTCCCGACTA  63 410
   Nham_3497 3843672 .. 3843686 -  -9.2  -3.34947   CAAGAAGGTCCAGAA               GCCGCA CAC CGCGGC               TTCGCTCGAATGCTC  63 243
   Nham_3495 NONE
   Nham_3494 3841826 .. 3841838 -  -2.6  -3.48696   CGAGAACAAGATCAA                GGAC AACTG GCCC                CATCATCTCGAGAAG  47 318
   Nham_3492 3840584 .. 3840594 -  -8.2  -3.62597   CGGACGGGTCAACAA                 GCCG GCC CGGC                 CCTGGCTCGGCATCT  65 385
   Nham_3486 3835646 .. 3835658 -  -4.7   -2.6072   CAGCGAACCAAGGCA                GCGGC GTT GCGGC                AGTTTCAGGGCAGGC  43 30
   Nham_3485 3834289 .. 3834304 -  -6.8  -3.21099   CGCGGCCATCATCAA              GTCGCGG CTG CCGCG-C              GGCGTTTCGCTTCAA  56 6
   Nham_3483 3833073 .. 3833083 -  -4.6  -2.57344   GATTCGGTTGAGAAC                 GACC ATC GGCC                 CTCCGGTGCCGGTTC  43 64
   Nham_3482 3832365 .. 3832377 -  -6.9  -3.54424   TTTGATGGCCTCAAA                GCCGG GCT CCAGC                CTTTTGTTTTGACGC  60 154
   Nham_3481 3831514 .. 3831534 -  -3.9  -3.27298   TTCGGCAATCAGCAA            CGTGGTCAT CAG ATTACCCCG            GCTTCGTTCCTGAGC  47 13
   Nham_3480 3830532 .. 3830550 -  -4.4  -3.86346   CCATTCTTGCACAAA             CACCGGCC GAA GTCCGTTG             CTCCGGCGAGCATTC  59 53
   Nham_3479 3829087 .. 3829105 -  -4.4  -4.59853   CGAACTCTCCAAAAA             GCTCGCCC ACC GGGCCATC             GGCGAAGTGGCATCC  72 510
   Nham_3477 NONE
   Nham_3476 3826908 .. 3826930 -    -4  -3.17075   GTCGCGGTAATCGAA           GTGGCGCA TGAGCGT CGCGCCTC           AGTGGCTATCGAGCA  45 24
   Nham_3475 3825266 .. 3825300 -  -9.3  -4.30014   CGGACGAACTGAAAA    GATCGATG-GCAGCGG CACC CCCCGGCTCATCGATC     TTGTAACAGCCCCAC  83 376
   Nham_3474 3824418 .. 3824439 -  -6.6  -3.32844   GCCCTGATCGCAGAA           CCGATCGA ACTGTA TCGATCGA            AGCTGTCGCAGACGA  56 227
   Nham_3472 NONE
   Nham_3471 3821736 .. 3821789 - -11.2  -3.64198   CGGCCAGACACACAA CGACCGCGGT-AAGCGCTGCCT CGTTTCCGAGAT CGGCA-CGCTTCACCGCGGTCG CAGACGAACACTACT  78 73
   Nham_3470 3820688 .. 3820703 -  -2.5  -3.91911   TCCATGCCAACGAAA              GCAGA TGCCCC TCCGC               TCTACCCGCGCAACA  53 49
   Nham_3469 3819995 .. 3820026 -  -6.6  -3.34013   CATTCGCGCAAGGAA      GCGCCACCATCGC TGGATGC GAGATGGTGG-GC      TGGACGACATGCTTG  56 228
   Nham_3466 3817110 .. 3817124 -    -7  -3.75115   GGCCGACAAAAGTAA               CGCGCG ATA CGCTCG               AAAACAGCGAGGATT  63 316
   Nham_3465 3815597 .. 3815626 -  -4.2  -3.83026   GTTCTCGATATCAAA       CCCTATGACGAC TTTGAC GCCGTCACCGGA        TTGCGGATGCCGCAG  58 152
   Nham_3463 NONE
   Nham_3462 NONE
   Nham_3461 NONE
   Nham_3460 3810628 .. 3810643 -  -4.7  -2.73364   CGGTCATTTCAATCA              CATCG GACGGA CGATG               ACGCCCGGCCCCTTG  44 7
   Nham_3459 3809935 .. 3809954 -  -5.6  -5.27023   ATCCCAAAAACAAAA            CGCGTCAG CAAC CAAACGCG             TCAGCCGTCGAAGGT  88 40
   Nham_3458 3808956 .. 3808986 - -19.1  -3.02263   ACATTCCCCGGAAGA       GAAAAGGGCGGCC CCAGC GGCCGCCCTTTCC       ATATTTGAGCTGCTT 100 51
   Nham_3457 3808514 .. 3808553 -    -7  -3.26031   GCCAGCGTAAAGAGA  CCAAGGCCGAGCCCGC TTTTGTTT GCGAGCTTGGTCATGG   GTTTGGCCGGATGGA  56 20
   Nham_3456 3807716 .. 3807728 -  -2.6  -3.48395   ACTTCTCGCACATAA                GCGC CGACC ACGC                CTTACCGCGCAGGAC  47 99
   Nham_3450 NONE
   Nham_3449 NONE
   Nham_3448 NONE
   Nham_3447 3794584 .. 3794614 -  -6.9  -3.92869   TGACCGATCTATAAA      CTC-TCCGGCCTCGC CTT GCGAG-CCGGACGAT      TACGCGAGACCCGGC  66 98
   Nham_3446 NONE
   Nham_3445 3792729 .. 3792762 - -21.9  -3.29511   TCTACTGTCGCACAA     CAC-TCGCCGGCGAGT AAA ACTCGCCGGCGATGTG     CATGTTAAACACCAC 100 79
   Nham_3444 3791209 .. 3791240 -  -5.1  -2.73364   CCTTGAGCTTAAGCA      CCGCTGGCGGCG CTACCACCC CGTCGCCAG-GG      CGGTAGCGATGCTTG  44 83
   Nham_3443 3789627 .. 3789646 -  -4.2  -3.72695   AGCCCCGCGATCAAA            CGCGTCGGC AAC GGCGAC-CG            GCTTGGCGCACGTCA  54 486
   Nham_3441 3788442 .. 3788454 -  -3.3  -2.59039   AATCATGCCCAGAAC                CGCTG CGC CAGAG                ACTTCTTCAACAGCC  40 43
   Nham_3440 3786939 .. 3786949 -  -6.8  -4.26903   GCGACCCGAGCAAAA                 CGCT CGC AGCG                 CGAAACGTATGTACC  74 362
   Nham_3439 3784043 .. 3784059 -  -2.2  -4.63218   TTCGCGTGAAGAAAA              CGCTCT AATTG AGAGCT              CTATGCCCTCACCTA  66 250
   Nham_3438 NONE
   Nham_3437 3782379 .. 3782412 - -16.7  -5.02323   TCATCATAAAGAAAA     GCCCGCGCTGTCCAC CCAG GCGGACAGCGCGGAA      AGTTCTGGTTGGGAA 100 59
   Nham_3436 3781714 .. 3781727 -  -6.7  -3.82628   GACGGCAAACAAATA               GACGT CGAC ACGTC                CGGGGCCGAGGTGAA  64 439
   Nham_3434 3778592 .. 3778604 -  -9.1  -2.63079   TTCTGATAGAATTCA                GGAGC GAG GCTCC                ATGGTTTTGATCTGG  57 124
   Nham_3432 3777085 .. 3777104 -   -15  -5.14563   GGGCCGACGAAAAAA            GGCGGCAC CGTC GTGCCGCC             TTTTTGAGTTTCCAC 100 58
   Nham_3430 3776447 .. 3776501 - -12.7  -3.32844   GTGTCCAGCGGACAA CCGCCTCCGCGACCCGAGGCGCGTCC AACC GCCCCCGCCTCAGGTCA-GATGGCGG ACCAGCGCGAGACCG  79 10
   Nham_3429 NONE
   Nham_3428 NONE
   Nham_3427 NONE
   Nham_3426 3773558 .. 3773591 -  -5.1  -3.99805   GGGGAAAAAGGCAAA     GAAGGCGCCGCCCGA CTAT TCCGTCAGCGCGCTC      GTCAGCGCCTTTATA  62 7
   Nham_3425 NONE
   Nham_3424 3771295 .. 3771335 - -18.5  -3.40299   CTATCACAGGGATAA  GGCTAGAGTCTGATTCAAC GAA GTTGGATCAGACTCTAGCA  GACTCTAGAGATCCA 100 30
   Nham_3417 3762466 .. 3762496 -  -3.8  -3.36492   GGTCGAATTCCAGAA       CGAAGCGCCCTACG CCG CCTGCGGCTCTTCG       ACGAGCCCGCGACGG  49 4
   Nham_3415 3760842 .. 3760870 - -13.3  -3.12207   AATCAAAATCATAGA        TCCCGCTTCTGAT TCC ATCAGAAGCGAAA        AGGCTCCAGACTAAA  79 36
   Nham_3412 3756404 .. 3756436 -  -2.1  -4.07687   ATCTTCTTTCGAAAA     TGATGGATTGCCGGG TCAAG CCCGGCAATG-A-CA     GTGATCGAGATGTTT  56 126
   Nham_3406 3748971 .. 3748988 -  -5.5  -3.41878   CCGGGGAATTCAGAA             TCGTCTG TCAT CTGACGA              CCTCACAGCGTCAGA  53 28
   Nham_3405 3748258 .. 3748280 -    -7  -3.81137   TCCCAAATATTCAAA           CCGTCAGG ATACAGA CCTGACGA           CGGACTCACACCGGG  66 184
   Nham_3404 3746943 .. 3746976 -  -5.8  -3.12351   CCCTCGGAGATCGAA     CGCTACCTGCGCGT GTTCGG AAGCGCCGGCCGCG      TCCGCGCTCCCGTTC  49 66
   Nham_3402 NONE
   Nham_3401 NONE
   Nham_3400 3743332 .. 3743347 -  -3.2  -4.42386   TTCCGACTCACAAAA              CGGCTT AACC AAGACG               GCAAAAGCGCCAACC  66 203
   Nham_3399 3741692 .. 3741713 -  -8.7  -2.80816   CCCGCATCGACGACA           CGATCGAGG TGAT CGTCGATCG            CCTCCAGGTCGGAAA  54 426
   Nham_3397 3737921 .. 3737937 - -10.1  -2.78712   CTCCGAAGCGAACGA              CATCGGC TTC GCCGACG              TAATCAGGTTTACGC  63 153
   Nham_3392 3733143 .. 3733169 -    -8  -3.71107   GATCAAAATCAAAGA         GCCTCGCTTCTG CAT CAGAAGCGAAAA         GGCCCTGACTATCGC  66 41
   Nham_3391 3731764 .. 3731778 -  -4.2  -3.61715   CAGGCTGTTGAAGAA               GTTTCC CAC GGAGAC               GGATATGGAATGGAG  51 112
   Nham_3388 3728240 .. 3728251 -  -5.8  -3.51924   CGTTGACGGAGAGAA                GAGG CCGG CCTC                 TTTCGTCAATGCCTC  55 119
   Nham_3387 3726790 .. 3726819 -  -9.3   -3.6869   GATACGAATTGCAAA       GCCGGGTGCGAACG TTG CGTT-GCATCCGAC       CGGCTTTTGCTCTCA  72 188
   Nham_3384 NONE
   Nham_3383 3722577 .. 3722589 - -10.5  -2.57501   TCCCACGAAAGAGAC                CGGGC GCA GCCCG                CCGACCTCTCCCCTG  62 80
   Nham_3382 3722032 .. 3722075 - -11.1  -2.73124   CTGCATTCCCTAAAT CGCGGCTTCGGTCGCTGCGCCG GGT CGGC-C-GAAACCGAAGCC-CG GCAACTTTTACGGCA  66 201
   Nham_3379 3718807 .. 3718861 -  -6.3  -2.52464   GCGGCTGCCAATGGA TTGCCGCCGTCAGCCGTTCGCACGGC GACA GCCGTTCGAACGCCTT-CATCGACAG CCGGCCCGGCGCGGT  48 400
   Nham_3377 3717349 .. 3717363 -  -4.9  -3.53444   GGACTGGCCTTGAAA               CGCCG GCGCG CGACG               TCATTGCACCTTTCG  53 160
   Nham_3376 NONE
   Nham_3375 3713953 .. 3713977 - -10.7  -2.86271   TCCCGACGACAAGCA          CCTGCGGCC GTTCTCA GGCCGCAAG          CTTGTCAGGCATTAT  63 14
   Nham_3374 3713490 .. 3713527 -  -7.6  -2.99719   CGGACAAAGACGATA   TCTGCGCCG-GCCGGGA TCGGC TCCCGGCGCGGCGAACT   TCAGATCAGACCGAT  56 26
   Nham_3373 NONE
   Nham_3372 3711430 .. 3711459 -  -6.3  -3.52906   GGACCGGCACAAATA       TTCACCG-GCGCGC TAT GCGCGGGCGGCGGA       CCTGGCCGCCGGCAT  58 8
   Nham_3370 3708790 .. 3708811 -  -6.5  -3.30441   TAGTACTCCCCAGAA           GTCCCGAAT CTGA ACGCGGGAC            GATACCGGCATCCCG  54 94
   Nham_3369 3708302 .. 3708320 -  -2.2  -5.61881   TCTCAAAAAGAAAAA             CCCGGGCG GAA CGCTTGGA             TTCGATGGATATGAA  85 56
   Nham_3366 3702984 .. 3702998 -  -5.6  -4.07568   TGCTTCGCTCGAAAA               CGCCCT AAA AGGTCG               CACGCGCCTTCACAT  64 15
   Nham_3358 NONE
   Nham_3357 3696962 .. 3696975 -  -5.2  -3.85539   CATACGGAGAGCAAA               GCGC TAGTCC GCGC                TCTTTAATCGCCTCA  61 15
   Nham_3356 NONE
   Nham_3355 3693940 .. 3693955 - -11.8  -4.66537   TCCCGGAATAGAAAA              CCCCGC CGGA GCGGGG               TTATTTGGCACTGAG 100 71
   Nham_3351 3691690 .. 3691701 -  -2.2  -4.26076   CCACTCGGAGCAAAA                CTCA TAAG CGAG                 TTCGATATGCCGAAG  62 348
   Nham_3349 3690284 .. 3690297 -  -5.9  -3.53091   AGGGGCTCGGTCAAA               GCGAG GCCT CCCGC                ACTGATGAGTGGTTG  55 399
   Nham_3348 3689179 .. 3689215 - -10.2  -4.72029   TGCAATTGAAGAAAA   CACCCTCGCC-GTCGAT CAGC ACCGACAGGCAAGGGTC    GCGCTTGTGTTTGCG  95 136
   Nham_3347 NONE
   Nham_3346 NONE
   Nham_3345 3686780 .. 3686795 -  -2.5  -2.71712   TGCTTTGCTGGAAAG              CCCGA GCGCGA TCAGG               TCGCAAACGCTCTGT  39 72
   Nham_3343 3686156 .. 3686174 -  -6.7  -2.81815   GGGAAGGATGAACCA             CGTCGCT GTTGG AGCGACA             CAATGACCACGATTT  49 63
   Nham_3342 3685391 .. 3685401 -  -6.8  -3.09208   AAAGGACTGACGGAA                 CTGG AGC CCAG                 CCGGAATTGCAACCG  54 91
   Nham_3339 3684006 .. 3684021 -  -5.4  -3.18264   CCCCTTATTTATCAA              TGGCGGC GGA GCC-CCA              TTAGGATTTTTTGCA  51 145
   Nham_3338 NONE
   Nham_3337 NONE
   Nham_3336 NONE
   Nham_3335 NONE
   Nham_3334 NONE
   Nham_3333 NONE
   Nham_3332 NONE
   Nham_3331 NONE
   Nham_3330 NONE
   Nham_3329 3672621 .. 3672635 -  -3.4  -3.03159   GCAATTTCTTCAACA               GGTCGC CTC GCAGCC               GGGTGTTCGGTCCCG  43 187
   Nham_3328 NONE
   Nham_3327 3670323 .. 3670333 -  -4.6  -3.66787   TGAAAGGACACAGAA                 GCCA TAT CGGC                 TCTCCTTGGGTTGGG  56 62
   Nham_3326 3668883 .. 3668900 - -14.1  -3.05816   GGATGCGGGAGCGAA             GGCCGCG CTTA CGCGGCC              AGCGACCCGGAGCTG  83 16
   Nham_3325 3668250 .. 3668270 -  -3.9   -3.0263   AGCAGCCTGCGAAGA            GGTTGAGGG ACG CCGTCAATC            CAGGCAGGACCGTCT  45 75
   Nham_3324 NONE
   Nham_3323 3667427 .. 3667464 -  -4.4  -3.30124   CCTCAGCCTGGAGAA  GGA-CG-TTCAACGCGTCA GAA TAA-GCGTTGAACCGATCC  ATCTCCATCTCTTCG  49 111
   Nham_3322 NONE
   Nham_3321 NONE
   Nham_3320 3664158 .. 3664189 -  -3.6   -5.0538   GCGCAGTTCAAAAAA      TGGT-TTCCCCGTGC GAT GCGCGGCGACTACCA      GGGACAACGTAACGT  78 254
   Nham_3318 3662517 .. 3662545 -    -3  -3.22298   CCCACTGAGCAGCAA        CTTTGGAAGCCA GCCTG TGGCAGCCCAAG        AAGAGGAGCTGGCAG  45 363
   Nham_3317 NONE
   Nham_3316 3660999 .. 3661012 -  -3.7  -3.14132   CGTCGCCGCCAGCAA               CTCGC AGTC GCGCG                GAATCTGCACCGACG  45 52
   Nham_3315 3660440 .. 3660454 -  -9.2  -2.75074   TCGACGCGAACAGGA               CAGCGC AAA GCGCCG               CCAGAAGGACGGTTC  61 179
   Nham_3307 3652237 .. 3652256 -  -7.8  -5.27335   TTCTGGAAACAAAAA            GCCCAGCCG CAG CGGC-GAGC            CTACCTACCCGACCT  93 430
   Nham_3306 3649691 .. 3649722 -    -8  -3.28873   ACTGATGAAAAAGGA      CGATCCGACTCCCGA GGA TCTGGAG-CGTATCG      GTAAGCTGCTGACAG  59 226
   Nham_3300 3643140 .. 3643153 -  -3.7  -3.03159   TCAATCCCTTTAATA               GCCGC GGTC GCTGC                ATGAGCCTCGACCAG  45 245
   Nham_3296 NONE
   Nham_3295 3634695 .. 3634723 -  -7.3  -4.14392   TGGCAATTGCGAAAA        CCACCGCGGATCG CCA CGACCTGCAGTTG        CGTCATGCAAACCGG  72 69
   Nham_3292 3630233 .. 3630249 -  -6.5  -2.65223   CAAGCGCATCAGAAC              TTGGCGG TAG CCGACAA              TCGGAATACCCGCGG  48 2
   Nham_3291 3629538 .. 3629556 -  -4.4   -4.4009   CGTGATCTCACAAAA             CGCACAGC GCC GCCTCGCG             GAATAGGTTCACCGG  67 303
   Nham_3286 3621038 .. 3621079 -  -9.8  -3.22314   GTCAAATCAAAATCA TAGAGCC-T--CGCTTCTGAT TCC ATCAGAAGCGGAAAGGCTCTA GTTTGAGGTAGGCTT  66 315
   Nham_3285 3619890 .. 3619900 -  -4.6  -3.60475   AAGCGCGATTCGAAA                 CAGG CGG CCCG                 CTTATCCGTCGGGCG  53 280
   Nham_3284 NONE
   Nham_3283 NONE
   Nham_3282 NONE
   Nham_3281 3616505 .. 3616533 -  -2.9  -4.07568   TGCTTCGCTCGAAAA        CGCTATAGCCGGC AAC GCCAGCTGCCCCG        CTGCAGGCTTTCCTG  58 186
   Nham_3279 3614120 .. 3614138 -  -8.1  -3.86897   GCGAGGCTGGATAAA            GCCCCACC GGGC GG-GGGGC             ATCCGAGGGCTCAGG  68 36
   Nham_3278 3612399 .. 3612418 -  -2.7  -2.94232   TCTGGTTGAAACAAT            GCGACTC TAGTGC GCGCCGC             CCGCATCGGGATGGG  40 12
   Nham_3277 3611683 .. 3611724 -  -4.3  -4.04806   GCGGACAGCAAACAA CTCGTCGC-GGTCACACTGC GAC GCCGTCTGCCCTGCAAAGAG GAACGGTAGCTCCAG  60 215
   Nham_3276 3609659 .. 3609699 - -17.1  -2.90496   CTTTGCTCGAAAGCA  CTCTAGAGTCTGATTCAAC TGC GTTGAATCAGACTCTAGCT  TTATCCTTTTGATTG  88 88
   Nham_3275 3607289 .. 3607306 -  -7.7  -3.55071   GGACATTCGTGGAAA             CGATGGCG AAG CGCC-TCG             GTATCGCGCCGCGCA  62 270
   Nham_3268 NONE
   Nham_3267 NONE
   Nham_3266 3598266 .. 3598289 -  -2.4  -3.58037   CACGAACTCCTTAAA          TGCCGAGGC CGTGAGT GCC-CGACA          AGGCTTAACCCCCGG  47 30
   Nham_3265 3597791 .. 3597803 -  -4.7  -3.20723   TGTCGAGGAATCGAA                GCCGG GCT CCCGC                TTTTTGCTTCACGAC  49 34
   Nham_3263 NONE
   Nham_3262 3595774 .. 3595784 -  -2.4  -2.71011   ATGTGGTTCGAAGGA                 CCGC ATG GCCG                 CATTCCCGCCGTCGG  39 235
   Nham_3259 NONE
   Nham_3258 3592666 .. 3592697 -  -9.5  -3.45324   GATTTGGATCAAAGA      CGTAGATGGCCGGA ACAAG TCCGGCCATG-ACG      TTTGAATTGATTTCA  67 43
   Nham_3250 NONE
   Nham_3249 NONE
   Nham_3248 NONE
   Nham_3247 3578026 .. 3578050 -  -9.9  -3.14564   TCACGCGGCGATGAA          GTCGGCATGCG ATG CCCATGCCGCC          ATCGCGGACTATGAC  64 393
   Nham_3245 3576247 .. 3576271 -  -9.9  -3.62522   TAAGCTCCTCAACAA          CGTCGAAGGAC TCG GCCCGCCGACG          CTGGAGAATCTGGCG  70 269
   Nham_3241 3574097 .. 3574111 -  -4.2  -3.15544   TGCGATCCTGAGGAA               TGAACG ACG CGTTCG               GGGCGGGTCTTTTTG  45 44
   Nham_3240 3571954 .. 3571973 - -11.4  -4.98531   TCCCGAAACGAAAAA            CGGCTCCC GCAA GAGAGCCG             TTTTGATTCAGCGCG 100 53
   Nham_3238 3568807 .. 3568835 -  -5.3  -2.68532   CCCAAATCGAGATGA       CCGCTGCA-TCG TCATTG CGAGCGCAGCGA        AGCAATCCAGTGACC  46 104
   Nham_3237 3567836 .. 3567857 -  -5.8  -3.77196   GGATGATCGAGGAAA           TCGGCTTC GTCAAG GAAGCCGC            CCGGCGTGGTGTAGC  60 412
   Nham_3232 3563589 .. 3563599 -  -2.4  -5.45802   GCGTCAAAACAAAAA                 GCCG CGC CGGA                 CTGGTGCCATTTCGT  90 331
   Nham_3227 3556198 .. 3556208 -  -3.2  -3.17699   CAAAACGGAAAACGA                 TGAC GAG GCCA                 AGGGCTTCCTGTACC  44 218
   Nham_3224 3552936 .. 3552966 -  -4.7  -2.70932   CTGCGCTCGCAATGA      CGGATCGAACTGCG CCTT CACAAA-CGATCCG       TCGCGAAGGTATTGC  44 12
   Nham_3223 3552224 .. 3552234 -  -3.2  -3.73387   ATCAGAACAAATCAA                 GAAC ATA GTCC                 GGCGTTCTTGCACGC  52 43
   Nham_3222 3550967 .. 3550994 -  -4.9  -3.01712   CCGTCTTTTGGAAGA        TGGATGCCCGGA TCAAG TCCGGGCATG-A        CGATGATGCTTCGAT  46 57
   Nham_3221 3550044 .. 3550056 -  -6.9  -3.05596   GAGCCGGCGAGGCAA                CCGGC CCG ACCGG                TCAGATCGTCGCCTC  54 26
   Nham_3220 3548359 .. 3548388 -   -10  -2.64155   CGTCCTCCAAACGGA       TGGCG-TGGCTCG ATTTG CGCGCCATCGCCA       AGGCGCTGAAAGATA  59 81
   Nham_3218 3545510 .. 3545554 -  -8.5  -3.53091   AGCGTCTTTGCGAAA GCAC-GCCTACTGTGGCGGC ATCGTG GCCGCCGCAAAACGCCGTGC CGTCAGGCGCTCACG  66 50
   Nham_3217 3543578 .. 3543599 -  -8.6  -3.07994   CTTAATCGGACCGAA           GGCGCGGC CGGTTC GCCGCGCG            CTCAGCCGCCCTTGC  60 27
   Nham_3216 3542445 .. 3542479 -   -10  -3.23395   ATTGACGACGATCAA    CGCGTCATGGCCGGG CCTTGT CCCGGCCATC-CACG     TCCTTGAACCGTTTT  68 85
   Nham_3214 3540123 .. 3540135 -  -2.7  -3.39449   CCTGATTAACATGAA                GATAA TAT CTATC                CACTGGGGATGGCTA  46 132
   Nham_3213 NONE
   Nham_3212 3538684 .. 3538708 -  -5.6  -3.69395   GCGATGACGGAACAA          CGGTTACCGG AAATG CCGGAAATCG          TGCGAATTGCGGCGG  58 85
   Nham_3211 3537642 .. 3537658 -  -5.8  -2.81872   TCGAGCAGAAGATCA              GGCATC GCCTA GACGCC              GCCCGCTTCGGTATG  47 17
   Nham_3210 3535007 .. 3535038 -  -8.6  -4.07885   CACCGTTCCGCAAAA      CATCGTCGTCGGTG CGAC CATCGCCGACGAAG       GCGTCGCCCTTTACG  73 339
   Nham_3208 3534278 .. 3534302 -  -6.3  -2.75064   TTTTCGAGCGAAGCA          TGTCCTCGGGC TTG ACCCGAGGATG          GGTTCCGGTTCGCGG  49 112
   Nham_3207 3533891 .. 3533913 -  -5.5  -4.08216   CGAGTTCGCGCAAAA           GGCGTTCTG AAAAG CTGAACACC           TATTCAGACCGGAAG  64 83
   Nham_3206 3532947 .. 3532964 -  -2.7  -3.96068   GGACGCCAACAAGAA             TTCC-GGC ATC ACCTGGAA             CGAGGCAGAGTTCAA  54 188
   Nham_3204 3530658 .. 3530691 - -16.2  -2.62463   GCCACTAGGCACAAC     CGGTTCTCTTCCCCC TTATG GGGGGAAGAGAA-CG     CTTCCGCATGTGCGG  84 76
   Nham_3203 NONE
   Nham_3202 NONE
   Nham_3201 3527264 .. 3527289 - -18.3   -4.4078   TGTTTCCAATGAAAA         GGGCCGCAGCG GAGA CGCTGCGACCC          GGAACTCAAGTATTG 100 237
   Nham_3199 3525595 .. 3525610 -  -7.6  -2.70932   GCCCTCGTTGAATGA              TGATCG CGAC CGATCA               GACCCGCGCCGTTCT  54 270
   Nham_3198 3525053 .. 3525073 - -12.6  -3.53224   CATTGCCGGGCTAAA            GCGCGAAG CGCGT CTTCGCGC            AGACGTCCCGGCCAT  81 122
   Nham_3194 3520414 .. 3520435 -   -13  -3.28791   ATCCCTCGTTGAGAA           TGCCCGGC CGCCGC GCCGGGCA            TTTGGTTTGAAATCG  79 197
   Nham_3192 3518441 .. 3518461 - -15.4  -4.30576   TTCGCAGCAGCAAAA            CGGCCGCC GATGG GGCGGCCG            TTTCCGTCTCAGTCG 100 72
   Nham_3185 NONE
   Nham_3184 3509990 .. 3510007 - -12.7  -3.29837   CGTCAAACAGCAACA             GGCGGGA TCAA TCCCGCC              GGGTCGAGCCGTGGC  74 505
   Nham_3182 NONE
   Nham_3181 3507477 .. 3507503 -  -4.4  -2.84795   AAATTCCCACGAAAG         TCCATCACCG GCACTTA CGGCAACGGA         TGTCCTTGAAAATGC  44 13
   Nham_3180 NONE
   Nham_3179 NONE
   Nham_3178 3505139 .. 3505158 -  -3.5  -3.28712   CGGCCGGTGCCAGAA            GGCCG GCTCATGCAT CGGCC             GCTCCCCGTTCCAGC  45 13
   Nham_3177 3503726 .. 3503769 - -20.6  -4.27316   CGCGTCAATTCAAAA TCATAGAGCCTCGCTTCTGAT TCC ATCAGAAGCGAGGCTCTA-GC CGATGGCGTGTTTGC 100 402
   Nham_3175 3502660 .. 3502670 -  -8.2  -3.53563   AGAGGCCGGCCCAAA                 CCGG CAT CCGG                 CAAGCGCGCAGCCAA  63 65
   Nham_3173 3499643 .. 3499685 - -10.8  -3.53444   TCATCGTCCGCGAAA GCGGACGATCCAGT-AACCA CCGCC CGGTTTACTGGAT-GCCCGC CTTCGCGGGTATGAC  71 60
   Nham_3171 3496821 .. 3496842 -  -2.9  -2.78384   CGTCCGCCGACGACA           CGCATCG TTCAGTCC CGAGGCG            TCAGATCGCGCTTGC  41 12
   Nham_3170 3496223 .. 3496236 -  -6.7  -4.11216   GCTTCACGCGCAAAA               TTGGC AAGA GCCAA                TTTTGTCGCGAGCTC  69 60
   Nham_3168 3492980 .. 3493007 -    -4   -3.7732   CCTCGAGAGCAAGAA        GCGCCGCGCC GACGTCAA GGCAAGACGC         GGATCGGCCGGATTC  54 135
   Nham_3160 3483270 .. 3483281 -  -5.8  -3.36803   GAACTTTATCGAGAA                CTCG GCGG CGAG                 GTGATCTTCTACGGC  52 365
   Nham_3156 3478722 .. 3478749 - -15.6  -3.12668   CATTGGCAGAGCCAA        CCGCAGGCGTCAC GAA GCG-CGCCTGCGG        CGCTAGCGCGGCGTT  85 333
   Nham_3154 3475083 .. 3475093 -  -4.6  -3.03338   AGAACTGCTCGAAGA                 CCGA CCT CCGG                 AAAACCGCAGCCGGC  47 521
   Nham_3151 3473719 .. 3473737 -    -3  -3.62096   CCTCATGACGCCAAA             CTCCCAGC CCG GCCGGAAT             CCGACCCTCGCGCAA  49 113
   Nham_3150 NONE
   Nham_3149 3471838 .. 3471856 -  -5.9  -3.33815   ATCCCCGGCAATGAA             GCCTGCT TCGGC AGCGGGC             GCATCAAAAGAGGGC  53 165
   Nham_3148 3471244 .. 3471260 -  -2.2  -2.65298   GGCATCTACCAGAAC              TGGACC GCGAA GGTCGA              ATATCTCTACGTCGA  38 289
   Nham_3146 3468376 .. 3468398 -  -3.3  -2.79535   AAAATCCAAAATCCA           CCCTCACCC CGGCC GGGTATGGA           AAAAATCGAAGATTT  41 6
   Nham_3145 NONE
   Nham_3144 3467373 .. 3467391 -  -7.3  -2.69151   GCCGTTGACAGATCA             GCCGCCG GTCAT CGGCGGA             AAGAAAGCAATCTCG  50 4
   Nham_3143 NONE
   Nham_3142 3465781 .. 3465802 - -13.7  -3.80841   ATCAGGACGACGAAA           CCTCCGACG GTAT CGCCGGAGG            TTTTCGTGCGTCGCC  93 57
   Nham_3141 3463906 .. 3463923 -  -8.4  -3.10796   GTCGAGGACTTAAGA             CGGCGT TCGGTC ACGCCG              CACATCGCCATCGAC  57 406
   Nham_3138 NONE
   Nham_3137 NONE
   Nham_3136 3458306 .. 3458336 -  -8.3   -3.5936   TCTAAATTCCTGAAA       TGATCCTCTCCCC TTGTG GAGGAGAGAAACA       AGACGGACGCTATCG  62 45
   Nham_3135 NONE
   Nham_3134 3454814 .. 3454857 -   -12  -2.74012   CGAGGAGCGGAACCA CGAAGCAATCCAGATGCTT TCAAAAC AAGAA-CTGGATTGCTTCG CTCAGCGCAAAATTG  70 116
   Nham_3131 NONE
   Nham_3130 3451269 .. 3451293 -  -2.1  -2.55253   ATCAAGGTCAACGCA          TCCTCACAGCA GGC TGGCATAAGGA          AGAAACCCGACGCCC  38 4
   Nham_3129 3450753 .. 3450777 -  -3.4  -3.90112   CCGGCGTCAACGAAA          CGCACCGCCG GCCGT CGGCAACGCC          CGCGGAGTAGAACCC  55 235
   Nham_3118 3439323 .. 3439335 -  -2.6  -3.09834   GACTGGACGACCGAA                GCCG CTCAC CGAC                TTTCTGGCCCGCGTC  41 52
   Nham_3116 3437499 .. 3437509 -  -6.8  -4.15044   CCTGCCTTGAATAAA                 CCTG CTT CAGG                 ATTAGCTTAGTTGTA  71 423
   Nham_3114 3436042 .. 3436059 -  -8.4  -3.10796   GTCGAGGACTTAAGA             CGGCGT TCGGTC ACGCCG              CACATCGCCATCGAC  57 406
   Nham_3111 3432621 .. 3432650 -  -2.1  -4.56597   TTCGGCGGCGAAAAA       GAAACCGGC GGTGGTCGCGAA GCCGGCTCC        GACGCCTGGAAAGCG  68 142
   Nham_3109 NONE
   Nham_3108 NONE
   Nham_3107 3427339 .. 3427370 - -20.2  -2.72855   CAAAGGCGTGAACGA      GCAGCAGCGCGCCA CTGC CGACGCGCTGCTGC       GCGCCACGGGGGCGG  90 488
   Nham_3103 NONE
   Nham_3102 3424042 .. 3424059 -  -2.5  -3.72893   GATCGTCGGATCAAA             TCCGGCG ATGA CGACGGT              GTTACTTGCCGCCGT  51 27
   Nham_3101 3422624 .. 3422664 -  -4.2  -3.22314   GTCAAATCAAAATCA TAGAGCCCTCTTCTGATTCC ATC AGAAGC-GAAAAGG-CTCTA GTCATTCCGGGATGC  47 172
   Nham_3099 NONE
   Nham_3098 3421101 .. 3421112 -  -2.2  -3.95042   AAAATCCGAACGAAA                TCGC GAGA GCAA                 CCGTACAGACCGTCA  56 38
   Nham_3097 3420646 .. 3420658 -  -6.2  -3.47322   CGTGAGGACAACGAA                GCGC TGAAG GCGC                GCGTCGCGGCGCTCG  55 90
   Nham_3095 NONE
   Nham_3094 NONE
   Nham_3093 NONE
   Nham_3092 3416684 .. 3416694 -  -8.2  -3.03159   CCAAGTCTGGCAATA                 CGCG GCC CGCG                 AATTCCGGCGTAAAA  57 69
   Nham_3091 3415530 .. 3415546 -  -5.1  -3.04715   GATGGGCCGGAAAAG              CCTTTGA TTA TCAATGG              TAGTGATATTCCCCA  47 98
   Nham_3087 3404568 .. 3404580 -  -6.9  -2.59683   ATGCCACCGCACAAC                CCCGA AAG CCGGG                TCTTACCGGTACCGG  50 223
   Nham_3083 3399196 .. 3399225 -  -2.7  -2.75022   TCCGCCACATAGAAG       CCGCGGTCGCTACA CAG TGAACCGTCC-CGG       GTTTTGCCGGAGGCT  39 337
   Nham_3079 NONE
   Nham_3078 3395740 .. 3395756 - -10.8  -2.66695   GTTCTGACGAAAGAG              GCGCGG TGATC CCGCGC              GCTTGATCAATCACT  62 32
   Nham_3076 3392389 .. 3392405 -  -7.9  -3.54543   AGCCAGTCGGTCAAA              GCCCCGC ATA GCGAGAC              GCGCGGCTATGACGC  62 481
   Nham_3074 3391155 .. 3391165 -  -2.4   -3.8211   TGCGACGCACAACAA                 GGCC GCA GGCA                 CCCTCCCATCCCCGG  53 188
   Nham_3068 3386262 .. 3386286 -   -10  -4.37198   AAGCGAAACCGAAAA          GACCAGCGTC CTTAC GACGCCGATC          TCTACAAGGAGCGCA  85 183
   Nham_3062 NONE
   Nham_3061 3381445 .. 3381470 -  -4.7  -3.61398   TGGCCGCCTGAAGAA         TGCG-ACAATCG TGG CGCTTGCCCGCA         AGCTGCTCGTGGCGA  55 380
   Nham_3055 3371912 .. 3371922 -  -2.4   -3.1372   CACCCGTCACCAACA                 CACG CAT CGGG                 CCGCCCTCCACTGCT  41 39
   Nham_3054 NONE
   Nham_3053 NONE
   Nham_3052 3368992 .. 3369009 -  -2.5   -4.1023   AATTTTAAATAACAA             GACTGCG ACTG CGCCGAC              GTTAACCATGCCCAT  59 73
   Nham_3051 3363558 .. 3363568 -  -2.4  -3.61715   CAGCCGCCGGAACAA                 TGCG TCT CGCG                 ACGTTGGCCGGCGCT  47 112
   Nham_3050 NONE
   Nham_3049 NONE
   Nham_3048 NONE
   Nham_3047 3358675 .. 3358700 -  -3.1  -3.10597   CTGTTCATCCAAAAC         CTCCCGCGATG GAAA CATCGCGCTCG          TCACGGCTCACGTAT  43 26
   Nham_3046 3357376 .. 3357399 -  -8.1  -3.45027   ATCGCGCACGAAAGA          TGCTCAGCC TGCTGC GGCAGAGCA           ATACGGTGCTCTGGA  63 94
   Nham_3044 NONE
   Nham_3043 NONE
   Nham_3042 NONE
   Nham_3041 NONE
   Nham_3040 3351145 .. 3351173 -  -2.5  -3.65351   GGATCGCGATCGAAA       GCAACA-GGAAG AACATG CTTCCATATCGC        TCCACAGCTGAGAAA  51 120
   Nham_3039 3349707 .. 3349720 -  -2.3  -2.52464   GTGCTCGCCAACCCA               TCCCC TCAA GCGGA                TTTCTTCGCCGAGCG  38 17
   Nham_3038 3349107 .. 3349125 -    -3  -3.48766   TTTACAATTTAAATA             CTCAGGCA CTT CGCCCCAG             TCTGCCGATCTCCGC  49 44
   Nham_3037 NONE
   Nham_3036 NONE
   Nham_3035 3345443 .. 3345453 -  -2.4  -4.08767   CTGACCGGCGGAAAA                 CTGC AAC GCGG                 TTATCAACGCTGGCG  57 222
   Nham_3033 3342496 .. 3342508 -  -3.3  -2.59079   AATATAACTATTAAT                TCCGA TCA TCGGC                CAACGCGGCGCGTTT  40 8
   Nham_3032 NONE
   Nham_3031 NONE
   Nham_3030 NONE
   Nham_3029 3336797 .. 3336821 - -11.3  -2.74144   CTGGCATCTTGAAAG          CGCGCGACGCT CGC AGCGACGCTCG          AACAGTGGCTCAGGC  66 35
   Nham_3027 3331665 .. 3331681 - -10.1  -3.06183   TTCAGCTGCACCCAA              GAGCCGC CTA ACGGCTC              TTGGGTGTCGTTCTT  66 78
   Nham_3026 NONE
   Nham_3025 3328238 .. 3328275 -  -6.9  -3.14211   ATCCCCGGCGATGAA   TCTTCGCCGTTCGCCAC CGAT GCTAAGCACGGCGAAGA    TGCCGGGATGCGGCC  54 59
   Nham_3023 3326600 .. 3326627 -  -7.7  -2.78463   AGCCCTCTGATGAGA        GCTGAAGCCAG CATAAT CCGGGTTCAGC         TCGTCAGGTGATTCC  54 21
   Nham_3022 3325195 .. 3325209 -  -2.8   -3.2218   TGGAACATGCACCAA               CCTC GTCATTT GAGG               GAAATAGGCTTCGCA  45 161
   Nham_3021 3324447 .. 3324457 -  -6.8  -3.21276   TGTGCCTGGACAATA                 GTCG AAT CGAC                 GATTAGATATTCGAA  56 381
   Nham_3015 3318119 .. 3318129 -  -5.4  -3.14132   TGTCGGCCGGATGAA                 TGCT GTC AGCA                 TTGGCGCGGCGGGCG  49 166
   Nham_3014 3316869 .. 3316879 -  -2.4  -3.65827   CAATGGTTACGGAAA                 CGGC GGC GGCG                 ACAACAGCCCGAACG  49 202
   Nham_3012 3315332 .. 3315342 -  -2.4  -3.09516   CGTTTGATCATGGAA                 GCGG CGA CCGA                 TGAAAAAGACCCCCA  41 7
   Nham_3011 3313900 .. 3313925 -  -8.3   -3.6682   CGCCAGTGACCGAAA         TGCA-CTGGCAG CAT CCGCCAGCCGCA         GCCCGAGCGCACGAG  66 354
   Nham_3005 3309725 .. 3309741 -  -2.2  -4.18018   TCCCTCGAGCGAAAA              TGGTAC AGTAG GTACCG              GGGAATATGCCGCCC  59 48
   Nham_2998 NONE
   Nham_2997 NONE
   Nham_2996 3302344 .. 3302371 -  -5.4   -3.9941   CCTGGCACAATTAAA        CGTTCGCGCGGC AGAT GCGCCGGGAACG         GTTTGCGCGACGGCC  64 430
   Nham_2994 3299160 .. 3299170 -  -2.4  -3.32343   CTGATATGTCTAGAA                 CAGG CTG CCGG                 ACTGCATCGCGAGAT  44 9
   Nham_2993 3297061 .. 3297078 -  -5.5   -2.9155   TCTTTCAACATGACA             GCCTCTC ACGC GAGATGC              AAAGCCGTGACCGCG  48 13
   Nham_2992 NONE
   Nham_2991 NONE
   Nham_2990 3292638 .. 3292657 -  -7.2  -4.03078   GGAGCACATCATAAA            GATCGAACG TCT CGT-CGATC            CTGTACCCGGCGAGC  70 424
   Nham_2986 NONE
   Nham_2985 3287689 .. 3287722 - -10.9  -3.14132   CTGGCCGGTGAGGAA     CGCCGAGC-GGCCCGC TGT GCAGGACTGCTCGCCG     TAATAGTGCTGCATC  69 351
   Nham_2981 NONE
   Nham_2980 3279660 .. 3279682 -  -7.6  -3.09516   GCGCCCAGCATTGAA           GCTGCCGCGA GCG TTGCGGTAGC           GAGAAGCACGTTGCG  57 112
   Nham_2979 NONE
   Nham_2978 3277927 .. 3277958 -  -5.3  -2.88861   GAGCAGCGCCAGATA     CAGCA-CCATGAGCG CGAT CA-TCATGGCTGCTG      TCCCGTAGTTCGTCG  48 14
   Nham_2977 NONE
   Nham_2976 NONE
   Nham_2975 3274239 .. 3274253 - -11.4  -2.53876   CTGTATCGCAATCGA               TCGCGC CGG GCGCGA               GCCAGACGTTATCGT  65 257
   Nham_2970 3264851 .. 3264873 -  -2.6  -4.07885   CATCGCCCGTCAAAA          GCG-GCGCC CTGTTT GGCGTACGC           AGCACCATCGTATTC  56 484
   Nham_2968 3262298 .. 3262341 -  -2.2  -5.42198   GGCGAAAAAACAAAA CGGCCGCCAC-GGAGACGGAC CCG GACGGTATTCTGTGGCGACCC TGCCAACAGATTTTG  84 475
   Nham_2965 NONE
   Nham_2964 NONE
   Nham_2963 3258227 .. 3258240 -  -2.3  -3.74693   CGTCATGCCACCAAA               CCTGG CCTT CCAGT                TGTAAAAACTCGCAT  51 121
   Nham_2959 3251298 .. 3251316 -  -2.3  -3.24425   CAGATAAGCTAGCAA             GTCGCAG TGTTG CTGCATC             ATGAGCCCGCTTGGG  44 44
   Nham_2958 3249542 .. 3249563 - -17.3  -2.79749   CATGCTGAAGAGAAC           CCCCGGCAG GAAA CTGCCGGGG            TTTTGTTTTGCCGGC  89 166
   Nham_2956 3245735 .. 3245748 -  -9.5  -5.00616   GCGCCCGCCAAAAAA               GGCGC GCGG GCGCC                TCAATCCGGCAAGGC 100 183
   Nham_2954 3243265 .. 3243290 - -20.5  -4.56914   TTATCCAAATTAAAA         CGGGTCGGAGC TATT GCTCCGACCCG          TTTCTGCGGCACTGG 100 199
   Nham_2953 3242084 .. 3242100 -    -3   -3.0375   ATTAACATTATAAAG              CATCTC CGCCC AAGATG              AGCGATAGGCCGAGC  43 166
   Nham_2952 NONE
   Nham_2951 3240872 .. 3240882 -  -6.8  -3.16881   TATCCAGCCGACGAA                 GAGC GGC GCTC                 CTGCGACCGTATCGT  54 284
   Nham_2944 3232453 .. 3232472 -  -2.8   -3.4914   AACGACTATCAAATA            GGCCATCCA GGC TGG-TGTCC            CCGCCTGACGGGGGC  49 110
   Nham_2943 3230855 .. 3230885 -  -6.7  -3.57144   CGTGCGAGTGTCAAA       GCGCCGGCGCG GGTGGCGAT CGCGCCGTCTC       GCGATCTGTCGCAGA  59 427
   Nham_2940 3227961 .. 3227974 -  -3.7  -5.27335   CGCGTCAAACAAAAA               GCTGG AGCC CCGGC                TTTGATTCCATCAGA  84 203
   Nham_2938 3226513 .. 3226523 -  -6.8  -2.75844   GGCGTGACCGCAAAC                 CGGA GGC TCCG                 CCACCCTCAACGGGC  51 32
   Nham_2937 3225861 .. 3225911 -    -8   -3.6715   GCATTCAACCGGAAA CGCCGATCCCGCACGTCGAACAGA TGA TCCGCCGGGTGCGCGGGAGCGGCT TGCGCGAATAGAAGC  66 220
   Nham_2935 3224230 .. 3224242 -  -9.1  -3.45023   GCATCACCACGATAA                GCACC TTC GGTGC                CGCTTCGAAGGGCCG  64 1
   Nham_2934 3222713 .. 3222737 - -10.9  -3.28712   TCCCGTTGCCTAGAA          TCTGATTCAAC TGC ATTGAATCAGA          TTCTAAACGGGTTAG  71 440
   Nham_2931 3219780 .. 3219808 -  -8.7  -3.63694   AGCGACGGTGAACAA        CGTCAACTCGCTG ATC CAGCGCGTGGCCG        GAACGTCGCTCGCCG  65 506
   Nham_2927 3217804 .. 3217826 -  -9.8   -4.0044   AAGCAGCAGCACAAA           GGCCTGACGG CGG CCGTCAAGGC           GCGGCGCGCACGCTA  78 296
   Nham_2920 3210505 .. 3210517 -  -9.1  -4.99638   AGATCGAGACAAAAA                CTGGC AAA GCCAG                TTTTACTCTCGGCTC 100 186
   Nham_2919 3209837 .. 3209862 -    -6  -2.74461   CACGCATTCGCAAAG         CGGCCGCCAG GACCCG CTGGTGGCGG          GGCTATCGAGACTTT  49 28
   Nham_2917 3208705 .. 3208721 - -12.3  -2.87564   TCATTGCCGGACATA              GCCGTTC GAA GAACGGC              GTCGCTTCCGCTTGC  71 171
   Nham_2916 3207309 .. 3207359 - -10.8   -2.7674   CACAGCATCGAATGA CGGCCGCACCGGACGCGCAGCCGG AAG CCGCCACCGCGCCTGCTGCCACCG ATGCACCCTCAGCCT  63 472
   Nham_2914 3205316 .. 3205351 - -15.5  -3.23447   GCAAGCTCGATAACA    CCGTGCTGACGCCGC ATCTCG ACAACGTCAGCACGG     AAAACTATCGGCACT  87 371
   Nham_2911 3202997 .. 3203030 -  -5.9  -2.87211   ATTTGGTTCCACAGA     GGCCCCGGGGACAGGA CGC TCCT-TCCCCTGCCCC     GTCTGCTATGTCGGT  48 44
   Nham_2910 3200930 .. 3200966 -  -8.6  -3.06796   GTGTATGTCATGTAA   GCCCCGGCGGCCCGCAC TCCG GT-CAGCCCGCCGCAGC    CGCGGAATCGGCGGA  60 11
   Nham_2909 3200036 .. 3200056 -  -3.2  -4.09243   TACACCGCGGCAAAA           CGCAGCGCG ACGA CGGG-TGCG            GCATTACTTGCTCGC  58 42
   Nham_2908 NONE
   Nham_2907 3197582 .. 3197608 -   -11  -4.03413   AGCGTCGCATACAAA         GGCCTGAAAAAA CCG TTTTTTCAGGCA         AGTGACCTGCGAACG  85 519
   Nham_2904 3196490 .. 3196509 - -10.7  -3.57144   GCTTTGACGCTGAAA            GGCTGGC CGTCGC GCCAGCC             AACCCAGTTTAGAAT  71 148
   Nham_2903 3195926 .. 3195947 - -17.3  -5.31275   CGCGAGCACAAAAAA           GCCGGCGCT CGAC AGCGCCGGC            TTTCGGAAAGCAGGA 100 49
   Nham_2898 NONE
   Nham_2897 3190860 .. 3190892 - -22.1   -3.3514   ATCGAGACGCTATAA      CGCAACAAGGCCCCG CGT CGGGGCCTTGTTGCT      ATGCGCAATCGCCTT 100 128
   Nham_2889 3184455 .. 3184469 -  -2.8  -3.75153   TGCGCGCAAGTGAAA               GCCA TACAACG TGGC               GAACGAACGACTTAC  52 238
   Nham_2888 3183737 .. 3183761 - -17.1  -4.53303   TACCGCCACACAAAA          CGCGCCCGGCC AAA AACCGGGCGCG          CCGTTGTTAAACCGT 100 50
   Nham_2887 3183165 .. 3183186 -    -8  -3.05384   GCCGTTCGCATCGAA           CGCGCGCGA GAAGA TCGC-CGCG           GCCATCGCGGATTTT  54 268
   Nham_2885 3179959 .. 3179986 -   -17  -2.72344   TTTCACTGTGAATGA        GGGGTTCGGCGT ACCC ACGCCGGACCCC         TCGCCATTTCGGAAA  87 89
   Nham_2884 3179163 .. 3179175 -  -5.5  -4.33151   CATCAGAAGCGAAAA                GGCTC TAG AAGCC                GAACACCCAGACGAC  69 17
   Nham_2883 3178482 .. 3178499 -  -8.5  -2.51547   CCGGGAGACTAAGAT             GAATCAG CATG CTGATTC              GTTAAAGACAAATCT  57 140
   Nham_2882 3177731 .. 3177761 - -11.2   -4.2331   AATCAAAATCACAAA       GCCCCGCTTCTGAT TCC ATCAGAAGCGGAAA       GATTTTACGCTGCGT  88 30
   Nham_2879 3174823 .. 3174843 -  -8.9  -3.53343   AAGGCGTGGTTGAAA            CAGCCGGCA TTG TGCCGGGCG            TCCACGTCTTCAGGC  66 54
   Nham_2877 3173759 .. 3173794 -  -3.9  -4.45068   ATCGGCAAGAAGAAA    GGGGCCTC-GGTCG AAGTCGTCG CGCCCGGAGGCGCC    AAGGCCTACGAGATC  69 192
   Nham_2874 3168289 .. 3168323 -  -6.2  -4.63527   TGACGACGCGAAAAA     TCACAACGGCCGCAGA GAA CCCGCTGCCGTGGCGG     TCGTAATTATGATGG  78 308
   Nham_2872 3165861 .. 3165892 -    -3  -4.87626   CGCGAAGACGAAAAA      GATGCATCAGGGCCA TCA CGGCGCCAAT-CATC      CGGTCCGGGACGAGA  75 455
   Nham_2870 3164316 .. 3164354 - -12.4  -2.64981   AGACTGTCAAAGGGA   TCAGCAACGCGCCACG TCGCCTG CGCGACGCGTTGCCGC   GCGTCCGGAGCACGA  69 48
   Nham_2869 3163826 .. 3163845 - -16.4  -3.63805   ATCCGATACGGCAAA            GGCCCCGG AGGT CCGGGGCC             TTTGCACCGCTTCAA 100 62
   Nham_2867 3160704 .. 3160714 -  -2.4  -3.59979   TCCCCTCAGGCGAAA                 GCCG CAC CGGT                 GGAAAGGAAGCCTGA  47 68
   Nham_2866 3157444 .. 3157469 -  -5.3  -3.28924   CACTCGGCGTGATAA         CGGCGCTGC TGTTCGTG GCGACGCCG          GCGGTGCTGGTGGTT  50 408
   Nham_2862 3153458 .. 3153471 -  -6.7  -3.83154   CAACGACAAGTGAAA               CCGAA TCTG TTCGG                ATCAGTTTCCGAGGC  64 388
   Nham_2861 3151696 .. 3151717 - -12.9  -2.96695   CGGTTCAGGAAATCA           GGGCCGGCG GCAA CGCCGGCCT            TTTTGTTTGCGGCAG  74 296
   Nham_2858 3148949 .. 3148979 -  -4.8  -4.79955   AGACGGAGAACAAAA       CTCCCCAAAC CTCAGTCGTCC GTTTGGGGAA       ATCGCAAAAAGCCGT  76 194
   Nham_2854 3146025 .. 3146038 -  -3.1  -3.19192   TGGTAGCCAAGGGAA               TCGGCG ACA CGC-GA               GACGAGCCCGGAATC  45 461
   Nham_2850 3143896 .. 3143923 -  -7.7  -2.93623   CGTCGCAAAACATCA        GCCA-GATCGCC AGCCA GGCGGTCATGGC        GCCTATGGGCTGGAG  56 338
   Nham_2849 3142259 .. 3142272 -  -3.1   -2.8585   TTAGCCAAGGGAAAT               TCCGA AATT TCAGA                TCGTCAGGCGTTGGC  41 29
   Nham_2848 3141794 .. 3141821 -  -9.8  -2.70932   CTCCTTGTGGAATCA        GCACCCCGAGCC TACC GGCTCAAGGTGG         GCAACGCCGACCTCT  61 41
   Nham_2846 3139657 .. 3139680 - -16.7  -3.24245   TTAGCGACAAGCGAA          GCCCGCCGG GGTAAG CCGGCGGGC           AGAAAGATCAACCTA  90 33
   Nham_2841 NONE
   Nham_2840 3133121 .. 3133151 -  -4.6  -2.76815   ATGCGGCGTAAGAAC       GGGTTCCAGCGTCA TCA TGACGGTGAGACCT       TACGACCGGAAATGT  44 94
   Nham_2839 NONE
   Nham_2838 3129121 .. 3129136 -  -2.5  -3.64703   CCGCGGTGATCGAAA              GC-GGG CCGAT CCCTGC              TATTCACGACGTTGT  49 411
   Nham_2835 3127812 .. 3127827 -  -3.2  -4.05788   CGCCGCGAAAGCAAA              TCCACG CTAT CGTCGA               CAACTATGCAACCCA  58 292
   Nham_2831 NONE
   Nham_2830 3116860 .. 3116885 -  -5.5  -3.27525   GGCTCTCAAAGCCAA         CGATG-CGGA ACGGCAG TCCGCCATCG         CAATCTGCATCAAGC  52 294
   Nham_2823 3109591 .. 3109603 -  -6.9  -3.99444   AAGAACACCGACAAA                GAGCG AGC CGCCC                CCGTGCGCCTTGGAA  68 261
   Nham_2822 3108883 .. 3108919 -  -8.7  -2.73123   AAAACCTTCTAAGCA   GCCATTCCGGCAGC-GC ATCAG GCTGCCGCCGGC-TGGC   AACGTCAGATCCAGG  58 107
   Nham_2817 3103674 .. 3103687 -  -9.5  -3.05384   TGGGCTTCCAGCGAA               GGCGG CTCT CCGCC                GGGACCGACACCCTT  64 68
   Nham_2816 3102438 .. 3102455 -  -3.3   -2.8294   TACCCGTCACAACGA             TCCGCGT ACTC ACGCAGC              TACCCGCATGTCTTC  41 17
   Nham_2815 NONE
   Nham_2814 3100116 .. 3100137 -  -3.6  -3.65046   TCTCGATGGCAACAA           CGGTG-GCC TTGCC GGCGCTCCG           GCGCGGCGATCTCGG  51 441
   Nham_2812 3099094 .. 3099125 -  -2.2  -3.25204   TCATTCTCAAAGACA      CG-ATCTCACGGCCG TTC CAGCCATCGGATTCG      GAGGGAGGGTTTTCT  44 72
   Nham_2811 3097432 .. 3097477 - -19.7  -2.74865   ACTACACACATACGA CCCCCGCGCCGCGGCGG CGCTTAACCCTT CCGCCGCGGCGCCGGGA CCTTTTCGATCAGGT 100 35
   Nham_2810 NONE
   Nham_2809 NONE
   Nham_2808 3093783 .. 3093813 -  -8.2  -2.90212   GGATCATGCCATAGA       GTCTCGCTTCTGAT GGA ATCAGAGGCGGGGC       TCCATGATTTTGGTT  56 115
   Nham_2804 3091050 .. 3091088 - -24.5  -3.59979   CCTGTTTACGTCAAA   TGGCGGGGCGGGGCGGC GCGTA GCCGCCCCGCCCCGACG   ATCCCAACTCAGGCA 100 34
   Nham_2799 3084665 .. 3084676 -  -2.2  -3.09516   TCGCGGAGCAGGGAA                CGTCG CTT CG-CG                GCCGCGTAAATAACC  41 51
   Nham_2798 3083576 .. 3083625 - -16.5  -3.06492   TCAGCCATCTCAATA CTCCCGTCTGAGAGGGTG-GGCTG CAA CACCCACATCCTCTCAGGCAGGAG GCGATCTACGCCACC  89 107
   Nham_2797 NONE
   Nham_2796 3082174 .. 3082187 -  -9.5  -5.00616   GCGCCCGCCAAAAAA               GGCGC GCGG GCGCC                TCAATCCGGCAAGGC 100 67
   Nham_2791 3077084 .. 3077105 -  -5.1  -3.78775   GGGCTCATCAGCAAA           GTTTGCAGC GATA ACTGCAACC            GCGGCCTGTGGAACA  58 139
   Nham_2786 3072034 .. 3072061 -  -9.8  -2.70932   CTCCTTGTGGAATCA        GCACCCCGAGCC TACC GGCTCAAGGTGG         GCAACGCCGACCTCT  61 353
   Nham_2785 3070541 .. 3070566 -  -7.5  -3.76176   GAAATGGATCAAGAA         GCAGACCGCGAC CAG GTCGCTG-CCGC         CGTCTTCACGCCCGG  63 194
   Nham_2776 3060918 .. 3060941 -    -8  -2.53876   CCGGATGCTAATGCA          TCCCGTCGCC TAAA GGCGAGGGGT           TTACTGATCCCAGAA  53 88
   Nham_2774 3059570 .. 3059595 -  -4.6  -4.14243   GAGGCGACGGGAAAA         GGGGCTTGCC AAGGCG GGCAATGCCC          GAGTGCGCCGTGGGT  65 497
   Nham_2760 NONE
   Nham_2759 3042314 .. 3042344 -  -6.2  -3.78953   ATGTCGAGCATCAAA      TCGGCG-CGA-CCA TCAAT CGGCTCGTCGCCGA      CAAGGGCTATAGGGG  60 376
   Nham_2757 3040356 .. 3040366 -  -2.4  -3.59262   CGCCACATTGGCAAA                 GTCG ATG CGGC                 CGCCATTTTCCGGAA  47 482
   Nham_2754 NONE
   Nham_2753 3035381 .. 3035395 -   -10  -2.64933   GATGGACGCACATCA               CGATCG CAG CGATCG               GAGGCCCCCTCTCCA  62 147
   Nham_2752 3033762 .. 3033779 - -12.7  -5.53288   CGCAATGTAAAAAAA             GCCCGGA TCGA TCCGGGC              TTTTCTGTTTCGTGA 100 90
   Nham_2750 3032741 .. 3032762 - -12.3   -5.4505   CCGCGCAACAAAAAA           GCCCCGTCA TTGC TGACGAGGC            TCCCTGAACGCCCGT 100 178
   Nham_2749 3031522 .. 3031541 -    -5  -4.43189   ATCAATCCGAGAAAA            TCGGACGA TCAA TCATCCAA             AATGTTATAATCCCA  70 376
   Nham_2742 3022879 .. 3022906 - -10.5  -5.65513   CACGAACTAAAAAAA        TTGCGGCCCGG TTCGAT CCGGACCGCAC         AGTCGTGGAGGAAAT 100 44
   Nham_2738 3017757 .. 3017789 -  -3.4  -4.25104   CGCCGCCGACGAAAA     GCGT-CTGCA-CACCT TCG AGGAGTTGCGGCACGC     CACCGAAGGATGGCT  64 219
   Nham_2736 3012956 .. 3012969 -  -9.5   -3.8901   TGCGAAACGACCAAA               GCGGC GATC GCCGC                GGCGAGCGCGAATAT  74 422
   Nham_2730 3008348 .. 3008372 -  -4.1  -3.07344   GGATGCGGGAAGACA          GCTACGGTCAC ACC GCGACCTCTGC          CTTGATATGCGGATG  45 8
   Nham_2729 NONE
   Nham_2728 NONE
   Nham_2727 NONE
   Nham_2726 3005340 .. 3005364 - -14.4  -3.10531   TCAAAATCACAGAGA          CCGCTTCTGA TTCCG TCAGAAGCGG          AATGGCTCTAGTGCC  83 33
   Nham_2725 3003544 .. 3003576 - -10.6  -3.51934   TGGTGGCGACAAAGA      CGTTGATGGCCGGG TCAAG CCCAGCCATCAAAA      CGCTCGACGATGTAG  71 49
   Nham_2723 3001371 .. 3001387 -  -6.5  -5.72622   CGCAGAAATAAAAAA              GGGCC TCTGAAG GGCCC              CGGCACACCGCCTTG 100 249
   Nham_2722 2999398 .. 2999425 -  -7.1  -3.57561   TTGCAATTTCCTAAA       TGGTCATGCCCGC GAAG GCGGGCAT--CCA        GTACTCGCCGACGTT  60 132
   Nham_2721 2998803 .. 2998824 -  -2.1  -3.48276   CCTGCCGGGAGACAA           GCCCGGCGA CGTT TGACCGGTC            GCGCGCCGACATGGC  47 42
   Nham_2720 2997285 .. 2997312 -  -3.4  -4.56597   CTCTGCTTGGAAAAA        TCGGCATCAC-CA TTA TGCGCGAGGCCAA        CCTGCGTGCCAGCGG  69 371
   Nham_2717 2993990 .. 2994005 -  -3.2  -3.85698   TTTCTTGCTCATAAA              GCGAAC TCCG GTTTGC               GGCGACCTCAAGACA  55 61
   Nham_2716 2992903 .. 2992925 -  -3.2  -4.19506   ATCGCAATGCCAAAA           GATGGTCAGC GAG GCTGCCCTAC           TCCATCCGGGAAGCG  60 70
   Nham_2715 2990957 .. 2990974 - -14.1  -4.33928   TATCGCAAATACAAA             CGGCGCC GCGA GGCGCCG              TCCGATTCGTTTCGT 100 57
   Nham_2714 2990146 .. 2990163 - -14.1   -4.7416   GCAAAACGTGAAAAA             GCCGCCG AATC CGGCGGC              TTCCTCATATCGTGG 100 60
   Nham_2713 2989063 .. 2989077 -  -4.2  -4.90525   CAACGTCAAATAAAA               CACGTA CTA TTCGTG               TATCTTATGCCGCAA  78 193
   Nham_2712 NONE
   Nham_2711 2986884 .. 2986922 -  -3.9  -2.91452   ACGATCGCAAGCAGA  GGGAGAAAGCCGCGAGTCA TCA TG-CTT-CGGCTTCCTCGC  GCATTGCCGATGGCA  44 6
   Nham_2710 2986276 .. 2986293 -  -4.1  -3.73953   ATGACGGCCACGAAA             CACAAGC GGGG GCTCATG              GCAATGACTCGCGCA  54 21
   Nham_2709 2985606 .. 2985616 -  -8.2  -3.69395   GCGATCAGTGAATAA                 GCGC TCC GCGC                 AACAAGGTCCTGACT  66 105
   Nham_2708 2983189 .. 2983232 -   -17  -3.14931   CTGACCCGCGACCAA CGCTAGAGCCTCGCTTCTGAT GGA ATCAGAAGCGAAGCTCTAT-G ATTTTGATTTGACGG  89 120
   Nham_2706 NONE
   Nham_2705 2980769 .. 2980802 -  -5.9  -3.55761   CATGGACCCCGCAAA     GACACTCATCCCCGGG AGC CCCGGCGA-GTATGCC     TGGGGCGGTGCTGCG  57 253
   Nham_2703 2978113 .. 2978124 -  -5.8  -3.89614   TGTAATTCGCACAAA                GACG TCAA CGTC                 GAAGCCTGTTCGTCC  61 149
   Nham_2702 2976571 .. 2976585 -  -4.2  -4.63218   CCGCTGTCAAGAAAA               TGCTGC ATC GCATCA               ATCCTCATTCGACTA  70 120
   Nham_2701 NONE
   Nham_2700 NONE
   Nham_2699 2971310 .. 2971340 -  -6.6  -4.17089   CCGAAACCGCCAAAA       CGGCGGAGCACGCA TGA TGCGAGCAACGACG       GCTTTCGGATCGGTT  69 109
   Nham_2698 2969947 .. 2969957 -  -2.4  -3.65351   GGAGGTTCAGCCAAA                 GCGC TCT GCGG                 CAAACGGTCTCGGAT  51 6
   Nham_2697 2969466 .. 2969482 -  -4.4  -3.34344   CGATCCCCGAATGAA             CGTCGCC TTGT GGCGA-G              CACCACGATGTCATG  51 121
   Nham_2696 2968233 .. 2968255 -  -2.6  -3.53091   AGCGCCCGCGGCAAA           GCTGAGCC GGGTTAG AGCGCAGC           CGAGGCCGAATCCTG  47 14
   Nham_2691 NONE
   Nham_2690 2960165 .. 2960177 -  -4.7  -4.08394   ACATCTGCGCGAAAA                CGCGC TTT GCGCT                GTTGCCCTGACATGA  62 61
   Nham_2689 2958365 .. 2958380 -  -5.4  -3.05463   ATCCGCGCCACTCAA              GCCGAA GTGG TTCGAC               CGGCGGCCGCTCCTG  49 67
   Nham_2688 2955656 .. 2955686 - -11.2  -3.12207   AATCAAAATCATAGA       GCCCCGCTTCTGAT TCT ATCAGAAGCGGAAA       GGCTCTGGATTGCTT  69 163
   Nham_2686 2954157 .. 2954170 -  -3.8  -3.10796   GGCGACGAGCGAACA               GGAC CGGTTC GTCC                GTCCTCGCGGTGCTT  45 39
   Nham_2685 NONE
   Nham_2684 NONE
   Nham_2683 NONE
   Nham_2682 NONE
   Nham_2681 2948226 .. 2948266 - -22.7  -5.94713   ACGCTATAAAAAAAA  CACCGTCGGCGCTGGAG TTCAATT CTTCAGCGCCGACGGTG  TTTTTATTGTCGGCG 100 77
   Nham_2678 2942328 .. 2942342 -  -2.8  -3.90316   ATGCCTCGAAAAAGA               CCAG ACCGACG CTGG               GCATGCCGGTTCTCC  56 400
   Nham_2676 2940477 .. 2940520 -  -8.4  -3.06183   GTCATTGCGAGCGAA GCGAAGCAATCCAG-G-TCT TTCTTG AGATCTCTGGATTGCTTCGG CGCGATGCGCCTCGC  60 73
   Nham_2671 2936209 .. 2936231 -  -4.1  -3.01712   CCTGGCGCCGCAACA          GCGTGACCGC TCAG GCAGCCA-GC           GTGGTCTCGACCAGC  44 13
   Nham_2670 2935575 .. 2935621 - -12.3  -2.74157   CAATGACCACATAAG CAGATCGACCACCACCGGCGGC AACG GCCACCGATGATGGCCT-TCCG AAAAGATTCAAGCCG  70 33
   Nham_2668 NONE
   Nham_2667 2932967 .. 2932980 -  -2.3  -3.05844   TGCTTCATGCGAACA               GCCCG TGCA CGAAC                CATCTTGGCGGCACG  41 1
   Nham_2666 2929388 .. 2929430 - -13.8  -3.06183   GTCATTGCGAGCGAA GCGAAGCAATCCAG--TCTT TCTGT AAGATTCTGGATTGCTTCGC TTCGCTCGCAATGAC  79 60
   Nham_2664 2927269 .. 2927292 -  -2.4  -4.09685   CGGCATCGGTGAAAA          CCTTGGACAT CAGG ATATCCATAG           AAAGCGATCCCTCAG  56 218
   Nham_2663 2925269 .. 2925279 -  -2.4  -4.75174   CAGGTAACTGAAAAA                 CGCG CGT CGGG                 GAAAGCGTACCGCCT  70 174
   Nham_2659 NONE
   Nham_2658 NONE
   Nham_2657 2918437 .. 2918477 - -25.7     -3.81   ACGATCTGACAAGAA  CTAGAGCCCCGCTTCTGAT GAA ATCAGAAGCGGGGCTCTAT  GATTTTGATTCGACG 100 114
   Nham_2655 2915820 .. 2915839 -    -7  -4.46267   ATAACCCAAGCAAAA            GAAGGCCG AATA CGGCCCGC             TGCTTCTCGGTCAGT  76 523
   Nham_2653 2914580 .. 2914598 - -10.2  -3.65224   ATTCGACGCGAACAA             GACAGCGC AAA GCGCCGCC             AGAAGGACGGTTGGT  75 64
   Nham_2649 2912236 .. 2912248 -  -5.5  -4.13767   TCGCTCAGCGCAAAA                TCGGC GAT GCCAA                TTCGTCGCAAACTCG  66 93
   Nham_2648 NONE
   Nham_2647 2910600 .. 2910627 -  -6.9  -3.34398   TGGCGCTGCGAAATA        CGCGCAGGTCGC GATCG GCG-CCAACGCG        GTGCGTTGAAACGAA  58 149
   Nham_2643 2905986 .. 2905999 -  -4.5  -2.63102   AGTACTCTGATATCA               GGTGC TCTC ACACC                ATAGAGATCGACAAT  43 19
   Nham_2642 NONE
   Nham_2641 2902551 .. 2902572 -   -13  -3.27525   CCGCGCCAAAGTGAA           GGCGACCG AGGCCG CGGTCGCC            GGCGGCCGCATCACG  74 121
   Nham_2631 2891248 .. 2891282 -  -4.8  -3.53012   GGCTTGGGCTGCAAA     CCGTTCCCGCACGCCA TCC TGCAACGCGGGCACGA     GAGAGGCCATCATCG  53 50
   Nham_2630 NONE
   Nham_2629 2888390 .. 2888415 - -12.5  -2.56095   TGCACAGCGAATCCA         GACGCCGCCCA ATTC CGGGCGGCGTT          TTCATGTGAGCGGAT  71 51
   Nham_2628 2887192 .. 2887206 -  -2.1  -3.84406   CCGGCATGACAAGAA              CGACGC GCGC GCGT-G               CAGGATTTATTTCAG  53 32
   Nham_2627 2886575 .. 2886603 - -13.3  -3.69359   ATCAAAATCATAGAA        CCTCGCTTCTGAT TCC ATCAGAAGCGAAA        AGGCTCTAAGGCATC  88 102
   Nham_2623 NONE
   Nham_2622 2881109 .. 2881132 -   -16  -3.06183   GTCATTGCGAGCCAA          CGGGCCGGCGC AAG GCGCCG-CCCG          ATGATAAACTCCGCG  88 137
   Nham_2619 2876229 .. 2876244 -    -6  -4.12188   TCACCACCGGCAAAA              GCGGCG TGCT CGGCGC               GGTGCTCGGCCGCAG  67 133
   Nham_2616 2873873 .. 2873883 -  -8.2  -4.18197   ACCGTCGATGGAAAA                 CGGC ACA GCCG                 TCGTTGACCTCAGGG  74 92
   Nham_2610 2867452 .. 2867462 -  -2.4  -3.68341   AACGGTAGTCAATAA                 GCGG CCG CAGC                 CAACCATACGGACAA  51 59
   Nham_2608 2865722 .. 2865746 -  -2.8  -3.44527   CATTCACGATCATAA          CATGATAGGG GCCAT CCCGATAATG          GGCAACCTCAGGCGG  47 80
   Nham_2607 NONE
   Nham_2606 NONE
   Nham_2605 NONE
   Nham_2604 NONE
   Nham_2603 NONE
   Nham_2602 NONE
   Nham_2601 2859090 .. 2859102 -  -9.1  -3.35996   TATTTCGACCGACAA                GCTGC GCG GCAGC                CATTTCGGCGCCCGG  63 425
   Nham_2598 2856256 .. 2856294 -   -11  -3.79906   GGACCGTGAGAACAA  CGGCG-CGGG-CGGACCG CGTCC CGGTCAGACCCATCGCCG  TGCTATCGCCTGCGC  81 28
   Nham_2597 2854772 .. 2854791 -  -7.8  -3.14564   GGATGTCCGGACGAA            CCGGGTCA GAGG TGAACCGG             GCTACTTCAGCCCCG  57 27
   Nham_2595 2852458 .. 2852479 - -17.3  -4.30911   CAATCAGAATACAAA           GGGCGCGGT GCGA ACCGCGCCC            TTTTGTTTTGTGTAT 100 227
   Nham_2592 2849503 .. 2849525 -  -5.4  -3.53012   GCCTCGGCGGCGAAA           GCAGGTCGCC ATG AGTGACCGGC           GCCGCATCTCGTCGC  55 75
   Nham_2591 2848469 .. 2848515 - -12.4  -2.79183   CCCAGCCTCATCATA TCCGCAT-TCCGGACCGGCG-CG CGAG CGACGCCGG-CCGGACAAGCGAA GGTCGGTTTACTGCG  70 33
   Nham_2590 2847855 .. 2847876 -  -5.7  -3.53012   CGGGGCCGTTGCAAA           CGCTGCCGT TGAT ACGGCCCCG            GTTCAGCAACGGATC  55 39
   Nham_2589 2847009 .. 2847021 -  -6.9  -3.93288   TTTGATGGAATCAAA                GCCGG GCT CCAGC                TTTTTGTTTTGACGC  66 160
   Nham_2588 2846291 .. 2846303 -  -4.7  -3.53444   CGAGTTCGCGGCAAA                CGGCG GCA CGCGG                TTATCACGCGGCCTT  53 29
   Nham_2586 2844145 .. 2844173 -  -2.4  -2.78384   CGGTCGTTGACGATA       CGGTCCG-ACATGG TCC CC-TGTTCAGGCCG       ACTGCATTGAAGCTG  39 116
   Nham_2585 2843505 .. 2843544 - -13.4  -3.48276   TTGCGCGCTACACAA  GCTTACGCC-GCGCGCGCG TCG CGCGCGTGCAGGCGCTCGC  GCAACGGAACGGCCG  79 205
   Nham_2582 2840813 .. 2840829 -  -3.6  -2.91274   GGGATGGCAACGAGA              TGGTCG GCAAA CGACCG              GTGAGAAGTTATGAC  44 34
   Nham_2581 2839756 .. 2839768 -  -3.3  -3.37245   GCACTGGAACATCAA                GTTCG CGG CGATC                AACTGGATTCATATC  46 284
   Nham_2579 NONE
   Nham_2578 2837181 .. 2837201 - -12.6  -3.61103   CAACGTGAGGCTAAA            GCGCGAAG CGGGT CTTCGCGC            AGACATCCCGGCCAT  81 50
   Nham_2576 2835840 .. 2835875 -  -8.2  -2.73124   GTCGAGTTCGTAAAT    CGCCATGACGGCCTCC TGCA GGAGGCGACCATGCCA     CGACGTAGTTCAGGC  54 35
   Nham_2575 NONE
   Nham_2574 NONE
   Nham_2573 2833769 .. 2833788 -   -10  -3.30124   GTTCATTCTCGACAA            CCAGAACG AGGA CGTCCTGG             CCTGGACCAAGACCG  66 353
   Nham_2570 2831346 .. 2831358 -  -6.2   -3.4072   CACTCCTGAGCACAA                GCCG GATAT CGGC                AGGACGATTTTTTAG  56 170
   Nham_2568 2829504 .. 2829514 -  -2.4  -3.53224   TATCGCTTGGCGAAA                 CTGC GGC GCGG                 GGTCACGGGAGTGCG  47 76
   Nham_2567 2828423 .. 2828458 - -17.7  -3.75153   TTCGTTCAACGCAAA    CAAAAAGGCGCCACG GGTTGT CGTGGCGCCTTCTCG     ATTAGCCAAGGGTCG 100 46
   Nham_2566 2827344 .. 2827356 -  -4.1  -3.09803   CAATCTCAGGGAATA                CCTGT TCA ACAAG                CACGCGATCCGGCAC  45 295
   Nham_2561 2823690 .. 2823711 -  -2.9  -4.36554   GACCAGCACAACAAA           GACGACCTGG ATA CCTGG-CATC           GCTGGACGCAAGTCG  64 83
   Nham_2560 NONE
   Nham_2559 NONE
   Nham_2558 NONE
   Nham_2557 NONE
   Nham_2556 NONE
   Nham_2555 NONE
   Nham_2554 NONE
   Nham_2553 2813561 .. 2813580 -  -7.8  -3.08679   CCGCTGGATCGAATA            TGCCGGCG GCTA CACCGACA             TGCTGGCGCAGCGCG  54 390
   Nham_2550 2810156 .. 2810168 -  -9.1  -4.24149   CCATCAAAAGAACAA                TCCGC AAT GCGGA                TGTCATGATCGTGTT  78 99
   Nham_2549 2809315 .. 2809342 -   -12  -2.83073   AGGCCGAGGAAGAAG        CCGCGCGCGA-GA CCG TCACCGCGCGCGA        TCAGAAACTGAGCTG  70 103
   Nham_2547 2807227 .. 2807264 -  -6.1  -3.10715   CCCATCAGGATGGAA   TGGCCGGTCGGCGACAC CTTG GCGTCGCCGTCGAATCA    AGTTCCATCGGCTGG  52 280
   Nham_2546 2805492 .. 2805506 -    -7  -3.54424   GGCGACCGCCCCAAA               GCGCGG TTC CGGCGC               AGAGGATCCGCGACA  60 193
   Nham_2545 NONE
   Nham_2544 NONE
   Nham_2543 2802885 .. 2802910 -  -2.6  -3.35813   TGTCATGGCAAGGAA        TTACG-CGACCG GCAC CGG-CGTCGCAA         CCCTGAAGGACCGTC  46 137
   Nham_2542 2800851 .. 2800861 -  -6.8  -3.76402   ATCTGACGCAGCAAA                 TGCG TAA CGCA                 CTGCCACGAGGGTCT  63 417
   Nham_2539 2798051 .. 2798108 - -10.4  -2.91264   GGTGGGACGGATAGA CGCG-CGGGACGACCGCGCACGCGTCGC GCGG GCGACG-GAGCGCAGCCAGGCCGACGAG GTCATGGCGAAGCTC  61 464
   Nham_2537 2795061 .. 2795073 -  -3.3  -3.19091   ACAGGCATCGAGTAA                CTGGC ATC GTCAG                CTTCACTGCCAAATA  45 478
   Nham_2536 2793703 .. 2793726 -    -6  -3.58343   CCGATCATCGCCAAA          GTCAGCCA GGAGACGT TGGCCGAC           ATGATCGGGACCACG  57 213
   Nham_2534 2791723 .. 2791734 -  -7.2  -3.06696   TGTCTTGGGAATAGA                GCCG GTTT CGGC                 GCGGTCAACAAGCCA  54 135
   Nham_2533 2791304 .. 2791329 -  -8.2  -4.51174   GCACGATAAGCAAAA         GACCGCCGGC TTTACG GCTGGCGATC          TTCATCTCACTCCGA  78 122
   Nham_2532 2790552 .. 2790582 -  -6.6  -3.19653   CCAGAACTTCACGAA       CGAGCTTCGCACTC GCA GCGAGCGACGCGCG       GTTTCTTCGGCAAGA  54 169
   Nham_2531 2781740 .. 2781752 -  -6.2  -3.87869   GGAATTGGTGACAAA                GCCG CTGTT CGGC                CATTCGTCGATATTC  64 135
   Nham_2530 2781269 .. 2781284 -  -2.5  -4.02334   CACCGATATCATAAA              GCGTC TGCATT AACGC               GCCTGGCAAACACCG  56 131
   Nham_2529 2779346 .. 2779367 -  -9.4  -3.40403   TCGCGCGCACGACAA           CCAAGGCG GAAAAG CGCCTCGG            TTGCAATACTCATTT  67 35
   Nham_2528 NONE
   Nham_2527 2776638 .. 2776667 - -12.1  -3.06133   GAATTTCTTAGCGAA       GCTGGTGGACGAC GACG GCCATCCACCGGC        TGTCGCCCCTGTCTA  73 38
   Nham_2526 2775532 .. 2775553 - -10.1  -3.28924   CATCCTCTCCCACAA           CACCACACC CTCG GGCGTGGCG            CCGAAATCCAACCGC  68 191
   Nham_2524 NONE
   Nham_2523 NONE
   Nham_2522 2773281 .. 2773314 - -10.2  -3.09492   CGCTGAATCTCAAGA     CCACGCCGGCGGCGC TGCTG ACGCCGCCGAAG-GG     CCGTACCTGACCGCT  66 66
   Nham_2520 NONE
   Nham_2519 2772082 .. 2772096 -  -8.6  -3.27525   GCTTCCCAAATTTAA               TCGAGA TCG TCTCGA               TATTTGCGGTTTCGA  63 7
   Nham_2516 2768719 .. 2768731 -  -5.5  -2.91924   CGACTCTTGACAAAT                GAGGT ATG ACCCC                GGTTGTGATGATCGG  48 492
   Nham_2511 2765278 .. 2765288 -  -6.8  -3.53224   CAGCGGTTTTGTAAA                 CCGA AGG TCGG                 GAGTTCGATCCTCTC  60 94
   Nham_2510 NONE
   Nham_2509 2763299 .. 2763328 - -17.2  -4.07885   GACGGCGCGCGAAAA       CGCCCGCTCGCA TGGCGT TGCGAACGGGCG        CTTGTTTTCTCGGAT 100 51
   Nham_2494 2751594 .. 2751637 -  -6.6  -2.78816   CCACTGGTCATGACA GCGGCTACCTATGACCGGCAG CTA CGGCCTGTC-CAGCTAGACGC GGTTAGGCGTATGAA  49 60
   Nham_2493 2750599 .. 2750610 -  -3.6  -4.56597   CGGCCGTCCCAAAAA                GGAC GGCA GCCC                 CTTAACATGCTGCAA  70 272
   Nham_2492 NONE
   Nham_2491 2748550 .. 2748560 -  -2.4  -4.48299   CCACACGCAAACAAA                 GACG AGG CGGC                 CGCCAACCAAGCCAC  64 116
   Nham_2490 NONE
   Nham_2489 2746772 .. 2746795 -    -8  -3.74747   TCAAGTTTGATGAAA          TGGGAGCGGC CTTA GCCGCTCCGG           GTTTTCGGTTAGACC  66 34
   Nham_2488 NONE
   Nham_2487 NONE
   Nham_2486 NONE
   Nham_2485 2744926 .. 2744940 -  -2.8  -3.63627   CCGCCAGATCCCAAA               CGGA CGCTTGT TCCG               ATCGGTAACGCGAAT  52 76
   Nham_2484 2744488 .. 2744498 -  -2.4   -3.4252   GTTCAGCCATCAGAA                 GCTC CAC GCGC                 GGTATGGTTCCAGAA  46 9
   Nham_2483 2744054 .. 2744078 -  -3.5  -3.17688   CAATCACGCGATCAA          GGTTGCCGG CGCGCAT CAAGCAACC          TCCCGCATGATCGCC  45 16
   Nham_2482 NONE
   Nham_2481 NONE
   Nham_2480 NONE
   Nham_2479 NONE
   Nham_2478 NONE
   Nham_2477 2738775 .. 2738802 -  -9.8  -3.09516   TCTCTCATCAGGGAA        GCCCCCGGGA TTTACTCC TCCCGGGGGT         TTTCTCTTTTTTTGA  64 46
   Nham_2476 2737477 .. 2737494 -  -4.9   -4.4874   GGCAAAAATCCAAAA             CAAGTCA GTGC TGACTTA              TCTTTGTTAAGACGC  70 189
   Nham_2475 2736696 .. 2736725 -  -5.5  -4.64861   CCTCGGGAAAAGAAA       CCCCTCCGGGCAG GAGA CAACCGGGAGGGT        CGTTGCGACGCGGCG  75 161
   Nham_2474 2736299 .. 2736314 - -11.8   -5.5112   CTGAGCAACAAAAAA              GCGCGG TTGC CCGCGC               CATCTTTGCCGAGTA 100 68
   Nham_2473 2735818 .. 2735829 -  -2.2  -3.91897   TCGCGCACTGACAAA                GCAA CCTG TCGC                 TAGCGTTTCTGAGGG  53 203
   Nham_2472 2735289 .. 2735307 -  -4.4  -3.28712   GCTCTCTGCGGATAA             GCCGGTCG CGT CGAACGCC             GTTCATTATTCGACT  49 80
   Nham_2471 2734202 .. 2734213 -  -7.2  -3.91716   TCACGGCCTAAATAA                GCGC ATCA GCGC                 GTTAAAAGCGGCTGG  68 391
   Nham_2469 2731749 .. 2731787 - -14.7  -3.97019   AGCAAGCGTAAAGAA  GCA-TAGCGACGGACGGCG CTT CGCCGTCC-TCGCTGGTGC  GAGGGTCCGCGCTCT 100 500
   Nham_2468 2730299 .. 2730315 -  -7.9  -2.82834   CATCTCACCAGTACA              CCGCCGA CGC CCGGCAG              GCTCCCGTTCAACAG  53 68
   Nham_2463 2722552 .. 2722573 -  -8.7  -3.28924   GATGGCCGCGCAGAA           GCTGCCGAA CGTG TTCGCCAGC            CCCGGCGTCGAGGAT  60 503
   Nham_2460 2720255 .. 2720271 -  -7.9  -4.91429   AAACCGGAAACAAAA              GCTCCGG TCA CCGGATC              TATCCGGCCGCCACG  90 25
   Nham_2459 2718685 .. 2718699 -  -7.1  -4.39002   AAACGTTCTAGAAAA               CGGCT CATAC AGCCG               CCGCTTTTTTCCGTA  74 69
   Nham_2456 2715736 .. 2715746 -  -6.8  -3.06302   ACCATCTCCAGTCAA                 CGTC AAT GACG                 CAATGTTTTTATTGT  54 87
   Nham_2455 NONE
   Nham_2454 2714628 .. 2714646 -  -9.5  -4.11371   GAATACGCGCTAAAA             CCCCCGG CTCCT CCGGAGG             ACAATACTTGTAGTT  80 92
   Nham_2453 2713484 .. 2713503 -  -3.4  -3.30159   CCAATCTCGCCAGAA            GGCGCAGG CCGG CGTCCGCC             AGCAGTTCACCCCCC  45 56
   Nham_2452 2712328 .. 2712365 - -11.1  -3.01924   GACCGTTTCGCAAGA   CCGGCGACGATGGCGTC TCCT GACGCTTTGGGCGCCGG    CAATTCGAGGAATGA  69 476
   Nham_2446 2707412 .. 2707422 -  -8.2  -4.74801   CAACGTCAGTAAAAA                 CGGC CAA GCCG                 TTCGTAGGATTACCT  87 51
   Nham_2443 2705206 .. 2705227 -  -2.9  -2.57243   CGACGACCAGAACAC           GCGCAGACA CCGC TGTCTCCTC            AACCCACGAACCGAC  40 24
   Nham_2442 2703714 .. 2703726 -  -7.7  -3.45768   GCGAAGATCAAGTAA                GATCG CTG CGATC                GACGGTGAATTAGAG  61 141
   Nham_2436 2696546 .. 2696559 -  -3.1  -3.62597   CGTATCCCGCAAGAA               CAAGC GGTG GCTTA                CTTATATACCGAGGT  49 56
   Nham_2433 2693733 .. 2693743 -  -3.2  -3.33815   ATTGGCCTCAATGAA                 CTGC ATC GCAA                 CCTCCGGCTATCGCG  47 121
   Nham_2432 2692892 .. 2692907 -  -3.2  -3.03212   AAGATCAATGACAGA              GCACAA GGCA TCGCGC               GCGCCCTGCGAGCTA  43 38
   Nham_2431 2691822 .. 2691835 -  -3.1  -3.24747   GCGCGACATCACCAA               GA-CGC TGA GCGCTC               CCGAACTCGCACAGG  44 213
   Nham_2429 2690735 .. 2690769 -  -3.5  -3.53012   TCCTGTGCCCGCAAA    CTGGCGCGCGACGGCA AACA TGCCA-CAAGCACCAA     CTGTTTCGAATTATC  49 36
   Nham_2428 2690001 .. 2690015 -  -4.9  -3.55761   TATCGAGCGCCGAAA               CCGAC GACCG GCCGG               CGGTGTTGCCTGCCC  53 62
   Nham_2427 2689336 .. 2689350 -  -4.2  -3.28864   GGACCAGCATAAAAC               GCAATC GGC GAATGC               AAATGCAGATTCCCC  47 259
   Nham_2426 NONE
   Nham_2425 2687828 .. 2687866 - -14.7   -2.8991   AGTCAAGAAGATAAG   GCCAGAGTCTGATTCGA CGCAT TTGAAACAGACTCTGGC   GGCAAGCACCGCCCC  82 52
   Nham_2422 2684159 .. 2684182 -  -6.6  -2.88544   GGTCACGGCGACACA          CGGAGCGAAC CCAT GTTCGCGCAG           GTGCATTATGGCGCT  51 31
   Nham_2421 2683281 .. 2683314 -    -3  -4.20817   TACAGTTGAAAACAA     CGATCGACCACGCCG GACAA CGGCG-GGCGAAACG     GGACGTTGAACAGAG  60 85
   Nham_2419 2680643 .. 2680664 -  -8.6   -4.9792   CATCCCATAGAAAAA           GCACGGCC GATGAT GGCCGGGC            TTTTTCATTTGAGGA 100 54
   Nham_2417 2678265 .. 2678280 -    -6  -2.79098   GGCATGGATGAACCA              CGCGCG GATT CGCGCC               AGCCAAATCCGGGAG  49 94
   Nham_2416 2675644 .. 2675668 - -21.5  -4.61873   GTCCACAAAGCAAAA          CGGCCGGCACT TGA AGTGCCGGCCG          TTTGATTCTTTGCGG 100 47
   Nham_2407 2667847 .. 2667869 -  -4.9  -3.60431   AAAACCAGCCGCAAA           GGTTCCA GCTCTCTAT TGGAACC           TCAACGATTTGAGAT  53 166
   Nham_2404 2665035 .. 2665054 - -11.4  -3.06708   GAACGCACACAGACA            GACCGGCG CGCA CGCCGATC             GATCAGCCGACCGCG  69 189
   Nham_2403 2664348 .. 2664364 -  -2.2  -3.36273   CTGCGCCAAGAGCAA              CAGCGA TTGCC TTGCTG              CAAAACAGGCTGGCA  46 63
   Nham_2402 2663149 .. 2663175 -  -7.8  -2.53409   GACGAACGCAGCAAG         CCGCTGTCGGAC ATC GGGCGCCAGCGG         TCGCGTGAGTTCGTC  53 39
   Nham_2401 NONE
   Nham_2400 2661041 .. 2661053 -  -6.9  -2.54634   CGGCACATGACGAAC                CCACC CGC GGCGG                CCATCAGCGTCAGCT  50 388
   Nham_2399 2660619 .. 2660634 -  -2.4  -3.17075   CCTTTCGCAACTCAA              GCCCGG CTCG CCGGAT               TCGCAGCGGCGTGAT  41 6
   Nham_2398 NONE
   Nham_2397 2659140 .. 2659156 -  -3.5  -4.82128   CTATCAAAGAGAAAA              CACCGCG ACC CGGGGAG              CCAACAAGCGGCCGC  73 453
   Nham_2394 2657508 .. 2657532 -  -9.9  -3.56643   GGCAGAGGCTGGAAA          GGGACCCAACC TGG GGGTGTGTCCC          ATCGGCAACGATGTT  69 89
   Nham_2393 NONE
   Nham_2392 NONE
   Nham_2391 NONE
   Nham_2390 2653265 .. 2653278 -  -9.5  -3.21099   TTCCTTGATTAGTAA               GGGCG CATC CGCCC                GGTGGCGGCGTAGCG  66 5
   Nham_2389 NONE
   Nham_2388 2651459 .. 2651478 -  -6.3  -2.73875   CTTTTTCGAAGATTA            GGCCGGC TCAATG GCGGGCC             ACGATAGGGTGAAGG  49 66
   Nham_2387 NONE
   Nham_2386 NONE
   Nham_2385 2649161 .. 2649199 -  -2.5  -2.61681   CCCCAACTCGACAAT  GCGATCAATGATGCTGGAC ACG GTTCAG--TCCTCGATCGC  GACCGACGCGATATT  38 11
   Nham_2384 2648434 .. 2648458 -  -4.9  -3.05384   TGTTTCGCGATTGAA          GCCGGTCGA GGCCAAG TCAGCCGGC          CTTCTTCTCGTTCGG  47 224
   Nham_2383 NONE
   Nham_2382 NONE
   Nham_2381 NONE
   Nham_2380 NONE
   Nham_2379 2644013 .. 2644023 -  -4.6  -3.66787   TGAAAGGACACAGAA                 GCCA TAT CGGC                 TCTCCTTGGGTTGAG  56 62
   Nham_2378 2642572 .. 2642590 -  -4.4  -3.44622   GATGGCGAGAACGAA             GGCCGTGC TTT ACGCAGCC             AGCGAACCGGAGCTG  51 16
   Nham_2377 NONE
   Nham_2376 NONE
   Nham_2375 2641302 .. 2641321 -  -5.6  -3.54424   GGCCACCGCGCCAAA            CATCTGCG TATG CGCCGACG             CCAGCGCCGCTGCGT  55 150
   Nham_2373 NONE
   Nham_2372 NONE
   Nham_2371 2637309 .. 2637331 -  -2.7  -3.20723   GTGGCATGAAGTCAA          GCGGCCGA CGGGGGTT TCG-CCGC           TGCAGGTGCGACTGC  44 173
   Nham_2370 NONE
   Nham_2369 2633789 .. 2633805 -    -5  -3.85698   GTCGCGGCCGACAAA              CTCGGC ATACG GCCGCG              CAGCCGCGACCTCGG  59 131
   Nham_2367 NONE
   Nham_2366 2631270 .. 2631288 -  -6.6  -3.32109   CGATAGACCAGAACA             GGGGTGCC ATC AGCAACCC             CTCAACACGCCATGG  54 16
   Nham_2365 2630696 .. 2630745 -  -6.9  -2.70932   TGCGCGTGGCAACCA GATTGCCGTTGGCCTGCCCCAGAG CAG CCCTGTGGCGCGCC-ACGGCCGCC TTGGCGGATTGACCC  51 119
   Nham_2364 NONE
   Nham_2363 2629588 .. 2629622 -  -3.5  -4.11295   GGAAATCGAGACAAA    GGTGCTAGCGACCCTT CATC AAGGGACGCTTG-AGC     GCATTGCTGCTGTTT  60 71
   Nham_2362 2628541 .. 2628566 - -10.3  -5.09426   TTGAAGTGGAAAAAA         GGCCCGACGCC GTAA AGCGCCGGGCT          AGTTGAGAGCGGAGC 100 384
   Nham_2360 2626078 .. 2626093 - -11.8  -4.65446   ACGACATATAGAAAA              CCCCGC CGGA GCGGGG               TTTCTTAGTCGTTCG 100 42
   Nham_2354 NONE
   Nham_2353 2620895 .. 2620910 -    -9  -3.74792   TATCACACATCGAAA              GCCTTG ACTA CAAGGC               CTGGCGGATGGGCCC  69 49
   Nham_2352 2620365 .. 2620397 -  -9.1  -4.50058   GAGCCATAAGGAAAA     GCCGG-TGGACCGT TCGCTC ACGGCCCGTCCGGC      TTCATCAAGATCGCG  82 49
   Nham_2351 NONE
   Nham_2350 2617634 .. 2617651 -  -4.1  -3.68351   TGCGGACGAGTGAAA             TCCGC TTCCGACG GCGGA              ATCCAACGGCGCGCT  54 56
   Nham_2349 2616375 .. 2616396 -  -2.1  -3.66874   TCAACTCCATCGAAA           CCCTGGCCG TGAG CAGCCATCG            ATCACTCCAGATTCT  51 27
   Nham_2348 2615300 .. 2615356 -  -7.1  -3.31144   CCCGCAGTTGCAGAA CGACCGGCCGGCACCCGCGGCAGCAG TCGTGC CTGCT-CCGCAGTTGCTTGGCGAACG CAGCGAGCCCGGCCC  55 404
   Nham_2339 NONE
   Nham_2338 2603273 .. 2603287 -  -2.2  -3.65426   TCAGAAAGCCTCAAA               TATAAT TAA ATTACA               ACCGCTGTATGTCAC  51 37
   Nham_2337 2602469 .. 2602499 - -16.2  -3.05384   GCCTTTCCGAGCGAA       GCATGTCCTCGGGC TTG ACCCGAGGACATGT       AAGGGTTCGCGTGAA  88 119
   Nham_2333 2593616 .. 2593662 -  -4.8  -3.88291   GACGAGGCCGAGAAA GCCGCGGACACCGCTCGCACGA CCT TCGAGCAAGGCGCGATCGCGGA GAGTCTTCCGACAGT  60 380
   Nham_2331 2591265 .. 2591280 -  -4.6  -3.02144   TGAGGCTCGCCAACA              TCCGCT GAGG AGCGGC               GACCTTTTTAGCCGG  47 147
   Nham_2329 2589248 .. 2589259 -  -2.2  -3.19048   TTCCAAGGAAGAAAT                CGTC TTAG AACG                 GTTCAAGCACTGTTT  44 18
   Nham_2328 2587650 .. 2587661 -  -7.2  -4.07568   TCGCCCGGCGCAAAA                CCGG CAAG CCGG                 TTTTGTCGCGAGCTC  68 54
   Nham_2327 2586777 .. 2586794 -  -9.1  -4.14243   GATCTCATCCGAAAA             CCGGAAG GCCG CTCCCGG              GGTCATGCTTCCTCG  78 28
   Nham_2326 2585367 .. 2585377 -  -2.4  -4.08216   TCATCTTCGCGAAAA                 CCCG CTT CGCG                 CTTTAGCCCGACCAT  56 54
   Nham_2325 NONE
   Nham_2324 2583596 .. 2583614 -  -4.4  -3.51232   CTGGTGGCAAATCAA             GCCCAATC ATA GCATGGGC             TGAGCGTAAAAACGT  53 40
   Nham_2323 2582662 .. 2582695 -  -6.6  -2.52676   TACCGCGCTAAGCCA     GGCGCTGACGGTCGC CGACC ACATCCGCC-GCGCC     GTGATGGCCAAGGAA  48 496
   Nham_2320 2578475 .. 2578492 -  -4.8   -3.7948   GTAACAGCCACCAAA             CCAGCA TGTCAT TGCCGG              ACTTGATCCGGCAAT  59 80
   Nham_2315 NONE
   Nham_2314 2571542 .. 2571560 -  -4.5  -3.50853   TTCGCGCAACGACAA             GCCCCAT GCCGA ATGGGCC             AACCGCCTGATGTTC  51 358
   Nham_2311 NONE
   Nham_2310 2567293 .. 2567328 -  -7.5  -3.21912   GTTGCAAGGCACGAA    CCGGCCCGGAG-ACCG AAAGG CGGTTCTCTGGACTGG    CGCCTATCGCCGGTT  56 29
   Nham_2309 NONE
   Nham_2308 2564855 .. 2564866 -  -3.6  -3.34013   TATGCCCTGAAGCAA                CCGC GTCG GCGA                 CAGCCTTGCCTGGAT  49 45
   Nham_2307 2562925 .. 2562937 -  -9.1  -3.45023   GCATCACCACGATAA                GCACC TTC GGTGC                CGCTTCGAAGGGCCG  64 65
   Nham_2306 2561625 .. 2561641 -  -2.1  -3.86015   TATTCGTCGCATAAA              TCGCCGT CGG ACGGTGC              AGTCATATGTCCGGC  53 231
   Nham_2305 2560973 .. 2560986 -  -2.4   -4.3739   GAGTTCGCGACAAAA               TTGG TTTTTG CCAA                TTTTGCGCTGAGCGA  62 118
   Nham_2301 NONE
   Nham_2300 2554881 .. 2554899 -    -3  -3.30124   TGGTATTGTCGAGAA             CGTTCCGG AAT CTGCAACG             TTCCGCGATTGCGCC  45 69
   Nham_2299 2554177 .. 2554209 - -10.5  -2.52464   GGCCGGCCCAAGCCA      CGCTGACGCTGACCA TCG TGGTCAGCGCCTACT      TCCTCGCCGAGGGCG  59 393
   Nham_2295 2550866 .. 2550906 - -27.3  -2.70932   TTCCTTTCCTAATCA  TAGAGCCTTTGCTTCTGAT GGA ATCAGAAGCAAAGGCTCTA  TGATTTTGATTTGAC 100 153
   Nham_2294 2549917 .. 2549938 -  -5.1  -3.39784   CCACCTCGAAGAAGA           TCGT-GCGCA TGA TGCGCGACGC           CGGCGCCACGGAGGT  53 390
   Nham_2288 2542620 .. 2542650 -  -8.2  -3.70902   TCTGCGACATCGAAA       TCCTGCGTCTGCAC TAC GCGGAGACGCTGAA       GGCATGGCGCGAGCG  69 390
   Nham_2286 2539708 .. 2539721 -  -5.2  -3.61398   CTGCCCGCCGAAGAA               CCGG GTCACG CCGG                ACCGGAGACCGAAGA  55 330
   Nham_2281 2533687 .. 2533701 -  -7.1  -3.73224   GCATTCCTTACCAAA               CCGTG GGATT CACGG               CAGCGCCCGCTCAAG  63 20
   Nham_2280 2532832 .. 2532866 -  -9.2  -3.59979   GCGGCGGACCTCAAA     GGCGAACTGAACACGC TGC GGGTGTTCATCGCGCC     GGTGCGGGCTCATGA  69 35
   Nham_2278 2531097 .. 2531134 - -11.5  -2.55544   CGAGGAGCGAAGCGA   CGAAGCAATCCAG TCTTTTCGGCCC CTGGATTGCTTCG    CTACGCTCGCAATGA  66 44
   Nham_2277 NONE
   Nham_2276 2530484 .. 2530494 -  -3.2  -3.05463   AGGTCCGTCATTTAA                 CAAC CGC GCTG                 CAAAAAAATGGCGAT  43 7
   Nham_2275 NONE
   Nham_2274 NONE
   Nham_2273 NONE
   Nham_2272 NONE
   Nham_2271 2523807 .. 2523839 -  -7.8  -3.55444   CCTGCATTTCGTAAA     TCGGTGACAGACGCGC GGC ACGCATC-G-CACCGA     GTCGCCGTGTCGGTG  62 430
   Nham_2270 NONE
   Nham_2269 2523028 .. 2523042 -  -7.1  -2.52795   AATGCCGTGAACGCA               CGCAG CGTCT CTGCG               AGGACCCACGTTCTG  50 48
   Nham_2268 2522148 .. 2522158 -  -8.2  -3.74747   GGAATTTCGACGAAA                 CGGC GAT GCCG                 CGAAATCTCGTGCGG  69 292
   Nham_2266 2519117 .. 2519140 - -17.4  -5.07652   GCCGGCAAAACAAAA          CCCCCGGCAG TTTC CCGCCGGGGG           TTCGTTCAGATCGTC 100 53
   Nham_2265 2517008 .. 2517029 - -13.7  -4.77165   CCCGGCAGAACAAAA           CCCCGGCAA TTTC CTGCCGGGG            TTCTCTTGGGATGTC 100 58
   Nham_2264 2516106 .. 2516124 - -13.8  -3.29144   CGAGCCCGCCTATAA             CGCCGCGC TCG GCGCAGCG             GAGCTCGGAGGTCTG  77 425
   Nham_2262 2513011 .. 2513025 - -11.4  -2.53876   GGCGACGGCAATCCA               GTCCCG ATG CGGGAC               CGGAGTTCAGTTAAG  65 32
   Nham_2261 2512510 .. 2512521 -  -7.2  -3.14132   GCGCCTTTCGAGGAA                GGCG ACGA CGCC                 CGATCCGGCGGCGTT  54 45
   Nham_2260 NONE
   Nham_2259 2511510 .. 2511562 - -15.7  -4.41494   CATGCTCAATCAAAA GGATAGCGCTAGAGTCTGATTTAAC GCA GTCGAACCAGACTCTAGCGCAACGC TGAAATCTACCTCGC 100 32
   Nham_2256 2509394 .. 2509413 - -12.8  -4.27316   TCCTTGAACGCAAAA            GCCCGGAC CAGG GCCCGGGC             TTGCAAACGTCACGG  93 54
   Nham_2255 NONE
   Nham_2254 NONE
   Nham_2253 2505226 .. 2505263 -  -4.7  -3.53012   CCGGGCGGTGGCAAA   GCGTTCAAGGCGAAGCG TGTC CGTTCCGCACAAAACGC    AGTCAATTCTGGTGT  53 391
   Nham_2252 2504418 .. 2504437 -  -2.2  -3.06796   CTTGATGTCAGCCAA            TTCGT-CGA TCA TCGCACAAA            GGAGAATATGCGATT  41 14
   Nham_2251 NONE
   Nham_2250 NONE
   Nham_2249 2502298 .. 2502308 -  -2.4  -3.23393   CGTCAGCTTATAATA                 TCGC GCG GCGT                 TTCGCAGCCATCCGA  44 41
   Nham_2248 NONE
   Nham_2247 2499050 .. 2499063 -  -2.3  -3.09643   GAAATGAAATTAAAT               GGTGC GACC GAACC                TGTTCGACTTCGGCA  41 6
   Nham_2246 2498485 .. 2498495 -  -3.2  -3.55563   ACGTGAGCGTGCAAA                 CGTC ATG GACA                 TATCCCTTCAGGTCG  49 33
   Nham_2245 NONE
   Nham_2244 2497077 .. 2497092 -  -7.6   -2.7464   AACTCACTTGCAAAT              GCATCT AGCC AGATGC               GTGGGCGGACGATCG  54 187
   Nham_2243 2495474 .. 2495492 -  -5.2  -3.38046   TGTCGATGCCAAAGA             CGAATCGC AGC ACGAGTCG             CGGGACTAGAGCCTT  53 166
   Nham_2239 2491860 .. 2491876 -  -4.4  -3.15579   TGAATCGCCGATTAA              GCCCTT CAGAT AAGGAC              TTTTCGCAACTTTTT  47 320
   Nham_2238 2491077 .. 2491108 - -15.9  -3.95424   ACCACGAATAGCAAA      CGCACCGGCGCCGG ATGGA CCGG-GCCGATGCG      CTTAAAGTGCGGGGG 100 116
   Nham_2237 2490288 .. 2490332 - -25.3  -4.35116   CACGTCATATCAAAA CCATAGAGCCTCGCTTCTGAT TCC ATCAGAAGCGAGGCTCTAGAG TAGGTGTCAGGCCTT 100 53
   Nham_2236 NONE
   Nham_2232 2484244 .. 2484269 -  -5.3  -3.53012   CGCGTTTCGCGCAAA         GCGCGGCCGACC CGT GGT-GCTCGCGC         TGTCCAACCCGGCAG  53 273
   Nham_2230 2481273 .. 2481288 - -10.4  -3.06315   CCAATATCCTTAATA              TCCGGC GCGG GCCGGA               CCCGAGGCCCGATCG  66 53
   Nham_2229 2480272 .. 2480283 -    -3  -3.84901   GCCACGAAAAAGGAA                CTTT TCAG AAAG                 TATCGCGGCGTGATC  55 89
   Nham_2228 2478464 .. 2478486 -  -7.7  -3.53012   CCCTGGGTTGTGAAA          CAGCGAACGC ACAT GCGT-CGCCG           CCGACAGCATTAGGT  62 186
   Nham_2227 2475862 .. 2475883 - -14.4  -3.63627   GGCCCATAGCGCAAA           CGGCGCCC TCTCAG GGGCGCCG            TTTCGTTGGTTAGCT  95 49
   Nham_2226 2473693 .. 2473710 -    -7  -2.71268   CGCCAGGAGATATGA             TCCTCG AATCAA CGAGGA              TTCAAAAATGCTGCG  51 371
   Nham_2221 2470595 .. 2470612 -  -3.5  -2.78384   CTTCGTGGTAGGAGA             GCTC-AAT CCC ATTCGAGC             GCGCCTTTCTTCCAT  41 10
   Nham_2220 NONE
   Nham_2219 NONE
   Nham_2218 NONE
   Nham_2217 2467197 .. 2467210 -  -4.5  -3.34013   TAGTCTCTCAATGAA               CACGT TGCG ACGCG                GCCGCGTTCATGCGG  51 4
   Nham_2216 NONE
   Nham_2215 NONE
   Nham_2214 NONE
   Nham_2213 NONE
   Nham_2212 2461465 .. 2461488 -  -3.7  -3.66844   GGGAGAGGTGAAGAA          CGACATCCG TTCTAT CGGCTGACG           AACAAGACATTGTGC  54 48
   Nham_2211 NONE
   Nham_2210 NONE
   Nham_2209 NONE
   Nham_2208 NONE
   Nham_2207 2455358 .. 2455383 -    -4  -4.30034   AAAATGTCATTAAAA         CGATGCCATT CAGAAT AATGACTTCG          CTGCCGCCGTGGCGG  65 9
   Nham_2206 NONE
   Nham_2205 NONE
   Nham_2204 NONE
   Nham_2203 2451622 .. 2451640 -    -3  -3.15503   GCCGAACACGCAACA             CCTCGGCG CGT CTCCAAAG             ACCGCTTCAGCAACC  43 462
   Nham_2202 2451124 .. 2451141 -  -2.7  -4.11751   AGCAATCGTTCAAAA             TTTACTG AAAT CAGGAAA              TACCGGGAGGGCCGC  59 18
   Nham_2201 2448805 .. 2448834 -  -4.9  -2.79796   GCGGAGGTCATTACA       GTGAGCGCGCGCAG TGC CAG-ACGTGCTCAC       CATCGGACTTTGAAT  44 22
   Nham_2200 NONE
   Nham_2199 NONE
   Nham_2198 2445959 .. 2445971 -  -6.2   -3.6502   GACGTTCGAGTGAAA                CCGG ATCGG CCGG                CAAAACACAAGGGTT  61 142
   Nham_2197 NONE
   Nham_2196 NONE
   Nham_2195 2442030 .. 2442041 -  -3.6  -4.42619   GAACACGCTATAAAA                CCGG ACCA CCAG                 CGCGGTTTTTTCAAA  68 515
   Nham_2183 2431083 .. 2431093 -  -4.6  -4.87665   GCGGACGTACAAAAA                 GCGA AGT CCGC                 CTTGTGGTAAGGCGA  80 297
   Nham_2182 2428843 .. 2428862 - -16.4  -5.20333   CACGCACAAGAAAAA            CCCGCGGC TCGC GCCGCGGG             TTTCCTTTGGATCGC 100 52
   Nham_2180 2426745 .. 2426774 - -20.9   -2.7566   ACCTAATCCGAACGA       TCGTTATCGGCGG GACC CCGCCGATAACGA        TGTGCAGCCGGCCGC  91 445
   Nham_2178 2422843 .. 2422857 -  -4.9  -3.07344   CGACGGCCCAATATA               GGCCG GTTTG CAGCC               TCGGGGAACATTCCG  47 116
   Nham_2177 2419943 .. 2419969 -  -7.9  -2.64933   CATTCACGGATACGA         CCGGCACGATG AACGG CACCGCGCTGG         TCGGAAAGGCCAGTC  51 184
   Nham_2173 2415731 .. 2415741 -  -4.6  -3.76182   CGATCGACAAAAAAG                 CCGC CGA GCGA                 TAGCGGTTCGACTCT  56 189
   Nham_2170 2412488 .. 2412506 -  -2.4  -3.98256   GGCGCAGCAAAAATA            GCCGTCG AGCGGG CGAC-GC             GGGCTTTGCCGACCG  56 125
   Nham_2169 2409437 .. 2409449 -  -9.1  -2.78384   CCGGCGCCGATCAGA                TCGGC GGC GCCGA                CTACACGTTCGACTG  57 434
   Nham_2166 NONE
   Nham_2165 2404246 .. 2404263 -  -2.7  -2.74799   TACAAGGTTTCAAAG             CGTAGACG AAA CATC-ACG             GTCTCACGCAAATTC  39 29
   Nham_2164 2403464 .. 2403476 -  -7.7  -3.44051   GGGCCACGAGGACAA                GATCG CGG CGATC                GGCGTGCGACTGCGC  60 443
   Nham_2162 2402457 .. 2402484 -  -7.6  -4.10161   CACGAGCGCTGAAAA        TCGGGCCGAAGC TGGC GCCCCGACCGGA         TCGACGGCGCCGATG  74 223
   Nham_2161 2401191 .. 2401229 -  -6.2  -2.87132   CCGCTGCGCCAGAGA  CTTCTTCAACAGCCTGC TAGCTC GCAAGCCATTGAA-AAG   CTGAAAAGTCTAGGC  51 35
   Nham_2160 2399920 .. 2399934 -  -4.2  -3.61715   CAGGCTGTTGAAGAA               GTTTCC CAC GGAGAC               GGATATGGAATGGAG  51 112
   Nham_2157 2396362 .. 2396376 -  -5.6  -4.72272   TCCGGCTACGAAAAA               CGCGGA GCG TTCGCG               CGAATAGCATCGGCC  79 1
   Nham_2156 2395744 .. 2395777 -  -2.9  -3.05765   AACTTGAGAGAGAGA     CGACTTAGCCCCGGC GAGC ACCGGGGCTTTTTCT      TTTTCAGACACGCCG  43 199
   Nham_2155 2393497 .. 2393521 -  -3.5  -2.92463   TTGACTAGCCACATA          TTGTCTGAAAC TGC GCATCAGACAC          AAAAGGGAGACGTAA  42 128
   Nham_2154 2393008 .. 2393039 - -10.1   -2.7127   CGAGGGAATGAGAAT      GGAACAGCCCGCC TACTGC GGCGAACGGTTCC       TCCCATTTCGGGGTA  63 69
   Nham_2153 2391189 .. 2391204 - -11.8  -2.52742   AGGCGCGGACAAGAT              CGCGCC ACGC GGCGCG               TTTCGGGTCGACTTC  68 283
   Nham_2151 NONE
   Nham_2150 NONE
   Nham_2149 NONE
   Nham_2148 NONE
   Nham_2147 2387305 .. 2387338 - -16.1  -3.91072   GTAAAGTCGCACAAA     GAAAATGGCCGCGGC ATCC ACCGCGACCATCTTC      CCGGATCAACCCGCC 100 68
   Nham_2144 2384736 .. 2384747 -  -2.2  -4.09002   CACGAACAAAAAAAT                CAGA CGAG TCCG                 GAGGACAGGCTGGGA  56 246
   Nham_2143 NONE
   Nham_2142 2383501 .. 2383533 -  -7.5  -3.04322   CGCAACCGCCGAAGA      CGGCCGCCGGCCACG ACC CATAGCGGGCGGGCC      CTGCCGCCACAAAAC  54 116
   Nham_2141 2382527 .. 2382556 -  -8.5  -4.24404   ATCGAAACTTGAAAA       GGTCGCGTAACGA TATT CCGTTTCGTGACC        CTGAACTGTAACTAT  78 433
   Nham_2140 2381790 .. 2381804 -  -5.6  -2.70932   TGGCGTGCGTAACCA               TGCCGG CCA CCGCCA               GCCCATGCCGGTTCT  47 181
   Nham_2138 2380401 .. 2380426 - -13.5  -3.73122   TATAATAATTTCAAA         TGCTTAAGTCA GAAC TGACTTAAGCA          AGCTGCCCCGCATGA  88 3
   Nham_2137 NONE
   Nham_2136 NONE
   Nham_2135 2379318 .. 2379329 -  -2.2  -3.57263   ATGTCCAGTTGCAAA                CCTA GGCT CAGG                 ACTCATTGATCAGAG  47 35
   Nham_2134 NONE
   Nham_2133 2378158 .. 2378177 -  -7.8   -5.7946   GGGGCAACAAAAAAA            GGCGCG GTATAATT CGCGCC             TCTTTGTGTCCTATG 100 371
   Nham_2132 NONE
   Nham_2131 2376600 .. 2376615 -    -9  -3.65991   AGGGTCGCAAGACAA              GTCCGT CAAG ACGGAC               GGCAGCGCCCGCGTG  68 376
   Nham_2129 2374211 .. 2374238 - -18.4  -3.84246   TTCGCAAGCATTAAA        GGGGTGCGCCGG TTCG CTGGCGCACCCC         TTCTCTTGGATGGGA 100 286
   Nham_2127 2371549 .. 2371563 -  -8.5  -2.69151   GCCGGCGAGATACGA               CGGCC CGTCC GGCCG               ATCGTCAGGCCCGCT  57 30
   Nham_2126 2370894 .. 2370927 -  -3.8  -3.19192   TTTGATTGAATTGAA     TCGT-CATGCCCAGC TTTAT GCCGGGCATCCACGT     CTTGAAACACGTATC  47 152
   Nham_2125 NONE
   Nham_2124 2366828 .. 2366867 -   -12  -4.08064   AAGGCCGCGCGAAAA  GCCCGCGAGGCAGAGGCCG CTG CGGCCGCCGCCGCACAG-C  TCGCCCGGGAGAAAG  83 291
   Nham_2122 2365811 .. 2365837 - -12.4  -3.02166   GTTGGAATCAAAGGA         CCACTAGTAACT ATT AGTTTCTAGTGG         AGTTTTGAATTTGAC  73 94
   Nham_2121 2364567 .. 2364596 -  -7.1  -5.24129   TCTGGGTATAAAAAA       GACGCGGCCACGCA TCT CGCGT-ACCACGCC       ACAAGCGGGCCTCCT  91 327
   Nham_2120 2364269 .. 2364291 - -12.7  -2.74443   CGGACAAGAACGAAT           TCCCCCGGC TTGCG ACCGGGGGA           GCGCACGTTACAACG  73 69
   Nham_2117 2361768 .. 2361785 -  -3.4  -3.34344   CCATGCCGGAACCAA             CTCG-CG CCTGC CGTCGAG             CGGTGGTCGTCAGCT  47 35
   Nham_2116 2361015 .. 2361042 -  -9.8  -2.90392   GACGTTTCAATGACA        TTGACGTTCCGG AAGG CCGGTGCGTCAA         GGGCGGCCGGGCAAG  62 46
   Nham_2115 NONE
   Nham_2114 2357191 .. 2357204 -  -3.8  -3.91357   CGAGAACGAGAATAA               GACG CGAGAT CGTC                AGCGCCGCACGATCG  57 24
   Nham_2113 2356041 .. 2356051 -  -4.6  -3.50555   GCGAAACAATACCAA                 CGGC GCC GCCA                 CGGTGGAGCTTCTCA  53 363
   Nham_2111 2353047 .. 2353057 -  -3.2  -3.49516   AATATGACACGATAA                 CGCT CCC AGCA                 GCTTTCGTCAGCTCC  49 112
   Nham_2110 2350657 .. 2350676 -  -2.9  -2.66274   CCTCGCAGAATTAAC            GAGA-ACG TGGAT CGTCTCTC            AAGAATTCGAGTATG  40 93
   Nham_2109 2350133 .. 2350145 -  -4.7  -5.07652   CGCGTCAAAACAAAA                GCTGG AGC CCGGC                TTTGTTTCCATCAAA  83 61
   Nham_2105 2345633 .. 2345658 -  -8.1   -4.1822   GCTGAGGTCAAGAAA         GCCGCCCGCAC CGTT GCGCGGTCGCC          AACCACGCGCGTGAT  76 502
   Nham_2098 NONE
   Nham_2097 2341023 .. 2341055 - -11.9  -2.78679   CTGGGCCATTCAAAT      CCAGGCGAACGCGCG CGC CGCGCCCTCACCTGC      GGATATGCTCAAGCG  70 18
   Nham_2096 2340528 .. 2340539 -  -2.2  -2.82279   GGATCAAATACATGA                TCGC ATTA GCAA                 AGAATTCGAGAGCAT  39 104
   Nham_2093 2338117 .. 2338136 - -16.4  -5.26316   GTAGGGCACAAAAAA            CCCCGCCG GCGA CGGCGGGG             TTTTCCTTTGGGACG 100 66
   Nham_2079 2317214 .. 2317224 -  -2.4  -4.25104   TCCCGGTCATGAAAA                 GCTC CCT GCGC                 GAACAAATGCCGCCT  59 498
   Nham_2078 NONE
   Nham_2077 2309860 .. 2309870 -  -2.4  -3.42583   CCAACACAGGGACAA                 CCGC TTA GCTG                 GTCACTATTGAATTC  46 30
   Nham_2076 2307791 .. 2307815 -  -2.8  -3.28712   TGCTGCTGGTCAGAA         CCCGCGCCAAA CTGG TCTGGC-CGCG          TCCGTTTCTTATGGC  45 292
   Nham_2075 NONE
   Nham_2074 2306424 .. 2306438 -  -3.5  -3.86897   CTTATCGCGGAGAAA               GTCGC CTTGC GCAAC               TTCGAACTCGCGGCA  56 272
   Nham_2071 NONE
   Nham_2070 2301008 .. 2301052 -    -3  -3.38812   CGCTCCGGAACAAGA TCGGCGCGAACGAACGA-CAG TGTGGG CTGATCGGTCAT--GCGCCGA TGCTCCGCGCAAGAC  47 15
   Nham_2069 NONE
   Nham_2068 2298376 .. 2298397 -  -5.7  -3.62046   TGAGCTGTTCAAGAA           CGGCGTGGC CAAG GCGACCCCG            GGAGGTTCGATCACC  57 395
   Nham_2066 2295640 .. 2295650 -  -4.6  -3.53224   CAGCCCCGGTTTAAA                 GAGC ATT GCCC                 GGCCTCTCAATTTTT  53 10
   Nham_2065 NONE
   Nham_2064 NONE
   Nham_2063 2287973 .. 2288009 -  -5.1  -3.90588   CATCCGGCAAGGAAA   CCGATCGCCGTCCCGCC TACTC GGCCGG-C-GCGATCGC   CGGAGCAGCCTCGCC  59 5
   Nham_2062 2286694 .. 2286724 -  -5.5  -4.12942   GGAAATCTTCGAAAA      TCACCTTCCA-CCA TTAT TGGCTGGACGATGA       GACTTCGGTGACGAA  67 500
   Nham_2058 2285024 .. 2285038 -  -2.1  -3.36518   CCAAAATTCCGACAA              TGCCGC ACAT GCGG-A               TCAATATCTCCAAGA  46 26
   Nham_2057 2283124 .. 2283134 -  -5.4  -2.69871   TTCCAGATTAAAGAC                 GTCA AAA TGAC                 TGATATCTGCTCATA  46 98
   Nham_2056 2281819 .. 2281834 -  -2.5  -3.52113   AGGCCTGGAGAAAGA              TCGCG TGATGG CGCAA               TTCGCGGCGGCCGAA  47 524
   Nham_2054 NONE
   Nham_2053 2275959 .. 2275972 -  -3.1  -3.40403   TTCGCTCGACCAGAA               GCAGGA GCG TCC-GC               TATTCGACGCGGCGC  49 312
   Nham_2049 2270531 .. 2270550 -  -9.2  -5.45652   ATCGTCAACAAAAAA            GGCGCTTC GCAA GGAGCGCC             TTCTTCGTTTTCCTT 100 56
   Nham_2046 NONE
   Nham_2045 2267123 .. 2267135 -  -3.3  -3.14132   TCCTCTCCCTACCAA                CTGCG CTT CGGAG                AGCGAAAGGCATTGA  43 83
   Nham_2044 NONE
   Nham_2043 2265690 .. 2265709 -  -8.6  -3.93658   AAGACGGCGAAATAA            TCCGTTCC GATC AGAACGGA             TGGATCGACAGCGAA  72 180
   Nham_2039 2262062 .. 2262095 -  -7.3  -3.28712   GGGCCTTGTCGACAA     GCCGGAAACGTCC GAGGAACG GGACGACGCCGGC      CAAGCCCCCGAGGCG  58 520
   Nham_2036 2259212 .. 2259225 -  -3.1  -2.62263   AGTGCCGTCACATTA               GAACG ATCG CATTC                GTAGCATCGCGAGCA  40 4
   Nham_2035 2258825 .. 2258846 -  -9.3   -4.4078   TTGCCGCAAGGAAAA           CCTGCCGGC GCTA ACCGGCGGG            CATCGTCGTTTTGAC  83 61
   Nham_2034 2258437 .. 2258459 - -14.1  -4.56775   ATTCCGGCGGAAAAA           CCCGCCGGC TCATC ACCGGCGGG           CTGGGATTTGGTCCT 100 123
   Nham_2033 NONE
   Nham_2032 2256444 .. 2256462 -  -2.3  -2.84602   TCGATTTCAGCAAAG             CCGATTG TGCCG CCACCGG             ATGGTGCCGGTCGGT  39 120
   Nham_2031 2254476 .. 2254488 -  -3.3  -4.44915   CAACGACTTACAAAA                CCGTT GGA AGCGG                TTGGTAATGGTTGGA  66 53
   Nham_2030 2253350 .. 2253361 -  -2.2   -4.4261   CTGCGAACATGAAAA                GGTGG GCG CC-CC                GAAGTTCCCCTTCGG  64 137
   Nham_2029 NONE
   Nham_2028 2252118 .. 2252139 -  -2.9  -2.94597   AAGTCGTAATCAAAC           TGTTCCCAC GATC GTGCGACCA            ACTATTCAGCCCTCC  42 27
   Nham_2027 NONE
   Nham_2026 NONE
   Nham_2025 2249007 .. 2249026 -   -15  -2.55104   TTGAAAAGAGAAAGT            GAGCGGGC CGAA GCCCGCTC             GTTGATGGATTAGCT  81 35
   Nham_2024 2248512 .. 2248547 -  -9.6  -3.87869   CGAACCCCTTAGAAA    CGGCGGGGGAATCCAC CGTC GCGGATTCCCCCTTGG     TTGCGCGCGTTCAGC  75 68
   Nham_2023 2247633 .. 2247645 -  -6.3  -3.19389   TAAGGCATTTAGGAA                CCTAA CAT TTAGG                GAGTGACCCAATATG  54 391
   Nham_2022 NONE
   Nham_2021 NONE
   Nham_2020 NONE
   Nham_2019 2244960 .. 2244974 -  -2.1  -2.87468   CCCCATCACAGCACA               TCCGT CTGGC ACAGA               ATATCAACCCAAGCA  40 1
   Nham_2018 2244130 .. 2244140 -    -4  -3.35679   GCTTCGTACCGATAA                 TAAC CGA GTTA                 TCCCATCTTCATTTT  48 368
   Nham_2015 2242391 .. 2242421 - -17.6  -3.18264   GGTCGGACCGAGGAA       GTAGACCGGCACCC ATC GGATGCCGGTCTGC       CGATCAATCCGTCAG  93 44
   Nham_2012 2238874 .. 2238905 -  -2.9  -3.94634   GACCATCGCAAACAA      CATGGGCC-GCGCC CGGAT AGCGCCGGGGCATG      TCGATACGGTTGATC  58 60
   Nham_2011 2237584 .. 2237603 -  -4.2  -2.78384   GCCTCGGTCATCAGA            GC-CTCGCG GCG CCCGAGCGC            ACCATCCCGATGACG  43 1
   Nham_2010 NONE
   Nham_2009 NONE
   Nham_2008 NONE
   Nham_2007 NONE
   Nham_2006 2231699 .. 2231722 -  -5.8  -3.57144   TCCTCGATCCCGAAA          CGATGCGCGA GGTG CCGCGCGACG           GCGAGACCATCGGCG  57 515
   Nham_2004 2229909 .. 2229938 -  -6.5  -4.27483   AGTGACAAAATCAAA       CGCGA-ACGACA GACCTCG TGCCGTGTCGCG       GACTGACTGTGATAG  72 142
   Nham_1999 2221028 .. 2221038 -  -2.4  -3.85698   GTTTGCGCGGACAAA                 GTCC GCT GGCC                 GAGATGGTGTTCGCT  53 191
   Nham_1998 2220406 .. 2220427 -  -2.9  -4.04806   TCGGAGATCAAAGAA           CTGCGGC ATCGGTTG GTCGCAG            AATTGCCGGTCTTTG  58 287
   Nham_1992 2207496 .. 2207510 -  -4.2  -4.08394   ACATTTCGTCCAAAA               TCCAAG GAG CTTGGG               TTCGAGGGTGGTCAT  60 225
   Nham_1985 2199892 .. 2199902 -  -5.4  -2.68775   CTAGGAGGAAAGTTA                 TGGT CGG ACCA                 TCGCGACGCGCGCTC  46 80
   Nham_1984 2198536 .. 2198562 -  -3.7  -3.50393   GCCTATCCGACAGAA        GCGTACGTTCGA CGGC CCGAA-GTGCGC         CGATGGTGTAGGTGA  51 103
   Nham_1982 2196923 .. 2196942 -  -7.2  -3.21099   CTGCTTGATGACGAA            CTC-GAACG TAT CGTTCTGAG            CCAGCCTGGGTTCAA  56 229
   Nham_1981 NONE
   Nham_1980 NONE
   Nham_1979 NONE
   Nham_1978 NONE
   Nham_1977 NONE
   Nham_1976 2192019 .. 2192051 -  -3.9  -3.64703   TTTTCTCCACCTAAA      TCGCATGGCCTTGGC AAA GCCTGGACCATGAGC      ACAGCGGCTGCTCCA  54 142
   Nham_1975 2191209 .. 2191264 -  -2.2  -3.96188   AAGGAGATTGAGAAA GCTTCGTCGGAGTGGGGTCACGATAG GCGC CGGTTTTGACCCCACCCCGGCGCGGG TTATGTCAACTGCGA  56 329
   Nham_1972 2186675 .. 2186730 -  -2.2  -3.96188   AAGGAGATTGAGAAA GCTTCGTCGGAGTGGGGTCACGATAG GCGC CGGTTTTGACCCCACCCCGGCGCGGG TTATGTCAACTGCGA  56 86
   Nham_1967 2181019 .. 2181031 -  -2.6  -3.10112   AGGCAAGCTATCCAA                GGCC ACCTG AGCC                CAGCTTATAACCTCA  41 173
   Nham_1960 2176241 .. 2176274 - -10.9  -2.78216   GAGCTGCACCAACCA     CCGCCAGCGATGCCG TCCC CGGCATGGCCGACTG      CAACGTCGCGCGATT  66 231
   Nham_1955 2171858 .. 2171868 -  -8.2  -3.50715   ACAACTCCCATACAA                 GGGC GTA GCCC                 GAGCGGGGTCTCCTG  62 67
   Nham_1951 2167912 .. 2167937 -  -3.3  -3.27298   GTCGCGAAGTACTAA         CTGGC-GACA TGGGGGT CGTCTGCCAG         GTGCACCACCTCGAC  45 258
   Nham_1947 2162391 .. 2162402 -  -7.2   -2.9155   TGGCGGAAGACTACA                GCCG CTTT CGGC                 GTTCATCGCGATGCG  53 105
   Nham_1945 2161375 .. 2161391 -  -6.5  -3.07522   ACATCGGCTAACAGA              CCGGC TCATATG GCCGG              GCGGTCGAGCTGTAG  52 55
   Nham_1944 2160787 .. 2160813 -  -6.4  -3.62046   TCATGGGGTTAAGAA         GGGTCGAGGC AGCATGG GCCGCGGCCC         GGCGACTGCGTTGAT  59 186
   Nham_1940 2158794 .. 2158807 -  -5.2  -3.68324   GATGCCGAACAAAGA               CGGC TTCATT GCCG                GTTCGCGCCCGGAGC  58 111
   Nham_1938 2154817 .. 2154834 -  -4.1  -3.09803   CAATTTCATTGAAGA             TCGGC TTAACGGG GCCGA              GTAACTCGGGCTTAA  45 58
   Nham_1937 NONE
   Nham_1936 2153054 .. 2153064 -  -2.4  -3.59627   ATGAAATGCCTCAAA                 CCGC ATA GCGC                 CGGGTATCGAAGAAG  47 289
   Nham_1933 2149274 .. 2149298 -    -2  -3.35046   TGACCCGCGCAAAGA          CGCGGACG GTCTTCAGG CGCTCGCG          AAGTGTGCCGCGGCG  46 314
   Nham_1928 2143798 .. 2143817 -  -4.2  -3.23733   TTCATTCCACAAAAT            GCCTGCTTC TTA GGAGC-GGC            CTCCCTCGGAGGCGT  47 114
   Nham_1925 2140153 .. 2140208 -  -6.8  -2.70932   GTCGTGGCCCAATGA GACTGA-GCTATCGATGCGCAACCCGC CGC GCTCGTTACGCAACGGCAGCGCCAATC ACTCCAGAGATTTCA  51 24
   Nham_1920 2135030 .. 2135076 -  -5.6  -3.50853   TGTGTTGAAGGATAA TTGGCGGATCATGGTCCGGCCG ATC CGGCCTGACGACGAACCGTTGA TTTCTGACTTTCTGC  55 476
   Nham_1916 NONE
   Nham_1915 NONE
   Nham_1914 2127472 .. 2127488 -    -5  -2.90075   TCGCCTGGAAGGACA              CCCCCG AGGCG CGGCGG              GCAATCGTCGATTCG  46 465
   Nham_1912 2125862 .. 2125881 -  -3.6  -3.09015   TTGACATCGATGCAA            GAGCCG-AT TCC ATCCAGCTC            GCCCTCTTGAATGCG  45 139
   Nham_1910 2124725 .. 2124735 -  -6.8  -3.12773   TAATCGAAGAAACTA                 GCCT TTG AGGC                 TTTCGATCACGTTCT  54 12
   Nham_1909 2123485 .. 2123497 -  -4.8  -3.39216   GCTTCATTGAAAAAT                CGAC TGTCC GTCG                CGTAATGAGCCCCTC  51 425
   Nham_1907 2121902 .. 2121926 -  -4.3   -3.0682   TCGATGACATAGACA          TTTCCCTTATG CGA CATCAGGCAAA          TCCTCGGTCGGTGCT  45 7
   Nham_1906 2121245 .. 2121263 -  -3.1  -3.55563   ATCTGATGTCGCAAA             TCCCGAT AGCTA ATCGTGA             ACGATACGACTGTGG  49 63
   Nham_1905 2120819 .. 2120832 -  -2.4  -3.40403   CTTTTGCCATTATAA               CCAT TATGAG ATGG                GTTCTAATCGCTTGG  46 29
   Nham_1904 NONE
   Nham_1903 2119784 .. 2119800 -  -2.3  -2.78384   GGTGTTCCTACGAGA              TCCAA TTAATCC TTGGA              GCTTTCCTCGAAACC  39 1
   Nham_1902 2118525 .. 2118538 -  -8.1  -2.50935   ACTGCATTTACCAAT               GCGGT GCGA ACCGC                CCTTGCAGGATCGAC  53 252
   Nham_1900 NONE
   Nham_1899 NONE
   Nham_1898 2112430 .. 2112446 -  -2.9   -3.4072   GATTGTCGACCATAA              TCAACGC AAG GCCCTGA              AGGCGCTCATTGAGA  49 242
   Nham_1896 2109125 .. 2109136 -  -3.6  -4.45083   CGGACATGGAGAAAA                CCCC TACT GGAG                 CGCGGCTCTCGCGTG  68 51
   Nham_1895 2107542 .. 2107565 -  -8.1  -3.86015   TAGGGCCGTCACAAA          TCGCCGGAA ACCATG CCCCGGCGA           TGCCAGGCCCGCTCG  68 401
   Nham_1883 NONE
   Nham_1882 2095729 .. 2095748 - -13.6  -3.04461   GATTGAGTTCGAAGA            GGGCTGCT AATC AGCAGCCC             TCTTGCGGCCGGAGA  79 12
   Nham_1879 2092889 .. 2092902 -  -3.1  -3.86194   AACCTTGTCTAGAAA               CAAAC CTAA GTTCG                ACAGGAAGCAGCGAG  55 196
   Nham_1878 2090803 .. 2090822 -   -15  -5.28481   CATTGAAGTAAAAAA            GCCGGCAC CCGA GTGCCGGC             TCTGGTTCGAGGAAA 100 304
   Nham_1876 2086550 .. 2086576 -  -2.2  -5.02476   ACATCCGCCAAAAAA         TTGGAATCCTCG ATT CGACGATTCGAC         GATTCGGCTGTCGAT  77 129
   Nham_1872 2083826 .. 2083847 -  -5.7  -5.01497   ACCAGGAGAGAAAAA           CCCAGCCGG ATCC CCCGCCGAG            CGCCTTGCCCATGGC  83 199
   Nham_1870 NONE
   Nham_1869 2081528 .. 2081538 -  -2.4  -2.71144   GAGGCCTTGTAACCA                 TGGC TGA GCCT                 CAGGGAATCCAGCTA  39 38
   Nham_1868 NONE
   Nham_1867 NONE
   Nham_1866 2079178 .. 2079191 -  -2.4  -4.25104   GTTGCGCGACTAAAA               TTCG AATGAG CGAA                TCTCGCGTCGAGTAT  59 53
   Nham_1864 NONE
   Nham_1863 2076811 .. 2076823 -  -9.1  -3.25823   CGTTTCGGACATCAA                CACCG TGG CGGTG                GTGGCGCTGGTGCGA  63 9
   Nham_1861 2075325 .. 2075354 - -19.3  -2.62735   AGACTTTCGATATGA       CGCGCGATCGGGG TCCG CTCCGATCGCGCG        TCTTATTAGGGCTGC  95 253
   Nham_1860 NONE
   Nham_1859 NONE
   Nham_1858 NONE
   Nham_1857 2069471 .. 2069486 -    -9  -3.85296   CCGACAACCAAAACA              GTCAGC TTTT GCTGAC               AAATGCCTTACAGGC  74 271
   Nham_1845 2055148 .. 2055168 - -10.4  -3.14051   CCAGTTCGACCAAGA           CCGCGACCG CTAT CGG-CGCGG            GGATCGAGAGCGGCA  64 236
   Nham_1834 NONE
   Nham_1833 2040963 .. 2040976 -  -8.1  -3.54424   TGCCAGTCGCTGAAA               GTGCG TCAT CGCAC                GTCTGCGGCCGACGG  65 377
   Nham_1830 2038691 .. 2038701 -  -4.6  -4.07568   CCTGCTGTTGCAAAA                 CGGC CAT ACCG                 AGTTGATCGGGCCGG  63 455
   Nham_1822 2022948 .. 2022966 - -17.4  -4.77165   GGCCGCACAAGAAAA             CGCCCGGC CAG GCCGGGCG             TTTTGGCATTCGAGT 100 50
   Nham_1812 2013273 .. 2013285 -  -4.7  -3.62096   CCGGATCAGCCGAAA                CCGGC GCC GCCGC                CCACCAAGCGCTCGC  55 325
   Nham_1810 2009983 .. 2010012 -    -5   -3.5947   AATGGCTACACAGAA      GCCA-GCCGCATCC CGCC GGA-GTGGCATGGC       TGGATGCATCACGTC  55 447
   Nham_1808 2009185 .. 2009198 -  -2.3  -2.92475   CGCATCCTCACAAAT               TCGGC CTCA GCAGA                TCGTCATAATCCGGA  40 4
   Nham_1807 2008676 .. 2008695 -   -10  -3.05816   TCAGCTCGCAGCCAA            CGGG-GGCA AGC TGCCGCCCG            ACATGAAACACTGAT  66 141
   Nham_1805 2006839 .. 2006892 - -11.9   -4.4773   TGAGACCAAGCAAAA CATGGGATCGGCAATAAAGATGAAT ATGC ATTCATTATTATTGCCGATCCGGCG CTGTCAACCGGCAGC 100 147
   Nham_1804 2005296 .. 2005308 -  -9.1  -2.52464   GGTCTGTTGAACTTA                TGCGG CGG CCGCA                ACGCGGAGCGCATCC  57 10
   Nham_1803 2004051 .. 2004069 -  -3.1  -3.64703   CGCCCCGCATTGAAA            CGCATGGC TCAA GCCA-ACG             TCGATCCCTTCGTGC  51 121
   Nham_1797 1998213 .. 1998223 -  -2.4  -4.07568   TCGGCGGCTGGAAAA                 CCGC TGC GCTG                 TGTCTTGTTGCTATC  57 376
   Nham_1793 1994215 .. 1994233 -  -9.5  -2.53876   TCCGACGCGAAGCCA             CCGGCGA TCTTG CCGCCGG             CTGCAATTGCTCAGG  59 45
   Nham_1786 1987961 .. 1987988 -  -4.8   -3.6106   GTTAAGATTGTCAAA        GTCGCGCAATCGT TCA ACGATACCGCG-C        TTTACGAAGTGAAGA  53 256
   Nham_1785 1987460 .. 1987470 -  -4.6  -3.33744   CTGCTCGCCAAAAAG                 CCGA AGA CCGG                 TTGAGGGGGCGACCG  51 63
   Nham_1783 1984541 .. 1984568 -  -9.2  -2.76313   ATAAGGCCAATATGA        TCCGGATCGATCG GCC CGA-CAACCCGGA        AACCTGGTCCCGGCC  61 51
   Nham_1782 1984092 .. 1984121 -  -4.3  -3.33696   GTCGGGTTCAACGAA       GGTCC-GAAAAACT GGC AGTCGCTCTGGACC       TGCGTGGTGTACGCC  48 51
   Nham_1780 1981517 .. 1981560 -  -5.3  -3.73775   CGCATCGCGACTAAA CCATAAGGGGCGAGTCCAACA CAAA CGC-GGACCCGTCCCCTA-GG TCCGACTGACACATC  58 159
   Nham_1779 1978712 .. 1978726 - -12.8  -3.01712   CCGCGCTGGTCAATA               GCGCCG GAT CGGCGC               GGGAGACTGTACAAC  74 136
   Nham_1777 NONE
   Nham_1776 NONE
   Nham_1775 1975885 .. 1975904 -  -7.8  -2.50113   CAGGACCGCATCAAT            GCTGCCTT ACGC AAGGCCGC             GGGTCGCTAAACGCC  53 68
   Nham_1772 1973950 .. 1973993 - -10.3  -2.73364   GCGCCATGCCAACGA TCCGCGTCCGCTCGACGAGGA GAGT TCCTGGCCG-GCGT-CGCGGA ACTATTCGCGGGCCT  60 250
   Nham_1765 1969256 .. 1969279 - -15.3  -4.09243   TATAGGCCGGCAAAA          GCCGCCCGT GGGCAT ACGGGCGGC           TTTGCCTTGGAGGCT 100 63
   Nham_1763 1965222 .. 1965242 -  -6.7  -3.14344   GACCGGCTGGATCAA            GCCACGCGG TCG CCGCAAGAC            ACCGGGTCGCCCGCT  53 372
   Nham_1756 1957824 .. 1957837 -  -3.8  -4.23758   AGTCTAGATCGAAAA               GCTG GTGCCG CAGC                CGCAGGAAGCGGTGG  62 0
   Nham_1755 1956388 .. 1956407 - -11.4  -3.37959   GAACTCGAAGATCAA            GCGCGACGC CGA GCG-CGCGC            GCGAGATGTTCTCCT  69 515
   Nham_1744 1945675 .. 1945716 - -12.2  -3.92641   AAGCGGACTTACAAA CAACCGGCCGGGGCGTGG GGATTT CCGCGCACCGACCAATTG  CGTCGGCGATGACGT  83 50
   Nham_1742 1943478 .. 1943510 -  -9.7  -2.53233   CAATCACACCAAGAT      CGGCGCCGCAGCACA GGT TGGGCTGGGACTCCG      GCACAAGATCGCTTC  56 218
   Nham_1735 1935246 .. 1935256 -  -2.4  -3.60048   TGCTTTCGAAAAAAT                 GGTG GGG CGCC                 GTCGATCCCGTCAGT  47 36
   Nham_1734 NONE
   Nham_1733 1933295 .. 1933316 -  -5.1  -3.13403   GTGCGGGCAGGAACA           GCACG-TCGC TTT GCGAACCTGC           TTCGCTTGAAAACGA  47 66
   Nham_1732 1932265 .. 1932283 - -10.3  -3.14132   CCGCCGGGGGAGGAA             TGCACCG GCAAG CGGTGCA             CAGGTCGAAGGAGGC  66 426
   Nham_1730 1930399 .. 1930415 -  -2.9  -3.39261   GAAACAAATCATGAA              CGGACAC TAT ATGTTCG              ATATGTGTTCCGCAA  47 72
   Nham_1729 1929391 .. 1929423 - -15.5  -3.28712   TGTCGGCGGTGACAA      GCCGACGCGCATCGG CTC CCGATCGGCGCCGGC      GCGCCCGGTCGATGC  87 199
   Nham_1709 NONE
   Nham_1708 1907875 .. 1907902 -  -4.7  -3.69621   ATCGAGAAGGTGAAA        GCCGCAGTCGC GAGCTG GCCGCTGCAGC         CCCGAATCGTCGTTG  58 509
   Nham_1689 1885695 .. 1885712 -  -8.3  -3.80573   GCGAGCATCATGAAA             GCCGCCG TCGC CGGCCGC              GGCAACTCCGACATG  69 483
   Nham_1687 1884149 .. 1884190 -  -7.2  -3.63569   GTAATTCTCCAACAA GTCGGCGGCCAGTCCAGCCGG AGT CCGGCGAG-C-G-CCGCCGGC CTTTTCGTTGGACAG  60 217
   Nham_1681 1879257 .. 1879277 -   -14  -4.41047   AGCCCGTAACGAAAA            CGGCCGGT GCGCA ACCGGCCG            TTTTCCGAGAGGCGC 100 44
   Nham_1679 1877093 .. 1877106 -  -5.9  -3.39895   GCGTTCATCAAGTAA               CGAGC TTCA GCCCG                ACGATACCGGCGACG  53 4
   Nham_1670 1869076 .. 1869130 -  -3.3  -2.63102   AGCAGCGGTATAGCA GCCGGTCCGTCTGTTGCAATGGCTG TCCGG CAGGCATGGCGACGCACCGTCCGAC CCGGAGGCAGAAGCC  40 63
   Nham_1669 1866904 .. 1866914 -  -2.4  -2.60032   GCTCTCTTAAAAACT                 GCTG TCG CCGC                 TTAGGGGATGCAAAA  38 78
   Nham_1668 1866149 .. 1866161 -  -9.1  -2.71364   CGAGCGGCCGAAGGA                TCCGC GGT GCGGA                ATTTGTCGCGGCCGG  58 185
   Nham_1667 1865860 .. 1865878 - -13.1  -4.03078   GGATCACACGACAAA             GGCCGGC TTCGC GCCGGCC             TTTTCCTTGCAGCGC  91 74
   Nham_1663 1862896 .. 1862908 -  -2.6  -4.66163   AGGGGGAGGGAAAAA                GGAC TCAGT GCCC                GAACTGCTCGCTCAG  66 17
   Nham_1662 1862209 .. 1862260 - -18.4  -4.41494   CATGCTCAATCAAAA GGT-AAGGCTAGATTCTGATTCAAC GCA GTTGAATCAGAATCTAGCCTGGAGC CCGGGCCTTATCCAG 100 14
   Nham_1661 1861379 .. 1861391 -  -7.7  -2.60075   CGCCTTTGAACGAAT                GTGCA ACA TGCAC                CGTCATACTCCGCGA  53 189
   Nham_1656 1856512 .. 1856523 -  -3.6  -4.26903   GCCAGCCGACCAAAA                CCGC CGAG GCGA                 TTCCGGTGGGTGGTG  64 103
   Nham_1654 1854976 .. 1854998 -  -5.4  -3.71649   GCTCCAAATCGGAAA           CCCCTGCGTC GAC GTCTCAAGGG           GCGTTCACGCCGCGC  58 19
   Nham_1650 1850311 .. 1850339 - -11.7  -3.68209   AATACAAAGAATCAA        GGGTCACGCAGAA CGA TCCTGCGCGATCC        AGCTGTCGGAGGCGA  81 484
   Nham_1646 1847525 .. 1847538 -  -3.7  -2.78679   GGTGGTCACTTAAAG               GCGGG TGCT CGCGC                GGCGACCGGTCAGCG  43 35
   Nham_1645 1846501 .. 1846522 - -18.7  -3.27525   GGTCGCGAAACGCAA           CGCGGGCCG AAAC CGGCCCGCG            TGCAGGGGTTTTCTA 100 145
   Nham_1644 1845665 .. 1845682 - -14.1   -4.7497   TGCAGGCAGTAAAAA             GCCCCGG ACAT CCGGGGC              TTTTTCTGGGACTGA 100 52
   Nham_1640 NONE
   Nham_1639 1841535 .. 1841568 -    -6   -3.9243   CAATCTTCGAAAGAA     GATG-GATGCCCGGA TCAAG TCCGGGCATGACCTC     AACAGTGAGTTTGAT  64 62
   Nham_1632 1834202 .. 1834238 -  -6.7   -3.7108   ACTTCGACATGGAAA   TTG-CGCGCGTCGCC AATCCCAAG GGCGAC-CGCGTCAA   GATCGGCATGACCGG  62 276
   Nham_1630 1832728 .. 1832741 -  -2.4  -3.30364   TCCAGAATAACAAAC               CTTG CCACTT CAAG                TTGCCCTCGCGTTAG  44 89
   Nham_1629 1831699 .. 1831714 -  -3.2  -4.05788   CGCCGCGAAAGCAAA              TCCACG CTAT CGTCGA               CAACTATGCAACCCA  58 312
   Nham_1623 1824299 .. 1824331 - -14.9  -2.63079   TGGTGACATAAGCGA      TCATAGCGTCCTCCG TTT CGGAGGAAGCTATGC      TGTCGATTGGAACAT  81 66
   Nham_1622 1823828 .. 1823838 -  -8.2  -3.54424   CCGGATGGCGCCAAA                 GCGG GCG CCGC                 GCTCGACGCCATCGC  65 91
   Nham_1620 NONE
   Nham_1619 1819162 .. 1819176 -  -5.6  -2.57468   GGGCACGACAGGAAT               GCTCAC GCC GTGTGC               GCCTTGTAGGCGGCC  46 13
   Nham_1618 1816090 .. 1816100 -  -3.2  -2.71924   CATGCTCCGCGAAAG                 CGGA GTA TCCA                 GTCGTCATATTGCTC  41 139
   Nham_1617 1815369 .. 1815379 -  -2.4   -3.9461   GGTGGTGAAGAACAA                 GCTG GCG CCGC                 CTTTCAAGCAGGTCG  54 384
   Nham_1614 NONE
   Nham_1613 NONE
   Nham_1612 NONE
   Nham_1611 NONE
   Nham_1610 1809669 .. 1809706 - -12.8  -3.53761   GAAGGCGGTTGTAAA   GCTGACAACTCTCAGG GGACAA CCTGACAGGTGTCAGC    CGGAGGCCTCAGCGT  81 248
   Nham_1609 NONE
   Nham_1608 NONE
   Nham_1607 NONE
   Nham_1606 1805327 .. 1805340 -  -6.7  -3.54424   GGTGATGCCGGGAAA               GAGCA CTGA TGCTC                GGCGCGCCGCATATC  58 39
   Nham_1604 1802209 .. 1802225 -  -4.3  -3.06796   CCGGATTGTATTCAA              CGGACGA GCC TCGACCA              TGGACTGCCTGGTGC  45 488
   Nham_1602 NONE
   Nham_1601 1801504 .. 1801516 -  -9.1  -3.53012   CGGGTTTTCGTCAAA                GCTCG CGA CGAGC                CCGTTTCTTGGTTCC  66 8
   Nham_1598 NONE
   Nham_1597 NONE
   Nham_1596 NONE
   Nham_1595 NONE
   Nham_1594 1797508 .. 1797524 -  -5.8  -2.78384   GCGCGGTGTAGCAGA              TCGCGC GTTGT GCGCAA              GCCAACGACGAATGT  47 338
   Nham_1593 1796699 .. 1796741 - -13.5   -3.3506   GCTAAATCCGCATAA GACGAAGCCGCCGAGCG GAATATGAT CGGTCGACGACTTCGTC AAGGTGGACCCGGAC  83 223
   Nham_1591 1794977 .. 1794999 - -12.7    -3.136   TCAATAGGTAAGAGA           CCCGACGCC GTGAA AGCGTCGGG           CAAGTTTGGAAGCGG  76 187
   Nham_1590 1793960 .. 1793970 -  -2.4  -4.09243   GATACCCGGTGAAAA                 CCGG CGT CCGT                 AGATTAAGAGTGCAA  56 378
   Nham_1582 1786528 .. 1786544 -  -7.9  -3.17571   AAGCCCCGAACTCAA              CCGCTGC GGT GGAGCGG              CGGGGAGGGGGCCAT  56 139
   Nham_1539 1752771 .. 1752790 -  -9.2  -2.56095   TTCATACGTAACGGA            CGGCAAGG TGAT CCATGCCG             GTTCGGGAACGCTGG  56 280
   Nham_1535 1748781 .. 1748799 - -10.2  -2.87931   GTGAGCGCGGAGATA             CGCTGTCC GGC GGCCAGCG             CCAGCGCGTGGCGAT  61 497
   Nham_1523 1729217 .. 1729229 -  -3.3   -4.1899   GCAGGCGATCGAAAA                GGCCT ACA AGGAC                ACGCTGCGGAAGATT  61 359
   Nham_1521 NONE
   Nham_1520 1726214 .. 1726242 -  -5.9  -2.58544   TTCGACGGTCAGAAT       CGGACCCGCCAG CGCCGC CCGGCCGG-CCG        GCTAGGCGTCTTTCA  46 27
   Nham_1519 1725423 .. 1725439 -  -4.3  -2.94099   CGTTTTTATCATAGA              TTGCCGG TGA CCAGCAG              CAGAAGCTGTATCAC  44 2
   Nham_1518 1724491 .. 1724504 -  -3.8  -3.14132   TCGGCGTCGCAGGAA               TCGG TGGCTG CCGA                GGCGACCGCGATGCC  47 462
   Nham_1510 NONE
   Nham_1509 1713379 .. 1713424 -  -5.2  -4.58395   GGTAGCGTCGAAAAA GCCAGGGGACCGGAGCCGCCG TGATG CCGCGGCCGGGATCGCC-GGC GACCGCATCGGCCGT  75 334
   Nham_1508 1711282 .. 1711322 - -18.2  -4.83615   GACGGCGTACAAAAA  TTCAGGGCACCGCCGGCC TCGCC GTCCGGCGGTGCCCTGTT  CGATCCACATGCGGG 100 75
   Nham_1507 1710808 .. 1710831 -  -2.4  -3.53012   CGGGCGCTCCGCAAA          GCCGTATTCCG CAG CCGAAT-CAGC          GCGCTTGCTATCTTT  47 93
   Nham_1506 NONE
   Nham_1505 NONE
   Nham_1504 NONE
   Nham_1503 NONE
   Nham_1502 1706014 .. 1706029 -  -6.8  -3.25823   GTCGGGCGATATCAA              GCAGGCG CAG CGCC-GC              GCGGCCGAGACCCAT  55 447
   Nham_1491 1693078 .. 1693119 -  -5.7  -3.39749   CGAACAACGCTACAA CTC-CCACGGCCAGCGCGTC ACC GTCGCGATGGCGGTCGTGAA GGTCAGGGTCGACGG  55 352
   Nham_1487 1688801 .. 1688843 -  -3.5  -2.52464   TGTCTTCCGAACGCA GGCCCGCCC--ATCGCG GTGACATTTTA CGCAATCCGGGCGAGCC TGATTGCGTCGCAAG  39 189
   Nham_1486 1687513 .. 1687553 - -18.5  -3.21924   TGACGGCGTAGAAGA  CGCCAGAGTCTGATTCAAC TGC GTTGAATCAGACTCTGGTT  TTATCCTTTTGATTG 100 88
   Nham_1479 1679799 .. 1679839 - -12.6  -2.51464   GCATGATCGATCAAT CCGTCGC-TTGAATGCGGCG AAC CGCCGCATTCCCCGCG-CGG GACCATAGAAGTGTG  71 122
   Nham_1478 1679274 .. 1679286 -  -4.7  -3.48924   GTAGCTCGCATACAA                TGCGC AAT GCGCC                GGGGTTTGGATTGCT  53 56
   Nham_1477 1678010 .. 1678029 -  -8.6  -2.71924   CATCGCGCGCGAAAG            CCGCAATA GCGA TACTGCGG             GCTTCGCCGCAGCGG  58 166
   Nham_1476 NONE
   Nham_1475 1675675 .. 1675694 -  -3.4  -3.56092   CCATCATGTGGTAAA            CTGTCAGC ACCG GCTGCCCG             ACTTTCGCAAAAAAA  49 123
   Nham_1470 1670047 .. 1670068 -  -5.9  -4.08064   AATTCTGGCGCAAAA           TCATTAAGG GCTG CCTTAAAGA            GCAGGATATTCCGGT  64 112
   Nham_1469 1668386 .. 1668396 -  -2.4  -3.03441   GATCATGCTCTAAGA                 CCCG TGC CGGC                 ATTCATGATCGGCTT  41 2
   Nham_1468 1667743 .. 1667764 -  -6.5  -3.53012   CCTCGCGGTTCGAAA           CGAGGCG CAGGCGAC CGCCCCG            CGCTATCACAAGGTG  58 54
   Nham_1466 NONE
   Nham_1465 NONE
   Nham_1464 NONE
   Nham_1463 NONE
   Nham_1462 NONE
   Nham_1461 NONE
   Nham_1460 1648750 .. 1648778 - -15.9  -2.50113   GACTACCTCACGAAC        GGCGCGCGCGACG CGG CGTCGAGCGTGCC        CTCTGCGGGTGCCGT  76 177
   Nham_1451 1641043 .. 1641069 -  -5.9   -4.4767   CCACCCAGGATAAAA        GCGTGCGCGATT GCGC AATCGC-CACTC         ATTCGCGGCTTGGTT  72 112
   Nham_1450 1639453 .. 1639466 -  -5.3  -2.77182   GTCGAGAGTCAACGA               TTCGT TAAC ACGAA                ATAAATTTTGTCCAA  47 183
   Nham_1449 1636504 .. 1636521 -  -9.1  -3.60098   ATCTGGGACCTGAAA             CACGCCG CCGG CGGCATG              GTCGATATCGATTTC  68 519
   Nham_1443 1627491 .. 1627502 -  -7.2  -3.09749   GAGTCCTAAGAGAGA                GCCC GACA GGGC                 GCACCTCTGATGAAG  54 121
   Nham_1428 1611847 .. 1611861 -  -2.8  -3.53444   GCAGTTTGTGTGAAA               TGCG TGAGATG CGCA               ACGTGCGTGGTGTCG  49 110
   Nham_1416 1600817 .. 1600837 -  -3.8  -4.68209   AGGTGAAGAAACAAA            CGGCGCGC TCCTG GTGAGCCG            TTCTCGTTTCCAGAC  70 100
   Nham_1414 1598837 .. 1598851 - -12.8  -2.70932   CCGCGCGGTGAAGCA               GGCGGC GCT GCCGCC               GCGTTCGCTTGTGCG  68 246
   Nham_1409 1596107 .. 1596122 -  -4.7  -3.33162   GAGGGGATTGTAGAA              CCGAT ATCGCA ATCGG               AGCGTCATTGCCGGG  51 180
   Nham_1403 1588422 .. 1588434 -  -3.3  -4.07885   CACCTCGCTCGAAAA                CGCTA TAG TGGCG                TGGATTCATTCGACA  58 100
   Nham_1402 NONE
   Nham_1401 1586728 .. 1586738 -  -2.4  -3.68988   GCGGATGGAAGAGAA                 CGCC TTG GTCG                 TGCAGTGGGTGCAGC  52 388
   Nham_1399 1584466 .. 1584477 -  -5.8  -4.07568   CCCTGTTGCGGAAAA                TGCG CGTG CGCA                 ATCCCGATCTCAAGA  65 275
   Nham_1391 NONE
   Nham_1390 1575908 .. 1575929 -  -7.9  -3.90048   CTTCCGCGAAAAATA           TGCGCCGCT GATG AGCGGCACC            GCCGACAAGCTCGCC  68 307
   Nham_1384 NONE
   Nham_1383 1567356 .. 1567395 - -10.2  -4.86621   ATGCTCAATTAAAAA  GATCAGAGTCTGGTTCAAC GCA GTTGAATCAGACTCT-AGC  GGAACAGCGCGGATG  95 21
   Nham_1382 NONE
   Nham_1381 1565000 .. 1565017 -  -8.4  -3.10796   GTCGAGGACTTAAGA             CGGCGT TCGGTC ACGCCG              CACATCGCCATCGAC  60 406
   Nham_1379 1563697 .. 1563710 -  -9.5  -5.00616   GCGCCCGCCAAAAAA               GGCGC GCGG GCGCC                TCAATCCGGCAAGGC 100 67
   Nham_1375 1560523 .. 1560541 -  -8.8  -2.55253   ATCAAGCGGAAGCGA             CGCCGTTC TTC GAACGGCT             ATGCGGCGAGTAGAA  57 121
   Nham_1374 1558306 .. 1558321 -    -9  -4.25104   CCTCCGCTATCAAAA              GGTGAC GTAC GTCACC               AAGAAGCTCCGACCC  78 210
   Nham_1370 NONE
   Nham_1369 NONE
   Nham_1368 1553424 .. 1553440 -  -7.3  -3.45434   AATAACTTATGACAA              TCGGTCA TTC TGACCAA              TTGACTCATTTCGCG  58 77
   Nham_1367 1552099 .. 1552110 -  -5.8  -3.54919   AAGCACGCGGTCAAA                GCTG TCAT CAGC                 GGCCTGACACCACAC  57 355
   Nham_1362 1544715 .. 1544733 -  -3.8  -3.53811   GCGACGGCTGCGAAA             GATCAGAT CGA ATCCGCTC             AATAACTATCATGAA  51 34
   Nham_1356 NONE
   Nham_1355 NONE
   Nham_1354 NONE
   Nham_1353 NONE
   Nham_1352 1529647 .. 1529660 -  -2.5   -3.6215   GGAATTTATTTCAAA               TTTAT TTCT ATAAA                CTCGATATTTTCGGT  47 261
   Nham_1351 1528967 .. 1528983 -  -5.7  -3.47751   TTTAACAACTGATAA              CCGGGCA ATC CGCTCGG              TCACGAAGCGTCGCG  53 26
   Nham_1350 1527311 .. 1527344 -  -2.4  -3.85389   TCTCAAGAACGCAAA     TGATCCGCGGGCGGT TGACG ACGATCCGCG-ATCA     CGTCCGAAGGTCTAA  54 511
   Nham_1347 1525454 .. 1525474 -  -4.6  -3.73775   GCTATTGCGAGGAAA            CCGGCGAG CCGAT CTCGCTGA            AGCGGCTCGAGGCCC  58 403
   Nham_1344 NONE
   Nham_1343 NONE
   Nham_1342 NONE
   Nham_1341 1518810 .. 1518833 - -10.2  -3.61103   GAATTGGATTCGAAA          GCGCGC-GGGC AGG GCGCAGCGCGC          CTTCGTTCGCGAGGT  71 61
   Nham_1340 1518123 .. 1518139 - -10.1  -3.71848   CGTCCTGATCAAGAA              CAACGCG TTC CGCGTCG              GCGATTCAAAATTCG  74 186
   Nham_1335 1512459 .. 1512494 -  -8.9  -3.53091   ATCTGCGTCGGGAAA   CGCGCGGGCTCGCGGCG GGCT CGCCGTG-GCC-GTGCG    ACTACGGGCCGGATA  63 483
   Nham_1328 NONE
   Nham_1327 1501287 .. 1501317 -  -6.7  -3.02144   TCATGCGTCGCAACA       GGCCGCACGCCTA CACCT TCGACGCGCTGCC       GCAGGAGTTGCTGCC  52 66
   Nham_1325 1499885 .. 1499898 -  -5.2  -4.62168   ATCCAAAGGACAAAA               CGGC GTGCAG GCCG                GATTTTTGACAAGGG  75 375
   Nham_1324 1498608 .. 1498621 -  -3.1  -3.55563   ATGTGACGGGCGAAA               GATAG CTGG CCATC                GACGGCGCGGAGCTG  49 81
   Nham_1323 1496129 .. 1496144 - -11.8  -2.83273   TGAAACGACCAAGCA              CGCCGC GCTG GCGGCG               GCAAGCGGCCCACTC  70 252
   Nham_1318 1487314 .. 1487331 - -12.7  -5.10461   TCTAGCCAACAAAAA             CGGAGGC TTGC GCCTCCG              TTCTTCGTAGCCGAA 100 53
   Nham_1314 NONE
   Nham_1313 NONE
   Nham_1309 1478549 .. 1478562 -  -2.3  -2.82936   ACCCAAACCCCAAAC               CGTCC GATC GGACC                CGGCTCGGTGGAGGT  39 124
   Nham_1308 1477830 .. 1477852 - -13.5  -4.89477   CGGCGAACAACAAAA           GGGGCGAAT AACGG ATTCGCCCC           TTTTACCGAACGTCT 100 65
   Nham_1301 1467042 .. 1467065 -  -4.4  -3.12847   AAGGCGCAGATCGAA          GCCGGCGGTC CGGT GACCGTCACC           CATCCGGATATGGTG  47 525
   Nham_1297 1461544 .. 1461577 -  -9.1  -2.66316   GCCGTGATCAGATCA     CGATGATTTTGGATCG AAT CGATTCAAAATCAT-G     AACGTGATCGATTCT  57 149
   Nham_1296 NONE
   Nham_1295 1459859 .. 1459873 -  -4.2  -3.59979   CGCCGTGACTCGAAA               CCGG ATCCTGA CCGG               TCTCTCGCTCGGATA  53 525
   Nham_1293 1458208 .. 1458223 -  -3.9  -3.66178   TTTTTCAAGCCGAAA              CCGGG TTTTCG CCCGA               TTTATCAGGCCGATG  54 30
   Nham_1292 NONE
   Nham_1291 1455307 .. 1455343 -  -3.6  -4.56597   GGCTCGCTGGAAAAA   TTCACCCGCGACGAGGC CAAG GCCTCAGC-CGAGCGCA    TGGGCGCGAAGGTTT  69 215
   Nham_1270 1427086 .. 1427099 -  -2.3  -4.52857   ACGGGTTAGACAAAA               CGCGT GCCA ATGCG                TTGGTGCCGCAGCCT  64 293
   Nham_1268 1425177 .. 1425191 -   -10  -3.72576   CGCTGCCGGACCAAA               GCGTGA TCT TCACGC               GTGTGCCATCAGAAC  75 415
   Nham_1266 1423531 .. 1423545 -  -6.4  -3.32405   AAAATCAGCAGAAGA               TGACTG GTT CAGCCA               TGCAATTGCGTTTAC  54 292
   Nham_1262 1422034 .. 1422063 - -17.1  -2.88427   AACATCTCCGACATA       GCGGCGCGGCGCT AATC AACGCCGCGCGGC        TAACTGCTAGGCGTC  88 25
   Nham_1260 1421529 .. 1421562 - -18.9  -3.02144   GTATTGTCGCGAACA     TAGCGGCGCGGCGCT AATC AACGCCGCGCGGCTA      ACTGCTAGGCGTCGT 100 23
   Nham_1257 1418804 .. 1418821 -  -9.1  -2.61383   ATCTCCACCGAGAAG             GCCGCAT CCGC ACGCGGC              TGCGGAGCATATCCG  57 66
   Nham_1256 1417759 .. 1417775 -  -2.1  -3.40403   CGTCGGTGACTAGAA              CGCTGCG ATA CGTAGTG              CTGAACGAATGGCGT  46 83
   Nham_1255 1416274 .. 1416290 -  -4.3  -3.65529   ACATGCCTACTCAAA              TGGCGGC GGG ACCTCCA              TTAGCCGCGACAAGG  53 239
   Nham_1249 NONE
   Nham_1248 1406995 .. 1407008 -  -5.9  -3.29144   GCAGGTGGCGCAGAA               CGGCG ATCT CGCCA                ACTGGATGATCCCCG  52 474
   Nham_1245 1403337 .. 1403349 -  -9.1  -3.05596   GATCGCTCGATCGAA                GCCTC GAG GAGGC                CGCGATGGATCTCGG  60 379
   Nham_1240 1396106 .. 1396116 -  -3.2   -3.7104   ATGTACACTCAAGAA                 TCCG AAG CGAA                 TCTGAGGTTAATCCT  52 337
   Nham_1238 1395395 .. 1395431 -  -2.2  -3.61654   GAGACCGACGCCAAA   GCCAAGGCGTCGGTGCTC GAA GAG-ACCATCGACC-GGC   TGACATTGACTTTCC  49 281
   Nham_1236 NONE
   Nham_1235 1393165 .. 1393185 -  -3.1  -3.68936   GAGTAAGCCGAACAA            CGCGTCCCA TCG TCAGCCGCG            GCCCTTGACCTCGGT  52 17
   Nham_1233 1391685 .. 1391704 -   -15   -4.8048   CGCCGATACGAAAAA            CGCGAGCC CCGG GGCTCGCG             TTTTTCGTATTCAAA 100 55
   Nham_1224 1381622 .. 1381640 -  -3.1  -3.53091   ACCCCTTGGGTGAAA             CTGTCCC GGCGT GGAACAA             TTTTCTGATGGTTTG  49 305
   Nham_1223 1379206 .. 1379229 - -13.2  -4.19238   TGGTTAACGTTAAAA          GGGCCTCATC CTGC GATGAAGCCC           TTGTTTTTAATCAAC  93 69
   Nham_1222 1377372 .. 1377410 - -12.3  -2.59431   GCCCGGCACAATGGA  CCTGTGCTCGGGC-CGGC AAGG GCCGGGCCCGAGTGCCGG   GCATGACGGCTCAAT  69 36
   Nham_1219 NONE
   Nham_1218 1374097 .. 1374113 -  -2.1  -2.82015   GCGAGATCGAGCAGA              TGGCTGC CGC GCCGCAA              CGGCTTGTTGGCCGG  39 168
   Nham_1216 1372579 .. 1372589 -  -4.6  -2.62184   CGGGTCCGCAGAGGA                 GGCC CGC GACC                 GCAGCGTGGTTTGGC  43 218
   Nham_1212 NONE
   Nham_1211 1367800 .. 1367812 -  -4.7  -4.29738   TTACAGGGAGGAAAA                TGGGG CTA CCCCG                GCAACTGCCAATTTT  67 402
   Nham_1203 1358948 .. 1358965 -  -7.7  -3.23492   TACGACAGACGAAGA             GCGGGCGA TGA TCGCCC-C             ATATATGCCCTGCAA  59 414
   Nham_1199 NONE
   Nham_1198 NONE
   Nham_1197 1354033 .. 1354046 -  -9.5  -3.03034   AAACCTGATAAACCA               GCCGC CGAG GCGGC                AAAGCTGCATCGAGG  64 70
   Nham_1196 1352556 .. 1352567 -  -5.8  -3.10164   GCATCTAGCATGGAA                GCTC TGAG GAGC                 ATTCTGTTGAATGTG  49 356
   Nham_1189 NONE
   Nham_1188 1345629 .. 1345649 -  -5.4  -3.59087   AACAGGACGCGCAAA            GTCGTCAT CCCGC ATGACGCC            GACCTCTACAAACAC  55 199
   Nham_1184 1340888 .. 1340912 -  -4.1  -2.78384   GTTCCGCCCATTACA          CCGCCGAGCCA CAA CGGCTCAGATG          ACAAGGACTCTAACT  43 68
   Nham_1183 NONE
   Nham_1182 NONE
   Nham_1181 1336515 .. 1336543 - -10.1  -2.78463   AGTGGGGTCACGATA        GGCGCCGGTGTTG ACC CCACCCCGGCGCG        GGTTATGTCAACTGC  63 295
   Nham_1177 1334608 .. 1334628 -  -2.3  -4.32034   TCAGGATTAGGAAAA            CTGGTCGCG CTA CGCGGCCTT            CTTCTTGGCGGCGGG  62 14
   Nham_1176 1332794 .. 1332815 - -13.7  -3.98083   TAGCTAATGCAGAAA           GGCCCAGCA ATGC TGCCGGGCC            TTCTTATTCCTTGCT  95 53
   Nham_1175 1331512 .. 1331534 -  -7.7  -3.27298   GGGTGGAACGATCAA          CCGGCTCGAC AGAT GCC-AGCCGG           CCTGGTCGAACAGCA  59 285
   Nham_1168 1326082 .. 1326103 -  -2.3  -3.39327   CTCCGAGATGGAGAA           CTTC-ACCAT GAC ATGGTCGACG           CAGCGACGACGGCGG  46 95
   Nham_1167 1325198 .. 1325211 -  -5.2  -3.46848   CAAAAGGGATTACAA               GGGC TGGCCT GCCC                CTATGAGGTGGTCCG  53 50
   Nham_1165 1323219 .. 1323235 -  -2.1    -4.386   TAACTCGCGACAAAA              GCCAGGC CGA GCCCCAC              TCCAAGAACGAGCGT  62 360
   Nham_1164 1322065 .. 1322076 -  -3.6  -2.53747   GAACGGCCAGAACAC                CGGG CCAA CCCA                 TCCGAAGCCGCCGTC  41 50
   Nham_1163 1320745 .. 1320759 -  -4.2  -3.63782   CAATACGATCTGAAA               CCGGCA CGA TGCCAA               CGGATCACGGTGTCC  54 386
   Nham_1158 1312521 .. 1312538 -  -3.3  -3.45366   CCGCCAAGGAACTAA             GAGCCAG AGCG CCGGTTC              CAGCAGCTAGGGTCA  47 179
   Nham_1157 1310306 .. 1310330 -  -5.5  -4.63542   GAGAAGGCCGAAAAA          GCCATCCGCGC ACG GGGCGCGTGGC          TCCTGTTCCTGCCGC  76 247
   Nham_1153 1308058 .. 1308070 -  -3.3  -3.54129   GACAGGCGCGGGAAA                CGTTC CGG GGACG                CGCGATCTGTCGCAC  49 206
   Nham_1152 1307599 .. 1307619 - -19.7  -4.42386   CGGCCACGCACAAAA            CCCGCCGGG CAT CCCGGCGGG            TAAGTTTCAGTAACT 100 54
   Nham_1151 NONE
   Nham_1150 1303049 .. 1303077 -  -9.7  -3.14689   GAAAACACAGACATA        TTTTTCGTTCGTG CAA CACGAACAAACAA        TTGATCTACTCAATG  64 290
   Nham_1149 1301794 .. 1301824 -  -2.5  -4.48987   CCGCTAGAAGGAAAA      GCAGCGTAGCGCAG ATGT CAGGGCTA-ACTGC       TGCCGTGTCGACGTG  64 351
   Nham_1147 NONE
   Nham_1146 NONE
   Nham_1145 1295790 .. 1295806 -    -5   -4.0251   ACGACCATAACTAAA              GCGCGG GCAAT CCGAGC              TTCATATACTGTTTC  62 4
   Nham_1144 1295159 .. 1295177 - -11.6  -3.85539   GAGACCGATAGGAAA             GGCCCGCC GTT GGCGGGGC             TTTCCGGCCCTGGTT  81 77
   Nham_1142 1293180 .. 1293205 -  -8.3  -3.64599   TCACCAGACCGGAAA         TCGCGGCCTCAA GCA TTGCGGCCG-GA         TCGTGACGATCATGC  66 356
   Nham_1141 1292183 .. 1292211 -  -8.9  -3.11604   GATCAAAATCATAGA        GCCCGCTTCTGAT TTC ATCAGAAGCGAAA        AGGCTCTAACGATTC  60 31
   Nham_1139 1290403 .. 1290435 - -19.9   -4.1899   GGACGCCATTCAAAA      CAAAAGCGCCCCGGC AAA ACCGGGGCGCTTCCG      CATCCGACAACCGTA 100 57
   Nham_1138 1285025 .. 1285081 -  -9.3  -3.53444   TGATGCCTCTGCAAA CTCTCTGTCATCATTCCGGGATGCGCG CTG CGCTCACTCCAGAATGACGCCGGTGAA TGTTACGCCCCGATC  69 28
   Nham_1137 1283265 .. 1283278 -  -3.7   -4.1466   ACCGAAGTCCCAAAA               CGGGC AGCA GCCCC                ATGGCACGAGTTCCC  62 296
   Nham_1135 1281543 .. 1281557 -  -4.2  -3.61715   CAGGCTGTTGAAGAA               GTTTCC CAC GGAGAC               GGATATGGAATGGAG  51 112
   Nham_1134 1280669 .. 1280680 -  -7.2  -3.61398   GCCCCCGCCGAAGAA                GCCG CACC CGGC                 TCATTCCGCCGAGCA  62 226
   Nham_1131 NONE
   Nham_1130 1276136 .. 1276163 -  -2.7   -3.2794   TCGCAGGCACACGAA        TCCGTGAGAAA AACCGG TTTCTCGAGGA         TGTCAGCCGGTGACC  44 79
   Nham_1129 NONE
   Nham_1128 1274819 .. 1274852 - -13.1  -2.70932   TCGGCCTGCCAAGCA     GTCTCCGCGAAACCGG AGC CCGGTTACGCGG-GGC     AACGTCGGATTCAGG  73 54
   Nham_1127 1274230 .. 1274244 -   -10  -3.01712   TGTTCCGTGCCAACA               TCCGCA ATA TGCGGA               TGCTGAGACGATGGC  62 70
   Nham_1125 1273100 .. 1273120 - -10.3  -2.61383   ATCGCCATCGAGAAG            GGGGCGCCC GGC GAGCGCGCC            TTCAACGAGGCCTTC  59 102
   Nham_1122 1267990 .. 1268006 -  -3.5  -2.73771   GGACATGCGGGAAAT              CCCGTCG CGC CGGCGGC              GCCCGATCGATGAAC  41 278
   Nham_1120 1267247 .. 1267272 -    -6  -3.57144   GGCTTCATCGGCAAA         TTCGCGTCGC TGCTCG GCGACGCGGG          CGTCAACATCGCGAC  57 182
   Nham_1112 NONE
   Nham_1101 1243565 .. 1243575 -  -2.4  -4.36914   GCGCCCGTCACAAAA                 TCGC GAG GCGG                 ATCGGGGGCTGCGAG  62 430
   Nham_1100 1242223 .. 1242238 -  -8.2  -3.51825   GGAGGCGAAGGAGAA              GCCGCG CCGC CGCAGC               CTCTGGACGTTTGCG  63 140
   Nham_1096 1237935 .. 1237952 -  -8.4  -3.10796   GTCGAGGACTTAAGA             CGGCGT TCGGTC ACGCCG              CACATCGCCATCGAC  57 466
   Nham_1092 1232961 .. 1232975 -  -2.1   -4.1552   CATGGCCGGAATAAA              TCCAGC CATG GC-GGA               ATTTTTGTCGATCGC  59 89
   Nham_1091 1232199 .. 1232224 -  -4.6  -3.19192   GCGGACGCAAGCCAA         GCGTCCCCAGC AGGAA GCAGGAG-CGC         GATCATGACCGTCGC  49 142
   Nham_1084 1221599 .. 1221640 - -10.8  -2.82015   CGCATATGGAGGATA TCGCCGCGACTATCGGCGA GGTGA TCGCCCAGGG-CGCGGCGA ACGGCGAGTTCGAGG  63 287
   Nham_1080 1214209 .. 1214244 - -11.3  -4.25104   TTCCCGGGAGGAAAA    GTCATGAGCGG-TTGC AAGGA GCAATCCGCTCATGAT    GGATTTGATACTGGT  88 81
   Nham_1079 1213828 .. 1213851 -   -16  -5.60993   TGCCGCACAAAAAAA          GACCGGCCCC CGCA AGGGCCGGTC           CGTTATGTTAAAACG 100 57
   Nham_1078 NONE
   Nham_1077 1212570 .. 1212592 -  -4.9  -2.91873   ATGACGTGCAAACGA          CAGGA-CATC GCGC GACGCTCCTG           ATAGGCCGATAACGA  46 85
   Nham_1076 1211180 .. 1211193 -  -3.7  -4.56597   CGGCGCTTTCAAAAA               GCGTC AGCC GTCGC                GGCCGATATGCTTGT  70 15
   Nham_1074 1208902 .. 1208912 -  -2.4  -2.91276   CTGGCGGTGAGAAAG                 GGGC AAG GCCG                 ACAGCGTGACGTCCT  40 209
   Nham_1073 1208045 .. 1208058 -  -9.5  -3.74251   TAGAGTGCCACGAAA               CGGCG ACAG CGCCG                ATGTGCATGCCGTAG  72 485
   Nham_1072 1204392 .. 1204425 - -11.7  -2.78463   ACGCGGCCGATCAGA     TCGCGAGCGACGCCGC AAA GCG-CGTCGCTGCCGA     TCTTTCGCTTGTCCG  70 55
   Nham_1071 1203135 .. 1203190 - -14.9  -2.84841   TCGGAAGAAAATGGA TGCGCGGGGCATAGCGGTCGAA-AGCG AGTT CGTTCTTCGACGGCTATGCC-CGCCCA TGGCGCCGAAGCACG  83 201
   Nham_1067 1199351 .. 1199367 - -10.1  -2.71712   CGCTCGTCCCGAAAG              CCGGTCG TCC CGACCGA              AATGAAAATGTCAGA  60 171
   Nham_1065 1197489 .. 1197513 -  -3.6  -2.52543   ATTCTCTCTAAGGTA         CCGATGATGAC CGTG GTC-TGATCGG          TGTTGCCGTCATGGC  41 65
   Nham_1064 1196245 .. 1196271 -  -3.7  -3.29144   TGACGGTGCCGAGAA        CCATCTGG-C-GG TAT CCTGACCAGTTGG        CGCTTGGTCGGCGCT  47 162
   Nham_1063 NONE
   Nham_1062 1191422 .. 1191433 -  -7.2  -3.53012   GGTCTTCGCTCGAAA                GCGC TCGA GCGC                 CTCGTCAAAACCCCA  60 30
   Nham_1059 NONE
   Nham_1058 1187686 .. 1187703 -  -4.1  -2.71011   AGCCGGCCCCAATCA             TCACGAT GCGC ATCGTGG              TACGAACCTGGGTTG  43 93
   Nham_1057 1185988 .. 1186004 -  -3.5  -3.53091   ATGCTCGGTTCCAAA              GCGCCGG AAG CTGGCGA              TCAATCATTACTATA  49 418
   Nham_1048 1171810 .. 1171834 -  -6.3  -3.53224   CACCGGTGGCGGAAA          CTGCCTCTGCC CAA GCCCGAAGCAG          ATATTTCCCAGGATC  57 310
   Nham_1044 NONE
   Nham_1043 1165164 .. 1165181 -  -5.5  -4.56133   GCCGAAGAAGGAAAA             GCCGAAA GTGA TTGCGGC              GGCTCCAAGCATGAA  76 216
   Nham_1036 NONE
   Nham_1035 NONE
   Nham_1034 1155228 .. 1155247 -  -9.2  -3.05384   CCTCTGGGGATTCAA            TCAGGCCC GGCC GGGCCTGC             GCTTCATCTCGGTTT  64 6
   Nham_1030 1151685 .. 1151722 -  -8.4  -3.57792   TCACTTACCTGTAAA   GCGCTACGTGAAGCGCC TCGCC GG-GCTTCAAGCCGCGC   TCGGCGGAGCATGCG  65 302
   Nham_1028 1150119 .. 1150130 -  -2.2   -3.3422   CATGCCGGTAAAAAG                GCTCG CGG CG-GC                ACGGTGCGCCTTCAG  46 42
   Nham_1027 1148692 .. 1148702 -  -2.4  -2.66216   TCGCATTATTATAAT                 GAGG CCG CCGC                 GGAGTTGCATTTGAG  38 136
   Nham_1026 NONE
   Nham_1025 NONE
   Nham_1024 NONE
   Nham_1023 1143503 .. 1143526 - -12.4  -3.53343   AACTCTCTGGTCAAA          GCATCCGACC GCAA GGTCGGGTGC           GATACTATGGAAGCG  77 519
   Nham_1022 1142970 .. 1142998 -  -8.9  -3.12207   AATCAAAATCATAGA        GCCCGCTTCTGAT TCC ATCAGAAGCGAAA        AGGCTCTGGTTCTAC  60 37
   Nham_1016 1133903 .. 1133917 -  -2.1  -3.61398   GTTGCGCGCGAAGAA              CCG-AC TTGC GTGCGG               ATGGTATGGACTCCC  49 81
   Nham_1010 NONE
   Nham_1009 NONE
   Nham_1008 NONE
   Nham_1007 NONE
   Nham_1006 NONE
   Nham_1005 1120383 .. 1120395 -  -3.3  -3.33464   CGTCAAACAACAAAG                CTAGC GAC GCTCG                TCTTCTGCTTTTCCT  47 13
   Nham_1004 1119073 .. 1119083 -  -4.6    -4.128   ACCGGTACACAGAAA                 CAGC CGC GCCG                 CAGCGACAAAGCTTC  64 286
   Nham_1002 1112471 .. 1112481 -  -2.4  -3.89346   CCGGTATGGGAGAAA                 CGCG GTA CGCC                 TTGGCGGGACATGAA  53 193
   Nham_1001 1111904 .. 1111918 -  -4.9  -3.73968   AAATCTTTCATCAAA               CCGCC GACCG GGCAG               GCAACCTCGCGACGA  58 314
   Nham_0998 1109472 .. 1109485 -  -3.1  -3.14602   GCGAGGCGATCAACA               TGATC GATC GACCA                TCCAGCCGACGCCCC  43 6
   Nham_0997 1107988 .. 1107998 -  -4.6  -3.22298   GCCACGTATGACGAA                 CCGG TAT CCGA                 CAGGAGCCGCGGTCG  49 183
   Nham_0996 1105845 .. 1105857 -  -3.3   -3.6959   ACACGATTAGCGAAA                GCGGT CTG ACGGC                CCGAGGCAAGCAGCG  52 223
   Nham_0995 1102018 .. 1102058 - -25.8  -2.52676   CATCCTGGCAAGCTA  GAGCCTTTTCGCTTCTGA TGGAG TCAGAAGCGAAAAGGCTC  TAGTTGTTTGCTGAA 100 349
   Nham_0983 1087001 .. 1087014 -  -3.7  -3.40403   CGTGCGCCAGGAGAA               CCAGC GAGA GCAGG                CCGAGCCGCCATGGA  49 247
   Nham_0982 1085242 .. 1085256 -  -9.2  -3.93695   GGCATGAGGCATAAA               GCGACG GCA CGCCGC               GGGCTGATGATCTTC  75 242
   Nham_0977 NONE
   Nham_0976 NONE
   Nham_0975 NONE
   Nham_0974 1077668 .. 1077679 -  -5.8  -3.65991   ATTGTCCCAACAGAA                TCGC GGGG GCGA                 GCACGCCGCTTTCAC  58 110
   Nham_0973 1077353 .. 1077363 -  -2.4  -2.62653   GGACAATGGGACAAC                 TGCG GGA CGCT                 TTTCTGAGTGGGCGT  38 68
   Nham_0972 NONE
   Nham_0971 1073628 .. 1073638 -  -8.2   -3.1875   CACAGCCTAACCCAA                 GGCG CGG CGCC                 AGCCAATCTGGGCTG  59 146
   Nham_0970 1072394 .. 1072407 -  -3.1  -3.54488   TGCGTGCAAATAACA               TGAAG ATAT CTCCA                GTGCTGGGTGTCAGA  49 36
   Nham_0969 1071895 .. 1071911 -  -9.4  -4.15044   TCCGGCCCCAACAAA              CCGACG AATGG CGTCGG              GAGCGATCAGGTTTT  80 161
   Nham_0968 1071446 .. 1071466 - -11.8  -4.31587   GGCTAAAAACAAGAA            GGCCGCCC TGGTC GGGCAGCC            TTGGTGTCAATCACA  93 32
   Nham_0967 1070334 .. 1070389 - -11.2  -3.72576   CGCTTGCCCAGGAAA TCGCC-GACGGCGTCGCCG-AACC GCACGCTCAG GGTGGCGGCGACACCGTCTGGCGG TATCACTACGAGACT  78 249
   Nham_0964 NONE
   Nham_0963 1067838 .. 1067855 - -12.7  -2.74523   CGATGCCGAACAGCA             GGGCCAG AAAT CTGGCCC              GGTCGGCGATCAGCA  73 63
   Nham_0961 NONE
   Nham_0960 1063011 .. 1063027 -  -7.3  -2.53263   TCGAGTCCGAAGGCA              GAAGCAA TTC CTGCTTC              GCGCGCTTTTTCGCC  50 72
   Nham_0959 1062069 .. 1062079 -  -5.4  -3.69395   TCTACCATCGAAGAA                 CGAT GTC ATCG                 AAAGCGCGATGCAGG  58 98
   Nham_0958 1060641 .. 1060672 - -20.8  -3.56704   TTCTGACGAAATCAA      GCAGCGCGCCGCGC AAAT GCGCCGCGCGCCGC       TTTTTTTGTCTTTGC 100 45
   Nham_0956 1056698 .. 1056716 -  -6.6  -3.03124   GTGCAGGCCGCAACA             CGCATAGC CGT GCTGCGCG             ACGGCGCGATCATGG  51 200
   Nham_0945 1044333 .. 1044345 -  -3.3  -3.31144   GCGCGATTGCCATAA                CGCCA TCA TGCCG                CGCTCCGGCAGAACC  45 18
   Nham_0944 1043694 .. 1043717 -  -3.9  -4.19587   CCAGCAAGAAAAATA          TTCCCTG GTAGTTTTTG CAGGGAA           TTGCTCCAGAAGTGG  62 254
   Nham_0938 NONE
   Nham_0937 NONE
   Nham_0936 1031019 .. 1031040 -  -4.5  -3.31144   CCGTGACCGTCAGAA           GCT-GAACAT GAC ACGTTCTAGC           AACCGGACCTGGGCG  49 66
   Nham_0935 1030171 .. 1030184 -  -5.2  -4.08692   CAACCCGCGCGAAAA               CGCC GACCAT GGCG                AAGTGCGTTGGGACT  63 210
   Nham_0924 NONE
   Nham_0923 NONE
   Nham_0922 NONE
   Nham_0921 NONE
   Nham_0920 1016668 .. 1016690 -  -6.2  -3.44284   CGCCGATTAACAATA           CAGCGGCAAA GCG TCCGCCGGTG           CGACCTCTGGTATTA  56 148
   Nham_0911 1006240 .. 1006264 - -11.5  -2.89683   ACTTCACCGGAGAGA          CCTATGATCAC GTC GTGTTCATAGG          TCTTTCCGTCAATCG  68 197
   Nham_0909 1002765 .. 1002775 -  -6.8  -3.38314   CCCAATTTTCAAACA                 GGCT CTT AGCC                 ACCCAACCTGGCTAT  58 69
   Nham_0906 NONE
   Nham_0905 NONE
   Nham_0904  997207 ..  997223 -  -7.9  -2.94144   TCGTGATCGAAATCA              TCCGTCG CCG CGACGGG              CAGAAGGGCTTCGAA  56 254
   Nham_0901  994959 ..  994969 -  -2.4  -2.78384   GTGCGTTCCATCAGA                 CCGG TCT CCTG                 AGGTTGTCGTAACGG  39 10
   Nham_0900  993739 ..  993770 -  -6.4   -3.9941   GTTGCCATAATGAAA      GGCAGCGCCTCGCTC GAC GAGCGGTGCGA-GCC      TGTAGCGCGGGTGAA  66 346
   Nham_0898  992151 ..  992176 -  -5.4  -3.40121   TAGAAATGAAATACA         CCT-CCTCCGC TAACC GCGGATGCAGG         CTTTGTATGAAAACT  53 9
   Nham_0895  988514 ..  988524 -  -8.2  -2.77523   CCGCTATGAATACCA                 GGCG CAA CGCC                 ATTGTCCGGGGGATT  54 313
   Nham_0888  979818 ..  979855 - -11.1  -2.64973   AGGAACGGCATACGA   TGCCGGCTTCGGCGAGG CAGG CGTCGCCGATGACGGCG    ACTGGCCTGGAGAGG  66 94
   Nham_0878 NONE
   Nham_0877  970002 ..  970032 -  -7.5  -2.79842   AATAGCTACGAACCA      GTCGGACCGCGCAG TTTG CGGCCCGGTCC-AC       TCAGTAACGTTCCGT  51 26
   Nham_0870  962912 ..  962922 -  -6.8  -3.65902   TTGAGCTGAGTCAAA                 GGAC GGG GTCC                 TCCCGCGCCTAGCCT  63 369
   Nham_0868 NONE
   Nham_0867  961384 ..  961403 -   -10  -3.06796   TTTGATCTCATTGAA            GC-CGCGGA ATA TCCGCGTGC            TCACCTGATCAGATT  66 34
   Nham_0861  953740 ..  953751 -  -2.2   -3.9461   TCGCGGTAACAAGAA                CAGC TGTG GCTA                 GGCCAATAAGAGCAT  56 504
   Nham_0858  950630 ..  950646 -  -3.6  -2.74701   AGACCTTGAACAGCA              GGTCGT AGATG ACGGCC              TTGTTCTGGTAGGCG  43 380
   Nham_0856  949598 ..  949608 -  -3.2  -3.53012   GTCGTCGGTTGTAAA                 CCTC CTC AAGG                 AAATGCGGAAGGTTT  49 392
   Nham_0854  948140 ..  948159 -  -6.3  -3.87815   CGCTATCGCGACAAA            GGGCTCG CATGAT CGCGCCC             ATCGCGCTACGAACG  64 94
   Nham_0852 NONE
   Nham_0851  946216 ..  946227 -  -7.2  -2.63208   TCCCATGGAAAAAGT                GGGC TACT GCCC                 GATGAACGAGGTGAT  50 17
   Nham_0850  945533 ..  945543 -  -6.8  -2.62263   ACCCTGTTCAGAGGA                 CTCG CGG CGAG                 CGGCTGGCATACGGC  48 440
   Nham_0845  940908 ..  940929 -  -2.1  -3.77464   ACATCATCCAGGAAA           TCGGGCGGC AGGT GTCGCGCAA            CATGTCTTTACAACT  51 33
   Nham_0843  938841 ..  938853 -  -3.4  -4.13767   TTGGTCAGGCCAAAA                TGAC TTTTT GTCA                TAAGGGGCTAGCTTG  60 42
   Nham_0841  936063 ..  936082 -  -3.5  -3.95986   CGTAACTTAAGCAAA            TGATCCG CCGCCT CGGATCG             TGGCCTAAAAGAAAA  58 260
   Nham_0838  933936 ..  933948 -  -4.7  -3.85698   CTCTCCTTGGACAAA                CCGCC ATA GGCGC                GCTCTTGAATCCGCT  59 203
   Nham_0835  926263 ..  926277 -  -5.6  -5.52384   TCCTGATCAAAAAAA               TGGCGT TAG ACGCCG               ACGGCTTTATGAGGA  93 117
   Nham_0832 NONE
   Nham_0831 NONE
   Nham_0830  920975 ..  921029 -  -4.7  -3.61894   AAGCGCGTCGAACAA CGTTG-GTCCGCGCGCGCCCGCCGCG CTGT CGCCGCCGGCGCTCATGGCGACAACA GCTCCAGATAGCGCT  53 12
   Nham_0829 NONE
   Nham_0828 NONE
   Nham_0827  916708 ..  916738 -  -3.9  -3.14564   GCACCGGCGCAGGAA      TGGCG-AGG-CCGCG ACG CGCTGTCCTGCGCCC      GGTCGTGAAATCGCC  45 163
   Nham_0826 NONE
   Nham_0825 NONE
   Nham_0824 NONE
   Nham_0823 NONE
   Nham_0822 NONE
   Nham_0821  908324 ..  908375 - -10.6  -3.96148   CTGGCCCATGATAAA GACCCGCGTGGAGAGCGGCGCGGG CTTG CCCATGCCGCCATGCGAGCAGGTC ACCTGATTGGTCGGA  80 74
   Nham_0820 NONE
   Nham_0819 NONE
   Nham_0818 NONE
   Nham_0817  897979 ..  898000 -  -7.1  -3.12351   GGCGCGGACAGTGAA           GCCGTCGGC CGAT GCCTCCGGC            ACGGGAACGACTTGT  54 75
   Nham_0816  897239 ..  897250 -  -7.2  -2.52464   CGGGTTTCGAACCGA                CGCG ATGA CGCG                 ATGGCTTTTGCGGCG  50 328
   Nham_0815 NONE
   Nham_0814  895264 ..  895294 -   -11  -2.63301   GATACCTCGATAGGA       GGAGGCTCGCGGAC GAT GTCCGCGAGCTATC       GTCGTCAAAGATGCC  66 108
   Nham_0810  893834 ..  893868 - -13.7  -2.64218   ATGCCGCACGATAAC    TGAGAGCCCGTCGGCT TCGC AGCCGACGGA-TCCCA     TCACACTTCGATAAC  74 120
   Nham_0809  892044 ..  892077 -  -5.9  -3.12351   CGGGGCCACATCCAA     GATGGGCGAGCGG ACCATACG CCGCCTGCTCATC      ATTGGTGCCGCCGCA  51 484
   Nham_0804  887913 ..  887925 -  -3.4  -4.13767   TTGGTCAGGCCAAAA                TGAC TTTTT GTCA                TAAGGGGCTAGCTTG  60 42
   Nham_0803 NONE
   Nham_0802 NONE
   Nham_0801  883889 ..  883899 -  -6.8  -3.53012   GGGGCTCCTTCGAAA                 CGCA AGC TGCG                 GCGGTTATCGCCTGG  60 136
   Nham_0800 NONE
   Nham_0799  882909 ..  882928 - -10.7  -2.64616   GTGCCACTGACACGA            CCTCGCC GACCCG GGCGAGG             GTGGAGAAGTCCGTA  62 54
   Nham_0798 NONE
   Nham_0797 NONE
   Nham_0796  880107 ..  880122 -  -3.2  -3.50853   CCCGTTCAACCAGAA              GGCG ATTGACGA CGCC               ATCGGCCAGTTCAGT  49 406
   Nham_0793  877575 ..  877588 -  -9.5  -2.62026   TAGGGCAATATGAAT               GCGCG ACCC CGCGC                TCACTCGGACAGCCA  60 46
   Nham_0792 NONE
   Nham_0791  874806 ..  874827 - -11.5  -4.62475   ATGGAGAAACGAAAA           CGCCCGAGC TACA GCTCGGGGG            CGGAAGGAGACGGTC  93 254
   Nham_0790  874306 ..  874326 - -11.9  -2.72661   CAGCATCCCCAACCA            CCTGCTTCG TTC CAAAGCAGG            CAGCGCAACAGACCA  70 53
   Nham_0789  872802 ..  872812 -  -2.4  -2.78384   GTGCGTTCCATCAGA                 CCGG TCT CCTG                 AGGTTGTCGTAACGG  39 10
   Nham_0788  871429 ..  871443 -  -5.6   -4.3129   TAGCGACTATCAAAA               TGGGCG ATA CGCGCA               ATGTCTGTTCACCGA  69 516
   Nham_0786 NONE
   Nham_0785 NONE
   Nham_0784  866294 ..  866310 - -13.7  -3.38218   TCAAAGACGTCAGAA              CGCCCGA AAC TCGGGCG              CCGAAGCGGACATCA  83 145
   Nham_0782 NONE
   Nham_0781 NONE
   Nham_0780  861341 ..  861367 -  -7.3  -3.31322   CCTAACGCGGCAGAA        TGTCACGCGCCC ATGA GTGCG-GTGACA         TGCGCCGCCACCGAC  56 1
   Nham_0779  860726 ..  860746 -  -4.5  -3.85092   AGCATTTACACCAAA            CCCGCAGCC AAA GCCAACGGG            CAGGGCCTTCCACTT  59 300
   Nham_0778  858307 ..  858341 -  -2.6  -4.13945   ATGGTGAGCTCAAAA     CCTTGCGGCCGGTCGG ACG CCGATCTTATGCAAGG     CGCACGGACCTCGGG  59 203
   Nham_0777  857472 ..  857506 -  -9.4   -3.1505   AGCACTTGCGACGAA     GCAATCCAGCTTTTTG CTA CAACAATCTGGATTAC     TTCGCTGGTGCTCGC  64 57
   Nham_0776  855888 ..  855900 -  -4.7  -3.53444   CCAGCGCCTTGTAAA                GCCCG AGG CGGTC                GCCGGTGCGGATCAG  53 295
   Nham_0774  854031 ..  854047 -  -6.5   -3.2964   AAATCCGCTCCACAA              GGACCTG CTC CAGGTTC              GCAAAGAACTTCTGC  54 400
   Nham_0772  851873 ..  851922 - -19.2  -3.54459   GGAAGGGGCCGCAAA GGGGGCGGCATTACCCACCCGC GACCGT GCGGGCGGCGAACGCCGCCGCC CGTGTTTTCCGCGAT 100 40
   Nham_0771  851218 ..  851232 - -11.4  -3.16191   CGATATCTTCACCAA               GGGTCG CCA CGACCC               TTGCGTCGGTATCCG  67 189
   Nham_0768  848352 ..  848380 - -12.5  -3.79335   AATAAAAATGAAAGA        GCCCGCTTCTGAT TCC ATCAGAAGCGGAA        AGGCTCTGGGTTAGC  87 87
   Nham_0765 NONE
   Nham_0764 NONE
   Nham_0763  844339 ..  844354 -  -3.2  -3.62046   CTATCTGTCGAACAA              GATCAC CTTC GTGCTC               GACGCGATGCTCGGC  51 363
   Nham_0761  842515 ..  842538 - -18.2  -5.75342   TGGCGGCAAAAAAAA          GAAGCGCCGG AGAA CCGGCGCTTC           CGTAAATTTAAGGAG 100 50
   Nham_0759  839296 ..  839306 -  -3.2  -3.25942   ACCGGGCCAGATCAA                 TGCC TGG GACA                 ATGCCGAAGCAACTG  45 406
   Nham_0756 NONE
   Nham_0755  835958 ..  835969 -    -3  -4.21275   CGAATTGATCCAAAA                TCAT GAAC ATGA                 TCGATTCCAATATTT  60 103
   Nham_0746  824937 ..  824947 -  -2.4  -3.84451   TGGCGGAAACGTAAA                 CGTC CGC GCCG                 CCGTCCTTCCTAATT  53 77
   Nham_0745  823833 ..  823874 - -12.5  -3.29471   CCGCGACGAGAGCAA TAACCATGGATGCATGGC GCTCTCT GCCG-GCATCCATGGTTA CGCAAGATGAACAGC  79 474
   Nham_0741 NONE
   Nham_0740 NONE
   Nham_0739 NONE
   Nham_0738 NONE
   Nham_0737 NONE
   Nham_0736 NONE
   Nham_0735 NONE
   Nham_0734 NONE
   Nham_0733 NONE
   Nham_0732  810403 ..  810413 -  -8.2  -3.55444   CGGTGACGCGGCAAA                 CGGC GTT GCCG                 TTCGGTCCGTTTCTC  65 194
   Nham_0722  796375 ..  796388 -  -5.9  -3.34988   CGACTGAGAAAGAGA               GCACC AGTT GGCGC                AGGGCAATCGAATGG  53 164
   Nham_0721  795657 ..  795669 -  -2.6  -3.01712   GCCGTCCTCGTAATA                GCGA CCGAC CCGC                CTGCATAGTCAGACC  40 60
   Nham_0720  795053 ..  795063 -  -2.4  -3.30441   GACCATCGTGCAGAA                 CCAG CTC CAGG                 CCATGCAGATGTCGA  45 331
   Nham_0714  789441 ..  789461 -  -5.3  -2.90763   TGCATACTCCAGACA            TGCTCGCAG AAA CTGAGAGCG            CGCCGGTTTCATTCG  48 60
   Nham_0713  788556 ..  788572 -  -2.1  -3.21099   CTTTCGTACGACGAA              GGCGGCA CAT CGCAACC              CGCTACGACAAACTA  44 90
   Nham_0710 NONE
   Nham_0709  781762 ..  781782 -  -4.5  -3.93695   TCGATGACGGACAAA            CGTCGCGCG GTT CAGGCGGCG            GTGGCCACAAGCGCG  59 16
   Nham_0708  781175 ..  781185 -  -5.4  -2.72463   AGCGAGCGCCAACGA                 CGTT CTC AACG                 TGGTGATCGGGCTCG  47 86
   Nham_0707  780620 ..  780637 -    -7  -4.10161   TACCATTGGCGAAAA             GCCGTT GAGCTG AACGGC              GTTCCTCCTGCTCAT  71 104
   Nham_0705 NONE
   Nham_0704  777410 ..  777436 - -10.8  -3.72532   GAAGCAACAAATCAA         TGTCCTGCGGCG AAC CGCTGCAGGAGA         CCTCCCTTCGCTCTA  75 281
   Nham_0699  772831 ..  772858 - -18.4  -3.06696   GCCGGCTCGAAGAGA        GCGTGCGCGGCC TCAA GGCCGCGCACGA         CGTCGCCGGTCAGGC 100 35
   Nham_0694 NONE
   Nham_0693  766118 ..  766136 -  -8.9  -3.53224   GATTCTCCTTCGAAA             TGCCGTT GCGGA AACGGCA             CCGGGCCAGCGTTCG  66 111
   Nham_0692  765682 ..  765704 -  -9.1  -5.09426   CTGAATGGCAAAAAA           CCGCCATCC GCAAA GGATGCCGG           TTTTCTGAAAATCCG 100 60
   Nham_0691 NONE
   Nham_0690 NONE
[truncated: 33,884 more chars]
