# Supplementary material for: Rapid, accurate, computational discovery of Rho-independent transcription terminators illuminates their relationship to DNA uptake
Source: Genome Biol. 2007 Feb 21;8(2):R22. doi: 10.1186/gb-2007-8-2-r22 (PMC1852404; doi:10.1186/gb-2007-8-2-r22)
Supplement: Additional data file 4 — Best terminators found downstream of each of the genes of the 343 organisms studied. [file gb-2007-8-2-r22-S4.zip › Nitrobacter_winogradskyi_Nb-255.bag]

        dnaA    2150 ..    2169 +  -9.2  -4.07568   ACTCCGAGGTCTCGG            CGCCGCGA GTCC TCGCGGCA             TTTTCAGCACACGAC  78 181
    Nwi_0002    3358 ..    3388 +    -9  -3.02144   TCGCGAGGTCTCCAA       TTTCGCTCTCTCCC CTT GCGGGAGAGGGAAA       TATTGCCCGGCGTCA  60 54
    Nwi_0003    4624 ..    4656 +  -9.8   -2.6162   ACGGCTCCGATGGTT      GCGAATCGCGATGT GGGAA GCTTCGCGAATCGC      CTGTTTCCGCCCTTG  60 101
    Nwi_0004    7604 ..    7618 +  -4.9  -3.61517   CACCGATTCGCGATC               CGCTG GGGCA CGGCG               TTCTTGAGCCAGCAT  55 376
    Nwi_0008    9773 ..    9783 +  -3.2  -2.62267   TGACGCGATCGACGC                 GCTG TCG TAGC                 ATGTTCGTTTCTGAC  40 16
    Nwi_0009   10890 ..   10911 + -12.3    -3.615   GACAGGTCGTAGATA           TGCGGCGGCG TCA CGCC-CCGCA           TCTTTCTGTCGGCGT  77 257
    Nwi_0011 NONE
    Nwi_0012   13297 ..   13309 +  -3.3  -3.42078   ACTGAACGCATTGGT                GATGC GCC GCAAC                TTGTCGTAACCTCTG  47 4
    Nwi_0013 NONE
    Nwi_0014 NONE
    Nwi_0015 NONE
    Nwi_0016 NONE
    Nwi_0017 NONE
    Nwi_0018   19700 ..   19734 +  -8.4  -2.77523   CTCGTCCTGGTGATT     CGCCGGCGTCGCGG GCACTAG CCGCGACGCGCACG     TCATCTTGATCACCG  58 5
    Nwi_0019   20374 ..   20405 +    -3  -2.90813   TCCGACCAGCGCTAG      CAGCC-TCCCTCCAA CGT TTGCAGTGACGGTTG      TGGTTTCCGACCATC  42 26
    Nwi_0020   21320 ..   21343 + -10.2  -5.68438   ACGATAACGTATCGA          GAGTGGGCCC TTCC GGACCCGCTC           TTTTTTGTTTCCTGA 100 176
    Nwi_0021 NONE
    Nwi_0022   24051 ..   24084 + -16.3  -2.62184   GGAATCGATCACGTT     C-ATGGTTTTGGATCG ATT CGATCCAAAACCATCG     TGATCTGGGAGACGC  84 214
    Nwi_0023 NONE
        infB   27554 ..   27593 + -12.9  -4.56775   TCTACAGGAAGAACA  AACACGTCGATGGCCGGG ACAAG CCCGGCCAT-GACGAGTG  TTTTTCGAAGGACGT 100 123
    Nwi_0025 NONE
        truB NONE
    Nwi_0027   29620 ..   29677 + -24.3  -3.24365   ATTTCCACCTCGAGG CCATGGCAGGATCGCCGGACGCTGCGCG AAC CGC-CAGCGTCCCGCAATCTTGGCATGG TCTTATGGCATCTGG 100 262
    Nwi_0028   31978 ..   31990 +  -5.5  -2.75064   ATCACTCAATGTCAT                GGAGC CTC GCTTC                TGATTCCATCAGAAG  47 117
    Nwi_0030   35459 ..   35482 + -15.3  -4.18018   CACCTCAACGCCATA          GCCCCTGCG ATTTCC CGCAGGGGC           TTTTCCATGAGAGCA 100 52
    Nwi_0031   36449 ..   36474 + -10.3  -3.96148   CCGAGTTCGTCGAGA         CTTACGCCGCG CCCC CGCGGCGAATG          TTTCTGCTGGAACGC  78 255
    Nwi_0035   40088 ..   40108 +   -14  -5.13354   CGATCGCGTTCGCAT            TGCCCGGC CCTGC GCCGGGCA            TTTGTTTTTTGTGAG 100 56
    Nwi_0037   42219 ..   42242 +  -2.3   -5.1287   GCGTTCGGCATGACG          CGATGGAGC CTGCGT GCTCCTTCC           TTTTTTCCCTCTCCC  77 46
    Nwi_0039   44909 ..   44933 +  -9.2  -4.25104   GCCCCAACCAGTCGT          TCGGCGCGTT CGGAC GGCGCGCCGG          TTTTCATGGCGAGCG  81 385
    Nwi_0041 NONE
    Nwi_0042   48034 ..   48047 +  -3.7  -3.31269   TCGGCATTCTATGGG               CCGTC AGCA GCCGG                TTGATCTGATATCAA  47 3
    Nwi_0043 NONE
    Nwi_0044   49996 ..   50017 +  -4.3    -4.564   GGCAGCGGCGGATTC           GGCTCGACC GGGC GTTAGAGCC            TTTTCGTTTCCGATT  70 8
    Nwi_0045 NONE
    Nwi_0046 NONE
    Nwi_0047   54835 ..   54860 +  -6.9  -3.51232   ATGGCCGGAGTCATC         GAT-GCGATTCG CAA CGGGTCGCGATC         TTCGTTTCAAACCGC  60 108
    Nwi_0048   56016 ..   56049 + -12.5  -3.05935   CCGCTTCCGGAGGAT     TCTCC-GGCGAAGTGG ATT CCACTTCGCCCGAAGG     TTAAATCCCGCCTAT  76 62
    Nwi_0049 NONE
    Nwi_0050   62879 ..   62891 +  -3.4  -3.07816   GAAACCTTGACCCGG                GAAG ATCGC CTTC                TTAACTACATCCGCA  43 41
    Nwi_0051   63308 ..   63331 + -16.7  -5.30616   AGATTTTTTTTCAAG          CGGCCGGCG TCAATT CGCCGGCCG           TTTTTGTTTGGGTAA 100 54
    Nwi_0063 NONE
    Nwi_0064   76387 ..   76427 +    -9   -3.6445   TCCTGATTCTCGGGC GCGTCGTGATGC-GAGCTG CTAT CCGCTTTGCGTCAAGACGC  TTTAGAAATTATTGT  69 45
    Nwi_0070   83092 ..   83139 +  -6.1  -4.34402   CGGTGTTGTTGCAAA GGCCGGAG-GTGGCGAAGGTCGC GCTG GCCTCCT-CGCCGCGCGCCAGCC TTTTAGTGTCCGGGC  73 491
    Nwi_0073   88925 ..   88948 +  -3.2  -3.08679   TCGATCACGTTCATG          GTTCTGGATCG AAT CGATCAA-AAC          TATTCGATCAAAACC  43 104
    Nwi_0074 NONE
    Nwi_0075   90373 ..   90395 +  -9.2  -3.57144   GCCAATCTGCCATCT           TTCGCGGT CGCGAGC ACCGCGAA           TTTGCAGATCACAAC  69 494
    Nwi_0077   91514 ..   91526 +  -7.7  -2.75064   TTAAATCAACGTTAT                GAAGC CTC GCTTC                TGATTCCATCAGAAG  54 125
    Nwi_0079   94142 ..   94172 +   -14   -4.2558   GCGACCCTTTGCAAG       GTGCAGGCCCCGAA CCA TTCGGGGCCTAAAC       TTTTAGTCGCGCCTC  95 365
    Nwi_0082 NONE
    Nwi_0083  101135 ..  101162 +  -2.1  -4.59773   AAGAAGAAGGCCAAT        TCTGATCAT GACGATCACG ATGATCAGG         TTTTTCGGAGTCGCG  66 21
    Nwi_0084  102257 ..  102268 +  -4.4  -2.82505   CAACAATTGAGCGCT                GAAG TCCT CTTC                 CTTTCCCTCTCGCCT  44 31
    Nwi_0085  103164 ..  103175 +  -5.8  -3.54424   GACAGCGGTGATCGA                GGTG TGAG CACC                 TTTGCCGCGGTGGGG  55 19
    Nwi_0088  105859 ..  105877 + -11.6  -3.31792   GAAATCGTCGGCATT             GGACGGCG AGA CGCCGGCC             TTCTGCGGCTCCTCG  70 429
        leuS NONE
    Nwi_0092 NONE
    Nwi_0093  111594 ..  111610 + -13.7  -4.07568   TCACGGCGAGGCCGA              GCGCGTC GCT GACGCGC              TTTTCCAGCGCCAGC  93 207
    Nwi_0099  120065 ..  120118 +  -9.5  -3.14602   CGAAACGGCTGGAAA TCTGAACACTGTCGCTC-GCGCGAGC GCT GCTCGCCCCGATCGATGGCGATCAGG TATTCATCGACTCGA  64 45
    Nwi_0102 NONE
    Nwi_0103 NONE
        coaE  124734 ..  124747 +  -3.1  -4.55798   CTCTGACGGAATCAA               TGC-GG ACT CCAGCA               TTTTGATTTGACGTG  66 59
    Nwi_0105  125648 ..  125675 +  -4.7  -3.53012   ATCAATGGCGGGAAT        CCGCCGTCACG AACGGC CGTGGCGACGA         TTTCGCGGGCGAAGG  53 132
    Nwi_0107 NONE
    Nwi_0108 NONE
    Nwi_0109  129293 ..  129303 +  -2.4  -3.85817   CGGACCATGCTCGAT                 CAGG CCC CCGG                 TTTGTAGGCGCCGCT  53 68
    Nwi_0110 NONE
    Nwi_0111  131790 ..  131820 +  -2.6  -3.83205   GATAGTCCTGCCACT      TCCT-GTCCGCACG CAAAT CGT-CGGCCGAGGA      TTTGATCTCGACGAT  55 409
    Nwi_0113  132939 ..  132960 +  -5.1  -3.39784   GGATACCGGTCACGC           GGTGCAGACT GCG AGTC-GCTCC           TGTTCTTCGCCGTGA  51 67
    Nwi_0115  136967 ..  136992 +  -9.6  -2.72263   CGAAACGACCCGGAG         GCCGCAGCGC CCGTGC GCGTCGCGGC          GTTTCACGCCGGTCT  61 51
    Nwi_0116 NONE
    Nwi_0117 NONE
    Nwi_0118  139956 ..  139984 +  -9.5  -3.85389   CGCGCCGCCTGACAT        CGTGGCGTTGATG TTT CAGTAACGCCTCG        TTTACCTTGTTCGCA  75 29
    Nwi_0119  142801 ..  142827 +  -7.8  -3.54459   AGACGACCGGAATGG         CCCTGCCGTCGC GCG GCAACGGCCCGG         TTTGCAGAACGTTGA  60 423
    Nwi_0127  148228 ..  148254 +  -4.3  -3.54424   ACGATCGAAGCGCTG         GCCGCGAGCTG AGCGA TGGCTTACGGC         TTTCGCCCGATGACC  51 14
    Nwi_0128 NONE
    Nwi_0129  150098 ..  150141 +  -7.7  -2.55267   GGTTCATCCTTTAGA CCACG---ATGGTTCTGGATCG TAT CGATCCAGAACCATGAACGTGA TCGATTCCAATATTT  53 27
    Nwi_0130  151949 ..  151959 +    -4  -4.56597   ACGCTGTATATTGGG                 CAAA TGA TTTG                 TTTTTGCGCCGAACG  70 232
    Nwi_0131  153003 ..  153017 +  -8.5  -2.70932   GCGATAAACTATCGC               CCGCC GAACA GGCGG               TCGTTCAGCCAGCCG  58 240
        hslO  159617 ..  159629 +  -4.7  -4.26076   CGCGGTTCCACTCGG                CGCCG GCC CGGCC                TTTTGGTCAGGCTGC  67 119
    Nwi_0136 NONE
    Nwi_0137 NONE
    Nwi_0138  163432 ..  163480 +  -6.9  -4.07885   GACGGTCAATCGGCC GTTGTGA-G-ATTGTTCCTCTCC CGCAA GGGGAGGGACAATGCATCACGCC TTTTCCAGCGCGGTG  68 19
    Nwi_0140  166301 ..  166331 + -14.1  -2.66695   CCGCAAGGCTGATGA      CTCCTACCGGGCGC TTTC GCGT-CGGTAGGAG       CTGTTTCCTCCCCGC  78 278
    Nwi_0141  167081 ..  167126 +    -4  -2.76263   ACCATCTTGGCGGCG CGGCCGCCT-TCGGC-T-ACATC AGG GACGGCAAGCCGATAGGCGGGCG TAGTTCAATGGTAGA  43 266
    Nwi_0142  167586 ..  167597 +    -3   -3.3785   ACATACTGGAATCGA                TCAT GTTC ATGA                 TTCTGGATCGATTCG  47 123
    Nwi_0143  168170 ..  168183 +  -5.2  -3.17075   CATCACAACGTGATC               GCGC CGGGTT GCGC                TTGCCTTAAGGGCGG  49 71
    Nwi_0144  169047 ..  169061 +  -4.2  -3.59202   GGCTGAAGCCGCCGC               CGCC GATCTCA GGCG               TTATCTGTAGCGCTG  51 1
    Nwi_0146  170278 ..  170288 +  -8.2  -3.76492   CGATAGCTTACTTAA                 GGGC GTC GCCC                 TTTGCTGAAATTAGC  66 35
    Nwi_0150  175759 ..  175770 +  -2.2  -2.71144   ATTTTTCCGTCAGCC                CGTT TTAA AGCG                 TGATTCCGAAAAGTG  39 18
    Nwi_0151 NONE
    Nwi_0152  178218 ..  178250 +  -2.6  -3.28712   GACTGCGCCGGCTTC     CGAACC-GCTGGCCG ACAA CGATCGTCTGGTTCG      TTGTCACGACGACCG  44 80
        pyrE  178940 ..  178959 +  -3.4  -3.53012   GTCCGATAATCACCG            GCTTGCGC CGTT GCACCAGC             TTTCGCGACGGCCGC  49 63
    Nwi_0156  181567 ..  181577 +  -3.2  -2.62184   CTTTCCGGATTAAAA                 GGAT TCA GTCC                 TCATCTCCGCAAAGG  40 94
    Nwi_0157  183369 ..  183386 +  -4.1  -3.08464   GGCGCGAGCCGGAAT             TGC-CGCT GTA GGCGCGCA             TTCCGTCCGTGGTCG  45 15
        purH NONE
    Nwi_0159  186403 ..  186413 +  -3.2  -3.30124   TCACGCTCACGAACA                 GGAT CGA GTCC                 TTGTCCACCATCAGG  47 474
    Nwi_0161 NONE
    Nwi_0162  190716 ..  190727 +  -4.4  -2.78384   GGCGCAAGCAGGAGA                TCAG GCGG CTGA                 TCTGATGAAACAGCA  44 9
    Nwi_0163  191725 ..  191763 +  -9.5  -3.01712   GAAGGCGTATGAGAA  CCGGCGGGGATGATGCGAG GTG CGCGCG-C-TGCCCGCCGG  TGTTCAGACCCGCCG  62 13
        uppP  193894 ..  193906 +  -4.7  -3.45118   ACCGCCGAGTTCATA                GACGG CGC CCGCC                TTGGTTCTGCCGTCG  53 375
    Nwi_0167  195603 ..  195654 +   -16  -4.18164   TCTAGAAATGGTTGT CTGGTCGCATTTTCCGGCGAACCGG TAT CCACTTCGCCGGAAAATGCT-CTAG TTATTTTGACGCGTT 100 98
    Nwi_0170 NONE
    Nwi_0171  198171 ..  198181 +  -4.6  -3.53811   CACTCCTCGTTCTCG                 GTGG TGC CCGC                 TTTCGGGCGGATGCG  53 108
    Nwi_0172 NONE
    Nwi_0173  199821 ..  199844 +  -4.6  -3.30781   TCGCATGAAAAGATC          GCGTCCGGA CTACCGA TCCGGA-GC          TTGGCTTTCGATTCA  49 177
    Nwi_0174  201423 ..  201451 +  -5.8  -5.05505   TTCCCTGGGCATGTC        GGCGGCGGCGCC ATCCC GGTCTCGCCGCA        TTTTTCGTTTCTCGT  86 470
    Nwi_0176  201892 ..  201916 +    -2  -3.80841   GTTTTGGATCGCGGG         ATGCGG-GCGG AAAA CCGCACCACAA          TTTCCTCATCCTGCT  53 49
    Nwi_0177  203738 ..  203748 +  -8.2  -3.33696   AACCGCCCGCGCGAT                 GCCG CAC CGGC                 TTGATTGCGCAACCG  61 11
    Nwi_0178  204475 ..  204492 + -12.7  -2.75844   CCGGTTTTCCACCGG             CCCGGAC GAAA GTCCGGG              ATTTGGCATCGGGCG  73 95
    Nwi_0179  205409 ..  205441 +  -5.3  -3.59109   GTCGGCCAGCACGGC      GTCCCCGGCCTGGGC TTC GAGCAGCGCGGGGGC      TTGTGTGATGTCTCC  55 319
    Nwi_0183  210996 ..  211013 +  -8.3  -3.14931   GGCGAACCACGCGAT             GGCGCGG CATA CCGCGCA              TTAATCCAGGCTCAC  57 4
    Nwi_0184 NONE
    Nwi_0185  212978 ..  213025 + -10.8   -2.9062   GGTTCGCTTGAAAAA GCTATAGAGCATGATCCGATTCA ACG TGA-TCGGATCATGCTCTAGAAA TGGTTGTCTGGTCGC  64 89
    Nwi_0188  218129 ..  218159 + -24.2  -3.14211   TGGGGGAGTGGGCAA       GAAAGCCGCATCGC ATC GCGATGCGGCTTTC       TTCATGAGCGGCCGT 100 97
    Nwi_0189  219616 ..  219661 + -14.9  -3.05384   CTGACAAGACAATGA CCTCAGAGCCTGATCCGATTCA ACT TGA-TCGGATCAGGCTTCCAGG TTGGGTAAGGGGAAA  85 166
    Nwi_0190  221121 ..  221161 + -19.9  -2.87211   TAACTTTTTGATCGA  GCATGATCCCGAAAACCGG TTT CCAATTTTCGGGATCATGC  TCTATGCGGCGAGAT 100 134
    Nwi_0194  225053 ..  225078 +  -3.1  -3.35542   CAGCCAGATGCTCGG         CAGGTGAGCCG GACC CGCCACGCTTG          ATTTTTACGCCTGAA  47 19
    Nwi_0195  225878 ..  225906 +  -6.7  -4.62069   CGACCATTCGCTCCG       CGGCG-TGCTTC CGATCA GACGCATCGCCG        TTTTTCCGCTGCCGA  82 157
        dnaK  229050 ..  229100 +   -11  -4.41348   AAACGGCAGGAAGAC CATGGCCCCGGTCCTCAAGGTGCG TAA TGCGTCTCGGAGGGCGGGGTCATG TTTGTTTAAGCGGGA  93 39
    Nwi_0198  230409 ..  230425 +    -3  -2.57564   TTGACCCCACCTGGG              TGCGAA ATGCC TTTGCA              ATTGTCCGCGCGTGC  40 113
    Nwi_0199  231012 ..  231030 +  -9.6  -3.53012   TGGGTGTATCGCAAG             CGCTGATG GAC CATTAGCG             TTTCAAACGAACGAA  69 20
    Nwi_0200  231710 ..  231739 +  -2.7  -2.84098   AGGCCGTGCTTGATA       GGAACGGCATCGCG CAA CG-GATGCGGGACC       TGATTGGTTGCCGCG  39 39
    Nwi_0201  232618 ..  232631 +  -2.3  -3.04398   TGGATGTTTAGCATT               GCGGT TATC ACAGC                GTTTTCGAGCGAAGC  41 30
    Nwi_0202  233449 ..  233494 +  -3.1  -3.04398   CTCCCACCCCAGCAT C-GCGTGCTTGCGGGTGATTCC CCA GTGATACCCCGTCAGCGCGCCG CTTTTGCCGAGCACG  43 71
    Nwi_0205  235927 ..  235948 + -14.4  -3.69323   TCGGGAAATGAAAAG           GGCCCCGG CGAAAT CCGGGGCC            TTTGGCTGCTGCTAG  95 136
    Nwi_0210  241423 ..  241446 +  -9.6  -2.91264   AGGAGACTTGAGATC          GGTCCTGAAC TGTG GTTCAGGGTC           TCTGTGGATCGCGCC  62 30
    Nwi_0211  242502 ..  242515 +  -5.2  -3.29471   CGGGTGCAACAAGTA               GCGG ACTCGA CCGC                TTAGTCTGGTAAAAG  51 84
    Nwi_0212  242999 ..  243033 + -15.2  -2.66316   TGGAATCGATCACGT     TTATGGTTTTGGATCG AAT CGATCCAAAACCATCG     TGATCTAGTCGAGCG  81 216
    Nwi_0213 NONE
    Nwi_0214  245548 ..  245566 +  -3.7  -3.78775   ACATGCTCGCCGATG             CGCTGGG CCGAC CCTTGCG             TTTCATCGTCACCGC  54 53
    Nwi_0215  246198 ..  246216 +  -8.1  -4.25104   CAGATTGTCGGCCTC            GGGGC-GG TTTT CCAGCCCC             TTTTCCTCCGACGGC  75 321
    Nwi_0218  249867 ..  249884 +  -3.3  -4.20042   CGTGCTCGTTCGGCA             CAGG-CGC GAA GCGGCCGG             TTTTCCAGTCTTCCT  60 152
    Nwi_0223  255137 ..  255171 +  -7.7  -2.71712   ACGCGGTGGCGTCGG     CTGCCGGCGTGATGC AATAG GCGTCGCGTCGGGCG     ATTTCGACGACGAGG  54 6
    Nwi_0224 NONE
    Nwi_0225 NONE
    Nwi_0226 NONE
    Nwi_0227  258727 ..  258746 +  -2.8  -4.77165   AGCTTCGAGGGCCGA            CGCGTT TAGTTACC GACGCG             TTTTGTTGTGAGACC  73 40
    Nwi_0228  259695 ..  259714 + -16.4  -4.45168   AACAACAATAATCAA            GGGCGGCC ATAA GGCCGCCC             TTTCTCTTTTCGAGC 100 57
    Nwi_0229 NONE
    Nwi_0230  262546 ..  262558 +  -4.8  -4.56597   GAAGGCCCGGATCCT                GCTC CACTA GAGC                TTTTTCCGGCGAAGC  72 16
    Nwi_0231  263572 ..  263584 +  -4.7   -3.6502   AGACGGCCTCGGTGG                TCCGC TGC GCGGC                TTTGCGTAGCCAGTG  56 281
    Nwi_0234  265618 ..  265654 + -14.5  -3.16202   GCGTTTGGGCGAATT    TAGAGCCCGATTCCGAT AGA GTCAGAAGCGGGCTCTA    TGATTTTGATCTGAC  83 321
    Nwi_0240  269392 ..  269412 +  -6.1  -3.97406   TCTGGAAGGATCTGA            TGCTCCGAT TGC ATCAGGGCA            TTTATAGCATTTTCG  66 26
    Nwi_0241  271018 ..  271040 +  -9.8  -3.14132   TCACCATCACCGGCA           GGCCGGCC GCGATCA GGCTGGCC           TTGGTGCGCGCCGCC  60 470
    Nwi_0245  275073 ..  275110 +  -4.6  -4.24123   ATCGGTGCGACAGGT   CCGGACGGAAGGCGGC TTGCGT GCTTCCTCCCGGCGGG    TTTTAAGCTTCTTCC  64 60
    Nwi_0246  276659 ..  276671 +  -4.7  -3.14211   CGGCCGGGTTCGCCG                CGCCG GAT CGGGG                TTGGTGCGAACCAAT  47 91
    Nwi_0247  278152 ..  278199 + -16.6  -4.51174   GCGATCAGACAACCA TTTCTAGAGCATGGTCCGATTCA ACT TGA-TCGGATCATGCTCTAGAGC TTTTGCTTCTGATAG 100 85
    Nwi_0248  278895 ..  278913 +  -4.5  -3.16071   TGGAAGGGTAACGCA             TGATCCG AAAGG CGGAACA             TCTGTTGCTGTCGCG  47 23
    Nwi_0249  279543 ..  279557 +  -5.6  -3.87815   AACACAACCTCGATC               CCCGGA GCT TCCGGA               TTTCTGAAGGTGGAG  61 116
    Nwi_0251  282480 ..  282530 +  -6.6  -3.85698   ATCGATATCCGGATT TTGCTTTCGGAAGCAGCTCACCGC CGC GCGGAAGGCTCCCGCCGATAGCGA TTTGTAGAACCCGAC  64 420
    Nwi_0256  287878 ..  287918 +    -6  -4.29508   GGCCGGGTTCACGAT AGCCCG-GTCTGCC-GAGCC ACT GGCGCAGGCAGGCGCGGCCC TTTCTTAATGTAGAT  72 108
    Nwi_0257  289343 ..  289357 +  -7.1  -3.59946   GGTGCATGGCATGCG               CCGCA AGGCG TGCGG               TTATCTCGTTGAAAA  59 155
    Nwi_0263 NONE
    Nwi_0264 NONE
    Nwi_0265 NONE
    Nwi_0266  298547 ..  298563 +  -9.5  -3.54158   TATCCCGCAGGAGCC              CTGATTG TTG CAATCAG              TTGATTGTTGGCCTG  69 262
    Nwi_0274 NONE
    Nwi_0275  310946 ..  310994 +  -8.1  -3.72695   GCGAATCCTCGGCCG CCGGCTTGC-CGCAGATCGGGCA CGGCT TGTCCGGCC-GCGTGCGGGCTGG TTTCCTAACCGGCAT  66 446
    Nwi_0278  313173 ..  313197 +  -7.9  -3.53012   GGATGAATACCGGTT         CGC-CTGACG GCAACG CGTCAGAGCG          TTTCAAGCGAAGCGG  62 89
    Nwi_0279  314941 ..  314951 +  -8.2    -3.767   ACCCTTGCGGGTCTC                 CGCC GAT GGCG                 TTTGCTGGGTCGGTG  67 450
    Nwi_0281  317066 ..  317084 +  -8.1  -4.10161   CTCGCGGTAGCCGGC             CCAGTGC CGGGC GCGCTGG             TTTTCCGGAATGATC  71 309
    Nwi_0287  324810 ..  324863 + -19.9  -4.14013   GCGCAAGAATTCCGA CAAG-CCATAGAGCCTCGCTTTCGAT GGA ATCAGAAGCGAGGCTCTATGATCTTG TTTTGACGCGTTTTC 100 16
    Nwi_0288 NONE
    Nwi_0289 NONE
    Nwi_0290 NONE
    Nwi_0291 NONE
    Nwi_0292  333294 ..  333308 + -12.8   -3.2056   CTGCGGAGACAGCGT               GCGGCC GAT GGCCGC               TTCCTGCATGTCGCT  74 230
    Nwi_0295  336309 ..  336321 +  -7.7  -3.94846   CGGCCGGACCGGCCG                GTCTC TTA GAGAC                TTTCGGTTTTGATAG  71 17
    Nwi_0305  346529 ..  346552 +    -3  -3.05384   GCCACAAGATAAAGC          GCCGGTCGACG ACG CGTAT-CCGGC          TTGCCTGGCGCGGCG  43 29
    Nwi_0306 NONE
    Nwi_0307  348211 ..  348233 +  -4.9  -3.57462   GGATCGATGATGAAT          CGATCGGGCT CTGA AGTCC-ATCG           TTTGCAGATGAACTC  55 213
    Nwi_0309 NONE
    Nwi_0310  350158 ..  350188 +   -22  -3.49516   AACGCGTCGCAAACT       GAAAAGGCCGCGCT GAG GGCGCGGCCTTTTC       TTCTGATGTGATCTT 100 166
    Nwi_0313  351653 ..  351670 +  -2.5  -4.25104   GCATGACCGTGGGGT             GCGGGGC TTCC GCCGCGA              TTTTGCTGGGGAGCC  63 318
    Nwi_0316 NONE
    Nwi_0317  355637 ..  355651 +  -4.2  -3.20832   GGGGCTGGATCAGGA               GCCC GCTTTCA GGGC               CTTTTCGATTTCCGG  47 78
    Nwi_0323  361561 ..  361582 +  -2.9   -3.6869   CATCGCGTTCAAGCG           CGCATAGCCC CTC GGAC-GTGCG           TTTGACATTCGTATC  52 66
    Nwi_0324  362633 ..  362652 +  -5.7  -4.11216   CTCTAAAAAGAAAAA            GCCC-GAC ACCGG GTCCGGGC            TTTTGCAACTCCGAA  66 118
    Nwi_0325  363680 ..  363708 +  -8.7  -3.54475   GAGCCACGATTGTAG        GCGATGACGGGAG TGC CGCACGCCATCGC        TTCTATCATCACGAG  62 366
    Nwi_0327 NONE
    Nwi_0328  369140 ..  369153 +  -8.1  -3.23853   CCTTTGCGAGGCGGC               GGCAG CGTT CTGCC                TGTTGCTTCAGAAAC  59 336
    Nwi_0331 NONE
    Nwi_0332 NONE
    Nwi_0333 NONE
    Nwi_0334  376306 ..  376316 +  -5.4  -3.82218   AGCGGCGACGAAATG                 TCGA CGA TCGA                 TTTGGTCATCTGAAT  60 186
    Nwi_0337  380386 ..  380408 +  -4.8  -2.94099   TATTGAGCATTTCGC           TGAGGCGC TTCTCCT GCGCGTCA           TCTCTGGTCAGCCGG  46 366
    Nwi_0349  391094 ..  391122 + -12.5  -3.08901   CGGCGACCTAGAGCC        TTCCGCTTCTGAT AGT ATCAGAAGCGGGC        TCTATGATTTGATTT  76 30
    Nwi_0350 NONE
    Nwi_0351  393739 ..  393750 +  -5.8  -3.09131   CAGCCATCGGACGCG                CGGT CACG ACCG                 TGTTGGCCTGATTTT  49 3
    Nwi_0359  406567 ..  406597 +  -5.4  -3.02038   TCTCGCGCTAGAGCC       TTTTCGCTTCTGAT GGA ATCAGAGGCGGGGC       TCTATAATCTTGATT  49 134
    Nwi_0360  407523 ..  407549 +  -4.2  -4.05245   AGCTCCCGCATTTCC         AGCAGCCGTGGC ATC GTCCGGGCTGCA         TTTCCTTATGTCATG  60 215
    Nwi_0361  409346 ..  409359 +  -2.3  -5.00616   TCGGGCATCGCGCTG               ATCGC ATCG GCGAA                TTTTTTCAGCCAGAC  79 283
    Nwi_0365  411884 ..  411906 +  -4.9  -3.57462   GGATCGATGATGAAT          CGATCGGGCT CTGA AGTCC-ATCG           TTTGCAGATGAACTC  55 472
    Nwi_0370  416912 ..  416938 +   -16   -2.7624   CCGCTCTAGAGCCTT         TCCGCTTCTGAT AGA ATCAGAAGCGGG         TCCTATGATTTTGAT  78 213
    Nwi_0374  419553 ..  419571 +  -7.4  -4.07568   ACCGTCCTCCTATAA             CGCCGA GGAGTGA TCGGCG             TTTTCACCCGCGCGA  68 13
    Nwi_0380 NONE
    Nwi_0381  428411 ..  428427 + -13.7  -3.62046   CGTTGGGAAATCGCG              CGCCGAC ATT GTCGGCG              TTCTTGACAAGGTGG  84 207
    Nwi_0386  431654 ..  431712 +  -9.5  -3.20349   CCGGGAATAAGGTTT CGT-CATGGCCGGG-CAAAAGCGCGAAGG GCG TCTTCGCGCAGACGTCCCGGCCATCTACG TCTTGAGTTTCCAGC  66 31
    Nwi_0390  438401 ..  438417 + -11.5  -2.52635   ACAGATTCGCCGGGC              GTGGCCG AAA CGGCCGC              CTTGGTCGTGGCCGT  61 508
    Nwi_0395 NONE
    Nwi_0396 NONE
    Nwi_0397  446265 ..  446292 +  -9.9  -3.14132   TCAGATATCCGAAAT       GG-CGAC-CGCCG TGTC CGGCGCGTCGGCC        TTCCTCGCCGAGCCG  64 490
    Nwi_0401  448681 ..  448710 +  -5.6  -3.81022   ATTACCTGAAGACGG       TCGTGCGCGGCGC GTGAG GCGTCTCGC-CGG       TTGTTGTCGAGCTTT  61 9
    Nwi_0403  450492 ..  450514 + -10.6  -3.28712   TTGAGACGTTTTCAT           CTCTCCCC GCGAGCG GGGGAGAG           TTCTGCAAACCCGGC  68 37
    Nwi_0404  452545 ..  452563 +    -3  -2.87931   ACCTGTTGCATTCCG             GGCGGGAT ATC GTCCTGCG             TATGTGACGCGTCCC  42 49
    Nwi_0405  453948 ..  453964 +    -5  -4.34488   GCGAACACTCTCTAG              CCGGCC TTGGC GGCCTG              TTTCTTCTGAATCTG  67 301
    Nwi_0407  455653 ..  455671 +  -8.8  -2.57344   TCCAAAGCTTAAGCC             GCGACCCT GGA AGCGTCGC             ATTGTGAAACACATC  53 263
    Nwi_0409  459419 ..  459431 +  -4.7  -3.14468   GGCGTGGTTCGCGAT                CGGAG TGG CCCCG                TTGGATGTCCTGGAG  47 128
    Nwi_0410  459854 ..  459889 +  -3.3  -3.14602   CTTGAGGGATCACTT   GCGCCG-CGCGA-C-TGG TTC CCACGCTTGCGGCAGCGC   TATTCCTGCGCTACC  43 154
    Nwi_0411  460318 ..  460329 +  -3.6  -3.05503   CCCGCTCCGGCGCTC                CTGG TTCA CCGG                 TCATTATTTACCTTT  45 67
    Nwi_0412  461587 ..  461608 + -13.7  -4.54727   CGTTTGGACTTAATG           GAGGCTCCC GCTC GGGGGCCTC            TTTTGGTTTCAGGGG 100 81
    Nwi_0416  467982 ..  467993 +  -3.6  -4.15222   TTTGCATCGAGGATT                TGCG ATGC CGCG                 TTTGTTCACGGGGCT  62 196
    Nwi_0417 NONE
    Nwi_0418  469912 ..  469927 +  -4.6  -4.87291   CTCGCTCGAAAACAA              CCACGA TCCG TCGAGG               TTTTTCCTTCCCGTC  80 160
    Nwi_0419  470926 ..  470945 +  -2.8  -3.10112   AGATCGCCCCTGATC            TGCTCGACC GTT GATCG-GCA            TTGCCTCGGTTCGGT  43 12
    Nwi_0420 NONE
    Nwi_0421  473192 ..  473206 +  -2.8   -3.6715   GATTCAGGTCTTGAT               CTTTTC AGC GGGAAG               TTTCCCCTTAAATAG  52 39
    Nwi_0422  476331 ..  476346 +    -4  -5.00616   GGCCAGCTTGTGGCG              GATGCT TCCG AGTATC               TTTTTTCGGGACAGG  78 71
    Nwi_0423  477752 ..  477776 +  -6.3  -2.75064   CGCGAACAGGTCATC          CATCCTCGGGT CAG GCCCGAGGACA          TGCTTCGCTCGAAAA  49 115
    Nwi_0424 NONE
    Nwi_0425  480022 ..  480044 + -12.7  -2.87132   CGTCGCGAATGAATG           GCGCAGCGC ATGGG GCGTTGCGC           TGTCTGGCAGACCGA  69 324
    Nwi_0427  483183 ..  483225 + -25.2  -2.79321   CCGCAGAGCTTTCTT TGAGAAGCCCCGCTTCTGAT GGA ATCAGAAGCGGGGCTTTTTA TGATCTTGATCTGAC 100 23
    Nwi_0429 NONE
    Nwi_0430  486499 ..  486522 +  -2.4  -4.33274   AGAGCATCGTCGAAG          GTTACGCCAA GACG TTTGCGTAAG           TTTTCGTCGTGTCCG  62 3
    Nwi_0431 NONE
    Nwi_0432  487930 ..  487944 +  -4.2  -2.62263   CGCGCAACAATGTGC               CGGTGA CGC TCAGCG               TCCTCTGACACGCCT  42 3
    Nwi_0433  489397 ..  489407 +  -4.6  -3.15231   GGCAAGAAGCTCGCG                 GCTG AAG CGGC                 TTAAATAATTGTCGT  47 11
    Nwi_0434  490201 ..  490233 +  -5.3  -3.59109   GTCGGCCATCACGGC      GTCCCCGGCCTGGGC TTC GAGCAGCGCGGGGGC      TTGTGTGATGTCTCC  55 303
    Nwi_0436 NONE
    Nwi_0437  493605 ..  493615 +  -5.4  -3.91798   AACTTCCATTATAGT                 TCCA TCA TGGA                 TTTCCTTGAAGCTTC  61 117
    Nwi_0439 NONE
    Nwi_0440  497105 ..  497126 + -11.5   -5.0925   TCGATGGCTCCAAGG           GGAGGCGGG AAAA CCGGCCTCC            TTTTTCATTTTGCGC 100 89
    Nwi_0441  497803 ..  497816 +  -2.3  -3.40403   ATCTGAGATCTTTTG               GAGCG GGCA CGCTG                TTGTCCTGCCGGCGA  46 42
    Nwi_0442  499210 ..  499238 + -16.1  -4.10672   ATTCCGCTTTCCCGG        CCGCCGCTTTCAT GTG ATGAAAGCGGCGC        TTTCGTTTCGATTGA 100 109
    Nwi_0443  500638 ..  500654 +  -2.9  -2.62616   GGAATCAAGCAGCCT              CGGTCTT GCG AGGACAG              TCGTCTCACGCCTCG  40 258
    Nwi_0444  502038 ..  502058 +  -2.4  -3.53031   GAGCGCGCCCGGATC            ATCCTGCG GGTGG CGCGGGGA            TTGATTTGGGGTCGC  47 39
        nadD NONE
    Nwi_0446  503262 ..  503299 +  -6.2   -3.8579   GTGGATACAGAACAC  GGCGACGGCGAAGACGGT CTGA GCCGTC--CGCCGCCGCG   TTTCAATTATTGCAT  64 4
    Nwi_0447  503787 ..  503804 +  -4.1  -2.73483   CGCGACCATTCTGGC             CGGTCAT CCTT ATCACCG              TGGTTAGCGTGCGAT  43 1
    Nwi_0448 NONE
    Nwi_0449  506635 ..  506667 + -19.1  -3.65827   GGGGTGCGGTGTTTC      GGAGCCGGGCGGCCT TTG GGGCCGCCCGGTTCG      TTTGCGTGCCGGTTA 100 50
    Nwi_0450 NONE
    Nwi_0451  509011 ..  509027 +  -5.7  -3.71607   GGAAGCGACCGTTTC              GCGCGCG TTG CGTTCGC              TTTCCGTAGTCTTGC  60 431
    Nwi_0461 NONE
    Nwi_0462 NONE
    Nwi_0463  521187 ..  521207 +  -6.7  -2.57132   CAGGTCACGCTTGAT            GGCGTCGAC GAG GCCGAGGCC            CTTGTAGACCAGCGA  47 254
    Nwi_0466  523518 ..  523548 + -11.1  -3.02144   GCCAGCGTCGTGGTG       TCGCCGAGGCTGG ACGGC TCGTCCTCGGCGA       TCTTGCGCAGGATGC  65 177
    Nwi_0471 NONE
    Nwi_0472  529882 ..  529892 +  -5.4  -2.87344   AGAAGGGGTCTCGAA                 TCGA TAC TCGA                 TGTGTCGCCGCAATG  48 76
    Nwi_0473 NONE
    Nwi_0474  533093 ..  533105 + -10.5  -5.40072   GGGAACTGAGGTAGT                CGCCG GAA CGGCG                TTTTTTTGCCGGCGG 100 32
    Nwi_0475  533679 ..  533693 +  -4.9  -3.32844   GATTGGCGCATGTTC               CGCGT TGCGC GCGCG               TTCTGAACTCACCGG  51 93
    Nwi_0476  534345 ..  534375 +    -6  -3.90112   GTCGCGCGAACCGAT       GCCTATCCTCGGGT CAA GCCCAAGGACATGC       TTTGCTTGAAAACGC  64 149
    Nwi_0477  535617 ..  535633 +  -8.7   -3.6215   GGCTCAGGCGCAATC              TGGGGCT TCA AGCCTCA              TTTGCCCTGCCTTCC  66 404
    Nwi_0478  536377 ..  536416 +  -4.2  -3.38812   CCTACTACATCTATC  CTGCCGT-GTTCTGATCGG CAG CCGGGTGGAACCGTGGCGG  TATTCTTCGCAGGGC  49 12
    Nwi_0479 NONE
    Nwi_0480  537751 ..  537777 + -13.8  -3.33696   ATCAAAATCATAGAG         CTCGCTTCTGAT TCC AGCAGAAGCGAG         TTCCTTCAGAAGCGA  83 151
    Nwi_0481  538804 ..  538851 +  -7.8   -3.9093   AATGCCGGGACTGAA CACCTAGAGCATGATCCGA-TCA AGC TGAATCGGACCATGCTCTAGAAA TTATTGTCTGGTCGC  68 19
    Nwi_0482 NONE
    Nwi_0483  540154 ..  540174 +  -5.3  -3.27475   AACGCTGGGTCAGTT            TCGACGTCG GGA CGGCGATGA            TCTTCTCGTCGCCCC  49 232
    Nwi_0486  541913 ..  541944 +    -5  -3.72893   TCGCCAAACTCCTTG      GCGGCCG-CGCGTGT GAA ATGCTCGACGGGCGC      TTTCATGCCGGCATA  58 263
    Nwi_0488  543492 ..  543547 + -13.2  -4.19953   TGGACTGTCCGATAA CCGCTGCATGCCCGCTCTCATCCCGC TAGA GCGGGATGAGGAAAAGTGTGTAGCGG TTTTCCACTTCGCTC  93 49
    Nwi_0492  549991 ..  550004 +  -5.2  -3.22884   GCGATGGCGGACCCA               GGCG CATCGA CGCC                TTGGTCGATTCCTGC  51 191
    Nwi_0493  550698 ..  550715 +  -4.1   -3.2486   TCGAGAGCCGCCGGC             CGTGAAC TCCC GTTGACG              ATTTTGGTTGACCTC  47 42
    Nwi_0494  552362 ..  552405 + -10.7  -2.55267   AAACAACAATTTAGA TCACG---ATGGTTTTGGATCG AAT CGATCCAAAACCATAAACGTGA TCGATTCCAATATTT  62 127
        mtgA  554433 ..  554446 +  -2.3  -3.86897   TTACCAGCATTCAGC               TCGCG CGTC CGCCA                TTTGTCGCGCCTGCC  53 49
    Nwi_0497 NONE
    Nwi_0498  555933 ..  555946 +  -3.8  -3.38812   TTACCTAGCGTGAAC               GGGT TCGAGC ACCC                TATTCTTCAGAAGGG  49 492
    Nwi_0500  557912 ..  557943 +  -6.6  -3.47227   ACAGCGCTGTGGCCG      CGCCCGACGTC AGCACCGGAAG GACG-CGGGCG      TTCTGATAGTTCCCG  57 165
    Nwi_0502 NONE
    Nwi_0503  561008 ..  561021 +  -2.3  -3.62591   GGATAGGCGCGACTT               TGCCG TGGA CCGCA                TTTCGAGGTTCTCGA  47 124
    Nwi_0504 NONE
    Nwi_0505  563511 ..  563521 +  -4.6  -2.80816   AAGAAGGTGTCATGA                 GCGT CCT GCGC                 TCTACTCAATGCGAA  44 112
    Nwi_0506  564592 ..  564603 +  -3.6  -3.40403   CGGTGCCGAGGAGAA                GCGT CGGG GCGC                 TTCTCCTCGGGAGGG  49 43
    Nwi_0507 NONE
    Nwi_0508 NONE
    Nwi_0509 NONE
    Nwi_0510  568179 ..  568200 +  -2.2  -2.68015   CTGAAACGGGATCAG           GCGAGACAC GATGG GTG-CACGC           ATTCTGGTAGTTGAA  38 37
    Nwi_0511  568957 ..  568969 +  -7.7  -3.86346   AGCGCCTGCCGCGGC                CGGAA CCG TTCCG                TTTCTGACGGAGTCG  68 89
        argD NONE
    Nwi_0514  572702 ..  572715 +  -9.5  -4.24948   TGTCATTGATATGCT               CGCGC AGCA GCGCG                TTTTCCATCTGCTCG  81 464
    Nwi_0517  575236 ..  575249 +  -4.5  -4.18164   GATCGTATCAGAAGC               CGACC TCTG GGTTG                TTGTTTTAACGCGTT  64 56
    Nwi_0519  577052 ..  577064 + -10.5  -4.50988   GGCGTCCGCGAAACA                CGCGC TTG GCGCG                TTCTTTTTGATCTGC  88 158
    Nwi_0520 NONE
    Nwi_0521 NONE
    Nwi_0522  580728 ..  580762 +    -5  -3.02265   CGAAATTTCAGGAAA    TCGGCCTGATC-TGA ATCTCG TCGCGATCCGGCCGG     ATATTTTTCATCTTG  47 12
    Nwi_0523  582052 ..  582066 +  -4.2  -2.71497   GCTATTCGCGGGAGA               CGGTTT GTG ACACCG               CTTGATTTCGAGTAC  43 16
    Nwi_0524  582915 ..  582937 + -10.5  -3.77464   ACCCAGGGCGGCGGC           CGGCGGGTA GAGAA TTCCCGCCG           TTTCATCGGTGATCT  75 16
    Nwi_0526  585569 ..  585594 + -11.1  -3.30243   GTCATAAGAGTGGTG         CGGCGGGATCC GAAG GGATGTCGCCG          TTGTCCCGCGTAGAT  71 64
    Nwi_0527  586172 ..  586190 +  -9.5  -4.21908   GTCGCAAAAAGAAAA             CGCCCGT GGGGG GCGGGCG             TTTTCCATCGTAGTC  80 137
    Nwi_0530  591889 ..  591909 + -12.7  -3.82665   ATATTGTAGAGCATC            GCTTCTGAT TCC ATCAGAAGC            TTTAATGCTCTGGTA  87 338
    Nwi_0531 NONE
    Nwi_0533  595013 ..  595030 + -14.1  -4.53636   GACAGGATCGTTAAA             GCCCCGC TTCG GCGGGGC              TTTTGCTTCTGTGAT 100 53
    Nwi_0534  595918 ..  595969 +  -4.7  -4.18164   GGTTAGAGCTTTTCC GCTTCTAGAGCCTTTTCGCTTCTGAT GGA ATCAGAAGCG--A-GGCTCTATGATC TTGTTTTGACGCGTT  64 35
    Nwi_0535 NONE
    Nwi_0536 NONE
    Nwi_0537  602023 ..  602035 +  -2.6  -3.13475   CGTAACGACGGTCGA                TGGC TGAGC GCCG                TTCGCTATCAGGTTC  41 19
    Nwi_0538 NONE
    Nwi_0539  605732 ..  605746 +  -4.2  -4.18018   GGCCGTTGTTTTTTT               TCCCAT GGG ACGGGA               TTTTCAATGCGGGGA  62 421
    Nwi_0541  608205 ..  608215 +  -3.2  -4.07568   GCGGGACGCCGAAGT                 CGTT TAT AGCG                 TTTTCGAGCGAAGCA  58 118
    Nwi_0546  612961 ..  612971 +  -3.2  -2.74192   AGGTGTGATGGCAAG                 TCTG ATG CGGA                 TACTGTTGACGGGTA  41 33
    Nwi_0547  613903 ..  613917 +  -7.8  -4.07568   ATGATCTCGAGACGA               CGCTGC GCT GTAGCG               TTTTCGAGCGAAGCG  71 37
    Nwi_0552  622209 ..  622221 +  -6.9  -4.08557   AACCTTGAGATAGAC                GTCCG GCG CGGGC                TTCTTGTTTCGCACC  68 339
    Nwi_0556  626390 ..  626403 +  -2.3  -2.78384   TGACCGCGCCATCAC               TCCGC ATTT GCTGA                TATGGTCGCGCGGAA  39 88
    Nwi_0557  627994 ..  628016 +  -4.8  -3.05384   TCCAGATCATCGAGC           CGTTGCGC GTTCGCA GCGCAACA           TTGACTAGAACCGGC  47 376
    Nwi_0560 NONE
    Nwi_0561  631204 ..  631228 +  -2.1  -4.38171   ATGAGGTGAATCGAT         CT-CGCGGGC AGGAAC GCTCGTGCAG          TTTTCCTATAATGTC  62 150
    Nwi_0562  631939 ..  631966 +    -2  -3.11687   GAACCGGAATGCAAG       CC-CGCCCG-GA TCGACT TCGTGGGCGTGG        TTAACTGCTCGTTAG  41 108
    Nwi_0563  632913 ..  632961 + -16.8  -4.09685   CGCGGGATCGAGCTT GGTCGGCCAG-ACGTAGGCGTCCA CCT TGG-CGCCTGCGAGCTTGCCGACC TTTTGCGGCCTCAGC  95 521
    Nwi_0565  634225 ..  634243 +  -7.3  -3.62096   GCTTGCGGCCGCCGG             CGCGCGC CTCCA GCGCGAG             TTTCGCGTGCTCCGC  63 423
    Nwi_0568  644550 ..  644560 +  -6.8  -3.33815   ACGTTTAGACGTCGT                 CGTC ACG GACG                 TTGGTTGCGAAGGAT  58 105
    Nwi_0570  646538 ..  646580 + -14.2  -3.53012   CGCCAGATCAAAATG CTGGAGTCTTTCTCCACTTC CGT GAGGCGGTGAAGGACTTCAG TTTGCGACGGAGCGA  88 172
    Nwi_0571 NONE
    Nwi_0572  647314 ..  647342 + -10.3  -3.84808   AACAACAATCTGGAG        CTTCGCTTCTGAT TCA ATCGGGAGCGGGG        TTGTTCTAGCTTCAG  77 186
    Nwi_0573  650051 ..  650072 +  -8.1   -3.2794   GGCAAGCGCCAGCGC           GATGCC-ATC CAT GATCGGCATC           TTGATGTCGGTGAGC  57 216
    Nwi_0576 NONE
    Nwi_0577  652888 ..  652902 +  -2.1  -3.31144   ATTGAGCGGCCGCTC              TGGACG AATG CG-CCA               TTCTGACGCTGCCGG  44 36
    Nwi_0578  653774 ..  653786 +  -3.4  -3.89822   CGCAACTGGATGCGT                GATG ATTTC CATC                TTTCTGCGCTCGCTG  55 103
    Nwi_0579  654721 ..  654731 +  -6.8  -3.64703   GCAGCAGTTCAGCCA                 GCTG GTG CAGC                 TTTAGGTCGCGAAAG  59 192
    Nwi_0581  656822 ..  656839 +  -5.5  -3.72576   TCATCCATCCTCGGC             TCATGCC CGAG GGCATGC              TTTGCTCGAAAACGC  58 156
    Nwi_0585 NONE
    Nwi_0586  662146 ..  662158 +  -9.1  -3.31144   TTTGGAAATATCGCG                CTGCG GTG CGCAG                TTATCGCAATGCAGA  63 183
    Nwi_0587  662944 ..  662978 + -19.4  -2.78798   TAGTGCCGCACTGAA     GCGAAACGGCACGGAC GTT GTCCGTGCCGTTTTAC     CTTTGCCTGGGACAT 100 27
    Nwi_0589  666744 ..  666759 +  -2.6  -3.30441   AAAAGGCCGATATTG              TGAAAT AATC ATTTCG               TTCTGGCCGCTCATG  44 129
    Nwi_0590 NONE
    Nwi_0591  670549 ..  670566 +  -4.1  -3.45817   AGCTGGGGCCTGTGA             CTGGTTT CCGC GAACCGG              CTTTTGTTCTCGAAG  49 40
    Nwi_0592  672130 ..  672162 + -11.3  -4.66609   GCGCCTGATCAAAAA      GAGGTCGCTCCTGAT TGA ATCAGAAGCGACTGC      TTTTTCCCTCGAATC  93 202
    Nwi_0603 NONE
    Nwi_0604  684278 ..  684306 +  -5.1  -3.34895   CGCTACCGCAAATTC        TGACGGCGTCGGA ACC TCCGCTGCCGCGA        TTCGTTGCCGCTCCA  51 23
    Nwi_0605  684894 ..  684909 +  -6.8  -3.06831   GGCCCGGCGAAGTCG              GCTGTG ACGA CGCAGC               TTGCCTGAGCGTTCG  54 249
    Nwi_0606  686723 ..  686735 +  -5.5  -4.07687   ATATATGATGGCATG                GTGGT GCG ACCGC                TTTTGCGGAGCGCCT  64 76
    Nwi_0607  687889 ..  687902 +  -2.3  -3.17901   CACCTTGAAACCTGA               CGGTG GCTG CAGCG                TTGGATTACGGATAT  44 26
    Nwi_0608  689167 ..  689182 +    -6   -4.2717   GCTAGGCCGCGCCAT              CACCGG CATC CCGGCG               TTTTCCTAAAGTCGT  72 1
    Nwi_0609  689649 ..  689677 + -23.2  -3.30124   CGACTAGCCTGTCCA        GCCACCGCGCCG CTGGC CGGCGCGGTGGC        TTCTCCGGCATCGCG 100 34
    Nwi_0610 NONE
    Nwi_0611  692651 ..  692705 + -10.3  -3.55219   TTCGATCCAAAACCA TCGTGATCTAGAGCATGATCCGA-TCA AGT TGAATCGGACCATGCTCTAGAA-ATGG TTGTCTGGTCGCATT  71 281
    Nwi_0613  694012 ..  694036 + -11.3  -2.50816   GCCTCGATATGGCCG          GACTGCCGCGG CGG CTGCGGCGGGC          GTTCATCGATCACCA  61 294
    Nwi_0616  696668 ..  696693 + -18.3   -5.2894   TGACCAACAACGCTC         GCGGGAGGCGG TACG CCGCTTCCCGC          TTTTCTTTTGTCTTT 100 38
    Nwi_0618  699827 ..  699856 + -10.1  -4.08692   CGCGAGATGAGGAAA       GTGTGATGC-GGTT TTC AGCCAGCATCACGC       TTTTCACGACGCTTC  80 182
    Nwi_0620  700958 ..  700968 +  -5.4  -3.79519   GTGCTTGCGTCAGCT                 CTTG CCA CAAG                 TTTGCTCGTAAAATT  61 131
    Nwi_0623  703546 ..  703561 +  -6.8  -3.33737   CAAATGATGAGCGCG              TGGGTC CGGG GGCCCA               TTGTCCAGATTCCTG  58 100
    Nwi_0624  705003 ..  705046 +  -6.8  -4.98531   AACGGCCTGAATCTT TGGCTA-GAGTCCGTTTCAAC TGC GTTGAATCAGACTCGTCGCTA TTTTTCGTTTGAGCA  87 486
    Nwi_0628  707810 ..  707822 +  -5.5  -2.57564   CAAGCTCGACGCCAG                CGCGA ATG TTGCG                ATTCTCGCAACATGC  46 101
    Nwi_0629  708980 ..  709021 + -11.2  -3.38754   CAGGTCGGCGCGAGT TAGAGCCTTTCCGCTTCTGAT GGA ATCAGAAGCGG---GGCTCTA TGATTTTGTTTTGAC  73 23
    Nwi_0638  719244 ..  719257 +  -3.8  -3.01791   GAGTTCATGCGCGAT               GGCT CTCGAC AGCC                TGTTAACAACCGACT  44 83
    Nwi_0639 NONE
    Nwi_0640  721027 ..  721044 +  -3.3  -3.33583   AGGGAAAGGGATGCT             TGCGGCG CTCC TGCTGCG              TTCTGGGCCTGTTGT  47 253
    Nwi_0652  732769 ..  732784 +  -5.4  -3.39327   CGGCCGGGACCGCCC              CGTCGCC GTG GG-GACG              TTATGCATCTAAAAG  53 155
    Nwi_0653  734719 ..  734731 +  -4.7   -3.6502   AGACGGCCTCGGTGG                TCCGC TGC GCGGC                TTTGCGTAGCCAGTG  56 329
    Nwi_0656  736498 ..  736513 +  -5.4  -3.01712   ATCCGACGTCTTGAT              GAGGGT TGAG ACCTTC               TCTTGACCGCCAGCC  48 17
    Nwi_0657  737706 ..  737746 +  -8.2  -3.05384   TCGAACGTCATCTGT TCGAGGG-CGAGGCGCGCAC GCA GCGCGGGAC-CGACCCTCGA TTGAATCAGAGGGCG  57 71
    Nwi_0658 NONE
    Nwi_0659 NONE
    Nwi_0660 NONE
    Nwi_0661  741928 ..  741942 +  -9.2  -3.62096   TCGGCAGGCGGGGCA               CGGCCT TCG GGGCCG               TTTCCAGTCGTGCAA  69 101
    Nwi_0662  743108 ..  743124 +  -2.9  -2.78211   ATGATCGGCTGAGGC              CGGCG CGCAAAT CGTCG              ATGTTTTACGGCCCT  41 29
    Nwi_0663  743598 ..  743610 +  -2.7   -3.2819   TCCTAATTCGAGCTT                CAATT GGA GATTG                TTCGTGCTGTTCGCT  44 64
    Nwi_0665  747126 ..  747143 +  -2.7  -2.80816   CGTTCCGGCCTCACG             GTCTTCT GGGA AGAAAAC              TATCATGAGTGACGC  39 0
    Nwi_0666 NONE
    Nwi_0667 NONE
    Nwi_0668 NONE
    Nwi_0669  751015 ..  751046 +  -6.6  -3.59583   CGGCTTTACACTAGA      GCATGACCCGA-TCA AGT TGAATCGGACCATGC      TTTAGAAATGGTTGT  58 27
    Nwi_0675  757177 ..  757207 +  -6.7  -3.53091   GTCATCGTCCGCAAG       CGCATCGGCCGAC GCCTG GGCGGCCAATTCG       TTTCGCGCGAAAGAT  57 374
    Nwi_0680 NONE
    Nwi_0681 NONE
    Nwi_0682 NONE
    Nwi_0683  763720 ..  763736 +    -3  -2.78463   CGGGGCTTGCGAAAA              TCGTTT GGTGA GAACGA              TGTGCTGCGCGGGAT  41 187
    Nwi_0684 NONE
    Nwi_0685  764422 ..  764439 +  -5.5  -3.14132   GGAACTGTTGAAAGA             GGATCGG TCGA CCGATGC              TTGATGAACGGGACG  49 4
    Nwi_0686  765364 ..  765378 +    -7  -4.36914   GCTATCCGCCCCGCT               GCCGAG CGC CGCGGC               TTTTCTGGCCCCGGC  74 328
    Nwi_0687 NONE
    Nwi_0688  768265 ..  768313 +  -5.9  -3.25896   GGCGGGAGCGGCGTC TCGATGTCACTGACTTCGATGTC ACG GACCTCAGTGTCATTGACCTCGG TGTTATCGATGATGC  51 90
    Nwi_0694 NONE
    Nwi_0695 NONE
    Nwi_0696  776627 ..  776670 + -11.8  -4.72272   GCGGCTGCCGCCTGA CCTCGAGTCTTTC-CCGCTTC ACC GAAGCGATGAAAGACCCGAGA TTTTTGATCCGACGC 100 26
    Nwi_0697  777503 ..  777551 + -11.9  -2.91467   GCGCTCGAACTGAAA TGCTC-CGC-AAGACGGTCGCCGG CTCA CCG-CGGCCGTCTTCGCGTGATCA TCTCCTTCAGGATTT  71 28
    Nwi_0699  780176 ..  780187 +  -5.8   -3.9777   GGCCGCGAGAGGATA                GCGA AGCG TCGC                 TTTATCGGTGTTGCG  64 77
    Nwi_0700  782836 ..  782861 + -14.7  -5.27335   GATAAATTCCCTGAA         CACTCCGGCGT CGTC GCGCCGGGGTG          TTTTTCTTTGCGCGA 100 57
    Nwi_0701  783970 ..  783998 +  -5.9  -3.12207   CATGCTCTGGAGCCT        CTCCGCTTCCGGT CAA ATCAGAAGCGGGC        TCTATGATTTTGATT  49 132
    Nwi_0702  785586 ..  785602 +  -2.1  -3.53224   CGCCAATAATATGAG              CGGGCTG TTT CAGCCGA              TTTGAGCGGGGACTG  47 428
    Nwi_0703 NONE
    Nwi_0704 NONE
    Nwi_0705 NONE
    Nwi_0706  789005 ..  789047 +    -7  -3.64716   CTTCATGAATCGGGC GCGGCGGCG-CGCCTCAGTG TTGAT CACTGAT-CGACGCTCCCGC TGTTTTAGAGCATGA  63 205
    Nwi_0711  793782 ..  793828 + -21.9  -3.79747   GCTCTGGGCTCAAAA C-G-TTGGAGCCTCGCTTCCGAT GGA ATCGGAAGCGAGGCTCCAGGCTG TTTCGTAATGGCTCG 100 347
    Nwi_0716  798988 ..  798999 +  -7.2  -3.63922   CCGCACCTGCAGAAA                GCCG TGAG CGGC                 TATTTTCAAAGGCAT  63 297
    Nwi_0717  803648 ..  803676 + -18.3  -3.43071   GAAATAGCTACAGCC        TTTCGCTCCCGAT TGA ATCGGGAGCGAAG        TTCGTTGCTATGGGA 100 34
    Nwi_0719 NONE
    Nwi_0720  807350 ..  807361 +  -4.4  -4.44046   TTCGTCACCTTTTCA                GATG TGGC CATC                 TTTCTTTCACATGGA  70 268
    Nwi_0721 NONE
    Nwi_0722  809268 ..  809287 +  -5.6  -3.53091   CGCGGTAGCAAGCAG            GAAGGCGC GCCG GCGTCTCC             TTTAGGCCGGAGGCT  55 78
    Nwi_0723 NONE
    Nwi_0724  810746 ..  810770 +    -5  -3.08812   GTCTGAACGAGTGAG         GAGCG-CGG AATTAAGG CCGACGCTC          ATTTGTTCAGGGGAG  47 85
    Nwi_0725 NONE
    Nwi_0726  813232 ..  813282 +  -3.8  -3.85817   AGCTATCGCTGGTAG CGGACAGTGTTTGCGGCGGCGA CGCCGGC TCGCCGCAGCAACCGAAGTATG TTTGTAGGCGGCGAT  57 26
    Nwi_0727 NONE
    Nwi_0728 NONE
    Nwi_0729 NONE
    Nwi_0730  818025 ..  818053 +    -3   -4.7871   CGCGGAAGACGTTGC        CGCTGCCATGGA CCAGT TCCGTGTCGTCG        TTTTTGATACTCATT  75 344
    Nwi_0733  819420 ..  819445 + -16.9  -3.60151   TGTGTGAAAATACTG         GAGGCTCTGGC ATTT GCCAGGGCCTC          TTGTGCTTTCAACGC  91 83
    Nwi_0735  823525 ..  823543 +  -4.4  -3.30124   TCCTTGTGGATGTGG             CGCGGATC GAA GGGCCGTG             TTGTGGACGCTCCGG  49 235
    Nwi_0737  826215 ..  826242 +  -5.5  -2.92522   ACTATAGCGGCCGAT        CCTTGC-CGGTC AACCC GGCCGCGCTAGG        TGTGATGTTGCGTCA  48 59
    Nwi_0738  827057 ..  827095 + -19.8  -2.57468   TACTGGAATCGATCA   CACGATGATTGAGGATCG ATT TGATCCACAATCATCGTG   ATTAATCTAATGAGC 100 155
    Nwi_0740 NONE
    Nwi_0741  828762 ..  828788 +  -2.1   -3.5594   GCCACGGCCGGTCAG         GCCGGTAGAAC ACCGC GATCTTCAGGC         TTTCAGCGATGCGTT  50 107
    Nwi_0743  829871 ..  829916 +  -2.8  -4.20868   CGACCGCGTCGACGC AATAGAGCCTTTTCGCTTCTGAT GTA ATCAGAAGCG--A-GGCTCCATA TTGTTGTTTTGACGC  60 21
    Nwi_0748  835236 ..  835248 + -10.5  -2.60244   GCCTACCTTGAAACC                GCCGC AAC GCGGC                TGCGTTGGTTAGCCG  62 30
    Nwi_0749  836590 ..  836605 +  -6.8  -3.21099   TTGAAGCGAAACACC              G-CGCGG CAA CCGCGAC              TTGATGATCGCCGCG  56 6
    Nwi_0751  837793 ..  837803 +  -3.2  -2.57344   GGCCTGGCGTCGGAG                 GATC GAT GGTC                 GTTCTCAACCGAATC  40 50
    Nwi_0752  838406 ..  838416 +  -2.4  -5.09426   TGGATGCGTGAGGAA                 CGAG GAC CGCG                 TTTTTTGGCCTTCCC  77 61
    Nwi_0753 NONE
    Nwi_0754  840223 ..  840259 +  -4.4  -2.82742   ACCGCTGACGATGAT   CCGG-AGGAGTGCTGTCG GCG CAACGG-ACTCCCGCCGG   TGGTTGTGCAAGAAT  44 33
    Nwi_0755  841205 ..  841253 + -13.4  -3.99374   TCCGACGCGCTGAAC GCCAGAGAGCATCTCGCTTCTGAT TGA ATCAGGAGTG-GA-GCTCTCTGGA TTATTGTTGGTCGGG  95 28
    Nwi_0758 NONE
    Nwi_0759  845502 ..  845531 +  -2.1  -3.83026   TTGCGGCGCCCGAAG       CTCGGTGACGGCGT CAA ATGC-GTCATAGGG       TTTGATGTCGAGCAC  55 92
    Nwi_0761  847321 ..  847355 +  -7.7  -2.71712   ACGCGGTGGCGTCGG     CTGCCGGCGTGATGC AATAG GCGTCGCGTCGGGCG     ATTTCGACGACGAGG  54 6
    Nwi_0762 NONE
    Nwi_0763 NONE
    Nwi_0764 NONE
    Nwi_0765  850911 ..  850930 +  -2.8  -4.77165   AGCTTCGAGGGCCGA            CGCGTT TAGTTACC GACGCG             TTTTGTTGTGAGACC  73 40
    Nwi_0766  851879 ..  851898 + -16.4  -4.45168   AACAACAATAATCAA            GGGCGGCC ATAA GGCCGCCC             TTTCTCTTTTCGGAG 100 57
    Nwi_0767 NONE
    Nwi_0768  853181 ..  853223 +  -9.1  -2.91429   AAATGCCAGAACAGG CTTA-GCCGGTGCAGGCGCG AGAC CGCGCCTGGAGCGGGATGAG TGTGTAGCGGTTTTC  58 145
    Nwi_0773 NONE
    Nwi_0774  863902 ..  863932 + -13.3  -3.15663   AGTGGACGGCTGCTG      CCC-GCCCTCGAGC GAGC GCTCGAGGGGAGGG       TTGCTGGCGATCGAT  79 244
    Nwi_0776  866049 ..  866072 +    -6  -3.34962   GACCTGTCTCGCGCA          GGGTAGTCTG GAAG TAGACTGTCC           TTATGAACTATCGGC  56 91
    Nwi_0777  867181 ..  867193 +  -2.7  -3.37017   GACGGAGGCAAATTC                TATGT ATG ACGTA                TTCCTGTTCGCGGTT  46 59
    Nwi_0778  867897 ..  867929 + -26.5  -3.39595   ATTGTTAAGGTGTTA      TTCTCGCCGGCGAGT TGC ACTCGCCGGCGAGAA      TTATAAGTAGTTAAC 100 63
    Nwi_0779  869389 ..  869417 + -12.5  -3.05844   CGTCAGATTGAGCAT        TGTCACCGCCC CTAATGA GGGTGGTGACA        TATTGCGGTGCAGAG  76 67
    Nwi_0780  870576 ..  870590 +  -4.2  -3.17456   GATTGGATTGTTGAT               GAGTCG ATC TGGCTC               TTACGTCCTTTGGTT  47 75
    Nwi_0785 NONE
    Nwi_0786  875526 ..  875538 +  -6.9  -3.60792   CTGGGATTTGAGTTC                GGCCT CGC GGGCC                TTTGCCGCTTCGGCG  60 301
    Nwi_0793  882021 ..  882044 +  -6.6  -3.95584   TCGGAGCAACGAGGA          TCGCGCAGTGC TTG GC-CGGCGCGG          TTTCGTTGATCGCAA  67 174
    Nwi_0803 NONE
    Nwi_0804  891373 ..  891385 +  -9.1  -4.30177   GCGAGCCTGTGGCGA                CGCTG GTG CAGCG                TTTGTTGGTGTCGTC  81 456
    Nwi_0812 NONE
    Nwi_0813  899157 ..  899185 +  -4.6  -3.75053   GACCCCCCTCCGCAA       ATTGTCGGCTACT GCAA AGT-GCCGACAGC        TTATGTTCATGTCTG  56 488
    Nwi_0825 NONE
    Nwi_0826 NONE
    Nwi_0827  910394 ..  910410 +  -3.6  -4.08064   GATCGTCAACAATGC              CGATCC ATGTG GGTTCG              TTTTGCACGAGCGTT  60 213
    Nwi_0838  919624 ..  919643 +  -5.8   -2.8474   AGCGATCCATCCAAA            GCGTGA-AT CAC ATCTCACGC            TCCTTGTGAATCCCC  47 342
    Nwi_0839  920137 ..  920148 +  -7.2  -5.00616   TTGAACCTGCAACAC                GCCG CCTG CGGC                 TTTTTTCCGCCGCCG  87 232
    Nwi_0840  920624 ..  920641 + -14.1  -3.23692   ATCGGCCCCTGCGAA             GCCCCGC GCAA GCGGGGC              TTCGTCATGCTCATG  86 42
    Nwi_0841  921229 ..  921265 +  -3.6  -2.71712   GCCGCGCCGTCATGA   TCG-ACG-GCGCGGCCCC ACA GGGTCCGTCCACGTTCGG   ATTTCCAAGAAGACA  43 50
    Nwi_0842  922092 ..  922105 +  -3.8  -2.85699   AAGCTCGCCTCAATC               CGCA TCTGGT TGCG                ATTTAATGAGTCGAT  43 394
    Nwi_0844  923154 ..  923169 +  -6.1  -3.63991   CCCGATTTTTGTCAC              TCCGC CGGACC GCGGA               TTCTTCGCCATCGTC  61 190
    Nwi_0845  923463 ..  923520 +  -6.1  -3.01712   CCAGGCGGCCGGCGC G-GCGGGCTGATCGTCGGCATGTCGGCG CGC CGCCCATACGACGACCAGCAGCTCGAAC TGTTCCGGGCGCGCG  51 16
    Nwi_0846  924475 ..  924504 +  -7.1  -4.23892   GTCCGGCCGCCAAGC       GTCGGAGATCG-CG TCA TGACGGTCACCGAC       TTTTCCGTGATTACG  71 156
    Nwi_0847  925394 ..  925407 +  -4.5  -3.10796   ACGCATCGTCGCCTT               CGC-GC CCG GCAGCG               TGTTCGCTCGTGCGC  47 171
    Nwi_0848 NONE
    Nwi_0849  926285 ..  926301 + -13.7  -2.57211   CGCGCCGGTCTCCGA              CGAGCCG TGA CGGCTCG              CTTCTCCAACCAGAT  74 16
    Nwi_0850  927609 ..  927621 +  -4.7   -3.6502   AGACGGCCTCGGTGG                TCCGC TGC GCGGC                TTTGCGTAGCCAGTG  56 295
    Nwi_0853  929695 ..  929720 +  -3.9  -4.07568   AACACGATGGATTGC         AGCCGCACGTCA TGG TGACGA-CGGCC         TTTTGAACAACGGAG  60 50
    Nwi_0854  930592 ..  930605 +  -4.5  -2.94099   AGTAGGGCATCGCGC               G-CGGC GCG GCCGAC               TATGTCCTGGCCGGC  46 36
    Nwi_0855  931403 ..  931415 +  -4.7  -2.93435   TGATCTTGAATTCCA                GGCCG GTC CGGCA                TATGTAGGTACTTGC  46 94
    Nwi_0856 NONE
    Nwi_0857  932097 ..  932125 +   -14  -2.73243   GGGCACTGGCGTTGT       CGTGGTCAACCCT TGGG AGGGTTGACC-CG        GTTTCACACGTCGAT  76 1
    Nwi_0858  932910 ..  932931 +  -2.3  -4.52589   GATGCTAATCGCTGA           TCGCT-ACGT CGG ATGTTGGCGA           TTTTCTCTCCGCACG  64 26
    Nwi_0859 NONE
    Nwi_0860 NONE
    Nwi_0861  934879 ..  934892 +  -3.8  -3.40867   TCCGACGATCGAAGG               CGGA CTTAAA TCCG                TTGCTTGATCCGTGA  49 65
    Nwi_0862  936124 ..  936136 + -10.5   -2.6381   AACCTGTCGTTTCCG                GCGCG ATC CGCGC                TCCTGTCACCGTTGT  62 525
    Nwi_0864  937768 ..  937782 +  -6.4  -3.77464   AGGCGGCCTGCAGGT               GATGCT GCA AGCGTC               TTTGGTGGATGGTCT  61 250
    Nwi_0869 NONE
    Nwi_0870 NONE
    Nwi_0871 NONE
    Nwi_0872  943709 ..  943723 +  -6.4  -3.10464   CCTTAAGGTCGCGGG               CGATCG CCC TGATCG               TCTTGCCCTTGATGA  52 170
    Nwi_0878 NONE
    Nwi_0879 NONE
    Nwi_0880  956885 ..  956928 + -10.7  -2.55267   CGGGCCGGCTCTAGA TCACG---ATGGTTTTGGATCG AAT CGATCCAAAACCATGAACGTGA TCGATTCCAATATTT  62 148
    Nwi_0882 NONE
    Nwi_0883  960882 ..  960898 +  -2.2  -4.65895   GTTGGGCTCCGGACG              CGGCAA ATGAC TTGCCA              TTTTTCCCTGCCCAG  70 339
    Nwi_0888  967858 ..  967873 +  -4.6  -3.66356   GTCAGCGCACATCTG              GAGCGG CCAT CCACTC               TTTACCCTTGAGCAT  56 298
    Nwi_0891 NONE
    Nwi_0892  971856 ..  971869 +  -3.8   -2.7185   CGATCCAGCCCGTTA               TCGC GATCGG GCGA                TCATTCGAAGGTGCT  43 74
    Nwi_0894 NONE
    Nwi_0895 NONE
    Nwi_0896 NONE
    Nwi_0897 NONE
    Nwi_0898  978005 ..  978025 +  -5.4   -3.7941   GTGTCTCTGGGCCTT            CATACGCC CCGTT GACGTATG            TTCTTATGAAGCCTC  61 422
    Nwi_0901  981936 ..  981958 + -13.4  -3.26745   TTCCGGGCTGACGCC           TCGCCGGCGC AAC GCGTTGGCGA           TCTCTTTCGAGTGTC  74 162
    Nwi_0903  982885 ..  982926 +  -4.1  -3.54424   ACCGTAGAAGGTGTC GGCCGTGTCGGGCGCGTTG GGCG CGTCGCGCAGGAAGCTGCC  TTTGAACAGGTAGGC  51 164
    Nwi_0906  987170 ..  987190 +  -5.3  -2.92463   TGATGATGGGTGAAG            GCGCGGAGA GAA TCCTCGTGC            TGTCTGAATGATGCG  48 38
    Nwi_0911 1000253 .. 1000286 +  -6.5  -3.07043   TCCACGCGCAGCGCG     CCGGGGCCCGCGACG GAGA CGTTGCTGGCATAGG      TATTGCCATCATCGG  51 153
    Nwi_0913 1001795 .. 1001814 +   -15   -5.0133   GGAAGGACTCCAGAA            GGCGGCAC GGCG GTGCCGCC             TTTTTTGCGCGCGTG 100 62
    Nwi_0914 NONE
    Nwi_0915 NONE
    Nwi_0916 1004678 .. 1004694 +  -4.4  -3.47349   ATTGACGAGCGCGCT             GGCG-GA ATAG TCGCGCC              TTCTGCCTTTCCCCG  51 16
    Nwi_0917 NONE
    Nwi_0918 1006885 .. 1006913 + -12.5  -3.43338   ATCTTTAGATAGGGT        CTCCGCTTCTGAT GGA ATCAGAAGCGAGG        TTCCTTGATCTCGAT  79 33
    Nwi_0920 1007572 .. 1007620 + -11.9  -4.25848   GCTTGATCGGACCAT GCTC-TAGAGCCTCGCTTCTAA TGGAAT TTAGAGGCGAGGCTCCATGATC TTTTCCTGACGCGTT  93 138
    Nwi_0926 1016127 .. 1016140 +  -3.7   -3.2963   CGTAGAATTCGGGAT               CGCGC GGTC GGGCG                TTGTCGAAGCGTGGT  47 467
    Nwi_0928 1017432 .. 1017449 +  -2.7  -4.56914   AAAGCTCCAGGTTTT             TGC-CAGA TTC TCTGCGCG             TTTTGCTTTCGGTCG  66 97
    Nwi_0929 NONE
    Nwi_0930 1019085 .. 1019116 +  -3.7  -4.62783   CCACGCCCGCGCGCA      GCAGGTCGTGCA GATGCACGA TGC-CGACCGGC      TTTTTCCCCTCGGTC  70 62
    Nwi_0932 1022110 .. 1022129 +  -2.1   -3.4582   TTTGGCGTTTCTTTT            GGCGATTG AGCAA CGA-CGCC            TATTTCATCACCTCG  46 73
    Nwi_0936 1026732 .. 1026744 +  -4.1  -3.72592   AACGGCTGAATTTAT                CAGGT GTC ATCTG                TTGTTGCTCCCCCTT  54 41
    Nwi_0937 1028055 .. 1028068 +  -3.1  -3.30771   CCCTCGGGCTGCCGT               CG-CAG AAT CTGACG               TTGTGAGGCGTCTGA  45 6
    Nwi_0938 1028628 .. 1028655 +  -5.4  -2.52676   CGTCGGCGAATGACG        GCCTGCTGGCCC TGAT GCGCAAGCAGCC         TGAATTCCGGCGATG  45 28
    Nwi_0939 1030063 .. 1030076 +  -5.2  -4.07568   GCGCGTTTCACCAGT               CCGG GTTAAG CCGG                TTTTCCGGCCGGGAA  64 78
    Nwi_0940 1031540 .. 1031563 + -11.2  -3.21593   CTTTACTCCCGGTAT          CGATATATTC TAAG GAATATATCG           TATTCTCCGGGGGTG  71 329
    Nwi_0941 1033798 .. 1033814 +  -2.1  -3.60525   TCCGGCGTGCATCTC              CCAACGC GCT GCGCTGA              TTGTGTCTGCCTGAA  47 91
    Nwi_0942 1034489 .. 1034507 +  -4.5  -2.66316   TCGCGTCCGTTGCTG             TCAGCCG GGCTG CTGCTGA             TCATATCGTCGCCAG  43 63
    Nwi_0943 1035939 .. 1035993 +  -2.6  -4.29508   CTGCGATTTCGGCAC GGCGCGGTGTCTGGCGAGGATCTCG AAGAGA CGTG-TCAGCGCCGGGTCTTGCGCC TTTCTTCGTATCGAT  63 504
    Nwi_0945 1037781 .. 1037791 +  -6.8  -3.65046   CGCGCCTCAATTCCT                 GTCG GCG CGAC                 TTGTTCAAGTCGGCA  63 63
    Nwi_0946 1040865 .. 1040889 +  -4.2  -4.36206   TATCAGTCTTGAACG         GAAGGCGCCGC GACA GCGGC-TCTCC          TTTCTTGTCCGTTGT  65 95
    Nwi_0947 1041348 .. 1041384 + -25.5  -5.28983   ATTAAAACAGTTCCA    GAGTCTTTCACCGTTTC ATG GAAACGGTGAAAGACTC    TTTTTATGTTTTGAA 100 196
    Nwi_0949 NONE
    Nwi_0950 1043889 .. 1043903 +  -4.2  -3.55563   CAACTGATCGATAAG               TTCCAC AGT GCGGAA               TTTCGGCGCTCCCGT  51 417
    Nwi_0952 1046970 .. 1046987 + -12.7  -4.95957   TACAAGTCGGATCAA             GGCCCTG GAAA CAGGGCC              TTTTTCCTTGCTTTG 100 171
    Nwi_0954 1049015 .. 1049028 +  -3.7  -4.56597   TGGCCTGAACGATCT               GCTGC CAGA GCCGC                TTTTTCAGCGGAGCC  71 420
    Nwi_0959 1053231 .. 1053245 +  -5.6  -3.72576   CTTTGCAGCGCGAAA               TAGGCC AAC GGCCGA               TTTCGTCGCCGGAAG  58 132
    Nwi_0960 1054254 .. 1054281 +   -17  -4.66833   CCTAGTTTGCCTTTC        GGCCTGCGCGGC AATC GTCGCGCAGGTC         TTTTTCCGGTTACCA 100 36
    Nwi_0961 NONE
    Nwi_0962 NONE
    Nwi_0963 NONE
    Nwi_0964 1061491 .. 1061534 + -10.3  -2.71791   AAAACACTATAAGAT CCGCGAGACGG-ATCCGGAT GCATG ATCCGAAAACCGTCTCGCGC CTTTCAGCAAGGGGT  63 208
    Nwi_0967 1064934 .. 1064976 +  -2.6  -2.77899   AACGAGAACGACCTC GACGCGCT-GCGGCGTCGCG CTGCC CGCCTTGCCGCTACCG-GTC TCATTGCTCACGACG  39 142
    Nwi_0969 1067512 .. 1067525 +  -8.1  -3.17723   TAGGCATTCGGGCAA               TGCGG GGCG CCGCA                TTCCGTTGAGGCTGA  59 108
    Nwi_0971 1068848 .. 1068860 +  -5.5  -2.79023   ATTCAGGATTCCCAG                GCGGT CTG ATCGC                TGATTCATAGGGTTC  47 83
    Nwi_0972 NONE
    Nwi_0973 1069901 .. 1069916 +  -3.2  -3.87869   AAGCCGGTAGCGCGC              GGTCCA GCGA TCGACC               TTTCTCAGGCCTTCG  56 268
    Nwi_0975 1070886 .. 1070904 +   -11  -2.90075   CGGCCGTTTGGCGGT             CGCGTCCA CGA TGGATGCG             TCTGATTCAACGCAG  68 45
    Nwi_0980 NONE
    Nwi_0981 1076252 .. 1076267 +  -4.6  -3.55563   TAAGTCATTGGCCGA              GCGGGA CAGA TGCCGC               TTTCAGGCATCGGCT  53 38
    Nwi_0983 1078022 .. 1078038 + -15.1  -4.54553   ATGCTTCTTGATGCG              CCCCGGC TTT GCCGGGG              TTTGTTGTGTTTGTA 100 100
    Nwi_0984 1079057 .. 1079070 +  -9.5  -4.20868   TTGATTGAATCAGAA               GCCGG ACCT CCGGC                TTGTTGTTTTGACGC  80 139
    Nwi_0988 1082223 .. 1082253 +  -3.9  -2.87683   CGGCGATGAAGAAGA       ACGCGGGCG GTCACTGATTTCG CGCCCGCGG       TCTGTGGGCCGCTGT  44 9
    Nwi_0989 1082816 .. 1082857 +  -5.2  -4.74103   AAACAAAGAAGATAA GCGGCGAGTCT-GGTTCAA GGGAA TTGAACCCAGACTCCAGGC TTTTTCGGTTGGGGC  79 160
    Nwi_0993 1091398 .. 1091414 +  -2.1  -4.51196   TCAGCCGGGCTCAAA              TGGGCGG GAT TCGCCGG              TTTTATACATTTAGG  64 295
    Nwi_0994 1091677 .. 1091687 +  -5.4  -3.27298   GGCGATCTTCCTCAC                 CTGA TTG TCAG                 TTCGTCGTTCCGGCC  51 22
    Nwi_0995 1092946 .. 1092958 +  -4.7  -2.71269   GGATTGTTCCGGACA                GCACG ACG CGCGC                GTTGATTTGCGGATT  44 65
    Nwi_0996 1093398 .. 1093452 +  -7.6  -2.65354   GGCGGCGCGCCGTGC TGCATCGCCGATCCGGGATCGCCATA GTT TGGGACGGTTCCGGTTCCGCGCCGCA TCGCTTTGCGCTGCG  53 82
    Nwi_0997 NONE
    Nwi_0998 1095869 .. 1095916 +  -5.2  -4.30719   GCGCTGCATCTTCTT GCGCGCGAGCTTGCGGGCGCGG CGCA CGGCCTCGGCCTTTTCGCGCGC TTTCTTCTCGGAGGG  68 500
    Nwi_1000 1097040 .. 1097066 +  -8.7  -4.96848   AGCGTCACAGGCGAG         CGATTGCCGGG CTTGA TCCGGCAATCC         TTTTTCTGTGAGAAA 100 39
    Nwi_1004 1099792 .. 1099819 +  -6.2  -4.08216   CCCTGGATCATGAAG        TCCTG-CGCCGCC ACC GCCGGCGGCACGA        TTTTGGGCCGAATGC  66 264
    Nwi_1006 NONE
    Nwi_1007 NONE
    Nwi_1008 1104054 .. 1104072 +  -4.5  -3.28791   ACTCTCAAGCCGGCA             GGGCG AAAACGCAG CGCCC             TTGTAGGCGCCGGAT  49 1
    Nwi_1010 NONE
    Nwi_1011 1107997 .. 1108017 +  -4.6  -4.75372   CCAGCGCCTTGGTGA           GCGACAGGC TGAC GCCCG-CGC            TTTTTGATGCCTGAT  80 216
    Nwi_1013 1111581 .. 1111602 +  -3.6  -4.18494   ACGCAGACATTATCC           CGCG-CCCG TTGGC CGAGACGCG           TTTTGCGTCGCAATA  62 65
    Nwi_1014 1112330 .. 1112348 + -13.1  -4.04318   GCCTGACCAGTCGAA             CCCGGGC CTCTT GCCCGGG             TTTGTCGTGTCTGCC  91 187
    Nwi_1016 NONE
    Nwi_1017 NONE
    Nwi_1018 1116661 .. 1116679 +  -6.6  -3.55622   GAGGCATGCCACCTC             GCGCCGAT ATC AACGGTGC             TTTCAAGAGGTTCAG  58 213
    Nwi_1020 1118886 .. 1118926 +  -2.7  -3.69216   GAGCTGTGTTAAACA GCACTCCTGT-CGATC AAATACTGAG GATCATATAGGAGTGC  TATTTTGGCTAAGAA  51 113
    Nwi_1021 1119193 .. 1119216 +  -6.6  -3.36878   TCATTCAGGCATGGT          GTGGCGAGGC TGGA GCCTTCCCGC           TTCTGAGTGGATCAG  56 111
    Nwi_1024 NONE
    Nwi_1025 1122794 .. 1122826 + -11.3   -2.9348   ACTTTAGTTTGCGGA      GCATGGTCCGATTTA ACT TGATCCGGACCATGC      TCTATGACGTTTCCA  68 92
    Nwi_1031 1127277 .. 1127290 +  -3.1  -2.99837   GACGGCGGTGATCAA               GCT-CG ATA CGCAGC               GTTTCCTGTTTCGCC  42 68
    Nwi_1032 1127733 .. 1127746 +  -2.3  -4.05208   ACGATTGCGGTGCGA               GGCCA CCGC TGGGC                TTATTTGATCTGGAT  56 116
    Nwi_1035 1129615 .. 1129665 +  -4.1  -5.06103   GCAGGTCGGCGCGGC GAATACCGG-ACATGGTCCGA-TCA AGT TGAATCGGACCATGTCCCAGTCGTA TTTTTTGAGAGTTGT  81 141
    Nwi_1037 1132012 .. 1132026 +  -7.1  -3.53091   CTGGCGCCCGTGCTC               GCTCG ATGGC CGAGC               TTTAAAACAAACGGT  60 81
    Nwi_1039 1133403 .. 1133419 +  -6.5  -3.55071   GCTCTTTCAGTTTCC              TCTCGAG TTG CTCGCGA              TTTCCGGAGATCTGC  57 477
    Nwi_1041 1134812 .. 1134826 +  -8.6  -3.19936   GAACTTGAAAGCTGT               TTCGCT GTC AGCGAA               TTCCGTTCGATGCTT  63 424
    Nwi_1043 1137244 .. 1137294 +  -6.1   -2.6927   GCTCGCCAACGTGAT GCGCGGAGGCTGATGAGG-TGCGGA TCA TCCATTTCCTCGTC-GTCTGCGCGC TGGTCTATGCGGCAT  48 13
    Nwi_1044 NONE
    Nwi_1045 NONE
        murE NONE
    Nwi_1047 1142413 .. 1142425 +  -9.1  -3.77927   TGGCGAACTTCGGAG                TCGGG ATA CCCGA                TGTTTTACTGGTTGA  69 95
    Nwi_1048 NONE
        murD 1144920 .. 1144934 + -12.8  -2.64616   TGGTCCAGGCGTTGC               CGGGCG TTA CGCCCG               TCGTGTAGCTCGCGC  71 3
    Nwi_1050 1146303 .. 1146317 +    -7  -2.62463   AATCGATCGAGGAGA               GCGCCG TCG CTGCGC               GTTATGCGTAATACA  50 0
        murG 1147468 .. 1147487 +  -3.4  -3.14132   GGTCATGCGCGTGGC            GCGAACCG GCGC CTGATCGC             TTGATGCAGACGCGC  43 10
    Nwi_1052 1149398 .. 1149429 + -10.9  -3.77773   GGCAACCTACACGTT      CGT-CATGGCCGGG CTTGT CCCGGCCATCCACG      TCTTTTGAGTTATTA  78 433
        murB NONE
    Nwi_1055 1151460 .. 1151477 +  -4.1  -4.36914   CCGGCAGGTTGGCCC             GAAAGTC GCAA GACATTC              TTTTATCGCGCAAAA  65 107
    Nwi_1056 1152770 .. 1152791 +  -2.2  -2.52464   GAAGTCCAGCAAGAA           GGCCGG-CA GCGCA TGACCAGCC           TCGATTGCGGCCAGA  38 10
    Nwi_1057 1154086 .. 1154098 +  -2.6  -3.43288   AAAGGTCGGACGATG                GCTC CGGGA GGGC                TTCTGATGAACTTTC  46 7
    Nwi_1058 1156033 .. 1156059 +   -13  -4.82667   AAACTGAAGCTGTAA         GGGCTCCGTC ATTTGCA GGCGGAGCCC         TTTTTCCTATCATCC 100 52
    Nwi_1059 1157507 .. 1157533 +  -6.4  -3.85114   TGCTTGTGGGCTAAA         CGGGCGGGTGCA AGG TGCGCGTTCCCG         TTTGCTGTAGCGTTT  64 233
    Nwi_1060 1158716 .. 1158756 + -13.3  -3.61371   CAGTCACAAGGATGG  GGCTGGAGTCCGGTTCAAC GGA GTTGGGTCAGGCTCCAGTC  TTTGCGCTACGCTTT  83 74
    Nwi_1061 NONE
    Nwi_1062 1162917 .. 1162944 +    -7  -3.21806   GTTGACCGCGAGCCA        GATACGGCCCTTC GAT GGATGGCCG-ATC        TTCGCTGTTGGTTGC  54 288
    Nwi_1066 1167815 .. 1167825 +  -4.6  -3.53224   AGGTCGAGGATCATG                 CCGG GCT TCGG                 TTTGCGCCACGGATG  53 215
    Nwi_1070 1171354 .. 1171382 + -10.3  -3.62022   AGACTGCCAGAGCCT        TTCCGCTTCTGTT TGA ATCAGAAGCGGGG        TTCTATGATATTGTT  71 139
    Nwi_1071 NONE
    Nwi_1072 1174939 .. 1174958 + -11.4   -2.7674   CTCTTGCGCCCGATA            TGCCGCGA TGAA TCGCGGCG             TCATTCGGTGCTCTC  66 15
    Nwi_1074 1177254 .. 1177269 +  -7.6  -3.50929   ATGATCCGATCGGGT              GCTTTC GTCG GAAAGC               TTGTGGTGTCCTTTG  62 60
    Nwi_1075 1178816 .. 1178826 +  -8.2   -2.7035   AGCTACGGCCCGGGA                 GCCG AAT CGGC                 TAATCTGTGGATACA  53 40
    Nwi_1076 NONE
    Nwi_1077 1181219 .. 1181230 +  -3.6  -3.04398   GCGCCGCGCTTGCGA                GCTG ATTT CGGC                 ATTTTGCGCGGCAGG  45 21
    Nwi_1078 1182810 .. 1182830 +  -6.7  -2.75074   GACCGTTTCAGCGAG            CCGCGCGAA CAT TGCGCTCGG            TGCTGTTCCGCTGCA  49 42
    Nwi_1079 1185547 .. 1185561 +  -3.5  -3.76413   GGGCACTTCGGATGC               GCCGT TCAGC ATGGC               TTTCAGCTTTTCGGC  54 369
    Nwi_1082 1187124 .. 1187147 + -10.3  -2.94705   ACGCAGTAGCCGACC          GGCG-CAGCC ATCCG GGCTGGCGCC          TGTCATTGCCTTGTC  64 115
    Nwi_1083 1188408 .. 1188418 +  -8.2  -3.63515   CCCGTACTGACAAGG                 CCCG TCT CGGG                 TTCTTCGAGATCGGG  65 434
    Nwi_1087 NONE
    Nwi_1088 1197527 .. 1197537 +  -8.2  -3.01712   GGAATATCCACGCAG                 CGGC GCG GCCG                 TATTGCCGGCCGGCG  56 232
    Nwi_1089 1198621 .. 1198632 +  -4.4  -3.32819   ACTGAGGACGTGCTT                CGTT CGAA AACG                 TTATAGGGATGTCTG  51 36
    Nwi_1093 1203825 .. 1203836 +  -5.8   -4.3208   GCTTCAGCAACTTCG                GGCT GACG AGCC                 TTTTGAGTTGTCCAC  69 71
    Nwi_1097 NONE
    Nwi_1098 1207912 .. 1207930 +  -5.2  -4.07568   CCGTCTGCCGACCGC             GGCGAGGT TTG ACCTTGCG             TTTTGGGCCGCCCGG  64 161
    Nwi_1099 1209807 .. 1209818 +  -2.2  -2.50307   AACGTGTTGCGCTAA                TCAC GGGC GTGG                 ATTGATCCGGCTTTG  38 26
    Nwi_1100 NONE
    Nwi_1101 1213236 .. 1213246 +  -5.4  -3.31726   TCAGTCTGGTGAAGT                 TCCT CTG AGGA                 TATTATCTACGGGCG  51 18
    Nwi_1102 1215045 .. 1215075 +  -3.9  -3.84406   CCTGTCACCGGCGCG       GTTGGGTGGCGTG TCGCT CATGTCGGCCAGC       TTCTTCTCGTAAGCG  58 177
    Nwi_1104 1217394 .. 1217413 + -16.4  -5.60993   CTCAGGACGACGAAA            CGGCGGGG GAAA CCCCGCCG             TTTTTTTGTCAGCCG 100 53
    Nwi_1105 1219395 .. 1219408 +  -3.8   -3.5944   CCCGGCGGAATGAAG               GCGA TCGGGT TCGC                TTTCGAAATCTGCAT  51 51
    Nwi_1106 1219972 .. 1219985 +  -2.3  -2.79023   ATCTCGCGGCGGGCC               TGTCC GGGC GGGCG                TAATTCCTGCGGTTA  39 9
    Nwi_1107 1220493 .. 1220543 +  -2.1  -5.42259   GAAAACGCGTCAGAA CATAA-AGATAGAGTCTGGTTCAAC TGC GTTGAAACAGACTC-GTCGCTTATC TTTTTTTGAGCATGA  84 135
    Nwi_1112 1224059 .. 1224075 +    -5  -4.07568   ATATAAGCTCGCCGC              AGCCGG ATCAC CCGGCG              TTTTCACCGAGCAGG  62 193
    Nwi_1113 1224502 .. 1224546 +  -4.2  -4.29396   AAAGATCTATCGGGA CG-AATAG-GGCGGCTGCTCCG GCG CGGGGTCGCGGCCTCTATAGCG TTTTCGTCGCTGGTT  65 19
    Nwi_1123 1233366 .. 1233382 +    -8  -3.51708   AGGCGTGCTGGCGCC              CTTCGG TTTTT CCGAAG              TTCGTTTGAAGGGTA  62 40
    Nwi_1124 NONE
    Nwi_1125 NONE
    Nwi_1126 1236156 .. 1236194 +   -19  -3.30572   CGCTCGATGCTGGTC   GCGTGGGTCTGGTTCAAC GGC GTTGAATCAGTCTCACGC   TCTGTCTTTTGATTG 100 159
    Nwi_1127 1240139 .. 1240161 +  -2.6  -3.93369   TTCGCGTAAGGTAAT           GCGTCGGA AGAACAA TCCGGAGC           TTTGCTTCCGATTCG  55 208
    Nwi_1129 1242764 .. 1242780 +  -2.1   -3.8211   CCATGAACAGCTTGA              GGTCCTG TTC CCGGACG              TTCTTCTGCATGAAG  55 408
    Nwi_1132 NONE
    Nwi_1133 NONE
    Nwi_1134 1245764 .. 1245786 +  -4.7  -2.76736   GCTTTACCTATCTCC           GCGCGGGGA GCAGG TGCGCGCGC           TGCTATTGCATCATT  44 73
    Nwi_1135 1246104 .. 1246127 +  -8.2  -3.29461   CTGATGCATGGTTGC          GCGAGATG-CG CAT CGATATCTCGC          TTCTGCCCGCCCTTG  59 37
    Nwi_1136 NONE
    Nwi_1137 1247950 .. 1247963 +  -2.3  -3.53012   GTTGAAGCGCGGCCT               TTCGG GACG CCGGG                TTTGAGGCCGGCCAG  47 7
    Nwi_1138 1250909 .. 1250932 +    -8  -3.75024   AGGGCGGGAGTTCGC          CGGGACCGCG CGGG CGCGGTGGCG           TTCTTCGTGATAAAG  65 257
    Nwi_1145 1257187 .. 1257198 +  -4.4   -3.6682   TTCGAGCTTAGCCAT                TTCC AGAA GGAA                 TTTAAGTAGATCCAA  56 438
    Nwi_1147 1259662 .. 1259680 + -14.6  -3.18912   CGACGTATACGCCTC             GCTCACGG GCG CCGTGAGC             TTGATCGATCCGTCC  83 364
    Nwi_1151 1263716 .. 1263735 +    -5  -4.27026   GTTCCGATCACAAAT            TCGC-GATC GCG GGTCGGCGA            TATTTTTCTTTGCCC  67 43
    Nwi_1152 1265412 .. 1265457 +  -4.7    -4.371   GCGGGGGAGGTTCGT CGCCGGGGACTTTCACAGCTTC ACG GAAGCGCTGAAA-TCTCCAGCC TTTTGATCTGATGCG  67 46
    Nwi_1153 1266030 .. 1266040 +  -3.2  -4.30559   ATGAGCTATCCGCGA                 TCTC TGC GGGA                 TTTTCGGATTTTCTT  64 197
    Nwi_1159 NONE
    Nwi_1160 NONE
    Nwi_1161 NONE
    Nwi_1162 1274105 .. 1274121 + -15.1  -3.09492   TCATCCGGTAACGTC              CGGCGCG CCA CGCGCCG              TCTTCAAATTCAAGA  85 232
    Nwi_1163 NONE
    Nwi_1164 1275183 .. 1275203 +  -4.7  -3.53761   GGCCAGTTACGCTCG           CCGGAACG GCTCGG CGT-CCGG            TTTGAGGGAAGGTTC  53 75
    Nwi_1165 1276016 .. 1276042 + -12.2  -3.28712   GCATCGCAAACCACG         CGCTGGCGGTCG CGG CGACGGCCAGGG         TTATCCAGACAAAGA  71 307
    Nwi_1167 1277673 .. 1277695 + -14.1  -3.52113   GACCTGAAAACTAAG           CGGCGCGCT TCTCT GGCGCGCCG           TTCTGCGTTTTGGAC  88 118
    Nwi_1168 NONE
    Nwi_1169 1278900 .. 1278911 +  -5.8  -2.70932   ATGTTCCAACGTAAT                GCCT CCCG AGGC                 TGGTTGCGAACACCA  47 27
    Nwi_1170 1279592 .. 1279644 +  -7.7  -3.61715   TTCTCAAAATCCAGT CGCGGTAGAGC-GCGAGCGGCGTGAC GCCG GTGAGGCCGC-CGCAGC-CTGACGCG TTGTTCGCGCCCGTC  63 175
    Nwi_1172 NONE
    Nwi_1173 NONE
    Nwi_1174 NONE
    Nwi_1175 NONE
    Nwi_1176 NONE
    Nwi_1177 NONE
    Nwi_1178 NONE
    Nwi_1179 NONE
    Nwi_1180 NONE
    Nwi_1181 NONE
    Nwi_1182 1290863 .. 1290879 +  -7.9  -3.17075   TCGCGTCTCGACCGA              GCCGGGT GAA GTCCGGC              TTCCATTCCCAAAAA  57 129
    Nwi_1183 NONE
    Nwi_1184 NONE
    Nwi_1185 NONE
    Nwi_1186 1292471 .. 1292487 +  -5.1  -3.05384   AAGTGGATACCGGTT              CGCGT GAAGAAA ACGCG              TTAAATCAAGGCCAG  47 122
    Nwi_1187 NONE
    Nwi_1188 NONE
    Nwi_1189 1295326 .. 1295350 +  -6.5  -2.94701   TCCCCGCTCCCTGAT          GAAATGCGA AGCGGGA TCGCGTTTC          TGATTTGACGTATTT  51 109
    Nwi_1190 1296952 .. 1296968 +  -5.9  -2.55213   GTGGATGTTTACCGT              CAATTGT GCC GCAATTG              TCAATTGCGTCCGTA  45 85
    Nwi_1191 NONE
    Nwi_1192 NONE
    Nwi_1193 NONE
    Nwi_1194 1301283 .. 1301296 +  -5.2  -4.01135   ATGTGTGCGCCAAAC               CGCC GCACGA GGCG                TTTGCTGTTGTTACG  64 74
    Nwi_1195 1303203 .. 1303236 + -12.5  -5.00616   TCCGTCGGAAGGACT     AGGGCGGTGGAG-TTG CCC CAAGCTTCACCGCCCG     TTTTTTGCACGGCGG 100 259
    Nwi_1196 1304335 .. 1304354 +  -7.8  -3.53091   GGGCGGCAGAAAAAA            GGCCGACA GAAG TGTCGACC             TTTGGAAACGACGAT  62 343
    Nwi_1198 1306408 .. 1306430 +  -2.6    -3.794   CGGCCCCGACGGTGG           ACGTGCAACA GAA TGATGCATGA           TTTCATCCGTTAAGG  53 3
    Nwi_1199 1309681 .. 1309696 + -11.8  -2.66451   CTTCGTGCCATGATA              CGCCCG CTGG CGGGCG               TGAATTTGACTGCAT  65 316
    Nwi_1203 1314435 .. 1314456 + -13.7  -3.36515   GGACGCGGTGTGATG           CAGGGGCCC TTCG GGGCCCTTG            TCTTTCCGGATAACC  83 28
    Nwi_1210 1331261 .. 1331288 +  -8.4   -3.6502   TGCGCCGGTGTCAAT        GATCATCGGCGT CTTC ACACCGTTGATC         TTTGCATGCAGCGTA  65 392
    Nwi_1214 1334860 .. 1334872 +  -4.7  -3.17723   TCAACTATGACGCTG                CCGCC GAG GGGGG                TTGACTTCCAAGTCC  49 9
    Nwi_1215 1336462 .. 1336477 +    -4   -5.0133   GTCATAAGGGGTGGG              TCATGA AACG TCGTGA               TTTTTTGAAAGGATC  78 320
    Nwi_1216 1337561 .. 1337575 +  -6.4  -3.87583   GGGCTGATTGCATTC               TGACGT CCC GCGTCA               TTTGCGTTTCAGTTT  64 34
    Nwi_1221 NONE
    Nwi_1222 NONE
    Nwi_1223 1345752 .. 1345776 +  -6.3   -4.2558   TGTATATAGCGTGAA          CCGGCGCTCGT TAA ACAAGTGGCGG          TTTTCCTCAGGAGTA  72 347
    Nwi_1224 1347249 .. 1347288 + -15.1  -3.97413   TGGCTATAGCGGGTT  TGAATCGTCATGGCCGGG ACAAA CCCGGCCATGACGGG-CA  TGTTTTCTTGATCCG 100 88
    Nwi_1225 1349290 .. 1349325 +  -6.1  -4.18908   GTGGCATCTGCGGGG   GGACTCCGGCGCGCGTC GGTT GTCGC-CGCCGAA-TCC    TTCTTTTGCGAATCT  66 183
        cysS 1352797 .. 1352821 +  -4.8  -3.09844   GGAGAGGGACGGAGG          ACGTGGCGCG ATGAC CGAGCCGCGG          GTTTTGCCCTCTCCC  47 163
    Nwi_1229 NONE
    Nwi_1230 NONE
    Nwi_1231 1355416 .. 1355438 + -14.8  -2.54325   GCCGTCATGATCACA           GCCGGTCGGC GAC GTCGGCCGGC           ATCTGTTTGGACGAG  78 31
    Nwi_1233 NONE
    Nwi_1234 NONE
    Nwi_1235 1360202 .. 1360212 +  -8.2  -2.77899   GCAACCGTTCCCGTT                 CCGG TAA CCGG                 TCCTTAATGGCGCGA  54 197
    Nwi_1236 NONE
    Nwi_1237 NONE
    Nwi_1238 1364101 .. 1364124 +    -6  -4.46212   GCTCTAGACAAGCCG          TCATAGAGCCG TGA CGGCGCT-TGA          TTTTATCCTCGCAAG  74 137
    Nwi_1239 NONE
    Nwi_1240 NONE
    Nwi_1241 1367019 .. 1367034 +  -4.6  -4.15222   ATCCCGCCGTTTGCA              TCCCGC GCCG GCGTGA               TTTCTTCCGAAAGCT  64 195
    Nwi_1256 1387664 .. 1387675 +  -2.2  -3.38786   GCGGTGTAGCGGCCA                TGCT TGAG GGCA                 TTGCTATTGCCTCTG  46 245
    Nwi_1267 NONE
    Nwi_1268 NONE
    Nwi_1269 1402266 .. 1402285 +  -6.4  -3.07787   GTGGCGAAGTCGGCG            CGTGCC TTGGTGTC GGCACG             TCTTGCAATCATCTT  51 465
    Nwi_1274 1407341 .. 1407363 +    -9  -3.21695   TCCGGACATCTCCGA           TCGGGGCCGG GCG CTGGTCCCGC           TTCCCTTCCTCGTCC  63 48
    Nwi_1275 1408026 .. 1408049 +  -8.9  -4.06491   AGGTTCAAACGGGAT          CTTCGCCAGG GCATG CC-GGCGAAG          TTTGTCTCCGGTTCA  75 280
    Nwi_1276 1409421 .. 1409440 + -12.1  -3.22756   ACCTCGCGCAAAAAA            GCCCGGC ACGATG GCCGGGC             TATTACTGGTTATTA  75 511
    Nwi_1277 1410182 .. 1410202 + -11.1  -3.41569   TGCGAATCACGGAAA            CCGGGGTGT ATC AGACCCCGG            TATTTCCATGGGTGG  73 337
    Nwi_1278 1411693 .. 1411706 +  -5.2  -3.06183   TCTTTTGCAGGCGTT               CCCG AAGGTA CGGG                TTGAGTGACCATAGC  49 4
        recA 1413729 .. 1413739 +  -6.8  -4.07568   GGCGGAGGATTGAGT                 CGCT TAT AGCG                 TTTTCGAGCGAAGCA  68 28
    Nwi_1287 1422969 .. 1423000 +  -8.7  -3.02829   ACAGATGATCTTCAC      CGTCG-TGCCCGCG CTTGT TGCGGGCATCCACG      TCTTCGCAGCGTATC  56 76
    Nwi_1289 1424032 .. 1424050 +  -3.7  -3.78775   ACATGCTCGCCGATG             CGCTGGG CCGAC CCTTGCG             TTTCATCGTCACCGC  54 53
    Nwi_1290 1424554 .. 1424585 +  -5.8  -3.53224   GTGCGGGGATCGATC      GCTCGGCGGCCTTTC GCA GATGGGCC-TTGAGC      TTTGCGAACGCCATC  55 193
    Nwi_1292 1426368 .. 1426390 +  -4.9  -3.57462   GGATCGATGATGAAT          CGATCGGGCT CTGA AGTCC-ATCG           TTTGCAGATGAACTC  55 472
    Nwi_1295 1430867 .. 1430889 +  -4.9  -3.57462   GGATCGATGATGAAT          CGATCGGGCT CTGA AGTCC-ATCG           TTTGCAGATGAACTC  55 138
    Nwi_1298 NONE
    Nwi_1299 NONE
    Nwi_1300 1435673 .. 1435685 +  -6.9  -3.41051   CATCAGCTTGTCGAT                GTCGG TGT CCGGC                TTCTCCTCCAGGTCG  55 439
    Nwi_1302 1436816 .. 1436857 +  -4.6  -4.18737   ATCGGGAGCGTCACC TCGAAGAGGC-CTGATTCAAC TGC GTTGGATCAGAGCC-C-TCGC TTATCTTTTTGTTCG  64 12
    Nwi_1304 NONE
    Nwi_1305 NONE
    Nwi_1306 NONE
    Nwi_1307 1440167 .. 1440178 +  -5.8  -2.87957   ATAGGGTTAGACAGT                GGCT CTGG AGCC                 TGCTTGTAGTGATTG  48 5
    Nwi_1308 1442429 .. 1442472 +  -4.6  -3.09492   GACGTATGGCGCACG CGGTTGCGGCGAACACG CAGGCGCGGGC CGTCTT-GCCGCGGCCG TCTTGCGGTTGAACC  47 54
    Nwi_1309 1443173 .. 1443192 +  -5.6  -3.31792   TCAGGTTGAAGCGCG            CGGTGACG CCGG CGGCATCG             TTGTAGGCCTCGTAC  53 352
    Nwi_1312 1445790 .. 1445822 +  -4.2  -3.73953   AGCGGTGAAGGCTCT     GATCG-GCGATG-ATG GCG CGTTCATCGCCCGCTC     TTTCATGCGCGTGAT  54 120
    Nwi_1313 1446343 .. 1446398 + -14.2  -2.84636   AAATGCGACCAGACA ACCATTTCTAGAGCATGGTCCGATTCA ACT TGA-TCGGATCATGCTCTAGAGCGGGA TGGGTTTATTTTGAA  80 183
    Nwi_1314 NONE
    Nwi_1315 1447553 .. 1447571 + -13.1  -5.07486   CCACGTCGCAAAAAA             GCCCCGG TCGCT CCGGGGC             TTTTTCTTGAACCTG 100 154
    Nwi_1319 1451041 .. 1451057 + -10.9  -4.29907   TGCGCAATCGGCAGA              GCGAGTA ACA TACTCGC              TTTCTGTTCTCCTGT  90 18
    Nwi_1320 1452055 .. 1452075 +  -5.3  -3.97042   GGATCATTTTTAACG            ACGGCTTGC GAT GCAGGCTGA            TTTCATTCATCATCC  64 28
    Nwi_1321 1452781 .. 1452803 +  -5.5  -2.78384   ATCGCTGATTCATAG           GGTTCCGTG ACTTG CACGGAGCG           TGTGATGGCGGCGAA  47 91
    Nwi_1322 1453250 .. 1453277 +  -7.6  -3.39895   TATCACGGCCGGATA        GGCCGGCGACGTG ACT CAGG-CACCGGCC        TTGCTTCGTGGCCAG  61 93
    Nwi_1323 1453782 .. 1453802 +  -9.6  -2.76263   AAAGGTCCGGCGGGT            CGCCGGCG AGCCG CGCCCGCG            TGATTCGATCCTGCA  56 242
    Nwi_1325 1456114 .. 1456134 +  -3.9  -2.56343   TCACCTCTGATTGAA            ATCCGAAGC GAC GCTTCAGAA            ATTGCTACTTCGCAT  42 228
    Nwi_1327 1457684 .. 1457709 + -11.3  -2.62037   GGCAATAGAGCCTTT         CC-GCTTCTGAT GGA ATCAGAAGCAGG         CTCTATTATTGTTTG  66 33
    Nwi_1329 1459445 .. 1459455 +  -3.2  -3.91196   ATGCTGTAGGTCCTA                 TTCC GTA GGGA                 TTTCCTGTGTCTGGA  55 253
    Nwi_1330 1459886 .. 1459912 +  -9.4  -3.72893   CGGCCGAGGTTTATC         GCGCGAAAGCCT GAC GGGTTTTCGGGC         TTTGCTCGCGACCTG  72 12
    Nwi_1331 NONE
    Nwi_1332 1463524 .. 1463536 +  -4.8  -3.63515   CTCATCGCGCGCGGC                CGGA GTGAA TCCG                TTGTTGAGAATGGCC  55 449
    Nwi_1336 1465918 .. 1465964 + -29.8  -4.54727   CTTGAGAAGCTGACG CGCTAGAGTCGTTCATTGCTTC ATG GAAGCGGTGAACGACTCTAGCG TTTTGATTTGACGCG 100 20
    Nwi_1337 1467059 .. 1467077 + -13.1  -4.12456   GCGCCGAATGGCAAA             GGCCGGC ATCGC GCCGGCC             TTTTGAGCATGATCT  93 51
    Nwi_1342 1473519 .. 1473540 +  -9.4  -3.05463   GGTTAAGAACTCGTA           GCCGCTCGC TATCT GCG-GCGGC           TTCGGTCGCAACGAT  64 354
    Nwi_1344 NONE
        nusG 1476884 .. 1476898 +  -4.2  -3.14211   CCGCGTAGCGGTCGG               GTGAGG GGG CCTTGC               TTAATGGCCGCCCCT  45 75
    Nwi_1346 NONE
    Nwi_1347 1478166 .. 1478205 + -14.4  -4.25283   ATCGGGTGAATGAGA  CGATCGAAGCGGGTTCGGA GTT TCCGGGCCCGTTTTGA-CG  TTTTGATCGCGCGGT 100 42
    Nwi_1348 1479396 .. 1479406 +  -5.4  -2.52676   GCAAGTCAAATCTGG                 TTCG AAC CGAA                 TACGTTAAAGGAATA  45 49
    Nwi_1349 1480208 .. 1480243 + -15.4   -4.3208   GCCTGGTTATGATTT    TGACGAGCGGGGTGTA GCCA TGCGCCCCGCGCGTCG     TTTTGCGTTCTGCGA 100 429
    Nwi_1350 NONE
    Nwi_1351 1488925 .. 1488942 + -14.1  -4.27467   CTGAGTTGAAAGAAG             GGCCGGC GCAA GCCGGCC              TTTCTTACGTTGTGC 100 53
    Nwi_1355 1491690 .. 1491700 +  -3.2  -3.63895   AGAAAGTAAGCTTGT                 GACG CAC TGTC                 TTTGGCCTGCTTCAA  52 32
    Nwi_1356 NONE
    Nwi_1357 1492899 .. 1492934 +    -9  -4.52589   TCGTCGTCAAACAAC    AGATGGTGTGAGCCGC TCAT GCGGTTCACATAATCG     TTTTCTATCGCGGAG  82 42
    Nwi_1358 1494379 .. 1494392 +  -3.8  -2.85699   AAGCTCGCCTCAATC               CGCA TCTGGT TGCG                ATTTAATGAGTCGAT  43 394
    Nwi_1359 NONE
    Nwi_1360 NONE
    Nwi_1361 NONE
    Nwi_1362 1499625 .. 1499638 +  -3.9  -3.77087   ATAGCGAGTGGCGAA               TAGAA CACC TTCTA                TTTCGCTATTCGCTA  54 58
    Nwi_1363 1500005 .. 1500017 +  -4.7  -4.13767   GATCAAGCTCTGACG                AGGCG GCC CGCCG                TTTTCGGATCGGGAC  64 28
    Nwi_1364 NONE
    Nwi_1365 1501446 .. 1501458 +  -3.3  -2.75963   AAGGCGGCGGTTGAT                GCGTT GGA GGCGC                GTTTCAAATGACGAT  41 2
    Nwi_1366 1501764 .. 1501774 +  -2.4  -3.53091   CCACGGGTCTCTGAG                 GCGG AAA CGGC                 TTTAAGGCGACAGAT  47 27
    Nwi_1367 1502635 .. 1502647 +  -5.5  -3.12351   AGTAGCAAGGATAGC                CGGAC ATG GTTCG                TTCAGTCTGGAAAGG  49 36
    Nwi_1368 1502914 .. 1502926 +  -6.3  -3.28712   AGAAAGCCAAGAGGT                CTTGA GGT TCAAG                TTATGAGCAAACCAA  54 21
    Nwi_1369 NONE
        rpsC NONE
    Nwi_1371 NONE
    Nwi_1372 NONE
    Nwi_1373 NONE
    Nwi_1374 1505385 .. 1505397 +  -6.9  -2.80816   AAGATCATATCGCTG                GCGCC GGA GGTGC                TGTGATGGCTGCCAA  51 8
    Nwi_1375 NONE
    Nwi_1376 NONE
    Nwi_1377 NONE
    Nwi_1378 1507044 .. 1507054 +  -2.4  -4.07687   GCGCGTATCGCGAAA                 GCGG AAA CCGA                 TTTTGCGACAGGAAT  56 42
    Nwi_1379 NONE
    Nwi_1380 NONE
        rpsE NONE
    Nwi_1382 NONE
    Nwi_1383 1509596 .. 1509619 + -10.2  -2.57211   TCGAACATCATGAGA          GGTCCGG-CGG CTG CCGGCCGGCCC          GTTCTGGCGGAGCGT  62 103
    Nwi_1384 1510987 .. 1511003 + -13.7  -4.43844   TCCAAGCTGAGAGGC              CGCCGTC GGT GACGGCG              TTTTCTCACTGATCG 100 14
         adk 1512209 .. 1512246 +  -7.7   -3.8917   GCGGATCGTTTCAGA   CGATGCCGGACCC CAAGCTTACGGA GGGTCGGGCGTCG    TTCTTGTGGTTGAGG  68 159
    Nwi_1386 1512714 .. 1512746 +  -3.9  -3.20382   GCGGACCAGCAAACG      GCGCGTAGCGGATAG ATT CGGGTCGCTGCTCGC      TTCGTCGGTGTAGCC  47 45
    Nwi_1387 1513200 .. 1513234 +  -3.5  -5.38047   CGGCGCGTCTGATAT    TCGACAG-CGGTGGTTC GTT GTTCCGCCGACTG-CGA    TTTTTTATCTGACTG  85 29
    Nwi_1388 NONE
    Nwi_1389 1514883 .. 1514904 + -14.4   -5.5604   TTTGAAGCTGAAAAA           GGCGGCGC CGCGGA GCGCCGCC            TTTTTTGTTGCTTCA 100 51
    Nwi_1390 1515827 .. 1515861 +  -9.2  -2.84636   GGAGGTTCGCGAAAC     CAGAGCCTCGCTTCTG ATT CAGACGCGGGACTCTA     TGAGTTTGTTTTGGC  61 328
    Nwi_1391 NONE
    Nwi_1392 1518669 .. 1518684 +  -4.6  -3.14344   AACTGCGGCGGGAGC              GCGCGT CATG ACGGGC               TTGATCGACGCCATG  47 15
    Nwi_1393 1519556 .. 1519607 +  -4.6  -3.35088   TATCATCTGCACGCT TGCCTGGAGAGCCTCTCCGCTTCCGA TAGA TCGGAAGCGG-G-G-CTC-CCACGAA TTGATTGACGCGTTT  51 66
    Nwi_1394 1521000 .. 1521011 +  -2.2  -4.07568   CATAACATCAGAAAT                TGCT TTAT AGCG                 TTTTCGAGCGAAGCA  56 49
    Nwi_1395 NONE
    Nwi_1396 1522144 .. 1522186 + -21.6  -4.20868   CTAAACTCATCATGC TCTAGAGCTTCGCTTCTGAT GTG ATCAGAAGCGAGGCTCTATA TTGTTGTTTTGACGC 100 37
    Nwi_1397 1523087 .. 1523138 +  -9.1  -3.37556   AATGAGTCGATGACC TAGATCGCG---ATGGTTTTGGATCG AAT CGATCCAAAACCATAAACGTGATCGA TTCCATTATTTTAGA  64 427
    Nwi_1398 NONE
    Nwi_1399 NONE
    Nwi_1400 1526014 .. 1526045 + -14.4  -3.14564   GGCGCGCGCCCTGAT      CAGGTGACGGCGCCG CCT CCGCGCCG-CGCCTG      TTGGTGACAGCCTCA  83 27
    Nwi_1401 1527628 .. 1527640 +  -3.3  -3.34962   GTTAGCAAAAAAACA                CGACA ATT TGCCG                TTGTGAGATATGCCA  47 7
    Nwi_1402 1529075 .. 1529108 +  -8.8  -3.53761   CAGCGTGGCGGCGAG    CGCCGCG-CGCAGGCG ATGC CGTC-GCGTCGCGGGG     TTTCCGGGCGCCTTG  62 519
    Nwi_1404 NONE
    Nwi_1405 1530492 .. 1530530 +  -3.9  -3.48276   TAGACCATGTTGCCT  TATCTCA-TCCCGGATCG GCCT CGATCGGGGGCTCGGATA   TTGTATCAAGGCGGG  51 110
    Nwi_1406 1531697 .. 1531707 +  -3.2  -3.06915   GCGTCGGCAGTGCAG                 GAGG CTC TCTC                 TTGACTGCGATACGT  43 11
    Nwi_1407 1532699 .. 1532720 +  -3.6  -2.78384   GAGATCTGAATCAAA           TGCG-CGGC CGCTT GCCGTCGCC           TATCATCCGAAAGCA  43 39
    Nwi_1408 NONE
    Nwi_1409 1534057 .. 1534080 +  -4.5  -2.72511   AAAAGTCCCGAACTA          CGTTTCAGG ATCATG CCTGTAGCG           GTTTCAAGAAGTGGA  44 310
    Nwi_1410 1535762 .. 1535777 +  -4.6  -3.01924   CGTGAACTGTAGCGG              GCCGAT CCCG AGCGGC               TGTTCCAGCGCCATC  46 412
    Nwi_1415 1542672 .. 1542689 +  -4.8  -3.53012   CCGCTTCAGCGCCGG             CGTCTG CTTCAC CAGGCG              TTTGGCGCGGGCCAA  53 99
    Nwi_1418 1545330 .. 1545350 +  -2.3  -3.95986   CCGGATAGTTTTCTA            TCGGCGCGG GGG CCGAGCGGC            TTTGCTTGGATTCGA  56 33
    Nwi_1419 1547049 .. 1547084 + -14.1  -3.36273   ACGATACTCAGTCCA    GACGTC-ATGCCCCGC TTTAT GCCGGGCATCGACGTC    TTCGTCTTCGCGGAA  87 236
    Nwi_1421 NONE
    Nwi_1422 1549850 .. 1549876 +  -6.5  -3.86524   TTTAGCTCAATTTTT         CCTGCCAGAGC AGGGA GCTATGGAAGG         TTTCTGCAGAAGTCT  64 97
    Nwi_1423 1551062 .. 1551076 +  -4.9  -3.40403   AGGATCAGGGGCGTG               CGGCC GTGCA GGCTG               TTCTGATCGAGGCGG  51 39
    Nwi_1424 1552059 .. 1552072 +  -2.3  -3.57263   AACGACCGGGTCAAA               TAGGG CCGG CCCCA                TTTGCGCGTCCCCGT  50 470
    Nwi_1428 1555493 .. 1555516 +  -2.3  -4.08216   GCGGGTCCTTTGACC          GCGCTCCCGG ATTAC CTGGGTG-GC          TTTTCCGGCCCGTCA  56 65
    Nwi_1431 NONE
    Nwi_1432 1559547 .. 1559570 +  -8.2  -2.52516   GTAGTAGAAGCCCGT          GTCAGCGCTGG AAA CCAGC-TTGAC          CTTGATGGTGACGGC  52 506
    Nwi_1434 1561945 .. 1561956 +  -4.4    -3.551   CCCGCATCTGGAACC                GGAT GAAA ATCC                 TTATATCGCTTGAAG  53 230
    Nwi_1435 1562787 .. 1562822 +  -2.7   -3.4582   TGGTCTTGTTGACTT   GATGCGCCCTGAAAGGCT TTT AGCCGT-CAGGG-G-ATC   TATTTCGTGAACTGA  46 146
    Nwi_1436 NONE
    Nwi_1437 1566970 .. 1566987 + -10.5  -2.80493   GATGCCGATGCGCAC             GCCGGCG ACGA CGTCGGC              CTTCTCTGTTCGCCG  60 105
    Nwi_1439 1568650 .. 1568694 +  -3.2  -4.07568   TGCAAAGTTGCAGGC CGCCCGCGCCACGTTGTCGC GGTAA GCGCCACCGGGATGCCGTCG TTTTCAAGCAAGCGC  58 1
    Nwi_1440 1569592 .. 1569614 + -10.6  -3.65522   GCGTGCCGGCCTTGA           CGCCAAGC ATCGCGC GCTTGGCG           TTATTGGAATAGGTG  71 464
    Nwi_1443 NONE
    Nwi_1444 NONE
    Nwi_1445 1574965 .. 1574975 +  -5.4  -2.92371   AATGTCCCAATTGTG                 CAAC ATT GTTG                 TATGATTGCATCAGT  48 133
    Nwi_1446 1577350 .. 1577364 +  -2.8  -2.76171   ACGAGGCGGATCCAA               TTCATG GCA CATGAC               ATTCTGATTGTTGAC  41 40
    Nwi_1447 NONE
    Nwi_1448 1579649 .. 1579663 +  -2.8  -3.37568   GAATTCCACCGCTTT               TCAGCA TTT TCCTGA               TGGTTTTTGTGTATC  47 11
    Nwi_1449 1580074 .. 1580091 +    -4  -3.54919   TCCAGTTGTTTGAAG             GCGGCG AGGATG CTCCGC              TTTGAGCACATACTT  51 3
    Nwi_1450 1581532 .. 1581550 + -11.6  -3.12803   CGCAAGGATGGTCTT             GACCGGCG GAA CGCCGGAC             TATTCCATGTCCATC  69 64
    Nwi_1451 1583483 .. 1583495 +  -6.2  -4.65747   CATCGGCTTGCGCGC                GGCG CGCTC CGCC                TTTTCTTCCGCCTTG  79 477
    Nwi_1453 1584782 .. 1584795 +  -2.3  -2.93633   AATCCAACTGGCCGT               CCGCT TGGA AGCCG                TCTGATGTGTTATAG  40 78
    Nwi_1454 1585379 .. 1585394 +  -3.9  -2.81969   GCTGAACGTATTCAC              GGGCG CATCGA CGTCC               TGATTCCGTTATTCG  43 36
    Nwi_1455 NONE
    Nwi_1456 1587659 .. 1587695 +  -5.2  -3.41878   GCGGAGATGGGGAAG   GGCGAGGGCGAGCATGA TCAT TGATGCT-GTTCTTGCC    TTCTCCATTCGCCAG  53 2
    Nwi_1457 1591045 .. 1591063 +  -4.4  -4.16016   TTCATTGCCACAGCA             ACGCCCAG CGC CTCGGCGA             TTTCTTCGCGCGTCG  62 198
    Nwi_1469 1602650 .. 1602678 +  -2.3  -3.66908   CCCCATACGCGCAGG        CCGGCTGCG GGAATTTCAGG CGCGTCCGG        TTCGTTTTCAGCGCC  50 501
    Nwi_1487 1619717 .. 1619740 + -10.9  -2.88321   ACGTACAACGAAAAA          GCCCGCCAG CGTGAA CCGGCGGGC           CTTTGCCTTATGGAT  68 258
    Nwi_1490 1621495 .. 1621508 +  -2.3  -3.86015   CTCTTGGCATAACCT               TCACG CTGC CGGGA                TTTGTGCGAACAGTC  53 199
    Nwi_1491 NONE
    Nwi_1492 1623358 .. 1623371 +  -2.3  -4.14472   ACGAAATGGACGATC               GCATG AAGA CAAGC                TTTTGCGGGTCTTCG  59 161
    Nwi_1497 1627792 .. 1627805 +  -9.5  -3.21099   AGGGGATTGAGCGCG               CGCGG GCAT CCGCG                TTCGTGATGGCCGGC  66 62
    Nwi_1498 1628446 .. 1628462 +  -3.6  -2.70932   GAAACCGGTCAGAGC              GCTGGC GAATA GCTGGC              TGGTTGAAGGACAGG  43 14
    Nwi_1499 1629810 .. 1629822 +  -4.7  -3.53012   GCCGGAAAAATACTC                GCCGG GTC CAGGC                TTTGCCGGCCGCGAA  53 410
    Nwi_1501 NONE
    Nwi_1502 NONE
    Nwi_1503 1632919 .. 1632938 +  -4.8  -3.57971   CGGCTTGAGAATGAT            GGCGCCTG TGGT CCGGCGGC             TTTCGAGATCGGTCT  53 379
    Nwi_1507 1636851 .. 1636880 +  -8.7  -2.62263   AACAATAATCTAGAG       C-CTCGCTTCTGAT TCA ATCAGAAGCGAACG       TGCTCTAGCCAGCCT  57 33
    Nwi_1508 1637341 .. 1637358 +  -8.3  -4.38313   CCTGATAACAAAAAA             GCGCCCC GCGA GGAGCGC              TTTTCCGTTTGATCT  77 52
    Nwi_1510 NONE
    Nwi_1511 1641851 .. 1641876 +  -2.5  -3.33696   TTCGCGATCGTTCCG         TGAGCGGCTGAT CAA ATCCGGCGC-CA         TTCATTGACGCCGCA  46 15
    Nwi_1512 1643510 .. 1643528 +    -3  -3.80014   AAGCGGTCGCGCAGC             TCCGCGGC AAA GCTGTCGA             TTTCATCATCGGTAT  54 359
    Nwi_1515 1649434 .. 1649477 +  -4.4  -2.87622   GCGAGGTTGGAGGCA TTCGCGACCCGCGCCG CCTGGGCCATTT CCGCGAGGGCCGCGAG CTTCTTCTGCGAATC  43 207
    Nwi_1518 1653019 .. 1653031 +  -3.3  -4.33203   CACAGCAATCTCACT                TCCGG GAA CAGGA                TTCTTTCTTGTCTTG  64 367
    Nwi_1525 1665541 .. 1665566 +  -5.4   -3.7941   GCGAATCCCATTTCG         TGCGTGACCA CAAGCA TGGTCATGCC          TTCTTCTGCCAGATC  58 184
    Nwi_1530 1671618 .. 1671632 +  -4.2  -3.33696   TGAAGGCTCCCGCCT               CCCG CTTTTGA CGGG               TTGCTTCAGCCCAAC  49 53
    Nwi_1536 1683945 .. 1683971 + -16.7  -2.72344   GGGTGGTGCGCAAAG         GACGACCTCGA CATTA TCGAGGTCGTC         TGCTTCGGCCTCGCA  87 407
    Nwi_1541 1687822 .. 1687840 +  -8.1  -2.57243   GATCGGGAAATTCCC            GCCGG-CG GTCG CGTCCGGC             ATGTTATCGTCATCC  50 220
    Nwi_1558 1703996 .. 1704013 +  -6.9  -3.33315   CGATGCGCGTAATCC             GCCAGCG TTTG CGCTAGC              TTGTCGGGATGTTCA  55 494
    Nwi_1560 1704740 .. 1704756 +  -6.6  -3.53012   GCTCATGCTCGGAAA              GTTACG TTATT CGTAAC              TTTCCGCAACAGACA  58 250
    Nwi_1561 1705550 .. 1705568 +  -4.5  -3.13403   GCCACCAACATTCTG             CTCTGGC TTTAC GTCGGAG             TGTTACTCGCCGGCA  47 49
    Nwi_1562 NONE
    Nwi_1563 1706236 .. 1706248 +  -4.8   -4.1891   CGTGCCGCAATTGCA                CGGA TACCT TCCG                TTTCTGTTGCGCGCG  64 153
    Nwi_1564 1707766 .. 1707804 +  -7.3  -2.52896   TGGTTCTAAAATACC  TTG-GCGTCCGGCCCGAC TAAC GACGGGCTGCTCGCTCAA   TCCATTCCCAAATAG  50 231
    Nwi_1565 1709679 .. 1709689 +  -3.2  -3.51934   AGTTCTGAAGAACCA                 CTTC GGT GGAG                 TATTTCTCGACGCCG  49 308
    Nwi_1567 1711253 .. 1711270 + -14.1  -5.81412   TGGTAAACTCCTCAA             GGCCGGC TTTC GCCGGCC              TTTTTTTTGCGTCGG 100 62
    Nwi_1568 1714836 .. 1714873 +  -6.1  -3.95584   GAGATGGAACATGAC   CATGGCGGCCGTTGCGG AACT CCCCAGTTGTCGCCACG    TTTGGTTCGTGGAGC  66 155
    Nwi_1569 1715596 .. 1715619 + -13.9  -5.48213   CGGCTTTAGCTTCCC          GGAGCGGTG CGAAAC CACCGCTCC           TTTTTCTTTTGCGTC 100 57
    Nwi_1570 NONE
    Nwi_1571 1720282 .. 1720302 +  -2.5  -3.64703   CTCTTAATTACCAAG            CTCAAGAAA CGC TATCCTGAG            TTTGACTACCGGCGA  51 149
    Nwi_1574 1722302 .. 1722321 +  -7.2  -3.38046   GGGTAGCATGCCTCG            CTTCGATA ACCT TGTCGAAG             TATTTGGAATGGACA  58 63
    Nwi_1576 1724633 .. 1724648 +  -2.4  -3.54146   CAAGCTGGCGAAGCA              GGGTTG AGAC CCGCCC               TCTTTCATTAGCAGC  47 19
    Nwi_1577 1725352 .. 1725363 +  -3.6  -3.65351   GGGCGCTGCTTCCCG                TGCG CGGA CGCG                 TTTGAATCGCGATCC  54 9
    Nwi_1578 1726253 .. 1726265 +  -4.7  -3.11738   GGCTTGAGCTTGTAC                CGTGG AAA CCTCG                CTTTATCTTCCGGTC  47 62
    Nwi_1579 1726944 .. 1726967 +  -5.2  -3.05384   TGAGTTCAAAGGGTC          GAGCTTCTGG TCAG CCGGAGGATC           TTCAATCAAAGCGCG  49 38
    Nwi_1581 1727587 .. 1727616 +  -2.2  -4.26903   ACAAGCGACTTTGAC       GCGAACGGGTATT ACCGC AAT-CCTTTTCGC       TTTTGATGGAATCAG  62 27
    Nwi_1582 1728198 .. 1728229 + -13.2  -3.44146   CTCTATTTTGATCGA      GCATGGTCTGA-TCA AGT TGAATCGGACCATGC      TTCATTCTGGCCGCA  79 89
    Nwi_1584 NONE
    Nwi_1585 NONE
    Nwi_1586 1732574 .. 1732594 + -13.9  -3.14647   GAAGATCTCGGTCGC            CCGGCGCGC CTT GCGCGCCGA            TTCGGTATCGTAGCT  76 391
    Nwi_1589 1737862 .. 1737892 +  -3.2  -3.67976   AGCGAGCGTAGAGCT       TTTTCGCTTCTGAT GTG ATCTGGAGCGAGGC       TTTCCGATTCCTGAA  52 30
    Nwi_1591 NONE
    Nwi_1592 1740828 .. 1740841 +  -9.5  -4.00348   CCAGTTCGCATACCT               CGGGC GATG GCCCG                TTTGCTTCGTTCAAC  78 290
    Nwi_1597 NONE
    Nwi_1598 1748066 .. 1748088 +  -2.1   -4.2558   TGCCGCGATTTTCAA          CCAGATCGTAT TCA AT-CG-TCTGG          TTTTCGTCGAGGGTG  63 293
    Nwi_1603 1750752 .. 1750787 +  -6.8  -3.84451   TTCTGATCACCGGGA    ACGGCAGTCTCGCC CAAAAACA GGTGAGACTGCCCC     TTTCGCTTTCAAGCG  66 35
    Nwi_1611 1759467 .. 1759484 + -12.7  -4.86731   TATTCTTCGTTGAAG             GCCTCGC TTAA GCGAGGC              TTTTCTTTGCGGGCG 100 309
    Nwi_1612 NONE
    Nwi_1613 1761751 .. 1761769 +  -7.4  -3.14344   GTCGGCATAAGCGAT             CGGATTGG CGC CGAATCCG             TTGCTGCCGCGCGTC  55 249
    Nwi_1634 1779026 .. 1779037 +  -3.6  -2.52464   CGTGGTGTGCAATGG                GCCG ACGT TGGC                 TGCGTTAAAGCGCCG  41 323
    Nwi_1635 1779711 .. 1779730 +  -3.6  -4.07568   GCCTCAGTCCGATGG            CGCTAT CGCGGCTT ATAGCG             TTTTCGAGCGAAGCA  60 286
    Nwi_1636 1780534 .. 1780544 +  -2.4  -3.53811   CAGTTGGGCGCTTTC                 ACCG CGT CGGA                 TTTCGACGCGCTCAA  47 513
    Nwi_1639 1782518 .. 1782534 +  -2.1  -4.67641   AGACTCCAGGCGTCA              GCAGCCG CGA CAGATGC              TTTTGATTTTGCGCT  66 292
    Nwi_1643 1785749 .. 1785779 +  -5.5  -3.06969   GAGGAAGGTCCGGGT      TCCCGCGACGCAATG AAG CTTTGC-T-GCGGGA      TGTTACCCTCCGTTA  49 39
    Nwi_1644 1787474 .. 1787488 +  -8.5  -3.70902   GCGACCGCGCGACAT               CGGCG GCGAG CGCCG               TTTCCATATAGGCGC  67 471
    Nwi_1650 1795551 .. 1795568 +  -3.3  -4.07687   TCCCGTTCAGCGCTT             CCGGCTCG ATC CG-GCCGC             TTTTCGCGGCAGCAT  60 311
    Nwi_1653 NONE
    Nwi_1654 1800076 .. 1800097 +  -5.8  -3.53444   GGCGAGATCGTGCTC           GCTCACGC CGCCGC GCTTGAGC            TTTCCCGCCAGATGA  55 322
    Nwi_1657 1804396 .. 1804429 +    -8  -3.28712   TTTGCTTCGCCCCAT     CCGCGCCCGCGG TTGAGCCTTT CGGCCGGCGCGG      TTCTGCACCGGCCCA  59 10
    Nwi_1658 1806028 .. 1806048 +  -2.3  -3.59979   GTAGTCCATTTCGGT            GCCGAGCAG ATA CAGCACCGC            TTTGGGGTCGACCAG  50 424
    Nwi_1666 1814033 .. 1814051 +    -3  -2.70932   TGGGACGCAATATCG             TACGCCAC AGC GTCGCGAA             TGGTTCAGGGCCGCG  41 53
    Nwi_1668 1816923 .. 1816940 +  -4.1  -3.30243   TTGACGACGCCATCG             CGGAC CGTGAGTT GTCCG              TTCTGCCGGCTGAAT  49 384
    Nwi_1670 1821158 .. 1821175 + -11.3  -2.80994   GAACTTCGTTTTCGG             TCGGCAC AGGA GTGCCGA              TGTCCTACCGTTCCA  66 109
    Nwi_1671 1822677 .. 1822705 +    -3  -4.50058   CCCCGAAACAATTTT        CCGCTCCGGG ACTTAACAA CCCAGAGCTG        TTTTGCTTCTGACTC  66 163
    Nwi_1673 1824988 .. 1825006 + -11.8  -3.68435   TCCGGTTTTGACGGG             TCGAAAGC ATG GCTTTCGA             TGTTGTTTTGACGCG  81 70
    Nwi_1677 NONE
    Nwi_1678 NONE
    Nwi_1679 1832828 .. 1832874 + -25.4  -4.41047   GGGTCGACCGGCGTC CGCTAGAGTCGTTCACCGCTTC ATG GAAGCGATGAACGACTCTAGCC TTTTGATTGACGCGT 100 20
    Nwi_1680 NONE
    Nwi_1681 NONE
        ksgA 1836066 .. 1836076 +  -5.4  -3.02144   TATCCCGGTTGATGA                 CGAT GTA ATCG                 TATTCGGCCCAGTGG  46 153
    Nwi_1689 1842999 .. 1843030 +    -8  -3.50853   GATCGACCGCGGCTT      TGTCGCCGGACACGA CAA TC-TGTCCGCCGCCA      TTGTCATTCGCGGCC  60 511
        rpsF NONE
        rpsR 1844570 .. 1844603 + -14.5  -3.46914   TATCCGGTAACTCCG     GGACTGGCGGCGGTG TTCG CGCTGCCGCCGGTCA      TCTTTCATAAATCAT  87 31
    Nwi_1693 NONE
    Nwi_1694 1846594 .. 1846628 + -24.5  -4.15044   GGGTACCGCGCACGA     CAAAACGGCCGGCAC ATTAC GTGCCGGCCGTTTTG     TTTATTCACCGGAGA 100 264
    Nwi_1697 1852073 .. 1852103 + -11.2  -3.04054   AAATAACGGGGAGCC       TTTCCGCTTCTGAT TGA ATCAGAAGCGGGGC       TCTATGATATTGTTT  69 35
    Nwi_1699 1855164 .. 1855178 +   -10  -3.53012   AGCCCCCGATGCGCG               CGACGA ATC TCGTCG               TTTCCCGCCCCCGGC  69 475
    Nwi_1702 1857970 .. 1858010 +  -7.4  -3.34344   CCAGATCGCGCAACT CGCGGCGCAGCGGCTCGGG CATC TCTGCGACGCT-CGCGGCG  TTGCTTCCGAGGTCG  58 85
    Nwi_1707 1861913 .. 1861948 + -11.8  -2.71712   ACGATACGAGCCTTC    GGAAATCGCCGCGCCA GTTC TAGCGCCGCGATTACC     CTTTCCGCCGACGCA  65 479
    Nwi_1710 1864434 .. 1864450 +  -4.4  -2.90494   CACGACTCATCATCG              CGTAGC TCCTC GTTACG              GTTTGGTCGTTCCCT  43 353
    Nwi_1712 NONE
    Nwi_1713 NONE
    Nwi_1714 1870528 .. 1870559 +  -9.4  -3.84406   CGATCTCGTAAAGTC      TCGCCCGCA-GCATG TCC CAGGCCTGCGCGCGA      TTCTTGTGCTGCGAG  73 310
    Nwi_1720 1881853 .. 1881865 +  -9.1  -3.68827   GCCGCTCACAGCGGA                GGCGA AGC TCGCC                TTTCCCTGCTCGATC  71 415
    Nwi_1729 1890558 .. 1890568 +  -6.8  -3.17392   GGTCCGGCGCGCGCG                 GCAG CAT CTGC                 TTGACTTCGACCGTG  56 328
        lipB 1891694 .. 1891704 +  -5.4  -3.68222   TCTGGTAATATCTCT                 TGTC GAA GACA                 TTATTGACGTTGAGC  55 183
    Nwi_1738 1900390 .. 1900410 + -14.7  -4.89063   GCCTGCGCAAGTGAA            GGGACGCCT CCA GGGCGTCCC            TTTCTTTTTGGCTAG 100 57
    Nwi_1739 1902074 .. 1902089 +  -7.5  -3.75153   TGATCGCGGCCAGCA              GCGCG CCGTGC CGCGC               TTTCCATTCGGCGAA  65 298
    Nwi_1743 1907612 .. 1907625 +  -2.3  -3.29096   ATTGTAGACAATGTG               CAGAC CGAG GCCTG                TTCCTCCTTGATCGC  44 161
    Nwi_1746 1914717 .. 1914760 + -17.6  -3.70076   CTCTAGCCCGACGCT CAAAGAAAAAACCCGCGGCT CTCA AGCCGCGGGTTTCTTTATTG TTTGAATCGCTTTCC 100 269
    Nwi_1749 1920003 .. 1920021 +  -5.8  -3.55622   AGAAATAAACCAGAC             GGCTCCGC CAC GCGGTCCC             TTTCAAAGGATTGAC  55 33
    Nwi_1750 NONE
    Nwi_1751 1921655 .. 1921669 +  -2.8  -3.60296   CTGACACATCAGCGT               CATTCT CAC AGAAAG               TTTCGGATCGAGATC  49 37
    Nwi_1752 NONE
    Nwi_1753 1923559 .. 1923577 +  -6.6  -4.07568   GAGCCTGAGCCGTTT             CGAGCCCG GAC CGGGATTG             TTTTAGGAACAAAAG  66 33
    Nwi_1754 NONE
    Nwi_1755 NONE
    Nwi_1756 1926884 .. 1926916 +  -6.9  -2.85999   TTGATCGCATCATTC      GCTGGTAGATTATCG ACG CGGAAACCTTCCAGC      TCTGCTATAAGATAA  51 166
    Nwi_1757 1927657 .. 1927699 +  -2.1  -4.25104   CAGCGCAAAGTAGGA ACCGGCAGCCT--TTTCTGAT GGA ATCAGAAACGAGGCTTGCGGA TTTTGATCCGGCGCG  59 69
    Nwi_1759 1930959 .. 1930975 +  -7.2  -3.57406   AAATGCTGGTGCGTC              CCCGCG CTGGA TGCGGG              TGTTTCTACTGGCCG  60 53
    Nwi_1761 1932225 .. 1932251 + -18.2  -3.62275   ACGAGAGACCTGAGT         TCCGCTTCTGAT TCA ATCAGAAGCGGA         TTTCACATGCTGGCT 100 45
    Nwi_1763 1934008 .. 1934037 + -14.3   -3.1247   CGTTCGCTCTCGCAA       AGGCCGCCTCGAT GCCA ATCGAGGTGGCCG        TTGCGTGTCGACAGT  83 49
    Nwi_1764 NONE
    Nwi_1765 1937222 .. 1937254 +  -5.5  -3.31144   GTATCAGCCAGATAT      TGTTCCAATGCCG CGATGTC CGGCATCGGATCG      TTGTAGAGATCGAAC  53 510
    Nwi_1771 1942569 .. 1942588 +   -10  -4.16943   TTCAGGAAGTTCAAC            GGGTCGAC CGGC GTCGATCC             TTTTCGGATCTCGAA  79 190
    Nwi_1774 1945773 .. 1945787 +  -8.5  -3.68529   GCGCGGTTTCCCACA               CCGGC CTGTC GCCGG               TTTCCATGCTGAACT  65 450
    Nwi_1781 1951922 .. 1951953 +  -6.7  -2.50535   GCGTGAACTGAGCCT      TTTCGCTTTTGAT GATGGA ATCAGAAGCGAGG       CTGTATGATTTTTTT  48 30
    Nwi_1782 1952381 .. 1952408 +  -4.9  -3.03124   GGACGCCTTTCCCTC        CGTCCCATCCGA AGGTC TCCGATG-GACG        TATTCCCCGATCAAC  47 97
    Nwi_1785 1956301 .. 1956311 +  -8.2  -2.60763   TCCATCCGGCGGGGA                 CCGG ATT CCGG                 GTTGTCCGCTCTACC  53 42
    Nwi_1786 1956754 .. 1956783 +  -2.1  -3.37522   AGCGTACACCACACA       GGTCCAGAGCGACT GCC AGTTCTTC-GGGCC       TTCGTTAAATCCGAT  45 51
    Nwi_1788 1959435 .. 1959467 +  -8.3  -3.62849   TGTCGGTCGGGCCCA      GGGGCAGGTCCGC GTTTCTG GCAGGCATGCCCC      TTATGGTTTAGTCGC  62 155
    Nwi_1789 1962604 .. 1962617 +  -3.7  -3.96148   GCGACGCAAGCAGGC               GGCAC GCTA GGGCC                TTTCTCGTCGAGAAG  60 476
    Nwi_1790 1963008 .. 1963036 + -12.4  -4.17701   CGACTTCACTCGATC       TGGCCCGCC-TCC CCTC GGATGGCGGGCCC        TTTGTGATTTATCAG  90 116
    Nwi_1792 NONE
    Nwi_1793 1965567 .. 1965601 +   -18  -4.35483   GTCGCCATCTCAGCC     CATAGCCTCGCTTCTG ATC CAGAAGCGGGGCTATA     TTTGTTGTGCTGGAG 100 46
    Nwi_1800 1972289 .. 1972313 +    -5  -5.18371   TCTTCCAAAGAGGAA         GCCG-TCGTTG ATGA CAATGGGCGGC          TTTTGTTTTGTGAGC  86 67
    Nwi_1802 1975897 .. 1975909 +  -9.1  -3.40522   GTCAGGCTGGCCCGA                GCGAG AGC CTCGC                TTCTGATGAAACGAT  64 70
    Nwi_1809 1983636 .. 1983649 +  -3.8  -4.26622   CCACCGCCTCCTGCG               GCTG CGGCAC CAGC                TTTTCGATATAGTTT  65 0
    Nwi_1810 1984878 .. 1984894 +  -3.5  -4.07568   TGCCGAGCATCGCCT              GCGCCTG ATG CTGGCCC              TTTTGCGCCGCGAGG  60 350
    Nwi_1823 1996584 .. 1996599 +  -5.4  -2.75064   CGGAAGCGCCCGCGC              GCTGAG ATCC CTTAGC               TGATTGAATCGAAAG  47 21
    Nwi_1824 1997905 .. 1997925 +  -7.6  -3.56092   TGGCGCTCGGCGGCG           CGTCG-AGC GGCA GCTTCGACG            TTTCGAAGGTGGTCG  62 203
    Nwi_1826 1999881 .. 1999903 +  -7.6  -2.89447   TCGCCTGGGCGCCAA           GCTGCTGCTC GAT GCGCAGCAAC           TGATTGTACTTGGCG  52 174
    Nwi_1828 2002136 .. 2002146 +  -3.2   -3.2396   GCCAGACATCGTCGA                 TCCT GTA GGGA                 TTGATACTGGTGATT  45 111
    Nwi_1832 2005522 .. 2005542 +  -2.4  -3.75629   CGAGGCGAACAGCGG            ATGCGGCT CGAAC GGCCGCGA            TTTAAGTTCAGGGTG  53 84
    Nwi_1836 NONE
    Nwi_1837 NONE
    Nwi_1838 2013096 .. 2013106 +  -5.4  -3.15231   GCCTGGAGCCTTCAC                 TTCC GAT GGAA                 TTCCATGATTCTAAT  49 87
        moaC 2013897 .. 2013940 +  -2.7  -3.11798   CTTCGGAATTGGACA CTAGAGCATTATCGCTTCTGAT TGA ATCAGAAGCG--AA-GTTCCAG ATTATTGTTTTGGCG  41 225
    Nwi_1840 2015277 .. 2015295 +  -6.8  -2.50589   TGCGGAACACATATC             GAACATAT AGT GTATGTTC             ATGATTTGTTTCGAG  50 72
    Nwi_1841 2016312 .. 2016328 +  -5.1  -3.28712   CACCCGTTTGCTTTT              CTGCG TGATTAT CGCAG              TTATCGGAGCAACAA  49 236
        gltX NONE
    Nwi_1845 2024391 .. 2024415 +  -8.4  -3.44051   CTTGGCGAGCGCCGC          GCGGGCCACG CGAAA CGCGGCGCGC          TTGTCATCCTCGCCG  62 418
    Nwi_1889 2072548 .. 2072566 + -17.4  -4.36914   CTGGTAGGTTATGGA             GCCCGGCC TTT GGCCGGGC             TTTTCTCAGCGCACG 100 509
    Nwi_1892 2074016 .. 2074028 +  -3.3  -2.63991   GCAAGGCCGGGATCA                CTCAC CTG GCGAG                GTTGATTCCATTGCC  40 111
    Nwi_1893 2075424 .. 2075458 + -21.7  -2.81471   CAGGTAAATATCATA     GAGCATCGCTTCTGA TTCCC TCAGAAGCGATGCTC     TATGGTGCGGTTGTC 100 113
    Nwi_1895 2076843 .. 2076857 +  -5.6  -2.52543   CTTCCCGGATCGAGT               TCTCCG CAG CGGCGA               TGACTTCAGCAGGCT  45 169
    Nwi_1901 NONE
    Nwi_1903 NONE
    Nwi_1904 2090968 .. 2090989 + -10.1  -5.15167   TTTCGAGAATCTGAA           GGGCGCC CATTACAA GGCGCCC            TTTTTGTTGATGGTC 100 69
    Nwi_1905 2092272 .. 2092292 +  -6.8  -3.06796   GGACGACGCGAAGAA            TGGCCCGA CCAAC TCGCGCCA            TTCGGTAAAATCCGA  51 82
    Nwi_1909 2095515 .. 2095531 +  -3.6  -2.60798   ACCCCGACAGCACGT              CGCCAT CTCGA AGGGCG              CTTCATACTTTATCA  42 98
    Nwi_1910 2096142 .. 2096187 +  -3.2  -3.54424   GATATGGCGGCAACC CGGATTGACGGTCAGCCTCG GGAGCG CGATGCTGGAACTCAATCTG TTTCGGAGACTGACA  49 39
    Nwi_1911 2097427 .. 2097456 +  -2.8  -3.53811   TGCCGAGACCGAGCA       GCGGCGACAGC AGCTTGAAC GC-GTCGCCGA       TTTCGGCCACCTCGG  49 469
    Nwi_1924 NONE
    Nwi_1925 2111945 .. 2111964 +  -4.9  -3.07233   TTCAAAGTTTAACGA            CCGGACC CGCGGC GGTCAGG             TCTTGCGGCTTATCC  47 449
    Nwi_1930 2116781 .. 2116812 + -13.2  -2.78384   ACAACCATTTCCAGA      GCATGGTCCGATTCA ACT TGA-TCGGATCATGC      TATAGTGGAGGAAAC  73 237
    Nwi_1931 NONE
    Nwi_1932 2118647 .. 2118688 +  -9.7  -3.03104   GCGGCGCCTACGCGC TAGAGTCTTT-CACCGCTTC ATG GAAATGGTGTAAAGATTCTA TCATTATGTTTTGAC  64 377
    Nwi_1944 NONE
    Nwi_1945 NONE
    Nwi_1946 2135318 .. 2135333 +  -5.4  -2.79505   GTAGCGCCTCGCGAA              CAGACG CACA CGTTTG               ATTTCGATAAGCTCT  47 206
    Nwi_1947 2138190 .. 2138236 + -10.9   -2.7736   TCGAGCCTGCCGCTG TCCCGCACCGGCA-CGTCGATGC CGA GCG-CGAAGCTGTCGGTGCGCGA TACTTCGATCTGCGT  62 359
    Nwi_1949 2142459 .. 2142479 +  -7.5  -3.63515   CTTCCAGAGGTTGCT            CGACTGCGG CTT CTGTGGTCG            TTCTTCCGGCTGGCA  60 285
    Nwi_1958 2151218 .. 2151231 +  -4.5  -2.56596   CATTCTTTCCGGGGC               TGACG GTGC CGTCG                TCGATTGATCGGAAG  43 4
    Nwi_1959 2152186 .. 2152203 +  -9.1  -6.02919   TTTCTTCAACGACCG             GCCG-CCC GAT GGGACGGC             TTTTTTTGTTTCTGA 100 50
    Nwi_1960 NONE
    Nwi_1961 NONE
    Nwi_1962 NONE
    Nwi_1963 2154123 .. 2154135 +  -3.3  -3.64487   CAGATAGTAGTTTTC                CAGCA GGA TGCGG                TTCTTCAGGGTCTGA  52 180
    Nwi_1966 NONE
    Nwi_1967 NONE
    Nwi_1968 2157367 .. 2157408 + -11.7  -3.80855   ACCCGACAATAATTT CCAGAGCATGGTTCGATTG AGCT TGATCGGATCATGCTCTAG  TTGGTTTTTCGCACA  83 103
    Nwi_1969 2159039 .. 2159051 +  -9.1  -3.21416   GACCGCAAGGATCCG                CAGCG GTG CGCTG                TTGCTGGTGGGACTG  63 411
    Nwi_1972 2161038 .. 2161068 +  -3.9  -2.74012   GATGAGCCGGTTGTC      GTTC-TGCGCCGGC ACCG GCCCGGGCACGAGC       TGGTTGGCCTCCTCG  42 265
    Nwi_1988 2176113 .. 2176132 +  -2.8  -3.62046   ATTCCCTGTGCTCGC            CCTGGAGA ATGA TTTCCAGC             TTCTTCAGCGGATGC  51 290
    Nwi_1993 2182229 .. 2182268 +  -3.4  -3.34716   GACGACAACGATTAG  CCGGAATCAAC-CGGCCCG CAC CCGGCCGAGTTCAGATCGG  GTTTTTGCGCGATCA  47 26
    Nwi_1994 2182594 .. 2182611 +  -5.6  -2.72379   CGAGAGCCTTTCCGC             CTCTGA CTGAAC TCAGAG              TCCTTCACCGCTTCG  47 16
    Nwi_2004 2192144 .. 2192163 +  -2.8  -3.62046   CGGCGAGCCATAACG            TCT-GCAGC GTC GCCGCGAGA            TTGTTGAAGCCGTGC  51 52
        pyrB 2195879 .. 2195929 +    -2  -3.35679   AACAGTTCGCAAAGG TGCGG-CATATGCTGAGCGGCCATC GCCC GATC-CTGCTCGCCA-ATGCCCGCA TTGTCGATCCCGCGC  46 96
    Nwi_2008 2197184 .. 2197197 +  -3.8  -4.25104   CGGTTTTCGAGCACG               CCTG ACGCGA CAGG                TTTTGATCGAAAGAA  62 21
    Nwi_2009 NONE
    Nwi_2010 2199355 .. 2199371 + -10.1  -3.05844   CGACGAAGCGGCGGG              CTCCGTC GAC GGCGGAG              TGTTGCCCTCGCCGG  63 200
    Nwi_2012 2202336 .. 2202350 +    -7  -3.85698   CCTTGCTTCCGCCGT               CCGCCG GCG CGGCGC               TTTATGCGGGGCCCA  66 190
    Nwi_2013 NONE
    Nwi_2014 NONE
    Nwi_2015 2206782 .. 2206838 +  -4.4  -4.17089   CATGCTCGAATAATA CTGCGGATGTATCGTACGATAGCCTGC CCAG GCAGGTAATCAAACGACG-ATTCGCGG TTTTCGAGATTTACG  64 140
    Nwi_2016 2207521 .. 2207532 +  -5.8  -3.16564   TGGGAGCGCGGACTT                GACG TTCA CGTC                 TTACTCAGGTGCCGC  49 42
    Nwi_2017 2209375 .. 2209399 +  -7.7  -3.17075   AGGTAGTATGTCTCG          GGGTCGCCGGG CAA CTCGCCGAGCC          TTGAATTCAACGCCG  55 322
    Nwi_2019 2210907 .. 2210946 + -18.2  -2.55074   CCAGACAACCATTTC  TAGAGCATGGTCCGATTCA ACT TGA-TCGGATCATGCTCTA  TGACTTGCGCTTGCG  95 490
    Nwi_2026 2218012 .. 2218032 +   -14  -4.26903   TTCACTTTTCAAAAA            CGGCCGGT CCCGC ACCGGCCG            TTTTCGTCAGGTGAA  95 44
    Nwi_2028 2220439 .. 2220487 +    -3  -4.26344   TGCGGCACCTTGGCT CTGATGCGTTGACCGC-GCGGCGC CCA GCCCCGCAGCGG-CGCCATATTGG TTTTGGTCCAGGTCT  64 430
    Nwi_2034 2223997 .. 2224009 +  -6.2  -2.62184   CTTCACGGGTTGCAC                GCCG CAAAT CGGC                TGCTATACCGCAGCA  48 86
    Nwi_2035 2226118 .. 2226148 + -11.2  -3.04054   CAGCGCCCCAGAGCC       TTTCCGCTTCTGAT TGA ATCAGAAGCGGGGC       TCTATAATATTGTTT  69 9
    Nwi_2036 2227461 .. 2227486 +   -14  -3.53012   GGTTGTAATCGCGTT         GCCGCGG-CGC CTGGC GCGACCGCGGC         TTTGACGGCGGCGCG  81 509
    Nwi_2046 NONE
    Nwi_2047 2236480 .. 2236513 + -11.7  -2.70932   GTGATGCCGAGACGG     TGATGCCGAACGCTG ACGC CAGCGCCCGGTATCA      TCCTTCCAACACCGG  70 485
    Nwi_2057 2247163 .. 2247191 +  -3.1  -2.71712   GAAATACTTCCGTGT        GATCACGAAAC AGGTTAG GTTTCGTGCCC        CTTTCAACAAGGACC  41 66
    Nwi_2058 NONE
    Nwi_2059 NONE
    Nwi_2060 2248630 .. 2248644 +  -4.9  -2.69151   AGGATTTCTCCGCTC               CGGTC GAAAA GGCCG               TCGTATCTACGGGGA  43 87
    Nwi_2061 2250687 .. 2250715 + -13.3  -2.52897   CGCTTTCTAGAGCCT        TTTCGCTTCTGAT GTA ATCAGAAGCGAGG        CTCTATATTGTTGTT  74 62
    Nwi_2062 2252299 .. 2252309 +  -2.4  -2.87527   TGTAGGCGTTCCATC                 CGGC GAC GGCG                 CTTTCCTGATAGGTC  40 362
    Nwi_2067 2258476 .. 2258499 + -19.6  -3.26449   CCCACTTTAACTGAA          GCGCCCGTCC TCGC GGACGGGCGC           TTACCTTATCTAACC 100 216
    Nwi_2069 2266726 .. 2266740 +  -2.8  -3.94409   CCATTCGGCCCTCAC               GTCG CTGCTTT CGAC               TTTGTCGATCGTGTG  55 171
    Nwi_2070 2267305 .. 2267326 +  -3.6  -4.05788   GGAGGCGCACAAGTT           CGCAAGGC CGCCAA GTCATGCG            TTTGCTTTGCCACGA  60 120
    Nwi_2071 2269018 .. 2269050 +  -9.2  -3.72788   GCAGAGAGTCAGAAA      CGGTACGCCACA CAACTCGCA TGTGTCGTACCG      TTCTGTGTTGTCAGA  72 45
    Nwi_2073 2272811 .. 2272827 +  -4.3  -3.23274   CGAGTTGGCTCAAGA              CGCGCAT CCA ACGCGTG              TTCCATTGTCGGAAC  47 54
    Nwi_2077 2278087 .. 2278115 +  -7.3  -3.72576   CCCGTCAGCCACCTC        TCGAGCCCGACAT GAC ATGGCGGGAACGA        TTTGATCAGGACAGC  63 323
    Nwi_2078 NONE
    Nwi_2079 2280060 .. 2280083 +    -9  -3.05384   GCAAATTCAATGACT          TTATTGGTCA TATA TGACCAGTAA           TTAAATCCGCGCCAG  60 53
    Nwi_2081 NONE
    Nwi_2082 2282415 .. 2282431 +  -7.9  -2.73771   TCGGATTCAATCACG              CGGCGTC ATC GAAGCCG              TCATGTATCTCATCG  54 248
    Nwi_2083 2282944 .. 2282962 +  -2.3  -3.57263   CAAGAGGGTGCCGGC             GCGCATG TCGGC TAGGCGC             TTTGACCGTGGCGCT  47 11
    Nwi_2084 2283545 .. 2283572 +  -4.2  -3.29144   TGGAATGCGCTACTC        GATCGCTGTCTAT CTC ATCG-CAGTGATC        TTCTCGGCAACGTGC  47 101
    Nwi_2085 NONE
    Nwi_2086 NONE
    Nwi_2087 2285732 .. 2285762 +  -9.1   -3.4285   CGGCTCGATGAAATA       TGAGAGCGTCA CCTTCATCA TGACGCTCTCG       TTCTCAATTCGCTCC  64 459
    Nwi_2103 NONE
    Nwi_2104 2301533 .. 2301555 +  -5.5  -2.70932   ATGGATCGATCAACG           GCGGCGC GCGTCAGAG GCGTCGC           TGATTAAGCGGGCGC  47 101
    Nwi_2107 NONE
    Nwi_2108 2304443 .. 2304495 +  -8.6  -3.40403   CATCGGGGGAAAACA CTAAGAACGATCTCTTGACTA-ACG GTCT CGACTAGTAAAGAGTCCGTTCTTAG TTATGCTGACAGGGA  64 505
    Nwi_2109 2305741 .. 2305756 +    -6  -3.42354   TGAGCTCGACCTTAG              CCGCTG AGCG CTGCGG               TTCTGCATTAACATG  56 19
    Nwi_2110 2306411 .. 2306421 +  -4.6  -3.53811   CATCGGCTCTTCGAA                 GGTG ATC CGCC                 TTTCACCAGGGTCGA  53 219
    Nwi_2115 NONE
    Nwi_2116 2312809 .. 2312836 +    -4  -3.88291   GCAACGCCTTGCCCA        GGCGCTGCAC-AG TTC CTCGAGCGTCGCC        TTTGTGGCGATGGTC  57 240
    Nwi_2117 2313665 .. 2313698 + -15.9  -2.75844   TCGGGCCGGCTGGAG     GTGGTCGCGTGTGGC CTTG GCCACGCGCGCCCCC      GTTTGAGATAGGAGG  86 53
    Nwi_2118 NONE
    Nwi_2119 2314633 .. 2314654 +  -2.2  -3.14931   TGGCGGAGCTCGACC           GCCGGTCA AAGACA TGATCGCC            TTCATCGACGGTCAC  41 9
    Nwi_2120 2315583 .. 2315595 +  -3.3  -3.28712   TCCGGCAAACTCGGG                GCGGT TCA ACCCC                TTCTAGCGGGGAGAC  45 57
    Nwi_2121 NONE
    Nwi_2122 2317057 .. 2317084 + -15.6  -4.07687   CTGAACTTCGCGGAA        CCGGAGATGAGC GTTT GCGCATCTCCGG         TTTTGCGCCCCGGAT 100 49
    Nwi_2123 NONE
    Nwi_2124 2319671 .. 2319690 + -12.1   -4.4267   TCCATCCAACCAGTA            GCCCGGC CACCGC GCCGGGC             TTTTGCGTTTTCAGG 100 53
    Nwi_2125 NONE
    Nwi_2126 NONE
    Nwi_2127 2321354 .. 2321368 +  -3.4  -3.54424   TGACGAGAGGGAGAG               CCTGGC CGG GACGGG               TTTGAGCCGGTGCGG  49 77
    Nwi_2128 NONE
    Nwi_2129 2327009 .. 2327023 + -12.8  -3.64703   CGGCTATTTTCCGTC               GGCGGC GGA GCCGCC               TTTACATCGCGAAGC  84 193
    Nwi_2130 2328172 .. 2328184 +  -5.5  -3.97388   CGCTTCAAGCAGTCC                GCAGG TAC TCTGC                TTTGTGCTCGGATAT  64 98
    Nwi_2131 NONE
    Nwi_2132 2332761 .. 2332773 +  -9.1  -3.14132   TCGACTTTCTTCCCC                TGGGC TGC GCCCA                TTCCTCGCGAAACAA  60 438
    Nwi_2134 2333249 .. 2333294 + -13.2  -2.70932   AACGGCGAATGAGGC GCAAGCCCCAGGCCCCGCCCGG ACAG CCGGGCGGGGC-TA-GGCCAGC TCGTTGCAGCCGACA  73 29
    Nwi_2141 2337891 .. 2337901 +  -2.4   -4.1899   AACGGCCCTCCTCAT                 GCGC GAG GCAC                 TTTTCGATCCAGTCG  58 155
    Nwi_2148 NONE
    Nwi_2149 2347730 .. 2347756 +  -5.7  -3.53012   TTCCGCCGGGCCGCA        GCACGTCGGACG TGAA CG-CCGCCGCGC         TTTCGACCAGGCCCA  55 216
    Nwi_2152 NONE
    Nwi_2153 2352525 .. 2352552 +    -9  -3.18264   ACATCGATTGTTTTC        CTCGCGACGTGC TCAA GCGCGCGGCGAG         TTGATCCGTCGCGGC  59 398
    Nwi_2162 2362023 .. 2362040 +  -2.6  -3.26722   ATCCGTGCCCCGCGC             GTCCCG CAACTT CGTGAC              TGTTCTGAGTATGCC  44 40
    Nwi_2163 2362650 .. 2362671 + -14.5  -2.96183   TGTCTCGGCCGGGAC           TCGCTGCCA GTCG TGGCAGCGA            TCTGGTATTCTCTCC  82 61
    Nwi_2164 2363281 .. 2363305 + -18.6  -4.21908   GAGCGCAAACAAAAA          GGCGCCGCGA GGCTG TCGCGGCGCC          TTTTGAATGATCATC 100 236
    Nwi_2167 2366338 .. 2366354 +    -3   -4.2461   CTAACTCCGCGTTAA             CCCTGAC ACTC GT-AGGG              TTTCTTGATACCGAT  60 145
    Nwi_2168 NONE
    Nwi_2169 2368976 .. 2368991 +  -3.2  -4.06687   ATACACTTCGAGTAC              TTAGCG GCGG CGCAAA               TTCTTTGTGCGAAAT  58 463
    Nwi_2170 2369713 .. 2369751 + -13.8  -4.57073   TCCCCAGACCGGCTC   GCGCGCGGCCAGCCTT CCCCCAA GAGGCTGGCCGCACCC   TTTTTGGGAAAGCTG 100 83
    Nwi_2174 2372736 .. 2372762 + -19.6  -3.21099   CTTCTAGAGCATGAT         CCCGAAAAGTGG AAA CCACTTTTCGGG         TTCATGCTCCGGAGA 100 300
    Nwi_2177 2375327 .. 2375341 +  -3.4  -4.02719   TCTTCGCCAACGCCT               GCGCGG AGC CTGCGA               TTTCGTCTTTGCTGC  58 108
    Nwi_2181 NONE
    Nwi_2182 2378975 .. 2379003 + -10.9  -2.77899   TGGATCTACAATTGG        CGGCCCTGAACCG GGA TGGTCCAGGCCCG        TCCTTCATCAGGAAG  66 17
    Nwi_2186 2381929 .. 2381967 +   -13  -3.10236   TGTTCAGGAAGATCG   TCGGCGATCCGAACGCGC CGC GCGCGATCGCCTCGTCGG   TGTTGGCCTTGAGTT  72 130
       groES NONE
       groEL 2386952 .. 2386983 + -17.4  -4.58395   GAGCAATTCACGAAA      TGCAAACCCCGGCA GCGA TGCCGGGGTTTTCA       TTTTTACAAGCTCGA 100 52
    Nwi_2196 NONE
    Nwi_2197 2392027 .. 2392039 +  -3.3  -3.81258   CTCAAAGGTTAAAAA                AACCC TGA GGGTG                TTTCCATATTGTTCA  55 44
    Nwi_2198 2393272 .. 2393286 +  -4.2  -3.49951   GAACTGGCAAGGCCC               TCGGGA AAA TCCGGA               TTATATACGAATGTG  51 418
    Nwi_2207 NONE
    Nwi_2209 2402591 .. 2402608 +  -4.7  -2.71712   AAAAGTCTGACGGTC             CGGACGT GACA GCGCCCG              CTTTGAGCCAACAAA  44 31
    Nwi_2210 NONE
    Nwi_2211 NONE
    Nwi_2212 2405593 .. 2405607 +  -2.8  -4.07885   CGTGGATGCGGAATT               CGCT CCACCAT AGCG               TTTTCAAGCGAAATG  58 64
    Nwi_2213 2407082 .. 2407111 +  -7.9  -2.73364   GCAACGCCGGAAAGG       TCTCCAGCAGCCAG ATG CTGAC-GTTGGAGA       TCGTTCCGGTGAGGA  51 150
    Nwi_2215 2409006 .. 2409025 +    -5  -3.71108   TATAGTTGGTGTATT            TACGTGGA TTAA TCGACGTA             TTTAAGGTTAGTTTT  56 95
    Nwi_2216 2409515 .. 2409544 +  -4.1   -4.1822   GACGGGGCATCCCCG       TCCGCACGACGCCG GTG CGGCGGA-TGCGGC       TTTGTTCGGCTCGGG  62 162
    Nwi_2218 2411770 .. 2411785 +  -7.6  -4.15044   GAACTCGATCGCCCC              GTCGAT TGAC ATCGAC               TTTGTTCCCCCCCAA  74 191
    Nwi_2219 2414192 .. 2414220 +  -3.7  -4.07885   TGGCCAGTTACGGAG        TGCGATAGCGCTC GAA GGCCGCTAGAGCA        TTTTCCGGCGAAGTG  60 18
    Nwi_2222 2417652 .. 2417672 +  -3.9  -4.44915   AGGGAACAAATCCCG            TAGATCCGG GAC CCGTATCGA            TTTTATGCGTCCTTG  68 23
    Nwi_2223 2418221 .. 2418266 + -11.3  -2.78816   AGCGGCCGGACAAAT TTCCAGAGCACGATCCGATTCA ACA TGAG-CGGATCATGCTCTCGAG TCTGATCCAAACTGC  66 88
    Nwi_2224 2419225 .. 2419237 +  -2.7  -4.08216   TTCAGTCCCGGCATT                TGATG GTG CATTA                TTTTCCGGAGAATGG  56 448
    Nwi_2225 2420696 .. 2420711 +    -9  -2.78816   CGGCGCGCGAGCCAG              GCGAGA GGAC TCTCGC               TGTCATCGACCATCA  55 507
    Nwi_2232 2428546 .. 2428566 +    -4  -3.71527   AGCGCGAAAGCTTCC            GCTCAAGA TCACC TATTGAGC            TTTCCATCGTTGCAA  54 7
    Nwi_2233 NONE
    Nwi_2234 NONE
    Nwi_2235 2430417 .. 2430431 +  -3.4  -4.11216   ACCGTTTGGCTTGTC               CGCCGC TGC GTGGCA               TTTTGAGAATCCGGA  60 54
    Nwi_2236 NONE
    Nwi_2237 NONE
    Nwi_2238 2435127 .. 2435144 +  -3.3  -2.76815   GATGGCCGGGACATA             GGCGAGCG AAG CGA-CGCC             GTTCTTCGAACGGCT  41 131
    Nwi_2239 NONE
    Nwi_2240 2437007 .. 2437031 +  -6.3  -3.66378   ATCGTCATACTCGGC          CGTAGCAGTTC GAA GAACGGCGGCG          TTTCGCTCGCCTGTG  61 58
    Nwi_2241 2438000 .. 2438025 +  -2.5  -3.53444   AATCAGACTCCGGCG         GCATCGATATG GCTG CGTACCGATCC          TTTCGAGACACATCG  47 264
    Nwi_2242 NONE
    Nwi_2243 2440870 .. 2440906 + -10.1  -2.63913   CAGAACATAAAGACA    GGGTCTCTCCCCGTTTC CAT GAAGCGGTGAAGGACTC    TGATGTGACGTACTC  62 125
    Nwi_2250 2447671 .. 2447685 +  -3.5  -2.76261   AGCAGTTCCGGCCGG              CGACGG ATGA CCG-CG               GTTTCGCCGTTAAGG  41 16
    Nwi_2251 2448564 .. 2448596 +  -9.1  -2.73159   GAGTCAAAATCCGGG      CGCCCCGCTTCTG ATGACCC CAGAAGCGGGAAG      GTTTCACCCGCTTCG  58 81
    Nwi_2252 2449616 .. 2449628 +  -4.1  -3.35679   CCGACCAACAAGAAC                CGATG ACC TATCG                TTCTCGCTCAGCGCG  49 20
    Nwi_2258 NONE
    Nwi_2259 2461240 .. 2461254 +  -5.6  -5.09895   GCGGGCTTTCGGCAA               CCTCGG CGG CCAAGG               TTTTTTCGGTGAGTG  86 168
    Nwi_2260 NONE
    Nwi_2261 2463102 .. 2463119 +  -7.7    -3.727   CGCCAGCAATCTCTT             TCGCGAT CCTG ATCGCGG              TTTCCGTCTGCTCCG  65 284
    Nwi_2264 2466415 .. 2466427 +  -4.7  -3.33815   GCGCTGAAGAAGATC                GCCCG TGT CAGGC                TTGATTGCAGCAGGT  51 168
    Nwi_2266 NONE
    Nwi_2267 2471576 .. 2471622 + -24.6  -3.95148   GGTCTCAACCGGGAA ATCCGGGAGCCCCGCTTCTGAT GGA ATCAGAAGCGGGGCTCTTGGGC TTTGATTGGATGTAT 100 122
    Nwi_2274 2479313 .. 2479331 +    -8  -3.61894   CTGATCCGCCGTCAA             GCCGTGCC GCC GGCGCTGC             TTATTCGGCCGGCTT  62 48
    Nwi_2279 2490084 .. 2490094 +  -3.2  -2.73364   GCTGCTGCTCGGCAA                 GGCT TGA AGTC                 TGATTCGACTGCGCA  41 19
    Nwi_2280 2491377 .. 2491418 +    -3  -4.12416   CTGAGCGTTGACCGC GAAGCCGATGCGGC-A-GCT TAAC AGCGTCGCCGCCTCTACTTC TTGTCTTTTGTTGTT  60 55
    Nwi_2288 2502997 .. 2503043 +  -4.3  -3.76125   CACGCCCGCATCGGG CTGA-CTGGCGAAGGCGGCGACG ACG CGACGG-GCGTGCGCCAGATCGG TTTCGGTTGGCGTGA  56 168
    Nwi_2291 2505410 .. 2505430 +  -8.2   -3.1478   CGGCTGATCCTCCCG            GCGGTCCT GAGAA AGGCCCGC            TATTGCTACGCTGGT  57 435
    Nwi_2303 2521660 .. 2521690 +    -2  -2.62983   AACAACAATCTAGAG      CT-TCGTTTCTGA CTTCAA TCAGAAACGATAA       TGCTCTAAGCATCGG  38 151
    Nwi_2305 NONE
    Nwi_2306 NONE
    Nwi_2307 2525067 .. 2525099 + -23.7  -4.47049   GATCGATTTATCAAA      GTCCTTCACCGTTTC ATG GAAACGGTGAAGGAC      TTTATCTTTGTGTTT 100 127
    Nwi_2311 NONE
    Nwi_2312 NONE
    Nwi_2313 NONE
    Nwi_2314 NONE
    Nwi_2315 2534619 .. 2534630 +  -2.2  -4.33274   CGGCGGTGACGGGCT                GTTC CATT GAGC                 TTTTGGTCATATCGC  65 510
    Nwi_2317 2535369 .. 2535406 + -12.9  -3.24708   ATTCAACAAATCCGC  TC-GACCGCCGCGACAC CTTCGC GT-TCGCGGCGGTCCGA   TCTGTTTGAACGCTC  79 40
    Nwi_2318 NONE
    Nwi_2319 2539270 .. 2539294 + -10.7  -3.53761   GGGATCAGCAAACAA          TCGCGGCGC AACAAGC GCGTCGCGA          TTTGCCGGCGGCTTG  71 42
    Nwi_2320 NONE
    Nwi_2321 2541089 .. 2541122 + -16.3  -2.62396   GGAATCGATCACGTT     C-ATGGTTTTGGATCG ATT CGATCCAAAACCATCG     TGATCTAGCACGATC  84 226
    Nwi_2325 2544609 .. 2544621 +  -2.6   -2.6175   TCACTGGAGGATTAA                CGTG ACCGG CGCG                CTTGCTTCGGATCTG  38 62
    Nwi_2326 2545362 .. 2545402 + -11.7  -3.23274   AACAGTTGCCTCAAG  CCCCGCAAGCGATCAGG CGGATGA CCGGGGCGCCTGCGGGG  TTGCATTCTGCGGCA  75 247
    Nwi_2327 2546861 .. 2546878 +  -4.9  -2.97021   CATTGAGTCACTGCG             TTTACTG AGCG CGGTAAA              TCTGCTATTTGCCGC  46 156
    Nwi_2328 2547256 .. 2547270 +  -6.4  -3.77464   AGGCGGCCTGCAGGT               GATGCT GCA AGCGTC               TTTGGTGGATGGTCT  61 94
    Nwi_2331 NONE
    Nwi_2332 2549899 .. 2549934 +  -4.5  -4.63932   CTGGTCGAGACCAAA    ATCGCCGCGGCCGGCG GTAAG CGCCGGCGG-GTCGGA    TTTTATTCGGCGGTG  72 52
    Nwi_2334 NONE
    Nwi_2335 NONE
    Nwi_2336 2555109 .. 2555120 +  -7.2  -2.64872   GATGCAGAGACGGAG                CGCC CTTT GGCG                 ATATTATTGGGTCCA  50 269
    Nwi_2339 NONE
    Nwi_2340 2560815 .. 2560840 +  -8.9  -4.07885   CCCCCGCCCTCATTT         CGTTCGGGCGG CTCT CCGCTAGAGCG          TTTTCGAGCGAAGTG  75 166
    Nwi_2345 2567112 .. 2567124 +  -6.2  -2.57344   CGACGATCACGTCGC                CGGC GCTGA GCCG                CTTCTCGGCGGCGTC  45 341
    Nwi_2352 NONE
    Nwi_2353 2575808 .. 2575818 +  -5.4  -3.14848   AGCGGCGACGGTCGT                 CTGA TGA TCAG                 CTTTTCGTGAACAGC  49 87
    Nwi_2354 NONE
    Nwi_2355 2576706 .. 2576750 + -28.9  -4.98531   TTGATCGGATCATGC TCTAGAGTCGTTCACCGCTTC ATG GAAGCGGTGAACGACTCTAGC TTTTTGATTTGACGC 100 310
    Nwi_2356 NONE
    Nwi_2357 NONE
    Nwi_2358 2579043 .. 2579078 + -14.7  -2.72166   CACCGTCTTGCAGGC    CCGAGGGCACGGGGA AGCAGA TCGCCATGCCCTCGG     ATATTTCCTTACCCG  80 224
    Nwi_2360 NONE
    Nwi_2361 2583023 .. 2583037 +  -4.2  -2.64155   GATCTTCGTCAGCCT               GGTCAG GAC CTGACA               TGAATTTCGGAGCCG  42 13
    Nwi_2362 2583899 .. 2583940 + -13.1  -3.07522   AACACCCACGCAAAA TCA-CAGGCCGC-GCCGGG ATGATC CCCGACCGCGGCCTGCTGA TGTCTTAACCCCTAT  76 126
    Nwi_2364 2585471 .. 2585481 +  -3.2  -2.87132   CGGACCGTCTGAGGA                 TCTG AAG CGGA                 TATGTCGGACACCGA  42 95
    Nwi_2365 2587314 .. 2587332 +    -3  -3.89354   TCGCTTCCGACGGCA             TCGGAAGC GAG GCTCCAGA             TTGTTGCTTTGGCGC  55 249
    Nwi_2366 NONE
    Nwi_2367 NONE
    Nwi_2368 2590562 .. 2590581 +  -5.6  -3.37344   TTTCTCTGGAATAGC            GCGCGCAG ATCG TTGCGAGC             TTCCTTGCCTGGAGC  53 27
    Nwi_2369 2592228 .. 2592265 +    -8   -2.9155   TCATTTCTGGTTCCA  GAGCCTTTCCGCTTCTGAT GGA ATCAGAAGCG--A-GGCTC  TATAATCTTGCCGCG  56 301
    Nwi_2372 NONE
    Nwi_2373 2595159 .. 2595211 +  -5.6   -4.1552   CGCTTTACGATTCCG CGTATGAT-GCGCCG-GTATCATCAC AAA GAGATGACAGGCGGCGCGACCATGCG TTTATTACGCGAGTG  66 341
    Nwi_2376 2596001 .. 2596020 +   -15  -4.19238   AACAGAATCTAAAAA            GCCCCGGA TGGT TCCGGGGC             TTTTCGCGTTCCGCG 100 70
    Nwi_2380 2602030 .. 2602052 +  -3.2  -3.90744   TACCTACACCGGCAT           CGGCCGGAGC CAG GCATAGGTCG           TTATTTCAACAAACG  55 7
    Nwi_2381 2602772 .. 2602795 +  -5.2  -3.72695   TCTGCATGTAGCGCG          CCAGCACC ACCAGATC GGTGCCGG           TTTCCTCCACCAGCT  58 398
    Nwi_2383 2604706 .. 2604728 +  -4.9  -3.14132   CTCAAACTACTGGAA          TCGA-CCAGG TATT CTTGGATCGA           TTCGTCCCCAAAAAA  47 79
    Nwi_2386 NONE
    Nwi_2387 NONE
    Nwi_2388 2610757 .. 2610770 +  -3.1  -3.81951   CCGCCCAGCCGAAGA               TGTCG CGAA TGACA                TTTCGTCGTGTCGGG  55 52
    Nwi_2397 NONE
    Nwi_2398 NONE
    Nwi_2399 2621004 .. 2621026 +  -5.5  -3.68351   TTCAACCGACCTTAG          CCCGCCGCAG CTTG CT-CGGCCGG           TTTAGATAATCGGCG  58 74
    Nwi_2401 2623051 .. 2623061 +  -2.4  -2.78935   AGCGGTGCCTGTAAC                 GGGC TAA GCGC                 TATGCTCGAAAATAT  40 198
    Nwi_2409 2632278 .. 2632290 +  -3.4  -3.72363   CGGATCCAATGAGGA                TCGT CACGA ACGA                TTTCAACTTTCGATC  52 158
    Nwi_2410 2633864 .. 2633895 +  -5.8  -3.53224   GTGCGGGGATCGATC      GCTCGGCGGCCTTTC GCA GATGGGCC-TTGAGC      TTTGCGAACGCCATC  55 295
    Nwi_2412 2635633 .. 2635684 +  -9.1  -3.60884   AATGAGTCGATGACC TAGATCACG---ATGGTTTTGGATCG ATT CGGTCCAAAACCATAAACGTGATCGA TTCTAGTATTTTGAG  66 427
    Nwi_2414 NONE
    Nwi_2415 2637927 .. 2637938 +  -4.4  -2.59683   TAGTGTAGTGGTTCA                GAAG TTCG CTTC                 ATTATCCCATCGAGT  43 38
    Nwi_2416 2638712 .. 2638735 +   -11  -2.64107   GGCTTATCCGGCATG          GCGGTCGGCCG AAG CGG-CGATCGC          TCCTCTCCCCGTTTC  66 214
    Nwi_2418 2640437 .. 2640450 +  -5.2  -2.90496   CCGATCCTCGCGAAA               GCGG TCAAGC CCGC                TGGTTTGCGCGCGCG  45 303
    Nwi_2423 2644753 .. 2644766 +  -2.3  -3.43492   AATTACCCGTCTCGG               GGGCT TGAC AACCC                TTATACTCAATATCA  46 18
    Nwi_2424 NONE
    Nwi_2425 NONE
    Nwi_2426 2648195 .. 2648212 +  -4.8  -2.89267   TTTCGAAGACGAGGT             GCGCGCG TGATC CG-GCGC             TATAATCTGATTCAA  46 16
    Nwi_2427 2648713 .. 2648752 +  -4.2  -3.72695   TTGGTTAAGTCTGGC  CGCTTGATCTAACTCCGCC GAA GTCTG-GTTAGATCCTGCG  TTTGCTGGCCAGCAT  54 19
    Nwi_2428 2649821 .. 2649852 + -15.1  -5.47218   CCTCGTCCGCCCTTA      GCCCGCCGGTGTA CCCCCC TTCGCCGGCGGGC       TTTTTTTAGCTCCCC 100 181
    Nwi_2429 2651641 .. 2651663 + -11.9  -3.00946   GCGAACAAACAAAAA           GGGCCGCCG GTACG CGGCGACCC           TCATTTCTGAACGGA  71 396
    Nwi_2432 2654323 .. 2654376 +  -5.3  -3.55219   CCTAGGGAGCGCCAG CTCAACCTAGAGCATGATCCGA-TCA GGT TGAATCGGACCATGCTCTAGAAACGG TTGTCTGGTCGCATT  55 156
    Nwi_2437 2659542 .. 2659558 +  -2.1  -3.29144   AGAGGTCGAGCGGAA              GCTACCG TCC CGCCAGC              TTATCGGCGAAGTAG  44 111
    Nwi_2439 2661409 .. 2661422 +  -2.3   -3.8512   GGATCGCAGCATCAA               TGGGG AGCA CCGCA                TTCTTGTCCTCGATG  55 313
    Nwi_2442 NONE
    Nwi_2443 2667538 .. 2667583 + -19.3  -2.67386   CAGTCCGTTTTCGTT ACCGTCTGAGGCTG-ATTCAAC CAC GTTGAATTCAGTCTCAGACGGA GTTCTCCTCGATTTT  95 46
    Nwi_2446 2670107 .. 2670145 +  -3.6  -4.54323   AACGTCCTCGTACTT   GTCGCAGATATCATGGGC CTT GCGCATGGCCGCGGCGAC   TTTCTTGTTGTCGTT  69 224
    Nwi_2448 2671889 .. 2671909 + -12.5  -2.83403   CGAGTTCTCGGCCCG            GCGTAGCCG CCG CGGCTCCGC            GTTTCCTAACGCGAC  73 477
        carB 2676057 .. 2676074 + -10.5  -3.26471   CGGAGATTTTTTTGC             CCGGCCG AGGC CGGTCGG              TTACTGTAGCGGTCG  68 116
        greA 2676998 .. 2677026 +    -8  -4.85599   GGTGTTAGATATCGC        CGGCCCTCGCCA GCGCG TGGCCGGCGCCG        TTTTTCTGCGATGCC  87 127
    Nwi_2451 2677848 .. 2677871 +  -6.6  -3.57561   GACCCGGCGCAGGCA          CGGCGGCGGCG AAA TGCCGAC-CCG          TTTCGCCAGTTCGAC  59 412
    Nwi_2453 NONE
    Nwi_2454 2680288 .. 2680306 +  -7.3  -3.96327   CAGCGGACAAGACAA             ACGCGCG AAATC CGCGCGC             TTTATCGTCGAGCAT  68 131
    Nwi_2459 2685888 .. 2685916 + -20.4  -2.85508   AACCAAACTCACACG        CAACACGCCCGG CGAAA CCGGGCGTGTTG        TCATTCTGCCGTTTA 100 403
    Nwi_2463 NONE
    Nwi_2464 NONE
    Nwi_2465 NONE
        thiG NONE
    Nwi_2467 NONE
    Nwi_2468 NONE
    Nwi_2469 2693946 .. 2693959 +  -2.3  -4.28111   GTTCGGGCTAAGAGT               TCCGG CAAC TCGGG                TTTGTTAATGATCTG  62 346
    Nwi_2470 2694432 .. 2694448 +  -2.2  -3.28924   GCGCCCTCCTATGAA              CGAAAC ATCAC GTTCCG              TTCTCGCGCACGCTC  44 144
    Nwi_2471 2696558 .. 2696588 +  -2.5  -2.78679   TATGCCTTCGCTCTA       TGGGCTGTCGAAT ATGAC AGTTGAAAGCCCG       ATTTCCGTCCCGCGC  39 2
    Nwi_2472 2697398 .. 2697431 +  -6.7  -2.70543   GAAGAACAATCGAGA     ACTTCGCTTCTGACG CGAT CATCAGAAGCGAAAA      TACTCTATGGCGTTT  48 199
    Nwi_2477 2700204 .. 2700219 + -11.8  -2.90075   AGTGCCTTGAACCCG              GCGCCG ATCG CGGCGC               TATCCTTCAGGAGAA  71 283
    Nwi_2478 2700618 .. 2700635 + -14.1  -3.82484   ACAGACTCTGAGAAA             CCCGGCC GCGC GGCCGGG              TTTGCGTTATAATGT 100 97
    Nwi_2483 NONE
    Nwi_2484 2706914 .. 2706939 +  -4.6  -2.76162   TTGCTTCATCGGTTA         CGCTTCCTCG CACTGA CGAGATAGCG          ATTTCGAGTAGAATG  44 499
    Nwi_2486 NONE
    Nwi_2487 2709822 .. 2709837 +  -8.2  -3.14132   GAGTTCCGGGCAGGC              TCGCCG TCTG CGGCGG               TTGCTGGGCCGGCGC  57 225
    Nwi_2489 2712091 .. 2712109 +  -8.1  -4.57073   TCGAAAACGCTATGG            CCGC-GGG TCGT CCCAGCGG             TTTTTCAGGCGGGTC  83 129
    Nwi_2493 NONE
    Nwi_2494 2715665 .. 2715682 +  -4.1  -2.72855   AAGACGTGACCCCGG             CGTCGAT GCGC ATCGGTG              TGATTGCGCCCTTTC  43 32
    Nwi_2495 2718911 .. 2718925 +  -3.5  -3.96892   GCTCAATCGTCCGAG               GCCGT CCGGC ATGGC               TTTGTCATAAGCCTT  58 109
    Nwi_2496 2719614 .. 2719629 +  -3.2  -4.07568   ATGATCGTATAAGAC              TTCACG CTGA CGTGTA               TTTTCCCACGCGCCA  58 194
    Nwi_2497 2721072 .. 2721104 +  -5.3  -3.59109   GTCGGCCAGCACGGC      GTCCCCGGCCTGGGC TTC GAGCAGCGCGGGGGC      TTGTGTGATGTCTCC  55 503
    Nwi_2500 2722343 .. 2722371 +  -9.7  -3.53012   GGCGATGACATTAAA        GTTTGATCCAGAT TGT GTTTGGATCAGAC        TTTAGAGCGGCGGCC  69 71
    Nwi_2505 2727388 .. 2727399 +    -3  -3.02511   TTAAAAGGGACCGGT                TTTC GAGT GAAA                 TCTTGCCGAACTACG  43 441
    Nwi_2509 2729006 .. 2729028 + -11.2  -3.24825   TGAACCGGAAATGCA           TGACGTCGCC GTC GGCGACGACG           TATTCCTTCCCCTCC  71 160
    Nwi_2513 NONE
    Nwi_2514 NONE
    Nwi_2515 2735517 .. 2735531 +  -7.1  -3.77196   CGACCCGGTCCGTCA               CCCAG TCGAT CTGGG               TTTCCTCGATAATCA  62 293
    Nwi_2520 2741073 .. 2741087 +    -7  -3.92542   GGATCGCCCGCTTGC               GCGGAC GAT GGCCGC               TTGTTTCCGGGTCAG  64 94
    Nwi_2527 2748347 .. 2748364 + -14.1   -5.7946   ATCGCTCTCGACTTC             CGGCCGC TCAC GCGGCCG              TTTTTTTGTTCAGCC 100 99
    Nwi_2531 NONE
    Nwi_2532 2752019 .. 2752057 +  -3.7  -3.97947   CGAGGTCAGCCCGGC   GCCGGCGATCAGGTCCT TGATC AGCACCTTGCCGTTGGC   TTTCTCATCCGTGCC  60 218
    Nwi_2534 2754423 .. 2754470 +  -6.3  -3.54424   TGATCGCGCCGAGAT TGACCAGCGTCGCC-GC-GCCCG GATC CGGCTTGCTGGTGAAGTTGGTCA TTTCGGCCACTGAGA  55 419
    Nwi_2537 NONE
    Nwi_2538 NONE
    Nwi_2539 2760580 .. 2760590 +  -2.4    -3.452   CCCCGGCCTTCTTGG                 CGGC GAT GACG                 TTCTCGGTCTTTGAC  47 184
    Nwi_2541 NONE
    Nwi_2542 NONE
    Nwi_2543 NONE
    Nwi_2544 2766791 .. 2766816 +  -3.1  -4.63218   TCTGATTCCATCAGA         AGCGAAAAGGC TCTA GCCTGATCGCG          TTTTCTTGCGACGAA  69 277
    Nwi_2545 NONE
    Nwi_2546 2769992 .. 2770041 +    -9   -5.4505   GCGACCAGACAACCA TTT--CTAGAGCATGGTCCGATTCA ACT TGA-TCGGATCATGCTCTAGCTAGA TTTTTTGTTCAACCC 100 109
    Nwi_2547 2770695 .. 2770707 +  -3.3  -4.08767   GACAAAAGTATCAGT                TCGGG ACA TCCGG                TTTTGCCCCCATGCA  58 147
    Nwi_2548 2772701 .. 2772727 +   -16  -2.64958   TGAAACCAGAGCCTT         TCCGCTTCTGAT TGA ATCAGAAGCGGG         CTCTATTATTTTGAT  84 38
    Nwi_2551 2776540 .. 2776553 +  -4.5  -3.68988   CCTGGCATTCCGGAT               CG-CCG AAG CGGACG               TTGTATTCGATCAGC  56 451
    Nwi_2553 2779094 .. 2779105 +  -2.2  -3.35679   GCCAAGCCCGCCGGC                CAGG GAAG TCTG                 TTCTGAATAAACCGG  46 8
    Nwi_2554 2779635 .. 2779654 +    -2  -3.95883   CGGCAATGTTTTCAT            TGTTGCGC AGCC GCGCCAGA             TCTTTTTCCGTCGTC  57 168
    Nwi_2561 2785973 .. 2785986 +  -3.7  -3.27525   CCGCGAACAACAGCA               CCCCG GCGT CGCGG                TTGGATTTGAACAGC  47 133
    Nwi_2564 NONE
    Nwi_2565 NONE
        hisG NONE
    Nwi_2567 NONE
    Nwi_2568 NONE
    Nwi_2569 2793945 .. 2793965 +   -14  -2.73542   TTCGAGCGAAGCATG            TCCCCGGG CTTGA CCCGGGGA            TGGTTGCCGGTTCGC  76 85
    Nwi_2571 2796027 .. 2796056 + -11.3  -3.01745   CGATCTCGCGGTCTT       TCGGGCCGCCGGG CGGA CCTTCCGGCCCGA        TGTAGTTCTTGCCGC  65 182
       groES 2797051 .. 2797082 + -10.9  -3.30797   ATCACATCTTCCCCT      CGT-CATGGCCGGG CTTGT CCCGGCCATCCACG      TCTTATCCGTTTCGG  71 45
       groEL 2798847 .. 2798870 + -13.9  -5.00616   GGCACGACTTCGTCA          GAAGGCCGC CTCTGC GCGGCCTTC           TTTTTTCGCAAAGCA 100 51
    Nwi_2575 NONE
    Nwi_2576 2801260 .. 2801270 +  -3.2  -4.63218   TGCTCCAGATATTAT                 TGTG GGC CGCA                 TTTTCTTGCGGCGAA  69 64
    Nwi_2582 2807667 .. 2807678 +  -5.8  -3.75461   CGGCAGATGTCCAGC                GCTG ACGG CAGC                 TTTGATGCGCGTTTC  60 278
    Nwi_2585 2809335 .. 2809365 + -15.4  -3.08679   GACGGCGGGACGCAG       CTTCGCCATCGCGG ACA TCGCGGCGGCGAAG       TCTTCGGTCGCAACG  82 187
    Nwi_2592 2816416 .. 2816434 +  -2.3  -3.53012   CGATCAGGTCATTGA             CGCCGAC ATTCA GTTGGCC             TTTGCGAAGGCCGAG  47 385
    Nwi_2596 2821989 .. 2822000 +  -3.6  -3.53091   TCCACCTGAGAGACA                GCGT CACG GCGC                 TTTCGGGCGGACGAT  51 32
    Nwi_2599 2825355 .. 2825386 +  -2.9  -2.70932   TGACACCGGCATGGG      CGGCCGCATCGAG AATCCG CTCGATCTCGCTG       TCGTTCAGCACCGGG  40 399
    Nwi_2603 2829604 .. 2829621 +  -2.7  -3.06228   TCGCTTTTGGTTCAA             TCAGAAGC GAA GCT-CTGG             ATTATTTGTCCTAAC  41 157
    Nwi_2604 2830543 .. 2830568 + -21.9   -4.0342   TGGGTAATAAATATA         GGCCCTCCGGC TTAC GCCGGAGGGCC          TTCTTGTTGCTTGCG 100 53
    Nwi_2606 2832549 .. 2832562 +  -9.5  -2.71712   ACAAAAGTGTCTTCA               GGCGC GCTT GCGCC                GTTTCGGGAGCAGAC  61 105
    Nwi_2607 2833271 .. 2833289 +  -2.2  -3.76224   GCGCGTGGCGGACAG             CGGCCGGG GTT CCAGGGTG             TTTCCTCGCTCGAAA  51 54
    Nwi_2608 NONE
    Nwi_2609 2838195 .. 2838215 +  -3.9  -4.08767   GCCGATCGCCATGCC            GCCCAGC GCCATCA GCTTGGC            TTTTACCGGGATCGC  62 157
    Nwi_2611 2839231 .. 2839250 +  -5.7  -3.31144   ACCGTGGAGCAGACG            CCTCAGG TGAAGT TCTGAGG             TTCTCGCGATGCACC  51 8
    Nwi_2612 2840486 .. 2840499 +  -8.1  -2.77523   CTGTTCCCGACCCAT               GGAGC CATC GCTCC                TGATCTTCATCAGCC  54 9
    Nwi_2615 2844547 .. 2844564 + -12.7  -4.13654   CTTCGCTTAAAAAAA             GGCTCCC GCTA GGGAGCC              TTTCTGATTTGAGAG  93 214
    Nwi_2618 2847891 .. 2847904 +  -2.3  -2.52896   CAGAACCGGCCCTGA               CGGAA AGGA TCCCG                TGAGTTACGCGGTCA  38 9
    Nwi_2619 NONE
    Nwi_2620 NONE
    Nwi_2621 2850145 .. 2850165 +  -6.7  -3.53012   GCAGGCGGCTGCCAG            CGCCGCGGC AGG GTTGCGACG            TTTAGCCACGGAGCC  57 241
    Nwi_2626 NONE
    Nwi_2627 2854923 .. 2854959 +  -2.2  -2.77899   GCGGCGTCTCGGCCG   GAGCGG-AGCGCACCGCA TGA TGCCG-GCCCTTCCGCTG   TCATTCCTGCAACCG  39 6
    Nwi_2628 NONE
    Nwi_2629 2859920 .. 2859936 +  -3.5  -3.75824   GTCTCCGTTGACATC              CGGCCGG AAC CCAGGCG              TTATATTATAACATC  52 120
    Nwi_2630 2860437 .. 2860458 + -13.7  -3.53343   CGTCGATCCGGCAAG           GGCCGCCGCG CCG CGCGG-GGCC           TTTGACCGACGAATT  83 41
    Nwi_2631 2863010 .. 2863051 +    -4  -3.69534   AAACGGCGGATTGCC TAGAGCCTTTTCGCTTCTGAT GTA ATAAGAAGCG-A--GGCTCTA TATTGTTGTTTTGAC  54 88
    Nwi_2634 2865358 .. 2865398 +  -9.1  -3.82656   CGGACACAGCTCATC  TAGAGTCTTTTCACGTTTC ATG GAAACGGTGAACGACTCTA  TCTTTATGTTTTGAC  72 23
    Nwi_2636 2866742 .. 2866759 +  -2.5  -3.04461   AGCCGCGTCGCGTAT             CGCCGGC GATG GCCAGCA              TGTTGACGGTGCGTC  41 2
    Nwi_2637 2867056 .. 2867088 +  -2.5  -3.90286   GAAGAACAGAACAGA      GCTTGTCGAGTTCAC CCA GATAACCCGCCAGGC      TTTCCGTTTCTGATC  53 62
    Nwi_2641 2871472 .. 2871482 +  -5.4  -3.50853   GCCCTCGCCGTCCGT                 TCGT CCG ACGA                 TTCTCGTTCGCCAAC  55 127
    Nwi_2642 NONE
    Nwi_2643 NONE
    Nwi_2644 NONE
    Nwi_2645 2875495 .. 2875538 +    -6  -2.71924   CAAAACAAAAAGATA AGCGA-CGGGTCTGATTCAAC GCA GTTGAAACAGACCCTATAGCG CTTTCGAGCAAAGTG  49 109
    Nwi_2654 NONE
    Nwi_2655 NONE
    Nwi_2656 2889950 .. 2889971 +  -2.2  -3.62275   GTGACTCACGGGGGC           CGACATGA CGCGCC TCGTGCCG            TTTCCCCTGGTCAGT  47 18
    Nwi_2657 NONE
        phaF NONE
    Nwi_2659 2891445 .. 2891456 +  -2.2  -3.53811   ATCCGCCGATGGTCC                CTGA AAGC TCGG                 TTTCGGACCGCTCCA  47 397
    Nwi_2663 2896331 .. 2896347 +  -5.1  -3.61715   CCAAGACAAGGAACT              TCGCC TCGAATC GGCGA              TTATTGGAAGACCTC  53 42
    Nwi_2664 2896907 .. 2896928 + -10.9  -4.20868   CAAGCTGTTCCAAAA           GCCATTACC GAAA GGTGATGGC            TTCTTCTTTTCCGGA  88 55
    Nwi_2672 2905228 .. 2905258 +  -6.8  -3.60627   CCGGGCCGAACGACG       GTGTTTTCCTGCTC AGT GAGCAGGAATGGGC       TTTCCAATCGGGTGA  60 139
    Nwi_2673 NONE
    Nwi_2674 NONE
    Nwi_2675 2908297 .. 2908313 +  -9.3  -3.33696   ATCTGCTCGATCTCG              CCGGCGC GGA GCGCGGG              TTGCTTGCCCGGCGC  64 303
    Nwi_2680 2911852 .. 2911865 +  -9.5  -3.07344   ACGCAGGTTGAGTGA               GCGGC ACGG GCCGC                TATATTCCAGCGTCG  64 26
    Nwi_2681 2913943 .. 2913953 +  -4.6  -2.66733   GGACCATCTGTTCTG                 GCCT GTC GGGC                 TGGTATAGATTGGAG  43 46
    Nwi_2682 2915638 .. 2915653 + -11.8  -3.20723   CTTAAAAATAGAAAA              CCCCGC CGGA GCGGGG               TTGAGTTCGTAAGCG  75 133
    Nwi_2684 2918697 .. 2918712 +  -2.6  -3.29511   CCTGCCCAACTGAAA              C-TTTCC AAT GGAAAAG              TTGTCCGCGCATGCG  44 53
    Nwi_2685 2919312 .. 2919333 +  -2.1  -3.65812   TACAGGTGGATTCGC           CGGGTAGCT TTTC AGCCGCGCG            TTGTGTTCGCCGGGG  51 19
    Nwi_2686 2919919 .. 2919932 +  -8.1  -3.53444   CTCCGGCGGCGACAA               GCTGC TCGG GCAGC                TTTGAAAGCCCATAA  62 7
    Nwi_2690 2923679 .. 2923695 +  -4.3  -3.61398   TCCGATCCGATCGCG              TGGCGGC GAC GTCGCGA              TTCTTGCGGCAGGCG  53 230
    Nwi_2695 2928495 .. 2928521 +  -7.2  -3.39595   TCGATTCGTCGCGCG         TTGCGTTGCGCT CCA GGCGCATCGAAA         TTATAAGTCATTGAA  58 56
    Nwi_2696 NONE
    Nwi_2697 2931203 .. 2931239 +  -6.5  -3.34344   GCCCTGACCGTCGTT   GCCGGAGGCT-GCGGG CGCGAC CTTGCGAGCTACCGGC    TTCCTTGCGGCCTGC  55 115
    Nwi_2699 2932517 .. 2932532 +  -3.2  -2.72511   TACATCATGAACCAC              TGATGC CGCC GCCTCA               ATTTCCGCAGATCGC  41 23
    Nwi_2700 NONE
    Nwi_2701 2933392 .. 2933438 +  -7.3  -3.57792   GACAGCCAGATACGC GAATTGAGCCGGCT-TTCCGGA CATT TCCGGGATATCCGGGTCAGTCC TTTGGACATCCCTCC  60 19
    Nwi_2702 2933905 .. 2933918 +  -3.8  -3.57144   CGCAACTGACAGATC               CGGA CCCAAA TCCG                TTTCACGGTCCGGGC  51 74
    Nwi_2704 NONE
    Nwi_2705 NONE
    Nwi_2706 2937757 .. 2937787 +  -7.5  -3.53012   GCCCTGGCCGGCCTC       GCGTCCGGCTTGA CGGGT TCAAGCCTCGCGC       TTTCCACCCGCGGGG  60 156
    Nwi_2727 2962539 .. 2962554 +  -8.2  -3.55444   GCTGACGCGCTCGCG              GGGTCG AAGC CGGCCC               TTTGCAGCATGAACG  62 192
    Nwi_2734 2970047 .. 2970065 +  -5.9  -3.60792   ACCGACAACTTGCAT             TCGCTGG CGGTC CCTGCGA             TTTCGACATTCGGAG  55 154
    Nwi_2735 NONE
    Nwi_2736 2972614 .. 2972637 +  -9.6  -2.81133   CTCGCGGCAAAATGA          GTTGCGGC GCCGGAAA GCCGCAAC           TCTCATGCCTGCATG  61 49
    Nwi_2737 2973830 .. 2973848 +  -2.3  -3.58343   GAGTGAAATTCACCT             CTCCTGC TTGCC GAGGGAG             TTTCACGGTGCTCAA  47 110
    Nwi_2738 NONE
    Nwi_2739 NONE
    Nwi_2740 2976611 .. 2976635 +  -6.3  -2.75064   ACGCGAACCGGCATC          CATCCTCGGGT CGA GCCCGAGGACA          TGCTTCGCTCGAAAA  49 133
    Nwi_2743 NONE
    Nwi_2744 2983690 .. 2983706 +  -2.2  -2.62184   GACGTGGATACCCCG              GCAAAG CGGGC CTGTGC              TGGTGTCGCGAAGCC  38 89
    Nwi_2745 2984578 .. 2984590 +  -9.1  -3.14132   CGGATTCGGCGTCAA                GCGAC GAC GTCGC                TTCATCCAGCAGCAA  60 308
    Nwi_2747 2986653 .. 2986673 + -14.7  -4.66609   CTTCCGCTTTTCGAA            CGCTCCTGC TGC GCGGGAGCG            TTTTTGCATGAGCTG 100 62
    Nwi_2750 2989314 .. 2989328 +  -3.5  -3.06696   GTCATCTATCTCGCG               CGGTC GGCGG GACTG               TATGTTGAACGCGAG  43 84
    Nwi_2751 2992308 .. 2992321 +  -6.7  -3.28712   TCGACAACATGCCGG               GATCG ATTC CGATC                TTATGCAGCGCGCGA  54 104
    Nwi_2753 2993943 .. 2993974 +  -6.4  -2.94099   TCAATCTGGATTGAT      GGCTGGTC-GTCGCC GGA GGCGCCAGGCCGGGC      TGTCTGGTCCGCCCA  51 27
    Nwi_2754 2995550 .. 2995564 +  -4.2   -4.1552   GACATGAAAGGCACA               TTCGTC ATG GGCGGA               TTTATTGCGGCCATC  62 34
    Nwi_2763 NONE
    Nwi_2764 3006543 .. 3006566 + -10.9  -2.62396   CCACAGAGGCCCGCT          GCCGCCGCG AACCTA CGCGGCGGG           TGGTCTGGCCGCCTC  66 50
    Nwi_2765 3009487 .. 3009524 +  -3.2  -2.83403   CAAACGATCACGTTG   GCCGCAGG-CCCTACGC CCGAA GCTGAGCGACCAGCGGC   ATTTCCTCCCGCAAC  41 491
    Nwi_2767 3010071 .. 3010103 + -15.7  -3.24161   CAGAACGATGATCTG      CCCCTCATTTCTGAT TCA ATCAGAAGCGAGGGG      TATTCTGGCGGTTTC  89 88
    Nwi_2768 3010824 .. 3010837 +  -3.7  -3.14344   AAGCCTCGCTTCACA               CCGCG ATCG CGCGC                TTCCTGACCCGAGTC  45 168
    Nwi_2772 NONE
    Nwi_2773 3013212 .. 3013226 +   -10  -4.62669   GCGAGATCAATGGCG               CAGAGC GAA GCTCTG               TTTATTCTTTGATTG  90 109
    Nwi_2777 NONE
    Nwi_2778 3019382 .. 3019408 +  -5.1  -4.36595   GTCAACGCCCGACAG        CGC-TGTGCGCC CTCG GGCGCAAACGTG         TTTTGGGTTTAGGTC  67 149
    Nwi_2779 NONE
    Nwi_2780 NONE
    Nwi_2781 3021977 .. 3022008 +  -4.3  -3.18514   CTCTTCCTGGCTCTT      CGTGAG-GCTCGGG CTTGT CCCGGACACCCACG      TCTGTCTTCTCTATG  47 53
    Nwi_2782 3022870 .. 3022880 +  -2.4  -2.71791   AGGGAGCCCAAATCC                 GCGC AGC GAGC                 ATTTCCAGGCAAAGT  39 63
    Nwi_2783 3023468 .. 3023485 + -14.1   -5.4505   CCGAAATGCACGAAA             GCGCGGC GCTG GCCGCGC              TTTTTTGTTGCGGCG 100 60
    Nwi_2784 NONE
    Nwi_2785 3025276 .. 3025295 +  -3.4  -3.04398   CGCGAATGGCGTTGA            GCCGTCTG TCGC CTGAAGGC             ATTTTCAAGCGAAGC  43 26
    Nwi_2786 3026442 .. 3026463 +  -7.9  -3.64703   GCGGAGACAGTGACG           GCGCCAGGG ACGG CCTTCGCGC            TTTCAATGAACGCCA  63 356
    Nwi_2790 3028125 .. 3028158 +  -7.6  -3.05384   GCGCAGGCGGTGGAA    TAGCACGG-CATGTCCG CTA CGG-CATGTCCG-GCTA    TTGGATCAGCGCCGG  57 23
        leuD 3028912 .. 3028926 +  -5.6  -4.19624   CCTTCGAAGGCCATG               ACCGGA ACG TCCGGC               TTTGTCTTCACCGTG  66 121
    Nwi_2792 3029842 .. 3029863 + -12.3  -2.64735   AGACCGTTCTCCACG           GTCGCATCC TCGC GGATGCGGC            TGATGTAGGTCGCGT  64 251
    Nwi_2794 3031921 .. 3031931 +  -8.2   -4.4267   GCACCGGCTCATAAA                 GCGC CCG GCGC                 TTTTCGGTTTTCGGG  80 411
    Nwi_2797 NONE
    Nwi_2798 NONE
    Nwi_2799 NONE
    Nwi_2800 3038276 .. 3038307 +  -5.2  -3.61219   GCCTTATCGCTTCTG      TCGGGATCAGAG-GC GAG GCTCTATGATCTTGA      TTTAACGCGTTTTCT  55 53
        sdhB 3039318 .. 3039343 +  -9.7  -2.62184   GGCAGCCGGCGCCGA         TGTCGGCA-GCC GAA GGCGTGCCGTCA         TCGTCTCGAACAGCA  60 89
    Nwi_2802 3041933 .. 3041954 + -17.3   -5.3798   AGAAGCAAAACGAAA           CGGCCGGGA GCGA TCCCGGCCG            TTTTTGTTCTTATTG 100 47
    Nwi_2810 3048649 .. 3048707 +  -2.4  -4.07568   TGAACGCGCGCACCG CGCCGTCGCTATTGTCCCGAGATGCCGG GGCAG TCGGCATC-CGACG-AAGAACGATGGCG TTTTCGAGCGCGGCA  56 38
    Nwi_2811 3049413 .. 3049423 +  -4.6  -2.73364   CGTCAAGCAGCATCC                 GGGC GGC GTCC                 TCCTTGAACTCGCGA  44 245
    Nwi_2813 NONE
    Nwi_2814 3052861 .. 3052877 +  -6.5  -5.24129   GGAAACGGAACGCCA              CGAGTCA ATC TGACGCG              TTTTTTCTCGGGAGC  90 63
    Nwi_2815 NONE
    Nwi_2816 3055020 .. 3055032 +  -6.9  -3.58533   TTGCAGAACCTCGAC                GCCGG CAT CTGGC                TTTACACCGTTCTCC  59 228
    Nwi_2821 NONE
    Nwi_2822 3059286 .. 3059298 +  -5.5  -2.79023   ATTCAGGATTCCCAG                GCGGT CTG ATCGC                TGATTCATAGGGTTC  47 52
    Nwi_2823 NONE
    Nwi_2824 3060118 .. 3060148 +  -6.9  -3.04054   ATCCGGCCTAGAGTC       TTTTCGCTTCTGA CGGAA TCAGAAGCGAGGC       TCTATGATCTTGTTT  54 47
    Nwi_2833 NONE
    Nwi_2834 3066025 .. 3066048 +  -6.6  -3.27923   TCGTTGCGGGTGATG          TGGAAGGGCG TGCG CTCCCATCCA           TTCGTGGTCTTCACC  54 192
    Nwi_2840 NONE
    Nwi_2841 NONE
    Nwi_2842 3072080 .. 3072106 +  -5.1  -2.60244   GATCGGCGCAGTGCT        TCCGC-TCGCTC GGGT GGGCGATGCGCA         TGAATTGCTTGAGGG  43 397
    Nwi_2846 3079517 .. 3079547 +  -8.8  -3.14132   TGGCACGGCAGTGGC       GCTTGCGGGGCCCG CCG CGGGCAGCGAAGGC       TTGGTCGCGCGCACC  60 119
    Nwi_2851 3085228 .. 3085244 +  -9.3  -3.33162   CAACAATGAAACGGA              CGGCGGC ATC GACGCCG              TTCTCGGCTCGGATG  64 257
    Nwi_2854 3088636 .. 3088648 + -10.5  -2.55551   ATCTCTTGAAATTAC                CGGCC AAT GGCCG                TACATTGAGATTCTA  62 32
    Nwi_2855 NONE
    Nwi_2856 NONE
    Nwi_2857 3089933 .. 3089967 +    -2  -3.64822   ACGTGCTCGCATTGA     GATCATGTTTGCCGCC ACA GGCAACGAATTTGGTC     TTTGACTAAGCGCCT  51 150
    Nwi_2858 NONE
    Nwi_2859 3092634 .. 3092653 +  -4.2  -2.78715   AAGCCGCCGAGTGAA            CCGGAG-CG CGA CGTCTCCGA            TCTCATCGACACGTT  43 27
    Nwi_2860 3094321 .. 3094353 +  -5.3  -3.59109   GTCGGCCAGCACGGC      GTCCCCGGCCTGGGC TTC GAGCAGCGCGGGGGC      TTGTGTGATGTCTCC  55 430
    Nwi_2863 3097827 .. 3097841 +  -4.2  -3.04404   AGACAAATTGAGGGA               CTTTCC GAA GGGAGG               ATTTCTGGTTCATCG  45 40
    Nwi_2864 NONE
    Nwi_2865 3099276 .. 3099329 + -29.3  -3.03124   AGAAATGTCTGATCA GTCTCAAATTATCTGACGACGGACA GGGG TGTCCGTCGTCAGATGAATTGAGAC TGTTCCGGGGTCACG 100 75
    Nwi_2870 3103438 .. 3103459 +  -2.1  -2.73875   GACAAGATCCTGATC           CGCGAGATG TGGT CGTCGCCCG            TCGTGTTCCGCCGCG  39 28
    Nwi_2871 NONE
    Nwi_2872 NONE
    Nwi_2873 NONE
    Nwi_2874 NONE
    Nwi_2875 3107360 .. 3107371 +  -2.2   -3.9392   CCTCAAAGGCCATTT                GCAG CCTT TTGC                 TTCTTTGAGATCGCC  53 113
    Nwi_2878 3109699 .. 3109717 +    -3  -3.63068   TTAAGCGGCCTGCAG             CTGATGCT GCA AGCGACGG             TTTGCGATGGTGTCG  49 218
    Nwi_2886 3118118 .. 3118140 + -14.8  -2.78816   AGGAATGCGATCGGG           CGCCGGCTCC GAT GGAGCCGGCA           TATCGTCCGCGATCG  80 98
    Nwi_2889 NONE
    Nwi_2890 3126534 .. 3126546 +  -4.7  -3.23733   GATCGCTTGCCATCA                CGCCG TGG CTGCG                ATTTTATGCCATAGG  49 326
    Nwi_2891 NONE
    Nwi_2892 3128509 .. 3128521 +  -9.1  -2.77899   GGTGTTGCGAAGACC                GGCGT CGA ACGCC                TCGTTGCTCGGCGCG  56 227
    Nwi_2894 3129878 .. 3129891 +  -2.3  -4.33928   TGTGATGTCCCGAAG               CGCTC CCTA GAGCC                TTTCTGTTTCCGATA  62 53
    Nwi_2895 3131410 .. 3131423 +  -5.9  -3.64487   AGTCATCGTACTCCA               CGCCG GTGT CGGTG                TTCTTGGCAATGTAG  57 252
    Nwi_2899 NONE
    Nwi_2900 3135791 .. 3135838 + -13.6   -3.9093   ATGGGCTATTTGAGA ACGCTAGAGCATGATCCG-TTCA AGT TGAATCGGACCATGCTCTAGAGA TTATTGTCTGGTCGC  93 122
    Nwi_2901 3136399 .. 3136426 +    -4  -3.93556   CAAATCTGCGATCAC        CGCGACTGCATCG CTG CGGCG-AGGCGCG        TTTGATTGAATGCCT  57 46
    Nwi_2902 NONE
    Nwi_2903 NONE
    Nwi_2904 3140675 .. 3140691 +  -5.7  -4.20868   TTCGCAGCGAAAGAC              GTGCGGC GGT GCTGCCC              TTCTTGTTTTAACGC  66 87
    Nwi_2907 3143723 .. 3143756 +  -3.7  -5.09426   GAGTTCTCCAGGGCG     CGGCATTCGACCTCGA GCG TCG-GGCCGCGTTCCG     TTTTTTGACCTTAGG  81 439
    Nwi_2909 3144416 .. 3144441 +  -7.7  -2.62184   GCCATTTCTAGAGCA         TGGTCCGATTCA ACT TGA-TCGGATCA         TGCTCTAAGGACAAG  53 262
    Nwi_2913 3151547 .. 3151591 + -23.1  -4.98531   CCGAAGCTAAAGCAC ACCAGAATCTTTCACCGCGTC ACG GAAGCGGTGAAAGATTCTGGC TTTTTGGTTTGAAGG 100 95
    Nwi_2914 3153283 .. 3153295 +  -3.3  -3.67112   GAAAGGAACGAACGG                CCTCG TCG CGAGA                TTGTTGGGCTGTAGT  52 171
    Nwi_2915 3154087 .. 3154099 + -10.5  -3.57144   GGAGAAGATCAGACG                CCGCG TTG CGCGG                TTTGACCCTCACCCG  71 193
    Nwi_2916 NONE
    Nwi_2917 3156359 .. 3156393 + -11.4  -2.67501   TGTCTGGTCGCATTT     TCTTGCGGCGAACCGG TAT CCGCTTCGCCGGAAAA     TGCTCTAGGTGTTTG  66 86
    Nwi_2918 3157785 .. 3157800 +  -4.7  -4.30576   GGCAGGCCGCAGGCA              TCCAC CAGCGC GTGGA               TTTTGGTGGTCAGCC  68 401
    Nwi_2921 NONE
    Nwi_2922 3160103 .. 3160116 +  -3.8  -2.85699   AAGCTCGCCTCAATC               CGCA TCTGGT TGCG                ATTTAATGAGTCGAT  43 394
    Nwi_2926 3162636 .. 3162678 +  -4.7  -2.63079   TTCACCAAGCGCTTC GCG-TGGGGAGTGCCAGCGCC ATC GGCGC-GACGTACCGCATCGC TCGCTTCTATCGCCC  43 106
    Nwi_2930 NONE
    Nwi_2931 3167737 .. 3167759 +  -8.5  -3.07935   AATCTTAACGCATGA           CCGGCTTTT CGACC AAAAGTCGG           TTGCCTGAATAAGCT  60 33
    Nwi_2932 3169512 .. 3169556 + -15.9  -4.45168   CCAAAACCATCGTGA TCTAGAGTCTTTCACCGCTTC ATG GAAACGGTGAAAGACTCTATC TTTATATTTTGGCGC 100 199
    Nwi_2933 3170727 .. 3170740 +  -8.1  -2.59748   CTGCCCTTGGTGGTG               GCCGT GACC ACGGC                TAAATTCTACCACTC  53 59
    Nwi_2934 3172303 .. 3172326 +  -9.5  -2.53015   CTGAGCGAGCGGCCA          TCGCGCGGC GGCTCA GCCGCGCAA           TGAATTCAGACGTCT  59 217
    Nwi_2938 NONE
    Nwi_2939 3175419 .. 3175434 +    -4  -2.79796   AACATAAGGAGATAA              TCATGA GTGT TCGTGA               TCTGATCCCGTGGGG  43 114
    Nwi_2940 3175942 .. 3175963 + -15.9  -3.19389   ATGAGTCGCGTCGGG           TCGGCGGCT GGCG AGCCGCCGA            TTCCTCCATCGATTA  89 40
    Nwi_2943 NONE
    Nwi_2944 NONE
    Nwi_2945 3180921 .. 3180938 +  -4.8  -4.59109   TCAAAGTGCGGAAAA             GC-CCGC CAACA GCGGGGC             TTTTTCGACAGTCTC  72 146
    Nwi_2947 NONE
    Nwi_2948 NONE
    Nwi_2949 3183867 .. 3183878 +    -3  -4.41844   TCCTAAAAATTCAAA                TACT TAAT AGTA                 TTTTATCGAGATTTT  66 137
    Nwi_2950 3185057 .. 3185078 +  -4.3  -5.06414   CGAGGCCGCGCTGAA           GCGGCTCAA CGGC TAGAGACGC            TTTTTCTTCACGCGA  81 10
    Nwi_2952 3186874 .. 3186894 + -19.7  -3.96327   TCCGAACGAGGAAAG            CGCCCCGGC TCC GCCGGGGCG            TTTATGCTGAGCCAT 100 54
    Nwi_2953 3192115 .. 3192127 + -10.5  -2.62396   GTCATCCTGAAGGAC                GCGCG CCT CGCGC                TGATCTCGACGGGTG  62 51
    Nwi_2954 3193867 .. 3193913 + -20.5  -3.18681   GCGTCCAGGCAAGAA TTCCAG-AGCATGGTCCGATTG AACT CGATCGGATCATGCTTCTGGAA TTGCTCCAATTGCAG 100 161
    Nwi_2955 3194540 .. 3194562 +  -6.3  -4.07568   TCGCAACGCTCACCC           CGCTATCGT CGGCA ACTATAGCG           TTTTCGAGCAGAGCC  66 43
    Nwi_2958 NONE
    Nwi_2959 NONE
    Nwi_2960 3200187 .. 3200197 +  -8.2  -2.56164   GCTGAAATTTCCGGG                 CCGG TCG CCGG                 ATTCATGATTCCGGC  53 93
    Nwi_2961 3200840 .. 3200853 +  -8.1  -3.15544   CTAATCCGACCACCC               CGTCG ACCG CGACG                TTGCTCAGCATCCGC  55 227
    Nwi_2963 3202086 .. 3202106 + -10.3  -2.61383   GAACGCCTCGTTGAA            GGCGCGCTC TCC GGGCGCTCC            CTTCTCGATAGCGAT  58 353
    Nwi_2967 3207310 .. 3207327 +    -7  -2.55351   CGACTTGCCGAACTC             GGCATC GACGCG GATGCC              CTTGATGTCGACGAG  47 352
    Nwi_2981 3225064 .. 3225074 +  -8.2  -3.40403   TACGGAATGGCAGGT                 GCGG GAA CCGC                 TTCTCCTCACGCGGC  61 87
    Nwi_2982 3226847 .. 3226857 +  -8.2  -2.54634   GCGAATGTCAGGTAT                 CCGC GGC GCGG                 CTTCCTCGTCTCCGC  53 152
    Nwi_2986 3231227 .. 3231244 +  -6.9  -4.07568   ACGGCCAGTAGCTCT             CGACGGT CTTG ACCGGCG              TTTTGCCCGCAAGCG  68 348
    Nwi_2989 3233713 .. 3233727 +  -4.2  -3.54935   CGGGCATTTGAATGG               CGGGAA TGC TTCCGG               TTTCGCGCGCGTTTG  51 52
    Nwi_2996 3244805 .. 3244840 + -12.8  -3.56273   ATCTCGACGCTGACG    TGAATCATGAGCGGATT ACC AATCCGCTCATGAA-CA    TTCTCTCCTCCTCGC  81 78
    Nwi_2997 3245194 .. 3245220 + -15.1  -2.87211   GTTTCGGATGTGAAA         TGGGCCGGCCC TTTGC GGGCCGGCTCG         TCTGTGCGGCGAAGT  84 49
    Nwi_2998 NONE
    Nwi_2999 3246360 .. 3246373 +  -4.5  -3.85698   GGCGACACCGCGCAT               CG-CCG CCG CGGTCG               TTTCTCACGCAGCCG  59 105
    Nwi_3000 3247908 .. 3247928 +  -5.3  -3.09516   CATGCCGCAGCTCCA            GGCGCCG GCATTCA CGTCGCC            TTCGATCATGACCCG  47 192
    Nwi_3002 NONE
    Nwi_3003 3250465 .. 3250503 +  -4.5  -4.08767   CTTCGCACGATGCAT  GCTCCCGGCGATCGTTCG ACTG CGGACCAT-GCGGAGAGC   TTTTCACGAGGTGCC  62 295
    Nwi_3004 3254081 .. 3254102 +    -5  -4.04482   GCGATCGGCTGCGCG           CGGCGGGC ATGAAC GCCCGATG            ATTTTTTTTCGCGCG  62 202
    Nwi_3006 3255444 .. 3255454 +  -2.4   -4.4261   AGGCCACAACGCGAG                 CGCC TGC GGGG                 TTTTGATCTTCAGCC  64 401
    Nwi_3007 NONE
    Nwi_3008 3257296 .. 3257311 + -11.8  -2.90075   CATTTCGGAGTCGCA              GGGGGC TGAC GCCCCC               TCTACTTCAGAAGCA  71 359
    Nwi_3017 3264155 .. 3264185 +  -6.8  -2.69977   AAATCAAAATCATGG       AGCCCGCTTCTGAT TTT ATCAGAAGCGGAAA       TGCTCTATGCGCTCT  50 89
    Nwi_3019 NONE
    Nwi_3020 3268310 .. 3268350 +  -6.7   -4.3208   CAGTCAAAAGGATGA  GGCCGCAGTCTGATTCGAC TCC GTCGGGACAGACTAGAGCC  TTTTCGCTTCTGACG  72 116
    Nwi_3022 3271756 .. 3271774 +  -4.5  -3.01924   GCGCAATGTCATCGA             GACCGTC CGCGT GACCGTC             TCTTGAGGGAGGCTC  47 1
    Nwi_3023 3272164 .. 3272192 + -14.7  -3.37876   AAGGCTTAAGAGCCT        TTCCGCTTCTGAT TGA ATCAGAAGCGGGG        TTCTGCAGTATTATT  87 65
    Nwi_3028 3279372 .. 3279389 +  -7.7  -3.57263   CTCTGGCGCCATTGA             CAGG-GGC TGC GCCGCCTG             TTTGAAAATACCGAT  62 131
    Nwi_3029 3281133 .. 3281151 +  -3.7   -3.7108   CACCTCACAGGTCTC             CGCATCG GAGCG CGGCGCG             TTTCAATGTGAGAAT  54 94
    Nwi_3030 NONE
    Nwi_3031 3285358 .. 3285390 + -20.1  -2.63596   GAGGATCTATCACGT      TGATGGTTTGGATCG CTT CGATCCAAACCATCG      TGATCTCGGGTCAAG 100 162
    Nwi_3033 3288538 .. 3288559 +  -7.1  -4.07455   CTTACCACATCGTCT           GCCGGGCGC GCTC GAGCCAGGC            TTTGTCATATTCCTC  68 215
    Nwi_3036 3292883 .. 3292915 +  -5.3  -3.59109   GTCGGCCAGCACGGC      GTCCCCGGCCTGGGC TTC GAGCAGCGCGGGGGC      TTGTGTGATGTCTCC  55 481
    Nwi_3047 NONE
    Nwi_3048 NONE
    Nwi_3049 3311077 .. 3311117 +  -4.5  -3.53224   CTGGTGCCGTGGGCG  GAGGCGTAATCGCGATGTC GTG GCTTTCGCGGCTGCACCTC  TTTCGCAACGCGATC  53 17
    Nwi_3050 3312075 .. 3312133 + -11.3  -2.71924   AAATAGAAAGATAAG -CGACGGGTCTGATTCAACGGGGTTGAAT CGG ATTCAACGCAGTTGAACCAGACTC-TCGC GTTTCGCGCGCCATG  66 110
    Nwi_3051 3314676 .. 3314716 + -18.5  -3.19602   TGCGTCCGTCAAGTT  CTAGAGCCTCGCTTTTGAT GGA ATCAGAGGCGAGGCTCTAA  TCTTGATCTAACGCG 100 22
    Nwi_3052 NONE
    Nwi_3053 3317122 .. 3317158 +  -2.8  -3.42395   GCGTATCGTGCGTGC   GCCGTCGGACAAGCCGGG TTT CCCGGGA-G-CCGGCGAC   TGTTTCAATCCTGCG  47 296
    Nwi_3054 3317427 .. 3317437 +  -3.2  -2.53876   GATAGAAGCGCGCCC                 TCGC AAC GTGA                 TGCATTCCGGTGCGA  39 67
    Nwi_3055 3321141 .. 3321162 +  -8.7  -3.01712   ATATCTTCATGGCGG           CGCTGGC-GC ATC GCTGTCAGCG           TCTTGAACCGGGCGA  56 503
    Nwi_3060 3326437 .. 3326457 + -10.4   -4.2349   GTACTGAGGATGAAA            TGCCCGGT CACCC GCCGGGCA            TTTTCAATCTCCAAG  82 84
    Nwi_3061 3327301 .. 3327332 + -10.9  -3.41222   GCTCCCAACAAAGGC      CGT-CATGGCCGGG CGTGA CCCGGCCATCCACG      TCTTTGACGTTGCAA  73 77
    Nwi_3062 3328590 .. 3328633 +  -6.6  -2.78384   AGCGCGGACAGATAG GCGACGAAGATCACC-GTGCC GAT GGCGCTGGTGAAATTCTCCGC TGTAATCGCAAGAGC  48 339
    Nwi_3064 3330569 .. 3330587 +  -4.5  -3.28712   AAGGCCGCCAAGTTC             GCCGC GAAATAAAA GCGGC             TTGTGCCGCGCAGAC  49 14
    Nwi_3065 NONE
        truA 3332788 .. 3332812 +   -10   -2.6155   GGTGCAGCGTCAGCA         G-CGCCAGCGT GGCC GCGCTGGCGGC          ATTGATCTTGCCGAC  58 489
    Nwi_3077 3342604 .. 3342642 + -12.7  -4.11216   CTTAATACAATCTAA  CCGTTTCAAAAACACGAT TTGA AACG-GTTTTTGAAACGG   TTTTCGCCGTGGCAC  93 357
    Nwi_3079 NONE
    Nwi_3080 3345378 .. 3345395 +  -9.9  -2.50816   GTCACTGGCTGGCAG             GTCGGAT ATTC ATCCGAC              ATTGCTCGCTCGACG  59 474
    Nwi_3083 NONE
    Nwi_3084 3350591 .. 3350631 + -11.2  -3.05844   TCACATGCGCACCGC CACCGAAACC-G-TCGAGGC GCG GCCTCGAGCAGGTGTCGGCG TATTGGAATCCCCAG  66 190
    Nwi_3096 NONE
    Nwi_3097 3357860 .. 3357881 +  -8.7  -3.05816   AGCAACGCGAAGCAG           CTTGTCGCG GCGA TGCGACAGG            TTCCGTCGACGGTCG  60 65
    Nwi_3101 3362934 .. 3362944 +  -2.4  -3.96534   CGACCTCAGATGGCG                 GCGC GCT GCGA                 TTCTATTGTTTTCGA  56 251
    Nwi_3102 3363547 .. 3363573 +  -2.9  -4.15044   GCGCTTTAGTCCTTA        CG-TCCTTGACG GCTT CGGCGGGGATCG         TTTGTTCCGAAAACG  60 141
    Nwi_3105 NONE
    Nwi_3106 3366164 .. 3366191 + -14.9  -3.19205   GGGAGAGTTCCATCA        CAGAGGCTGCC CAATGA GGCGGCCTCTG         TATTAGGTTCCTTTG  87 189
    Nwi_3110 3369760 .. 3369778 +  -2.4  -2.57132   ATGCGGAGACGGTGT             GATGAAGG CAA CTTTGATC             GTTATCCAGAACCAG  38 24
    Nwi_3111 3370282 .. 3370296 +  -6.4  -3.77464   AGGCGGCCTGCAGGT               GATGCT GCA AGCGTC               TTTGGTGGATGGTCT  61 172
    Nwi_3115 NONE
    Nwi_3116 3373329 .. 3373345 +    -8  -2.83164   TGAGCACCGGTTTGA              TGTGCG TCCGT CGCACA              TCTACTCATGCATAG  54 163
    Nwi_3119 NONE
    Nwi_3120 3376254 .. 3376270 +  -3.6  -2.64155   GGCGCGTGAAGGTGG              GGGCCA ACTAA TGGCAC              TCGGTTTCCGGCAGC  42 15
    Nwi_3121 NONE
    Nwi_3122 3378640 .. 3378653 +  -3.1  -4.17048   CGAGAACGCGGCGCT               TCGAC ATCA GTTGA                TTGTTTTGCGGCGCA  60 109
    Nwi_3123 NONE
    Nwi_3124 NONE
    Nwi_3125 NONE
    Nwi_3126 3381549 .. 3381567 +  -3.9  -3.36273   ACGGTAAGGCGGCGG            CGGTTGTG GAGG CA-AACCG             TTGATGTTGCCAAAC  49 3
    Nwi_3127 3382445 .. 3382470 +  -7.6  -3.72027   CTGGCTCCGCAGGTT         GCTCC-CGATC CTTGC GATCGTGGGGC         TTATTGCTGGACCGT  65 183
    Nwi_3129 NONE
    Nwi_3130 NONE
    Nwi_3131 3388148 .. 3388164 +    -3  -3.79251   CTGATCATCGGCGCG             GCACAGG CGGC CCT-TGC              TTTCATGCTACCGTG  55 270
    Nwi_3132 3388568 .. 3388580 +  -6.9  -2.92522   TTCGCACACTATCGC                GGGTC ACA GGCCC                TCTGATCTTAAATCA  53 8
    Nwi_3134 3391890 .. 3391903 +  -2.3  -5.35815   ATGTCATCGAGGCGA               CGTTC GTCA GGGCG                TTTTTCTTTGGTCTC  88 451
    Nwi_3138 3397788 .. 3397798 +  -8.2  -3.37056   CTGGGACGCCCCATC                 GGGC AAA GCCC                 TTGTAACTAAGTCCT  61 130
    Nwi_3140 3400177 .. 3400187 +  -8.2  -3.80464   TCGAAATGCGGGCGA                 GCCG CAC CGGC                 TTATTCCCTTGTTTT  68 159
    Nwi_3143 3401257 .. 3401277 + -15.4  -5.04249   TCGCCATTCCCAGAA            GGCCCGGC CGAGC GCCGGGCC            TTTATTTTTTGCGCG   0 61
    Nwi_3142 NONE
    Nwi_3141 3400168 .. 3400182 -  -7.1  -3.71687   CGAAAAGATTCGAAA               TGCGG GCGAG CCGCA               CCGGCTTATTCCCTT  63 124
    Nwi_3139 3398229 .. 3398257 - -10.1  -2.60496   GGCCTCTCCAAACAC        CGCCGGGATGATG GAC CCCCTCCCCGGCG        CAACAGGTCAGCAGC  62 33
    Nwi_3137 3394546 .. 3394558 -  -9.1   -3.9279   ACCGAATCTCACAAA                CGACG GAC CGTCG                CCGCGCTTGCGGGCC  72 243
    Nwi_3136 NONE
    Nwi_3135 3391112 .. 3391127 -    -4  -3.21276   TCTCGGTTTATAAGA              GCGA-AG GCC CTATCGC              CATGGTCGGCGACGG  47 415
    Nwi_3133 3388825 .. 3388846 -  -4.4   -4.1891   TTGCTGCAAGACAAA           GCCTTAAG TCTTGT CTTATGGC            GCGACTATGGTTGTG  64 19
    Nwi_3128 3381909 .. 3381945 -  -4.9  -3.14344   GAGCGCGGTGATGAA    GGCACAGATCGATTGGA TTC CCCTGTCGGTCGGCGCC    GTCCGGCCGACGCAA  47 447
    Nwi_3118 NONE
    Nwi_3117 3372790 .. 3372822 -  -5.3  -3.59109   GGAGACATCACACAA      GCCCCCGCGCTGCTC GAA GCCCAGGCCGGGGAC      GCCGTGCTGGCCGAC  55 243
    Nwi_3114 NONE
    Nwi_3113 NONE
    Nwi_3112 3369843 .. 3369881 -  -2.3  -3.37522   AGCTGATCCAATCAA  GCGATGCCGCCGATCGTG CGCG CATGGT-GGCGCAATCGC   GCCTTATCGAAGCCT  45 409
    Nwi_3109 3368174 .. 3368184 -  -3.2  -2.78816   GTAGTTCCGATCATA                 CGCT CCC AACG                 TCGGTAGACTCTGCA  41 10
    Nwi_3108 3367588 .. 3367601 -  -8.1  -2.79831   TGAAGTGCCACCATA               CGCCT GATC AGGCG                CTATGCGTATCCAGC  54 116
    Nwi_3107 3366668 .. 3366681 -  -9.5  -3.37796   GGTGAGCACTCATAA               CGGCG CAAG CGCCG                TCATCAGGGGAGGAT  67 64
    Nwi_3104 NONE
    Nwi_3103 3363423 .. 3363458 -    -4  -3.32765   AAGTCCAGATACGAA    GCGCGCTAACCATAAAA TCT CTCGATGGTTCG-GCGC    AGTGCATTATCAGCT  49 104
        lpxD 3359985 .. 3360006 -  -5.7  -4.32233   ACAAAAATGGGAAAA           GCGCGCCGA GGAT TCGGAGAGC            GCTGTGGACTCTTAT  69 167
    Nwi_3099 NONE
    Nwi_3098 3357800 .. 3357816 -  -2.2  -4.18197   ATCGCCGACGCAAAA             GACAGCC TGAC GGC-GCC              GTAACTGAAAGCAGC  59 257
    Nwi_3095 3356530 .. 3356540 -  -2.4  -3.62046   TTACGCTGTGAAGAA                 GCCG CGA CGTC                 AATCATCCAGCTTCT  47 24
    Nwi_3094 NONE
    Nwi_3093 3355785 .. 3355808 -    -3  -2.98823   CCGCCGCGAGAGAGA          GGCGAAAGCT CATC AGCCGTTGCC           GCGCGGCGTTCCAGC  42 14
    Nwi_3092 NONE
    Nwi_3091 3354990 .. 3355003 -  -3.1  -3.61398   CTTTCCCCGGAAGAA               GCG-GA CGC TCACGC               AGGTTGGATTAGCGC  49 34
    Nwi_3090 3354219 .. 3354235 -  -5.8  -3.19936   AAGTATTGAATGTAA              GCTGCC AAATG GACAGC              CTCCGTGGCGTCGCT  51 55
    Nwi_3089 3352573 .. 3352595 -  -6.9  -4.54727   CTCCTGAAACGAAAA           TGGCCCGGC GGAAT GCTAGGCCA           TGAGGTCGAAGGGAG  76 76
    Nwi_3088 NONE
    Nwi_3087 NONE
    Nwi_3086 3350775 .. 3350790 - -11.8  -4.39998   GATCGACAGAAGAAA              GCCGCC CGAC GGCGGC               TCCTCGGATGCGCCT  93 173
    Nwi_3085 3350437 .. 3350458 -  -2.9  -3.23692   CATGACGACGATCAA           CGCCGAG CCGGAAAC CTCGTCG            AGCCGATAAGACCCT  45 54
    Nwi_3082 3347673 .. 3347689 -  -3.5  -4.46212   GCCGCGAGTACAAAA              CGCGTCG ATT CGGCGCT              TTCCTCATCTGATGA  66 334
    Nwi_3078 3342604 .. 3342642 - -12.7  -3.29147   CTTAATACAATCTAA  CCGTTTCAAAAACACGAT TTGA AACG-GTTTTTGAAACGG   TTTTCGCCGTGGCAC  79 59
    Nwi_3076 NONE
    Nwi_3075 NONE
    Nwi_3074 3337903 .. 3337926 -  -3.8  -3.15579   TCAATTCCGCATCAA          GGCCGGTT GTCATGCG AACAGGCC           TTCCCGGCATGGCGT  45 165
    Nwi_3073 3337251 .. 3337269 -  -2.3  -2.93089   GATGATCCGAAACCA             GCCGAGG TGCGT CATCGAC             GATGATCTCCTATCA  40 18
    Nwi_3072 3336791 .. 3336811 - -11.1  -2.57211   ACGCGTTTTCATAAC            GCGAACCGG AAT CCGCTTCGC            TCGAAAACGCTATAA  66 75
    Nwi_3071 NONE
    Nwi_3070 NONE
    Nwi_3069 3334049 .. 3334088 -    -2  -2.79796   GGGCAGCGGATGAGA  TCGCGAGCGATGGAAAGCG CGT CGTTTCCCATCGC-CGTCT  CAGTCCCTCAGTAGT  39 25
    Nwi_3068 NONE
    Nwi_3067 3332316 .. 3332326 -  -5.4  -3.05463   ATCCCCCTCAGGCAA                 GATC GAT GATC                 GCTGTCATGCGCGAA  49 59
    Nwi_3063 3328112 .. 3328124 -  -3.3  -2.52543   ATCGGCGTGAAGCGA                GGCGA CAT TCGCG                TGCTCGGCGCGGCCG  39 262
    Nwi_3059 NONE
    Nwi_3058 3321962 .. 3321972 -  -4.6  -3.48276   GCTCGCGCGACAGAA                 CCCG CTT CGGA                 TTGGCGGCGAAAACC  53 508
    Nwi_3056 3320753 .. 3320795 - -17.2  -4.20868   GCGCCAAAATAACAA TCTCAAGCTTCGCCTTTGAT CCA ATCAGAAGCGAAGCTTGAGC AGTAAGGACAACATG 100 76
    Nwi_3045 NONE
    Nwi_3044 3302061 .. 3302088 -    -9  -2.88579   TTAAGCCCCCATACA        CAGGCCCCGGCA GAGA CGCCGGAGCGCG         GTTACAGAGTCAGAC  59 81
    Nwi_3043 3299427 .. 3299456 - -15.8   -2.6381   AGAATGCGGACATGA       GGGAACC-GCGGC GAGCG GCCGCTGGTTCCC       CGAGAGATCGTTGAG  84 150
    Nwi_3042 3298260 .. 3298276 -  -4.3  -3.56092   TCACGAGCTTCGAAA              GACCGCA AGC CGCTGTC              GCCCGGCGACGATGT  51 75
    Nwi_3041 3297456 .. 3297471 - -11.8  -5.27938   ATGCCCAAAGAAAAA              CCCCGC CGAA GCGGGG               TTGTGATTCAGGCTA 100 165
    Nwi_3040 3294484 .. 3294505 -  -3.7  -3.86944   TTCACAAGGATTAAA           GCAAGG-ATG GTT CATGCCGTGC           GGCCCGCGGCGGAGC  57 15
    Nwi_3039 3293417 .. 3293429 -  -5.5  -2.79023   GAACCCTATGAATCA                GCGAT CAG ACCGC                CTGGGAATCCTGAAT  47 52
    Nwi_3038 NONE
    Nwi_3037 3292484 .. 3292538 -  -8.9  -3.55219   AATGCGACCAGACAA CCAT-TTCTAGAGCATGGTCCGATTCA GCT TGA-TCGGATCATGCTCTAAAGCATGA TCCCGACCCGAAGGA  66 106
    Nwi_3035 3289259 .. 3289275 -  -2.2  -4.02817   CGTCCAGAAGAATAA              GGGG TCCGGGCCG CCCC              GCTATTATACCACCC  56 30
    Nwi_3034 3288406 .. 3288452 -    -7  -4.54727   CGCGTCAAATCAAAA TCATAGAGCC-T--CGCTTCTGAT TCC ATCAGAAGCGGAAAGGCTCTA-GA TCATGATCCGATCAA  76 97
    Nwi_3032 3285129 .. 3285143 -  -2.1  -3.83026   TGGCGCCACAGCAAA              CG-GGT GTTG ACCTCG               GGCGCGGAGATCGCC  55 321
    Nwi_3027 NONE
    Nwi_3026 NONE
    Nwi_3025 3274147 .. 3274158 -  -4.4  -3.37344   CTTCCATTGAATCAA                CTAC GCCA GTAG                 CGATCTTCCCAGTTC  51 10
    Nwi_3024 3272254 .. 3272305 -  -2.5  -4.07885   CACTTCGCCGGAAAA CGCTCTAGAGCCTTTTCGCTTCTGAT GTA ATCAGAAGCG--A-GGCTCTATATTG TTGTTTTGACGCGTA  56 201
    Nwi_3021 3268264 .. 3268274 -  -2.4  -4.12188   GCATGATCCCGAAAA                 GCGG GAT CCGG                 TTTCCGGATAGGATC  59 197
    Nwi_3018 3263914 .. 3263928 -  -2.7  -4.07687   AGGCGGCCTTGAAAA               CCCGC TTGGT GCGCG               CGCGATGTATCTGGG  58 287
    Nwi_3016 NONE
    Nwi_3015 3261320 .. 3261332 -  -5.5  -2.79023   GAACCCTATGAATCA                GCGAT CAG ACCGC                CTGGGAATCCTGAAT  47 17
    Nwi_3014 NONE
    Nwi_3013 3260482 .. 3260519 -  -2.6  -2.52676   CAGCGTCGCAAGCCA   GGCGATGTCAGCCTCGG GAATG CCTAGGCCGG-ATCGAC   ATTCACGGCAGCCAG  38 28
    Nwi_3012 3260020 .. 3260039 -  -7.8  -3.26471   CCATTGCCACACGAA            GACCTGCGC CGC GCGC-GGCC            GTCAAGATAAACCAT  59 138
    Nwi_3011 3259558 .. 3259575 -  -6.2  -2.73124   CCGCATTCCCTAAAT             CGCGAC TTCGTC GCCGCG              CCGGGTCGGGCTCGA  49 201
    Nwi_3010 3258919 .. 3258931 - -10.5  -3.53811   GCCATCCGGGGGAAA                GCGGC ACA GCCGC                CCGAAACCAGGACCG  71 167
    Nwi_3009 3257207 .. 3257232 -  -6.2  -4.41844   AAAACCCGCAGAAAA        TGAGCCGCCGTC CGGC GACGGCG-C-CA         TCTCCAATCAGGCTG  74 209
    Nwi_3005 3253643 .. 3253659 -  -6.5  -4.09739   GGAAGCGGCCGAAAA              GTCCTTC CGC GAAGGGC              TGGCGATCATGGAGC  68 239
    Nwi_3001 3247642 .. 3247662 -  -6.8  -3.14463   AACGCTCGCGATCAA           GCCG-GGCC ATCT GACCGCGGC            CTTCATTCCGGTGGC  51 136
    Nwi_2995 NONE
    Nwi_2994 NONE
    Nwi_2993 NONE
    Nwi_2992 3236025 .. 3236035 -  -8.2  -2.52464   CGTGGCGGCAAGCCA                 CGGC CAG GCCG                 ACTGAAACGAGCGAA  53 60
    Nwi_2991 3235415 .. 3235434 - -12.8  -3.10715   GGCAGCAGCACCGAA            GGCGCGGG ACAC CCCACGCC             TGACATATGCCATGG  76 94
    Nwi_2990 3233295 .. 3233308 -  -3.7  -3.60805   AGATCGCACCCGAAA               CGCTG CTCA CCGCG                CGGCTCTATCCGGAT  53 484
    Nwi_2988 NONE
    Nwi_2987 3230802 .. 3230837 -    -9  -4.11216   CTGCGAGCGGGAAAA    CTGCGCGC-AGCGGG CCGACCC CCCGCTCACGCGCAC    GCTGATCCTAGACGA  72 176
    Nwi_2985 NONE
    Nwi_2984 3227568 .. 3227603 - -22.6  -3.14132   CGCCTGCTGGATGAA    CAACGGCCCCGCCCGA TCTG CCGGGCAGGGCCGCTG     CTTCCTTGGACGCTT 100 164
    Nwi_2983 3226721 .. 3226749 -  -6.6  -3.91716   CCATCCGGGAAATAA       CG-GCCGCGCAGG GATC CCCGCACCGCGCG        TCCCTCACCGTCTCA  64 38
    Nwi_2980 3222622 .. 3222667 -  -4.5  -3.23174   ACATCCTGACAAAAC CTTTCGGGGCCGGATGCAGGC GTTG GCTTGCCGCGAACGCCGAAAG CCTGCTCGGGCGTCG  49 69
    Nwi_2979 3221886 .. 3221903 - -14.1  -3.64685   AAAACGCTCTAATAA             GGCCCGC TTTC GCGGGCC              TTATGGTGATCGTCC  95 48
    Nwi_2978 3219429 .. 3219461 - -10.4  -4.28254   CTGCAACACGCAAAA      TTCCCGCCCCGCGC TCATG GCGCGGGCCGCGAT      CTTATCCGAAAGCCG  85 88
    Nwi_2977 3218156 .. 3218185 - -10.5  -4.07885   GACCCGGCCGCAAAA       GCCGCGGCGCGCG AGGC CGAGCGGCGTGGC        CTGCGTTGCTTCAAG  80 319
    Nwi_2976 NONE
    Nwi_2975 3216002 .. 3216024 -    -4  -3.84284   CTAAAAGTTAGCAAA           GGCTCCCCGC ACG ACCGGAAACC           GGCGATCAGCCCCAG  57 31
    Nwi_2974 3215525 .. 3215539 -  -7.8  -3.82083   CCATCAGAAGCGAAA               CTGCCC TAA GGACAG               CCACCTGCCTTAATC  68 35
    Nwi_2973 3213633 .. 3213657 -  -8.5  -2.99871   CGTCAGATCAAATCA          GCGAGCCCC GAATCAT GGAGCCCGC          TTCTGATTCCGTCAG  59 168
    Nwi_2972 3212180 .. 3212190 -  -3.2  -2.95298   CCGATTTAGGAGAGA                 CGAT GAC ACCG                 AATACTTAAGAGCTG  42 101
    Nwi_2971 3211219 .. 3211241 - -17.7  -5.64274   CGACGCATAAAAAAA           CGGCGCGGG GAAAT CCCGCGCCG           TTAAGAACCTCAAGA 100 53
    Nwi_2970 3210065 .. 3210082 -  -8.4  -2.58999   CTTCCAGATAGCAAG             CCTCCC GTTGGG GGGAGG              TGTCCCGCCGCCGTG  57 178
    Nwi_2969 3208865 .. 3208875 -  -4.6  -4.73092   AGAAGTGAAAAGAAA                 GACG CTA CGCC                 GCTTTCGCAAGCGAG  76 19
    Nwi_2968 3207000 .. 3207033 - -10.3  -2.56095   GCGACAGTCAATCGA     GTCCCGCTTCTGATA ATAA CATCAGAAGCGGGTA      GGATGGGCCGGCGAT  62 65
    Nwi_2966 NONE
    Nwi_2965 NONE
    Nwi_2964 3201959 .. 3201989 -  -9.8  -3.02038   AATCAAGATTATAGA       GCCTCGCTTCTGAT TCC ATCAGAAGCGAAAA       GGCTCTGACGTCAAC  64 89
    Nwi_2962 3200591 .. 3200639 -  -9.6  -3.53012   CTGCCCCGCCGCAAA CTCGACACGGCATCCGCGGAAAC GAGA GTTCCGAAGGACGCCGCGT-GAG AATTCCGCGTATCTG  69 116
    Nwi_2957 3196349 .. 3196389 -  -2.4  -3.32963   ATTTTCACGTCACAA GCGAGGCGGCG-GCTTACG GCCT CAAAAGCGCGCCTTCTGGC  ATCACCCTTCGACGC  46 71
    Nwi_2956 3194600 .. 3194611 -  -3.6  -5.00616   TGTTCGCGTAAAAAA                CGCG GCGC CACG                 ACAATCCAGAGCTCG  78 67
    Nwi_2951 3185227 .. 3185239 -  -5.5  -4.10007   AGAAGGCGCGGAAAA                CGCTA AAA CAGCG                GCGTGCCTGGCACGA  66 15
    Nwi_2946 3180911 .. 3180947 -  -7.4  -3.83026   CCTCCGCAGATCAAA   GTGCGGAAAAGC-CCGCC AAC AGCGGGGCTTTTTCG-AC   AGTCTCTGGAAATGC  66 207
    Nwi_2942 NONE
    Nwi_2941 3176188 .. 3176201 -  -4.5  -3.66028   GATAATGTCGAAGAA               GGTCA TAGC CGACC                AGGGGATTGAGCTTT  56 327
    Nwi_2937 3174173 .. 3174193 -  -6.1  -3.70902   GCTCTCATAGCCAAA            TCCTCCTTG GAG CAAGATGGA            TACGAGCGGACGTCG  61 240
    Nwi_2936 NONE
    Nwi_2935 3172800 .. 3172814 -  -4.2   -4.1822   GGTTATGCCAAGAAA               CCGAAA TCT TTGCGG               ATTGGGCGCGCCATA  62 323
    Nwi_2929 NONE
    Nwi_2928 3163863 .. 3163890 - -15.6  -3.85698   CCGTTCGGGGAGAAA        GGCTCCGTCGTC AGGA GACGACGGAGCA         GGACATCCGGGCCGG 100 82
    Nwi_2927 3162629 .. 3162639 -  -2.4  -3.17714   TCAAATCTTCACCAA                 GCGC TTC GCGT                 GGGGAGTGCCAGCGC  44 258
    Nwi_2925 3161375 .. 3161393 -  -3.7  -3.78775   GCGGTGACGATGAAA             CGCAAGG GTCGG CCCAGCG             CATCGGCGAGCATGT  54 53
    Nwi_2924 3160772 .. 3160808 - -10.8  -2.80816   CTTCCAGCGACCATA   GCGCTCCGGCAGGTCAC ACCA GTG-CGCGCCGGATCGC    AGCACCCACAGGCAG  63 256
    Nwi_2923 3159744 .. 3159759 -  -4.7  -4.30576   GGCTGACCACCAAAA              TCCAC GCGCTG GTGGA               TGCCTGCGGCCTGCC  67 452
    Nwi_2920 NONE
    Nwi_2919 3157341 .. 3157363 -  -4.9  -3.57462   GAGTTCATCTGCAAA          CGAT-GGACT TCAG AGCCCGATCG           ATTCATCATCGATCC  55 68
    Nwi_2912 3149180 .. 3149204 -  -2.8  -3.75153   CTGCCGCAATGCAAA          CGCGACGATC GGATT GATCATGGCA          AGCTATCGTACCGGT  52 40
    Nwi_2911 3146027 .. 3146037 -  -2.4  -2.76696   TGCCTCTTCAACAAC                 CTCG GCT CGCG                 AACCGACCTTCTATT  39 36
    Nwi_2910 3144401 .. 3144458 -    -8  -2.95491   AAATGCGACCAGACA GCCATTT-C-TAGAGCATGGTCCGATTCA ACT TGA-TCGGATCATGCTCTAAGGACAAGGC CAGCCTCGTTCACTT  56 6
    Nwi_2908 3142865 .. 3142886 -  -5.1  -3.34715   CACTCGCGGGAAAGA           TC-CGACAGC GAA GCCGCCGCGA           CTCTCCGGTCGCAAA  51 512
    Nwi_2906 NONE
    Nwi_2905 3140672 .. 3140694 -  -3.2  -3.64822   ATCTTCGCAGCGAAA           GACGTGCGGC GGT GCTGCCCTTC           TTGTTTTAACGCGTT  52 225
    Nwi_2898 3133724 .. 3133738 -  -4.2  -3.53012   GGTCTGCTGCTGAAA               GACATC GAG GCTGTC               GGCGGCGAGGGCGAT  51 56
    Nwi_2897 3133005 .. 3133034 - -15.7  -3.67775   ACCCGGAGGGAAGAA       CCGCCGAGGCGGT GGTA AGCGCCTCAGCGG        TCGTAGCCAGCGCCA 100 128
    Nwi_2896 3131157 .. 3131180 -  -5.2   -3.6422   GACGCCTGGAAAAGA          GCCGGCGGACC GGT GGTC-GCGGAC          TGAATCAGCGGGATC  58 157
    Nwi_2893 3128038 .. 3128052 - -11.4  -2.52834   TACGCGATGATCAAT               GCCGAG GAA CTCGGC               GTCACCTCGAAGAAT  61 335
    Nwi_2888 3119430 .. 3119450 -  -3.1  -2.70143   ACGGTAAGCAGACTA            CTGACACGC CTC GCAGGTCGG            ATCATCGACGCGGCA  40 2
    Nwi_2887 3118109 .. 3118150 - -10.7  -2.63164   CTACAGGCAAGGAAT GCGATCG-GGCGCCGGCTCC GAT GGAGCCGGCATATCGTCCGC GATCGTGCTCAATCC  62 34
    Nwi_2885 3116800 .. 3116816 -  -2.9  -2.78018   ACGTTGGAGGAAGCA              GCGGTTA TTT CAACTGC              ACGCGCCTGGGCCGG  41 53
    Nwi_2884 3115873 .. 3115893 -  -8.9  -3.25223   CACCTACATGACCAA            CCGAACGAC CCG GTCGCACGG            TCCCGCCACATGCCA  63 268
    Nwi_2883 3115109 .. 3115122 -  -4.5  -4.91712   CGGAATCCAGAAAAA               GTCCC CGTC AGGAC                GGGCGCGGGAGAGGC  80 175
    Nwi_2882 3113883 .. 3113898 -  -5.4  -4.07568   CGCTTCGCTCGAAAA              CGC-TGG GGT CCACGCG              TCCGCTGAATGCGAA  64 104
    Nwi_2881 3111255 .. 3111275 -    -9  -2.50113   GATCACGTGAGCAAT            CGCTGTGA CCGGT CCACAGCG            CCACAGCCGCGAATG  57 49
    Nwi_2880 NONE
    Nwi_2879 3109547 .. 3109573 -  -9.4  -2.66611   AAAAAATCGTAGAAC         GTTCGTGCACAG AAA CTGCACACGACC         CCCTTCTAACTATTT  60 136
    Nwi_2877 NONE
    Nwi_2876 3107333 .. 3107352 -  -6.4    -4.208   CTTGAAAATCAGAAA            CTTAGAGG GCGT CCTCAAAG             GCCATTTGCAGCCTT  69 20
    Nwi_2869 NONE
    Nwi_2868 3100848 .. 3100860 -  -4.7  -3.95674   AAAACCCGCAAAGAA                GGCGG CAG CAGCC                CGCTCAAAAGCACCG  62 358
    Nwi_2867 NONE
    Nwi_2866 3099284 .. 3099321 - -20.1  -3.58343   CTGATCAGTCTCAAA   TTATCTGACGACGGACA GGGG TGTCCGTCGTCAGATGA    ATTGAGACTGTTCCG 100 82
    Nwi_2862 NONE
    Nwi_2861 3093920 .. 3093932 -  -4.7  -4.57073   GACTTTCGGTAAAAA                CGCCG CCG CGGCT                CGGCATAGTAACGGT  72 150
    Nwi_2853 NONE
    Nwi_2852 3084757 .. 3084771 -  -9.2  -3.00298   GCCGCGAAGGAGATA               GCCGGC GAG ACCGGC               TTGCCGCATCACGTC  59 444
    Nwi_2850 NONE
    Nwi_2849 3080904 .. 3080959 - -12.7  -2.84636   TTCAAAATAAACCCA TCCCGCTCTAGAGCATGATCCGATT AAGTTG AACCGGACCATGCTCTAGAAATGGT TGTCTGGTCGCATTT  73 364
    Nwi_2848 NONE
    Nwi_2847 3079545 .. 3079589 - -10.6  -3.05384   GCCGCGGGCAGCGAA GGC-TTGGTCGCGCGCACCGT TCCG ACGGCGCAAGCGACCGTTGCC GCAACATCAGGGCCG  66 314
    Nwi_2845 3074253 .. 3074273 -  -5.3  -4.68593   TTTACGATGCAAAAA            CCGCGGGAC GCA ATCGCACGG            TGTTTGCCGGGCTCA  75 402
    Nwi_2839 3068989 .. 3069003 -  -8.5  -5.98675   GATAAAAAGAAAAAA               GCCCC GCTTG GGGGC               CTCGTGGCAGGTTCG 100 256
    Nwi_2838 3067892 .. 3067911 -    -5  -3.74747   TTAAGCCGCATTAAA            CGCTCT CGGGTTGC AGAGCG             TCAAGAATCGGTTTG  56 1
    Nwi_2837 3067289 .. 3067304 - -11.8  -2.74248   GAAGAGCCTCGAAAG              CCGGCC GCCA GGCCGG               GTCAGCAAGGAAGCG  70 27
    Nwi_2836 NONE
    Nwi_2835 3065534 .. 3065559 -  -7.5  -3.51032   AGTCCGCAAGCAGAA         CGGGCGGC-CGA AGA TCATGCCGCCTG         CCAACTATCTGCCCA  60 328
    Nwi_2831 NONE
    Nwi_2830 NONE
    Nwi_2829 3063109 .. 3063125 -  -2.1  -4.50976   CGGGAGACCAGAAAA              GACTAGC GGT GCCTGCC              GCAGCAGCTATTTCA  64 38
    Nwi_2828 NONE
    Nwi_2827 3061602 .. 3061626 -  -2.2  -3.05384   GCGGTGGGCATGCAA         TGAGC-CTG TAACCTGT CAGTGCTCA          GGCTTGGGTATTTAA  41 23
    Nwi_2826 NONE
    Nwi_2825 3060209 .. 3060221 -  -4.8  -4.07885   CACTTCGCTCGAAAA                CGCT ATAGG AGCG                CGTCGATCCCTTCCG  62 15
    Nwi_2820 NONE
    Nwi_2819 3057084 .. 3057096 -  -2.7  -4.08216   CCATTCTCCGGAAAA                TAATG CAC CATCA                AATGCCGGGATCAAA  56 44
    Nwi_2818 NONE
    Nwi_2817 3054665 .. 3054686 -  -8.7  -3.05384   CCCTCGTGCATGGAA           GC-CGATGGC TAC GCCACCGCGC           TGATGGTGCTTGGAC  57 269
    Nwi_2812 3049230 .. 3049251 -  -3.6  -4.07568   GGCTGCGCTCGAAAA           CGCGACAG CCGTAC CCGCCACG            ATCATTCGCAAGGTT  60 59
    Nwi_2809 3047593 .. 3047619 -   -10  -2.72344   GCGGATCGTCAATGA         CGCCGCACCCAC AAA GTGGGAACTGCG         TTTCTCCGCTGCAAG  63 57
    Nwi_2808 3046955 .. 3046983 -  -9.6  -3.05384   CCCGGCGGCACGCAA       TGACGCCG-CACG ATCG CGTGACGGAGTCA        TGCGATGCTTGAACA  64 203
    Nwi_2807 3046070 .. 3046095 - -14.1  -2.96395   ATGCAGCATGACATA         GGCTTTCCAGC GCCC GCTGAAAAGCC          GGTAAACGCAGCAAG  82 178
    Nwi_2806 NONE
    Nwi_2805 3044259 .. 3044272 -  -3.7  -4.29738   CTACAGGCATGAAAA               GGCCG AGGA CGGCT                CAGGTCCGCGAAGGC  65 25
    Nwi_2804 NONE
    Nwi_2803 3041928 .. 3041959 -   -13  -4.51174   CGAGCAGAAGCAAAA      CGAAACGGCCGGGA GCGA TCCCGGCCGTTTTT       GTTCTTATTGAAGCC 100 78
    Nwi_2796 3032806 .. 3032824 - -11.7  -3.58522   ATCATGACCGGGAAA             GCGGGCA TGTGT TGCCCGC             CGACGCCCGGCCTAT  77 273
    Nwi_2795 3031452 .. 3031483 -    -3  -2.57132   TTCGCCCGCGAGAAC      CTGAACCGGCCGA TCGACCG CCAGCCG-CTCAG      CTCGCCAGCCGATCT  39 200
    Nwi_2793 3029439 .. 3029458 -  -4.8  -4.07885   CACCCGTCTCGAAAA            GGCGGCGG TATT CCGCAGCA             TCGAAAACCTGATGA  64 279
    Nwi_2789 3027110 .. 3027126 -  -7.9  -3.27951   GACGGCAGCAGAAGA              CTCGTCG CCG CGACGCG              AGCGAGACGCGAGTG  59 160
    Nwi_2788 3026734 .. 3026776 - -19.2  -5.18371   CGCGACAAAACAAAA TCATGGAGCCCGCTTCTGAT TCT ATCGGAAGCGGGCTCCAGGT CATCAACGCCAGTGA 100 28
    Nwi_2787 3026094 .. 3026124 -    -6   -4.1552   GATGCCGCGAACAAA       GCGCGGCTGCCGAT CTG ATCGGCATTGACGC       CGATGACGTCGGGCC  69 129
        dapF 3016643 .. 3016663 -  -5.4  -2.75844   GCCGGCAGCCGAAAG            TGATGACG TCGAC CGGCATCA            GGCCACCGACGCGAA  47 23
    Nwi_2775 3015029 .. 3015049 -  -4.6  -3.17051   GCCTTACCATGAACA            GCAGCGCC CCCGC GACGATGC            ACCACATCAATCGTG  47 369
    Nwi_2774 3013155 .. 3013183 -  -9.6  -3.86346   GGAGCCGCGCAGAAA        GCCCGCTTCTGA TTCCG TCAGAAGCGGAA        AGGTGTCAGGTGCGC  75 148
    Nwi_2771 NONE
    Nwi_2770 NONE
    Nwi_2769 3010527 .. 3010537 -  -4.6  -4.15565   TCCAGCACGCCAAAA                 CCGC AAC GCAG                 AGCTTTCTTGCCGAT  64 188
    Nwi_2766 3009031 .. 3009060 - -10.9  -4.11371   CAATAGTTTTTAAAA       CATGGTCCAATTCA ACC TGA-TCGGACCATG       CGCCAGCTGACGGTT  88 101
    Nwi_2762 NONE
    Nwi_2761 3001226 .. 3001237 -  -2.2  -3.40639   AAGCCCATGAATGAA                CCTC GTCA AAGG                 ACATGCTTAAGTCAA  46 84
    Nwi_2760 3000175 .. 3000197 -    -7  -2.52464   GCCCCGTTGAAGTTA           GATCAGTCCT TGT AGATCTGATC           GAAGATGCCGCCTTC  50 5
    Nwi_2759 NONE
    Nwi_2758 NONE
    Nwi_2757 2997172 .. 2997202 -  -3.2  -3.60098   ACTTCGGATTCGAAA       GGACACGAGCAA CCTGCAT TTGCTGGCGGCC       CTCGATTCCAGCCAT  49 213
    Nwi_2756 2996517 .. 2996535 -   -16  -2.90496   GCTGCCGTCAAAGCA             CCGGCGAC CAT GTCGCCGG             TCAAGCCGCTTCGCG  87 84
    Nwi_2755 2995155 .. 2995170 -  -2.4  -3.74693   GCTTATGCGATCAAA              TGGACC TTCT GGCCCT               CGCTCGCGGCCACGC  53 525
    Nwi_2752 2991983 .. 2991998 -  -3.2  -3.24747   GCTCGACACCATCAA              GATCGA CCAG TCGTTC               GTGCGCACCTCGACC  45 300
    Nwi_2749 2987540 .. 2987557 - -14.1  -5.75342   GCCGGGCAAAAAAAA             GCCGCCG TTGC CGGCGGC              CTTGAAGTTGATAAC 100 330
    Nwi_2748 2986610 .. 2986620 -  -8.2  -3.61398   GGGCTTCCTCAAGAA                 GGGC TGA GCCC                 CTTCTTCAGGTTGAA  62 129
    Nwi_2746 2984290 .. 2984338 -  -6.5  -3.76952   CGCATGGAATGGAAA CCCTGAGGGCTATTCCCTCCCGC CTC GCGGGAGAGATCAAGTCAAAGGG AGGGGAAAAATTAAG  61 44
    Nwi_2742 2979828 .. 2979850 -  -3.4  -3.14998   GATCGATGAAGAAAG          CCGGCATGC TGCGTT AC-TGCCGG           GCGGACGCTGTTTCG  43 16
    Nwi_2741 2976459 .. 2976473 -  -4.2  -3.33815   ATCTGCGGCAACGAA               TTCGTC CAC GCCGAA               CTCGTGAAGATCATC  49 225
    Nwi_2733 NONE
    Nwi_2732 2966532 .. 2966552 -  -5.3  -4.57341   AAGCCCGCGTAAAAA            CCGGCGC GGTTCAG GCCCCGG            TCATCATTCGCGAAA  75 407
    Nwi_2731 NONE
    Nwi_2730 2964962 .. 2964990 -  -5.2  -4.14598   TCGAACGAAATTAAA        GACCATGCCCGG TAGCG CCCGACACGATC        GCGCGCTCGGAGATC  66 67
    Nwi_2729 2964026 .. 2964045 -  -2.7  -5.46657   CACGTCAAGAAAAAA            TCGCGCG ATCCTA CGCGCAT             CATGAATGAAGGAGA  84 92
    Nwi_2728 2962253 .. 2962280 - -12.6  -3.37612   CCGAACGCCAATGAA        GCGGCGCGTGCG CTTG CGGACGCGGCGC         CATCGTTCGCATGCG  73 181
        ruvC NONE
        ruvA NONE
    Nwi_2724 NONE
    Nwi_2723 2958673 .. 2958689 -  -7.9  -2.70932   GCTTCGGTGCAAGCA              GCCGGTT GAA ATCCGGC              GCCGCGAAGCCGCAA  54 109
    Nwi_2722 2957814 .. 2957834 -  -3.9  -5.63517   CGCGCAAAGAAAAAA            CCAACAATC AGA GGCTGCTGG            CCGCGCGCCGGCGGC  89 86
    Nwi_2721 2957036 .. 2957066 - -24.2  -3.32993   GCAGGCACAGATGAA       GAAAGCCCGCCTGT CGG ACAGGCGGGCTTTC       GGATCGATGACGGGA 100 99
    Nwi_2720 NONE
    Nwi_2719 NONE
    Nwi_2718 NONE
        tolB 2952926 .. 2952973 -  -7.8   -2.9062   GCGACCAGACAACCA TTTCCAGAGCATGGTCCGATTCA ACT TGA-TCGGATCATGCTCCAGATT CTGTTTCAACTACGT  56 120
    Nwi_2716 2949965 .. 2949983 - -11.8  -3.72893   CAGCCGGCGACCAAA             GGTTAACG CTT CGTTAACC             ATTTGAAAAGCTAAC  81 363
    Nwi_2715 2949045 .. 2949055 -  -5.4  -2.72263   AGACGTTGCTCAAAT                 GCAT CAA ATGC                 CATGTTTGCGAAAGA  47 145
    Nwi_2714 2948400 .. 2948421 - -15.1   -5.1615   TGAAGACGCAAAAAA           GCCGGCACC CTGG GGCGCCGGC            TTGAAAACGACGTAC 100 49
    Nwi_2713 2947113 .. 2947162 - -22.5  -3.06831   TGAACTCGGACTCAA GCCTAGAGCCTTTTCGCTTCTGAC GGA ATCAGGAGCGAAAAGGCTCTAG-C ATTTCACCCGCCTTT 100 21
    Nwi_2712 NONE
    Nwi_2711 2945594 .. 2945614 - -10.4  -2.58714   GCGTATACCAATCTA           GGC-GCGGC GGCC GCCGCTGCC            AAGGGAACCGGACGA  62 102
    Nwi_2710 2943512 .. 2943534 - -16.3  -3.74347   CCTACAAATGGCAAA           CAGCCCGGC TTGCG GCCGGGCTG           TTTCGATGACGGAGC 100 73
    Nwi_2709 2940106 .. 2940127 -  -9.3  -3.19789   ACACGCAACAGGCAA           GCACGCGCC CGAG AGCGCGAGC            AAACATCGGACGTGC  66 308
    Nwi_2708 NONE
    Nwi_2707 2937348 .. 2937363 -  -6.8  -3.85698   GGCGGTTCCTATAAA              GCCGTC GAAA AACGGC               TGCTGGCGGCGATCC  64 367
    Nwi_2703 2933857 .. 2933880 -  -7.4  -3.81146   CTGGCGAAGCAATAA          GCCCCGGATCA GGC CG-TCCGGAGC          CAAACCAGCCGCAAC  66 157
    Nwi_2698 2930870 .. 2930900 -  -9.7  -3.44206   CAATATCCACTACAA      CGTCAGCCAGCCCG TGAG CGGGATGAC-GACG       CATGAATTTCTCGCC  65 301
    Nwi_2694 2926365 .. 2926380 -  -3.9  -3.54741   TATCAGCCCCTTAAA              CGCGA AACAGA CCGCG               ATTCCCGAACAACGG  51 5
    Nwi_2693 2925391 .. 2925405 -   -10  -3.40622   TATCGTGAAAAGACA               TCGCGT TTG ACGCGA               TCGTATTCTTGGCCA  69 95
    Nwi_2692 2924028 .. 2924055 - -14.9  -2.91395   ACTGCCGGGAGAAAG        GCTCCGTCGCC ATGCAA GACGACGGAGC         AGTACATCCGGGGCT  84 238
    Nwi_2691 2923300 .. 2923344 -  -6.4   -4.4078   CGCCGCCAAGGAAAA GCCGACCGATCAGCAGTATGGC GGC GCCACCCTGCTG-CCGG-CATC CGAAACCACGCGCAA  75 295
    Nwi_2689 2921577 .. 2921605 -  -5.8  -2.81559   ATCAGAAGCGGAAAG        GCTCTAGGCGGC GTCCG GCCGCAGCGAGC        GGGGCAGCGGGAAGA  47 0
    Nwi_2688 2920471 .. 2920481 -  -2.4  -2.52464   GCGCGGGCGAATTCA                 CGCC ACC GGCC                 CCAATATCGCGACGC  38 12
    Nwi_2687 2919964 .. 2919996 -   -12  -3.07962   GCTCACACTTCAACA      TCGTCATGGGAGGG CTCGC CCCGGCCATGACGA      TCCCGGGCGATCAAA  73 36
    Nwi_2683 2915638 .. 2915653 - -11.8  -4.98672   CTTAAAAATAGAAAA              CCCCGC CGGA GCGGGG               TTGAGTTCGTAAGCG 100 476
    Nwi_2679 2909833 .. 2909844 -  -7.2  -4.11216   TCTCCACCGTTAAAA                GGCG GCAT CGCC                 CGAAACTGCGGCCTC  71 112
    Nwi_2678 2909576 .. 2909600 -    -2  -2.70932   GGCCTTTTGGAACGA         CGCCG-GTTGA ACGC TCGCCGCGGCG          GCCCGACCCGGCCGA  39 41
    Nwi_2677 2909018 .. 2909071 - -15.5  -3.56562   AAAGCGACCAGACAA CCATTTCTAGAGCATGGTCCGAT TCGACTTG ATCGGATCATGCTCTAGAACGGG ATGAGGAAAAGTGTG  88 121
    Nwi_2676 2907670 .. 2907682 -  -5.5  -3.68351   TCGCCACGACGCAAA                TCGCC TAT GACGA                GGCGTTCGACGACGT  57 516
    Nwi_2671 2903975 .. 2903995 -    -9  -3.16742   GCGAACCGGTATCAA            TCCTCAGG TCAAG CCCGAGGA            CATGCTTCGCTCGAA  60 145
    Nwi_2670 NONE
    Nwi_2669 NONE
    Nwi_2668 NONE
    Nwi_2667 2899042 .. 2899085 -    -9  -4.42464   AACGCCTCAAAGAAA CACAGCC-TCCCGGTTCTGAT TCA ATCAGAAGCGGAATGGCTCTA AGCATGGAAGCAGCC  82 184
    Nwi_2666 NONE
    Nwi_2665 2896907 .. 2896928 -  -8.7  -4.08692   CAAGCTGTTCCAAAA           GCCATTACC GAAA GGTGATGGC            TTCTTCTTTTCCGGA  75 228
    Nwi_2662 2894131 .. 2894143 -  -6.9  -3.40597   TGCTTGACGTAAAGA                CCCCG CCG CGAGG                CATCAACGTCCCGAT  58 279
    Nwi_2661 NONE
    Nwi_2660 2890688 .. 2890704 -  -2.1  -3.53012   GTGGCCCTCGCCAAA              TTCCTGC TTC GCGGGGA              GGTCATCGAGTGAAT  47 500
    Nwi_2653 2884356 .. 2884392 -  -2.9  -2.81725   ATCCCACAGCAATGA   CGGATGGCGCGCCG TTCAAGCAGC CGGCGGGAC-TCCG    AAATCTTTCGGGCTG  41 4
    Nwi_2652 2883489 .. 2883505 -  -2.2  -2.83715   CGCAGCATGACTACA              TCCCCG AGGTG CAGAGA              GCCTGCAACGTCAAC  39 4
    Nwi_2651 NONE
    Nwi_2650 NONE
    Nwi_2649 NONE
    Nwi_2648 2880000 .. 2880036 - -15.9  -4.27007   GAAAGACTCAAGAAA    TCGTGACGTGGAACGCC GAG GACGCTCCACGTCACAG    TCTGCCGTCAGCGGA 100 33
    Nwi_2647 2877552 .. 2877565 -  -2.3   -3.9461   TTTTCGGAAGAACAA               CCTCT TGCG AGTGG                AGAACGATGTTCTAG  56 142
    Nwi_2646 2875491 .. 2875543 -    -5  -5.45802   TGCTCAAAACAAAAA GATAA-GCGAC-GGGTCTGATTCAAC GCA GTTGAAACAGACCCTATAGCGCTTTC GAGCAAAGTGGACGC  90 116
    Nwi_2640 NONE
    Nwi_2639 NONE
    Nwi_2638 2867056 .. 2867088 -  -2.5  -3.31176   GAAGAACAGAACAGA      GCTTGTCGAGTTCAC CCA GATAACCCGCCAGGC      TTTCCGTTTCTGATC  44 97
    Nwi_2635 2865455 .. 2865470 -  -3.2  -4.07885   CACTTCGCTCGAAAA              CGCTAT AGCC ATCGCG               CGATCACCATTTGTG  58 29
    Nwi_2633 2863667 .. 2863683 -  -6.5  -3.24925   ATCTGACATGAGGAA              GGCGGAT AGC ATCTGCC              AGGGGCGCGGTCCAT  54 82
    Nwi_2632 2862949 .. 2862994 - -16.1  -3.13343   ATGTGAAGTATTGAA TCCGTCCCGGTGATGCCCGGC TTAT GCCGGGCATCACCGCAACATC AAACGGCGGATTGCC  88 164
    Nwi_2625 NONE
    Nwi_2624 NONE
    Nwi_2623 NONE
    Nwi_2622 2849425 .. 2849454 - -13.7  -3.25823   CGCCGTTCACATGAA       CACGCGCTTCGTGG TCA CCACGAAA-GCGTG       GTTCGGCGGCGGCGG  78 520
    Nwi_2617 NONE
    Nwi_2616 2844547 .. 2844564 - -12.7  -5.40072   CTTCGCTTAAAAAAA             GGCTCCC GCTA GGGAGCC              TTTCTGATTTGAGAG 100 53
    Nwi_2614 2841195 .. 2841224 -  -7.1  -2.87344   GATGGCCGGGACATA       GGCGAACGCCGTTC TTC GAACGGCTAT-GCC       CGGCCATGACGATCA  53 38
    Nwi_2613 2840439 .. 2840460 -  -9.3  -3.12351   GCCCCCGATACCGAA           CGCGACGAC ACCT GACGCCGCG            CCGCCGCCGTCTGTT  60 116
    Nwi_2610 2838000 .. 2838016 - -11.5  -3.28712   TCTCCGTCGTGACAA              GGCGAGC TAT GCCCGCC              TGCGCCGGATCGGTT  68 84
    Nwi_2605 2830539 .. 2830572 - -14.5  -4.15044   CTCGTGGGTAATAAA     TATAGGCCCTCCGGC TTAC GCCGGAGGGCCTTCT      TGTTGCTTGCGACGG 100 7
    Nwi_2602 2826846 .. 2826856 -  -3.2  -3.02745   CTCACTCACAAATCA                 TCCG TCG CGAA                 GGTGTTGCAGGCCTG  43 5
    Nwi_2601 NONE
    Nwi_2600 2824721 .. 2824735 -  -4.2  -3.72695   ACGCTGCTCACCAAA               TCCGAA GGC TTCGGC               AAGCCGGTCTACGGC  56 322
    Nwi_2598 2823632 .. 2823659 -  -2.6  -3.35679   GGCTGCGAGTGATAA        GGCGCGTGTACCT TTG AGGCAACCG-GCC        TGCCCAGGGCATTTC  46 135
    Nwi_2597 2821542 .. 2821569 -    -4  -3.14944   GACGAGGACATCGAA        GGCCTG-CCGTTC GTC GGCCGATCAGGCC        AGCTTCTCAACCGGA  45 448
    Nwi_2595 NONE
    Nwi_2594 2817059 .. 2817089 -  -3.3  -4.84529   TGACAAATCCAAAAA      CGCGCGCA-AAATC AAAT GATTTCTGCGATCG       CGTTCGGCGCGCGGC  73 91
    Nwi_2593 2815759 .. 2815769 -  -6.8  -3.62522   GAAGCTCGGCAAGAA                 CGTC GGC GACG                 ACTTTCGCGAGGGCA  59 367
    Nwi_2591 NONE
    Nwi_2590 2813816 .. 2813837 -  -9.4  -3.31799   GACAATTCGTCAGAA           CCGCGC-CG GACAG CGAGCGCGG           CCTGCAAGGGACGTG  66 69
    Nwi_2589 2812833 .. 2812843 -  -5.4  -3.24021   GGCTCAAAGACCGAA                 TCTG GCC CAGA                 TTGCGCGCGTTTCGA  51 3
    Nwi_2588 2812351 .. 2812368 -  -7.7  -3.58864   GGATTAGCAGAAACA             GGTCGGCG CTT CGC-GACC             GTATCGGCGCGCGTT  62 172
        glyQ 2811370 .. 2811386 -  -5.8  -2.81872   TCCAGCAGAAGATCA              GGCATC GCTTA GACGCC              GCCCGCGTCAGTATG  47 17
        glyS 2808665 .. 2808697 -  -5.4  -3.54424   TTGCAGCGCCGCAAA      TCGCCCCCGGACTG CCGCC CCGCGCGGGAACGA      TGGCAGGCGGGATGA  55 519
    Nwi_2584 2808159 .. 2808181 -    -4  -3.36803   CAACGCGAGTCAGAA           CGTAGCGCTT TCG AACCGCCGCG           AAAGTCCGCGAAATG  49 226
    Nwi_2583 2807140 .. 2807155 -  -6.8  -3.74872   AGGCATGTCATGAAA              TCGGCG AAGG CGCCAA               GAACAAGGTCGGGCC  62 294
    Nwi_2581 NONE
    Nwi_2580 2803882 .. 2803892 -  -2.4  -2.78384   TCGGTTCTCATGAGA                 TCGG CGT CCGC                 GTCAGCCTGCCGCGA  39 7
    Nwi_2579 2802572 .. 2802586 -  -4.2  -2.58714   CGTCAGATCAATTCA               GCCC TGGCCGG GGGC               CGCCCGTCGCCCAAT  42 3
    Nwi_2578 2801898 .. 2801919 -  -5.8   -3.1372   GAGGCCCGATCAACA           TCATCGCG AGCGGA CGCGATGC            GCGGCGCCGTCCCGA  49 176
    Nwi_2577 2801216 .. 2801247 -  -8.8  -2.88544   GCGGATCGCGACAGA      GCATGATCCG-ATCA AGT TGAAGCGGACCATGC      TCCAGATATTATTGT  59 91
    Nwi_2572 2795777 .. 2795793 -  -4.3  -3.35679   GCCGGTCATCGACAA              CCGCGTC GGC GATGCGA              AACTGCTCAACGGCC  49 143
    Nwi_2570 2793943 .. 2793967 -  -7.7  -2.75064   TTTTCGAGCGAAGCA          TGTCCCCGGGC TTG ACCCGGGGATG          GTTGCCGGTTCGCAT  54 53
    Nwi_2563 NONE
    Nwi_2562 2785447 .. 2785463 -  -6.5  -2.90075   TTGCCGCGAACGACA              GCCGC GCCGACG GCGGC              ATCCGGCAGATCGAA  49 494
    Nwi_2560 2783648 .. 2783686 -    -3  -4.07568   GGTCGCGCGCCAAAA  GGTCGGCTCG-GCTGTC TGCATC GTCAGCGCCCGCCAACC   GTCAGCCCTTCGATG  58 10
    Nwi_2559 2782860 .. 2782879 -  -8.5  -2.66748   CACCATCCAAAGTCA            GCAGCCG GCCCTA CGGCCGC             GAACGTCCCGGACAT  57 3
    Nwi_2558 NONE
    Nwi_2557 NONE
    Nwi_2556 2780509 .. 2780528 -  -4.9  -3.28712   TGGCCTGCGCCAGAA            GGCCGGT TCACGC ATCGGCC             GCCCGTCGTTCAAGC  49 13
    Nwi_2555 2779024 .. 2779038 -  -3.4  -3.82218   AGCGACATCATCAAA               CCCGCC GAG GTCAGG               TCCCACGAGCGAGCC  56 497
    Nwi_2552 2775983 .. 2776026 -  -8.7  -3.61178   GCGAGCGACCCCAAA GGCGGCGCGGTGGAGTA-CG GCGTG CGATTCTTCGCCGCGCCGAC CTGCCATCACCGGCC  65 123
    Nwi_2550 NONE
    Nwi_2549 2772424 .. 2772449 - -13.9  -3.36273   GCTCGGCAAGATCAA         CGCGGCCGCGC TGCT GCGCGACCTCG          CCGAACACATGACGG  80 368
    Nwi_2540 2760471 .. 2760487 -  -6.5   -3.6581   ATCAGTTCGAAAACA              CCGGC TATTCAT GCCGG              GACATTGTCCGGAAA  61 17
    Nwi_2536 2755731 .. 2755742 -    -3  -3.25823   GGTTTCGCACAGCAA                TTCT CCTC AGAA                 GCCGCCGAACGGAAT  45 20
    Nwi_2535 2753862 .. 2753873 -  -5.8  -4.72272   TGTCGCGAGCAAAAA                CTCG TCGT CGAG                 GTAGATGGCGGCCAG  82 213
        hisS 2751717 .. 2751746 - -11.4  -2.72144   CCATCGCGGCGAAAT       GGGTCGGCCCCT GCAAGG AGGGACAGACCC        CCGGCGATGTCGTGA  62 163
    Nwi_2530 2750207 .. 2750219 -  -2.7  -4.56597   GTTCTGCTCGAAAAA                CAATA TAG TATCG                ACGGCGAGCATCTTC  66 163
    Nwi_2529 2749267 .. 2749292 - -11.1  -3.55444   GCCTCACGCCGCAAA         GCGTTGCGTCC TGCC GGACGCACCAC          GCGCCATTGCGACCC  74 59
    Nwi_2528 2748318 .. 2748341 -  -8.2  -3.62775   ATCATGCTCCAATAA          CGAGAACAAT AATC ATCGCTCTCG           ACTTCCGGCCGCTCA  62 58
    Nwi_2526 2745186 .. 2745204 -  -2.2  -4.39277   GAACATCACAACAAA             CCCCGTCA CGC CGGCCGGG             CGTGAAAAAAGTCGA  62 12
    Nwi_2525 NONE
    Nwi_2524 2744193 .. 2744214 -  -2.9  -3.97368   GCCGGAACTGACAAA           TCAGCCG CCGGTCAT CGGCGGA            AAGAAGGCGATCTCA  58 4
    Nwi_2523 NONE
    Nwi_2522 2742625 .. 2742635 -  -2.4  -3.76492   GCGAATTCGATGAAA                 TCCG ATA CGGG                 CTCGCGAAAGATGCC  51 71
    Nwi_2521 2740533 .. 2740570 -  -6.1  -3.53761   CAAGTGCGGCGGAAA   CTACGCCGCCAGCCTGC GCGC GCAGGCCGAGGCCATTG    ATCGCGGCTGCGATC  55 499
    Nwi_2519 NONE
    Nwi_2518 NONE
    Nwi_2517 2736838 .. 2736848 -  -8.2  -3.54424   CCGCACCGCCGCAAA                 GCGG AGA CCGC                 CTCCCGACAGGATCA  62 94
    Nwi_2516 2735131 .. 2735157 - -10.1  -4.19735   GCGGCGAAAAGGAAA        CGGGAGGCGGCC GCGA GGCCGGCTCC-G         ACGCCTGGAAAGCCT  79 326
    Nwi_2512 NONE
    Nwi_2511 2730209 .. 2730235 -  -6.4  -3.75665   CCATACGCGAGCAAA         GCGACGCCGTTC TTC GAACGGCTATGC         CCGGCCATGACGGCG  61 70
    Nwi_2510 NONE
    Nwi_2508 NONE
    Nwi_2507 2727400 .. 2727448 -  -4.6  -3.64703   GGTTTTCGAGTGAAA TCTTGCCGAACTACGTCGATCGG CCAG CCGATCGT-GCAATCGGGCAACA CCTTAATCCTGGGAA  56 28
    Nwi_2506 2726472 .. 2726515 - -17.8  -4.02817   GCGTCAGAACAACAA TCTGAAGATTCCGCTTCTGAT TGA ATCAGAAGCG-AATCTTCAGG CGTCAGGCCCGCGCT 100 504
    Nwi_2504 NONE
    Nwi_2503 NONE
    Nwi_2502 2723497 .. 2723510 -  -4.5  -3.07501   ATACAACGTTCAACA               TCCCG TCTC CAGGA                GAACCTCTCCGATTC  47 145
    Nwi_2501 2722176 .. 2722205 -  -4.1  -4.05714   ATGCGGAAGGACAAA       GGGTTCAGCGCGA AATC TCGGGCTATGCCC        AGTTGAGCCAGGCGG  60 322
    Nwi_2499 NONE
    Nwi_2498 2720683 .. 2720735 -  -7.2  -2.62184   GCGGTCCTGATAGCA GCA-CCCTAGAGCATGATCCGA-GCA AGT TGAATCGGACCATGCTCTAGAAATGG TTGTCTGGTCGCATT  50 98
    Nwi_2492 2713819 .. 2713830 -  -4.4  -2.84051   CGATCGCGACGAAAT                TTGC AAAA GCAA                 TTTTGCCTGACTTAA  44 204
    Nwi_2491 2713075 .. 2713120 - -17.9  -4.32857   CGCGTCAAACATAAA GAT-AGAGTCCTTCACCGTTTC CAT GAAGCGGTGAAAGACTCTTATC AGATGCCGGAAACTA 100 83
    Nwi_2490 2712083 .. 2712108 -  -3.2  -4.07568   TGCTTCGCTCGAAAA         CGCTATGGCCG CGGGT CGTCC-CAGCG         GTTTTTCAGGCGGGT  58 31
    Nwi_2488 2709294 .. 2709325 -    -8  -3.88559   AAGCACGGCGAGAAA      CCGCCGA-TCCGCTC CTA GAGCGGATTCAACGC      CGTTGAACAGACTCT  68 460
    Nwi_2485 2706992 .. 2707035 -  -3.2  -4.76191   ACACATGAAAATAAA GATAGAGTCTTTTACCGCTCC TAT AAAGCTGTGAACGACTCTA-C TAGTCACGCCCTAAG  73 47
    Nwi_2482 2703547 .. 2703577 - -11.8  -3.32963   ACGGCGAGCCTATAA       TCCTTCACCGCGTC ACG GAAGCGGCGATGGA       CCTCATCATGTGATC  76 117
    Nwi_2481 2702682 .. 2702707 -  -6.1  -2.74192   GATTTCGCAATATCA         GCCGCAC-CGGA TAT TCCGCGTCCAGC         CTGAATCGCCTCGCG  49 45
    Nwi_2480 2701944 .. 2701963 -  -3.4  -2.78596   GACCGTCGCAGGATA            TTTGCGGC GGTC GCCGCCAT             GCTAGTGCCCCGTCT  41 27
    Nwi_2479 2700618 .. 2700635 - -14.1  -3.89055   ACAGACTCTGAGAAA             CCCGGCC GCGC GGCCGGG              TTTGCGTTATAATGT 100 94
    Nwi_2476 2699046 .. 2699057 -  -4.4  -5.03314   GGGATGCGCAAAAAA                CATC AAGC GATG                 ATCTCGGCCTGACTA  83 16
    Nwi_2475 2698364 .. 2698376 -  -5.5  -2.79023   GAACCCTATGAATCA                GCGAT CAG ACCGC                CTGGGAATCCTGAAT  47 52
    Nwi_2474 NONE
    Nwi_2473 2697195 .. 2697213 -  -7.3  -5.89659   AGAAAAAAACAAAAA             CGTCGCC TGAAG GGCGGCG             GCGGCGAATAGCGCG 100 378
    Nwi_2462 NONE
    Nwi_2461 2685891 .. 2685913 -   -17  -3.15236   CAAACTCACACGCAA           CACGCCCGGC GAA ACCGGGCGTG           TTGTCATTCTGCCGT  89 56
    Nwi_2460 2685339 .. 2685354 -  -3.2  -4.08216   GGATGCGCGCGAAAA              GATCGC CGCG GTGATC               GCGGACTTTCAGAAA  60 256
    Nwi_2458 2682124 .. 2682142 -  -8.8  -4.14392   CGGTAAGGGTGAAAA             GGTGCGGT AAG AGCGCACC             GCGCCTCCGGCAACG  78 377
    Nwi_2457 2681559 .. 2681580 -  -3.5  -3.66844   GTCACAGCGCAACAA           GGCGGCGCG ATGT CGCGCAAAC            GTCTCAGTGTCCAAT  52 64
    Nwi_2456 2681047 .. 2681066 -    -5  -4.81212   CCCAGGAGAATAAAA            TGAATCAG CATA CTGATTCG             TTAAAGACAAAATTT  76 160
    Nwi_2455 2680289 .. 2680305 - -11.5  -4.27519   AGCGGACAAGACAAA              CGCGCGA AAT CCGCGCG              CTTTATCGTCGAGCA  90 52
    Nwi_2452 2676994 .. 2677024 - -10.3  -2.87931   CGTAGGTGTTAGATA      TCGCCGGCCCTCGC CAGC GCGTG-GCCGGCGC       CGTTTTTCTGCGATG  64 480
    Nwi_2447 2669667 .. 2669681 -  -7.1  -2.93723   CGGTCAGGAATGAGA               CCACC GGCAA GGTGG               AGATCACCTCCATGA  50 337
    Nwi_2445 2668002 .. 2668015 -  -4.5  -3.33492   TTACTGAGGCGATAA               CGCAA GCGC TCGCG                CGTCGTTCCCGTGCA  51 119
    Nwi_2444 2667672 .. 2667702 -  -3.3  -3.01745   GCGTGAAGAAGTAGA      GCT-TCGCTTCTGA TTCA TCAGGAGCGAGAGG       GCTCTAGATACGTCC  42 29
    Nwi_2441 2663819 .. 2663849 -  -7.5  -3.54475   CGGCTGATGATACAA      GCCGGTC-CGCCGC AACT GCGACGAAAACGGC       GCAGATGCTCGGCCT  60 307
    Nwi_2440 2661072 .. 2661098 -  -6.4  -3.02144   TGATCGGCGCCAACA         GGCCGCGCGACT ACG ATCCGCGCCACC         CGCCCGGCGAACTGA  52 88
    Nwi_2438 2659327 .. 2659358 -  -5.8  -3.53224   GATGGCGTTCGCAAA      GCTCAA-GGCCCATC TGC GAAAGGCCGCCGAGC      GATCGATCCCCGCAC  55 210
    Nwi_2436 2656872 .. 2656886 -  -4.2  -3.04404   CGATGAACCAGAAAT               CCTCCC TTC GGAAAG               TCCCTCAATTTGTCT  45 294
    Nwi_2434 NONE
    Nwi_2433 2655148 .. 2655158 -  -4.6   -4.0641   GCTGACCGATAGAAA                 CCCC GCC GGAG                 CGCTCTGGCGCATTC  62 354
    Nwi_2431 2652743 .. 2652760 -  -4.1  -2.85769   AGAAGAACAAAAAGT             GATTACG TTTT CGTGATC              CGATCTCAACTATCT  43 71
    Nwi_2430 2651641 .. 2651663 - -14.1  -5.47159   GCGAACAAACAAAAA           GGGCCGCCG GTACG CGGCGACCC           TCATTTCTGAACGGA 100 52
    Nwi_2422 2643248 .. 2643270 -  -3.2  -2.73875   TCGCCGGCAACAGCA           GCGGCGACGC ACT ACTCCGCCGG           AACATCGTAATCAGC  41 14
    Nwi_2421 NONE
        bioD NONE
    Nwi_2419 2640186 .. 2640197 -  -5.8  -2.91274   GCCATCGTAACGACA                GGTC ATCC GACC                 GCGTCGGCGATCTCG  48 16
    Nwi_2417 2638319 .. 2638338 -  -7.8  -3.14211   AGTGGCCGCCATGAA            GGCCTTCG ACGC CGAAGGCA             TCATCATCCAGCAGT  55 387
    Nwi_2413 2635241 .. 2635256 -  -4.7  -4.30576   GGCTGACCACCAAAA              TCCAC GCGCTG GTGGA               TGCCTGCGGCCTGCC  67 523
    Nwi_2411 2633706 .. 2633748 -   -15  -4.20868   GCGTCAAAACAACAA TCCGGAGCATTGCTTCCGAT TCA ATCAGAAGCAAAGCTCTAGA GCCATTTTGGATTGA 100 43
    Nwi_2408 NONE
    Nwi_2407 2629831 .. 2629848 -  -2.7  -2.56596   CTCGCCATTAATGGA             TCCG-ATC GTT GACACGGA             CGCCGCCAAAACTCC  38 297
    Nwi_2406 NONE
    Nwi_2405 2627406 .. 2627433 -  -8.6  -3.09452   ATCGCTCAACACAGA        GACGTTCGCAAAT TCC ATTTGCGAA-GCC        AGATAAGTCCACCAC  60 93
    Nwi_2404 2626006 .. 2626031 -  -4.8  -3.55622   CCCAACGCTCGGAAA        TGAG--CGCTCC ATTA GGAGCGGGCTCA         AGTCCAACCAGCTGA  53 95
    Nwi_2403 2624619 .. 2624629 -  -4.6  -3.55444   TCGCGACGCCGTAAA                 CGAC CCG GCCG                 AATGAATGTTAGTTA  53 34
    Nwi_2402 2622681 .. 2622696 -  -6.8  -2.62263   ATTCCGTTGACAGTA              GCACGA GCGC TCGCGC               TTTGCGGCGACGCGG  47 232
    Nwi_2400 2620972 .. 2620987 -  -6.1  -3.25668   AACTGACGGAGAACA              CCTCC TCCATC GGAGG               ATTCAACCGACCTTA  54 28
    Nwi_2396 2616545 .. 2616560 -  -2.5  -3.02371   CCGCGCAAAGAACGA              CAAGC GTCATG GCTCG               ATCGCCTCGTCGACC  41 16
    Nwi_2395 NONE
    Nwi_2394 NONE
    Nwi_2393 NONE
    Nwi_2392 NONE
    Nwi_2391 NONE
    Nwi_2390 NONE
    Nwi_2389 2610670 .. 2610698 -  -4.6   -3.4252   CGCGATCGACCAGAA       CGCGAT-CACGCAG CTT CTGCGCGGACCG-G       TCGCTCATTCCGGAT  51 64
    Nwi_2385 2605770 .. 2605786 -  -4.3  -3.66178   GCCTGCAAGCTCAAA              CGGCGTT TTG ACCACCG              ACAGCCTCCCGTTTC  54 4
    Nwi_2384 2604659 .. 2604685 -  -2.1  -4.30576   GCGGGATGAGGAAAA        GTGCGCA-GCGG TTTC CCGCCCGCGTCC         CGCCTCTCAAACTAC  62 174
    Nwi_2382 2602313 .. 2602324 -  -7.2  -4.00756   GAGGTCATGAAACAA                CGCG AACG CGCG                 CGCCTGGAGCCGAAG  67 123
    Nwi_2379 2599039 .. 2599063 -  -2.9  -2.71712   GGTGTTGCCTGAAAT         GTCAGTCCCG GCGACG CGAGA-TGAC          GTAGGATTCGTCGTA  41 2
    Nwi_2378 2597757 .. 2597781 -  -3.5  -2.80958   GAGGTGAAGAAAGAG          GCTTGTCTCCC GCA AGGAGAGAAGG          AAATATCACACCGCG  41 31
    Nwi_2377 2596001 .. 2596020 -   -15   -4.8066   AACAGAATCTAAAAA            GCCCCGGA TGGT TCCGGGGC             TTTTCGCGTTCCGCG 100 131
    Nwi_2375 2595116 .. 2595142 -  -4.3  -2.81291   CGGACAATCTGAAAG         CGCGTCCCG GTCCATCCG CGGGTCACG         GCGCTTTACGATTCC  43 99
    Nwi_2374 2594626 .. 2594661 -    -6  -3.55824   GAGGAGGCACAAATA    CGGCGACG-ACTGTTCG GGA CCAGCGGTTCGCCGCCG    TCTTCAATACCGATC  58 230
    Nwi_2371 NONE
    Nwi_2370 2591910 .. 2591924 - -11.4  -3.29471   TCGCGAGGAGATGAA               TGCCGG TTT CCGGCA               AGCGGCTTATACCTC  68 440
    Nwi_2363 2583899 .. 2583940 -   -16  -4.20932   AACACCCACGCAAAA TCA-CAGGCCGC-GCCGGGA TGAT CCCCGACCGCGGCCTGCTGA TGTCTTAACCCCTAT 100 37
    Nwi_2359 2578813 .. 2578827 -  -6.4  -3.77464   AGACCATCCACCAAA               GACGCT TGC AGCATC               ACCTGCAGGCCGCCT  61 292
    Nwi_2351 NONE
    Nwi_2350 NONE
    Nwi_2349 NONE
    Nwi_2348 2569365 .. 2569405 - -15.5  -3.39521   TCGATCAAAAGTTAA  GGCCAGGGTCTTATTCAAC GCA GTTGGATCAGACCCTGGCA  TCGCAATGTCGAGTC  87 40
    Nwi_2347 2568568 .. 2568600 - -14.3  -3.19687   AAGCGTAAAGATAGA      GTCTTTCACTGTTCC CAT GAAACGGTGAAAGAC      TTTAGCGCGTATTCC  86 387
    Nwi_2346 2566896 .. 2566938 - -10.7  -2.87132   TGGTTCCGCGAGAGA GTGACTTCCGGACCGGCGTGC GTC GCAAGCC-GTCCGGAA-TAAC GAAGGGCTGGCGCGC  64 41
    Nwi_2344 2564706 .. 2564721 - -10.4  -5.56673   ACGGATAAGAAAAAA              GGCCCT TGGA AGGGCC               CGGCGCACCGCCCCT 100 264
    Nwi_2343 NONE
    Nwi_2342 2562116 .. 2562131 -  -4.6  -3.25823   CCTGGGGGATAGCAA              GACGTC ATGG GTCGTC               CGGGAGTTAGGTGAA  49 84
    Nwi_2341 2560892 .. 2560945 -  -8.9  -3.55219   AATTCGACCAGACAA CCATTCCTAGAGCATGGTCCGATTCA ACT TGA-TCGGATCATGCTCTAGCTGAGG GAAGCGCCGTCAATT  66 35
    Nwi_2338 2556242 .. 2556266 -   -15  -2.72745   CGCAGCCACAAATAC         CGG-CGGCGCC TCAC GGCGCCGTCCG          TTCCGCATCAGCAAT  83 47
    Nwi_2337 2555413 .. 2555431 - -13.8  -4.82667   CGATGAGACGAAAAA             GCCGCCGA TCC CCGGCGGC             TTCTTCATAGCTACC 100 53
    Nwi_2333 2549900 .. 2549915 -    -6  -4.34402   TGGTCGAGACCAAAA              TCGCCG CGGC CGGCGG               TAAGCGCCGGCGGGT  72 454
    Nwi_2330 NONE
    Nwi_2329 2546718 .. 2546772 - -10.5  -4.18018   GCGCGTCAGGGAAAA CGCGCCGGCATGACAGCCCATCGCGC CATC GCGCG-TGGGCGCTCGCGGCGACGGG ACGCACAGCCTGACC  82 492
    Nwi_2324 NONE
    Nwi_2323 NONE
    Nwi_2322 2540702 .. 2540748 - -10.9  -3.36273   GTGGTTGAACATGAA TGTGCTGACGATCGACGAGAA GCGTG TTGTCGTCGAGCGACATCACA CATCGATGATCAAGG  70 413
    Nwi_2316 2534050 .. 2534089 -  -2.9  -3.72576   GCGCTTTCTAGGAAA CGTCGCGAAGCTCAGCGC ATGGGCG GCGCTG-GC--CGCCACG CTCGTTTCCCTCGGA  54 82
    Nwi_2310 2527880 .. 2527898 -    -3  -3.56643   CTCATACGGCGGAAA             CTGCGGTC ATG GAAAGCAG             TGCGATACCGGGACG  49 111
    Nwi_2309 2525739 .. 2525749 -  -6.8  -3.55071   GGAGACTGCTTCAAA                 CGTC GGT GACG                 CAATCTCCGTGCTAA  60 292
    Nwi_2308 2525067 .. 2525099 - -23.7    -3.767   GATCGATTTATCAAA      GTCCTTCACCGTTTC ATG GAAACGGTGAAGGAC      TTTATCTTTGTGTTT 100 152
    Nwi_2304 2521272 .. 2521282 -  -6.8  -3.57144   CCTCCTATGCCGAAA                 GCGT ATC ACGC                 GAGCAGGTGCATGGG  60 20
    Nwi_2302 NONE
    Nwi_2301 NONE
    Nwi_2300 NONE
    Nwi_2299 NONE
    Nwi_2298 2513767 .. 2513779 -  -4.7  -3.30159   TCAACGCCGCGAGAA                CGCGG GTT CGGCG                ATGAGCGATTGAATT  49 67
    Nwi_2297 NONE
    Nwi_2296 2509702 .. 2509719 -  -4.1  -3.27022   CGGACCCGACATGAA             GGCTG TTCTCTTG CAGCC              TCGCTATCGAAGATG  47 56
    Nwi_2295 2509063 .. 2509075 -  -4.7  -3.42078   GATAGCGGAGCAGAA                GCGTG CTC CGCGC                TGGCTTGCCGAGTGA  51 65
    Nwi_2294 2506570 .. 2506626 -  -8.1  -2.55074   TTCAATCGGAAGCGA GGTCA-CGCCAGAGCATGATCCGATC GGTTTG AATCGGACCATGCCCTGGAAACGATC GTCTGGTCGCATCTT  53 81
    Nwi_2293 2505855 .. 2505867 -  -4.7  -4.40173   ATCAGAAAGCGAAAA                TGCGC GGG GCGCG                GGTGTTTTGCGATTT  67 327
    Nwi_2292 2504570 .. 2504621 - -11.3  -3.37556   TCTAAAATAATGGAA TCGATCACGTTTATGGTTTTGGATCG ATT CGATCCAAAACCAT---CGTGATCTA GGATGGATAACCTGC  73 457
    Nwi_2290 NONE
    Nwi_2289 2502532 .. 2502567 -  -2.5  -4.08216   TGATCGGGCCGAAAA    CGCTGGCGCTGATGAC GAGCA ATCATCTGC-CCGGCA    ATCGGGACTTGCCGG  58 362
    Nwi_2287 2499983 .. 2499999 -  -3.7  -3.32946   CGTCCAATGATAACA              TCCATCG CCC CGATAAA              GGCTGTAAAAAGTAT  49 155
    Nwi_2286 2498528 .. 2498541 -  -4.5  -4.29845   CAATTGAACTTAAAA               CCGAA ATGA TCCGG                GAGTCCCCTTTTGGA  67 76
    Nwi_2285 NONE
    Nwi_2284 2496440 .. 2496472 - -14.3  -3.53444   GGACCCGGCTCTAAA      GTCTTTCAGCGCTTC ATG GAAACGGTGAAAGAC      TCCACCTTTATGTTT  88 96
    Nwi_2283 2493090 .. 2493107 -  -3.3  -3.53012   GTTCGGGTGCGCAAA             CCGTCCCG TTG CGGGT-GG             CGGTTTGTCAGCCAT  49 163
    Nwi_2282 2491765 .. 2491775 -  -2.4  -3.90588   CAGGTTTTAACGAAA                 GCGC TCC GCGG                 CAAACGGTCTCGGGT  53 6
    Nwi_2281 2491193 .. 2491222 -  -7.9   -4.3467   AGTGTGAGACCAAAA       CCGGCACGCTCGAT CAG ATCGAGCGTGA-GA       TCGCGATGGAAGGAA  78 215
    Nwi_2278 NONE
    Nwi_2277 2484054 .. 2484072 - -10.2  -4.19238   TGGCGAAGCTGAAAA             CGCTCCCG GCG CGGCAGCG             CGCTCACGATACGCG  82 64
    Nwi_2276 2481918 .. 2481938 - -12.6  -2.69545   CGGATAGACTACAAG            CAAGGGCG GATCA CGCCCTTG            TCCGCGCCGCTCACG  71 154
    Nwi_2275 2478987 .. 2479015 -  -9.5  -3.29461   CAAGGCGTCTTACAA        GGTGGACGGCCGT GGC ACGGCCATGAACC        AGAGCCTGCACTGCG  62 342
    Nwi_2273 2477872 .. 2477906 -  -5.1  -3.30243   ACCGACGGGGCAGAA    TAGCCCGC-GTTCC ATATAGGG GAAACCGCGAGCTA     AACCAATGCTATCTT  49 106
    Nwi_2272 NONE
    Nwi_2271 NONE
    Nwi_2270 NONE
    Nwi_2269 NONE
    Nwi_2268 2471577 .. 2471621 - -21.5  -3.60792   GTCTCAACCGGGAAA TCCGGGAGCCCCGCTTCTGAT GGA ATCAGAAGCGGGGCTCTTGGG CTTTGATTGGATGTA 100 404
    Nwi_2265 2466175 .. 2466192 -  -4.1  -4.57474   CGAAGCCACACAAAA             CCTCGTC CAAA AACAAGG              CATCGACCACCGGCA  71 73
    Nwi_2263 NONE
    Nwi_2262 2462879 .. 2462892 -  -3.7  -4.07568   CTTTTGTGTTCAAAA               GCTGC TTAT GCCGC                CAGCGTGGTCTCGAC  60 17
    Nwi_2257 NONE
    Nwi_2256 NONE
    Nwi_2255 2452988 .. 2453006 -    -3  -2.70932   CTGGCGTCTGAACGA             GGGGCG CTCAATC CGCCGC             AAGAAAGAAATATGA  41 80
    Nwi_2254 2451610 .. 2451640 - -13.4  -2.92425   AATCAAGGTTATAGA       GCCTCGCTTCTGAT TCT ATCAGAAGCGAGAA       GGCTCTGGATACGCC  77 95
    Nwi_2253 2449434 .. 2449450 -  -3.5  -5.40072   CTGCCGCGAAAAAAA              TCGCGTC GAT GTCGCGT              CCAGCCGCGGCGATG  93 242
    Nwi_2249 2446151 .. 2446185 - -24.6  -2.62184   GCCGTGGCTAGATCA     CGATGGTTTTGGATCG AAT CGATCCAAAACCATCG     TGATCTATTCCAACA 100 354
    Nwi_2248 NONE
    Nwi_2247 NONE
    Nwi_2246 2442653 .. 2442682 - -16.5  -3.52652   TCCAGTCAATGAGAA       GACCCGTCCGG GGGGACAA CCGGACGGGTC        AAGCCATATGGGCGC  91 169
    Nwi_2245 2441812 .. 2441830 - -13.1  -4.86621   ACCTGCAACGAAAAA             CCCCGCC TTCTT GGCGGGG             TTTGAAGATCACCAC 100 34
    Nwi_2244 2440868 .. 2440908 -  -8.9  -3.73486   GTCAGAACATAAAGA  CAGGGTCTCTCCCCGTTTC CAT GAAGCGGTGAAGGACTCTG  ATGTGACGTACTCCT  69 51
    Nwi_2231 NONE
    Nwi_2230 NONE
    Nwi_2229 2422897 .. 2422911 -  -2.8  -3.65351   TCAGCGGCACCGAAA               CTGAAA CAT TTTCCG               GCGAAGCGGCGTGAC  52 262
    Nwi_2228 NONE
    Nwi_2227 2421281 .. 2421291 -  -2.4  -3.07962   TCCTAGAGGCTAATA                 CCGC TCC GGGG                 ATAGCATTTTCATCA  41 115
    Nwi_2226 2420146 .. 2420168 -  -4.9  -3.57462   GAGTTCATCTGCAAA          CGAT-GGACT TCAG AGCCCGATCG           ATTCATCATCGATCC  55 99
    Nwi_2221 NONE
    Nwi_2220 2414275 .. 2414320 - -11.6  -4.20868   GCGTCAAAACAACAA TCTAGAG-C--TTCGCTTCTGAT TCA ATCAGAAGCGAAAAGGCTCTAGA GCCAAATCCCGAAAG  88 90
    Nwi_2217 2409281 .. 2409295 -  -9.2  -3.01712   CGCTTGTCGTCAACA               CCGCGG TCA CCACGG               GCAAGAGCGGCGTGC  59 212
    Nwi_2214 2406675 .. 2406696 -  -7.9  -3.62046   CGACCCGCGCAACAA           GCCGACCGC CAAG GCAGTCGTC            GAGAAATTCAAGGCC  63 382
    Nwi_2208 2400686 .. 2400709 -  -5.8  -3.29511   CTGATTCCGTCAGAA          GCGGGAAGGC TCTC GCCACCCGGC           CAGAAAACCGGCGTG  51 46
    Nwi_2206 2399183 .. 2399196 -  -2.4  -4.07568   TCGTCGCGCCGAAAA               TAGG TCTGCC CCTA                AGTCGCGCTTATCCC  56 34
    Nwi_2205 NONE
    Nwi_2204 NONE
    Nwi_2203 NONE
    Nwi_2202 NONE
    Nwi_2201 2395237 .. 2395247 -  -8.2  -3.14982   AAATGCATCAACATA                 CGCC AAT GGCG                 CTACACCACTTTCTC  57 26
    Nwi_2200 NONE
    Nwi_2199 2392905 .. 2392928 -    -6  -2.87564   GGAGCCTCTGACAGA          GCGGTGTCAGC CGC GTTGA-ACCGC          CGCCAGTGCTTGAGG  51 8
    Nwi_2195 2389286 .. 2389329 -  -9.7  -2.69151   GGCGCGGACAGACCA CGTCCCGGC-CAGGCGCATCGC CGT GCTAT-CGCCTGCGCCAG-ACG AACAGGCTGGACACC  60 7
    Nwi_2194 2387795 .. 2387805 -  -4.6  -3.68359   GTGCGAAAAGTACAA                 GCAC CAC GCGC                 GCTACCTCAGTTCCA  56 27
    Nwi_2193 2386952 .. 2386983 - -17.4  -3.80114   GAGCAATTCACGAAA      TGCAAACCCCGGCA GCGA TGCCGGGGTTTTCA       TTTTTACAAGCTCGA 100 393
    Nwi_2190 2384216 .. 2384228 -  -2.6  -2.52464   GCTCGCCTCAATGCA                GACG AAACA CGCC                ATCCACCGCGCGCAA  38 5
    Nwi_2189 2383303 .. 2383313 -  -2.4  -3.06302   ATGACCGTTACTGAA                 GCAC CTT GAGC                 GTCGCCAGCATCGCC  41 7
    Nwi_2188 2382676 .. 2382696 - -11.1  -3.18264   TGTTGCAGGCAGGAA            CGGCGAAGA ATT TCTACGCCG            CGCCGTCGCGCAATG  71 18
    Nwi_2187 2381825 .. 2381852 -  -3.4   -4.0342   GTGAAGGAAGAATAA        GAATCGCCGCG AGCATTA CGCGGCC-TTC        TTCCGTTGCAACGCC  58 13
    Nwi_2185 NONE
    Nwi_2184 2379477 .. 2379489 -  -2.6  -2.54171   ACTGCGAAAAAGCAC                CGGC TCGTG ACCG                CATTGAGGCCGATCG  38 46
    Nwi_2183 2378787 .. 2378833 -    -8  -3.60971   ACGGGAACTCCGAAA GCGT-CGCGTCCGC-GCTCGCGCG TTA CGC-CGGGCTGCGC-CGCGCACGC GTTGCGCGGATGCAA  63 226
    Nwi_2180 NONE
    Nwi_2179 NONE
    Nwi_2178 2374895 .. 2374911 -  -5.7  -3.20751   CGGAACAAGTGAAGA              CCATGCG CGA CGCGCGG              CAGCAGCACTGGAAT  51 316
    Nwi_2176 2372732 .. 2372766 - -20.2  -2.62735   AGAGCTTCTAGAGCA     TGATCCCGAAAAGTGG AAA CCACTTTTCGGGTTCA     TGCTCCGGAGAACCT 100 49
    Nwi_2175 2372339 .. 2372365 - -12.2  -3.05463   ATGTGCCTGAGCGAA         CGCCGGATCGGC GAT GCCGACCTGACG         TTCCGTTTTCCGAGA  69 132
    Nwi_2173 2371184 .. 2371194 -  -2.4  -3.71913   GCTATAGCGAAAACA                 CTCC AGA GGCG                 ACAATGCCACGGCGT  51 44
    Nwi_2172 NONE
    Nwi_2171 2369907 .. 2369941 - -15.8  -2.63112   AAATGCTCGAGATCA     TGATGGCCCTGGATCG AAT CGATCCAGGGTCATGA     ACGTATCGCCTTCAG  84 147
    Nwi_2166 2364359 .. 2364373 -  -2.7  -2.54745   TCGAGGCATAAAACT               GCGGC TCACC GTCGC               GGGAAACTTCGGCTG  38 48
    Nwi_2165 2363281 .. 2363305 - -18.6  -5.28942   GAGCGCAAACAAAAA          GGCGCCGCGA GGCTG TCGCGGCGCC          TTTTGAATGATCATC 100 49
    Nwi_2161 2360076 .. 2360087 -  -7.2  -3.06183   GCGAGCGGGACGCAA                GCGG GTAG CCGC                 CACACACTCCCCTCC  54 204
    Nwi_2160 NONE
    Nwi_2159 NONE
    Nwi_2158 NONE
    Nwi_2157 2354984 .. 2354998 -  -2.1  -4.07885   CACTTCGCCGGAAAA               TGCTC TAACT GAACA               CGAGTTCGTCCGCAC  56 15
    Nwi_2156 2353945 .. 2353962 -  -2.5  -4.08767   GCCACCTGCGCAAAA             CGTCGTC ATCG GTCGCCG              CTGCTTTCCGCAAGC  56 13
    Nwi_2155 NONE
    Nwi_2154 2351856 .. 2351879 -  -3.1  -3.74693   CGCGAGGCGACGAAA         GCC-GCACCCG TACC CGAG-GCAGGC          CGTTCCGCGAAGCCC  54 303
    Nwi_2151 NONE
    Nwi_2150 2347320 .. 2347335 -  -4.6  -2.98823   CTTCCCGCAGACAGA              GCCCGA GCGG TCGGTC               TGGATCGCTCGTCAC  46 235
    Nwi_2147 2344725 .. 2344738 -  -3.1  -3.53012   GCGGCCGCCGCGAAA               CCCAT CAGG ATGGA                ACGGCCGGCCAGCGA  49 283
    Nwi_2146 2343130 .. 2343140 -  -2.4  -4.36914   CTGTCCGGCATAAAA                 CGCC GGT GGCT                 TGACCCTAACCCATT  62 78
    Nwi_2145 2342406 .. 2342418 -  -3.4  -4.63218   TTCGCGTGAAGAAAA                TGCT ATAGA AGCA                CGGACTTTCGCGCTC  69 39
    Nwi_2144 2340921 .. 2340954 -   -11  -4.14392   TCGCAACCGCCAAAA     CGCGTCATGGCCGGG CTTGT CCCGGCCATC-CACG     TCTTTGATGCGAGGC  88 95
    Nwi_2143 2339069 .. 2339100 -   -13  -5.26316   TTAGCTCACAAAAAA      TACCGTCAACGGCC ATCT GGACGGTGACGGTA       GCGGCAGGAGTCGGA 100 194
    Nwi_2142 2337279 .. 2337290 -  -2.2   -3.7229   ACAAAACATCTCAAA                GGAA TACT CTCC                 GCTCTTCATGCGGCA  51 450
    Nwi_2140 2336464 .. 2336484 -  -5.4  -2.63182   TGCCAAGACAAAACG            GGATGGCA AATTG TGACATCC            GATCGGAAAACCTTC  46 316
    Nwi_2139 NONE
    Nwi_2138 2335034 .. 2335046 -  -4.8  -3.24256   AGCGCCAAAAATAAT                CGCA TCGGC TGCG                GACAGGTCGTCCCAG  49 183
    Nwi_2136 NONE
    Nwi_2135 2333246 .. 2333297 - -12.9  -2.73542   CGCAACGGCGAATGA GGCGCAAGCCCCAGGCCCCGCCCGG ACAG CCGGGCGGGGC-TA-GGCCAGCTCG TTGCAGCCGACACGG  73 253
    Nwi_2133 2332201 .. 2332225 -   -10  -2.90212   CTATCACGCGACACA          TGGCATCGTG AAGCA CACGATGCCC          TCCGAAACCTGGCAG  60 361
       groES NONE
       groEL 2309694 .. 2309718 - -20.1  -4.13244   GCAGAAGAAGAAGAA          GAGACCCGCAG GAA CTGCGGGTCTC          AGGGACCTATCAGAA 100 35
    Nwi_2112 NONE
    Nwi_2111 2306208 .. 2306225 -  -4.7  -3.60792   TCGCCAACGTTCAAA             CCCTCGA TGAA CCGTGGG              AGCTCCATAATTGCG  53 49
    Nwi_2106 NONE
    Nwi_2105 2301344 .. 2301356 -  -4.7   -3.6502   CACTGGCTACGCAAA                GCCGC GCA GCGGA                CCACCGAGGCCGTCT  56 276
    Nwi_2100 NONE
    Nwi_2099 NONE
    Nwi_2098 2295053 .. 2295080 -  -4.2  -2.64293   CTGCGAAGAGAACAC        GACGCTG-ACA TTCTTCT TGCGCAGCGTC        TTCAGCCACTCCTTG  42 27
    Nwi_2097 NONE
    Nwi_2096 NONE
    Nwi_2095 NONE
    Nwi_2094 NONE
    Nwi_2093 NONE
    Nwi_2092 NONE
    Nwi_2091 NONE
    Nwi_2090 2288870 .. 2288907 -    -2   -3.3482   CAATGTGCGAATTAA   GGAGCGCGAGAAGGT GCTTGGTCG ACATGCTCGC-CTCC   TTTCGTCAGTGGGCT  46 221
    Nwi_2089 NONE
    Nwi_2088 2285028 .. 2285050 - -11.3  -3.82321   GATCGAAGCAAAAGA           CGAAGCCGC TTACC GCGACTTCG           AGGCAAGAATGGTCG  79 266
    Nwi_2076 2274650 .. 2274670 - -10.4  -3.02144   CGATCGCCTCGAACA            GGTCGCGA TCCCG CCGCGACC            TGCGGCGGCCATCGT  66 364
    Nwi_2075 NONE
    Nwi_2074 2272699 .. 2272728 -  -2.1  -4.29106   TGGGATATCAAGAAA       GAAG-TCGTCGCAT TCT ACGCGATGTTCTTC       AAGACATCGTTGGCG  63 86
    Nwi_2072 2269018 .. 2269050 - -10.6  -3.96531   GCAGAGAGTCAGAAA      CGGTACGCCACACA ACTCG CATGTGTCGTACCG      TTCTGTGTTGTCAGA  80 36
    Nwi_2068 2258476 .. 2258499 - -19.6  -3.18274   CCCACTTTAACTGAA          GCGCCCGTCC TCGC GGACGGGCGC           TTACCTTATCTAACC 100 293
    Nwi_2066 2256279 .. 2256302 -  -6.6  -3.37556   GGGAAAATAATGGAA          CG-CGGCACCG GCA CGAAGCCGTCG          ACCGTCACGGATAAA  56 47
    Nwi_2065 2254180 .. 2254219 -   -10  -3.34344   CCATGTCCGAACGAA  CATGCGCCGC-TCCAGC GGTTGTG GCCGGAGGCGGCTCACG  CCGCCGCCACCTCCT  69 21
    Nwi_2064 NONE
    Nwi_2063 2251603 .. 2251633 -  -8.8  -2.79183   GCGATCGTCACCACA       GCACGCCACAGTCC CGA GGCCACCGGCGTGC       TCGCGAAGTCCGCCT  55 413
    Nwi_2056 2245394 .. 2245407 -  -4.5  -3.02511   TCTAGCGCCGCAACA               GCGGCC GGT GGC-GC               GACAAAAAGTCGAAC  47 45
    Nwi_2055 2244302 .. 2244314 -  -6.9  -2.86271   CCTTCATGATAATTA                CGGGC ATC ACCCG                GCGCCGGAAAGGGTG  51 262
    Nwi_2054 2243258 .. 2243271 -  -5.2  -4.60073   TAGATAACGACAAAA               CCGG CGCGAT CCGG                CGGGTCTTTTCTGGA  75 276
    Nwi_2053 2241932 .. 2241955 -  -5.3  -3.28001   CATCGCCAAAGCGAA          TTCACATCC TGAACC GGATGGGAA           CAATGAGCTTCACCT  51 3
    Nwi_2052 2241317 .. 2241355 -  -3.2  -4.15565   GCCATGATCGTAAAA CGCGTATGCG-C-CGGCCC TCTC GAACCGAGACGCACA-GCG  CCTCAGAAATCTTGG  60 28
    Nwi_2051 2240538 .. 2240566 -  -2.4  -3.78775   CTTTCTATGACGAAA       CGAGCGAGCCGATC ATA GACCGG-TCGG-CG       CAAATTTCAGGGCTG  51 32
    Nwi_2050 2239340 .. 2239371 - -10.9  -3.02461   GAACCGCCCTTAAGA      CGTGGATGCCCGTG ACAGG CACGGGCA-CGACG      GCGGAGAGAGTGGAG  69 173
    Nwi_2049 2236573 .. 2236586 -  -3.1  -3.57462   CAGTTTATCCGCAAA               CCCAA TAGA TTGGA                GAGCTTCTAAGTGGG  49 57
    Nwi_2048 2235798 .. 2235810 -  -3.3  -3.64487   TCAGACCCTGAAGAA                CCGCA TCC TGCTG                GAAAACTACTATCTG  52 180
    Nwi_2044 NONE
    Nwi_2043 NONE
    Nwi_2042 NONE
    Nwi_2041 NONE
    Nwi_2040 NONE
    Nwi_2039 NONE
    Nwi_2038 2227608 .. 2227651 - -10.2  -3.16564   TCGCTACTTCACGAA TCTCGC-CACCCGCGCCAGCA CGG CGCTGACGCCGTTGAGCGAGG TAGCGAACTCGTCGT  66 70
    Nwi_2037 2226668 .. 2226690 -  -5.4  -4.36595   GATCGAAATCGAAAA           GCGCCAACTC ATG GAGGCGCCGC           TGGTGATCGGCGTGG  70 410
    Nwi_2033 2222901 .. 2222916 -    -6  -3.88232   CTTTGCAGACAAGAA              CCGGCC GCCA GTCCGG               ATCACGAGGATGTCA  64 181
    Nwi_2032 2222201 .. 2222213 -  -5.5  -2.62026   GACCGGAAGAGCAAG                CATGG CGT CCACG                GCGCGGTCCTGCCCT  46 39
    Nwi_2031 2221055 .. 2221111 -  -5.9  -3.03124   CTCTAGCGCTCAAGA CGCTTCCGATCGGCACCGCCTACGCGGT CTGG ACCG-GCAT-CGGCGCGG-TCGGAACCG CGATCCTCGGCATCA  49 122
    Nwi_2030 NONE
    Nwi_2029 2219917 .. 2219941 -    -2  -3.34715   GATCGGCCTCAAATA         CACC-GACGGG TTTA CGCGGCTGGTG          CCGTCCATGCTGACA  45 93
    Nwi_2027 2218012 .. 2218032 -   -14  -4.58395   TTCACTTTTCAAAAA            CGGCCGGT CCCGC ACCGGCCG            TTTTCGTCAGGTGAA 100 42
    Nwi_2025 NONE
    Nwi_2024 2216049 .. 2216103 - -22.4  -4.14013   GAAAACGCGTCAAAA CATAAAGCTGGAGTCTTCACCGTTTC CAT GAAGCGGTGAAGACTCTAGCTTTTCG GCTTCATCGCATAAA 100 15
    Nwi_2023 2213687 .. 2213728 - -10.9  -2.52464   GCGGCGCGTAACCCA CCATGTCGGCTGCGGTATCG TAG CGATATGGCA-CCGACAAGG CAAAAAGCGAACCTG  65 306
    Nwi_2022 NONE
    Nwi_2021 2212356 .. 2212369 -  -8.1  -3.76952   TCGAGCGAAGTGAAA               TCCGG TTAG CCGGA                TAATGCTCAAGGGCG  66 81
    Nwi_2020 2210660 .. 2210680 -  -5.3  -4.19817   GCTATTCAGGGAAAA            CGTCGGCGA TGA TCGCCGAAC            TCCGGCCGAACTGGC  66 289
    Nwi_2018 2208652 .. 2208680 -  -7.3  -3.44848   CGTCCGGATGAAACA        TTCCGCCAACCGC GCC GCGATCGCCGGCA        AACGCATCATCCTGA  60 452
    Nwi_2011 2198974 .. 2198984 -  -8.2  -3.61398   CTGCCCGCCGAAGAA                 CCGG AGC CCGG                 CGAGCCCTGGACCGA  65 351
    Nwi_2006 2192974 .. 2193010 -  -5.1   -4.1891   GCCTCGCAACAGAAA   GACGTGGATGGCCGGG ACGAAG CCCGGACATG-ACGCC    CCATACTCCTTGTCG  64 57
    Nwi_2005 2191769 .. 2191797 - -13.2  -2.71924   CACCGGCGTCGAAAC        CATCCGCCGCAA GACGT TCACGGCGGATG        CCGCGCGGCTTCTCG  68 346
    Nwi_2003 NONE
    Nwi_2002 NONE
    Nwi_2001 NONE
    Nwi_2000 2188805 .. 2188819 -  -5.6  -5.09895   CACTCACCGAAAAAA               CCTTGG CCG CCGAGG               TTGCCGAAAGCCCGC  86 290
    Nwi_1999 2187878 .. 2187889 -  -7.2  -2.89742   CCGAACGGCGACACA                GCGG CGGC CCGC                 CCAGCCTCTCCGATA  53 89
    Nwi_1998 NONE
    Nwi_1997 2184738 .. 2184754 - -13.7  -3.06418   GCGCCAGACAAACGA              GGCGTCG CGC CGACGCC              GTCAAAGCGAGACAT  79 93
    Nwi_1996 2183898 .. 2183908 -  -3.2  -3.95071   GAAACTCCGAAACAA                 CGAT CCG ACCG                 TTTGACCTGATGTCT  58 153
    Nwi_1995 2182788 .. 2182798 -  -8.2  -3.14132   CCGTTGCCGGATGAA                 GCGG GTG CCGC                 CGCGCATACGACGTA  57 56
    Nwi_1992 NONE
    Nwi_1991 NONE
    Nwi_1990 NONE
    Nwi_1989 2175373 .. 2175391 -  -5.8  -3.06815   AGCCGCCGGAAGACA             GCGAGCTC GTC GCGCGCGC             GTTCCTCGACAACCC  49 472
    Nwi_1987 NONE
    Nwi_1986 2172786 .. 2172809 - -15.2  -3.10959   GAACTCGAAGAGAGA          GGAGCGGCGC CGAT GCGCCGCGCC           GCGAGCAAGTCGTGG  85 75
    Nwi_1985 NONE
    Nwi_1984 NONE
    Nwi_1983 2168250 .. 2168266 -  -2.1  -2.82635   ACTTCCATCACGACA              CCTCCGG ATT CCAGTGA              TCGATGATGCCGACG  39 1
    Nwi_1982 NONE
    Nwi_1981 2167595 .. 2167612 -    -4  -5.26316   TTACCGTACAAAAAA             CCGTGC TTAGGC GCTCGG              CGTCTTCGGCAGGAT  84 14
    Nwi_1980 2167129 .. 2167177 -  -7.6  -3.09492   CGGGCAACCGCAAGA GCCT-GC-CGCACGC-CGC-CAAC GCTCG GTTGAGCGCGCGTGCGAGCCAGGG TTTGCCGATCGACCG  57 66
    Nwi_1979 NONE
    Nwi_1978 NONE
    Nwi_1977 NONE
    Nwi_1976 NONE
    Nwi_1975 NONE
    Nwi_1974 2161730 .. 2161762 -  -3.3  -2.80074   CGGTTGAGAACAGCA      GCTTCTTTGCAATCG AGT CGATTTCCATGGAGC      TCACGCGTGCGCCAT  41 26
    Nwi_1973 2160870 .. 2160905 -  -4.7  -3.71848   TGTTCGCATGAAGAA    CCCACCCCGCTTCTGA TCCCC TCGGAAGCGGAA-GGA    CCCCGGCGACAGGCG  56 50
    Nwi_1971 2158941 .. 2158951 -  -6.8   -2.5805   ACCACCGCCTACAAG                 GTGC CCG GCAC                 GGACTGGACGCTGGG  50 447
    Nwi_1965 NONE
    Nwi_1964 2153749 .. 2153783 -  -2.9  -3.28712   GGCGTTCTCGGAGAA    GACCGGCAAGC-CCG ATGTCCG CGGCGCCTA-CGGTC    TGCACGGCCGCGAGA  45 155
    Nwi_1957 NONE
    Nwi_1956 NONE
    Nwi_1955 NONE
    Nwi_1954 2145850 .. 2145861 -  -5.8  -3.23274   CGGTCCAGAATTTAA                CAGC GTAT GCTG                 GCTTGGGGCCGTAAG  51 10
    Nwi_1953 2144991 .. 2145004 -  -5.2  -2.89564   TCGCGAGTTCATAGA               GGCG TTCCTC CGCC                GACAAGCGGAGGGGC  48 278
    Nwi_1952 NONE
    Nwi_1951 NONE
    Nwi_1950 2142325 .. 2142341 -  -2.9  -2.57132   GGGGTTTGTGAGAAC              TGCCCGA ACC TCGGAGA              CTGGCGAAGCGCCGA  40 273
    Nwi_1948 2137834 .. 2137851 -  -6.9  -3.21276   GCTGGCCCTACAAGA             CTGCCGC CGAG GCGGGAG              ACTGATGGCGCCGGG  56 60
    Nwi_1943 NONE
    Nwi_1942 NONE
    Nwi_1941 2129217 .. 2129233 -  -4.3   -2.8478   ATCAGTTCATCAAAT              CTGCCAA CTC TCGGCCG              CAAGGTACGCCGCGT  43 3
    Nwi_1940 NONE
    Nwi_1939 2126681 .. 2126694 -  -5.2  -3.15861   GAGCATGGTCATTAA               GCGG CCTCCT CCGC                GGCTACCGTTTCGCG  49 8
    Nwi_1938 NONE
    Nwi_1937 NONE
    Nwi_1936 NONE
    Nwi_1935 2123471 .. 2123507 - -10.8  -2.80816   CTTCCAGCGACCATA   GCGCTCCGGCAGGTCAC ACCC GTG-CGCGCCGGATCGC    AGCACCCACAGGCAG  63 262
    Nwi_1934 2122726 .. 2122759 -  -7.9  -5.38047   GAGGGATAGAAAAAA     CGCGTCGGCCATGCG CTCG CGCGCGGCTGCCGCA      GAAAGATTTCTTCAC 100 150
    Nwi_1933 2118745 .. 2118755 -  -6.8  -4.07885   CACTTCGCTCGAAAA                 CGCT ATA AGCG                 CAGACGTCGCTCACC  68 102
        dapA 2113063 .. 2113073 -  -8.2  -2.51871   CGTCACATGAAAATC                 CGGG AGC CCCG                 CTTCCGTTTCATCAG  53 63
    Nwi_1928 NONE
    Nwi_1927 2111923 .. 2111948 -  -2.5  -3.56594   TGAAATTGCGTTAAA         CTGATCGTTCA AAGT TTAACGACCGG          ACCCGCGGCGGTCAG  47 51
    Nwi_1926 2111573 .. 2111601 -  -6.7  -3.51161   GAAAGCGCTATAGAA        CTCCGCTCCTGAT CCC ATCGGAAGCGAAA        GGGCTTTCTCGGCTA  58 38
    Nwi_1923 2109347 .. 2109366 -   -15  -4.18018   GGGCCGCACGCAAAA            GCCCGGAC CAGG GTCCGGGC             TTAGAGTTTTTTCGC 100 171
    Nwi_1922 2106692 .. 2106716 -  -3.6  -3.05844   GGTCCGATTCTAACA         TTCGCATCCGCG ATG CGCGG-C-CGAA         TGGGTCGCGAATGTC  45 96
    Nwi_1921 NONE
    Nwi_1920 2105140 .. 2105158 -  -4.5   -3.6215   GGAAGCGATGGCAAA             GCGCCTC TACGC GAAACGC             GCCCGCTCCGCACAC  53 228
    Nwi_1919 NONE
    Nwi_1918 NONE
         era NONE
    Nwi_1916 2102211 .. 2102225 -  -6.4  -3.14132   TCGCTTTCGCAGCAA               TCCGAT TGC ACCGGA               TTACCGCGTCACTCG  52 47
        recO 2101381 .. 2101395 -  -2.8  -2.72558   ACAAGGCGTGAATGA               CCTC TCATGTC GAGG               GAGGGTTCAACTCAG  41 15
    Nwi_1914 NONE
    Nwi_1913 NONE
    Nwi_1912 2096914 .. 2096924 -  -8.2  -2.62184   CTTCCTGCCACAGCA                 GCGC CTT GCGC                 CCACGGGCTGGCTGC  53 115
    Nwi_1908 NONE
    Nwi_1907 2092687 .. 2092731 - -17.3  -4.34402   CGCGTCAGACCAAAA GCCAGAGTCTTTCATCGTTTC CAT GAAACGTTGAAAGACTCGCGC CGGGCCGATGGTGCG 100 124
    Nwi_1906 2091758 .. 2091782 -  -3.5  -3.27298   TCCCCGAAGCAGCAA          GTCTCATCGAC GAC GTCAGCGAAAC          GCTGCGCCGATGGTT  45 455
    Nwi_1902 2087009 .. 2087019 -  -2.4  -3.89893   AGAACACGACAACAA                 CGCC CAT GGTG                 TTTCATCTGCATGGT  55 247
         tig 2083657 .. 2083680 -  -7.4  -3.91352   ACATCCGGAACGAAA          CCGGGAGA CTTCAATT CCTCCCGG           TGCGGATGAATGTCC  66 369
    Nwi_1899 2082890 .. 2082906 -  -5.7  -3.51232   CCTTCCGGAAACCAA              CGCCGCG CAT CGCGATG              GCCTGGACCGGATCG  55 85
    Nwi_1898 2081204 .. 2081233 -  -7.2  -3.64915   GCCGACAAAGCACAA       CGAACTCGCGG TTAAACCGC CCGCGAGT-CG       ATCTGGCGACGGACT  63 58
    Nwi_1897 2078485 .. 2078506 - -14.4  -4.78752   AGCATAACGCAAAAA           CGGCGCCC TCAAAG GGGCGCCG            TTTCATCAATCATGG 100 51
    Nwi_1896 2076363 .. 2076380 -  -9.9  -2.62184   TGCCGGGTGATATGA             TCCTCGA ATCA TCGAGGA              TTCAAGAATGCTACG  60 396
    Nwi_1894 2075417 .. 2075465 - -20.6  -3.65199   AACGCGTCAGGTAAA TATCATAGAGCATCGCTTCTGA TTCCC TCAGAAGCGATGCTCTATGGTG CGGTTGTCGCACGTA 100 84
    Nwi_1891 NONE
    Nwi_1890 2072225 .. 2072256 -  -9.5  -3.53012   GCCCGCGCTTCTAAA      TCGTCC-CCTATCC GAAAA GGAAAGGAGGACGA      CATGAAGCTCTTTGC  69 443
    Nwi_1888 NONE
    Nwi_1887 NONE
    Nwi_1886 NONE
    Nwi_1885 NONE
    Nwi_1884 2067799 .. 2067812 -  -4.5  -3.34013   TAGTCTCTCAATGAA               CACGT TGCG ACGCG                GTCGCGTTCATGCGG  51 4
    Nwi_1883 NONE
    Nwi_1882 NONE
    Nwi_1881 NONE
    Nwi_1880 NONE
    Nwi_1879 NONE
    Nwi_1878 NONE
    Nwi_1877 2061059 .. 2061069 -  -4.6  -2.91395   ATTGGCCGGAGAAAG                 CCGG TCC CCAG                 TTTTCCGGATCATGC  46 42
    Nwi_1876 NONE
    Nwi_1875 2057404 .. 2057417 -  -3.7  -2.97021   GCCTCAAACATCATA               GCTGG CGTC CCTGC                CCTGCCGTCACTGCA  44 33
    Nwi_1874 NONE
    Nwi_1873 NONE
    Nwi_1872 2053372 .. 2053388 -  -3.5   -4.1673   CAAGTCCGGAACAAA              GCCCGGC ATC GCCGTGA              AGGGACGGCGTTGAT  60 107
    Nwi_1871 NONE
    Nwi_1870 2052498 .. 2052534 - -11.8  -2.75064   CCTTCGAGCGAACCA   GAG-CC-CTTCCGCTTCT GAT AGAAGCAGAAGCGGGCTC   TATGATTTTGATTTA  70 115
    Nwi_1869 2051941 .. 2051961 -  -2.5  -3.74693   GGTGAGGTGATTAAA            CATGATGGT TGC ACTATCCTG            ATGCCGGACAATCGC  51 104
    Nwi_1868 NONE
    Nwi_1867 NONE
    Nwi_1866 2048339 .. 2048388 - -12.1  -4.15453   CAAGCCACGCGAAAA CAGCCGAATTTCACGCGCCTGAA ACAT TTCAGGCACGTGAAGCGCGGTAG CACCTATAGCATTTT  90 284
    Nwi_1865 NONE
    Nwi_1864 NONE
    Nwi_1863 2044721 .. 2044749 -  -5.1  -4.63218   GTCGCGCGAACAAAA        GGCTTGCCCGCCC AAT GCGCGAGAAACCC        GTACTTCGCCGGCGC  72 139
    Nwi_1862 2043582 .. 2043602 -  -3.2  -3.25598   CTTGAAAAGAAATGA           CCCG-GCAG AATC CCGCGCAGG            CAGCTTGATTCAATC  45 35
    Nwi_1861 2043114 .. 2043128 - -11.4  -3.24232   TTTTTCGCAAACACA               CGGCTG CGG CAGCCG               GGACTCACAGGTTTT  71 161
    Nwi_1860 2039075 .. 2039108 -  -2.9  -4.55128   ACCGTCAAACCAAAA     GGATTGCGGTCCGGC AGCC ACCGGACGGCTTTTC      AGGCCATGTTTCCGT  66 122
    Nwi_1859 NONE
         tsf NONE
    Nwi_1857 NONE
    Nwi_1856 NONE
    Nwi_1855 2034691 .. 2034731 - -21.3  -3.64822   ACGTTCTTAGCTAAA  GCGTTTTCGAGCGAAGTGG CAT CCGGTTCGCTCGAAAACGC  TGTGATTTTGGCCAA 100 102
    Nwi_1854 NONE
    Nwi_1853 2032564 .. 2032583 -  -9.2  -3.91028   AACTCAAATCAATAA            CTTGCGCG TATA CGCGCTAG             GATGCCTTTGCGGCA  75 22
    Nwi_1852 2031303 .. 2031314 -  -2.2  -2.64616   TCCGCAGGCATACGA                CTCA CGAT CGAG                 CCAGATGCAGAATAT  38 15
    Nwi_1851 2028441 .. 2028460 -  -6.4  -3.53224   CAGCGGGCGCTTAAA            GAATGCCG GTTG CGTCATTC             CATCCGTCGCAGTTG  58 56
        lpxD 2027381 .. 2027394 -  -8.1  -3.32844   TCCTTCATTCGATAA               CCCGA TCCT TCGGG                GCGGCTTTGGGCGAT  61 1
    Nwi_1849 NONE
    Nwi_1848 NONE
    Nwi_1847 NONE
    Nwi_1846 2023745 .. 2023757 -  -4.1  -3.69618   TGGAACTGGAAAAGA                TCGCT CTG AACGA                CGAGTATTTCATCAA  56 290
    Nwi_1843 2019220 .. 2019238 -  -5.8  -2.91322   ATACCGGCGAAATCA             GGAGCCGG CCG CCGCCACC             TTGGCCCAGGTGTCG  48 4
    Nwi_1842 2016425 .. 2016440 -  -5.4  -4.21142   ATGGGAACATAGAAA              CCGCTGA CTA TC-GCGG              CAAGCTGCCGATCAT  66 379
    Nwi_1835 2008026 .. 2008069 - -12.6  -3.45366   TGCTCAATCAATTAA CTGGAGCGGCGGCGCTGATT CCATTT AATC-G-GCCGCCGCTCTAG AGCCTTTTCGCTTCT  79 151
    Nwi_1834 2007221 .. 2007232 -  -5.8  -3.53091   AGTCCCTTGGTGAAA                CTGC TGAT GCAG                 GATGGCGGCCCCGCC  55 59
    Nwi_1833 2005338 .. 2005354 -  -4.3  -3.67976   TTCATCAACGGCAAA              CCGGCCA CGG TGATCGG              CAACCGAACCGGATG  53 139
    Nwi_1831 NONE
    Nwi_1830 2002885 .. 2002920 -  -2.4  -3.64703   CTTGGCGGATCGAAA    GTTACGGCCCGCGA TCACGCCT TCGCGGCCAGCAGC     CGCGCGCAGACCAAT  51 4
    Nwi_1829 2002053 .. 2002075 -  -8.3  -3.53091   AGGCCGGGGCTGAAA           GGCGCGCGC CACCC GCGCATGCC           GCTGCCGTCAGAAAC  62 33
    Nwi_1827 1999733 .. 1999764 - -13.2  -3.29829   GAGAGCTGGCCATAA      GCATGATCCGA-TCA AGT TGAATCGGACCATGC      CGTGGAAATTATTGT  79 92
    Nwi_1822 1994425 .. 1994458 - -12.4  -2.66964   TGATCGAGGACATCA     GCCGCCGCCGTGCTT AAGCG ACGC-CGGCGACGGC     GGCGTCCGCCGACCT  69 5
    Nwi_1821 NONE
    Nwi_1820 1993156 .. 1993178 -  -4.6  -2.62983   GTGAGCGTGAGACCA           TGGCCCGACG ATG CGACGGTCCG           GTTAATGCTTCGCTA  43 63
    Nwi_1819 1992785 .. 1992801 -  -9.5   -4.6468   TGAAATTACACAAAA              GCCTTTT GCA AAAAGGC              TGAAGTGCCGCAAGC  87 63
    Nwi_1818 NONE
    Nwi_1817 1990215 .. 1990226 -  -7.2  -3.07895   CTTACCGGTAACAGA                CGGC CTTG GCCG                 CGGCGACGACTTCAG  54 0
    Nwi_1816 NONE
    Nwi_1815 NONE
    Nwi_1814 NONE
    Nwi_1813 1985973 .. 1986027 - -14.2  -2.91695   CGCAGGGTTAAATGA TCAGCCGTGTGTTGCGCCATGGCAAC AAT ATCGCCACGGGGCAACACCCGACAGG CTGCCGCGTCTACCC  82 41
    Nwi_1812 NONE
    Nwi_1811 1984174 .. 1984195 -  -4.3  -4.23892   GGGAACGATTGAAAA           GCGAGGAAG CCTT CATACTCGC            CGGCGATTTCAACGT  66 493
    Nwi_1808 NONE
    Nwi_1807 NONE
    Nwi_1806 NONE
    Nwi_1805 NONE
    Nwi_1804 1976764 .. 1976786 -  -4.7  -2.70932   TCCTTCTTCCAATTA           CTGCACCGG GGTGT CCGGTCCCG           CCGTCGGATCGGGTG  44 0
    Nwi_1803 1975949 .. 1975974 -  -5.4  -3.78409   TCAAGCGAACGGAAA         CCTCCGTCGGG TCAAG CCCGA-GGACG         CGCTTCGCTTGAAAC  58 44
    Nwi_1801 1971918 .. 1971938 -  -8.3  -2.92171   GACATCGCGAAACGA            GGACCGATT ATC AATCCGTCC            AACCAAGCGGGCCGC  56 425
    Nwi_1799 1970957 .. 1970973 -  -2.2  -4.26903   CGGATCTGAGGAAAA              TCGGTT CATTC AACCGG              CGAATTTGGTCCTGA  62 18
    Nwi_1798 NONE
    Nwi_1797 1969577 .. 1969608 - -15.3  -3.53012   CCCGCCGGCTCGAAA      CGTCAATGGCCGGA ACACA TCCGGCCATTG-CG      CGTCGGTCTGAAGAA  88 285
    Nwi_1796 NONE
    Nwi_1795 1966993 .. 1967007 -  -2.8  -4.66535   AATTCGTAAAAGAAA               CGCA TTTGTGT TGCG               ACATCGTCAAACGAT  69 336
    Nwi_1794 1965856 .. 1965885 -  -4.3  -3.58037   CATGAAGTGGCGAAA       GACTCTGGTC-AGA TTC CCTCGAACAGAGCC       GTCGAAAGATATCGT  51 4
    Nwi_1791 1963125 .. 1963139 -  -4.2  -3.15544   CCCGATCGGCACTAA               CCGC TCAACTG GCGG               CTGCGGTATCCTCGT  45 15
    Nwi_1787 1956204 .. 1956217 -  -6.7  -3.53012   CGGCCTGCCCGGAAA               TCGAC GCGA GTCGA                GGAGCCGGCACAGCC  57 496
    Nwi_1784 1953418 .. 1953444 -  -5.1  -3.96892   AAGCCGGATGAGAAA        CCA-CAGCG-GGC AAA GCCTCGCGGCTGG        CGCCTGACGCGAGCC  62 94
    Nwi_1783 1952537 .. 1952547 -  -4.6  -3.21416   GAGGTCGACGAGCAA                 GCGC TTT ACGC                 CCTGCGCCAGGCCAT  49 162
    Nwi_1780 1949974 .. 1949995 -  -9.3  -3.63515   CGCGAGCCGCAATAA           CGGCGCGGG ATAG CCCGCACGG            CTTCAAGCCGAAAGC  69 159
        tatA 1949553 .. 1949580 -  -2.6  -3.20382   CCCCACAGGGATCAA        CACGTTTCGACA GCCC TACCGCATCGTG         GAAGCCGAACCTTGA  44 79
    Nwi_1778 NONE
    Nwi_1777 1948024 .. 1948054 -  -5.5  -4.32763   CCAAAAGATAAAGAA      GCGGCCA-GAC-TCA GGG TGACGTCATGTCCGC      GAGAACTGGCATTCA  69 77
    Nwi_1776 1946448 .. 1946479 -  -9.5  -3.25539   GAACCGCAAGCAAGA      CGTGGATGGCCGGA ACAAG TCCGGCCATG-ACG      CTGACGCTGGGCCTG  66 51
        surE 1945126 .. 1945154 -  -5.9  -3.21099   CGCGCGTACGACGAA        CTTCGACATCGCG ATT CTCGACGTCAACG        TCAACGGGAAGCTGA  51 285
    Nwi_1773 1944020 .. 1944036 -    -3  -2.70354   CGCCGGACAAACTGA             TTACGGC CGCG GCCG-AA              CCTCGGACCCGATAG  40 43
    Nwi_1772 1942015 .. 1942064 -  -7.8   -4.0371   GACGCTTCATACAAA TCGCTG-AAGGCCG-CCCTCGAGG GCGG CATCGAGGGGCGGCCCGACAACGT CATCCTGTACGCGAC  70 505
    Nwi_1770 1940816 .. 1940830 -  -2.8  -3.53164   ACAGCATCGAGATAA               CTCG TCAGATT CGAG               GAATGATCACCTAGC  49 36
    Nwi_1769 1939215 .. 1939232 -  -4.8  -2.83403   TCCGCGTCATCAAAT             CGGCACG GTTTG CG-GCCG             CTTCCAGCGCACCCA  44 2
    Nwi_1768 NONE
    Nwi_1767 1937666 .. 1937683 - -12.7  -2.63633   CCACAATACAGCAAT             CAGCGCC ATCA GGCGCTG              CCGATGCGGTGAGGT  71 93
    Nwi_1766 1936686 .. 1936723 -  -4.7  -5.07567   TGAGAGCCGAAAAAA   CCTGCGCGACCGCTTCA ATTT CGAATCGACCGACCAGG    CCTTGCCGTCCTGAT  83 46
    Nwi_1762 1932218 .. 1932258 - -10.5   -3.0127   TGAGGCAACGAGAGA  CCTGAGTTCCGCTTCTGAT TCA ATCAGAAGCGGATTTCACA  TGCTGGCTTAACGCC  64 104
    Nwi_1760 1930926 .. 1930962 -  -6.5  -3.72576   TTCGCGGCTACCAAA   CAGTGACAGCACCCGC GTAAAT GCTGGTGC-GTCCCCG    CGCTGGATGCGGGTG  61 44
    Nwi_1758 1927781 .. 1927793 -  -3.3  -4.13767   GGCGCGAGCGGAAAA                GCGGA TCG CCCAC                TCTACCTCTGGAACG  60 27
    Nwi_1748 1917216 .. 1917234 -  -5.2  -4.84492   GGAATTACAATAAAA             TGCCGGCA AGT TGCGGACA             GACTCCCCCTCGCCG  79 72
        hppA 1914728 .. 1914749 - -17.3  -5.63517   CGCTCAAAGAAAAAA           CCCGCGGCT CTCA AGCCGCGGG            TTTCTTTATTGTTTG 100 185
    Nwi_1745 1910238 .. 1910257 -  -2.8   -3.0297   AGGAAGACCAAATCA            GCGGGCG CCTATTC CGC-CGC            CATCTGCCGCGGCGC  43 14
    Nwi_1744 1906987 .. 1907010 - -12.4  -3.08464   GCATGATTCACGGAA          CGGGTCTGCG GTCT CGCAGATCCG           TTTTTCATCCGTGAG  73 498
    Nwi_1742 1904553 .. 1904571 -  -5.3  -2.92175   CTCGAAGAGACTATA            GC-CGGTT TCAG AACCGTGC             GGTCGGCCCGATCGA  48 14
    Nwi_1741 NONE
    Nwi_1740 1901622 .. 1901662 -  -7.4  -3.64703   GGCCGCGTATGGAAA GGCACGGCG-TTCGGCGGC GCGC GCGGCCGCACCGATGTGCC  GAAGATCGTAGACTG  63 300
    Nwi_1737 1898692 .. 1898712 - -11.8  -5.24129   GCGGCCGATAAAAAA            CGGCGGGC AAATA ACCCGCCG            TTCGTCGATTTAGAG 100 55
    Nwi_1736 1896466 .. 1896478 -  -3.3  -3.53012   TGCCGTCGGGCGAAA                CCACG GCG CGCGA                GTTCGAGACATCGAG  49 56
    Nwi_1735 NONE
    Nwi_1734 1895315 .. 1895329 -  -2.1  -3.53444   TGACCGCGCGCGAAA               CCTTC CTATC GAAGA               TTACGAGTGGCGGGC  47 74
    Nwi_1733 NONE
    Nwi_1732 1891317 .. 1891329 -  -7.7  -3.44051   GGGCCATGAGGACAA                GATCG CGG CGATC                GGCGTGCGGCTGCGC  60 298
    Nwi_1730 1890408 .. 1890433 -  -5.4  -3.58343   GCCACGAGCGCTAAA         TCGGGTCAGGC TCGCC GCCGGA-CCGA         TCGACGGCACCGATG  55 127
    Nwi_1728 1888351 .. 1888361 -  -3.2  -5.10497   AATCCATGCAAAAAA                 TACC CTC GGCA                 GCGCAGACCGTGATG  78 454
    Nwi_1727 1886963 .. 1886982 -  -2.8  -3.31792   CCATCATTCTCACAA            GATCGATG GATG CACGGATC             AAGTCCGCGAATGAC  45 84
    Nwi_1726 NONE
    Nwi_1725 1885247 .. 1885285 -  -3.9  -3.70773   TGCGACAGGCAAGAA  TTTCCAGAGCAT-GGTCG GATT CAACTTATGCTCCGGACA   CGTTCGTAAATCGCG  54 7
    Nwi_1724 1884197 .. 1884240 - -10.7  -2.53392   AAATGTTGGAATCGA TCACGTTCATGGTTTTGGATCG ATT CGATCCAAAACCAT---CGTGA TCTAGTGTCCCTTTG  62 250
        ribH NONE
        nusB 1882679 .. 1882696 -  -7.7  -3.53444   TCATGGCCGGGCAAA             GCCGTTC GAGG AAACGGC              GTCGCTTCCGCTCGC  62 139
    Nwi_1721 1881411 .. 1881430 -  -7.8  -3.75437   AAGCATCGGACGAAA            CCCGGCCGC GCC GCG-CCGGA            TGGTGGTCGCGCCGG  65 244
    Nwi_1719 1876350 .. 1876371 -  -2.3  -3.53811   CGCATCCCGTCCAAA           CGGAACCC CGTTTAT GGGTT-CG           TGACCTAGTCCACCG  47 30
    Nwi_1718 1875504 .. 1875516 -  -2.7  -4.08216   CCATTCTCCGGAAAA                TAATG CAC CATCA                AATGCCGGGATCAAA  56 448
    Nwi_1717 1874486 .. 1874532 - -16.6  -4.45168   GCGTCAAAACATAAA GTATGGAGCCCTTCACCGCTTC CAT GAAGCGGTGAAGGGCTCTAGGT GTTCAGTCCCGGCAT 100 20
    Nwi_1716 1871673 .. 1871718 -    -5  -4.02817   GCGTCAGAACAACAA TCCAGAGC-T--TCGCTTCTGAT TCA ATCAGAAGCGATCATGCTCTAGT AAAGCCCTCCGGTGC  62 21
    Nwi_1715 1869846 .. 1869857 -  -2.2  -4.22652   GCACAGCAGGCAAAA                CCTGG ACC CC-GG                AAGGCGAAAAGCGCG  63 439
    Nwi_1711 1863942 .. 1863960 -  -5.9  -4.75372   ACTATTCAGGAAAAA             CCCCCAG GGCCG CTGGCGG             CTGCTCCTCTCCCGC  82 300
    Nwi_1709 NONE
    Nwi_1708 NONE
    Nwi_1706 1860137 .. 1860158 -  -3.8  -3.63766   GAGTCATAAACAACA           TGGCGGAAT TACGG ATTCCGC-A           GACTTTCCAGCAACG  54 151
    Nwi_1705 1859724 .. 1859757 - -16.3  -2.62735   ACAGGCGCTAGATCA     CGATGGTTTTGGATCG AAT CGATCCAAAACCAT-G     AACGTGATCGATTCC  84 98
    Nwi_1704 NONE
    Nwi_1703 1857655 .. 1857674 -    -7  -2.71364   CTACCTGTCGAACGA            GCAGCGCG CTCG CGCGCCGA             CGCTTTATCGCACCC  48 295
    Nwi_1701 NONE
    Nwi_1700 1855015 .. 1855031 -  -2.1  -3.81885   GACAGAAAGACAGAA              GCAACTC GCA GTGTAGC              GTTTGGTGGCGTTGT  53 46
    Nwi_1698 1852183 .. 1852205 - -14.8   -5.5604   CTAACCAACAAAAAA           CCCGGCCGAA AAC TGCGGCCGGG           CTACTCTTATAGTCG 100 60
        clpS 1849261 .. 1849288 -  -4.8  -3.93367   TCCGCCAACAAAATA        GCGT-GGGCGG ACTCTCG CCGCCAGACGC        GCATAGCGCCTATGC  59 123
    Nwi_1695 1846599 .. 1846623 - -19.3  -4.46212   CCGCGCACGACAAAA          CGGCCGGCACA TTA CGTGCCGGCCG          TTTTGTTTATTCACC 100 130
    Nwi_1690 1842491 .. 1842502 -  -2.2  -4.25104   GCGGCTGGATCAAAA                GCTC GCTG AAGC                 CGCCCGAGTGATTGC  59 94
    Nwi_1688 1840912 .. 1840928 -  -2.9  -4.14243   GACCCGACCGCAAAA              CGAGCCA TCG TGGATCA              TTAAACCGGCTAATT  60 242
    Nwi_1687 1840575 .. 1840607 -   -12  -4.48987   GGGTCATAAGGAAAA     GCCGG-TGGGCCGTT CGAA AACGACCCGTCCGGC      TTCATCATGACCGCG 100 49
    Nwi_1686 1839247 .. 1839266 -  -3.5  -3.55622   TCGAATGCGGCGAAA            CGGTGGA TTTGCT TCCATCG             CACATTAATTAGCGA  49 30
    Nwi_1685 1837640 .. 1837654 -  -2.1  -4.63218   TTCGCGCGAAGAAAA              CG-CGT CAAA ACGACG               ATCCAAAGCTTCTTC  66 293
    Nwi_1684 NONE
    Nwi_1683 1835572 .. 1835594 -  -4.9  -4.07568   CGTTGCCCGTGAAAA          CGAAGAC-GCC TAT GGCCGTCT-CG          GCGTTCTGTCGAACT  64 366
    Nwi_1676 NONE
    Nwi_1675 NONE
    Nwi_1674 1824736 .. 1824760 - -11.4  -3.81488   GCCGCTCAAACAGAA          GATCACGGCC GCCGA GGCCGAGATC          GAGCGAATTACCGGA  77 342
    Nwi_1672 1822472 .. 1822496 - -15.8   -4.0274   TGCATTATGAAACAA          GGATCGACGG GGAAG CCGTCGATCC          TCAGAAATTCTTGCG  95 248
    Nwi_1669 1816453 .. 1816472 -   -10  -2.71011   ACTTCGCGTCAACGA            TGTCGCCG TCGC CGACGACA             AGATGGTGCTGACGC  59 142
    Nwi_1667 1813645 .. 1813666 -  -5.7  -3.24747   GGCGCAGACCATCAA           CCCGGAGGC GCGC GCCTGCTGG            GTCGCGGGATTTTCC  51 415
    Nwi_1665 NONE
    Nwi_1664 1810388 .. 1810405 -  -6.2  -3.53012   TTCGCCCGGCGCAAA             GCCGGC ACAACA GCCAGC              TTTGTAGCGAGCTCG  58 53
    Nwi_1663 NONE
    Nwi_1662 1808104 .. 1808114 -  -2.4  -3.57792   TCATCTACGCCGAAA                 CGTG CTG CGCG                 ATTTAGCCCGGTCAC  47 65
    Nwi_1661 NONE
    Nwi_1660 1806335 .. 1806354 -  -2.1  -3.53031   CTGACGGCAAATCAA            GTCCGAT CATAGC ATCGGAG             CGGATGGAATTCGTC  47 39
    Nwi_1659 1805859 .. 1805875 -  -5.1   -3.0701   ATAATCTTGATTTAA              CGCGT TTTCTTC ACGCG              AACCGGTATCCACTT  47 55
    Nwi_1656 NONE
    Nwi_1655 1799569 .. 1799584 -  -4.6  -3.33261   CGCCAAGGTTCAGAA              GCCGGC CACC ACCGAC               CACCTGGTCACTCAG  51 259
    Nwi_1652 NONE
    Nwi_1651 1795169 .. 1795223 -    -4  -3.53811   CGCATGGCTGCGAAA CATCGACGGCAAGGAGGTTCCGGC GCGCGAG GTCGGAACCGGCGCGCTGTCGCCG ATCGAGGACGCGCCG  51 153
    Nwi_1649 1792723 .. 1792739 -  -6.6  -3.08679   CGTTTGTATTCAATA              GCTTGA CATAC TCAAGC              GCCGGTTTGCCGGGG  52 157
    Nwi_1648 1791360 .. 1791378 -   -11  -2.72043   AACCCTGCTGGAAAC             CGGTGTGC GAG GCACACCA             CCCGAGCGGAAGACC  66 65
    Nwi_1647 NONE
    Nwi_1646 NONE
    Nwi_1645 1786834 .. 1786851 -  -8.3  -3.40403   TTCCCCGGATCAGAA             CGCGCGC TCAC GCTCGCG              GAGGTGCAGGAGGTG  60 244
    Nwi_1642 NONE
    Nwi_1641 1782752 .. 1782779 -    -2  -2.97721   CAAAACCGCAGAAAC        CGCGATCA-CAGA GAT TCTGCTCATCTCG        CTGCTCCATTGTCCG  40 130
    Nwi_1640 1782150 .. 1782170 - -12.5  -4.72272   GGCGCTTACGAAAAA            CGTACGCGG CGT CCGCGGACG            ACCGACTTTCGTAGT 100 370
    Nwi_1638 1780736 .. 1780757 -  -6.5  -4.48299   CGAGATCGAAATAAA           GCGCC-ACCC TGC GGGTTGGCGA           ACTATAGCGTTGCGC  74 167
    Nwi_1637 1779808 .. 1779850 - -16.4  -4.77165   CGCGTCAGAACAAAA TCTGGAGCTTCGCTTCTGAT TCA ATCGGAAGCGAAGCTCTAGC GGCCGCGCAGACGGT 100 328
    Nwi_1633 1776746 .. 1776760 -  -5.6  -2.64099   GCGGGTTACGAGAAT               CGCGGA GCG TTCGCG               CGAATAGCATCGGCC  46 1
    Nwi_1632 NONE
    Nwi_1631 NONE
    Nwi_1630 1775867 .. 1775887 -  -5.3  -3.05597   TCCATGCTTGAAAAG            CCTCGCC CTCCCCC GGCGGGG            TTTTTCGTTTCTAAG  49 36
    Nwi_1629 1773331 .. 1773357 -  -2.1  -4.72986   CACGTCGAGGAAAAA         CGCGATCGAGG GCAAG CCCCAAATGCG         TTCCACGTAGAGGTC  70 508
    Nwi_1628 NONE
    Nwi_1627 NONE
    Nwi_1626 NONE
    Nwi_1625 NONE
    Nwi_1624 1769289 .. 1769312 -  -9.5  -3.14132   CTCCCGTTCCACTAA          GCGCGCCCG TGGCGG CAAGCGCGC           TCAGTGACTAGTGTT  64 39
    Nwi_1623 NONE
    Nwi_1622 NONE
    Nwi_1621 NONE
    Nwi_1620 1767430 .. 1767442 -  -5.5  -2.62184   CCGGCCCTCATATCA                CGACG CTC CATCG                CGCCTGGACCAGCGA  46 5
    Nwi_1619 1767029 .. 1767069 -  -7.3  -3.76224   TCCCCAGGTACGAAA  CCGACGCCAGAGCCGAGCG GAT CATTCGGTTCGGGCTGCGG  CGCGGGCTTCGGCTT  63 67
    Nwi_1618 NONE
    Nwi_1617 NONE
    Nwi_1616 NONE
    Nwi_1615 NONE
    Nwi_1614 1761303 .. 1761315 - -10.5   -3.6135   AAAGAGATTCTGAAA                GCGGC TCT GCCGC                ACCAAGTTGGTTATA  71 248
    Nwi_1610 1757613 .. 1757625 -  -6.3  -3.67773   CACGCAAAAAATATA                TGAAC CTC GTTCA                GTAGGCGTCTTGGGG  61 249
    Nwi_1609 1756340 .. 1756366 - -17.2  -3.54543   AGCGATCGCCGCAAA         CCGCCCGCCGCC GCT GGCAGCCGGCGG         TTACAAGCGCAGAAC  91 105
    Nwi_1608 1755746 .. 1755759 -  -5.3  -2.71924   GATCTGCTGGGAAAC               GATGT CGTT ACATC                CTTCCGGGCGGCCCA  47 68
    Nwi_1607 1755187 .. 1755197 -  -2.4  -2.70932   CCTCCGTGCGAACGA                 GGCC GGG GGTC                 AAATTTGCCTCAGGG  39 35
    Nwi_1606 1754403 .. 1754430 -  -4.8  -2.54523   CGACACCGGAACGGA        GCGCCATGACAGT CCG AATG-CTTGGCGC        GCGTTGAAACGCGCG  43 239
    Nwi_1605 NONE
    Nwi_1604 NONE
    Nwi_1602 NONE
    Nwi_1601 1749524 .. 1749564 - -13.3  -2.71785   CGTCAAAACACCAAT  CTCAGGCTTCGCTTCCGAT TGA AGCGGAAGCGAAGCTCCAG  GGTCTGTTTCAACCG  76 251
    Nwi_1600 1748252 .. 1748266 -  -4.2  -3.81951   TGGGATATGATCAAA               GACGTG GCG CACTTC               GCGTCTCACGCCACA  57 339
    Nwi_1599 1747904 .. 1747914 -  -4.6  -2.67747   GCGTCAGATCATAAT                 CGGA GAG CCCG                 CTTCTGATTTTCATC  43 130
    Nwi_1596 NONE
    Nwi_1595 1744371 .. 1744395 -  -2.1  -3.61219   AGAAAACGCGTCAAA          TCAAAAACTGA TTG CCCGCTTCTGA          TCTCGACAGAAGTGA  47 173
    Nwi_1594 NONE
    Nwi_1593 1740267 .. 1740299 -  -5.3  -3.59109   GGAGACATCACACAA      GCCCCCGCGCTGCTC GAA GCCCAGGCCGGGGAC      GCCGTGCTGGCCGAC  55 303
    Nwi_1590 1737425 .. 1737435 -  -6.8  -2.70932   CCGTGTTCTGAAGGA                 CGAC GCC GTCG                 GCGATATCGCGATCC  48 524
    Nwi_1588 1734672 .. 1734684 -  -3.3  -3.24447   GACATTTGAGAAAAG                CCGGT GGA ATCGG                GGACGCCGAAGTTGG  45 51
    Nwi_1587 1731850 .. 1731892 -  -4.9  -4.07568   CTCCGCTTCGCAAAA GGATCATTCTC-AC-CCATCG CGT CGCTGGTGTTGAGCCTGATCC CGAAAACGAAAAAGC  64 374
    Nwi_1583 1728163 .. 1728179 -  -2.9  -3.35046   TCACGGTTCGAAAGA              CGACC TCCCTCG GGCCG              AACCTCTATTTTGAT  47 142
    Nwi_1580 1726784 .. 1726796 -  -3.3  -3.57651   TCTCAGAGGAGAGAA                TCCCG ATG CTGGA                AAAATCCTTCTTCAC  51 198
    Nwi_1575 1722372 .. 1722385 -  -2.3  -3.85698   TGGCCCCGCGACAAA               TGCTC TCGC GAGCG                AAATTTTTAAAGTGT  53 423
    Nwi_1573 1721327 .. 1721348 -  -2.2  -3.14931   GTGACCGTCGATGAA           GGCGATCA TGTCTT TGACCGGC            GGTCGAGCTCCGCCA  41 9
    Nwi_1572 1719993 .. 1720011 -  -6.6  -4.16814   GCAGCAGAGAAACAA             GGTCGCCG CGC CGGCAATC             GCACCGACCAAGGCC  68 444
    Nwi_1566 1709452 .. 1709466 -  -5.6  -4.11216   CCGGGATCGCCAAAA               TCGCCG CTA CGCCGA               GCAGGCTTACATTCA  66 50
    Nwi_1559 1703660 .. 1703670 -  -2.4  -3.36671   ATCGGAATCGGATAA                 TCGC GAT GCGG                 CCTGCGTAACCCGGT  46 107
    Nwi_1557 1702451 .. 1702478 -  -8.4  -2.87132   GCCGTGGGCGACAGA        TCGACCTGCTCG AGCG CGATAAGGTCGA         CCGGCTGCGGCTTGA  59 59
    Nwi_1556 NONE
    Nwi_1555 NONE
    Nwi_1554 NONE
    Nwi_1553 1698565 .. 1698576 -  -5.8  -2.87132   CTTCGTCGGCAGAGA                CGGT CATG ACCG                 CACCTCGAGCCGCGC  48 223
    Nwi_1552 NONE
    Nwi_1551 NONE
    Nwi_1550 NONE
    Nwi_1549 1695423 .. 1695450 - -19.2  -4.55128   ACTCCTAAACGAAAA        GCGCCGCCTGCA TTGC TGCAGACGGCGC         ACTCACCAACTCACT 100 129
    Nwi_1548 1694932 .. 1694942 -  -8.2  -3.05844   TTGCGGAGCCGAATA                 CCGC GCT GCGG                 ATCAGCCTCCAACCC  57 27
    Nwi_1547 NONE
    Nwi_1546 1692814 .. 1692846 -  -4.2  -3.32963   ACGGCCACGGCATAA     GCCGTGACCTC-ATCC TCC GGTTCGAGATCA-GGC     TGCGGCGGCGGCGCG  49 20
    Nwi_1545 1691048 .. 1691064 -  -7.9  -2.90496   TTTCCGGTTAAAGGA              CCAGCGC GCC GCGCTTG              CTGTAAATTGACGAG  56 1
    Nwi_1544 NONE
    Nwi_1543 NONE
    Nwi_1542 1687594 .. 1687612 -    -3  -3.63068   CGACACCATCGCAAA             CCGTCGCT TGC AGCATCAG             CTGCAGGCCGCTTAA  49 73
    Nwi_1540 NONE
    Nwi_1539 1684308 .. 1684341 -  -2.1  -2.78384   CCCGGCTCGATGACA     TTTCCGGCGGCGCGC TCCT GCGCCCCGACCGCAT      GAAGCCTGCTCCGGC  39 260
    Nwi_1538 NONE
    Nwi_1537 1683127 .. 1683145 -  -9.5  -3.71649   CTGGTAAACGTCAAA             GGCCCGA ATTGA CCGGGCC             TTTTTCTGTGAGCGC  72 389
    Nwi_1535 NONE
    Nwi_1534 NONE
    Nwi_1533 NONE
    Nwi_1532 NONE
    Nwi_1531 1671517 .. 1671550 - -13.9  -2.87132   CGCTGCGGCTACAGA     TCGGGCTTGAGAACG TGGA CGATCTCAAGGCCGA      TCTCGAACGGGGTTT  73 150
    Nwi_1529 NONE
    Nwi_1528 NONE
    Nwi_1527 NONE
    Nwi_1526 1665319 .. 1665346 -  -5.5  -3.61715   CATGCGCTCCAAGAA        CCTTCCCGTGCC GCAAT GGCTCGAGA-GG        CGGAGCACGGTGAAG  57 75
    Nwi_1524 1662416 .. 1662426 -  -4.6  -3.53224   CAGGCCTGGTCTAAA                 GAGC ATT GCCC                 GCCCTCTCGATCCGC  53 10
    Nwi_1523 NONE
    Nwi_1522 NONE
    Nwi_1521 NONE
    Nwi_1520 1653960 .. 1653980 -  -5.3  -2.72855   GAAATGGTCGAACGA            CGTTTGCGG CCG CTGCAACCG            TCATGGGCCTATCAT  47 49
    Nwi_1519 1652552 .. 1652570 -    -8  -3.67597   CCGCGCATCGAAGAA             GCCGTGCG TAA CGCGCAGC             CGCAGGTTGACCAAA  63 469
    Nwi_1517 NONE
    Nwi_1516 1649314 .. 1649357 -  -2.3   -3.3761   TCGCGTGAAGAAAAC GCTACAGGTCGAGGTCTGGA CAGCC TCCGCTCCTCACCCTGT-GC TCCTCACCCTGTCAG  46 59
    Nwi_1514 NONE
    Nwi_1513 1642818 .. 1642830 -  -9.1  -3.15056   ACCGTGAACTCAACA                TGGCG ATC CGCCA                GACCCGCTCCAGCGG  60 380
    Nwi_1509 1637341 .. 1637358 - -10.5  -5.55769   CCTGATAACAAAAAA             GCGCCCC GCGA GGAGCGC              TTTTCCGTTTGATCT 100 51
    Nwi_1506 NONE
    Nwi_1505 1633940 .. 1633972 -  -9.9  -2.70932   CGGCGTTGTCAACCA      GCGAACCGCTG CAAGGGAAGCT CAGCGGCTCGC      TTTCTTGCGGTTGCG  61 14
    Nwi_1504 1632529 .. 1632539 -  -8.2  -3.50853   GGCGCTCAAGGATAA                 CGGC ATC GCCG                 TCGCGCCTTTTAATC  62 387
    Nwi_1500 1629058 .. 1629072 -  -5.6    -4.371   GTCAGGACACGAAAA               CGGTGG CGT CCAACG               TACCGGCCGCGGAAC  73 400
    Nwi_1496 NONE
    Nwi_1495 1625189 .. 1625206 -  -3.4  -3.72893   CATCCTCCCACCAAA             CG-ACGG CCTGT CCGTTCG             GGTCGAGCCGGTGGC  52 347
    Nwi_1494 NONE
    Nwi_1493 1623000 .. 1623012 -  -3.3  -3.64487   TCAGACCCTGAAGAA                CCGCA TCC TGCTG                GAAAACTACTATCTG  52 180
    Nwi_1489 1619974 .. 1620000 -  -6.4  -2.56596   TCTTGGATCAATTCA         GGGGTAGTGTTC ATT GCGCCCTACCCC         ATCACCGTGTGCTGC  48 19
    Nwi_1488 1619717 .. 1619740 - -13.8  -4.93968   ACGTACAACGAAAAA          GCCCGCCAGC GTGA ACCGGCGGGC           CTTTGCCTTATGGAT 100 33
    Nwi_1486 1614439 .. 1614462 -    -3  -4.66987   GAGAGGCGAAGAAAA          TTGGATGAGG AATA CCGCTCCCAA           ATGCCTCCACCGAAT  69 240
    Nwi_1485 NONE
    Nwi_1484 NONE
    Nwi_1483 NONE
    Nwi_1482 NONE
    Nwi_1481 1610124 .. 1610147 -  -9.5  -3.14132   CTCCCGTTCCACTAA          GCGCGCCCG TGGCGG CAAGCGCGC           TCAGTGACTAGTGTT  64 39
    Nwi_1480 NONE
    Nwi_1479 NONE
    Nwi_1478 NONE
    Nwi_1477 NONE
    Nwi_1476 1608265 .. 1608277 -  -5.5  -2.62184   CCGGCCCTCATATGA                CGACG CTC CATCG                CGCCTGGACCAGTGA  46 5
    Nwi_1475 1607848 .. 1607890 -    -6  -3.14931   CTCACCCGGCATGAA TCCGCAGCCAGAGCCGAGCG GAT CATCCGGTTCGGGCTGCTGT GCGGGCTTTGGCTTC  52 81
    Nwi_1474 NONE
    Nwi_1473 NONE
    Nwi_1472 NONE
    Nwi_1471 1602748 .. 1602774 -  -2.2  -2.65354   CCGATCGGAAAGCCA         TTGCAGGTTGAT CAT AGCAACCTCCGA         TTCTTTGCGTTCCTG  38 10
    Nwi_1470 1602003 .. 1602020 -  -2.6  -3.47349   TGTGGAAATCCAGAA             GGCCGA CGCGGT TCGGCT              GTACGGTCCACATGC  47 393
    Nwi_1468 1600741 .. 1600780 -  -3.4  -3.72576   GTTTCCGGGACGAAA  CCCCCTACCCGG-CCCG CTTTGTC CGGGTCCGTTTCGGGGA  GTTGGGTGCCAATTG  52 389
    Nwi_1467 1599749 .. 1599759 -  -3.2   -3.0782   CAAGTCGTGAACATA                 TCGC AGC GCAA                 AGACGGCGGAAATAC  43 76
    Nwi_1466 1598819 .. 1598829 -  -2.4  -3.06696   GCGGCGCTTAATAGA                 GCCC TCG GGCC                 GAGAATTCGCTCGGT  41 7
    Nwi_1465 NONE
    Nwi_1464 NONE
    Nwi_1463 NONE
        metG NONE
    Nwi_1461 NONE
    Nwi_1460 1591953 .. 1591976 -  -2.3  -3.53811   GTGATGTTGCTGAAA          CCGCGCTGA GATCGA TCAGGCCGG           ATCGATCGTGAGACG  47 17
    Nwi_1459 1591374 .. 1591398 -  -7.1  -3.53444   CGACCTCTCTCTAAA         GTCGGGCCCG CAAAGC CAGGCCCG-C          TAAAAATCAGAACAT  60 226
    Nwi_1458 1590862 .. 1590894 - -12.8  -3.30007   AACAGCCGCGCACAA      CCCATCCCTGAC CGCGAGTTC GTCAGGGACGGG      GGCGGCGGGACGGGT  79 91
    Nwi_1452 1582734 .. 1582749 -  -8.2  -2.77899   CCGCGCCATGAACGA              GGAGCC GTTC GGCCCC               CTGGCGCTGATTTCG  53 330
    Nwi_1442 NONE
    Nwi_1441 1568706 .. 1568726 -  -8.2  -3.33696   GTCGTTTTCAAGCAA            GCGCCGCG TGCGT CACAGCGC            GAGCGAGATGTTCGA  60 463
    Nwi_1438 1566431 .. 1566441 -  -4.6  -4.07568   CCTGCTGCTGCAAAA                 CGGC CAG ACCG                 AGCTGATCGGACCTG  64 455
    Nwi_1433 1559373 .. 1559390 -  -8.4  -5.08255   ACGCGCAAAATAAAA             CGGAGC GCGAAA GCTCCG              CACCGGTTGCGCAGG 100 62
    Nwi_1430 1556783 .. 1556799 -  -2.1  -3.17212   GGACCATCCGACGAA              CCTGCGG TCA CGGGAGG              TCGCGTTCCGGAAAA  41 16
    Nwi_1429 1555007 .. 1555019 -  -2.6  -3.84719   ACGGTGAAACTGAAA                CGGC CGGTC GCCA                AAACGGTCACCATCG  55 510
    Nwi_1427 NONE
    Nwi_1426 1552904 .. 1552921 -  -7.7  -2.59431   CGGCTTGAGAATTCA             GCCACTG CACG CAGTGAC              TCTTGCGGTGTGGCG  53 109
    Nwi_1425 1551238 .. 1551256 -  -2.3  -3.36327   GGACGCCATGGAGAA            CCCGTGCG GAAG CGC-CGCG             TCAAGGGCAGCCTGA  45 398
    Nwi_1420 1546969 .. 1546993 - -13.7  -3.49425   AACAATAATTTAGAA          CCGCTTCTGAT TTA ATCAGAAGCGA          ACATGCTCTAGTTTC  83 212
    Nwi_1417 1543930 .. 1543944 -  -5.6  -3.75153   GGTTGCGAAGGGAAA               GCCGCT TCA AGCGTC               GGGTTTCGCCATCCA  58 17
    Nwi_1416 1542478 .. 1542489 -  -7.2  -3.14881   CAACCCGTCGATGAA                CGCG GATG CGCG                 GACGCGGATGAGCAG  51 157
    Nwi_1414 NONE
    Nwi_1413 NONE
    Nwi_1412 NONE
    Nwi_1411 1535069 .. 1535079 -  -2.4   -3.9461   CGCCGCCAACAACAA                 GCTC GGT GCGC                 AGGGCGGGCCCAAAC  57 372
    Nwi_1403 1528383 .. 1528395 -  -9.1  -2.78384   TGCGTTTGCAGTATA                CTCCC GCG GGGAG                GATCCCCAAAAGTGT  56 300
    Nwi_1354 NONE
    Nwi_1353 NONE
    Nwi_1352 1488921 .. 1488946 - -14.7  -3.60627   TGATCTGAGTTGAAA         GAAGGGCCGGC GCAA GCCGGCCTTTC          TTACGTTGTGCGCCG  88 404
    Nwi_1343 1474280 .. 1474301 - -18.7  -4.63044   ATGCATACAAACAAA           CCCGCCGGG AAGG CCCGGCGGG            TAATTTTTGGTAAGA 100 80
    Nwi_1341 1471934 .. 1471944 -  -6.8  -2.68015   CCCAATGATTACAAT                 GGGT GCG ACCC                 TTTTCGCGCCTCAAA  50 272
    Nwi_1340 1471049 .. 1471072 -    -3  -2.70932   TCCCCTTGTGAAGGA          CTCTTACTCG ATAC CGAGCAGGCG           ATCGAGGCAATGCGC  41 5
    Nwi_1339 1469870 .. 1469901 - -10.9  -3.15503   TCTCAACAGGCAAGA      CGTGGATGGCCGGG ATAAA CCCGGCCATG-ACG      GAGTGGGGGTCGTAG  69 155
    Nwi_1338 1467059 .. 1467077 - -13.8  -3.66178   GCGCCGAATGGCAAA             GGCCGGCA TCG CGCCGGCC             TTTTGAGCATGATCT  88 193
    Nwi_1335 1464430 .. 1464440 -  -3.2  -2.90941   AGGAGAGGGGAGAGA                 TCAG TAT CCGA                 ATTGCTCCCTGAGGA  42 15
    Nwi_1334 NONE
    Nwi_1333 1463046 .. 1463096 -  -5.3  -4.57073   TAGCGGGCTGAAAAA TGCTCCGCCAGCATATCGC-GAAC CGCT GCTCAGCGATCTGCTTGCGGCGGC GTAGCTCGTTCGCGC  75 117
    Nwi_1328 1457618 .. 1457641 -  -5.2  -3.15078   GACAGCCGACCAAGA          CGGCCGAAGCG GAG CCCTCCGG-CG          CTGCTGTGGTGACGA  47 171
    Nwi_1326 1455969 .. 1455982 -  -2.3  -5.27938   ATGCTCAAATAAAAA               GCTAG GCGA CGAGC                CTAATTCAACGCAGT  80 182
    Nwi_1324 1453330 .. 1453347 -  -4.1  -3.27051   ACAAAGCCTATAACA             GCA-ACGC CCT GCGCATGC             TCATCGCCGGGATGG  47 257
    Nwi_1318 1449533 .. 1449548 -  -3.2  -3.61398   GGCCTGGCTGAATAA              CCCTTC GATT GAAGCG               CTTGCGCAGGCATAT  49 86
    Nwi_1317 1448390 .. 1448411 - -18.7  -3.27525   GGTCGCGAAACGCAA           CGCGGGCCG AAAC CGGCCCGCG            TGCAGGCGTTTTCTT 100 140
    Nwi_1316 1447553 .. 1447571 - -13.1  -5.02074   CCACGTCGCAAAAAA             GCCCCGG TCGCT CCGGGGC             TTTTTCTTGAACCTG 100 54
    Nwi_1311 1443881 .. 1443894 -  -9.5  -2.79183   TTGACGGCGATCAGA               CGCCG TAGT CGGCG                AGGCGCAGACCGGTG  61 7
    Nwi_1310 1442505 .. 1442518 -  -3.7  -3.81488   TTCGTGCAAATATAA               GGCCG ACCA CGGCG                TGACTGGACCGCGCG  57 360
    Nwi_1303 1436823 .. 1436852 - -10.1  -3.04144   GCGTCACCTCGAAGA       GGC-CTGATTCAAC TGC GTTGGATCAGAGCC       CTCGCTTATCTTTTT  66 236
    Nwi_1301 1435038 .. 1435058 -  -5.4  -2.87325   ATTTGCGATAAGAAG            CTGCTTAC ACCCG GTAAGCTG            TGGTTATGGCGCGGT  45 301
    Nwi_1297 1431798 .. 1431810 -  -2.7  -4.08216   CCATTCTCCGGAAAA                TAATG CAC CATCA                AATGCCGGGATCAAA  56 448
    Nwi_1296 1430594 .. 1430621 -  -7.6  -2.79831   TCAACGCGGACGAGA        GCGACACCATCG CACG CGACCGCGCCGC         GCGATCGGCATGGCT  52 225
    Nwi_1294 1427562 .. 1427612 -  -4.1  -3.46602   TCGTTTATATCACAA GTCGAACGAG-AAGGCCGTAGCA GACGCGA TGCT-CGCCCTTACTCGTGGGAC CATCCCGATGGTGGA  49 437
    Nwi_1293 1425931 .. 1425946 -  -4.7  -4.30576   GGCTGACCACCAAAA              TCCAC GCGCTG GTGGA               TGCCTGCGGCCTGCC  67 363
    Nwi_1291 1424091 .. 1424123 -  -5.3  -3.59109   GGAGACATCACACAA      GCCCCCGCGCTGCTC GAA GCCCAGGCCGGGGAC      GCCGTGCTGGCCGAC  55 358
    Nwi_1288 1422678 .. 1422732 -  -8.6  -2.96329   TCAAGGCAAGAAGCA GCTCGGCTCGGGCGTCGTCGCGCTGGT CGCG ACCAGCG-G-CGACGGCAAGGCC-AGC GTCGTCGTCGGCGTG  56 229
    Nwi_1286 NONE
    Nwi_1285 NONE
    Nwi_1284 1415272 .. 1415299 -  -7.8  -2.61144   CTAGGTCCCAAAGAG        TCGCGCTTCCAAC TCC GTCAGAAGCG-GA        GAGGCGCTGGATACA  53 52
    Nwi_1283 NONE
    Nwi_1282 1414296 .. 1414329 - -16.3  -2.67515   TTCAGTACCAGATCA     CGATGGTTTTGGATCG AAT CGATCCAAAACCAT-G     AACGTGATCAATTCC  84 116
    Nwi_1281 1413820 .. 1413865 -    -5  -4.20868   GCGTCAAAACAATAA TCCAGAGC---TTCGCTTCTGAT ACA ATCAGAAGCGAAAATGCTCTAGC TTCCAGAGCTTCCAT  64 4
    Nwi_1279 1411297 .. 1411313 -    -3  -3.35522   CAAGGCTGGCAAAGA              CGACAA AGCAA TTGTCA              TGGGGATGATCGAGC  47 465
    Nwi_1273 NONE
    Nwi_1272 1403064 .. 1403095 -  -3.1  -3.32022   GGTGCGACAGACGAA      CCCTATCATGAACA GCCGG CGCT-ATGACAGGG      AGGTCAGGTGCGTGA  45 182
    Nwi_1271 1402355 .. 1402371 -  -8.7  -3.02096   CTCATTAATTATATA              TTGCCGG TGA CCAGCAA              AAGAAACTGTATCAC  60 2
    Nwi_1270 1401485 .. 1401535 -  -9.5  -3.16668   GAACAGGCGCAGGAA TCGGAGCGGTCGGTGGCGCCGCAGC AGG GCACCGGCGCCAGCG-C-GCGCCGC ATCCGCGCCACCTGG  60 374
    Nwi_1266 1397849 .. 1397863 -  -8.6  -4.07568   GGTTCGGGTTCAAAA               GTTCGT TTG ACGAAC               CCGCTGAGACAGGAA  75 50
    Nwi_1265 1394439 .. 1394452 -  -8.1    -3.254   TAGCCAGCGAGAATA               TGGCG ATGA CGCCA                GCAACGAAAGCGGTC  59 176
    Nwi_1264 1393808 .. 1393820 -  -6.2  -4.18762   AACGGTGATCGAAAA                GCCG TCAGG CGGC                AAGCCGAAGTTCGCA  69 17
    Nwi_1263 NONE
    Nwi_1262 1392550 .. 1392560 -  -4.6  -2.89655   CTCCTCAAAAAAAGG                 GGCG GTT CACC                 TGCCGGACAGAAGCT  46 21
    Nwi_1261 1392195 .. 1392214 -  -3.5  -3.30771   GCAGACCGTCCAGAA            CGATCTG GTCAAT CTGATCG             AGCGCCTGGCGCAAT  45 71
    Nwi_1260 NONE
    Nwi_1259 NONE
    Nwi_1258 1388668 .. 1388694 -  -6.4  -3.61398   CCGCTCGTCGAACAA         GGCTCGCCAGTC CTC GCCCGACCAGCC         GTCGCTACCCGTGCG  58 190
    Nwi_1257 1387378 .. 1387390 -  -3.3  -3.81256   ATTCCCAAAAAGGAA                TCCAG TCG CTGGC                GGCGTGCCGCGCTTC  54 314
    Nwi_1255 NONE
    Nwi_1254 NONE
    Nwi_1253 NONE
    Nwi_1252 NONE
    Nwi_1251 NONE
    Nwi_1250 1377981 .. 1377995 -  -2.8  -3.42574   GTAACGGTAGCACAA               CAGACT CTG ACTCTG               TTTGTCTAGGTTCGA  47 44
    Nwi_1248 1371842 .. 1371854 -  -3.3  -2.66692   GATCAGGAGCAGAAC                TACCG CAA CGGTC                TTTTCAGTAGCGTGA  40 12
    Nwi_1247 NONE
    Nwi_1246 NONE
    Nwi_1245 NONE
    Nwi_1244 NONE
    Nwi_1243 NONE
    Nwi_1242 1366782 .. 1366804 -  -7.7  -3.40403   GGCTGTTCATCATAA          CTGCG-CGCG ATCT CGCGACGCAA           CGTTCGATCAACCGG  58 125
    Nwi_1232 1355032 .. 1355073 -  -9.3  -3.39749   CGAACAACGCTACAA TTC-CCACGGCCGGCGCGTC ACG GTCGCGATGGCGGTGGTGAA GGTCAGGGTCGACGG  64 363
    Nwi_1227 1350389 .. 1350401 -  -4.8  -3.09273   TCTTCCGAACAGAGA                TGCG TCCAT CGCA                GTGGTTTTAGACGCA  47 216
    Nwi_1226 1348964 .. 1348980 - -10.8  -3.40403   TGCCGCCGAGTACAA              GCGCCG GCAGG CGGCGC              CGGGCGTCAAGGTCA  67 250
    Nwi_1220 1341619 .. 1341631 -  -3.3  -3.76379   TAACACGCGAGCAAA                GCCAA GAA TGGGC                GCGCGATCGTCGATG  52 139
    Nwi_1219 1340062 .. 1340081 -  -5.6  -3.37487   CCAGAGTGTGAAATA            CAGCGACC CGTC AGACGCTG             GCTACATGAAGATCG  53 399
    Nwi_1218 NONE
    Nwi_1217 1337746 .. 1337773 -    -7  -2.53876   CTTCACGCCAACCGA        TCCTCGATCTCA GAGG CAAGCTCGAGGA         TATGCTTCACTCGAA  50 62
    Nwi_1213 1333292 .. 1333313 -  -4.5  -3.53091   ATTTCTCGCGCCAAA           TCCTTAAGG GCTG CCTTAAAAA            GCAGGATTATTCGGT  53 111
    Nwi_1212 1331471 .. 1331490 -  -2.8  -2.74589   AATCACAAGGAGAAT            GCGGAT-CA CGA CGCACCCGC            GACGTTGTGGGTTGA  41 153
    Nwi_1211 1330953 .. 1330969 -  -6.5   -3.9461   TGGTGGGAACAACAA              CGAACCG CAG CGGCTCA              GGGATAGCCGTGCAG  66 23
    Nwi_1209 1326794 .. 1326804 -  -2.4  -2.61582   CATTTCATTCATAAT                 CGAG CCT CACG                 CCAGACATCGAAACA  38 21
    Nwi_1208 NONE
    Nwi_1207 NONE
    Nwi_1206 NONE
    Nwi_1205 1317284 .. 1317314 -  -9.8  -2.93769   AAACAAGGTTACAGA       GCCTCGCTTCTGAT TCC ATCAGAAGCGAAAA       GGCTCGAGCGTGAGT  62 214
    Nwi_1204 1314369 .. 1314381 -  -6.9  -3.16267   GCCAATGACATTCAA                GGCGA AAC CCGCC                CGAAAGATCGTCAGG  51 184
    Nwi_1202 1313358 .. 1313400 -   -23  -4.20868   GCGTCAAAACAACAA TCTGGAGCTTCGCTTCTGAT CCA ACCAGAAGCGAAGCTCTAGA AGCCTGTAACCCCGG 100 139
    Nwi_1201 1311877 .. 1311892 -  -3.2  -3.57792   GGATTGAGTCCGAAA              CGCG AACATGGG CGCG               ATGAGGACTTTCAGC  49 36
    Nwi_1200 1309246 .. 1309257 -  -7.2  -3.46102   CAGCGAAAAATTCAA                GCCG GAAA CGGC                 GGGCGATGATCTGCT  57 133
    Nwi_1197 1304335 .. 1304354 -   -10  -5.24129   GGGCGGCAGAAAAAA            GGCCGACA GAAG TGTCGACC             TTTGGAAACGACGAT 100 48
    Nwi_1171 1279049 .. 1279080 -  -4.3  -3.09635   ACGGTTATTATTCAA      GGGCCAACGAGCA ATATGA TGGTCGGTCGCCC       AGAGATTATCTTCGC  45 493
    Nwi_1166 1275695 .. 1275720 -  -5.4  -3.26546   CGAGAAATTGACGAA         GTTTCGCAAG GAACTA CGCGCGAAAC          GCAAGGGCCGTTAGA  51 88
    Nwi_1158 NONE
    Nwi_1157 1268515 .. 1268558 -  -9.8  -4.02817   GGGTCAGAACAATAA TCGAGAGCT-TCGCTTCTGAT CCA ATCAGAAGCGATAAGTCTTGA AAGAAGTGTATCCCC  78 330
    Nwi_1156 NONE
    Nwi_1155 1266713 .. 1266730 -  -8.5  -5.42458   AATAAAAAAAACAAA             GACTACT CAGA AGTAGTC              GGTTTTTGTCCGGCT 100 14
    Nwi_1154 1265892 .. 1265926 -  -5.9  -4.27192   AAATTCCTAGGAAAA     TATACGCACTTATAT ACTTG ACAAAAGTGCATATA     TTCCTAGATTCGCGT  69 119
    Nwi_1150 1260548 .. 1260569 -  -3.1  -3.83502   CACTTGTAGATCAAA           CA-AAAAGAC GGA GTCTTTTACG           GTTTCCATGAAGCGG  55 50
    Nwi_1149 NONE
    Nwi_1148 1259050 .. 1259062 -  -4.8   -4.2828   GCGCATGGAGGAAAA                CACG CTGGT CGTG                CAATGGGTGCAGCAG  68 310
    Nwi_1146 1257215 .. 1257248 -  -3.9  -3.74158   TTAAGTAGATCCAAA    TCGA-GCCGC-TGGG CTAACC CCCAGGCGTCATCGA     TCGATTTTTGAAGTG  54 464
    Nwi_1144 NONE
    Nwi_1143 1254419 .. 1254469 -  -4.7  -3.53012   TGGTGGGTTCTCAAA GCGATGTCCTGAGCCACGCACATGA CGC TCA-GCCCTTCGC-CAGGACTTCGC GTGCGGTCGTGGCGA  53 141
    Nwi_1142 1253965 .. 1254008 -  -2.3  -3.21912   TTCGGAATTGATGAA GGACGAGCCGGGCGGGTCAA TACAT TTATCCC-CCCGGCCTATAC GGTCGCCAGTTCGTT  44 234
    Nwi_1141 1253392 .. 1253405 -  -2.3  -2.60508   GATGTCTGAAAAATC               GGCAG GCCA CTTCC                TCATTTCTCCTCCTT  38 26
    Nwi_1140 NONE
    Nwi_1139 1250514 .. 1250525 -  -5.8  -4.07568   CCCTGCTGCGGAAAA                TGCG GGTG CGCA                 ATCCCAACCTCAAGA  66 331
    Nwi_1131 NONE
    Nwi_1130 1241946 .. 1241968 -  -3.2  -2.87132   GCTGTCGCTGATATA           CGATCACGCC AGT GGCGACAACG           GCAACCCCTCCACCT  41 522
    Nwi_1128 1239690 .. 1239718 -  -5.8  -4.56597   CGCTTCCGTGAAAAA        TACGCGCCGCTG ATGAA CGGCGGCGCTGA        TAAACTCGCCTTCGA  76 377
    Nwi_1122 NONE
    Nwi_1121 NONE
    Nwi_1120 NONE
    Nwi_1119 1228710 .. 1228748 - -18.2  -3.36515   CTGCATCGTCAAATA   GACACGGCCTCCGGCA GGGGAGA CGCCGGAGGCCGCATC   CCCGGCGGTGCGCGG 100 107
    Nwi_1118 1228278 .. 1228291 -  -3.8  -2.61199   CAATGTGGAACGAAT               GCGA ATCTAG TCGC                GCCCGACCCAGCCGG  42 18
    Nwi_1117 1226262 .. 1226308 - -19.6  -4.54727   CGCGTCAAATCAAAA GGCTAGAGTCGTTCACCGCTTC CAT GACGCAATGAACGACTCTAGCG AAACATCTTCCGCTG 100 20
    Nwi_1116 1225505 .. 1225524 -  -3.5  -3.72576   TGCTGGTTGAGGAAA            CGCGG ACATGCCGAA CCGCG             CACCGCGTTCCGTCG  52 56
    Nwi_1115 1224949 .. 1224979 -  -8.2  -2.70932   GCTTGCCTTGAAGGA      CGCTGGGCAGCGG AGCGCG CCGCCGCCC-GTG       GTCGTTATTGCGTAC  54 30
    Nwi_1114 1224345 .. 1224369 -    -5  -4.11394   AGCTGATCTCGAAAA         TCGACGCCGCC TTGC AGCGG-ATCGA          GGACAACACCTATGG  64 221
    Nwi_1111 NONE
    Nwi_1110 NONE
    Nwi_1109 NONE
    Nwi_1108 1220503 .. 1220533 - -15.6  -3.43947   CAGAACATAAAGATA       GAGTCTGGTTCAAC TGC GTTGAAACAGACTC       GTCGCTTATCTTTTT  87 91
    Nwi_1103 1214742 .. 1214773 -  -9.5   -3.2963   ACGAGTCGGGCATAA      CCGCGCCGTCCA CGACCATGC TGGACGGC-CGG      CTCGCGATCCGCGCG  62 267
    Nwi_1096 NONE
    Nwi_1095 1204460 .. 1204507 - -23.8  -4.18164   AACGCGTCAAAACAA GATCATAGAGCCTCGCTTCTGAT TCC ATCAGAAGCGAGGCTCTAGG-TC ATCGACTCATTAAAT 100 19
    Nwi_1094 1203406 .. 1203453 -  -5.7  -2.64616   TTCGTACCGAGATCA GCCACCAGGACGGCGGACGGATCA TCG TGAT--GTCCACCA-CCTGGCGGA CCCTGGCGCTGATGG  45 374
    Nwi_1092 1202263 .. 1202278 -    -6  -4.06719   AAAAATCATCAGAAA              GCGCGG CCGA CCGCGG               AGAGATATCGTTTGC  66 281
    Nwi_1091 NONE
    Nwi_1090 1198254 .. 1198273 -  -4.2  -4.18018   GGCGCGGACGGAAAA            CTCACCGG CGCG CAGGTGAA             GGGCAGCGACAACAC  62 401
    Nwi_1086 1190704 .. 1190720 -  -9.4  -3.85698   GCTGTCGTCCACAAA              CGGAGG TGGAG CCTCCG              TTTGCTGGGCGAAGC  75 46
    Nwi_1085 NONE
    Nwi_1084 1187770 .. 1187781 -  -5.8  -2.78384   GCGCGTTCGAGCAGA                CGCT CGCC AGCG                 AGGCGGGGCGTCACG  46 390
    Nwi_1081 NONE
    Nwi_1080 1185130 .. 1185142 -  -4.1  -3.09516   GGCGGGAGTACGGAA                TCGAC CAC ATCGA                CATGCCTGCGACTCC  45 106
    Nwi_1073 1174720 .. 1174752 -  -6.2  -4.02021   AACGAATGAACGAAA      TCTTGTTCGCCAGC GAGGA GCCGACGATCGAGA      TCGGCTTACCGGGGA  64 232
    Nwi_1069 1168797 .. 1168821 -  -2.8  -2.64616   CCGTGACGGATATCA          GTGGTAATGA GTGCG TCATGTCCAC          GCAAGCATGCCCGCG  40 41
    Nwi_1068 NONE
    Nwi_1067 1167243 .. 1167253 -  -2.4  -4.07568   CCCGGCTCTCGAAAA                 CGTG GCG CGCG                 GAGGATTGGATCGAA  58 394
    Nwi_1065 1165468 .. 1165481 -  -5.2  -4.27316   TTTTTCAAGCCAAAA               CCGG TTCCGT CCGG                CTTGTCAGGCCGATA  69 30
    Nwi_1064 1163518 .. 1163528 -  -2.4   -3.2032   GCGTCAGATCAAAAT                 CGTG GAG CCCG                 CCTCTGATTCCATCA  44 55
    Nwi_1063 1162521 .. 1162556 -  -8.2  -4.07568   GCGTGGGCGCGAAAA    CGTCCAGCTCGGTGTC GAAG AAGACCGATCTGGTCG     TCGCAGGTCCCGGAG  72 155
    Nwi_1053 1148782 .. 1148805 -  -4.6  -2.87211   ATCCGGCGGGAGAGA          CGCCGATCG TGGGCAT CGATC-GCG          ATCACTTCGTGCTCG  45 216
    Nwi_1042 1134511 .. 1134524 -  -2.3  -4.52857   ACGGGTTAGACAAAA               CGCGT GCCA ATGCG                TTGGTGCCGCAGCCT  64 320
    Nwi_1040 1132832 .. 1132849 -  -2.6   -4.8543   GAAGCGCGACAAAAA             GCCGAG GAGTCG CCCGAC              GGTATAGAGCGAGAA  76 457
    Nwi_1038 1131993 .. 1132006 -  -9.5  -3.55563   ACGCCAGCCCTGAAA               CGGGC TGGC GCCCG                TGCTCGCTCGATGGC  69 60
        fixK 1129620 .. 1129659 - -15.2  -3.01712   TCGGCGCGGCGAATA  CCGGACATGGTCCGA-TCA AGT TGAATCGGACCATGTCCCA  GTCGTATTTTTTGAG  84 87
    Nwi_1034 1128295 .. 1128313 -    -3  -3.14051   TCATCGGCAGTAAGA             GCATGCAC GAT GTTCCTGC             TGGGTCGCGCGGATC  43 39
    Nwi_1033 1127563 .. 1127575 -  -3.3  -4.15044   GGTTGTTCGAAGAAA                CGCAG AAG CTGAG                AACAATCGAACCGGA  60 462
    Nwi_1030 1125944 .. 1125957 -  -2.3  -2.63596   TTGTATTCCAGATCA               TGGGG CTAT CCGCA                GTCGTGACTGCTACT  38 164
    Nwi_1029 1124328 .. 1124352 -  -2.1  -3.42395   TCGATGACGTAAACA          TTTCCCTTATG TGA CATCCGGAAAA          TCCCCGATCGATGCT  46 7
        fixJ 1123694 .. 1123706 -  -2.7  -2.72379   CTAACTCCCGAATGA                TACAA TCG TTGCA                GCAGGATCGCTTGAT  39 46
    Nwi_1027 1123049 .. 1123061 -  -9.1  -2.75993   CGACCGATAGATAAT                TGGCG GCG CGCCA                GTACCTGTCGAGCAG  58 212
    Nwi_1026 1122421 .. 1122444 -  -3.8  -2.70525   TCCGCGCAAACCAAG          CGAGATCACCG AGG CGGCGCT-TCG          TGGGAGTTGTCCGAC  42 409
    Nwi_1023 1119494 .. 1119523 -    -3  -3.53444   TTACGCGCTCGCAAA       GAATTTCCTGTCT CATTC AGACAG-AAGTTC       CGGCATCACGGAAAG  49 439
    Nwi_1022 1118948 .. 1118958 -  -4.6  -4.34263   GGCTAAGAAGACAAA                 GACG ATC CGCC                 GCGAGTGGACGAAGG  70 245
    Nwi_1019 NONE
    Nwi_1015 1112314 .. 1112364 - -10.9  -3.35934   GCACAGATCGGATAA CGCCTGACCAGTCGAACCCGGGC CTCTT GCCCGGGTTTGTCGTGTCTGCCG TTCCGATGCGATCAG  73 78
    Nwi_1012 1107864 .. 1107900 -  -8.7  -3.87075   AGCAGCGCGGAGAAA   GCGCGCCCGCCCCGAGG TCAGT CCT-GGGATG-GCGCGC   TCGCTTGCGCGAACA  72 6
    Nwi_1009 1104063 .. 1104085 -  -5.5  -4.11216   CCGGCAGGGCGAAAA          CGCAGCGCCC TTGT AGGCGCCG-G           ATCGAGGAACGGCTT  66 70
    Nwi_1005 1099494 .. 1099504 -    -4  -4.11484   TTGAAGCGCCGAAAA                 TTGA TGC TCAA                 GGACGAGATCGAAAG  62 183
    Nwi_1003 1098877 .. 1098888 -  -3.6  -2.67364   AGACGATGAAAAAGT                CACC TATA GGCG                 CGGGCGAGTCGTTCG  42 63
    Nwi_1002 NONE
    Nwi_1001 1096855 .. 1096875 -    -6  -3.14344   CATTCCCGTCACCAA            CACGTCGG TGAAT CCGGCGCG            CAGCACCGGTCCGGC  49 290
    Nwi_0999 1095282 .. 1095305 -  -7.4  -5.26119   CCGTCAAAAAGAAAA          CCGCCGTC AAAAAGAA GACAGCGG           CCAAGAAAGTAAAAA 100 478
    Nwi_0992 1087451 .. 1087468 -  -3.3  -4.15854   AAACTGACCTCAAAA             CACGCCG TTGG CAACGCG              AAGCGTTGTTCTGAC  60 132
    Nwi_0991 1084774 .. 1084797 - -11.8  -5.26875   TGGTTAACGAAAAAA          GGACTTCATC CTGT GATGAAGCCC           TTGTTTTCATTAAAA 100 75
    Nwi_0990 1082816 .. 1082857 -  -5.2   -3.9751   AAACAAAGAAGATAA GCGGCGAGTCT-GGTTCAA GGGAA TTGAACCCAGACTCCAGGC TTTTTCGGTTGGGGC  64 148
    Nwi_0987 NONE
    Nwi_0986 1079595 .. 1079636 -  -4.5  -3.77302   CGATCAGAAAATTAA GCTT-GGGGTCTGATTCAAC GCA GTTGGATCAGACCGTGAAAC ATCGTCCGGCGGAGT  56 126
    Nwi_0985 1079057 .. 1079070 -  -9.5  -3.52652   TTGATTGAATCAGAA               GCCGG ACCT CCGGC                TTGTTGTTTTGACGC  69 170
    Nwi_0982 1075823 .. 1075847 -  -6.5  -4.07568   GGCCCGCCGCGAAAA          GCCACACAA ACCCTCA TTGTATGGC          CTGAAACGAACCTTG  66 448
    Nwi_0979 1073919 .. 1073944 - -16.2  -3.05384   CCGCGTTTGAGGGAA         GATGCGCGGC GGCCAG GCCGCGCATC          GCTTTCGCCGTGTCG  88 51
    Nwi_0978 1073244 .. 1073286 - -18.1  -3.59315   TGAAGGAGCCGCAAA CCAGAGCATTTCGCTTCTGAT TGA ATCAGAAGCGAA--GCTCTGG ATTGTTGTTCTAGCC 100 35
    Nwi_0977 1071908 .. 1071922 -  -5.6  -5.09895   CACTCACCGAAAAAA               CCTTGG CCG CCGAGG               TTGCCGAAAGCCCGC  86 184
    Nwi_0976 1070792 .. 1070805 -  -3.7  -5.14563   TTCCTCATCAAAAAA               GCGGG AGCG CCCTC                GTCGTTCGAGGACCG  87 276
    Nwi_0974 1069362 .. 1069394 -  -5.3  -3.59109   GGAGACATCACACAA      GCCCCCGCGCTGCTC GAA GCCCAGGCCGGGGAC      GCCGTGCTGGCCGAC  55 406
    Nwi_0970 1067300 .. 1067322 -  -6.2  -3.22521   TCGAGACGAATGCAA           GCTGGCATTG ATG CAATGCTGGC           GTGGCTGCTTCGGCG  51 324
    Nwi_0968 1064921 .. 1064934 -  -4.5   -3.5764   AACGCTACCCTGAAA               CGAGA ACGA CCTCG                ACGCGCTGCGGCGTC  53 1
    Nwi_0966 1063283 .. 1063296 -  -3.1  -2.92613   GCGCAGCTCAAACGA               CAGTCG TCT CG-CTG               CGAATCCTGCGATTT  42 120
    Nwi_0965 1061491 .. 1061534 - -12.5  -2.61201   AAAACACTATAAGAT CCGCGAGACGG-ATCCGGAT GCATG ATCCGAAAACCGTCTCGCGC CTTTCAGCAAGGGGT  71 41
    Nwi_0958 1051704 .. 1051734 -  -3.8  -3.93262   TGCAATAAACTCAAA       CGCGGTTCAGAGTG TCC CTGTCTGACCCTCG       TAAACTCTAGTTCAA  57 105
    Nwi_0957 1050370 .. 1050423 - -13.3  -3.04715   CATGGGTCTGAAAAG GCGGCCAGAGCATTTTCGTTTCTGAT TCA ATCAGAAGCG-ATATGCTCTGGAGGC TCTCATGGCCCGTCG  79 174
    Nwi_0956 NONE
    Nwi_0955 1048491 .. 1048522 -  -5.8  -3.53224   GATGGCGTTCGCAAA      GCTCAA-GGCCCATC TGC GAAAGGCCGCCGAGC      GATCGATCCCCGCAC  55 126
    Nwi_0953 1046970 .. 1046987 - -12.7  -3.17219   TACAAGTCGGATCAA             GGCCCTG GAAA CAGGGCC              TTTTTCCTTGCTTTG  76 66
    Nwi_0951 1043517 .. 1043540 - -16.8  -2.87463   AACTCCCGTCATATA          CCGGAGAACC CAGC GGTTCTCCGG           TCGTCGATCGCGCGG  88 74
    Nwi_0948 1041340 .. 1041392 - -12.1  -4.25104   GTCGGTTTATTAAAA CAGTTCCAGAGTCTTTCACCGTTTC ATG GAAACGGTGAAAGACTCTTTTTATG TTTTGAAGCGTTTCC  90 236
    Nwi_0944 1035523 .. 1035567 - -15.1  -3.89354   GCGTCAAATCAAGAA GCTGGAGTCTTTCATCGCTTC CAC GAAACGGTGAAAGGCTCTAGC CGCGCGCGAATGATC 100 85
    Nwi_0935 1023387 .. 1023399 -  -3.3  -2.55544   TCACGATCCAAGCCA                TCTGG AAA CCGGA                CTATACATCATTCGA  40 50
    Nwi_0934 1022832 .. 1022852 -  -8.1  -3.17906   CGAAGAAAAGAATGA            GGCCAGCGC GCT GCGCGGGCG            AGGTGGTGTGACAGG  59 125
    Nwi_0933 1021969 .. 1021982 -  -9.5  -3.27994   GGAATTCCAGATCAA               GGCGC AGGT GCGCC                ACGATGTGCTGAGTA  62 172
    Nwi_0931 1018548 .. 1018565 -  -2.5  -3.53761   GAATGCCGGTTCAAA             GGTGCCG CCGC CGGTGCC              GCCGCAGGGATAGAT  47 525
    Nwi_0927 1015789 .. 1015802 -  -9.5  -3.88985   AAAAGGCTCTAGAAA               CGCCG TAGG CGGCG                TAGAGGAGTTGACGG  75 60
    Nwi_0925 1013130 .. 1013146 -  -3.6  -3.71848   CGCGCGCACGAAGAA              TGCAGG TTAGC CCTGCG              CCGCAGCGGTTTGTC  54 41
    Nwi_0924 1011285 .. 1011298 -  -9.5  -3.20382   TGTGACAGGGAGGAA               GCCGG CGAA CCGGC                TTCCGGCTCTCTTCC  66 73
    Nwi_0923 1010407 .. 1010437 - -14.8  -2.95192   TCGAATTTGATAAAC      CCCGGACGGTACG GACGCG CGT-CCGTCCGGG       TCACCATCCTGCTTT  82 200
    Nwi_0922 1009639 .. 1009681 - -12.6  -3.31144   GCCTGATTTTCATAA CGCAGCGCGCCTGTATCCAC GGT GCGGAGACAGGCGCATCGAG CGTTTTCGAGCGAAG  79 152
    Nwi_0921 1007706 .. 1007738 -   -15  -3.22668   AAATGCTGTAGAATA      CTTTCCGCGTCTGA TCGTG TCAGAAGCGGAAAG      GGATGTTGAGCGGAA  87 107
    Nwi_0919 1006724 .. 1006745 -  -8.7  -3.46602   GGCCGGATACGAGAA           CGGCACCAT CTTG ATGGTGCGG            CTCACCAACGGCGCC  62 154
    Nwi_0912  999729 ..  999745 -  -5.7  -3.65812   TCTTCCCGAACAGAA              GAGCGCC GTC GTCGCCC              GGCTTCAGAATGAGG  57 463
    Nwi_0910  997286 ..  997299 -  -5.9   -3.6215   TCAACGCAGTTGAAA               CAGGC TCCA GCCCG                CTACCGGCTCGCCCG  55 26
    Nwi_0909 NONE
    Nwi_0908 NONE
    Nwi_0907  986963 ..  986986 -  -2.4  -3.88291   TATTACGGTGACAAA          CTTGAGCATCG TAT CGCCG-TCAAG          GCCGGGGATCATGTC  55 322
    Nwi_0905  984701 ..  984719 -  -5.3  -2.92293   AACGCCAAGACCACA            CGTGCAAC GACA GTTGC-CG             TCCTGCGGTCGAGGA  48 48
    Nwi_0904  982762 ..  982809 -  -9.9  -3.05463   AGCGGCTTCAGTGAA TGCGC-CGCACCAGAT-CCCGGC TTGC GCCGGGCATCTGGCGAATGAGCA AGCCGCATGGGCTTT  64 59
    Nwi_0902  981681 ..  981697 -  -2.1  -3.53091   AGGCGGCGGCGGAAA              TCGCCAG CCG CTGCCGG              TCAAACACGATTGTC  47 87
    Nwi_0893  971732 ..  971743 -  -3.6  -3.57971   ACAGGCATTGTTAAA                CGCC GTAA GGCA                 CGACCTCCGTCCGGA  51 190
    Nwi_0890 NONE
    Nwi_0889  967738 ..  967755 -  -3.3  -3.77666   CACACCCAACGGAAA             TCCAGCC TTCT GTCCGGA              AGGATGGTGAATCCA  52 114
    Nwi_0887  965675 ..  965702 -  -2.6  -3.61398   CCCCCGTTTCAATAA        CCTTGC-TGACAG CGG CCGTCAGGCGTGG        CCGCTCATTGCGGCG  47 30
    Nwi_0886 NONE
    Nwi_0885  962439 ..  962464 -  -3.9  -3.14211   AGGGTTTCGGAGCAA         GTCGAT-CAGGC AAA GCCGGGATCGCC         ACTAAGCTGCACTGA  45 5
    Nwi_0884  960577 ..  960603 - -14.4  -3.20236   GAACTGAATAGCGAA         GGGTGGCCAGCG TTC CAGTGGCCACCC         TCATCGGAAGATTAG  86 251
    Nwi_0881  956888 ..  956921 - -16.3  -2.62184   GCCGGCTCTAGATCA     CGATGGTTTTGGATCG AAT CGATCCAAAACCAT-G     AACGTGATCGATTCC  84 267
    Nwi_0877 NONE
    Nwi_0876  951530 ..  951549 -   -10  -2.73483   ATCTGACCTCAATGA            CGAACCGT GGAA ACGGCTCG             TTCCCGTAGGGACGA  63 249
    Nwi_0875 NONE
    Nwi_0874 NONE
    Nwi_0873  944068 ..  944092 -  -6.3  -3.81022   AAAGTCCGAGAAGAA          CTCGGATGCCG GAT CAACGCCCGAG          ACAAGGAGCTGATCC  64 471
    Nwi_0868  939831 ..  939855 -  -3.6  -3.05844   GGCCGTAGCTGAAGA         GGTCGCAGGCCA ATC TGAC--GCGACC         TTTGGAGAAGGGATC  45 89
    Nwi_0867 NONE
    Nwi_0866 NONE
    Nwi_0865  937464 ..  937482 -  -4.4  -3.39895   TCCCCCACCAAGGAA             GTCGTCGC AAC GTGACGCC             GGCAGTGCTCAACGC  49 294
    Nwi_0863  934972 ..  934994 -  -8.4  -3.06796   TCGGAGGCGACGGAA           GCCGATTCCA TGC CGGAATCGGA           TCGGCTCGGTATGGC  60 417
    Nwi_0852 NONE
    Nwi_0851  927095 ..  927109 -  -7.8  -2.73994   ATGTCGCGAAGATCA               CGCCGA CGA TCGACG               TTACGGCCTCCGTTG  51 424
    Nwi_0843  922150 ..  922195 -   -19  -3.57144   CCGCTGATCCGTAAA CCGG-GATCGGCGGCCGTACC TGAAT GGCACGGCAGCCGCTCGCCGG GCTGCGCCCGGCTCG 100 114
    Nwi_0837 NONE
    Nwi_0836  916794 ..  916807 -  -5.2  -3.32268   CAAGCAGCCGCACAA               GCGC GACGAG GCGC                GGGTCGGTCTTTGCG  51 373
    Nwi_0834  915651 ..  915676 - -10.3  -4.08216   GCAGGTCGTCCAAAA         CCCCGGCTTCC GAAA GGACGTCGGGG          TTTTTCTTGCCCGCT  80 39
    Nwi_0833 NONE
    Nwi_0832  913595 ..  913609 -  -5.6  -3.58329   CAAACAGGGCGGAAA               GCACGG GGG CGGTGC               GTGGGCGGGTTTCAC  55 108
    Nwi_0831  912216 ..  912229 -  -2.3  -4.18494   CATGTCGATGGAAAA               GTCCC GCTC GGGAA                TATTCGCCCAATTCT  59 81
    Nwi_0830  911806 ..  911822 -  -2.1  -3.72576   CTCTTTCCGATTAAA              GCCTCGC CCG ACGGGAC              GTGAACAAATACAGA  51 140
    Nwi_0829 NONE
    Nwi_0828  909982 ..  910000 -    -8    -3.724   AAGGCATCAACACAA             GCCAAGCG CGC CGCCGGGC             CGGGCGCGCCGCCCA  65 258
    Nwi_0824 NONE
    Nwi_0823 NONE
    Nwi_0822 NONE
    Nwi_0821  906161 ..  906192 - -13.6  -4.67982   GCGGATGGAAGAAAA      GGCGGCGCTCCCGG CGAT CCGAGAGCGCCGGA       AGGTCAGAAGTCGGT 100 29
    Nwi_0820  903691 ..  903726 - -19.1  -3.05384   CGCCCTCCGATGGAA   GCGC-GGCGCGGCACGC CCTC GCGTGC-GCGCCCGCGC    GGTATCCCCGTAGGG 100 184
    Nwi_0819 NONE
    Nwi_0818  902406 ..  902426 -  -2.5  -2.87683   AGAGCGGTCCAGACA            GGCGC TTGCTCATTGC GCGCC            TCCGATCTCATTGGC  40 14
    Nwi_0817  901982 ..  901999 -  -4.1  -3.01791   ACGCGCGCGCGAAGA             GGCGT GGTTCATG ACGCC              TGTTTCCTCGGCTTC  44 16
    Nwi_0816 NONE
    Nwi_0815 NONE
    Nwi_0814  899114 ..  899130 -  -5.1   -3.9461   GGGGTTGAAGAACAA              CGTGAGT GAT ATTCACG              ACTACACACTCGACC  62 119
    Nwi_0811 NONE
    Nwi_0810 NONE
    Nwi_0809 NONE
    Nwi_0808 NONE
    Nwi_0807 NONE
    Nwi_0806 NONE
    Nwi_0805  890614 ..  890638 -  -7.8  -2.84325   TGTCGGGAAAGACGA          TCACGCGCGT CCCTT ACGCGGGCGA          ATTCAGAGCATTTAT  52 333
    Nwi_0802 NONE
    Nwi_0801 NONE
    Nwi_0800 NONE
    Nwi_0799 NONE
    Nwi_0798 NONE
    Nwi_0797 NONE
    Nwi_0796 NONE
    Nwi_0795 NONE
    Nwi_0794  881568 ..  881578 -    -4  -3.82202   GATCGTGAAACAGAA                 TTGA GCT TCAA                 ATAGATGATCGCGAA  57 316
    Nwi_0792 NONE
    Nwi_0791 NONE
    Nwi_0790  876438 ..  876471 -   -14  -3.87815   GCGGACCTCCAGAAA    CGA-CG-AAGCCCGCC GGAG GGCGGGCTTTCGGTCG     GATTGCGATGGGTTT  93 50
    Nwi_0789 NONE
    Nwi_0788  875585 ..  875614 - -17.9  -3.01712   GGCCGGCGGCGAAGA       CCGTCGCGATGGC GACG GCCACCGCGACGA        TCAGAACCAGCGCGA  90 50
    Nwi_0787  875082 ..  875110 -  -7.3   -3.0497   ATACGATGGGGAACA        CGAAGATGCCGAG ATG CTCTGCTCCCTCG        ACAGAATTGACAGTG  55 158
    Nwi_0784 NONE
    Nwi_0783  872555 ..  872565 -  -2.4  -3.52896   GTACCAGCGATAGAA                 CGTG GCG CGCG                 GGATGCCGAGCTTGT  47 116
    Nwi_0782  871182 ..  871194 -  -3.3  -3.80014   AGACCCACCATTAAA                CCCGA TCG TCGCG                TGTGGCTTACAGTCA  55 510
    Nwi_0781  870615 ..  870638 -  -3.9  -3.51232   TTGGTTGCAAATGAA          CTCATAGGAC TTGAG GCCCT-TGAG          ACGGCGCCCGAATTT  51 47
    Nwi_0775  863744 ..  863775 - -15.8  -2.58231   ATCACAATCATGAAT      CGGCTCCGGCGCAC TTCG GTGCGCCCGAGCGG       GTTAGCGTCGGGAAA  84 209
    Nwi_0772  857545 ..  857558 -  -2.3  -2.71364   TGAGGCTGCGAACGA               GGCTG CAAA CAGCG                TGGAACTGATCCGAC  39 92
    Nwi_0771  855855 ..  855873 -  -6.7  -3.01125   ATCGGCGACAAATCA            GAC-GGCG CATA CGCCAGTC             GTGCAAGAGTACCGG  51 128
    Nwi_0770 NONE
    Nwi_0769  853047 ..  853072 -  -7.5  -3.05384   TGGTGGCGCAGCCAA         CGCCGCGCGACG TAG CAT-GCGCGGAG         GGTAGATCCTTCCGA  54 61
    Nwi_0760  845009 ..  845034 -  -2.4  -4.58283   CAACGTCGCCAAAAA         CCTCAGGGCC AACCGG GGTCGCGAGG          CGTGGGGAGTCGTCG  67 442
    Nwi_0757 NONE
    Nwi_0756  841121 ..  841167 - -14.5  -3.63744   GCTGCTGGTAAAATA CGTCGAGGCCG-GCTGGCTC GGACGCAA GAGCCAGCGCGGCTTCTACG ACTACCGCGGCGAAA  87 487
    Nwi_0750  836301 ..  836318 -  -6.9  -3.06302   ACGATCCTTACCGAA             CTCGGCC ATCA GGCGGAG              TTCGTCGGACGGGGC  54 243
    Nwi_0747  833602 ..  833617 -  -3.2  -3.46511   TCATACAATCGATAA              GTTCCA ATTC TGGACC               AGGCGCGGCGTCCCT  47 67
    Nwi_0745  831061 ..  831073 -  -4.7  -3.91897   TCGCTTATTGAGAAA                GCGGG ATG CCGGC                AGAAAACCACACCAT  59 58
    Nwi_0744  829875 ..  829912 -    -8  -3.08679   CGCGTCGACGCAATA  GAGCCTTTTCGCTTCTGAT GTA ATCAGAAGCG--A-GGCTC  CATATTGTTGTTTTG  57 106
    Nwi_0742  828683 ..  828717 -  -2.7  -3.63782   GAAGACCAGGTGAAA    GCATACGGACC-GGCG CGGA CGTCAGGTCAGCAGGC     TCACGTCGCGTTCGT  51 26
    Nwi_0739  827006 ..  827026 - -10.4  -4.44667   TGGCGGAAGAACAAA           GCGGCGCGG TTTG CCGC-CCGC            ATCCGCTCGCAAAAA  88 114
    Nwi_0736  822919 ..  822935 -    -3  -3.69323   CTACCAGTATGCAAA              TTGCAA CGCGC CTGCAA              ACTGCACGCTCGGCG  54 509
    Nwi_0734  819417 ..  819448 -   -10  -3.63744   GGCTGTGTGAAAATA      CTGGAGGCTCTGGC ATTT GCCAGGGCCTCTTG       TGCTTTCAACGCCTC  75 350
    Nwi_0732 NONE
    Nwi_0731  817337 ..  817366 -  -2.7  -4.23758   AGCCCAGATCGAAAA       CCGCTACGGGC GCGAACTG GCCCGCATCTG        GCGCAAGGCGGTCGC  63 391
    Nwi_0718  803801 ..  803823 - -19.2  -4.65263   ACTTTCTAAAATAAA           TAGGCCGCCC CAA GGGCGGCCTA           TTGCCGGCTGAAGCG 100 47
    Nwi_0715  796494 ..  796513 -  -3.5  -3.33265   AGGTCAGAAATTCAA            GACTGGC GTTCGG GTCAGTC             CGGTGTTCGCTTTTT  47 20
    Nwi_0714  796062 ..  796078 -  -2.2  -3.31726   GCGTCTCACACAATA              GCCCAA GAGCG TTCGGC              AAGGGTGCGCGGAAA  44 88
    Nwi_0713  794449 ..  794464 -  -8.2  -4.47786   AAGGAGCCAAAGAAA              CCCGGG ATAT CCCGGA               CGAACTGAAAGATCG  78 301
    Nwi_0712  793783 ..  793825 - -23.6  -3.04398   CTCTGGGCTCAAAAC GTTGGAGCCTCGCTTCCGAT GGA ATCGGAAGCGAGGCTCCAGG CTGTTTCGTAATGGC 100 55
    Nwi_0710  791520 ..  791544 - -17.2  -5.06414   GCTTCTCAATAAAAA          TGGCGCCCGT TATGC ACGGGCGCCA          TTTTTATTAAAAGAC 100 81
    Nwi_0709  790685 ..  790716 -  -5.2  -4.86621   AGGCCGAACTAAAAA     GGATGCCGGC-TCC TTGAAG GGACACCGGC-TCC      TCATCGCACCGCTCA  79 117
    Nwi_0708 NONE
    Nwi_0707  788999 ..  789020 -  -5.7  -3.14564   GGATGCCTTCATGAA           TCGGGCGCG GCGG CGCGCCTCA            GTGTTGATCACTGAT  49 73
    Nwi_0698  777503 ..  777551 -  -9.7  -3.75153   GCGCTCGAACTGAAA TGCTC-CGC-AAGACGGTCGCCGG CTCA CCG-CGGCCGTCTTCGCGTGATCA TCTCCTTCAGGATTT  72 0
    Nwi_0693  771566 ..  771593 -  -2.6    -3.322   AGCGTCAGATACCAA        GGGCATCGATAC CAAG GCATCGACGGGC         TGGCTGTCTGTAACG  44 156
    Nwi_0692 NONE
    Nwi_0691 NONE
    Nwi_0690 NONE
    Nwi_0689  768163 ..  768177 -  -2.1  -4.73613   TGACCATGAAGAAAA              TCGACG TCGC CG-CGA               TCGAGAAGGCACGGC  70 61
    Nwi_0679 NONE
    Nwi_0678 NONE
    Nwi_0677 NONE
    Nwi_0676  756481 ..  756495 -  -4.2  -3.53012   GCCGTGCTGCGGAAA               CTTCTG CTT CAGATG               CCGGACTTCGCGCTG  51 359
    Nwi_0674 NONE
    Nwi_0673 NONE
    Nwi_0672 NONE
    Nwi_0671  751895 ..  751944 -  -6.5   -4.2558   CATGCTCGACCAAAA GTTCAGGCTAGAGTCTGATTCAAC GCA GCTGAATCAGACTTTAG-CGGTTC TGCTGCTGGAAAGCC  72 16
    Nwi_0670  751015 ..  751046 -   -11  -2.85351   CGGCTTTACACTAGA      GCATGACCCGA-TCA AGT TGAATCGGACCATGC      TTTAGAAATGGTTGT  66 197
    Nwi_0664  743716 ..  743731 -  -3.2  -3.54129   CAGACGGCTTGGAAA              GCGAGA GTAT CCTCAC               GGCGCGATGCGGTCT  49 41
    Nwi_0655 NONE
    Nwi_0654  734303 ..  734314 -  -5.8  -4.00868   CCAGCGAGAACCAAA                CCGA CGGT TCGG                 TGTCGTCGGTTACTT  64 329
    Nwi_0651 NONE
    Nwi_0650 NONE
    Nwi_0649 NONE
    Nwi_0648  728926 ..  728952 -  -3.7   -4.4078   TGGTGCGAACTAAAA        GGC-GCTGT-CGC TTG GCGGAAAGCCGCC        GCCTCGGAAGCTTGT  65 137
    Nwi_0647 NONE
    Nwi_0646  727039 ..  727055 -  -2.2  -3.63627   TTCGCATACTCGAAA             GGCGCCG ACCA CGA-GCC              AGCATCCTGACGCTG  51 98
    Nwi_0645  725860 ..  725873 -  -3.8  -3.70037   CAACGATCATCCAAA               CGCT TTGTCG AGCG                CAAATTGGGATTGCC  54 272
    Nwi_0643 NONE
    Nwi_0642 NONE
    Nwi_0641  720768 ..  720782 -  -6.4  -3.77464   AGACCATCCACCAAA               GACGCT TGC AGCATC               ACCTGCAGGCCGCCT  61 368
    Nwi_0637  716666 ..  716712 - -31.4  -2.53759   AATATTGGGAATCGA TCACGTTTATGGTTTTGGATCG ATT CGATCCAAAACCATAAACGTGA TCTAGCGTCGCCGGA 100 43
    Nwi_0636  715602 ..  715615 -  -5.2  -2.58812   GCGAAAGTCAATGTA               CCGG GTTGCG CCGG                GTTCCGAAAGTCCGC  46 42
    Nwi_0635 NONE
    Nwi_0634  714072 ..  714092 -  -6.7  -3.85092   AGCATTTACACTAAA            CCCGCCGCC AAA GCCAACGGG            CAGCCTCCTGTTGAG  64 205
    Nwi_0633  711561 ..  711603 - -20.2  -2.75963   ATGGTGATCTCAAAC CCTAGAGTTTCGCTTCTGAT TGA ATCAGAAACGAAACTCCAGA TTAGTGTTCTGACGC 100 298
    Nwi_0632 NONE
    Nwi_0631  709483 ..  709503 -  -2.4  -2.71791   ATCTCCGGGGTAAAC            CCCGCGGA CATGC TTCTCGGG            AGCGCTATGGGTTTT  39 53
        clpS  708828 ..  708843 -  -6.8  -3.01712   TGTCGCCGCGCAAGA              CCGTCG ATCG CAACGG               AGCCGAAACAGACAT  50 277
    Nwi_0627  705796 ..  705811 -  -4.7  -3.62224   AGAGGCGGCGAACAA              GTACG CGAATC CGTAC               CTTGACCTATCGGAT  53 32
    Nwi_0626  705116 ..  705128 -  -6.2  -3.18264   TGCTCTAGGCACGAA                GCCG CTGGT CGGC                TTCAGGCTGGGCGAC  54 2
    Nwi_0625  704522 ..  704579 -  -6.2  -2.57132   GCGCGCTCCTACAAC CCCCGT-G-GCGATCTGGGTTAGCGCGC TCGC GCCGGCGAACCTTGATCGCGCGACGGGA TGGCCGGGATGCCCA  48 150
    Nwi_0622 NONE
    Nwi_0621  701320 ..  701338 -  -8.8  -3.03159   TGAAGTGTTTTAACA             GCGATCGC TCC GCGATGGC             GTGAGCCCTCTCTCC  60 208
    Nwi_0619  699688 ..  699726 - -16.8   -2.5655   GTCAGCGAGAGCAAT   TCGGGACCATCCTCGAGC TTG ACCCGAGGATGATACCGA   TTGTTGGGAAAACGC  85 173
    Nwi_0617  696663 ..  696677 -  -2.1  -3.71848   GTGCCTGACCAACAA              CG-CTC GCGG GAGGCG               GTACGCCGCTTCCCG  51 228
    Nwi_0615 NONE
    Nwi_0614  693442 ..  693454 -  -3.3  -3.33744   CGTCGCTCGAAAAAC                TCTCG ATG CGCGA                CGAGCACCTGTATTT  47 318
    Nwi_0612  692112 ..  692157 -  -5.9  -2.88999   CCCGCAGACATGACA CGCCTCTG-TCCGCCGACGGCG AGC CGCTCTCGGCGGGTCAGCGCCA GCGCCTGGGGATCGC  47 236
    Nwi_0602 NONE
    Nwi_0601  679802 ..  679841 - -15.7  -2.71791   ATTCTCCTTTGAAAT  GCCGTTCCG-CACGCGGC GCCTG GCCGCGTGCCGGATCGCC  CGGATAGGAGGATGA  86 66
    Nwi_0600  679366 ..  679393 - -18.6  -5.10163   AATTGCAAAACAAAA        GAACCGGCATTC GAAT GAATGCCGGTTC         TGAATGCGAAGCATC 100 54
    Nwi_0599 NONE
    Nwi_0598  676536 ..  676550 -  -3.5  -2.82516   GCGCCCATCAGTAGA               CCAAC TCGTC GTCGG               CGCGGTTTTTCGAGA  41 3
    Nwi_0597 NONE
    Nwi_0596 NONE
    Nwi_0595  674062 ..  674108 -  -4.3  -3.27704   ATCTTCGAAAGCTAA CCATTCGCGGAGCGAGCGCAAG GCGC CTTGCCCT-GCTCTGCATTCGG ATTGTCAGGCCGTCG  47 30
    Nwi_0594  672692 ..  672706 -    -7  -2.59564   TCGTGACGTTACAAG               CCGGCG GGG CTCCGG               GGTGCCTCGGGGTCC  50 210
    Nwi_0593  671993 ..  672014 - -17.3  -5.12971   AACACGCAAGAAAAA           CGCGGAGCC GGTT GGCTCCGCG            GCAGATCACTCGGAC 100 195
    Nwi_0588  662944 ..  662978 - -19.4  -3.05596   TAGTGCCGCACTGAA     GCGAAACGGCACGGAC GTT GTCCGTGCCGTTTTAC     CTTTGCCTGGGACAT 100 58
    Nwi_0584 NONE
    Nwi_0583 NONE
    Nwi_0582  656411 ..  656432 -  -5.1   -4.4715   TCGGAATCGATAAAA           TGCTGGA-GC AGG GCGTCCCGCA           GGAGACTCTCGATAA  74 449
    Nwi_0580  654552 ..  654577 -  -6.1  -2.62184   GGCGGGGGTAGAGCA         TGATCCCGACCC GAA GGGCCGCG-TCA         GCGCAAAGTAGAAAT  48 128
    Nwi_0575 NONE
    Nwi_0574  649445 ..  649481 -  -8.6  -2.52834   CATTGCAGCAGGAAC   TCGCCCGGCGCGGCATG GGAT CGAGCCA-GCCGGACGA    CGATCTCGGCCAGGC  52 391
    Nwi_0569  644171 ..  644185 -  -9.2  -3.72576   GCGGTTTCGAGGAAA               GCCGGC TTC GCCAGC               TATGCCGAGTACAAT  71 392
    Nwi_0567  635250 ..  635293 - -10.7  -2.53392   AAATGTTGGAATCGA TCACGTTCATGGTTTTGGATCG ATT CGATCCAAAACCAT---CGTGA TCTAGCGCGTATTCC  62 140
    Nwi_0566  633502 ..  633518 -  -9.3  -2.52464   CTTCGCGGCAATCCA              GCCGCCG CGA CGGCCGC              TCGGTTGAACTGGCG  55 358
    Nwi_0564  632396 ..  632424 -  -4.5  -3.17051   GGCCGACGACGAAGA        GCCTGCGCT GGTTTCGGCGT AGCGCGGGC        CGGTCGGCAGCCTAC  47 37
    Nwi_0559  628028 ..  628040 -  -3.3  -2.66042   AACATTGACTAGAAC                CGGCA GAC TTCCG                TTGCGTTCCCACTCC  40 84
    Nwi_0558  627707 ..  627726 -  -3.6  -3.51232   TGTCCTCCAAACTAA            TGACTATC GGTT GATATTCA             GTACCGCGCCCGTCG  51 9
    Nwi_0555  624693 ..  624707 -    -7  -4.62069   TCTTCATCGGAAAAA               CCGCGC ATG GCCCGG               ATTTGGGGCTGCGGT  79 328
    Nwi_0554 NONE
    Nwi_0553  621779 ..  621832 -  -8.1  -4.07568   GCCGCCCGGCGAAAA GTCTGGAGCGGACGCGCGGCGT-CGG AATGG CCTCAAGCCACGCG-CCGCTCCCG-C AAAGTCATATCGTCG  71 183
    Nwi_0551  619914 ..  619963 -  -2.1  -5.27476   CTTAAGAAAACAAAA GAGGGCGGGCGACATCAAATAC TCTCATG GCATC-GATGCGGCCTGCTCTC ATGTCAGCCATGGCG  80 75
    Nwi_0550  618847 ..  618870 -  -3.1  -4.66833   CGGCAACCCGAAAAA          CCGCCGCG GACTTTTAT CG-GGCGG          CGCCGATCTGGCGCT  69 15
    Nwi_0549 NONE
    Nwi_0548  613672 ..  613688 -  -7.9  -3.05384   TGTCGGCGGATTGAA              GTCGCGC GGT GCGGGAC              TGTCTGTGGAGACGA  55 297
    Nwi_0545 NONE
    Nwi_0544 NONE
    Nwi_0543 NONE
    Nwi_0542  608142 ..  608160 -  -4.5  -4.07687   ATGCTGCGCGGAAAA            GGTGCGGC GTTG ACCGC-CC             TATCACTTCCGTGCG  62 203
    Nwi_0540  604960 ..  604975 -  -3.2  -4.83169   ATCTGCTCAGAAAAA              TCGGGT TGCT ATCCGA               CCTGAAATACTGCCA  75 511
    Nwi_0532  592644 ..  592663 -  -5.6  -4.36914   TCCTGCTTGAGAAAA            TGCGGCTC GAGG AAGCCGCG             GTTTCTGCGTCCCCT  73 160
    Nwi_0529  586791 ..  586813 -  -3.4  -3.88583   GAAATGCCGCATAAA          GGCC-GC-CG TGATT CGAGCAGGCC          GATCAGATGCTGCCG  55 28
    Nwi_0528  586167 ..  586195 - -14.7  -4.56597   TGCTTGTCGCAAAAA        GAAAACGCCCG TGGGGGG CGGGCGTTTTC        CATCGTAGTCCACTT 100 123
    Nwi_0525  583086 ..  583105 - -16.4  -5.35815   TAGACCAAACAAAAA            CCCCGCCG TTTG CGGCGGGG             TCGGTCCGGGAGGAA 100 55
    Nwi_0518  575117 ..  575160 -    -5  -2.82516   TCGGCCATGAGGACA CCCGCGCGGCTTTCGCCGCCG ATC CGGCG-CGTTATCTGCGGGAG GCGACGCGCCGCTGG  45 168
    Nwi_0516  573729 ..  573747 -  -9.6  -2.88663   ACCGATCGCCAGATA             CATGATCG GCT CGACCATG             AGCAACGCTCCACAA  62 192
    Nwi_0515  572455 ..  572485 - -15.6  -3.04054   AAACAAGATTATAGA       GCTTCGCTTCTGAT TCC ATCAGAAGCGAAGA       GGCTCTAGCTCGACC  85 30
    Nwi_0512  569055 ..  569067 -  -3.3  -4.07568   CCGCTTTGCTCAAAA                CGCTA TGA TCGCG                GATTCATCATCCCCG  58 103
    Nwi_0501  557792 ..  557848 -  -7.3  -3.17146   CTTCTTCATAACAGA CACCCGTCTTCGC--CGCTTTTGCCGG GATGA CCGGAAAATGCGCAGCGATGATGAGTG ACGAGACGGCGTGAA  54 42
    Nwi_0499  555013 ..  555024 -  -7.2  -3.24747   GTTCGAGATCATCAA                GGGC GTCC GCCC                 CCACGGCAAGTATCT  54 480
    Nwi_0495  552365 ..  552399 - -15.2  -2.68419   CAACAATTTAGATCA     CGATGGTTTTGGATCG AAT CGATCCAAAACCATAA     ACGTGATCGATTCCA  81 200
    Nwi_0491  547802 ..  547857 -  -6.1  -2.53876   CTTGATTTCAAGGTA CTGTTCCATCATCGGCGTCACCCGCGC GAAA GCG-GGGTC-CGGCGATGTCGAAACGG CGCGCTGGGTCGTCA  48 198
    Nwi_0490 NONE
    Nwi_0489  543492 ..  543547 -   -11  -3.29511   TGGACTGTCCGATAA CCGCTGCATGCCCGCTCTCATCCCGC TAGA GCGGGATGAGGAAAAGTGTGTAGCGG TTTTCCACTTCGCTC  71 126
    Nwi_0487  541466 ..  541515 -  -7.9  -2.78463   ATGCGCTTCAGTACA CTCGCCAGAGCATGTGCCGA-TCA AGT TGACTCGGACCATGCTCTGGAAAC GATTGTCCGTTCGCA  51 170
    Nwi_0485  540705 ..  540725 -  -2.4  -3.50853   TTCTTCGAACGACAA            CGCCGGCA GTGAA CGCCCGCA            GTGATCGAAAAGCTG  47 66
    Nwi_0484  539469 ..  539517 -    -3  -4.26344   AGACCTGGACCAAAA CCAATATGGCG-CCGCTGCGGGGC TGG GCGCCGC-GCGGTCAACGCATCAG AGCCAAGGTGCCGCA  64 468
    Nwi_0470  526972 ..  526982 -  -2.4  -4.08216   CCACCGCCTTCAAAA                 TCCG GCG CGGG                 TGTTGGCGAAGCCTG  56 9
        gpsA NONE
    Nwi_0468 NONE
    Nwi_0467  523368 ..  523404 -  -9.4  -2.80344   GGGCGAGCCAATAAT   CCCTTTCGCCTCTCCCG CTTG CGGGAGAAGCGAG-GCG    CCGGAATCGTTCCGT  61 57
    Nwi_0465 NONE
    Nwi_0464  520568 ..  520580 -  -6.9   -3.8647   AGCCACCAGATCAAA                CGGCC GTT GACCG                CAGAACGGTGGTTCC  66 524
    Nwi_0460 NONE
    Nwi_0459 NONE
    Nwi_0458  514892 ..  514912 -  -3.2  -3.57144   CCTTTGATTCGTAAA           TCTGGTCGC GTTG GCG-CCGGA            CGCGTGACCGGCTCA  49 38
    Nwi_0457 NONE
    Nwi_0456  512705 ..  512721 -  -9.5  -2.69468   CAGCTGGATAGAGCA              CAGGTTT CCT AAACCTG              GGGTCAGGGGTTCGA  60 117
    Nwi_0455  511862 ..  511873 -  -2.2  -4.07885   CACTTCGCTCGAAAA                CGCT CTAG AGCA                 ATCGCGATAGTTCAC  56 18
    Nwi_0454  511303 ..  511344 -  -2.7  -4.17657   CAGGAGATTGCAAAA GCATCGCGGTACGGCCGTC ATCT GACAGCCGCACCGTTCAGA  ACTGTCTCCTGATTT  59 80
    Nwi_0453  510509 ..  510539 -  -9.8  -3.02038   AATCAAGATTATAGA       GCCTCGCTTCTGAT TCC ATCAGAAGCGAAAG       GGCTCTAGTCGTCCT  64 30
    Nwi_0452  508473 ..  508487 -  -5.6  -3.31144   CGGCGACGGTCACAA               GCCGGA ATT TACGGC               ATGGCGCTGGGAGCC  53 327
    Nwi_0438  494364 ..  494378 -  -4.2  -4.35524   CGGTCAAATGCAAAA               TCGGAC CGT ACCCGA               AGCGAGAGAGGCTGG  65 346
    Nwi_0435  489910 ..  489927 -  -5.5  -2.75074   GCCAGCTCAATACCA             CGGCC ATGCATTA GGCCG              GATCGACATTCACGG  47 35
    Nwi_0428  483189 ..  483219 - -24.2  -3.28791   AGCTTTCTTTGAGAA       GCCCCGCTTCTGAT GGA ATCAGAAGCGGGGC       TTTTTATGATCTTGA 100 83
    Nwi_0426  479536 ..  479551 -  -4.6  -4.13767   TGGCGGACGCGAAAA              CCGACC GCGT GCTCGG               CGTTCACATCATCGG  64 340
    Nwi_0415  466239 ..  466250 -  -2.2  -3.55444   CTGTGACCCCGGAAA                CCAT GACG ACGG                 AGCGAACCGGGCTCA  47 38
    Nwi_0414  463451 ..  463462 -  -5.8  -3.14564   CCAGCGTCCGACCAA                CCCA TATG TGGG                 AAACTAACACAATCG  49 194
    Nwi_0413  462401 ..  462426 - -19.1  -4.27617   CATATCTCATGAAAA         TGGCCACCTCG TTTC CGAGGTGGCCA          TCGAATCGGGCGCCC 100 142
    Nwi_0408  455408 ..  455420 -  -4.7  -3.02263   AGACGCCGGTTAAGA                CGCGG TAG CCGGG                CGGCGACAGGGACGG  47 87
    Nwi_0406  453903 ..  453946 -  -7.6  -4.20868   GCGTCAAAACAATAA TCTAGAGC-CTCGCTTCTGAT TCA ATCAGAAGCGAACACTCTCTA GCCGGCCTTGGCGGC  74 23
    Nwi_0402  448580 ..  448599 -  -7.9  -3.84017   CAAGGCGAAATACAA            GATGCTG GTCAAG CAGCATC             ACCCCGATGCCAACG  67 163
    Nwi_0400  447657 ..  447679 -    -9  -3.21276   TCCGTCCGTATAAGA           GGCGTTCAGC GCT GCTGTTCGCC           CGGCGCCATCGCCCG  63 8
    Nwi_0399 NONE
    Nwi_0398  445449 ..  445465 -  -6.5  -3.03124   GGTGACGCTGGAAGA              CGTTCTC GAG GAGATCG              TCGGCGATATCTCCG  50 489
    Nwi_0394  442170 ..  442183 -  -2.3   -5.0916   GCGTCAAGATAAAAA               GCTCG AGCC CGACC                CTGATCCCGTCAAGG  77 59
    Nwi_0393  440944 ..  440958 -  -2.8  -3.59979   CGCGTGGAGGGGAAA               TCTGTC GAG GAGAGA               GAAAGGTCCTTTTAT  49 209
    Nwi_0392  439931 ..  439943 -  -9.1  -4.15044   TTTCGCCGGAAGAAA                GCGCA GCG TGCGC                TCAGCCCAGTTTACG  78 26
    Nwi_0391  437717 ..  437729 -  -5.5  -3.31461   GATGGAGGCCCACAA                GCTCG ATC CGAAC                ACCGGCGAGGACGAG  53 438
    Nwi_0389  433476 ..  433503 -  -7.7  -3.03969   ATCCATCAAATGAGA        TGGATGCGCGGG TCAAG CCCGCGCA-CGA        CGAAATCGCAGATTT  57 39
        argJ  432168 ..  432180 -  -7.7  -3.21747   GCAGGCGACGACCAA                CGTGA GCT TCACG                ACCTGTAATCGCCGT  59 21
    Nwi_0387  431672 ..  431692 - -12.6  -4.07885   CATGGCCGGGCAAAA            GCGCGAAG GGCGT CTTCGCGC            AGACGTCCCGGCCAT  91 111
    Nwi_0385  429848 ..  429858 -  -3.2  -3.63744   TCCGCCCGCAAAACA                 GAAC AGG GCTC                 GCGGGCCGAGGCTCG  52 42
    Nwi_0384 NONE
    Nwi_0383 NONE
    Nwi_0382  428073 ..  428092 -  -7.9  -3.31792   GCATCAGTGGGACAA            GTTCGTC ACCCCG GACGAAC             TGGCGCGCCACTTCG  58 192
    Nwi_0379  425488 ..  425532 - -12.9  -4.45168   GCGTCAAAACATAAA GATAGAGTCTTTCACCGTTTC GAT GAAGCGGTGAAGGACTCTGGC GTGTCAGAAGCGTGG 100 261
    Nwi_0378  423088 ..  423126 -    -5  -2.91264   TTGCGGACGGAGATA   CGGCGAGGAGCGCATGCT CAT AGCGGTAGCCCCTCGGCG   TCGGCGAAGTCCTTG  46 4
    Nwi_0377  421915 ..  421928 -  -2.3  -4.02348   GAGAGAAAATAAAGA               CGTTC ACCG GGACG                AGGCTTGAGTGTCAC  56 41
    Nwi_0376  420590 ..  420622 -  -6.1  -3.29144   CCATCCCTGGGACAA      GCCCGAGGGCTTCGC TCG ACAACGCTCTCGGCC      AAGCGCGCATCGGCG  54 379
    Nwi_0375  419553 ..  419571 -  -7.4  -3.28791   ACCGTCCTCCTATAA             CGCCGA GGAGTGA TCGGCG             TTTTCACCCGCGCGA  56 61
    Nwi_0373 NONE
    Nwi_0372  417262 ..  417282 - -12.6  -2.53263   GCGAGCCGGAATCCA            TCCTCGGG TCAGG CCCGAGGA            CATACTTCGCTTGAA  71 47
    Nwi_0371  416841 ..  416874 - -16.3  -2.62396   CAGGGTCCTAGATCA     CGATGGTTTTGGATCG AAT CGATCCAAAACCAT-G     AACGTGATCACTTTT  84 33
    Nwi_0369  414074 ..  414102 - -12.5  -3.12207   AATTAAAATCATAGA        GCCCGCTTCTGAT TCA ATCAGAAGCGGAA        ACGCTCTAGTCGCCG  76 31
    Nwi_0368  413612 ..  413623 -  -7.2  -3.44051   CGCGGATCACGAGAA                CCCG AGGC CGGG                 CGGCAGACCAAGCCC  58 5
        recR  412816 ..  412828 -  -2.7  -4.08216   CCATTCTCCGGAAAA                TAATG CAC CATCA                AATGCCGGGATCAAA  56 44
    Nwi_0366  411447 ..  411462 -  -4.7  -4.30576   GGCTGACCACCAAAA              TCCAC GCGCTG GTGGA               TGCCTGCGGCCTGCC  67 363
    Nwi_0364 NONE
    Nwi_0363  409652 ..  409664 -  -4.9  -3.32844   TCGCTCATGGTAGAA                TATTG TTC CAATA                TTGAAGTTGATAAAC  51 227
    Nwi_0362  408991 ..  409005 -  -9.2  -3.53012   TGGTCGTGGTGGAAA               GCCCGG TCT CCGAGC               AGCGGATGCGCGACA  65 155
    Nwi_0358 NONE
    Nwi_0357 NONE
    Nwi_0356  398760 ..  398792 -  -9.8  -2.62255   GCAAGACACATTAAT     CCTGCGGCGCGCGAA ACGT TCCGCGCGGCAC-GG      TCGCGCCTACGGGCT  60 94
    Nwi_0355 NONE
    Nwi_0354 NONE
    Nwi_0353 NONE
    Nwi_0352  393222 ..  393242 -  -7.5  -3.59262   CCGGAGACTCGCAAA            CACGTCGGT CCG ACCGGCATG            ACCGTTGCCGAACTG  63 525
    Nwi_0348  389375 ..  389408 -   -14  -4.25104   GCTTCCGCACCAAAA     GTAAACCGGGTGTG TCATTT CACATCCGGTTTAC      GGGCTGCGCGCCCGA  95 46
    Nwi_0347 NONE
    Nwi_0346 NONE
    Nwi_0345 NONE
    Nwi_0344  385965 ..  385981 -  -9.3  -2.62184   GGGCGCGGGATAGCA              CCGGCCG AAA CGGCGGG              CAAGCAAGCGTCAAC  60 89
    Nwi_0343  384072 ..  384091 -  -3.5  -3.64703   GCGTTTCGATGGAAA            CGAAACG TTGCGC CGTTGCG             AGGGTTCCTGCAGTC  52 72
    Nwi_0342 NONE
        mepA  382540 ..  382567 - -12.8  -3.34398   GGCCGGCCGGAAAGA        TCGCTCGGC-GAC AAT ATCAGCCGAGCGA        TATATACGTAAAGAG  79 72
    Nwi_0340  381504 ..  381535 -  -7.8  -4.00532   GCGGCAAAGACGAAA      CGACCCGGCCATCC CACG GGAACGCCGGGCTG       CTTTATGTCATGCGC  71 89
        modB  380717 ..  380756 -  -3.4  -2.72043   AAGCTGTTTCGAAAC  CTCGACGCGCAGCATGG TCAGATT CCGTGCAG-GCGCCGTG  TGGCGCGCCGGGTGA  41 3
    Nwi_0338  379971 ..  379982 -  -7.2   -4.8083   CAAGACGAGGAAAAA                CGGC CGGC GCCG                 TCCAGAATGGGTACA  84 109
    Nwi_0336 NONE
    Nwi_0335  376211 ..  376225 -  -2.8  -4.33151   CATCAGAAGCGAAAA               GGCT CTACATC AGCC               GCAGCCCCTTCAGGC  64 15
    Nwi_0330  371728 ..  371743 -  -4.6  -3.70773   CGGGAGACGGAAGAA              CACCGG CGAA CCTGTG               ACCGATTATTTTGAT  56 46
    Nwi_0329  369168 ..  369206 -  -2.4  -3.85698   CTGTTGCTTCAGAAA   CTCGATATCCATGACG TCATCAG CGTTATGAATTTCGTG   GGATCAGTCGGCCTC  53 330
    Nwi_0326  363400 ..  363428 - -16.3  -3.28791   ATGCTCCGCGGAGAA        TTTTGCTTCTGAT TCC ATCAGAAGCAAAA        AGGCTCGATCCTAGG  89 36
    Nwi_0322 NONE
    Nwi_0321 NONE
    Nwi_0320 NONE
    Nwi_0319 NONE
    Nwi_0318  355233 ..  355245 -  -5.5  -3.16191   TGAGACCTTCATCAA                GGTGA AGC CCACC                ATCATCTATGCCCTG  49 411
    Nwi_0315  353035 ..  353062 -  -9.2   -3.2981   CATATGAAGCAGGAA        CGCGGCGGATTCA AGG TGAATC-GTCGCG        GCTCGCACGCCCAAG  66 62
    Nwi_0314  351272 ..  351307 -  -7.5  -3.32343   TCGATATTCTGAGAA   GCGGGAGG-CG-GGCGG AAAA CCGCCACGTCCTCGCCC    GCTCCGGTCGTTCGA  58 142
    Nwi_0312  350614 ..  350628 -  -5.7  -4.17762   CAGGCCCCAAAACAA               TCCTG ACGTG CAGGA               TTTTTTAAGGGTTGG  66 93
    Nwi_0311  350163 ..  350183 - -15.4  -4.35524   GTCGCAAACTGAAAA            GGCCGCGC TGAGG GCGCGGCC            TTTTCTTCTGATGTG 100 74
    Nwi_0308  347898 ..  347929 -    -5   -3.2056   AGCTATATCTATGAA      CCGGTCCTCGGC TACGTCAT GTCGAAGGCCGG       CATCAGGCTGAGCGA  49 261
    Nwi_0304  345413 ..  345432 - -12.8  -4.49311   AGCATGAGTAGAAAA            GGCCCCGG CATG CCGGGACC             TCTTCGATGGCGAAA 100 55
    Nwi_0303  344573 ..  344584 -  -2.2  -3.65351   TGAGGCGTATCTAAA                TCGC GTTA ACGA                 GCTGTTGTTGCGCTC  51 43
    Nwi_0302 NONE
    Nwi_0301 NONE
    Nwi_0300 NONE
    Nwi_0299  339959 ..  339981 -  -3.4  -3.05463   ATGGTTTGGATCGAA           CCGATCAAAA CCA TCGTGATCGA           TTCCCGGTATTTTGA  43 219
    Nwi_0298 NONE
    Nwi_0297 NONE
    Nwi_0296  336339 ..  336350 -  -5.8  -3.48276   TCGGTTTTGATAGAA                CTCG GAAG CGAG                 GCTTTGTAATCTTGC  55 150
    Nwi_0294 NONE
    Nwi_0293  333025 ..  333072 -  -6.9  -2.80994   CGCAATCGGATTACA CGC-GCGCGCTGTTTGCAG-CGG CCTT CCGGCTGGAGACCGCGCCCGGCG AAGCGGGCGCGGAAT  51 43
    Nwi_0286 NONE
    Nwi_0285  322408 ..  322421 -  -5.2  -4.66537   CTGCCCAACACAAAA               GGCG GCGAAA CGCC                CGAAACTTGATCAAT  75 36
    Nwi_0284  321193 ..  321211 - -13.1  -2.78495   GGAGGATCAAGATTA             CGCCGCC TTCTG GGCGGCG             TCGGGTCGGATGCCG  73 4
    Nwi_0283  317228 ..  317266 -  -9.5  -3.22884   GGATGAATCGAGCAA  GGCGGCGGCGATCGCGGA TGCG TCCACGGTCAGC-CCGCC   CGCGCCGTGGTCTTG  66 16
    Nwi_0282  316598 ..  316612 -    -7  -2.66964   TCATTCAGGAGACCA               CGGCGC TGG GCGCGG               CGTACCTCGCGGGGC  48 242
    Nwi_0280  314587 ..  314617 - -16.2   -3.1917   ACCAATATCAATAGA       GCCCCGCTTCCAAC TCT GTCGGAAGCGGAAC       GGCTCCGGGGCGATC  89 52
         maf NONE
    Nwi_0276  310532 ..  310570 - -10.3   -4.7268   AAAGATTGAACAAAA  CTGCCCCA-CTTTTCCCG GCAG CGGGAAGCGGTGGGGCAA   ATTCGCGCTCTAAGC  95 282
    Nwi_0273  308626 ..  308638 -  -2.6  -2.89564   CTCCCATCTCACAGA                GCAC TTGCC GCGC                CTGTTCAAGATCTAT  40 73
    Nwi_0272  306852 ..  306863 -  -7.2  -3.29263   ACATGCGCGCCACAA                GCCC GGAC GGGC                 CGAAACGGACAGTGG  56 268
    Nwi_0271 NONE
    Nwi_0270 NONE
    Nwi_0269 NONE
    Nwi_0268 NONE
    Nwi_0267  298457 ..  298468 -  -4.4  -3.33696   GTCGCTTGGAAGCAA                TGGA ACAA TCCA                 TGACAACAAACCAGC  51 117
    Nwi_0262 NONE
    Nwi_0261 NONE
    Nwi_0260 NONE
    Nwi_0259 NONE
    Nwi_0258  289040 ..  289060 -  -3.1  -3.88498   CCGGCAGAGAGCAAA            GCGATTGCG GAG CGCTACGGC            TGGGAGCCGCGCAGG  56 225
    Nwi_0255  286078 ..  286121 - -17.4  -3.36878   TTGATCGATGCACAA TTGCACCGGCGAAGGGCGCG AAGC CGCGCCCTCCTGCGCTGCAA TCGCGGCAAGTTCAC  93 37
    Nwi_0254  283566 ..  283580 -  -4.2  -3.54424   CTGCATTGCTGTAAA               CAGTGG GAA CGACTG               TTCCTTGCGTCAAAC  51 133
    Nwi_0253  282853 ..  282866 -  -4.5  -3.44146   CTTGGCGACAATCAA               GCC-GC CGA GCAGGC               GCACACGATTCAACC  51 99
    Nwi_0252  281787 ..  281807 -  -3.1  -3.73107   TGACCAAACTGCAAA            TGGCGACCG ACG CGATCGGCG            ATATCGAATCTCTGC  54 395
    Nwi_0244  273436 ..  273492 -   -19   -3.5944   ATTCAGACGCGGAAA GGCTCCAGA-AAGAAAAAAGCCGGCAT CGAA ATGCCGGCCTTTCTCGTACCTGGAACC GTAAGGTTCGTAAGG 100 42
    Nwi_0243  271994 ..  272009 -  -8.2  -4.39828   AACATCCGGATAAAA              GCCCGG GACG CCGGAC               CGATCATAGCCTTTT  77 243
    Nwi_0242  270686 ..  270705 -  -9.3  -3.81488   CCCGCGCAAAGATAA            CGCATCG CGAACC CGATGCG             GACGTGTTTCCGCCG  75 66
    Nwi_0239  267898 ..  267908 -  -3.2  -2.60244   CGTTCAAGCAACTCA                 GTCA CCC CGAC                 GGCCATCCGTCATCG  40 35
    Nwi_0238 NONE
    Nwi_0237 NONE
    Nwi_0236 NONE
    Nwi_0235  265571 ..  265597 - -11.5  -5.63517   TTGCGAAACAAAAAA         GCCGGGACGAG CAGTT CTCGCACCGGC         TTGTCGCGTTTGGGC 100 139
    Nwi_0233 NONE
    Nwi_0232  263015 ..  263049 -  -5.7  -3.61398   TGTTGGGTGGAATAA    CGCTCGC-CAATGTCCG TCG CGG-CATCGCGCAGGCG    GGCACCATCGGATAC  57 447
    Nwi_0222  253240 ..  253287 - -15.8  -2.80077   GTCCGATAAAACGCA CCCAAAGCATTCTCGCTTCTGAC GGA ATCAGAAGCGA-AACGCTCAGGG CAGCTTATCGTAACC  86 20
    Nwi_0221  251604 ..  251634 -  -3.3   -3.6707   AGCGAATATCGGAAA      TATGGTTCACGCTC CCGA GACCGGGAACC-TA       GCCGCAGATTGCCAC  52 86
    Nwi_0220  250812 ..  250824 -  -6.2  -3.39327   GTGCGAGATTGACAA                CCGC GCGCG GCGG                AAAGAACCTCAGCCC  56 181
    Nwi_0219  249632 ..  249665 -  -5.8   -3.1552   CGCGAGCCACGAAGA     CGCGG-GGCGGCTCG GCGCG CTCGCCGCCGCCGAG     GTGATCCAGCACATC  49 186
    Nwi_0217 NONE
    Nwi_0216  245607 ..  245639 -  -5.3  -3.59109   GGAGACATCACACAA      GCCCCCGCGCTGCTC GAA GCCCAGGCCGGGGAC      GCCGTGCTGGCCGAC  55 302
    Nwi_0209 NONE
    Nwi_0208 NONE
    Nwi_0207  238118 ..  238137 - -10.8  -3.18467   AAAGCCGCAAGCGAA            CAAGGCTT TTGT AAGCCTTG             CCTCAACCGCGCGGC  68 28
    Nwi_0206  235926 ..  235949 - -10.9  -4.54727   TTCGGGAAATGAAAA          GGGCCCCGG CGAAAT CCGGGGCCT           TTGGCTGCTGCTAGA  93 159
    Nwi_0204 NONE
    Nwi_0203  233296 ..  233310 -  -2.1  -4.56775   ATGGTTCTGGAAAAA               CTGTC GCCGG AACAG               ATTCTCGCGCGCGAA  67 125
    Nwi_0196  225486 ..  225500 -  -7.1  -3.53224   GATCCCGGCCTGAAA               GCCCT GATCG AGGGC               GTGGAGCTGACCGAA  57 337
         rph  223018 ..  223041 -  -3.9  -4.07568   CGCTTCGCTGGAAAA         CGCGACAGGAC GCAA GTCCTG-CG-G          ATGAACCGCGCAAGC  60 47
    Nwi_0192 NONE
    Nwi_0191  220874 ..  220896 -  -6.8  -3.17714   GGAAACGCTGACCAA           CGCCTCCGGC TTT GCCGGCATCG           ACGGCTTGTTTCGAT  54 292
    Nwi_0187 NONE
    Nwi_0186  212978 ..  213025 -   -13  -4.56597   GGTTCGCTTGAAAAA GCTATAGAGCATGATCCGATTCA ACG TGA-TCGGATCATGCTCTAGAAA TGGTTGTCTGGTCGC 100 80
    Nwi_0182  205943 ..  205955 -  -5.5  -2.79023   GAACCCTATGAATCA                GCGAT CAG ACCGC                CTGGGAATCCTGAAT  47 52
    Nwi_0181 NONE
    Nwi_0180  204719 ..  204729 -  -6.8  -4.77438   AGTCACCAGCAAAAA                 GCAG GCG CTGC                 AGGAACTGGCGGCGC  84 441
    Nwi_0175  200592 ..  200610 -    -3  -5.64873   CCCAACAAGAAAAAA             CGCGAAGC CGA GCTCGACG             CGCTGCTCGAGGAAT 100 451
    Nwi_0169  196227 ..  196250 -    -3  -2.75064   CCCGCTATGCAAGGA          TCAGGACGGCC TTT GGCGGGCC-GA          ACTGCCTGCCGATAG  41 2
    Nwi_0168  195741 ..  195767 -  -7.2  -3.54721   GAAAACGCTATAGAA         GCCACCGGTCCT TGC AGGATCAGCAGC         CGAACTCCGGGATTG  60 59
    Nwi_0166  193567 ..  193582 - -11.8  -2.66272   GGGGAGCGAAACTCA              CGCGCC CTTC GGCGCG               AACTGGCCGGCCTTG  69 7
    Nwi_0164  191725 ..  191763 -  -7.9  -3.41527   GAAGGCGTATGAGAA   CCGGCGGGGATGATGCG AGGTG CGCGCGCTGCCCGCCGG   TGTTCAGACCCGCCG  61 44
    Nwi_0160  185808 ..  185834 - -10.9  -3.53012   CTTCGGTCGTGGAAA        GCCGGTGATCGC AAGA ACGATC-CCGGC         GGCGTGATGGCTGAT  72 265
    Nwi_0155  179571 ..  179628 - -12.2   -4.1899   CGATCGGAGCGAAAA GCGCGCCGCTCGGAGCATGGTCCGT-TCA AGT TGAAACGGACCATGCTCCG-GAGAT-CAC TATCCGGTCGCATTT  90 136
    Nwi_0154  178666 ..  178692 -  -5.9  -3.61268   CACGGAACCCGGAAA        CTCATCGA-GGG TCTC CCCGTCGATGAT         CTTCGCGGCAAGAGG  57 267
    Nwi_0149  173283 ..  173299 -  -2.1  -3.54408   CTGGACTGAAATCAA              CCCCAAC CAA GCCGTGG              CCCACATTTGTTCCT  47 124
    Nwi_0148  172411 ..  172425 -  -4.2  -4.07885   GACGCGCTTGCAAAA               GCCG CGAACGT CGGC               GTCTCAACCGTAAGA  60 384
    Nwi_0147  170965 ..  170981 - -12.3  -3.17075   CCTTTTCGAAGCTAA              CGCGCAA CTC TTGCGCG              GTCACAGGACTATTG  73 324
    Nwi_0145  169027 ..  169045 -  -2.3  -3.59979   TCGTTCGATCTCAAA            CGCTCGGC TGAA GCCGC-CG             CCGCCGATCTCAGGC  50 42
    Nwi_0139  163204 ..  163217 -  -8.1  -3.61398   CCGTCTGCTGAACAA               GGTGG CGCA CCACC                GCCATGTCGGGATTT  63 282
    Nwi_0135  159580 ..  159604 -  -4.9  -3.82083   GCATCAGAAGCGAAA          GCGATCCGG AACGTAG CCGAAACGC          GGTTCCACTCGGCGC  59 69
    Nwi_0133  155295 ..  155311 -  -2.1  -4.19506   ATGCGAACCTCAAAA              TCAAGGG AGA CCCTAGC              GGCCGGGCTTTAAGG  59 140
    Nwi_0132  152988 ..  153002 -  -8.6  -3.35679   GCTTCTGATTCAGAA               GCGATA AAC TATCGC               CCGCCGAACAGGCGG  64 19
    Nwi_0126  146786 ..  146808 -  -6.2  -3.28791   ACTCTCCGCCGACAA           CAGCACGG TCAGCCG CCGAGCTG           CCCCTTTGTTGATGG  54 11
    Nwi_0125 NONE
    Nwi_0124 NONE
    Nwi_0123 NONE
    Nwi_0122 NONE
        hisE  143531 ..  143567 - -17.5  -2.81937   AATCGAAAGATAGGA    CCAGAGTCTGCTTCAAC GCG GTTAAATCAGACTCTGG    AGCCTTTCCGCTTGT  89 123
    Nwi_0120  142116 ..  142153 -  -9.8  -3.54741   GAGGAGGCGCTGAAA   TCGTGGGACGCGGC-GC TTGCC GCAGGCGCGCCCTACGA   TCTCGTTCTGATGGA  65 362
    Nwi_0114  132779 ..  132795 -    -3  -3.48807   TGATCAAATCGATAA             CGGACAA ACTG TTG-CCG              CTTGGAGATGACGTC  49 239
    Nwi_0112  131089 ..  131118 -  -9.9  -3.53444   GTATCCGCGCTTAAA       CGCGAGCGCCC-CG ATG CGAGGGCGATCGTG       CTGACCGGTTACGGC  65 443
    Nwi_0106  125398 ..  125421 - -11.7  -3.12668   TTGGAAATGCCAAGA          CGCCAGCGA ACCGTG CCGCTGGCG           TCACGCGTCACCGCG  66 158
    Nwi_0101  121764 ..  121784 -  -6.2  -3.65902   TCGATTCGATCCAAA           GCCATCGCT ATCT AG-GATGGC            TTGACGATCACGAGA  61 16
         rho  119872 ..  119887 -  -3.2  -4.07568   GGCGCCGCGCGAAAA              CTGCCG TACG CGACAA               GCATCGTGCTTCATG  60 252
    Nwi_0098  116389 ..  116401 -  -2.7  -4.31692   AATGCATCATTAAAA                TGAAC TGA ATTCA                TTATTTACCGATGCA  62 26
    Nwi_0097  114348 ..  114360 -  -4.1  -2.62613   TTTCACGTGAAACAT                CCGAT CCG ATCGA                GGACGATCATCACGC  42 35
    Nwi_0096 NONE
    Nwi_0095  112453 ..  112498 - -10.8  -4.13767   TGCGGGATGGGAAAA CCTAGAGCCTTTTCGCTTCTGAT GGA ATCAGAAGCG--A-GGCTCTAGA TCATTGTTTTGACGC  82 187
    Nwi_0094  111330 ..  111341 -  -3.6  -3.59979   GCGCCGCATTGGAAA                CCCG CAAG CAGG                 CAGCGCTGGCGTCGG  51 165
    Nwi_0090 NONE
    Nwi_0089  105302 ..  105325 -   -16  -2.56747   GATCGATCACAACAC          CCGC-CCCCGC GTC GCGGGGCGCGG          CAGCGCCGTATTCCT  77 322
    Nwi_0087  103927 ..  103943 -  -5.1   -3.0701   ATAACCTTGATTTAA              CGCGT TTTCTTC ACGCG              AACCGGTACCCACTT  47 62
    Nwi_0086  102801 ..  102826 - -10.3  -3.31144   GCTGCATCCGGACAA         CGGCGACCGGC ATGT GCTGGTCGGCG          ATCTCAACGTCGCTC  67 473
    Nwi_0081   95646 ..   95664 -    -8  -4.07687   ATGTGGTCGCGAAAA             GCCCGCCG CAG CATCGGGC             AAAGGAAAAGCCGAA  71 474
    Nwi_0080   93984 ..   94011 - -10.6  -3.53224   GAGGTGTTTCGGAAA        TGACTTCGACGC GCGA ACGCCGAAGCCA         TCACCACGGTGGCGG  71 189
    Nwi_0078   91447 ..   91471 -  -6.3  -2.78712   TTTTCAAGCGAAGCA          TGTCCTCGGGC TAG ACCCGAGGATG          GAAACCGGTTCGCGT  49 64
    Nwi_0076   89490 ..   89505 -  -8.2  -3.36803   GAACGGCATCGAGAA              CGCCCC GAAC GAGGCG               CTGGTCAACGCGCTG  60 485
    Nwi_0072 NONE
    Nwi_0071   82334 ..   82360 -  -3.5  -3.54129   GACACGCCCTCGAAA         CGCACGGCGTC TGGCT GCGGCCGTCCG         ACTACGGCGATCCCT  49 344
    Nwi_0069   81059 ..   81084 - -17.6  -4.07568   GCTCCTCGTCGAAAA         CGGCCCGCCA TATGCC TGGCGGGCCG          TTTTCGATCGAACCT 100 51
    Nwi_0068   80550 ..   80561 -  -2.2  -3.36569   TCAACGGGTTAAATA                CG-GG ATG CCGCG                TTAAGGCGGCGAACG  46 45
    Nwi_0067   80034 ..   80065 - -10.2  -3.31792   CCACCACTTGCACAA      CGT-CATGCCCGGAC CTG ATCCGGGCATTCACG      TCTTGCGGCGCATCC  68 116
    Nwi_0066   78923 ..   78933 -  -5.4  -2.95298   TTCAGCCAGGAGAGA                 GTGA ATT TCAC                 GACGACAACCCCCCC  48 22
        pheT   76048 ..   76074 -  -2.8  -3.63768   ATCGCGAACAAAAAC         TCGCCGGCGC CGGGATC ACGCCGGTGT         TTCCGTTGTGGGGCC  51 446
    Nwi_0062   72951 ..   72975 -  -4.1  -3.01712   GCCCGGTTTCCAACA          CGATCTTCCCG CGT CGGATGGACCG          ATGATAGCGGGCCGA  44 66
    Nwi_0061   72301 ..   72318 - -12.7  -3.01712   CCCCGGCCGGCAAGA             GCGCGAG GCTT CTCGCGC              TGGACGGATCAAACG  74 132
    Nwi_0060   71316 ..   71365 - -12.3  -4.18164   AACGCGTCAAAACAA CGATCTGG-AACTTCGCTTCTGAT TCA ATCGGAAGCGAAGCTCCCGGATTG CGCTCGATTACACCG  90 158
    Nwi_0059   70165 ..   70176 -  -3.6  -3.54424   CGGGATCGTTGGAAA                CCCG GCCG CGAG                 AGCTTGCGTTGCAAC  51 90
    Nwi_0058   69663 ..   69694 -  -5.3  -3.17194   AGTCCTTCAAGCGAA      CCTATGAACCTAA GCTACA CTAGATTCATAGA       GTTGCTAGTGTCCCG  49 101
    Nwi_0057   69040 ..   69069 -  -4.9  -3.28712   GGGCCGGTTCTACAA       CGTCGCAAGCG GCTTGTCT CGCTTGCGTGG        ACGCGGCCCGAACGT  49 132
    Nwi_0056   68288 ..   68301 -  -2.3  -2.90496   GGCTGCCGTAAACTA               CGGCA CATG TGACG                TCGCTTCGCGTAAAC  40 9
    Nwi_0055 NONE
        trpA   65984 ..   66007 -  -8.8  -2.73364   GCTCTATCGCAATCA          GGATGACGGG ACGA CCCCTCACCC           ACCTCGCCGCATACA  58 84
    Nwi_0053 NONE
    Nwi_0052   63263 ..   63277 -  -5.6  -2.57092   AACTTGAGCAATGGA               TCACCG CCA CGGTGT               GATCTTTCCGCATTG  46 223
    Nwi_0040   44360 ..   44370 -  -2.4  -3.85909   CGATGCAAACGGAAA                 GCTC GCA GGGC                 TGGCGCTGGTGAAGC  55 335
    Nwi_0038   41924 ..   41938 -  -9.2  -3.05343   CCTATATCGTCAACA               CCGCGC GCG GCACGG               TGATCGACGAGGACA  60 373
    Nwi_0036   39839 ..   39870 -  -5.9  -3.35639   AATACGCTCAATCAA      CTGACC-GACGC CGGATTGTT GCGCCAGGTCAG      CGTTGACGGCACCAA  53 467
    Nwi_0034   38573 ..   38585 -  -4.7  -2.75481   TCGCAAGCTGAACCA                CGCGG CGG CCCCG                GCTGTCAGGCCCCCG  44 30
    Nwi_0033   37208 ..   37218 -  -8.2  -3.02511   GTGATCCGCGCAAGA                 CGCG CTT CGCG                 CCAAGCCCGGTCCTG  57 90
    Nwi_0032   36206 ..   36259 -  -5.1  -4.37658   AACGCGCGGAGAAAA TCGCGGCGGGCTGATCCACCTCTCCC CTT GTGAGAG-CAGATGCGACCGCCGCAC CGCTTCGCGCCGGAG  67 43
    Nwi_0029   31912 ..   31936 -  -7.7  -2.75064   TTTTCGAGCGAAGCA          TGTCCCCGGGC TTG ACCCGGGGATG          GAATCCGGTTCGCGT  54 161
    Nwi_0010   10394 ..   10407 -  -5.9  -3.19192   GTGCAGTGAAGCGAA               CGCCG ACAG CGACG                TCGAATTCTTCGATG  51 273
    Nwi_0007 NONE
    Nwi_0006    8024 ..    8044 -  -3.2   -3.3482   GAACCTGCGAAGCAA           CGGAT-GCG TCAT CGCCAGCCG            TTCCTCCGCAGTTCG  47 195
    Nwi_0005    7284 ..    7303 -  -3.4  -5.00616   CCTTCCCTCAAAAAA            GCGGTAGC GCTC GCGACAGC             TATCGGATGACGCCG  76 25
