# Supplementary material for: Rapid, accurate, computational discovery of Rho-independent transcription terminators illuminates their relationship to DNA uptake
Source: Genome Biol. 2007 Feb 21;8(2):R22. doi: 10.1186/gb-2007-8-2-r22 (PMC1852404; doi:10.1186/gb-2007-8-2-r22)
Supplement: Additional data file 4 — Best terminators found downstream of each of the genes of the 343 organisms studied. [file gb-2007-8-2-r22-S4.zip › Nitrosococcus_oceani_ATCC_19707.bag]

   Noc_A0006 NONE
   Noc_A0007    5468 ..    5484 +  -5.1  -3.28791   CATCCCAACCCGCCA              TTAGCGA TCT TCGCAAA              TTCTCCCGCCGGGGT  52 95
   Noc_A0009 NONE
   Noc_A0010    8321 ..    8333 +  -3.4  -3.76837   ATCCTCAAACGCTAA                GGAA GCCAG TTCC                TTCTTAAATTGTATG  54 224
   Noc_A0013 NONE
   Noc_A0014   11949 ..   11966 +  -7.1  -2.73676   TTTGATGGATAATCA             CTAAAAC TAGG GTTTTAG              TAACTTTGATTTGAA  55 498
   Noc_A0015   13454 ..   13473 +    -5  -3.59979   GACCACGCCTACTTC            GAGAACGGT TTT GCCGT-CTC            TTTCCGCTAGGCGAG  55 353
   Noc_A0017   14875 ..   14887 +  -6.9  -3.03012   CTAAGTTCTGTTGAA                GCGCG ACC TGCGC                TAATTTCTAAATGAT  57 236
   Noc_A0018 NONE
   Noc_A0019   16732 ..   16752 +    -4  -3.21622   GCCGAAAGAACGGGT            GTACCAAA CCTTT TGTGGTAC            TTGATAAGTCTCTGT  49 1
   Noc_A0022   19978 ..   20002 +  -8.5  -3.17527   GCATCATCGAGAAAG          GTATCACGGTC ATG GTCCGTGAAAC          TCTTCCTGATACGTA  63 431
   Noc_A0025 NONE
   Noc_A0026   22910 ..   22922 +  -3.4  -2.93432   TTTTATCGAGCCCTT                CCTT GGGAA AAGG                TCTGATTCCCTGTAT  44 8
   Noc_A0027   23609 ..   23633 + -10.7  -4.17048   TTCGCACCATCACAA          CGGCTGCAC CAGACGT GTGCGGCCG          TTCTTTTGGACGAAA  87 342
   Noc_A0028 NONE
   Noc_A0029 NONE
   Noc_A0030   30353 ..   30373 +  -3.1  -2.70143   CAAGCCAAATACCAC            CCGCCTCGG CGG CAGAGCTGG            TCATCTCCTTGCAGT  41 198
   Noc_A0043   39612 ..   39644 - -10.4  -3.02043   AATTTTCCCCTAAGA      GCGGGCGAGCCCGG TTATC CCGGGCTCGCCATT      TGCCCTTTAAGCTGT  73 32
   Noc_A0042 NONE
   Noc_A0041   38518 ..   38539 -  -8.9  -4.05583   GCAATATCAAAAATA           GAAATTTGA ATAT TCAAATTTC            AGAAATTGATTTTAT  79 100
   Noc_A0040   37995 ..   38005 -  -2.6  -4.21768   CAACTAACCCTAAAA                 TTTA CAA TAAA                 GTTACTTTTAAATAC  60 214
   Noc_A0039   36896 ..   36906 -  -3.2  -3.51924   GCTCCATCGAGAGAA                 TCAC CCT GCGA                 GAGATAAAATTCGCT  49 170
   Noc_A0038   36171 ..   36183 -  -2.7  -3.92542   TCCACCGTGAAATAA                TCATG TTT CATAA                GTTGATTATTTTCTG  54 104
   Noc_A0037 NONE
   Noc_A0036   35039 ..   35052 -  -2.3  -3.01712   TCCCCGCGGCCAAGA               GTTGG CGGG CCATC                TCTACGAACTGCCCC  42 104
   Noc_A0035   34299 ..   34314 -  -3.3  -2.69977   ATATCCTATATACTA              TATCC ATAATA GGATA               ACGCAAGCGCTTCCT  43 40
   Noc_A0034 NONE
   Noc_A0033 NONE
   Noc_A0032   32346 ..   32368 -    -4  -3.10597   CCTTCTATTCAAAAT           TGAGACAGCG CGT CGCGGCTTCA           GTATGATGCTCACCT  47 272
   Noc_A0031   30646 ..   30670 -  -2.1  -4.38712   GCTACCTCGACAAAA          GAAAACTCCGT CTG AGGGAAATTTC          CTATGAAACCGAATC  61 148
   Noc_A0024 NONE
   Noc_A0023   19109 ..   19129 -  -2.5   -4.7261   AGCGAGTAAAACAAA            CCCTCGT TTTCTTT ACCAGGG            ATTCTCTGCCTGTGA  63 480
   Noc_A0021   18187 ..   18218 - -13.4  -3.28791   AGGTTCTCCTTATAA      GAATAATCATAATA ATAT TATTATGATTATTC       AAGCTATTCGATCAA  83 212
   Noc_A0020   16599 ..   16613 -  -7.8   -2.5805   ATCATCGTGTAGAAG               CAGCGC TTA ACGCTG               TAGAACAGAACGCTG  56 372
   Noc_A0016   12893 ..   12911 - -10.2  -4.07568   GCCCCGGGGGGAAAA             CCGCCTGG ACC CCATGCGG             CGCGGGCCTATTTGC  83 322
   Noc_A0012 NONE
   Noc_A0011    8113 ..    8127 -  -8.6  -3.35371   TAGAGGCGTAAGGAA               TTGTCC ATA GGACAA               AAAAGGTGGAGCTTA  67 63
   Noc_A0008    5152 ..    5174 -  -6.2  -3.16492   CGATAGTGATGAAGA           CTGTGCCTAC ACC ACAGGCACGG           ATACTCTACTCCGGG  54 319
   Noc_A0005    2810 ..    2831 -  -2.3  -3.35679   CTGTCTTACCCATAA           TGGTAACTA TATG CAGTTACTA            TCATAAAAATAAAGC  45 26
   Noc_A0004 NONE
   Noc_A0003    1709 ..    1740 - -18.9  -4.11692   CATGTACTGGGAAAA      GAAAGGGCACAGG TGGCAG CCTGTGCCCTTTC       GGTTTATTGCACTGC 100 486
   Noc_A0002    1117 ..    1155 - -12.6  -4.56775   AGGGGTTGGTAAAAA  CTC-AAGGCCCTGGAAA CAATAT TTTCCAGGGCCTTTGTG   CTTTAAAATACGGAT 100 28
   Noc_A0001     240 ..     271 - -13.7  -4.37013   AATTAACTAGGAAAA      GGGCATAGGCGGG TTGCCC CCCACCTGTGCCC       TGGTTGTCTTATGCC   0 34
    Noc_0001    1547 ..    1605 + -10.6  -3.30338   TAACCCTGTGTATAA GTTGTGTATAAACTGTGGGTAAAGTTTG ATA TGAATATTATCCACAACTTATACACAAC TTATACACAACTTAT  77 48
    Noc_0002    3913 ..    3953 +  -6.1  -3.62046   CTGTCACCTCGGTGT GGTTTAGGGCCAC-AGCG ATGTGG CGCTTGACGCCCGAAACC  TTCTTACCCGCGTCC  61 439
    Noc_0018 NONE
    Noc_0019 NONE
    Noc_0020   15940 ..   15979 + -10.8  -2.63913   GGTGCGACCTCTTCT  TGCCTGTGGTCGATAAGC GCTT GCTTATTGAGCGCAGCCA   TCATCTCCAGTGGTG  71 344
    Noc_0032 NONE
    Noc_0033   33665 ..   33677 +  -5.5  -3.37612   GCAAGGGAACTTGAT                GTCCT ACT AGGGC                TTGCTTGAGATTAGG  56 5
    Noc_0034   34223 ..   34241 +    -3  -3.41708   AGCGTCAATCAGCCG             GGGCGG CTGAAGT CCGCCA             TTAAATTTTAATTAA  47 3
    Noc_0035 NONE
    Noc_0036   36427 ..   36446 +   -10  -3.00946   GCCTGCTTCTCCCCT            GCTGCGAT TTCG GTCGCAGC             TAGTTTATCCAAACC  69 174
    Noc_0040   39334 ..   39354 +  -6.1  -3.15292   TGGTTGGCGCTAACC           CCGCC-GG CAACGA CCAGGCGG            TTGAGTCCTGTTTGT  54 233
    Noc_0042   40744 ..   40755 +  -7.2  -3.17891   CGCGAGAACGGGCTC                GCCG CACC CGGC                 TCTATTAAATTTATT  59 6
    Noc_0043   41323 ..   41344 +  -5.8  -2.89935   CGCTATTTTTTAGTA           GAGAGGCA CCGTTT TGCCGCTC            TATATGCGCCTATTT  50 77
    Noc_0044   43174 ..   43186 +  -2.6  -2.99257   AAGAAGATTTGGTTT                TCGG TTTAT CCGG                TAGCTTTTTTTGGGC  43 97
    Noc_0045   45342 ..   45362 +  -4.7  -4.74611   TATACATATATAAGC            CAGGGGATA TGA TGTCCTTTG            TTGTTTTTTGTGGTG  76 347
    Noc_0046 NONE
    Noc_0047 NONE
    Noc_0048 NONE
    Noc_0049   48560 ..   48583 +  -6.8  -4.26903   TTCATACGCCTACTT          TTCCGGATTA TCGA TAATCAGGAA           TTTTAATGCACTAAA  74 355
    Noc_0050 NONE
    Noc_0051 NONE
    Noc_0052 NONE
    Noc_0053   52105 ..   52126 +    -3  -4.38712   AGTTGCTCCAAGGCA           TCGAGCTT ATTCCA GAGCTTGA            TTTTGTAAACGTAAA  62 282
    Noc_0055 NONE
    Noc_0056 NONE
    Noc_0057   59573 ..   59629 + -36.9  -3.97947   CGAAAATAGCGAAAA TACGAGCGATTGCGTGCGCCGCTCGCA AAA TACGAGCGGCGCACGCAATCGCTCATA TTTATGCTCGGTGAG 100 32
    Noc_0058 NONE
    Noc_0059 NONE
    Noc_0060 NONE
    Noc_0061 NONE
    Noc_0062 NONE
    Noc_0063 NONE
    Noc_0064 NONE
    Noc_0065   70719 ..   70739 +  -3.3   -3.6682   ACCCAAAAGCCAATC            CTTGAGC ACCCAAG GTTCAAG            TTTCGGTAGCTCAAA  54 437
    Noc_0070 NONE
    Noc_0071   73880 ..   73893 +  -6.7  -4.64657   AGGTAATATGACAAA               GCATG AAAG CATGC                TTTTTAGCAATTTAA  78 82
    Noc_0073 NONE
    Noc_0074   76013 ..   76025 +  -4.8  -3.75629   GAGCTCTGTTAGCCG                CTGG GTGTA CCAG                TTTGGCTTGCAGCTG  58 413
    Noc_0077   79660 ..   79685 +  -6.9  -3.14344   ATAAGTTTTTCCACA         TCCGCCATGTGG AGT CCA-ATGGTGGG         TTCATCCAAGAGATA  57 317
    Noc_0081   87781 ..   87798 +  -2.5   -3.3785   CGCTGCGCTCCAACC             CAGCCGC AAAT GCGGGCG              TTATGCGTAAATTAA  45 68
    Noc_0082   88888 ..   88899 +  -4.4  -3.75153   AAGGAATAATTTATA                CTCA TGGA TGAG                 TTTGAATTCGACGAA  56 182
    Noc_0083 NONE
    Noc_0084   89441 ..   89458 +  -5.6  -3.64599   GCCAGAAGATCGGCA             TATGGC GAAATA GCCATA              TTTGGGCTATCCTCA  58 53
    Noc_0085 NONE
    Noc_0086 NONE
    Noc_0087   91121 ..   91131 +  -6.8  -3.37612   GTGTTGGCTTGGAAA                 TGGC GGT GCCA                 TTGGTTGCGCTTGGC  61 279
    Noc_0089 NONE
    Noc_0090   93503 ..   93540 +  -5.5  -3.32963   ACCACCGCCTCGCCC   GTTGTGTGCGCCGTGCA TTCC TGTACGGCGTCGATGAC    TTCTCCGGTCGCAAT  56 277
    Noc_0092 NONE
    Noc_0093   95907 ..   95926 +  -7.2  -3.14931   TGAGTTTGAATGCCG            CGTTC-TGC AAA GCAAGAACG            TTCGTCGAACCTAAA  59 38
    Noc_0094   96605 ..   96645 +  -2.6  -2.97475   TGGGATGAAAATTGC TCA-CGCGCATTTAAAAGT CGCC ACTTTGTAACGCGCGCTGG  ATTTCTACTGCGGAG  43 88
    Noc_0096 NONE
    Noc_0097   98134 ..   98152 +  -2.4  -3.13899   GCCAGTGGTAGAGGG             TTTCGCGT GAT ACGTTAAA             TATTCGTGCGGCCTT  43 111
    Noc_0098 NONE
    Noc_0099  100932 ..  100943 +  -4.4  -3.40403   GAGGGAGAAGCTACA                CGAT GTAT ATCG                 TTATGATCACGCCCG  51 86
    Noc_0100 NONE
    Noc_0101  104132 ..  104152 +  -8.3  -3.58343   TCTGGTTACGGTATT            GTGGGTGAT ACC ATCAACCAC            TTTACCGATGATGGG  69 88
    Noc_0108  110970 ..  111017 +  -4.8  -3.25223   GCAAACAATTTATTT CGCGTCAAAAGAGTGCATGACA TCCC TGTCTTGGGCTCCTTTTACGGG TTGATGCTATGAGTG  52 195
    Noc_0111 NONE
    Noc_0112 NONE
    Noc_0113  119198 ..  119222 +  -9.3  -2.64973   CCCCTAGCGTTCGAT          GCGCCATTTTA CCA TGAATTGGCGC          TAGTATGCGCTTGCT  64 170
    Noc_0119  128294 ..  128325 + -10.2  -2.59101   GCGAGAAGGAATCGA      GCCAGGTAGCG-TCC TTT GCAGCGTTACCTGGC      TAGCTTGAGTTATTT  71 68
    Noc_0120  129277 ..  129287 +    -4   -3.9009   ATGAAAAATACGTAT                 TTCA ATA TGAA                 TTTGTAGCATAACTT  58 472
    Noc_0122  130895 ..  130913 +    -3  -3.76167   ATTTCAATTGCTTGC             GATGCGTG TTC CCCGTGTC             TATTTTCCCTTGTCC  52 98
    Noc_0123  131660 ..  131672 +  -4.7  -3.22906   TAGTTATCCTGTAAG                GCACC TTT GGAGC                GTTTTCTCCAGGTAC  52 58
    Noc_0132  144594 ..  144607 +  -3.9  -2.98802   CCTCCTCTATGATAG               TTTCA GGAT TGAAA                TCTATAAATTTCATG  45 29
    Noc_0133 NONE
    Noc_0134  145775 ..  145787 +  -4.1  -3.36327   AGCTTATTTGGCTAT                TAGCG CGG CGTTA                TTCTCACTAACGTGG  51 3
    Noc_0135 NONE
    Noc_0136 NONE
    Noc_0137  150917 ..  150935 +  -2.4  -5.24129   GGTAAAGCTCTTCTT             TTGGTAGA TAA TTTCCCAA             TTTTTTATGGCGCGA  73 104
    Noc_0138  151442 ..  151454 +  -4.7   -3.2661   ACAGGTAAGGGGTCG                GCGGC GAG GGCGC                TATTATCGATGATTG  52 1
    Noc_0139 NONE
    Noc_0140 NONE
    Noc_0141  153491 ..  153515 +  -5.7  -3.21474   AAACTGATACTTGCG          GAGATTACCGG TGA CTGTTGATCTC          TCTCTTCTGGATTTA  54 5
    Noc_0142 NONE
    Noc_0143 NONE
    Noc_0144 NONE
    Noc_0145  156933 ..  156948 +    -4  -4.18191   AATCTTTAAGGAGCT              CTAG-CG ATG CGTCTAG              TTATTCTCTTTTTTC  61 53
    Noc_0146 NONE
    Noc_0147  158454 ..  158467 +  -5.9  -3.12351   AAGTGGGGTAATCCA               GCGGG CGTG CCTGC                TTGCGTGTGCCCCCC  54 204
    Noc_0148 NONE
    Noc_0149  160176 ..  160186 +  -5.4  -3.15544   GGTAAGCTTATCCTA                 TCGT TGG ACGA                 TTAATAAGGATGCAG  54 303
    Noc_0150 NONE
    Noc_0151  161908 ..  161925 +  -2.1  -3.41602   AGCGCTAGGGGGTCA             TTAAATA TCCA TGTTTAA              TTCTAATGCCATGCA  45 8
    Noc_0152  163046 ..  163056 +  -5.4  -3.82098   TTAAATAACGAGCGC                 TTGC GCC GCAA                 TTTGGATTAGTTCTA  61 5
    Noc_0153  166458 ..  166468 +    -4  -3.66803   CTTCCTATGATATGG                 CTAT CAC ATAG                 TTTGACCTATTGCCG  56 275
    Noc_0154 NONE
    Noc_0155 NONE
    Noc_0156  169175 ..  169188 +  -2.3  -2.73124   GGGCATCTGGTCATG               CGGCT GGGC AGGCG                GTTTGAGGGCTAACC  39 6
    Noc_0157  170343 ..  170354 +  -3.6  -3.54129   TACTTCGAGAAAAAT                CGGC ACTA GCTG                 TTTAAAACAGCTATA  51 460
    Noc_0158  172226 ..  172246 +    -4  -3.39018   GCCTCCTCCTGCCTA            GGTAAAAG GATTG CTTTAACC            TCTTTAGGGTGATAC  51 141
    Noc_0159  173895 ..  173911 +  -2.9   -5.2696   CATGGAGTAATTGGG              CCGCCAT TTC ATGGTGA              TTTTTTAAATTTTCC  82 265
    Noc_0162 NONE
    Noc_0163  180169 ..  180189 +  -5.4  -3.21962   CCTATATAGACCAAG            GCAAAGAG AAAAA CTCTTAGC            TTGAATTCCTGATCT  54 415
    Noc_0164  182607 ..  182634 +  -9.2  -2.76815   TAAAAAGAGACTGAA        ATG-CCAGCCTTC CCA GAAGGCTGGCCAA        GTTGTTGCGCGGGAT  65 272
    Noc_0165 NONE
    Noc_0166  185383 ..  185410 +  -4.2   -2.8805   TTGAGCATTGACATA        CCAAATAAAGTA TACA TACTTTTTATGG         TATGTGGAAAATCCT  46 96
    Noc_0167  186228 ..  186246 +  -3.1  -4.08111   TCTCCGGAGAGTGGT             TGGCATG AGATA CATACCA             TTTATGCTGTATTTG  56 298
    Noc_0168  187030 ..  187040 +  -6.8  -3.04792   TATGAGCCTCCAGGC                 TGGC AGA GCCA                 TATTCCAGCTGATAG  56 310
    Noc_0170  188462 ..  188476 +  -2.1  -3.63569   AATCGTATAACAATC               CTACT TTTTT AGTGG               TTGTTACACGCTTCG  47 169
    Noc_0171 NONE
    Noc_0172 NONE
    Noc_0173  193556 ..  193568 +  -7.7  -5.20781   ATTACGAGGGTATTT                TGAGC AGG GCTCA                TTTTATTTTGTAATG  91 40
    Noc_0174 NONE
    Noc_0175 NONE
    Noc_0176 NONE
    Noc_0177 NONE
    Noc_0178 NONE
    Noc_0179  199548 ..  199564 +  -5.1  -3.43853   AAGATTAAACAGTGG              CTCCGTA AGT TGTGGAG              TATTTAGCTGGTTGG  54 77
    Noc_0180  201336 ..  201350 +  -3.4  -3.87104   TGAGGCTCAATGGGG               GCGTGG CCC CCGAGC               TTGTTGTGGTGTGCG  56 60
    Noc_0181 NONE
    Noc_0182  202247 ..  202257 +  -8.2  -3.63968   TCTTTAGTCAGGATG                 CGGC GCA GCCG                 TTTGAGGGTTTCAAG  69 86
    Noc_0185  205302 ..  205320 +  -3.2  -2.96366   GTTAGCTTATCCAGG             GCTAAATA AAA TATTTAGG             GTTTAATTCAGTGTC  43 75
    Noc_0186 NONE
    Noc_0187 NONE
    Noc_0188 NONE
    Noc_0189 NONE
    Noc_0190  209541 ..  209556 +  -2.6   -3.9279   CGGCTGAGGTCGTGG              TTTTCT TTGC GGAAAA               TTTATGAAATTCAAT  54 279
    Noc_0191 NONE
    Noc_0192  211314 ..  211330 +  -2.1  -5.38249   GAAGATTTTGCTGAA              GGATGTC TAA GCCAACC              TTTTTTGTAGTTGCT  76 104
    Noc_0193  212059 ..  212108 + -25.7  -2.70932   ACCCTTAACAAGGCA CACTTTTATTTTTATCGACTATA TAAA TATAGTCGATAAAAATAAAAGTG TGCTTCCCGAGGGGG 100 358
    Noc_0194  214204 ..  214214 +  -5.4  -2.77013   TTACGGCGCAGAGTG                 TTGC TAA GCAA                 GTTGTTGGAGAACTC  50 238
    Noc_0195  215129 ..  215139 +  -2.4  -3.35522   TGCCCTAGCATCAAG                 CCCG TAT CGAG                 TGTTTAGCGCAATTG  45 119
    Noc_0196  215923 ..  215948 +  -9.1  -2.66451   CATGTCATGATCCTC         TG-GAAGGTGCA CCG TGCGCCTTCGCA         TCCCTTTGGGTGCAT  64 486
    Noc_0199 NONE
    Noc_0200 NONE
    Noc_0201  222163 ..  222182 +  -2.1   -3.7821   GTATTGTGGGTGCTT            TTACCGA AAGATG TCGGTAC             TTATATTATAGTGGT  50 345
    Noc_0207 NONE
    Noc_0208  232848 ..  232859 +    -3  -3.58536   GAAAATCGCGACTTG                GAAT GTCA ATTC                 TTTACGGGTGCGTTT  49 52
    Noc_0209 NONE
    Noc_0210 NONE
    Noc_0211  236701 ..  236721 +  -3.1    -3.445   TATTGGCGCGAAAAG            GGGGTAGCG TTT TGCAAACCC            GTTTTTCCTCCCTGA  47 68
    Noc_0212  238038 ..  238052 +  -4.2  -3.32844   GGCCGGTAGCTATCA               GCAGCA GGT TGCTTC               TTCTACAGTGCGGCC  51 275
    Noc_0213  238936 ..  238946 +  -2.6  -4.07568   TTAGGAGGGATAGGG                 TATA AAA TATA                 TTTTACAGAGGCGCA  56 42
    Noc_0214  239347 ..  239359 +  -9.1  -4.08216   GTTTCAGCAAGTTTA                GCGCT TGA AGCGC                TTTTAGCAAGGCTGG  79 25
    Noc_0217  240860 ..  240870 +  -2.6  -5.65496   TCGTTCCAGAGCCTG                 TTTT TGT AAAA                 TTTTTATTTTTAATA  86 64
    Noc_0218 NONE
    Noc_0219  243882 ..  243898 +  -5.1  -4.98436   TAGAGCTCATCTCGA              TTGGGTT TAG ATCCCAA              TTTTTGTGATCTTCA  78 45
    Noc_0220 NONE
    Noc_0221 NONE
    Noc_0222  245373 ..  245385 +  -3.3  -2.61322   CTTCTCGGTGCGCTA                ACCTG AGA CAGGC                CTATTTGCCGGGTAT  43 45
    Noc_0223 NONE
    Noc_0224 NONE
    Noc_0225  249782 ..  249796 +  -3.5  -3.70149   TGGCATCAGCAAGAT               TAGCC ACGGC GGCTG               TTTCCGTAATCTCGA  53 479
    Noc_0228 NONE
    Noc_0229  254395 ..  254408 +  -3.7  -3.28712   CGGCCACGGTTGATG               CTGGC CGCC GCCTG                TTCTGAGCCCCCCAG  49 124
    Noc_0233 NONE
    Noc_0234 NONE
    Noc_0235  260254 ..  260268 + -11.4  -2.57211   TCGGCTGGGTTCGGC               CACCCC GGA GGGGTG               ATTGTGGGCCAGGAT  73 213
    Noc_0237 NONE
    Noc_0238 NONE
    Noc_0239 NONE
    Noc_0240 NONE
    Noc_0241 NONE
    Noc_0242 NONE
    Noc_0243  268517 ..  268529 +  -4.1  -3.20751   ACGCTCACTAAAATA                GGTAT GAT ATGCC                TCTTCACTTGTTAAA  49 162
    Noc_0244  269881 ..  269906 +  -4.6  -4.19817   AGTAGAGATTGTACT         TTCTTGCGCC CTGCCC GGCGCATGGG          TTTTCCATCGATGGG  64 65
    Noc_0247 NONE
    Noc_0248 NONE
    Noc_0249 NONE
    Noc_0250 NONE
    Noc_0251  278174 ..  278197 + -12.6   -5.2197   TGCTTAAACGAAAAA          GCTGGATTTT TATA AAAATCCAGC           TTTTTCGTTTTTATC 100 58
    Noc_0252  279043 ..  279054 +  -4.4  -4.10657   AAAGGTGCTTAAAAA                GCTA GCTT TAGC                 TTTTAAAAGCTATGG  61 29
    Noc_0253  280453 ..  280468 +  -4.6   -5.1675   GGACGCTAATAACCG              GTTCGG ATAG CCGCAC               TTTTTTGATCAATAC  81 315
    Noc_0258  285451 ..  285461 +  -8.2  -2.57795   GCAGGAAAATATTGA                 GCGC CCC GCGC                 TACGTTGGTGATCCA  59 326
    Noc_0264  293473 ..  293484 +    -3  -3.86897   GAATTCTTGCCGACA                GATA CCAT TATC                 TTTGTAACCGGTGCA  54 347
    Noc_0265 NONE
    Noc_0266  295239 ..  295277 + -18.2  -4.60487   AGTATATATTTTTAA   ATTACGCCCGCTGACGTT TTT AACGGCAGCGGGCGTAGA   TTTTTAGACATGATC 100 69
    Noc_0271  300464 ..  300485 +  -5.9  -2.70863   AGTTATAATGTGCTA           GGCTTTAAT AAGT AATAAAGCC            GTAATTTTTTTGATA  49 124
    Noc_0272  302736 ..  302751 +  -6.8  -3.67481   GGAATGGACCAGCTT              GTCCTG ATAA CAGGGC               TTACTTTGTCTCTGC  63 286
    Noc_0274  304142 ..  304172 +  -9.1  -4.96501   GGCGATATAAATGCT      GTG-TAGCGGCATA GTCA TATGCCGCTACCTC       TTTATTTTTATACGG 100 50
    Noc_0275  305054 ..  305071 +  -9.9  -2.86492   TTCACGGCTATAAAG             CGTCTCT TATT AGAGACG              GTTTAGTGGATATGA  69 105
    Noc_0276  305913 ..  305933 + -18.3  -3.33162   GCTTTCCAATCCTAC            TCCCCGCCC TCT GGGCGGGGA            TTCTCGGATCACCTC 100 45
    Noc_0278  308006 ..  308034 + -13.3  -3.39923   TCTGGATATCAAAAA        GATGCAGCTTG CAAGGAT CAAGCTGCATC        TTCAATTTTACTCCT  89 94
    Noc_0285  313827 ..  313837 +  -4.6  -3.32024   TCGCTAGAGTAAAAA                 CGGC AAT GTCG                 TGTTCGTGTTTCTGG  51 141
    Noc_0290 NONE
    Noc_0291 NONE
    Noc_0292 NONE
    Noc_0293 NONE
    Noc_0294  325197 ..  325220 +  -4.5  -4.17657   TCTGGAGCAGGAGGG          GGGGGATCG CCGTCA TGATCACCC           TTTTGGAATATCATC  64 189
    Noc_0301  330092 ..  330114 +  -8.4  -3.81339   TGTCCTTTAGGGGCT           GTTGGAAAGG TTC CCTATCCAGC           TTTGAATTCTGAGTC  72 63
    Noc_0302  332096 ..  332112 +  -6.5  -3.05069   CTTGTAGTAAGGCGA              GGGCTAC CCA GTAGCCA              TAATTCTTTAGTAAA  55 102
    Noc_0303  333280 ..  333295 +  -2.6  -4.42788   CTCTCCTTAAAGTGG              GTAATA TCCT TGTTAC               TTTTATGCAATTGAA  62 31
    Noc_0304  333831 ..  333841 +  -5.4  -3.27298   CGTGACATTATTCTG                 GCTT TTT AAGC                 TTAGTCATTAAAGAA  54 309
    Noc_0306  334826 ..  334844 +  -3.1  -4.71426   GGAAGCTTTGGAGTT             TCGCCAT GACTG ATGTCGA             TTTTGTTCCTACAAA  65 17
    Noc_0307  335523 ..  335533 +  -4.6  -3.76224   CGGTATCCGAGAGCT                 GGTC CCG GGCC                 TTTACTCGCTGGCGC  58 406
    Noc_0313 NONE
    Noc_0314 NONE
    Noc_0315  342137 ..  342147 +  -3.2  -3.69405   GGATTTTTAACCCTT                 TCCT AAT GGGA                 TTGATATTTTTTGTC  52 20
    Noc_0316 NONE
    Noc_0317 NONE
    Noc_0318  344738 ..  344763 +  -5.5   -4.4009   GAGGTTTTAGCAGTA         TGCAA-AGCCGA TAG TCGCCTGTTGCA         TTTTCTCAACTGAAG  72 115
    Noc_0319  346827 ..  346838 +  -7.2  -4.27617   TTCGAACCTCCCCCG                CGGC GTGA GCCG                 TTTTACTCCCGTCTC  74 78
    Noc_0320 NONE
    Noc_0321  349569 ..  349595 +   -13  -3.04461   GGTGCATCACTTTGT         TTCGCCTGCCTG TTG CAGGCAGGGGAG         TGTTCACCCTCCATG  82 293
    Noc_0322  351141 ..  351159 +  -8.1  -2.57132   CTTAATATTTCCGCT             TTCCGCC TTGGC GGCGGAG             GTTATGGCCCAAGCC  61 285
    Noc_0324 NONE
    Noc_0325  354187 ..  354216 +  -8.5  -3.59262   TAAGGGCGGTTAGTT       CTCCCCGGCCGCAC GCC GTA-GGCCGGTGAG       TTTGGCGCTATCACA  69 344
    Noc_0327 NONE
    Noc_0328  356466 ..  356492 +  -3.6  -3.96148   CCCTGGCCTTGTTAT         TGGCCGGGGC CATGACC GCCTGGGCTA         TTTCTAGTCCCCACC  56 95
    Noc_0329  357626 ..  357636 +  -2.4  -4.72631   TGATTCGCGAAAAAA                 CCCG CAG CGGC                 TTTTCTTACGTTGAT  63 225
    Noc_0334  362375 ..  362395 +  -6.7  -3.05384   ATATCCGTTTTTTAG            GCGTTGGCC TTA GGCATACGC            TTAGGTGAAAAAGCG  55 120
    Noc_0335  365569 ..  365579 +  -6.8  -3.53761   AGCGACGATGAGCTC                 TCCC AGC GGGA                 TTTCAGCGGGCATTA  61 240
    Noc_0340  372580 ..  372598 +  -3.8  -2.73875   ACCACGGTTGCGATC             TCGAGGAT GAC GTCCTGGA             TAGTATTAAGGCCGC  43 501
    Noc_0342  374126 ..  374150 + -15.7  -3.15249   AGGTCCCCAAAAAAA          GGGACCCACCT GGT AGGAGGGTCCC          TTGCTAAAGGGTGTG 100 159
    Noc_0346  379256 ..  379274 +  -3.1  -3.55486   GTATGGAGCGTTACT             GCCCT TACGGTAAT AGGGC             TGTTTCCTGTTAAGT  49 77
    Noc_0347 NONE
    Noc_0348  382531 ..  382541 +  -6.8  -3.53444   GCCGATGTCATTGGA                 GGAG ATT CTCC                 TTAATTATTAGCCCG  63 11
    Noc_0357  391610 ..  391620 +  -4.6  -4.07877   TGAGCCATCTTGTAG                 CGCG GCT TGCG                 TTGTTTCTCCCATAG  61 38
    Noc_0358  393975 ..  393985 +  -8.2  -4.42806   GCGGCATATACTTCG                 GCGG CAA CCGC                 TTTGTTTGGCACTGC  81 212
    Noc_0370 NONE
    Noc_0371  408307 ..  408351 +  -2.2  -2.63991   CATGAATAAAAGTTT CGTCATCGT-TTCTG-CTTGAA TTT TTCGGGACAGTATACGTTGGCG CTTAATTAAATTAAA  39 67
    Noc_0372  409331 ..  409349 +  -2.2  -2.83504   TTGGTAAGGAGATGG             CCTGTGGC TGA GACCCGGG             ATCTTTTAATCGAAA  40 15
    Noc_0373  411464 ..  411481 +    -2  -4.18494   GAGTCAAGAGGAGAA             TAGCCA TGCGCT TGGTTA              TTTTGGATCGGGATG  55 80
    Noc_0374 NONE
    Noc_0375 NONE
    Noc_0376  415004 ..  415015 +  -7.2  -3.08679   TGTTCAGCCCGAAGC                GCGG CGAT CCGC                 TCTTCAATGGGCGGA  57 81
    Noc_0378  419626 ..  419647 +  -3.7  -4.58395   GAGATCTTAAAATTT           GCTCCTA TTTGACCC TAGGGGC            TTTTTCCCCGGTAAG  67 55
    Noc_0384  426710 ..  426726 +  -7.9  -4.18018   ACGCTTTACCAGCTT              GTGGGGT TGA ACCCCCC              TTTTCAATGCCCGGC  73 499
    Noc_0387 NONE
    Noc_0388  429314 ..  429333 +  -9.2  -3.19449   GCGTGCCGCAAGAAG            CCGTCTGC TTTA GCTGACGG             TTCATCACGTATTTC  68 46
    Noc_0391  433468 ..  433482 +  -2.9  -3.17553   CAAGTGATGGGAAGG               GAAAA CCATT TTTTC               TATTAAAATTTTTAG  45 34
    Noc_0392  434783 ..  434799 + -12.3  -4.30809   ATGGTAGAAAAAAAA              GGCTCCA GAC TGGAGCC              TTTTAATAGGTCTTG  95 132
    Noc_0393 NONE
    Noc_0394  437507 ..  437535 + -13.3  -3.79419   TAATCTTTTTAGTTG        CACCATTAGCTCA TGC TGACCTAATGGTG        TCTTTTATAGACGAA  95 487
    Noc_0395  439968 ..  440005 +  -6.9  -3.05384   CGCTCCCCTGTGAGC   TTGGGCG-TTCGCGCCGC TGC GCGGCGCGAATCGGGGAG   TTGACTGCGCCAAAC  57 90
    Noc_0396  440664 ..  440676 +  -3.4  -3.21276   CGGCCTGCATCATCA                GATG CCGCA CATC                TATTATCCAGGAGAA  47 141
    Noc_0397  442084 ..  442108 +  -2.2  -5.37345   CGGGATCGGCCATCA         GATCCTTGACG GCTG TGTCGA-GATC          TTTTTTCTGGTTAGC  82 296
    Noc_0401 NONE
    Noc_0402 NONE
    Noc_0403  448162 ..  448181 +  -4.2  -3.94409   ATATTCTAACGAATA            TACAGGCG AACT TGCCTGAA             TTTATAGCTAATATC  58 245
    Noc_0404  449101 ..  449148 +  -2.7  -3.13164   CCTTATAACAAGTCA CTCCTGCTGACCGTCTCACTCGC TGGC GCTCGTTCGACGGT-AGCA-GAG TTCAATCGTTGGGCG  45 33
    Noc_0405  449823 ..  449861 + -10.3  -3.05384   TCAAACGCCGCTGAA  CTCAGGCG-TTCGCGCCGC TGC GCGGCGCGAATCGGG-GAG  TTAACTGCGCCAAAC  73 110
    Noc_0406 NONE
    Noc_0407  451665 ..  451678 +  -3.7  -3.61902   TCCCTGACGGGCCGC               CGCTG TGCT CCGCG                TTATATATGATAGAA  51 78
    Noc_0408 NONE
    Noc_0409  452932 ..  452966 +  -7.6  -3.17075   GTTGATTACGCTAAA     CGGCTGCCCGCGCTGC TAC GCGTCGCGAACAACCG     TTCGATTGGCGGAAC  62 197
    Noc_0410 NONE
    Noc_0411  454244 ..  454255 +    -3  -3.64259   GTACAAGTTGCTGAA                GATT ATCA AATC                 TTCTTGCAAATGGTT  49 159
    Noc_0412  454918 ..  454955 +    -2  -3.30474   AATGCCTAACCCGGC  GCTCAACTCGGACGCCTCC TTC GTCGGCG-CCG-GTT-AGC  TTGGTCGTTATGCAA  45 305
    Noc_0415  457107 ..  457121 +    -5  -3.61062   AGAGTTTTTCAATAG               TAACGT TTG GCGTTA               TTGTCTCGTTGCGTT  56 213
    Noc_0416 NONE
    Noc_0417  458242 ..  458272 +  -9.7  -4.67234   CGCTAACAAGCGCAT      GCAGTCGGACGCGGC AAA GCCGCG-CCG-CTGA      TTTTTGGCGTTGAGT  93 513
    Noc_0420  461753 ..  461767 +  -2.8  -3.22475   CCACCTCCCAGTAAG               GCAG AAATCGG CTGC               TATTGTGCCGCTAGC  45 169
    Noc_0424  464753 ..  464764 +    -3  -3.08036   CTCGCCGTGGCTTAT                CTAT CCCT ATAG                 CGTTTTTTTTGTGGA  43 14
    Noc_0425  465068 ..  465120 + -16.2  -3.54543   ACGTAGGGCGGGAAA GCGGAGCGCATCCCGCCGAAATCG ATCTC CCTTCATGGCGGGATGCGCTTCGC TTTCCCGCCCTACCT 100 43
    Noc_0426  467159 ..  467188 +  -4.3  -3.66216   AAAAATCAGCAGGAG       GCATGGAGGAAC AGGGAAG GTGCCTCC-TGC       TCTTTATCCTTTAAA  56 42
    Noc_0429 NONE
    Noc_0430  471562 ..  471593 +  -3.9  -4.99861   CGGAGAACTTTTCAA      GTAACTCATACTGA ATTCA TC-CTATGAGTTAC      TTTTTCTGGTTGATG  74 48
    Noc_0432  472671 ..  472697 +  -4.4  -4.70659   TTCTTTCTGCCTTTG         AACTAGCGAATG ATC CATTCTCTGGTC         TTTTTACGTATAACG  69 264
    Noc_0455 NONE
    Noc_0456 NONE
    Noc_0457  492369 ..  492380 +  -3.6  -4.83169   ATGATGAAAGCGCTG                GTGG GATG CCGC                 TTTTTCTAAGCGCCT  71 144
    Noc_0458  493313 ..  493331 +  -4.6  -3.74347   TTCCGAACGGCCCGA             TAGAATAG CGG CTACTCTA             TTTAAAATTTATACC  56 23
    Noc_0459  494386 ..  494398 +  -3.3   -4.1899   ACCCCGTATTAATAA                TCGCG CTT CCCGA                TTTTAAGTGGGGTAC  60 425
    Noc_0461  495563 ..  495573 +  -3.2  -4.04188   CATCGCTCCTGGATT                 TGGC TCA GCTA                 TTCTTGTATTTGGAT  56 80
    Noc_0465 NONE
    Noc_0466 NONE
    Noc_0467  503040 ..  503055 +  -2.5  -3.84719   CGAATTCGGGCGATG              GCG-GC GCAAG GCACGC              TTTGAATTTGGGCGT  53 5
    Noc_0468  504941 ..  504956 +  -3.2  -3.63968   AGGACGGGAAGTATC              CGGC TGGAGGGC GCCG               TTTACGGGTTTAAGA  51 495
    Noc_0474 NONE
    Noc_0475 NONE
    Noc_0476 NONE
    Noc_0477 NONE
    Noc_0478 NONE
    Noc_0479 NONE
    Noc_0480 NONE
    Noc_0481  517373 ..  517395 +  -8.5  -3.35679   CGTTCAACTCACAAA          CCGG-AGACA TCCT TGTCTACCGG           TTCTGAGTGAAGCCA  67 104
    Noc_0483  518813 ..  518842 + -18.7  -4.93365   TGATTAAAATAAAAA       GCCCCATAGCCAT GAAA GTGGCTATGGGGC        TTTTTACTTCTCGCC 100 38
    Noc_0485  520828 ..  520853 + -11.9  -3.72893   ATGTTCTCTCACATT         CGTGTTTGCCG TCCC TGGCGAACACG          TTTGGTAGGCCAATA  93 140
    Noc_0487  522237 ..  522276 +  -9.2  -2.68802   TTAATTTCCTTAAAA  AATCCCCCTGGCGATCCT AACT GGGATCCTCAGGGGGAAG   ATTGTAAATTTCCTG  64 37
    Noc_0488  524098 ..  524110 +  -4.8  -2.79273   GAAGTCATAACCATC                CTCC TTTAT GGAG                ATTCTATTAAAAAAC  49 277
    Noc_0489  526252 ..  526264 +  -4.1  -3.34398   GCAGGCGGCGGGCGA                TGCTT CTC AAGCG                TGTTTGGAAGGGGAG  51 57
    Noc_0491  530069 ..  530086 +  -8.5  -3.59979   TTAAAAAGGATGCTC             GTGATTG AGTT CAATCAC              TTTGAGGTCAAGGAA  69 155
    Noc_0492  530574 ..  530608 + -19.4  -3.14132   GCCTAGATATAAGCA     GCAAAGGTCTGTCCGC TAA GCGGGGAGACCTTTGC     TTAATAAAGGGAACG 100 64
    Noc_0493  532228 ..  532238 +  -2.4  -3.71793   TCTGATGCGCTCATG                 GCGC GCC GCTC                 TTCTCTATTGCTCTG  51 469
    Noc_0495  534887 ..  534898 +  -5.8  -3.58914   TCAAAGTATACGCCT                CGAC CGCC GTCG                 TTGTGGTTGATTTCA  60 144
    Noc_0498  537561 ..  537572 +  -2.2   -4.1196   GGTCCCAGTACAGGT                CTTC CACG GAGG                 TTTTGCCACTAACTT  55 148
    Noc_0499  539160 ..  539175 +  -5.4  -4.26292   TCATCCCTATAGGGT              CAAGCC TTGT GGTTTG               TTTGCTTTTAATCTT  69 206
    Noc_0500  540750 ..  540781 +  -7.2  -4.15222   GTTGGATGGCCGCAC      GCACCTGGGCGG-GC GCG GTACCTCCCAGGTGA      TTTCTTGCCGCCACT  72 69
    Noc_0502 NONE
    Noc_0503 NONE
    Noc_0504 NONE
    Noc_0505  547529 ..  547541 +  -3.4  -3.92542   GCTCATGAGCAATCA                CGAT CTGCA ATCG                TTCTTTGGCAGTGCG  55 448
    Noc_0511 NONE
    Noc_0512 NONE
    Noc_0513  555249 ..  555262 +  -3.8  -5.09173   CCCAGGTTCGAATCC               TGGC ACCCCA GCCA                TTTTTTGAAATGTTC  74 104
    Noc_0514 NONE
    Noc_0515 NONE
    Noc_0516  557663 ..  557677 +  -2.1  -2.78798   AGCCAAAGCTAGGAA               CTCAT TATTC ATGGG               ATTTAAATGCGGAAT  40 29
    Noc_0517  559017 ..  559029 +  -3.3  -3.03338   TTTTGGCTTTTTTTA                TTGCC CAA GGCGG                TCTTAAGGAGGTTAT  45 281
    Noc_0518  561130 ..  561181 +   -18  -3.91402   GGGAGAGGTGTACAA TCCGCATGGAGCGCTTACCTTTCC AAGT GGAACGGCAAACGCCCCATGCGGG TTTAGATTTCTATCG 100 99
    Noc_0522 NONE
    Noc_0523  566564 ..  566594 +  -2.4  -4.57073   TCAAACCGCTGCGCG       GCTCGCCGTCGG CTGAGCT TCGGCGTTGGGC       TTTTTGGCAGCAGTG  63 72
    Noc_0524 NONE
    Noc_0525 NONE
    Noc_0526  568001 ..  568018 +  -3.3  -2.82933   CTTAAGCTGTTTGTA             GGAGCCC AGAT GGCCTTC              TATGATGAATTGAAC  44 116
    Noc_0527  568738 ..  568758 +  -3.9  -5.06103   GGTACTTATCGTTAG            GTTTCTTGG TAA CCAAGACTC            TTTTTTGAGGGTTGT  74 106
    Noc_0528  569698 ..  569713 +  -6.2  -3.50393   ATAACAATGGGTTCA              GTTCAT AATA ATGAAC               TTGTGTGAAGTAGAG  61 37
    Noc_0531  570972 ..  570984 +  -3.3  -2.71712   GAACCATTCCGGTCC                GGGGT ACT ACCCA                ATTTCGACCCGACAG  43 57
    Noc_0532 NONE
    Noc_0533  572461 ..  572481 +  -6.2  -3.35438   GTCATCGCCTCCCAC           GCCAG-CTA ATTT TAGACTGGC            TTCTGCCATATGATC  59 171
    Noc_0534  573420 ..  573446 +   -10  -4.30043   TGCCTGGCGTGCCTA         CTGGCATGGCGG GAA CCGTCAGGCCCG         TTATTTTAGATTTCT  90 297
    Noc_0539 NONE
    Noc_0540  579931 ..  579978 +   -26  -4.44915   GTAGAGAAGGCTGAA GTACGGCATTTCCCGTATTTCT GAGG AAAAATACGGGAAATGCCGTAC TTTTATCCCTGATTC 100 216
    Noc_0541  582285 ..  582314 +  -3.6  -2.62267   AGTCGATACGGGGGA      GAGGATTCTGGCCG TGAA CGGC-AGA-TCCAC       GTATTAATTTCTAGG  43 48
    Noc_0553  597823 ..  597839 +  -5.8  -3.15663   TGATATCCGCTGCGC              TGCCCT GCATG GGGGCA              TTAATGGCAGTGCGT  54 459
    Noc_0555  601183 ..  601201 +    -3  -4.20368   AGCAACTTTTCCGGG             GAACAGCC CAT GTCTGTAC             TTTATCTTAGGGTGC  60 40
    Noc_0556  601597 ..  601628 +  -2.3  -3.23216   GTGTATCCTTTCAAT      C-CTGCTTCTAGCT CCTGA AGATAGAGGCGGCG      TTGATGGTCATCAAG  43 77
    Noc_0558 NONE
    Noc_0559 NONE
    Noc_0560  606626 ..  606636 +  -2.4  -2.82668   CTACAATGTTATCGT                 ACGC TAT GCGG                 GTTTACCCTTTAGGC  40 2
    Noc_0561 NONE
    Noc_0562  609317 ..  609336 +  -3.5  -4.31085   ATGTTTTAACGAATA            TGCAGGC AAACTC GCCTGAA             TTTTAAGTTGATATC  62 423
    Noc_0563  611722 ..  611747 +  -7.6   -4.2074   TCCCACCGGCACTTC         TACCTCCCCA GGGATA TGCGGAGGTA          TTTATCTATTCAGGC  76 219
    Noc_0564  613769 ..  613816 +  -3.5  -3.29385   ATAGCATAACAAAAC GCTGCACTGGACGGGCTATTCCGC TGC GCTCCATAG-CCG-CCAGTG-AGC TTGGTCGTTAGCTTT  47 43
    Noc_0565  614885 ..  614909 + -15.7  -3.47387   GGTGATTTGCGGCGA          TAGGTCGGCGC TTC GCGCCGACCCA          TTATGGCTATTTTGG 100 103
    Noc_0566  615378 ..  615389 +  -2.2  -4.09739   TCCTTGGTTCTTAGT                CGAC AAAA GTTG                 TTTTCGGACCATTCC  55 27
    Noc_0567  616241 ..  616258 +  -9.9  -3.00039   GAGGCATTGACGGTA             TGTAGCC AGAA GGCTACA              GTTTGATTATGCCTG  70 133
    Noc_0568 NONE
    Noc_0569  616906 ..  616919 +  -3.1  -4.19238   AGCCGAGGCTCGTGC               CTC-GC GCG GCTGAG               TTTTGACGTTCGCGC  56 13
    Noc_0570 NONE
    Noc_0571  617664 ..  617709 +  -7.6  -3.30124   TCATCGCGAGCCCAA CAATGGGTTGGAGCCGACACAC TGAA GTGCG-CGGCT-CAACCCACCG TTATACCGGATGAGG  64 1
    Noc_0572  618345 ..  618356 +  -4.4  -2.68813   GAAATGGAAAACCGA                TACC TGCG GGTA                 ATCTTATTGTCGGAT  45 274
    Noc_0573  618948 ..  618968 + -14.7  -4.84918   GTTGCGCCCGTGGGA            GGCCCGGTC CTA GATCGGGCC            TTTTGTCTTTATGCC 100 360
    Noc_0575  620965 ..  621005 +  -3.3  -4.38273   TGCATTAAATTCGTT CTG-GCCCGA-T-GGGCCTC CGGA GACGCCCTAGTCGGGCGCTG TTTATTCTCATCTAT  65 53
    Noc_0576  622479 ..  622492 +  -3.1  -3.60475   AGAAGGGCGGAAATT               GCTTT GCTG AGAGC                TTTGGGATCGGCGTT  51 192
    Noc_0593  640439 ..  640453 +  -2.1   -3.5511   CCGGTAGCGCGACTG              CG-GCT CCAA AGCGCG               TATTTATGGATAGCG  47 265
    Noc_0597  643745 ..  643756 +  -4.4  -3.62775   CTATTGGCGGAGGGG                TGGT TGGC ACCA                 TTATTAAAGGGTAAT  53 7
    Noc_0605  652770 ..  652782 +  -3.5   -4.3665   GATTCTCTCATAAAT                TTATT GAG AATAA                TTTGTATTTAAATTA  62 115
    Noc_0606 NONE
    Noc_0607 NONE
    Noc_0608 NONE
    Noc_0609 NONE
    Noc_0610 NONE
    Noc_0611  658132 ..  658142 +    -4  -4.55544   CTAAGAGGGCTTGCT                 TTCT GCC AGAA                 TTTTGCTTATATATT  69 115
    Noc_0613 NONE
    Noc_0614  663366 ..  663383 +  -3.4  -5.76237   TTAAATCAAACATAA             CCCATT GTAATA GATGGG              TTTTTTCTTTATATG  88 75
    Noc_0615  664925 ..  664944 +    -5  -4.74706   CTCGTCAGTACGATT            CGTCGGGGA AAG TCTCC-ACG            TTTTTCCATATTGAA  75 127
    Noc_0618 NONE
    Noc_0619 NONE
    Noc_0620 NONE
    Noc_0621  669887 ..  669900 +  -3.1   -3.5393   CGTGGATTCATAGCA               CGTTA GAAA TGACG                TTTCAGGGGAATGAT  49 182
    Noc_0622  670715 ..  670725 +  -6.8  -3.36452   TGGACACGCGGATTC                 CGCT CGA AGCG                 TTGGTATTACAGCGT  61 83
    Noc_0623  672288 ..  672330 + -12.1  -4.68511   TGATTTTACTCACCC TGCCGGGAAACAC-CTTCCC GTCA GGGAAACGTGTTCTCCGGCA TTTCTTTATGTTCAA 100 145
    Noc_0624  672797 ..  672820 + -15.4  -2.60496   CCTGACGACCACATC          TGACCGCATC CAAC GATGCGGTCA           ATCTTTAACCCAACG  90 36
    Noc_0625  673426 ..  673472 + -14.4  -4.96646   ACAATTCACTCAACC CATTGGGGAGTCACTGCTTCCC AAT GGGAAGGAGGGACTCCCCGAAC TTTTTGCTTATGTCC 100 44
    Noc_0626  674109 ..  674141 + -12.7  -3.33696   GACCTGCCTATTCGA      CTGCCATGACAGGTC AAA GACCTGGCGTGGGAG      TTGATTCGAACGAAG  85 206
    Noc_0627  675717 ..  675733 +  -5.1  -3.15544   CGCCAGAAGATCACT              TGGCG ATCATGA CGCCA              TTCATCACGATCAAG  52 102
    Noc_0628  676248 ..  676270 +  -4.2  -2.57877   AACGGGAGGTGCGCA           GTAATGGAAG CCT TTTTCATTGC           CATTGTTTTTATCGG  44 22
    Noc_0629 NONE
    Noc_0630  677864 ..  677875 +  -4.4  -2.96216   TTGAGTATCCGTAAA                CAAC GAAT GTTG                 TCTGTCCTCGTGCCC  47 27
    Noc_0631  678434 ..  678450 +  -7.9  -3.62597   ATTCGGCAGTGAGCA              CGCATCC GAT GGAGGCG              TTGTTGCGGCCTCCC  66 29
    Noc_0632 NONE
    Noc_0633  681312 ..  681325 +  -5.3  -3.74872   CTCTGATACAGTTGA               CTGTA CCAT TACAG                TTTGCTAGACTGCAT  59 35
    Noc_0634 NONE
    Noc_0635 NONE
    Noc_0636  683352 ..  683369 +  -4.1   -4.1891   CTCCCGGCATCGATG             ATCGAAC CGTT GTTCGAG              TTTCTGTTCAGCAAC  61 277
    Noc_0637 NONE
    Noc_0638 NONE
    Noc_0639  689835 ..  689847 +  -3.3  -2.57988   TTAGTGCGCTCTCTT                AGCTC GAT GAGCA                TGCATTACTGGCTTT  43 24
    Noc_0640 NONE
    Noc_0641  690729 ..  690742 +  -5.2   -4.8543   ATCGCAGTGGGATGC               GGGG ATAGGC CCCC                TTTTTATCAGCGTTA  76 79
    Noc_0642 NONE
    Noc_0643 NONE
    Noc_0644 NONE
    Noc_0645 NONE
    Noc_0646  694470 ..  694483 +  -3.1  -2.83715   CGATTACCACTGGTT               CTGGT CTGG ACTAG                TGTGCTGATGGTCGG  42 12
    Noc_0647 NONE
    Noc_0648  697730 ..  697776 +  -6.6  -3.75024   TCTGGCCGTTCTTAA CACCA-TAGCGCCGCCGCACT TCGGGC ACTGCGGTGTCGTTGGTGGTG TTGTTGGTGGTGAAG  66 135
    Noc_0650 NONE
    Noc_0651 NONE
    Noc_0652  701426 ..  701454 +  -7.4   -4.4891   CTGTTGTTGACTACC       TTGGCC-GCCCTG TTGA CAGGGCTGGTCGG        TTTTCTACTCATGCA  79 66
    Noc_0653  703754 ..  703766 +  -3.3  -3.84246   GTCGAGTGAAATAGT                GCCGT AGA ACTGC                TTCTTGGTTGCTGCT  53 468
    Noc_0657 NONE
    Noc_0658  712472 ..  712487 +  -6.8  -4.87037   TCATCGAAATTGTCC              GGCAGG TCGA TCTGCC               TTTTTACTGTGTATT  82 60
    Noc_0661 NONE
    Noc_0662 NONE
    Noc_0663  718998 ..  719008 +  -5.4  -2.82505   GGCAGCAGCAGGTGT                 TCGA TGA TCGA                 CTTTCACTGTCACGT  50 19
    Noc_0664  719808 ..  719826 +  -8.2  -4.41494   AAGCGTTTACACTAT             TCTGTCAA AAA TTGACGGA             TTTTCCTTCGCCATG  81 104
    Noc_0665 NONE
    Noc_0666 NONE
    Noc_0667 NONE
    Noc_0668  724419 ..  724439 +  -6.1   -3.1478   CAAAGGTTTTGCGGG            TCTGTCATC AAT GGTGTCAGA            TGTTGATGACGTCGT  57 83
    Noc_0669  725868 ..  725883 +    -4  -3.01791   AACCGAGTTGGCGGG              TTGGTC ATCT GATCAA               TATTGGAGGGCAGAT  47 67
    Noc_0670 NONE
    Noc_0671  728459 ..  728472 +  -8.1  -4.41241   CACGTCGGATAGTGC               GCGTG ACGC CACGC                TTTTGTCGAGCTTTG  78 280
    Noc_0673 NONE
    Noc_0674  732250 ..  732269 +  -6.4  -3.35639   GGCGAATGCGCACAC            TGAGCCCG CCAT TGGGTTCA             TTGCTTGCGGATATT  56 463
    Noc_0677  735084 ..  735100 +  -2.2  -4.53475   TATATCCACCGCACC              TGCGCA TAATC TGCACA              TTGTTTTTGTACAGT  61 144
    Noc_0678  735664 ..  735683 +  -3.6  -3.15841   ATCCGAAATCGAATG            TCCTGA CGGCAAAA TCAGGA             TCTTCATCGACTTCT  47 129
    Noc_0679 NONE
    Noc_0680  736740 ..  736755 +  -2.5  -2.76189   CATGAATCTCCAGTG              CGG-CC ACAGA GGTCCG              TCGTTAGGTACGTTG  40 143
    Noc_0681 NONE
    Noc_0682  741369 ..  741383 +  -6.4  -3.52341   GCACCAGGCTGACCG               CTATCG CGT CGATGG               TTCTGGTGTTGGCGT  61 103
    Noc_0683  741832 ..  741846 +  -4.2  -3.05816   CCGGGGTCTGCCATA               TCAGCG CTG CGTTGG               TTGAGTGAAGGGTGG  47 7
    Noc_0684  742398 ..  742427 +  -6.6  -3.02829   AGGGGTCGAATGCCT      G-CTTGCCGGTGAT GTCG AT-ACCGGCAAGGC       TGTTGCGCGACTATA  55 123
    Noc_0686  743247 ..  743259 +  -4.9  -3.49653   TACTGCTCTTCGAGC                TTAGA AAG TCTAA                TTGTGTAGCGATCAT  56 202
    Noc_0687  744766 ..  744776 +    -4  -3.53343   TTAGACTATAGATGG                 GATT GAA AATC                 TTTCCCGCCCCAATT  53 83
    Noc_0690 NONE
    Noc_0691  748100 ..  748129 + -12.2   -3.8709   CCGTTTTAAGATTCG       GGCGCGCATTTG CAGCAA TAGATGCGCGCC        TTTGTGCGACCATTT  95 189
    Noc_0695  751915 ..  751940 +  -6.1  -2.95298   TGCAGGCTTTGCAGT         CCCACCCTC TGTGCATC GAGGGTGCG          TATCTGCTCGATCAG  52 459
    Noc_0698  753523 ..  753534 +    -3  -4.18465   CATAAAAAAAAAGGA                TCAT CCCA ATGA                 TTGTCTTTTTTAAAC  56 181
    Noc_0699 NONE
    Noc_0700  754076 ..  754086 +    -4  -2.71593   GACTGAAACAAAGCA                 GATA TTA TATC                 TAAATTTATAAATAT  45 4
    Noc_0701 NONE
    Noc_0702 NONE
    Noc_0703 NONE
    Noc_0704 NONE
    Noc_0705 NONE
    Noc_0706 NONE
    Noc_0707 NONE
    Noc_0708  768256 ..  768268 +  -4.7  -3.65902   GATATGGACTTCAGG                GGGGG CTA CCGCC                TTTAAATAAAATAGG  55 348
    Noc_0713 NONE
    Noc_0714  773572 ..  773586 +   -10  -3.35679   TCGCGCTAGAGTTTC               CCCTCT CAT AGAGGG               TTATGAGTCGAGCAG  73 84
    Noc_0715  774331 ..  774352 +  -5.1  -2.76171   AAGGCCCGTCCTACA           GCCA-CCTAC GGG GAAGGTTGGC           GTTATGATTCTTGAG  49 273
    Noc_0717  776286 ..  776300 +  -4.4  -2.85351   TCAGTTACAAGGAAA               TTTTAA CTT TTAAAA               TATCGTCTGGCCCGA  46 49
    Noc_0719  777929 ..  777944 +  -2.5  -3.91073   AGTAGCGGTATTACC              CTCTG TCATTT CAGGG               ATTTTATTTTTTTCA  53 96
    Noc_0720 NONE
    Noc_0721 NONE
    Noc_0722 NONE
    Noc_0723  783196 ..  783211 +  -6.8  -2.74605   CTGCCTTCCTTCAAT              TGGCAC CACT GTGCCG               TGGGTTTTAAACAAG  55 205
    Noc_0724  784848 ..  784872 + -15.7  -5.70829   CACACCCTTTAGCAA          GGGACCCTCCT ACC AGGTGGGTCCC          TTTTTTTATGATCTT 100 82
    Noc_0725  786487 ..  786508 + -12.3  -5.61596   TTTAAAATTTGGGAA           GGGCAAGGC TTCA GTCTTGCCC            TTTTTTTATGGGCAT 100 78
    Noc_0726 NONE
    Noc_0727  788993 ..  789021 +  -3.8  -3.85817   ATATTATCCGCGCAT       GCCACC-TTGAGG CGGG CCTGGGTGGTGGC        TTTATCCGGCACGGT  58 134
    Noc_0730 NONE
    Noc_0731 NONE
    Noc_0732 NONE
    Noc_0733 NONE
    Noc_0734  796947 ..  796983 +   -13  -3.32844   ATGGAACGAAAATAA   GGTAGGGCGGGAAAGCG TGAG CACAT-CCCGCCCTACC    TTATCGAATCCCAAG  86 51
    Noc_0737  800119 ..  800142 +  -4.4  -5.00616   TTCTTCAGGCGCTTT          TCCCCGCCCT TGGT GGGGCAGGTA           TTTTTTGGCCAGGGA  79 486
    Noc_0740 NONE
    Noc_0741  804221 ..  804239 +  -3.9  -3.75905   TCTAATTGCCGCGGG            CTA-TGGC CCCT GCCAATAG             GTTTTTTAGGTTTTT  54 7
    Noc_0742 NONE
    Noc_0743  806450 ..  806468 + -10.2   -3.9578   GATAATTCTGTCCTG             GGCCTGGA CGC TCCCGGCC             TTCTTTGCAGTGTAT  84 112
    Noc_0744  808074 ..  808086 +  -3.5  -3.10164   TAATAGTGAATTAGT                TAAAA AAT TTTTA                TTAAATAATAAGTAA  45 38
    Noc_0745  809420 ..  809442 +  -6.2  -2.93252   TTATCTTAAACCCCA           TCCCGGCTTC ACA GAAGCGGTGA           TAATTATTAAAAAAT  54 3
    Noc_0746 NONE
    Noc_0747  812666 ..  812699 +  -4.5  -3.25823   AGTATGATTGAGGGC     GTAGCTAGATGATGT TGAC ACACCACCTAGCCGC      TTGCTATAGGCCCAA  49 146
    Noc_0748  815890 ..  815900 +  -8.2    -3.272   CCCTCAATTGGATAC                 GGGC CCA GCCC                 TTGCTGTAAAGTAAT  65 6
    Noc_0749 NONE
    Noc_0750  818312 ..  818323 +  -2.2  -3.84712   AAACTCCAAGTGGTC                CAGG CGAC TCTG                 TTTGGTGTGCCCTTA  53 270
    Noc_0751  818900 ..  818917 + -12.7  -5.75945   ATATCAGGAGAGAAA             CGCCAGC GAAT GCTGGCG              TTTTTTTTGCCAAAT 100 59
    Noc_0752 NONE
    Noc_0753  820075 ..  820108 +  -4.5  -2.91383   GGGCCAGTAGAGGCA     GTGAGGTAGGGCGGGA AAG TGTCGCCC-ATCCCAC     TATATAGATGGAGAT  46 31
    Noc_0756 NONE
    Noc_0757 NONE
    Noc_0758 NONE
    Noc_0759 NONE
    Noc_0760  828225 ..  828238 +  -2.3  -2.97171   CCATCGATGAGATGG               GCGGA TAAG TCCGG                TGGTTTGCTGCGGTC  42 31
    Noc_0761 NONE
    Noc_0762  831580 ..  831591 +    -3   -4.9645   ATTATCTGGTAGCCA                TCAA TCAT TTGA                 TTTTGTTGTTCTAGT  72 79
    Noc_0763  832715 ..  832727 +  -6.9  -2.78384   TTTCGCTGGCAATTG                CCGGT TCC GCCGG                TATGCTGAACACCGC  56 215
    Noc_0764  833554 ..  833578 +   -15    -5.626   TGTTTTAACGAAAAA          TGGGCGGGCC GGTCA GGTCCGCCCA          TTTTTTTATGGAGTC 100 70
    Noc_0765  834484 ..  834507 + -16.8  -5.60993   CCCTGTTGTCAACAA          CCTGCCCCAA GTAT TTGGGGCAGG           TTTTTTTATGCACAA 100 87
    Noc_0766 NONE
    Noc_0767  836249 ..  836275 + -10.1  -3.72051   ATTCTCAATCCGTAG        GGCGGGAAAGCG TTAG CGCAT-CCCGCC         TTTAAGGTTATTCCA  79 41
    Noc_0768 NONE
    Noc_0769  839073 ..  839090 +  -2.5  -4.56775   TTTTGCGAGCCGATC             GGGCGCG CCAG CCCGCCA              TTTTTCCAAGGCGCT  63 480
    Noc_0772 NONE
    Noc_0773 NONE
    Noc_0774 NONE
    Noc_0775 NONE
    Noc_0776  848475 ..  848503 +    -9  -2.72379   TAGTGGAGAGGGGGG        TCTGTTTGGCTT CGTGC AAGGCAAACAGA        TCCTTAACCCCTTGC  63 175
    Noc_0783  857320 ..  857331 +  -3.6  -2.53905   CGGTAGAGGAGCGGC                GTCC ATGA GGGC                 ATTGATGGGTTATGG  42 18
    Noc_0784 NONE
    Noc_0785  859735 ..  859747 +  -4.1  -4.65933   TAAAGTTTACAATAT                GTATG TTT CATGC                TTTCTTTTACAAGTC  69 324
    Noc_0786  860773 ..  860790 + -12.7  -2.87931   GTAAAAAAAAACAGA             CACCGGC ATAT GCCGGTG              TCTGTAAAAGGTAAG  79 58
    Noc_0788  863046 ..  863057 +  -2.2  -4.58395   TTTGGAGCGCTATAA                TCTC GAGT GGGA                 TTTTTCCCGCCTGCA  63 56
    Noc_0789 NONE
    Noc_0790 NONE
    Noc_0791  865161 ..  865178 +  -4.8  -3.02861   CAGTGAATTATATTG             CCCCAG GAAGGG TTGGGG              TGTCGTTCTTGAATT  50 60
    Noc_0792  866173 ..  866191 +    -3  -3.75153   CTCAAAGGGCGTCTG             GAAGCCCT GAG GGGGTATC             TTTGACTTCGCGGCA  52 207
    Noc_0793  867200 ..  867211 +  -2.2  -4.39407   TTTATCGAGGCAAGC                CTCA AAAG TGGG                 TTTTAGCTTGTTTAG  61 8
    Noc_0794 NONE
    Noc_0795 NONE
    Noc_0796  869328 ..  869350 +  -6.2  -3.15249   GCTGTTTCTTCCGGT           GCGGCAGC GGAGGTA GCTGCCGA           TTAATGGGGAATGTC  57 73
    Noc_0797  870271 ..  870281 +  -2.4  -4.66264   TCCCCGCCTAAAGAG                 AGCC GTT GGCG                 TTTTTCCGAATTTTG  63 30
    Noc_0798 NONE
    Noc_0799 NONE
    Noc_0800  873818 ..  873836 +  -5.3   -2.7213   GAATATTTAAAGCGG             GGGGTTA GCTTG TAACCTC             TAGATTTACTCTTTA  47 31
    Noc_0801 NONE
    Noc_0802 NONE
    Noc_0803  876244 ..  876257 +  -2.3  -3.64103   TACTTGTACCACCTG               GCTCT TCTG AGCGC                TTTAAGATGTGAATG  47 61
    Noc_0804 NONE
    Noc_0805  878017 ..  878030 +  -2.5  -4.08767   ATAGTAGTAGGAAAT               TTAAA CAGC TTTAA                TTTTCGCGGAATAAA  56 323
    Noc_0808  882277 ..  882309 +  -8.5  -2.79183   ATTAAGGTTGGACCT      CACAAGGAGACCC CGCAGTA GGGTGTTCTTGTG      TCTGATCCCGATACC  62 52
         tsf NONE
    Noc_0810 NONE
    Noc_0811 NONE
    Noc_0812  885332 ..  885350 +  -2.4  -2.73468   AAGTGGAGTCTTTGC            GCCG-TG CTTAAA CAGCGGC             TCATTACCGCTCTTA  39 15
    Noc_0813 NONE
    Noc_0814 NONE
    Noc_0815  888906 ..  888919 +  -6.7  -4.93365   GTAAACCCCAATAGA               GCCTT GAAA AAGGC                TTTTTAGTTATCAAA  83 233
    Noc_0816  891225 ..  891239 +  -6.4  -3.69437   GCCTGAAGTATTCCA               GTTCTC CCT GGGAAC               TTCATTTTAGAGTTC  64 1
    Noc_0817  891950 ..  891967 +  -4.1  -2.75528   GCTGAAGCCTGCATA             TACTCCT GTAA AGGAGGA              TGCTATGTTAGAAGT  45 84
    Noc_0818 NONE
    Noc_0819  893333 ..  893347 +  -3.6  -4.14511   TTCGATAGTCAAGTG               TCTAAA CAC TTTGGA               TTTTAAAATGGCATT  59 33
    Noc_0820  894051 ..  894067 + -10.1  -5.81032   AATTGTGGGAAAGCG              CCGCTTG GAT CGAGCGG              TTTTTTTTAACCTTC 100 83
    Noc_0821  895192 ..  895205 +  -6.7  -2.79291   GGAGGGATTTTGAAA               GCGAT TAAG ATCGC                TGGTTAATAGGGTTT  54 5
    Noc_0822 NONE
    Noc_0823  898035 ..  898045 +  -6.8  -4.57353   CTTTCAGCGTTGCGG                 TGGC AAG GCCA                 TTTTCTGTAGTCCAG  77 507
    Noc_0828  904617 ..  904638 +  -6.5  -2.91144   AAGGAGTCCACCAAG           GGATCAGTC GGCT GGCTGTTCC            TGCTTTCAAAGGTGG  54 64
    Noc_0829 NONE
    Noc_0830  910567 ..  910577 +  -6.8  -2.65068   TTGATGACATAGCGT                 GGTC CTG GACC                 CTTATGGGTATGTTC  52 225
    Noc_0833 NONE
    Noc_0834  913557 ..  913577 +  -2.5  -5.00616   GCCACTAGAGGGGGA            GGGATAC CGTCTAA GTACCCC            TTTTTTACGGAAGGC  71 511
    Noc_0842  921117 ..  921131 +  -5.7  -3.80855   TTCTTTGAATAATTG               GTGGA TATCC TCCAC               TTGCTTTTTAGCCAA  61 318
    Noc_0845  923927 ..  923939 +  -5.5  -3.71804   GGAGCAGTTTTGATG                GCTCT CCT GGAGC                TGTTTTGAAATTTCC  61 48
    Noc_0846  927673 ..  927689 +  -3.7  -3.74361   AGGGGCGGAACATGT              GCGAATA AGT TATTAGC              TTATTCCTCAATATG  54 10
    Noc_0847  928961 ..  928974 +  -2.4  -2.83103   GATAATTGGTATCAA               GCAA GGAACG TTGC                CGTTTTTTCAATTTT  40 55
    Noc_0848  929976 ..  929988 +  -3.3  -4.56597   AATTCCAGGAATAAG                CCCTT AAT ATGGG                TTTTTCAGCCGGCCA  67 27
    Noc_0849 NONE
    Noc_0850 NONE
    Noc_0851  933883 ..  933894 +  -7.2  -3.20723   GACGGTTTTCTCGAA                GCGG AATA CCGC                 TTAAATTAATGGGAG  59 5
    Noc_0852  935227 ..  935241 +  -2.8   -3.3363   AAGCCTATCTATGTC               CCATGA AGT TCATTG               TTGGCTTGTTATTAG  47 45
    Noc_0853 NONE
    Noc_0854 NONE
    Noc_0855 NONE
    Noc_0856  938018 ..  938031 +  -6.7  -3.50853   CTGGGGTGGCCCGCC               GCAAC TTCG GTTGC                TTGTCCTTGAGCGCC  61 289
    Noc_0863  947116 ..  947133 + -10.5  -3.53224   GGCCGAGGTCGCGAC             GCCGCCG GCAT TGGCGGC              TTTACCAGGACCATA  78 262
    Noc_0866  950151 ..  950163 +    -2  -4.72007   CTTGCTTAGCGGTGT                TTCT CCCAA AGAA                TTTCTTTTGCTCCCG  63 32
    Noc_0868  951104 ..  951155 + -10.8  -3.12327   CTCCCAAAGTGTATC CATTTCCGCCAGGCTTGCCTCTGC TGGA GAAGAGGCACGCTTGGTGAGCATG TATTCGATATAGCGA  72 66
    Noc_0878  961203 ..  961232 +  -9.9  -2.97475   GTTTTGGGCGTTTTG       GGGTGCCCCGTCT TTTT GGACGGGGCACAG        ATTTCTAATCAGGCC  70 115
    Noc_0880 NONE
    Noc_0881  964036 ..  964046 +  -2.4  -4.20817   GGCCCCCAGGCGCTT                 GGTG TGC CTCC                 TTATTTTGCACTCTC  58 243
    Noc_0883 NONE
    Noc_0884 NONE
    Noc_0885 NONE
    Noc_0886  968753 ..  968766 +  -2.5  -3.17685   TTAAAGCGTAATAAT               TAATA CAAA TATTA                TTGAGTATCTAATTG  43 37
    Noc_0887  969365 ..  969375 +  -5.4  -2.90688   ATTCCAGTCCAAGTT                 GCTT GAG AAGC                 TATGTCACCTCCTTA  50 20
    Noc_0888  969883 ..  969907 +  -5.1  -4.62069   TTCTTCTTTCCATAG          GAAATGCATAT TGA ATATGTCTTTC          TTTTTACGCTGAAAG  72 181
    Noc_0889  970500 ..  970522 +  -7.7  -5.83226   TATGATACAAAAAAA           GAGGGGG GTTTAAATA CCCCCTC           TTTTTTTGTTGACTT 100 68
    Noc_0892 NONE
    Noc_0893  976096 ..  976114 +  -2.4  -3.86015   CTGGTTAATTAGTGT             TTTCCTCT AAA GGAGAAAA             TTTATGAACCAGATA  53 33
    Noc_0894 NONE
    Noc_0895  977566 ..  977585 + -10.6  -5.44119   TTAGATCTTATAAAA            GCCCCAGC TAAA GCCGGGGC             TTTTTTTGAGCTGAC 100 72
    Noc_0899 NONE
    Noc_0900  982394 ..  982405 +  -3.6  -2.68015   AAGCCTAGAATGATC                GGTG TATT CGCC                 ATTATGCTACTTGGC  43 40
    Noc_0901 NONE
    Noc_0902 NONE
    Noc_0903  986411 ..  986440 +  -3.6  -3.76373   TGGAATAGGGCCGTC       CCATCCAGGT AATGCTATCG GTCTGGATGG        TTTGGCTGTTGCCCA  56 151
    Noc_0905 NONE
    Noc_0906 NONE
    Noc_0907 NONE
    Noc_0908  993496 ..  993525 +  -7.9  -3.40784   CGGATGCCTAGCCCC       GGTCACTTCAGGTA AAT TCCCTGG-GTGACC       TTCTAAGGTTTGCTT  62 58
    Noc_0911  999040 ..  999052 +  -4.8  -3.97102   TCATAATCCGCCTCT                CTCC ATTGC GGAG                TTCTTAATTTTAGAT  61 84
    Noc_0913 1005970 .. 1005989 +    -8  -4.07568   CATTTCTGCTCAAAA            TCAAGTAA AATT TTACTTGA             TTTTGAGAAAAAACG  73 18
    Noc_0914 1007076 .. 1007088 +  -2.7  -4.41348   ATACCCCTCCCCAAA                TATCT CTA AGGTA                TTTCTTTAAAAGCCG  62 80
    Noc_0917 1009725 .. 1009738 +  -3.1  -3.72695   GATTGACCAGAGAAA               GCATT TCTT GATGC                TTTCGTGGCGGCGGT  52 205
    Noc_0918 1010547 .. 1010572 +  -4.7  -3.55444   CAAAGTAATGGGTCG         CAAATAGCGTT AGGG AACGCACTTTG          TTTGCCAGGTGGGAG  53 441
    Noc_0922 NONE
    Noc_0923 NONE
    Noc_0924 NONE
    Noc_0925 NONE
    Noc_0926 1023866 .. 1023877 +  -4.4  -3.32765   GTTAACTTCCGGAGC                GCAA TAAC TTGC                 TTACTCTATGACATT  51 19
    Noc_0927 1025338 .. 1025359 + -10.9  -4.56597   GAGGCTGCGAGACCA           TGGCC-CGCT TGT AGCGAGGCCA           TTTTTGAGAAGAGGA  95 237
    Noc_0928 1025983 .. 1026025 +  -4.8  -5.41143   TGCGTGTACGCCGGC GCGAC-GATCGAGGCGTGGT ACCCG GTCACGCC-CGTCCAGTCGC TTTTTTTGCGCAGTC  84 367
    Noc_0930 1029370 .. 1029386 + -10.1  -2.52516   ACTTCCAGTCTATCC              GGTGGCC ATA GGCCATC              CTTCATGATGGGACA  65 339
    Noc_0933 NONE
    Noc_0934 1033218 .. 1033233 +  -3.2  -4.11216   GTTATTGCTATTATA              TTGGCC AACG GGGCAA               TTTTGGGGCTGGAAA  56 117
    Noc_0935 1033584 .. 1033606 +  -2.6  -3.56643   CTTTATTTATTGCTG           TGGTCTCGAA CAA TGCGGGAGCA           TTTGGAAGATCTACG  49 128
    Noc_0936 1035692 .. 1035708 +  -5.1  -3.79071   GACGGTTATTATTGA              GGGAAAT AAC ATGTCCC              TTTCGATGTTATAGC  59 121
    Noc_0937 1037283 .. 1037293 +    -4  -3.97307   TTTGCATGGGGAAGA                 GATT AAG AATC                 TTCTTGTTACCTAAG  58 68
    Noc_0938 NONE
    Noc_0939 1039014 .. 1039053 +   -21   -3.3341   GGTAAAGGTTAGCTA  AAAAAGAAGGGCGAATCG CTAG CGATTCGCCCTTCTTTTA   TTGTACAGAGTTTTT 100 51
    Noc_0949 NONE
    Noc_0950 1049618 .. 1049628 +  -5.4  -2.92439   GAATATTATGGAAGA                 TTCG GAT CGAA                 TAGTTTAGGGCTCTT  50 7
    Noc_0954 1052495 .. 1052538 +  -5.3  -5.06414   GTTCAACAAGGTTAC GCTCTGCATACAGTGCG TAATCACAGT CGCGTTGTATGCAGCGA TTTTTCTTCGGGGGA  78 224
    Noc_0955 1054719 .. 1054740 +  -5.7   -4.2828   AAAAGGTAGGATGAG           CCGTGGCCG AGAC CGAGCACGG            TTTTCCTAGCTCAAA  69 504
    Noc_0956 1056011 .. 1056028 +  -4.1  -3.66028   AGGAGTCGCTCTGCT             GAACAAC TCGC GTTGTCC              TTGTTGCGGATTATC  56 98
    Noc_0957 NONE
    Noc_0958 NONE
    Noc_0959 1058601 .. 1058611 +  -5.4  -2.62712   GGGATACTTAATTTA                 TTCC TAT GGAA                 CTATTCTATATACTG  49 256
    Noc_0960 1059889 .. 1059907 +  -8.8  -3.90298   CAAAAAATAGCGCTT             GCCTCTCT AAA AGCGAGGC             TTATGTTTCCTTCGA  77 31
    Noc_0964 NONE
    Noc_0965 1067304 .. 1067325 +  -3.7  -3.93038   CTTGAGGTTCACCAA           GCTAATCCT GGCG AGCGTTAGC            TTTAATGTTCGAATA  56 396
    Noc_0966 1068373 .. 1068394 +  -7.3  -2.66517   CTGAAACTACCGGCG           CTCCAGCAA TAGT TTGATGGAG            GTATTCTTGATGCGT  52 469
    Noc_0972 1074571 .. 1074601 +  -3.3  -3.72027   TTCTAGGGTGATACC       GCGGAAAGAATAT TTTCT ATATTCGGTCTGC       TTATTACTCAGACGT  54 80
    Noc_0973 1076502 .. 1076526 + -15.7  -5.40474   CACACCCTTTAGCAA          GGGACCCTCCT ACC AGGTGGGTCCC          TTTTTTTGGGGACCT 100 82
    Noc_0974 1077680 .. 1077696 +  -2.1  -4.41494   CTTCTGCCATTTCTT              TGGGAGA GAA TCCCCCC              TTTTCATTCCCAATA  60 193
    Noc_0982 1085857 .. 1085875 +  -3.2  -4.50993   TTGCTCAAGGAGGTT             TTATCATG AGT CATAATAA             TTTGTGTTTATTTGC  62 143
    Noc_0983 NONE
    Noc_0984 1087627 .. 1087639 +  -4.1  -3.33434   ATTCATTTAACATTT                TTCTC GAA GAGAG                TTAAATATTTTTCAT  51 124
    Noc_0986 NONE
    Noc_0987 NONE
    Noc_0988 1095403 .. 1095413 +  -2.4  -3.72576   TCTAGCGATACCATG                 CGGG CAT CCCA                 TTTGCTCGGCGAAGA  50 216
    Noc_0989 1096638 .. 1096652 +  -3.4  -4.48072   TGTGAGCTAGATTAA               CGGCTG AAG CGGCCA               TTTTATCGTGCATGT  65 469
    Noc_0994 1102184 .. 1102200 +  -6.5   -3.0464   GCCCAGGGCAAAGGT              CCAACCG AAC CGGTTGA              TCTTGGGGCTGGCTT  53 497
    Noc_1001 NONE
    Noc_1002 NONE
    Noc_1003 1110707 .. 1110723 +  -2.9   -3.3549   TACGGGATGGGATGG              CTGAATG GAG CGTTCCG              TATTCATCTTTTCTG  47 22
    Noc_1004 NONE
    Noc_1005 NONE
    Noc_1006 1113615 .. 1113627 +  -3.5  -3.88583   AACACAAAAAAATTT                TAATT ATC AATTA                TTTATGAGACATTTC  56 58
    Noc_1007 NONE
    Noc_1008 1115404 .. 1115426 +  -3.3  -3.37655   ACCCTGCACGTAGCC           GGAGAAAGC CGCTC GCTACCTCC           TGGTTTTTTACCAGC  49 124
    Noc_1009 NONE
    Noc_1013 NONE
    Noc_1014 1123448 .. 1123461 +  -3.8  -3.53444   ATAATCTAAAGACGC               TGGC ATATCC GCCA                TTTGCGCGGCGGTGG  51 355
    Noc_1016 1126080 .. 1126098 +  -8.9  -3.16564   TGACAAGAACGCTTT             GGCCTAA GCCAA TTAGGCC             TTGATGGGATCGCCG  68 48
    Noc_1017 1128865 .. 1128894 + -11.5  -5.07652   AATACGGTAAATTGT       G-GGCGCCCAGATT AAT AGTCTGGGCGCTTC       TTTTGTTTTGCCGGG 100 63
    Noc_1018 1129915 .. 1129928 +  -3.8  -3.76379   TTTACCCAGACTTTC               CCGT CCCGTC ACGG                TTTGGTAACCTGTTA  54 4
    Noc_1019 NONE
    Noc_1020 NONE
    Noc_1021 NONE
    Noc_1022 1133493 .. 1133507 +  -5.6  -3.23975   AGCCTTCTATTTGAC               GCCAGC TCG GATGGC               TCGTTTTTCCCGGCT  54 27
    Noc_1023 1134821 .. 1134833 +  -4.1  -3.84039   TATATCATTTCAATG                TGACG GGG TGTCA                TGTTTTGATTGGTAT  58 45
    Noc_1028 1138573 .. 1138584 +  -4.4  -3.08603   CTGCCGACTAAGGGG                CGTT TCCG AACG                 ATTTTGGCGCTATTT  47 30
    Noc_1029 1140141 .. 1140160 +  -5.6   -3.5393   TTCTTGGTGTGATTA            GGGGATCG GAGC CGTTCCTC             TTTGAGCGCGCTCAT  58 95
    Noc_1030 1141972 .. 1142019 +  -5.4  -3.62775   TTGTTCGTCCAGGGC GTTGAGCATCATCT-GCACCGGC TGG GCCGGTCCCAGCAGCCGCTCGAC TTCTTCCGGCGTGAT  58 415
    Noc_1034 1144747 .. 1144760 +  -3.1  -3.16982   GGCAATAAGGTTAGT               CTAGC ATTC GTTAG                GTTTATTGATGTACC  45 44
    Noc_1035 NONE
    Noc_1036 1146417 .. 1146435 +  -5.8  -2.53581   GACATTTTGCTTTCA             AGCAGCGC CTG GCGCCGCC             TCAATTGCAGGTATA  49 59
    Noc_1037 NONE
    Noc_1038 1148377 .. 1148395 +  -3.8  -3.17075   CGGAGGTGCGCCAAG             CAATGGGA TTG TCCTATCG             TTAAATTGCCCAGAA  47 3
    Noc_1039 NONE
    Noc_1040 1149941 .. 1149968 +    -2  -3.01712   AGCGGGAAAGGTACT        TATTCTGT-GGCG GAA CGCCTACAAAAAA        TATTGGCCCGGGGAG  42 43
    Noc_1041 1150870 .. 1150886 +  -4.4  -3.12482   AAGTTCGCCGTTGTA             GGACCGG GTAG CCG-TCC              TCTTCCATGGTATTC  48 142
    Noc_1062 NONE
    Noc_1063 NONE
    Noc_1064 1173463 .. 1173485 +  -2.1  -5.90231   TATAAACAAGCAACG          GCTTTGTGTT TTTG AACATAA-GC           TTTTTTTCTGTTTCT  91 473
    Noc_1065 1174667 .. 1174687 +  -8.9  -3.14211   GAACCCGCCAGCATG            GGCGGCGAA GGC TATGCCGCC            TTCATCCCCCGGAGT  63 417
    Noc_1067 1175891 .. 1175910 +  -2.1   -3.1914   GGATGATATCGGCGG            GGC-TTGC CCTTA GCGATGCC            GTTTTCATAGTCGTT  43 13
    Noc_1069 1178403 .. 1178417 +  -5.8  -3.89346   TCTTTCCTTTTTATA               GTTATT CTA AATAAC               TTTGTGACATGAGGA  63 372
    Noc_1073 1181098 .. 1181110 +  -3.3  -4.58395   GCGATGAAACCGGTG                CCCCT TGA AGTGG                TTTTTGGCAAATAAC  67 18
    Noc_1074 1181508 .. 1181532 + -14.3  -3.41222   ACATTAGCACGGCCC          TCCAGGGGTGC CCC GTGCCCCTGGA          TATTTAGGCTTAGGC  93 52
    Noc_1080 NONE
    Noc_1081 1186945 .. 1186965 +  -2.5  -2.56601   TTTTTTGTGATTGGG            TGCAGCC ATAGGCG GGCTGAA            GTGGTTTTTGCTAAG  39 50
    Noc_1082 NONE
    Noc_1083 NONE
    Noc_1084 1190425 .. 1190439 +  -7.8   -3.1855   TAAGTTTAAGTGCCT               GGCGTT CAC AGCGCC               TTACCTGTTCCAGGG  62 344
    Noc_1087 1193986 .. 1194004 +  -5.2  -5.41143   CTAAATGGACGACGC             GCCGATCT TTC GGATCGGA             TTTTTTTCGGAGGTA  91 385
    Noc_1089 1195011 .. 1195035 +    -8  -3.81137   CTACTGATGGTTGAA          TTATTTGCTG ATCGG CAGCAAGTAA          TTTAGATATTTAGGG  69 34
    Noc_1090 1195783 .. 1195816 + -16.8  -5.68039   ATTTGCAGCTTATCG     TTGGGCCGGGTGGG TATCCT TCCATCCGGCCCAA      TTTTTTTATGCCTTT 100 100
    Noc_1093 1200834 .. 1200887 +  -2.9   -2.6652   AAACCTGGATATTTA ATGGCCCTCCAGCGAGAGTGCGAAAC GAA GTGGCGCA-TCGAGCGCGAGGGCCAA GTTGCTTGCGTTTTG  41 153
    Noc_1094 1202122 .. 1202134 +  -6.9   -3.5362   CATGGCCGCAGAAAG                CGGGG TTA CCCTG                TCTTTATCGCCCTTA  63 432
    Noc_1096 1203225 .. 1203248 +   -16  -3.06133   TAACAATTCGTTCAA          GCCGACGCCGC TTC GCGGCG-CGGC          TTAACTCAGGCGTTC  93 47
    Noc_1097 1204248 .. 1204302 + -14.2  -2.62668   CCAGTGCGCATAACC CGCGGCTGCACG-CCGACGCAGGGC TTCACC GCCTTGCCTCGTTCGGGCAGCAGCG CTTACTTGCCTCGTC  83 85
    Noc_1098 NONE
    Noc_1099 1205579 .. 1205592 +  -2.3  -4.24562   AGCATTTCTTTTAAT               ACGCT ACGC AGCGC                TTTATGTAGTTTTTT  58 439
    Noc_1102 1207260 .. 1207272 +  -4.7  -2.98823   CCTCCTGCATCATCA                GACGC CGT GCGCC                TATGTATGCAGGAGA  50 215
    Noc_1103 1208186 .. 1208199 +  -3.8  -3.35072   CGGCTCAAAAATTGC               CGCA AAGCTC TGCG                TTAGGTTTACTTATT  49 78
    Noc_1104 NONE
    Noc_1105 1209292 .. 1209304 +  -4.7  -3.59979   TGGCGTCTAATATTT                CGCTG CAG CTGCG                TTTGCCCTGCCAAGC  56 447
    Noc_1106 1209935 .. 1209946 +  -4.4  -3.53224   GGCTGAATTCTCAGC                GATC TGTT GATC                 TTTGGAGGGCGGCTC  53 278
    Noc_1108 1211579 .. 1211599 + -11.3  -4.13767   AAGCATTAACTGATA            TAGTACCAT TGT ATGGTACTA            TTTTCGCATGAAACG  89 204
    Noc_1109 NONE
    Noc_1110 1212217 .. 1212252 +    -4  -3.14463   ACAAGGGTATGCAGC    CGGATCAAAATGTTCGC TGC GCTATCCTTTTGA-CCG    TTGGTGCCGGGCGTT  49 52
    Noc_1111 1213332 .. 1213343 +  -2.2  -5.00895   GCCACGAGAGATAGG                CTTG CCAT CAGG                 TTTTTATCTCCTAAG  71 503
    Noc_1114 1215536 .. 1215553 +  -5.5  -4.01369   AGGGTTCAGTCTACC             TGCTTCC ATTT GGCAGCA              TATTTTTAACTTATT  63 98
    Noc_1128 NONE
    Noc_1129 NONE
    Noc_1130 1236319 .. 1236329 +  -2.4  -4.13945   GGTACGGCGTTTAAT                 CGCC CCT GCCG                 TTTTACAGTAAAGCT  55 61
    Noc_1131 1237787 .. 1237801 +  -2.8  -3.93868   TTGCCCTATATTTTT               TGGCAT ATT ATCCCA               TATTTCTTTTAAGGC  55 482
    Noc_1134 1240717 .. 1240737 +  -2.6  -3.14132   AATCATATTGAGTGT           TAGAGC-GG TTCA CCAGCTTTA            TTGGTAAAAAAGCGC  45 377
    Noc_1135 NONE
    Noc_1136 1243746 .. 1243758 +  -6.3  -2.58861   GAACCATTTCCGGAA                GATAG CCC CTATC                ATTATCCCGATACTA  53 97
    Noc_1139 1248217 .. 1248236 +  -7.8  -4.63218   CCATTACACTTGCAA            GGCACTGC GACG GTGGTGCC             TTTTGTTCAACCGGC  82 181
    Noc_1140 1250263 .. 1250274 +  -4.4  -3.23899   TGAACGAAGAAATTA                CTTC TCCA GAAG                 TTCGCTTGATTGGCG  49 69
    Noc_1141 1250743 .. 1250769 +  -3.6  -4.10672   CTAAAAAGTAACTAG         GGTGTCTGCGCT CAG AGGTTAGACGCC         TTTCCTTTAAATTAA  59 30
        rpmI NONE
    Noc_1143 1251412 .. 1251448 + -26.9  -3.68529   TTTATAGGGTTAGAT    TTGAAAAGGGGGAGGCA AGC TGCCTCCCCCTTTTCAA    TTTAGGTGATGGAGT 100 66
    Noc_1144 NONE
    Noc_1145 NONE
    Noc_1146 NONE
    Noc_1147 1255557 .. 1255589 +  -3.6  -3.42699   TGAGTTTGCTTAAAA     CTTAAGACTTCTTCA GTTA TGGAGG-GTTTTAAG      TTATCATACATACAT  49 21
    Noc_1148 NONE
    Noc_1149 NONE
    Noc_1150 1258562 .. 1258587 +  -8.3  -4.74504   AGCTATCCGACGGTT         TAGGCAGCATA GGGA TGTGCTGCCAA          TTTTTAGCTTCCGCT  88 219
    Noc_1151 1260095 .. 1260114 +  -2.8  -3.12351   TTGGATAGGATGGCC            CAAGGTTG AAAA TATCCTTG             TTGAATGTCGCGGCG  45 17
    Noc_1152 1260811 .. 1260834 +  -3.8  -3.88232   AAAATCTAAAAGCGC          GCCTTTGGGA CCAT TGCGAAAGGC           TTCTTGTATGGACAC  58 267
    Noc_1154 NONE
    Noc_1155 NONE
    Noc_1156 1265337 .. 1265353 +  -3.7  -4.15788   ATTCCCTATTTGCCA              TTAAGCC GAT GGTTTGA              TTTATTGAGCGCCTT  59 149
    Noc_1157 NONE
    Noc_1158 NONE
    Noc_1159 NONE
    Noc_1160 NONE
    Noc_1161 NONE
    Noc_1162 1269774 .. 1269794 +  -9.9  -3.65351   AACTTCAACAGAAAA            TAAGTCAAT ACT ATTGACTTA            TTTGGATACCAATCA  75 116
    Noc_1164 1274065 .. 1274083 +  -7.4  -5.09895   GTTACGGCTTACTTT             GCAGTATG CCC CCTACTGC             TTTTTTAAATAGCTA  91 430
    Noc_1165 1276315 .. 1276332 +  -3.4  -3.66654   CAATTCCAGAACAAA             TATCCG TTGATT CGGGTA              TTTAAAATTCGCGTA  54 89
    Noc_1166 1277041 .. 1277055 +  -5.7  -3.48395   GCCATTAAAAAACAG               TCCAC CTAGC GTGGA               TTCTATGGACAGCGT  58 17
    Noc_1178 NONE
    Noc_1179 1288517 .. 1288540 + -11.7  -2.66106   GCCCATCCAGAAAAA          GGCCCGCCA AGTAAA TGGTGGGCC           TACATTGTTGCACTC  76 40
    Noc_1180 1289142 .. 1289158 +  -6.5  -5.60993   AATCCAAACAATTTG              TTCGCCT TCA AGGCGTA              TTTTTTTCTCCGCAA 100 39
    Noc_1184 1292609 .. 1292621 +  -2.7  -5.14563   GGATATCAATGCGGC                CAAGA ATG TTTTG                TTTTTTGGTACGGCG  75 67
    Noc_1185 1293954 .. 1293972 +  -7.4  -2.52464   CTCATGGCTGATGGT             GGAGGG GAGAGCG CCCTCC             TGACTTGAGGCGAAG  58 105
    Noc_1186 NONE
    Noc_1187 NONE
    Noc_1188 NONE
    Noc_1189 NONE
    Noc_1190 NONE
    Noc_1191 1300740 .. 1300750 +    -4  -2.61735   CGAATAGAGTAAGGA                 TTTC GGT GAAA                 GTTATGAAATATTCC  45 29
    Noc_1192 1301735 .. 1301745 +  -5.4  -3.21276   AGGAAACCCATGGCA                 TTGC GGG GCAA                 TATTATCAAGGAAGG  54 72
    Noc_1195 1303979 .. 1303995 + -10.1  -3.35813   TGCCGTGCTTTAGTG              GCTCGCT CCC GGCGAGC              TTGCTTGGGATCGGC  73 72
    Noc_1198 NONE
    Noc_1199 1307264 .. 1307281 +    -7  -3.15544   ACCTAAGGGGCATGC             CGAGGT GCAGTG ACCTCG              TTAATCACGCTGCAA  59 225
    Noc_1207 NONE
    Noc_1208 NONE
    Noc_1209 1323659 .. 1323676 +  -3.3  -3.05597   TCGCGGCGGTGGAGG             CTTCCGT ACCG GCGGGGG              GTTTTGAACAGTGAG  45 1
    Noc_1210 NONE
    Noc_1211 1325851 .. 1325861 +  -4.6  -4.82901   GGTTGGCCAGTTTGG                 CCGC TTA GTGG                 TTTTTATGAAGGCGC  73 162
    Noc_1212 1326584 .. 1326599 +  -6.2  -3.44876   ATAATAAGATTGGGA              GCAAAA TATT TTTTGC               TTAGTCTTATAGTTT  59 86
    Noc_1213 1326932 .. 1326959 +  -2.6  -2.93623   TTTTTGCCGATTCAC        CCCTTAAGGAGC CGCG GTTCTCCAAGGG         TAGTATTTTGCCGGC  42 56
    Noc_1214 NONE
    Noc_1215 NONE
    Noc_1216 NONE
    Noc_1217 NONE
    Noc_1218 1333593 .. 1333606 +  -2.4  -3.37648   TTACCTACCAGGACA               GGTT TTTTAC AACC                CTTTGTTATTTCTAT  45 211
    Noc_1220 1336253 .. 1336263 +  -2.4   -3.0263   ATAAAATGCAAGCTA                 GCAC GAG GCGC                 TGTTAAGCGCCTCGT  42 59
    Noc_1221 NONE
    Noc_1222 1337736 .. 1337777 +  -5.1  -3.59981   TCTCCCTAAAAGTCT CCCAGGGTTTCTTCCGAGGA AAG TCCT-GGGGGGCATCATGGG TATTTAATTCTGGTA  56 67
    Noc_1223 1338415 .. 1338441 +  -6.6  -3.16217   TTAATCAATACGCTT        TG-CGAAGCGC TACAAC GCGCTTCGGCG         TGTGTTAGATTTAAG  57 95
    Noc_1224 1341280 .. 1341292 +  -4.1  -3.93061   GAGTATAGGGTATTT                CTCTA GCC TAGGG                TTTGGGTTTTCCGGT  58 43
    Noc_1225 1342313 .. 1342323 +  -8.2  -3.37531   ACGAATATTAACAAA                 GGCG CCA CGCC                 TTGCTGTGATTTTCA  67 30
    Noc_1226 NONE
    Noc_1227 1344756 .. 1344772 +  -2.1  -2.70232   GTTCCAGAAAACACG              CGCCGGT TTT GCCGATG              TAATATAATGTTAAC  39 1
    Noc_1228 NONE
    Noc_1229 NONE
    Noc_1230 NONE
    Noc_1231 NONE
    Noc_1232 NONE
    Noc_1233 1351902 .. 1351927 +  -2.5  -2.75577   AGGGTCGAATTTTAA         CTTAAACATCC TATG GGGAGATTAAG          TAGATTTTGAGATAA  39 1
    Noc_1234 NONE
    Noc_1235 1353888 .. 1353898 +  -2.6  -2.78384   CCCCTTAGTAAGTGC                 TTTT TGA AAAA                 TATGCTAACGAAACC  42 127
    Noc_1236 1355389 .. 1355402 +  -5.9  -4.41241   GCACTTTACCTGGGC               CGCCC CCCG GGGTG                TTTTATGCCCCTTTG  72 317
    Noc_1237 NONE
    Noc_1238 NONE
    Noc_1239 NONE
    Noc_1240 NONE
    Noc_1241 NONE
    Noc_1242 NONE
    Noc_1243 NONE
    Noc_1244 NONE
    Noc_1245 NONE
    Noc_1246 NONE
    Noc_1247 1367761 .. 1367774 +  -2.3  -3.28712   GAGCTAAAATCTCCT               CGGCA GCGT TACCG                TTCTCCGCAACCGGG  45 358
    Noc_1253 1378286 .. 1378311 +    -7  -3.64599   CATTGATGAAAAATC         TACC-AGCATG TTAAC CATGCTTGGTA         TTTACGCTGTGATAG  63 12
    Noc_1254 1381144 .. 1381156 +  -2.7  -3.30651   AGTCAATCCCATGAT                TTCTT AAG AAGGA                TATTGTCCTGTGGCG  47 19
    Noc_1255 NONE
    Noc_1256 NONE
    Noc_1257 1384733 .. 1384753 +  -3.3  -3.16683   TTTCCTAATATCAAA            GCTGTAG CCATTCT CTATAGC            TTACTAAGATGGCCT  47 33
    Noc_1258 1386141 .. 1386153 +  -7.7  -3.40071   AATATGCCGAAAATG                CCTTC CCC GAAGG                TTATAAATGTGAGTT  64 417
    Noc_1259 NONE
    Noc_1260 NONE
    Noc_1261 NONE
    Noc_1262 1392803 .. 1392817 +  -2.9  -3.93136   TGGGAAGAACTAGAA               TTACT AAGAC AGTAA               TTTGTACGTGAGTCT  54 11
    Noc_1263 1394417 .. 1394452 + -14.8  -2.80821   TTAGGGCGCAAGAAG    CCTCCTCTTGAACCCC TAAA GCGGTTCAAGAGGAGA     TCCTCTCTTTAGCGC  87 80
    Noc_1266 NONE
    Noc_1267 NONE
    Noc_1268 NONE
    Noc_1269 1402194 .. 1402205 +    -3  -3.26743   CGCCGGTTAATAGGG                TTGT TTTT ACAA                 TAATTTTATGTTGGT  45 78
    Noc_1270 NONE
    Noc_1271 NONE
    Noc_1278 1419777 .. 1419789 +  -5.5  -3.31144   GATAGGCTGAGGCCG                TGGGG AGA TCCCA                TTGTCCCGATAACCG  54 146
    Noc_1288 1428190 .. 1428219 +  -5.7   -5.5943   TAAAGTCAGGGGAAT       AAGGGGGGAGGAAT AAA ATTCC-CGCCCCTG       TTTTTTTGATGATTT 100 286
    Noc_1291 1429565 .. 1429600 + -12.7  -3.18912   TTGGCCTAACTCGGC   GCTCCAGCCGACGCTGC TAAA GCGGCGT-GGCTG-AGC    TTGGTCGATAGGTCG  81 50
    Noc_1293 1431238 .. 1431269 +  -2.4  -4.42386   GAATATTAAATGCGT      TAACCACAGTAGT GGTCTTA ACT-CTGTGGTCA      TTTTCTGCATCAGCA  61 373
    Noc_1294 1433233 .. 1433251 + -17.4  -2.91681   ACCCCCGGTCGCCAT             GGCGGCGC AAA GCGCCGCC             TATCTCCCGTTGGAG 100 195
    Noc_1295 1435190 .. 1435207 +  -4.1  -2.63596   GATAGGGCCGTGGCG             CGCAG GCCCCCCA CTGCG              TAATCTAGCATCCAG  43 523
    Noc_1298 1438629 .. 1438647 +  -4.5  -3.34488   TTTCCACAATCTCCA             GGCGCTT CCACT GAGTGCC             CTTTTTCGGAAAATT  51 321
    Noc_1302 1445942 .. 1445952 +  -3.2  -4.99043   CACAGCTTACCGCAG                 TCCT TCC GGGA                 TTTTATTTATAAGAA  72 45
    Noc_1303 1448404 .. 1448424 +  -9.8  -4.07568   CGCGGGCAAAAAAAA            GCACTTAG AAAAA CTAAGTGC            TTTTAACCGGGGGAA  83 18
    Noc_1305 NONE
    Noc_1306 1453227 .. 1453243 +  -2.3  -3.14132   TATTCGCTATCATTC              GCTATTT ATA AAATAAC              TTACTAGGAGAAAGC  43 83
    Noc_1307 1453916 .. 1453935 + -13.6  -5.65496   TCTTACCTTGGAAAA            CGCCTGCT TCTT AGCAGGCG             TTTTTGTTTTTAATA 100 41
    Noc_1311 1458121 .. 1458142 +  -5.7  -3.94746   TCAGGCCGGGCTCTG           GCCCGGTCT GGAA AGCCGGGGC            TTTCGTTGCCTCTAC  63 169
    Noc_1312 NONE
    Noc_1313 1460118 .. 1460128 +  -2.4  -4.00782   ACCCCACTTTCCGCT                 AGCC CAG GGCC                 TTTGTGGTAATCTCA  53 385
    Noc_1322 NONE
    Noc_1323 1473438 .. 1473451 +  -6.7  -2.53691   CGGGTAAACTCGCCA               TTGCC ATCG GGCAA                CATTTTGACTTTCTT  52 382
    Noc_1328 NONE
    Noc_1329 NONE
    Noc_1330 1481220 .. 1481230 +  -3.2  -4.65747   TATAAATCCTTGCAG                 TGGG CAA CCTA                 TTTTCTTAAGGCTTA  65 62
    Noc_1331 1481846 .. 1481859 +  -2.3  -4.58663   AGGCAAGAGGCAGTG               GCTTG CCCC CATGC                TTTTTAAAGGCTCAT  63 266
    Noc_1335 1483771 .. 1483790 +    -5  -3.65046   GGCCGTTAACGCTAG            C-GAACCGG CAA TCGGTTCAG            TTATTAACATGACAC  55 367
    Noc_1338 1485219 .. 1485229 +  -2.4  -3.75153   CTTAATTGCTGTGCT                 CCCG CGC CGTG                 TTTCCCTTAAGGGGG  50 44
    Noc_1339 NONE
    Noc_1340 1490103 .. 1490124 +  -5.3   -2.8092   TGTCTCCGCCGGTAT           TTGTTTTTT CGAT AAAAAACGA            TGTGCTACACTGTTA  49 93
    Noc_1341 1490786 .. 1490798 +  -2.7  -3.66018   GCGGCAGGAAAAGTA                GTTTA AGC TAAGC                TTGTTGGGATGATGG  52 20
    Noc_1342 NONE
    Noc_1343 1492378 .. 1492401 +  -3.8   -4.4009   TCGCTCTGCTTTTTT          TGCCGCTG GTGATCTG CGGCGGTA           TTTTATCCAATAAAA  65 93
    Noc_1350 1498940 .. 1498952 +  -5.5  -3.05384   GATACTCAGCAACAC                CCCTT AAG GAGGG                TTCAATGAACGCAAG  52 94
    Noc_1351 1499277 .. 1499298 + -15.1  -3.60296   TGATTAATGACCCAT           GGGGCGGCT AGAA GGCCGCCCC            TTTCACCTGGAAATA 100 34
    Noc_1353 NONE
    Noc_1354 NONE
    Noc_1355 NONE
    Noc_1356 NONE
    Noc_1357 1504667 .. 1504683 +  -3.7  -3.09556   TAATAAATTGTTGAA              GCTAACT GGA AGTTAAC              ATTTCTTAAAAGGTT  45 38
    Noc_1358 1505833 .. 1505847 +  -5.6  -3.09492   GTTCAGATTGTTGGG               AGCGGA ATT TCCGCC               TCTTGAAATTGCAGC  50 441
    Noc_1362 1509697 .. 1509725 +  -5.3  -2.75844   GGGAGTAACGGGAGA        CGATCTGTTCC ATAAGCG GGAGCAGATCA        CTTTCACCTACCCCA  48 182
    Noc_1364 1512324 .. 1512336 +  -5.5  -3.02263   GTCGGCTTTTAATCG                TTCCC CTG GGGAG                TCTTGGGAACGGTGT  52 43
    Noc_1366 1515017 .. 1515044 +  -3.4  -5.15634   CTCTGAGATTCCACG        GTG-GCAATGGGC GGT GTCCATGGCTTAC        TTTTTTCATCAAATA  77 83
    Noc_1367 NONE
    Noc_1368 1517943 .. 1517955 +  -3.3  -2.60512   CACTGGCGAAAGGAA                CTTCG CAT CGACG                TACATTGATCTTGCC  43 5
    Noc_1369 1518546 .. 1518560 +  -2.8  -4.21768   GTCTATGAATAGGGG               TGTTTC TTC GATACA               TTTTCGGGTTAGTTG  60 357
    Noc_1374 1524167 .. 1524183 +  -4.3  -2.79183   CAGCTGCTTTTAGGA              CGGGCGA TGT TCTCTCG              TATACTGGGAGTGGG  46 42
    Noc_1375 1525179 .. 1525199 +  -3.3  -3.28189   GGCCGATAAATTGCT           TGC-AGGG AACTCA CCCTGGCA            TAATTTATTTATTTA  47 51
    Noc_1376 1526239 .. 1526251 +  -3.4  -4.35747   ACCGCTTAACGTCTC                CTTG TTTTT CAAG                TTTCATTTATTTTTA  62 470
    Noc_1377 1526716 .. 1526726 +  -5.4  -2.85351   CTCGCGTTATACTTA                 GCAA AAT TTGC                 TGTGCTGTACGGCAA  50 67
    Noc_1378 1528034 .. 1528044 +  -2.4  -3.94188   AGCACATGGTAGATC                 CTGC TTA GCTG                 TTGTTTCCGCTACCT  53 18
    Noc_1379 NONE
    Noc_1380 1530401 .. 1530412 +  -2.2  -3.37091   CTTTTCCCATCAGTT                CG-CC GAG GGACG                TTAGATTTTCCACAT  45 54
    Noc_1382 1532657 .. 1532676 +  -2.8  -2.63596   CGCTCGGCTTCAATC            CACGCGCCA GAC TGG-GAGTG            TGATCTGACATGAGC  41 3
    Noc_1383 1533429 .. 1533444 +  -2.4  -5.17576   GATGTTCGGTGTCAT              GCGGGC ACTC GCCTTC               TTTTTTGAGTTCATC  73 454
    Noc_1385 1535690 .. 1535700 +    -4  -4.09117   AGTACTCGCTGGCCT                 TGAA GCA TTCA                 TTGTTTCTAACTAAG  61 85
    Noc_1390 1540954 .. 1540971 +  -5.5  -4.21462   TAATACGCCGTTCCT             CGGTCAG TTAA CTGGCTG              TTTTCGGTAATGGAT  69 15
    Noc_1391 1542100 .. 1542110 +  -3.2  -2.52464   TGTTTCTTTGGCTTG                 GCGT AGT ATGC                 TGGGTTAGGGAGAGC  40 60
    Noc_1392 1543457 .. 1543473 +  -5.8  -4.02534   GTAGCCACTGGTCTG              TGCTGC CGTTA GCAGCG              TTTCTGGCTTTAACT  68 159
    Noc_1395 NONE
    Noc_1396 1548060 .. 1548080 +  -2.6  -3.57883   AAACAGGAAAAAGTA            TCAAGCTT ATTAC AACCTTGA            TTTAGGGCGTCTTCT  49 168
    Noc_1398 1549506 .. 1549524 +  -8.8  -3.72576   GGCATGCCAAGGGAG             GCACCCAT GCG ATGGGGGC             TTTAATCGGCAAAGC  76 160
    Noc_1400 1553474 .. 1553494 +  -6.1  -3.67564   CCCCTTAAGTGAATT            GACCAACTT AGA GAGTTGGAC            TTTCGGTGGGTAATT  64 373
    Noc_1403 1555858 .. 1555880 +  -6.3  -4.18506   GAAAGAGGGGGCAGA           TTTCAGGCC CCCTC GGCTTGAAG           TTGTTTTAGAAATAG  69 58
    Noc_1406 1561878 .. 1561891 +  -9.5  -2.87132   ACCGGAACGGGGGCA               GCGGC CAGC GCCGC                TGTCTAGGGAAGGCA  69 442
    Noc_1407 1562671 .. 1562696 +    -9  -3.13737   AAAAATTCCTTCTTC         CCGCCGCTAA TCGTGC TTAGCGGCGC          TGCTTTTAGCTGTTC  68 16
    Noc_1408 1564534 .. 1564546 +  -2.7  -4.86773   TGGAAATACGTAGAG                CAAAG TCA TTTTG                TTTTTCGTCGTTTTA  71 510
    Noc_1411 1566614 .. 1566647 + -13.9  -4.13945   CGAACGTTTTCGCGG     GGCCATCCTTCTGGT AACA ACAAGTAGGATGGCC      TTTTGGGGTGCAGAT 100 49
    Noc_1413 1568803 .. 1568830 +  -5.6   -3.8709   ACACTCGCCGTAGAT        GTTGGGG-GAGGA TGA TCTTAACCCCAAC        TTTATCCGCCCATTT  63 101
    Noc_1415 NONE
    Noc_1416 1570842 .. 1570854 +  -3.3   -4.4078   GCTCATCTTCTTCAA                ACACC GGG GGTGG                TTTTGATTCGCCGGA  65 7
    Noc_1417 1572023 .. 1572057 +  -4.9  -3.17723   TCATTTGTTCAAACT    GGCCGCCCCAGG-TGC TCCA GTAGCCTGGGGGGATC     TTAACTTGCGCCTGG  49 525
    Noc_1423 1580001 .. 1580011 +  -2.4  -3.68647   AGGGCAATGCCAAGG                 GCCG TCA CGGG                 TATTTGCTTCTTTTG  49 219
    Noc_1425 NONE
    Noc_1426 1581975 .. 1581991 +  -3.6  -4.07568   GAAGAAGGGTTTAAG              CGCCAA CTTTA TAGGCG              TTTTCCGCCGCACGA  59 75
    Noc_1428 1584639 .. 1584653 +  -5.8  -3.55889   TGACATAAATAATAT               CTATTA TGA TAATAG               TTCTCATTAGTATAT  58 124
    Noc_1429 NONE
    Noc_1430 1587331 .. 1587358 +  -2.9    -3.441   AAATCCCCATGTGAA       CAG-CA-ATTCCA AGCA TGGAATCTGGCTG        CTTTTTACCTATTAG  47 207
    Noc_1437 NONE
    Noc_1438 NONE
    Noc_1439 NONE
    Noc_1440 1597776 .. 1597797 +  -3.5  -3.68619   TATTGGCTTTATTAA           GCGCAGAGG AGAA TCGCGGCGC            TTTGCCTCCGTTGGC  54 92
    Noc_1441 NONE
    Noc_1442 1599443 .. 1599463 +  -2.4  -4.49838   TAAGATTCTTTTCTG            GCGCGGAA CCTGC TCCCGCGA            TTTCTCTTTGTTGTT  61 97
    Noc_1450 1607915 .. 1607930 +  -5.4  -3.09327   TAGTTCTCAAGGCGC              TGG-GCC GAA GGCTCCA              TATTGAATACCATCC  50 383
    Noc_1455 NONE
    Noc_1457 1614484 .. 1614504 + -12.5  -5.88471   TATGCCTCTCCTTTA            CCCCCGGGT TTT ACCCCGGGG            TTTTTTTTGCTAGTA 100 379
    Noc_1465 1624531 .. 1624544 +  -5.3   -3.0644   CCACAAGGAGTAAGT               GATCA TGGC TGATC                TGTTGACCGTTCAAT  50 24
    Noc_1466 NONE
    Noc_1467 1628010 .. 1628024 +  -4.2  -4.42639   TCGCGGTTCCTCCCG               GCCTTC GGC GAAGGG               TTTTCCTTAGCCTCT  67 103
    Noc_1468 1629107 .. 1629118 +  -2.2  -3.53343   TTGGCCGTCTAGCGT                CAGT GGCG GCTG                 TTTGAGCGAGCGCTT  47 9
    Noc_1469 NONE
    Noc_1470 1631337 .. 1631351 +  -3.5  -4.22652   TGATTACTTGCGTTT               TGCCA TGAAT TGGCG               TTTTGCATAATCTAC  62 189
    Noc_1472 1633606 .. 1633618 +  -6.9  -4.24342   ATTACCTGGAAGCTA                TGGGC CGT GCCCG                TTTCTTGGTAGAGCA  72 163
    Noc_1475 1635755 .. 1635769 +  -4.4  -3.01712   TGCATTGTTTCCCGG               TTTTTA TCG TAAAAA               TATTACCCGAAGAAG  47 14
    Noc_1476 1637337 .. 1637352 +    -9  -5.46698   AATATTAGGTCTAGC              GCAGGA ACGT TCCTGC               TTTTTTGATTTTACG 100 199
    Noc_1477 NONE
    Noc_1478 NONE
    Noc_1479 1639912 .. 1639923 +  -7.2  -3.76224   CGGCCCCTCTTACCT                CGGC ATCA GCCG                 TTTCATAGGTCGACG  66 335
    Noc_1482 1643039 .. 1643062 +  -3.8   -2.7185   AATCACGGCTGAGGT          TGCTG-GGAGC CAA GCGCCGTAGCA          TCATTGCCGCCTCAT  43 29
    Noc_1484 1644904 .. 1644914 +  -8.2  -3.37056   AGTGTTGGCCTGGGT                 GCCC GCC GGGC                 TTATGAATGCCTCAT  67 194
    Noc_1485 1646608 .. 1646619 +  -2.2  -2.79175   GGATATCCGGATCAT                TGGT AATA GCCA                 CTTTCACTCCGGCTT  39 492
    Noc_1489 1650169 .. 1650184 +  -3.3  -3.71649   CTAACTTCTGTTGGC              TTGCT TTTCTC AGCAA               TTTGGAGTTTCGCCA  54 37
    Noc_1490 1650548 .. 1650560 +  -7.7  -3.57792   TCCCAGCCTATACAG                GCATC GGT GATGC                TTTGGCCATAGGTAA  66 118
    Noc_1493 1655068 .. 1655086 +  -3.1  -4.71426   TTGGTTATTGGAGTT             TCGCCAT GACTG ATGTCGA             TTTTGTTCCTACAAA  65 13
    Noc_1494 NONE
    Noc_1495 1657884 .. 1657899 +  -6.1  -3.59202   TTCTATGTGTTTCCC              CAGGG ATATTA CCCTG               TTGTGTATGCGCCTC  61 326
    Noc_1496 1659077 .. 1659088 +  -2.2  -2.70932   CTTAAAATTGGAATC                TGCG ACAC TGCA                 TACTTAAAGGGAAGG  39 77
    Noc_1497 NONE
    Noc_1498 NONE
    Noc_1499 1664377 .. 1664387 +  -6.8  -3.42346   GGATACAAGCGGGAA                 CTGC ACA GCAG                 TTCTAGTCGGGTGTT  61 76
    Noc_1501 1666086 .. 1666105 +  -3.6  -3.48276   CAGAGCGCTATTAAG            TTCTACTT AGAA AAGGAGAA             TTGTATGAAAAGAAA  51 58
    Noc_1502 1666657 .. 1666703 +  -5.2  -4.15044   CCGATTAGAGATCAT CTCTATCCTAAATCCTCCCCCT CATGA AGGGGGAGGAAG-GGGA-AGGG TTTGTTCCCGCCAAA  64 33
    Noc_1503 NONE
    Noc_1504 1669608 .. 1669619 +  -5.8  -3.35679   CTTGGGGAGGTAAAC                GAGG TTCT CCTC                 TTATCCCTGGGAAAG  56 300
    Noc_1505 NONE
    Noc_1506 1671476 .. 1671489 +  -5.2  -4.30719   TCATGGCATAATGCC               CCGG CTAACT CCGG                TTTCTTCTAAGGAGC  67 30
    Noc_1508 1673890 .. 1673902 +  -3.5  -2.70268   TTAAAAAAACCTGCC                TTTAA AAC TTAAA                ACTTTTTGCTTAGGG  43 102
    Noc_1509 NONE
    Noc_1510 NONE
    Noc_1511 1677766 .. 1677779 +  -2.3  -3.07487   AAATTTAGAACTAAA               TGCTG GATT CTGCA                CTTTTGGGGCTATGA  42 40
    Noc_1512 NONE
    Noc_1513 NONE
    Noc_1514 NONE
    Noc_1515 NONE
    Noc_1516 1682777 .. 1682787 +  -5.4  -2.87252   TTGAGGCTACGGACT                 CATG ATT CATG                 TGCTTAGTATTGTTC  50 21
    Noc_1517 NONE
    Noc_1518 1684884 .. 1684900 +  -7.2  -3.94634   CACCTACAGCGGTTC              CCGTGG CACAT CCGCGG              TTGTTTCCCGTCGTA  68 162
    Noc_1520 NONE
    Noc_1521 NONE
    Noc_1522 NONE
    Noc_1523 1688611 .. 1688622 +    -3  -3.54146   CGGCCGTGGAGGAAG                GATA TGCG TATC                 TTGATTTACGGTATT  49 46
    Noc_1524 1689850 .. 1689864 +  -7.8  -3.12668   AGTTTATTATAAAAG               CGGCAG GGC TTGCCG               TGTTAGCCTTTGGAG  62 29
    Noc_1525 NONE
    Noc_1526 1691137 .. 1691149 +  -3.5  -3.39061   CAAAGTATATTTGCT                TTTTT CCT AAAAA                TAATTTTTATTAGAG  49 44
    Noc_1527 1691674 .. 1691684 +  -2.4  -3.76224   AAAGCTAAGCAGTAT                 CGCG ACC CGGG                 TTTAGTGCGTAAGGC  50 41
    Noc_1528 NONE
    Noc_1529 NONE
    Noc_1530 1698424 .. 1698439 +  -5.4  -3.65415   TTCATCATGCTTTCT              CCCAGT AAAT ATTGGG               TTAATTTCTCATTAA  58 508
    Noc_1533 NONE
    Noc_1534 1702673 .. 1702685 +  -3.4  -4.02817   TCCCACAATGCTTAG                CGTA CGATT TACG                TTATTGTTGTACCGC  59 26
    Noc_1541 1711852 .. 1711885 +    -4  -3.86194   GGTACCTAAACCCCG    TTAAGGGCGAGCCATG GCAT CATGG-TC-CCCATAA     TTTCTCAAGGAGGTT  58 22
    Noc_1542 1713408 .. 1713420 +  -4.1  -4.66833   AAGGGGATTATTCTT                TTCTG ACC CGGAA                TTTTTGCCCTTCCCG  69 106
    Noc_1545 1716214 .. 1716233 +  -9.2  -3.90112   CTTAGCGTAATTCTT            CCCGCGGC TGAC GTTGCGGG             TTTCCTTGCGGAGGA  77 131
    Noc_1546 NONE
    Noc_1547 1718610 .. 1718628 +    -8  -5.37593   TTGAAGAGCGCGCCA             CCACGGGT TCG GCCCGAGG             TTTTTTCCTTTGACG 100 374
    Noc_1552 1724256 .. 1724270 +  -5.6  -2.59482   GCTGAGGTCAATCAC               CGCATC GCC GAAGCG               TAAATTAGTGATTTC  47 149
    Noc_1566 1742981 .. 1743039 + -11.8  -5.00642   ACGTTATCAGTTTAG CCTAAC-TCGGCGCTGCACCGGAGGCCGC TAGC GCGGCC-CCGGTG-AGCTTGGTCGTTAGG TTTTTCTGTACCTTG 100 26
    Noc_1567 NONE
    Noc_1568 1743702 .. 1743713 +  -4.4  -2.60257   GAAAAACAGATAATT                CCTA CGCT TAGG                 TAAATTATAGACTCT  45 57
    Noc_1569 1744172 .. 1744182 +  -5.4  -4.20516   AACCCTCCGTTTGGC                 GACA CGT TGTC                 TTTATTGAATAACAC  69 91
    Noc_1570 1745098 .. 1745112 +  -7.8  -2.67441   TTGTTTAGTTTTCTC               GCTAGC AGT GCTGGC               TGGCTTTGGCGTTTT  58 430
    Noc_1573 1748228 .. 1748253 +  -8.9  -3.02381   TTTTATGTTTATCCC         AGGAGCCTGGC GTGG GCTGGGCTCCA          TATCTGCTATTGTGC  67 44
    Noc_1574 1749175 .. 1749185 +  -5.4  -2.74144   CATAGGCCACTAGTT                 CCAA AAC TTGG                 CTTTCCGGATCGAGG  48 381
    Noc_1576 NONE
    Noc_1577 1752711 .. 1752721 +  -8.2  -3.37344   GACTGAGCTAACCCC                 CGCG CCA CGCG                 TTCATTACGTCGGAC  67 516
    Noc_1578 1754435 .. 1754463 + -10.3  -3.72893   GTCGATGGGACTGAT        GTGATGGCCAATG AGT TATTGGCCGGCAC        TTTACTACCCCGGTC  83 22
    Noc_1580 1755907 .. 1755920 +  -5.3  -2.52623   GTAGCTACTTAGCCA               CTCTT CAAA AAGAG                GTGTTATGAAACGAA  47 3
    Noc_1581 1756593 .. 1756607 +  -2.1  -3.36694   ATTGGCTCAGCAAAG              CC-TGG ATGT CCACGG               TCTTTGAACCTCAAT  45 114
    Noc_1583 1764110 .. 1764151 + -15.9  -3.90112   AATAAGGGGCGGTAA AAGGCCCTGGTTAAGGCAG CTTA CCACCTTAACCAGGGCCTG  TTTAGTTAGAAGGCC 100 43
    Noc_1585 1766691 .. 1766729 +  -6.1   -3.8211   GGGTAGATAGAAGAA  GT-AGGGCGCTAGTAATT CTTT AGCTACTAGCGCCATAAC   TTATTATGGGTCGCC  64 35
    Noc_1587 1769067 .. 1769086 +  -4.2  -3.65351   CTCATTTTTCTGGTT            GCGGCGAT GCTG ATTGCCCC             TTTCGCTGGGCCTGC  53 271
    Noc_1588 1769594 .. 1769611 +  -2.7   -4.2461   TGCTACTGCTATTAC             CAGCAAT GGAT ATTGGTG              TTTGTTAATGAGGAT  60 147
    Noc_1589 1770348 .. 1770372 +  -4.2  -2.83747   TAATGATGTTTGATG          GGCAGCGTTG CAGCC CAACTCTGCG          TAATTGTAAAAATTA  46 131
    Noc_1590 NONE
    Noc_1591 NONE
    Noc_1592 1773152 .. 1773166 +  -8.6  -4.13767   TGATGCAAAGCTTTG               TGAACG AGC CGTTCA               TTTTGGAGTCCACAC  76 505
    Noc_1594 1775551 .. 1775570 +  -2.1  -3.87373   TAGAAGACGGGCAAG            CCGTC CATTTAAGCT GACGG             TTTATGACAGATATG  53 315
    Noc_1595 1776741 .. 1776757 +  -2.2  -3.01712   TGGCATCCCCTTAAG              GGTTCC CCCAT GGAACA              TATTCAGAAAAAAAG  42 487
    Noc_1605 1792693 .. 1792719 +  -4.5  -3.66803   CCCAGCAAAATATTG         CAATTGATCTT TTTTC AAGGGCAATTG         TTTGAAGTATTCAGC  55 146
    Noc_1607 NONE
    Noc_1612 NONE
    Noc_1613 1803247 .. 1803281 + -10.1  -2.76117   ATTTCTCCACCCCAC     CCTGAGTCCGCTT GTGGCGGGA AGGCGGATTCAGG     CTTCCTTCTTCTCTT  69 63
    Noc_1617 1806758 .. 1806777 +  -2.8  -3.04398   ATGATATTATTTAAA            TGCTCTTG AGCA TGAGAGCG             ATTTTAGAAAGGAAA  43 105
    Noc_1618 1808735 .. 1808772 +  -4.9  -3.73068   GATAGAGCATGACGG   TTTTCTCGATTCCTCTT TACT AAGAGGAAACGTAAAGA    TTATTCGCTTACGGG  59 29
    Noc_1619 1809628 .. 1809638 +  -6.8  -3.19157   TGAACACTCATCTCC                 TGCG AGG CGCA                 TTGGTACGGTTAATC  59 336
    Noc_1631 1823725 .. 1823741 +  -5.3  -3.10796   CCTGCTAGCATGCCG              TTATTTT CTT AAAATAA              TATTAGGTCATGCAA  50 136
    Noc_1632 1824814 .. 1824858 +  -7.2   -2.5547   CAGGGGCATGACCGC GACGCATCCCATCTCTTCCAA GCGT TTGGCGGCAATGGGAT-CGTC ATTAGTATAGACCAT  52 390
    Noc_1634 NONE
    Noc_1635 NONE
    Noc_1636 1829343 .. 1829353 +  -5.4  -5.54338   TCGCTCTTCTCGCTC                 TGCA TCG TGCA                 TTTTTATTTTAATTA 100 243
    Noc_1638 1830470 .. 1830483 +  -8.1  -4.64346   GATTAGGTATCCGTT               GTGGG ACAG CCCAC                TTCTTTTTGGTTTTT  84 41
    Noc_1639 NONE
    Noc_1640 1833146 .. 1833160 +  -2.8  -3.60214   GAATGTTGGTGCACA               CAATAG CGG CAATTG               TTCTATGGTTCAACT  51 399
    Noc_1645 NONE
    Noc_1646 1842509 .. 1842522 +  -2.3  -5.19879   AGCTGGATTAGTCAG               GGGAA GAGG TACCC                TTTTTATGTTTAAAC  73 90
    Noc_1647 1843305 .. 1843321 +  -5.9  -3.56251   GCAATAGCCAAATAG              TTGACTA ATA TAGTCAG              TTATGTAACTCTTTG  58 26
    Noc_1648 NONE
    Noc_1649 NONE
    Noc_1650 1845503 .. 1845522 +  -2.8  -4.42639   GCAAACGCTTGCAAA            GGGAGCAA AAAG TTCCTCTC             TTTTCCTTAAGCTAT  62 163
    Noc_1651 1846748 .. 1846759 +  -4.4  -4.16842   TACCAGCAATTATTC                CTGT TGGC ACAG                 TTTGTTGCAGGTACA  61 119
    Noc_1652 1847658 .. 1847683 +  -2.6  -4.72007   CCCCTACGAATCTAA         CTCACGATAA CTTAGC TTATCGTAGG          TTTATTTTCATACGA  65 420
    Noc_1653 1848469 .. 1848492 +  -2.4   -4.7497   TTCGGGATATGGGGA          TTTCCTGATA CGAT TATCCGGTAA           TTTTTCCTGAATAAC  67 2
    Noc_1656 1851878 .. 1851891 +  -3.9  -3.44517   GCCTCAGAGAATAAG               GAAAA GAAA TTTTC                TGTTGTTAAATCTTC  51 311
    Noc_1690 1891778 .. 1891821 +  -3.7  -3.17723   CCCAGAGATAAACCC CTTGCCAAGTGCCCAAGGC ACAACG GCCTTGAGTAACCGGCAGG TTGAGTTCCGAGTGG  47 101
    Noc_1696 NONE
    Noc_1697 1900903 .. 1900913 +  -2.4  -2.52933   CCATCATGCACCCAC                 CCCC CCT GGCG                 CTTGATGGATTCAAA  38 155
    Noc_1699 NONE
    Noc_1700 NONE
    Noc_1701 1905108 .. 1905120 +  -3.5  -3.51825   TAAGTAGAAGCAAAG                TAAAT TAT ATTTA                TTATAATTCAAATAC  51 38
    Noc_1702 NONE
    Noc_1703 NONE
    Noc_1704 1907859 .. 1907869 +  -2.4  -3.55622   GCAATAAATAATGGG                 GACC ACC GGCC                 TTTGGGCCGGTTCCC  47 147
    Noc_1716 1920729 .. 1920751 +  -8.4  -3.56568   AAACTTTGCTGCGAG           CGCGAGGG CCAACAT TCCTCGCG           TTTCGCCAATAATTG  69 97
    Noc_1719 NONE
    Noc_1720 1926109 .. 1926128 +  -9.2  -2.52543   CCTCCAAACTGATCG            TCTCCGGC CGTT GCCGGGGG             TCAATTCCCAGGGCT  62 94
    Noc_1725 NONE
    Noc_1726 NONE
    Noc_1727 NONE
    Noc_1728 NONE
    Noc_1729 1937494 .. 1937519 +  -3.9  -3.45027   GAGAGATATTTTTAC         GGGGCTAGGAT ATGA AATGTAGCCCC          TATTTGGTGCCCAAT  49 4
    Noc_1730 1938456 .. 1938491 +  -3.2  -5.45802   GTCCATTGCCGCTCT    TGCT-CGATTTGCTCAC GCT GGGCGCGAATCGTAGCC    TTTTTGTTTTCCAGG  85 236
    Noc_1732 1940500 .. 1940518 +  -5.2  -4.18018   CCCGCTTTCAAGCAC             CCCTTGTC TCA GGAAAGGG             TTTTCCCTGGCGGAG  64 239
    Noc_1736 NONE
    Noc_1737 1949536 .. 1949552 +  -4.3  -4.15222   GCCTTGCTGCGAGCG              CGAGGCT GAT AGTCGCG              TTTCTTCAACAAACT  64 89
    Noc_1744 NONE
    Noc_1745 1963069 .. 1963083 +  -3.5  -3.59738   ATGCCCGGAGAGCAG               GACGG TTTGT CTGTC               TTTGGACCTATGCTA  51 378
    Noc_1746 NONE
    Noc_1747 1966607 .. 1966623 +  -5.1  -3.74475   ATCAAAGGACTCATT              GAAGTGA AGC TCACTGC              TTATATTGCGTTTCT  59 132
    Noc_1748 1967639 .. 1967653 +  -4.2  -3.62522   TAATCTCTGGGTTTA               GCACCT GCT AGATGC               TTGTTCCCCGGCTTC  53 38
    Noc_1749 NONE
    Noc_1750 NONE
    Noc_1751 1970352 .. 1970383 + -14.6  -3.05769   TGACGGTTAAGAGCC      AGTTAGGCAGGAAA TTAA TTTCCTGCCTAACA       TCTCTAATTTCGGGC  88 53
    Noc_1752 1971362 .. 1971381 +  -5.1    -3.445   AGCGCCTGCGCCTAA            TTTATGC TTAATC GCATAAA             ATTTTTGCTGCATGG  56 113
    Noc_1756 NONE
    Noc_1757 NONE
    Noc_1758 1980059 .. 1980074 +  -3.2  -3.14463   AAAAGGTTCGATGAA              GAAGAG GAAG CGCTTC               TTCCTCCAAGAAATT  45 70
    Noc_1760 NONE
    Noc_1761 1981728 .. 1981774 +   -24   -4.3586   CACCCAACCCTTTCG TTTTTGAACCCGCATCCATACC GTT GGTATGGATGCGGGTTCATCAA TTTTACTCTCCCTAG 100 101
    Noc_1763 1984992 .. 1985042 + -24.9  -3.54424   TTGTAGGGCGGGAAA GCGCAGCGCATCCCGCC-ATGG ATAAACCG CCTTCGGCGGGATGCGCTGCGC TTTCCCGCCCTACCC 100 92
    Noc_1769 NONE
    Noc_1770 1995310 .. 1995325 +  -6.1  -4.09739   CGATCCCAAAGGTTG              TCCCG CAAAAA CGGGA               TTTTCAGGAGATTCG  68 228
    Noc_1773 1998730 .. 1998741 +  -4.4  -4.47551   AACTTGAAGGGTCCT                CTAG ACCT CTAG                 TTTTCTCACTTCAAT  67 101
    Noc_1775 NONE
    Noc_1776 2004450 .. 2004462 +  -3.4  -4.07568   TCTTACCTAGTTGCC                CTGA TACAT TCAG                TTTTGACGCAAAGAG  59 203
    Noc_1777 2005899 .. 2005912 +  -3.7  -3.39216   TTGCTAGAAGCTTAA               CAGCC TGAA GGCCG                ATTTTTGAGTACCGG  49 79
    Noc_1778 NONE
    Noc_1779 NONE
    Noc_1780 NONE
    Noc_1781 2011115 .. 2011131 +  -6.5  -3.25823   TACGCTTGATTTCCG              GATACGC TTG GCGGATC              TTCATCTCCAGGCGA  54 150
    Noc_1784 NONE
    Noc_1792 NONE
    Noc_1793 NONE
    Noc_1794 NONE
    Noc_1815 2057771 .. 2057799 + -14.6  -3.87815   AAAACCTAAATTAGG        TGCTTGGCGCGA AAGTA TCGCGCCAAGCC        TTTATGCCAATCAGG 100 171
    Noc_1830 2079395 .. 2079410 +  -3.2  -3.05384   CCCTAGGCAATTTTA              CCCCTT ATTT AAGGGA               TTGAGTAACAAGGGC  43 294
    Noc_1833 NONE
    Noc_1834 2084424 .. 2084448 +  -9.9  -3.21416   CATTCCTGGTAAAGA          CACCAGGCCCG TAG CGGCCATGGTG          TTGATAATGGGCATC  70 227
    Noc_1837 NONE
    Noc_1838 NONE
    Noc_1839 NONE
    Noc_1840 2089517 .. 2089533 +  -5.8  -3.32844   AGGTACACTCACTCA              TCCCGG CAGCT TCGGGA              TTCTCAACTGGGGCG  56 174
    Noc_1843 2092228 .. 2092244 +  -3.7  -3.22951   ATATTTCATCACTAT              TAGCC TTGAACC GGCTA              TCTTATAGGCATCTC  47 102
    Noc_1844 2094045 .. 2094057 +  -7.7  -2.98823   GATTGTCAAGGGACT                CCTTG CAT CAAGG                TCTATATAAAGGAGA  61 276
    Noc_1845 NONE
    Noc_1846 2098164 .. 2098197 + -13.1   -3.1585   AAACACTGATAACCC     CGCCCGGCGGGCT TCTAAAAT GGCCTGCCGGGTG      TCTTCAATTCCGTAA  85 391
    Noc_1853 2106438 .. 2106451 +  -2.3  -3.41448   GTGATATAACGGCAA               GAGAG TTAA CTCCC                TAATTTTTTGAATTA  45 303
    Noc_1882 2143543 .. 2143553 +    -4  -3.01712   GTCAGGCAACTGGAT                 TTTC TGT GAAA                 TATTCACAGAACCCC  47 52
    Noc_1883 2144705 .. 2144719 +  -3.5  -3.66615   CTATAGGGAGATTAT               TAGGC TCGGC GCCTG               TTGATATTTTTATTG  54 79
    Noc_1884 2148730 .. 2148742 +  -5.5  -2.67021   TCAGCCCGAGCGGCT                CAGCG CTC CGTTG                CTTAATCTTTAAGAA  49 1
    Noc_1885 2151258 .. 2151278 + -10.4  -3.25823   GGCCATCATCAGCAA           GGCCGC-CC GATA GGAGCGGCC            TTGGTATAAAACGGA  74 481
    Noc_1887 2152396 .. 2152411 +    -6   -3.9941   AAGCGGCTTATCCGC              GCCCGG CCTA CCCGGC               TTTGGTTCTCCCGGG  65 145
    Noc_1893 2161949 .. 2161972 +    -6  -4.57569   AGAGTATCTTACTAA          GAACGAGACG TCTA CCTCTTGTTC           TTTTTGACAGCATGG  74 418
    Noc_1894 2163086 .. 2163130 +  -7.2  -3.06492   TTGGTCTAACTATTC GTTGCAGCTGACCGCCTTCCGC TTC GCTCCAGGCGGT-AGCTG-AAC TCTTACGATAGGTCG  57 43
    Noc_1895 2165154 .. 2165164 +  -3.2  -3.53012   TCATACCATCCAGCA                 TCCG CTA TGGA                 TTTAGACAGACAACG  49 197
    Noc_1897 NONE
    Noc_1898 2167999 .. 2168046 +    -7  -4.05788   AGCTTCTAGCAGCAG TGCCTCCATCGACTCACGGT AAAGCGAA GCACAGAGTTGATGGAGGCA TTTGCTTTAAACAGA  71 173
    Noc_1903 NONE
    Noc_1904 2176723 .. 2176735 +  -6.3  -3.53012   TACGGTAGGATGGAA                TCAGT CAT ACTGA                TTTACCAACCAGAGA  61 274
    Noc_1905 2178376 .. 2178389 +  -2.4  -5.47431   AGTACAGTGCACCGA               GTAC AAGGAA GTAC                TTTTTTATATCTTAC  79 144
    Noc_1906 2179634 .. 2179668 +  -2.1  -3.32844   ATTCGCAGCCAAGGA    CCTTCCTCGC-CCC AACTCAAA GGGTGCCAGGAATG     TTGTGCGCTCAGGAA  45 79
    Noc_1908 2184055 .. 2184075 +  -6.7  -2.84098   CGCACCTAGCCAGGG            GGGGAGGTC AAA GACCAGCCC            TAATTGATTAAAGAG  54 78
    Noc_1911 NONE
    Noc_1912 2190539 .. 2190550 +    -3  -3.14211   GAATGCCATCTTTCA                CTTA TCCC TAAG                 TTAATGACGCCCGCT  45 61
    Noc_1913 NONE
    Noc_1914 2192749 .. 2192761 +  -3.3  -3.78329   CTATTATCTCAGGAC                TGGCG CCT CCCCA                TTTCCCTTGCTAACA  54 103
    Noc_1915 2193864 .. 2193876 +  -6.2  -3.20858   ATATCGGAGAACGAC                CCGC GAGGA GCGG                TTCCTCGATGTGATA  57 133
    Noc_1919 2197000 .. 2197014 +  -8.6  -2.91684   CGAAGTTCATTCTGC               TCCTGA AAA TCAGGA               ATTTGATACTTATCC  62 342
    Noc_1921 NONE
    Noc_1922 2198160 .. 2198174 +  -4.2  -3.23393   AAGATAGAGAAAGAC               GATTGC TCA GCAAAC               TGTTCTAAGATAGCA  47 102
    Noc_1927 2207208 .. 2207222 +   -10  -3.14136   ACTACCAGCACATGC               TCGCCA CCG TGGCGA               TTAAGTAATTCCTCC  70 209
    Noc_1934 2212989 .. 2213045 + -17.2  -4.86731   AGGCCACTGGCGGGG GAACCTTTCCCTAATATTAGCACTCTTA TGA TAAGAGTGCTAATATTAGGGAAC--TTC TTTTATTTAAGAGGA 100 106
    Noc_1935 2213927 .. 2213953 + -10.8  -3.12595   CCGTACTCGCTGACT         AGCCGCTCCTCA AAC TGAGAAGCGGCA         TATTACCTCATTGAA  74 24
    Noc_1944 2228429 .. 2228443 +  -6.4  -3.82084   CTAGCAATCCACGTA               GGTTGT GTG ACAGCC               TTCTTGATATTACCA  63 496
    Noc_1946 2231586 .. 2231604 +   -16  -2.99849   GCGTCACACAATAAG             CCTCCGGC TTT GCCGGAGG             TCCTTTAACTTCTTC  93 181
    Noc_1952 2237628 .. 2237642 +  -4.3  -2.63234   TTGGCAGCTAAAAAT               GGATT CCACT AATCC               TACATTATAATGTTA  45 1
    Noc_1956 NONE
    Noc_1957 2244240 .. 2244250 +  -3.2  -3.12847   TGCCGGCTGAAGTGC                 TGGT GTA GCCA                 TTACCTCTCAAAGTT  45 18
    Noc_1987 NONE
    Noc_1988 NONE
    Noc_1989 2288004 .. 2288016 +  -7.7  -3.64599   TTAATTTTAGTAATG                GCACA AAT TGTGC                TTTAAGGTATGATAC  66 309
    Noc_1990 2289107 .. 2289127 + -11.8  -3.93868   TGCTGTAGTACTTTC            GGGGGGCC GAATA GGCCCCTC            TCTTTCTTTTACACC  95 63
    Noc_1991 NONE
    Noc_1992 NONE
    Noc_1993 2295187 .. 2295207 +  -3.9  -3.45031   TCGAGACGAAAGCGC            TGCGGCAAG ACG CTGGCTGTA            TTCGCTTTTTGAAAA  51 167
    Noc_1995 2298250 .. 2298260 +    -4  -3.90922   TTTTTAGGGACAAAT                 TCAT AGC ATGA                 TTATTTAAACCGCCT  58 135
    Noc_1996 2299547 .. 2299557 +    -4  -3.53091   CAGTATGCTCCCGTA                 TTTG ACG CAAA                 TTTAAGGACAAAGAT  51 207
    Noc_2000 2305809 .. 2305825 +  -5.8  -3.37612   GTTTCCCTAAAAACA              GCACCT TATCT GGGTGC              TTCGTTGGAATTAAA  56 53
    Noc_2005 2313835 .. 2313870 +  -8.3  -3.80893   CCCTGCTTAAAACAA    CTGGTCTGGCGAAAA ATTCAA TTAGCGTCAGACCAG     TTTCCCTTATGCGGT  72 103
    Noc_2009 2319233 .. 2319251 +  -3.9  -2.77523   GAAATTGGAAGCCGG             TTGAGAT TGTGT GTCTCAA             TCCTCTTGATCACAG  44 472
    Noc_2010 2320099 .. 2320112 +  -6.7  -3.95986   TCTAATCTTATCGGG               GATGC AAAA GCATC                TTTCGTTGACTTAGG  66 277
    Noc_2013 2323935 .. 2323951 +  -5.1  -3.23216   TTTGCTTCTCCATCA              GCGGT TTTGACC ACCGC              TTCGTAGTAATCAGC  52 471
    Noc_2016 2328026 .. 2328040 +  -4.2  -3.03474   AACTGGATAAGTCAC               CTGTTC CAG GAGCGG               TATATCATTATGGGA  47 127
    Noc_2018 2329908 .. 2329952 +  -4.3   -3.3506   AATCAAGTCGTTACC CAGCAAAG-GGCGAAAGAGC TGGGTT GCTCCTTCCTCGCTTAGCTG TTGTAACCCTTTAAG  51 408
    Noc_2020 NONE
    Noc_2021 2334893 .. 2334912 +  -3.4  -3.05384   TCAGCCCGACCTAAG            GCCCAAGC GACT GCCTGCGC             TTGGATGAGCGCAGC  43 460
    Noc_2032 2345380 .. 2345397 +  -2.6  -3.41982   TTAATTTCGGCTATT             GGCAAC CTATTC GATGCC              TTCCTTCCTAAGTTT  47 47
    Noc_2036 NONE
    Noc_2037 2348857 .. 2348871 +    -5   -2.8511   TTAATCACTTCTGCT               TTGTCA GTA TGACGA               TGTCCTAGTATACTC  49 37
    Noc_2038 NONE
    Noc_2039 2350246 .. 2350263 +  -2.7  -3.86202   TCAAAAGAAGAAGGA             TTCTGCT TTGA AGGAGAA              TTTAATATAATGGGC  54 185
    Noc_2040 NONE
    Noc_2041 2352195 .. 2352214 + -12.2  -3.28924   TTCCTCCCTAGTCCC            TGGAAGGC GATA GCCTTCCA             TTCTGGGGGGGCATA  81 70
    Noc_2048 2359246 .. 2359259 +  -8.1  -3.32233   CCGCTAGCCGAAACT               GACGG GGGT CCGTC                TATGTTTAATGATTA  67 212
    Noc_2051 NONE
    Noc_2052 2361672 .. 2361685 +  -3.8  -4.07568   AATTTCTGGTGGCTA               CGGA TATCTC TCCG                TTTTCAAAGAGGAAA  59 374
    Noc_2053 2363819 .. 2363830 +    -3  -3.65832   GTACATTATCCCACG                CTTT TTTT AAAG                 TCTTTTCCAACCTTT  51 173
    Noc_2058 NONE
    Noc_2059 NONE
    Noc_2060 2369705 .. 2369717 +  -4.1  -4.41633   TGCGCCGGCTTCGTG                CCAGA ACA TTTGG                TTGTTTTTACCGCTC  67 90
    Noc_2061 NONE
    Noc_2062 2373225 .. 2373238 +  -2.4  -3.37648   TTACCTACCAGGACA               GGTT TTTTAC AACC                CTTTGTTATTTCTAT  45 373
    Noc_2065 2375898 .. 2375908 +  -6.8  -3.14132   GCAATACCAGCATCG                 GTCG CAG CGAC                 TTGCTAACAACACCG  59 62
    Noc_2066 2378774 .. 2378807 + -11.8  -3.91294   ACCCCCAACCCTTCA     GGCGCACCGGAAC AAGGAATAA GTTCCGG-GCGCC     TCTTTATTTCGTTTG  95 109
    Noc_2068 2380125 .. 2380147 +  -2.1  -3.09492   ATTAATGCGAACTAC          TATAC-TAGC CAGC GCTACGTGTA           TCTTGGAGTTCCGAG  42 161
    Noc_2073 2382964 .. 2382978 +  -7.8  -2.81966   AGCGCCATTGAACTC               CGCCCT AAA AGGGTG               TCTAATGACGTTTCC  59 218
    Noc_2074 NONE
    Noc_2075 2384698 .. 2384717 +  -4.9  -2.52464   TAATTTTAACCTCCA            GGAGAGG CACTTT CCTCCCC             TGGCTTCAGCCAAGA  47 38
    Noc_2076 NONE
    Noc_2077 NONE
    Noc_2078 NONE
    Noc_2079 2389841 .. 2389856 +  -3.3  -4.07107   ATACCGAAACTCTTT              TACGA ATAGTC TCGTA               TTTATAATCTCTTGT  59 88
    Noc_2080 2390595 .. 2390609 +  -4.2  -4.03179   AATTTAAGCGAATAA               GCAAAG TAG CTCTGC               TTTGCTTGTGCTATC  61 26
        nadE 2410094 .. 2410104 +  -4.6  -3.87815   AACATCATATTAATG                 GGGG GTC TCCC                 TTTATCGCCCTCCAC  60 165
    Noc_2102 2417262 .. 2417297 +  -6.3  -2.79679   ATAAAGAGCAGCCCG   GCA-TTTCGGTACGGGC GCCA GCCT-TGCCGAAAGTGC    TGTAGTAGCCCTCTT  51 523
    Noc_2104 2420502 .. 2420516 +  -4.2  -3.33737   CACGAAAGCTAAGAA               GCCGTT TAA AAAGGC               TTCTCACCGTTACTG  51 151
    Noc_2106 NONE
    Noc_2107 2424362 .. 2424372 +  -8.2  -3.58522   GTCAGGGACTCCAGC                 GCCC GAT GGGC                 TTTGAGCATGATCGT  69 388
    Noc_2113 2431646 .. 2431659 +  -3.1  -3.46234   CTTCGGGTCGGCCTG               TTCGT CTCA ACGGA                TTCGTTCTAGCATTT  47 2
    Noc_2114 2434201 .. 2434215 +  -5.8  -3.02613   AATGCACGATAGTTT               GTTATA GGA TATAAC               TCTAGTTTAAAATTT  52 19
    Noc_2123 2446954 .. 2446973 +  -6.4  -2.80113   CTCCTCCAAGGTTTT            GGAGATTG GCCG CAATCGCC             TATACTAAGGTGCTC  54 46
    Noc_2124 NONE
    Noc_2125 NONE
    Noc_2126 2450248 .. 2450261 +  -2.4  -3.70773   ATTAAACAGGCCACT               TCTC AGAGTA GAGA                TTATTCCCTGTGCCC  50 53
    Noc_2129 2454529 .. 2454544 +  -4.6  -3.14132   CGTAATTGCCACGGC              CCCAAG CAGC CATGGG               TTACTCAAAAGGCCC  49 318
    Noc_2131 2458841 .. 2458861 +  -3.9  -5.09426   GCGCACTCAGTCCTA            AATGGGTGG CTA CTACCCGTA            TTTTTTGCCCTTGCC  79 370
    Noc_2137 2466165 .. 2466200 +  -9.8  -3.05463   TATTATGGTTGCCAA    GG-TCGTTTACCCTAGC TTT GCCAGGATAAACGAGCC    TTCAATAAACGCGGT  70 499
    Noc_2143 2474997 .. 2475010 +  -3.7  -3.96327   TATCCTTGGGAACAG               GGACG CTCC CGCCC                TTTATCCTGGCCACT  56 60
    Noc_2144 2477977 .. 2477987 +  -5.4  -3.02144   CCCCGCCCCGATACC                 GTTC TGG GAAC                 TGTTCGCCAGAATAA  50 377
    Noc_2147 2480437 .. 2480451 +   -10  -3.25918   ATTTCCGCTTGACCC               GGGGAA GAA TTCCCC               TGTCTTTGAGCATTA  70 218
    Noc_2150 2482841 .. 2482853 +  -4.7  -2.87564   GTGAGGGCGGGCAAT                CCGCC TCC GGCGC                TCTCTGGGAACCTAA  47 176
    Noc_2171 2509708 .. 2509730 +  -4.8  -3.18738   CCGGCCTGAAAATGG           CGAACATACG CAT CGTATATCCG           ATTTTCCTCCTCATC  49 443
    Noc_2187 2527519 .. 2527544 + -10.3  -5.48054   TCTTAATAGAAAAAA         AGGGCCGGCCT TTTT GGGCTGGCCCC          TTTTTTAGTTTTAAT 100 41
    Noc_2194 NONE
    Noc_2195 2538994 .. 2539006 +  -3.3  -3.03124   GTTTACGTTGTCAAA                GCGCA TCG TGAGC                TATTGCCGCATCCAG  45 88
    Noc_2196 2541401 .. 2541427 +  -7.3  -3.17763   TGCCTGCAATCTGAA         TTCCTGACCTT GCCCA AAGGTCCGGGA         TTCGTCGAATATCCA  59 51
    Noc_2197 2541885 .. 2541904 +   -15  -2.75844   TTCTCTGTAACTGTT            CCGCCAGC TAAA GCTGGCGG             CTTTCCACTGCACAA  90 15
    Noc_2204 2549248 .. 2549272 +  -9.9  -4.15222   CGGTAGAAAAAGAAA          GAGGGGGGCGG AAG CGGCCCTTCTC          TTTCTTAAAAAGCAT  83 141
    Noc_2212 NONE
    Noc_2213 NONE
    Noc_2214 NONE
    Noc_2215 2559450 .. 2559461 +  -3.6  -3.26471   GGCCACGGAAGGGTT                CCGG CAAA TCGG                 TTAGTATGCGCCTGC  47 10
    Noc_2216 2560983 .. 2560993 +  -5.4  -3.44146   CCAGCGATAAAAGGC                 CTTG CTG CAAG                 TTGCTTATCGAGCAG  56 375
    Noc_2218 2563387 .. 2563408 +  -2.1  -3.91897   CCTATGGCCAAAAAA           GTCGCGGGT CAAC GTCCTCGGC            TTTCTCCATCCCCAA  53 154
    Noc_2219 NONE
    Noc_2220 NONE
    Noc_2221 2566938 .. 2566950 +  -9.1  -3.00022   ACTTACTCTATCCCC                GCGAG CGG CTCGC                TATCTGTCAGCTGCG  67 45
    Noc_2223 NONE
    Noc_2224 2569908 .. 2569925 +  -8.5  -4.65182   TAAATTACGCGGGGC             TGGTTAG CAGC CTAACCA              TTTGTTTAGTTTATA  84 165
    Noc_2225 NONE
    Noc_2226 NONE
    Noc_2228 2574066 .. 2574080 +  -7.2  -3.85698   GATAAAGAGCACAAA               TCTATG CCA CATAGA               TTTCTAAAGGCAAGA  68 72
    Noc_2230 NONE
    Noc_2231 2579722 .. 2579739 +  -3.3  -4.01381   CTGAATATGATGAAA             CCCCTCT TGTT GGAGGGA              TTCTTTCAGTTCCGT  58 104
    Noc_2233 2581242 .. 2581255 +  -2.4  -3.32202   ACTTAAAACCTAAAG               CCAA ACAACC TTGG                TCTTCTCTGCAGGTA  45 475
    Noc_2234 NONE
    Noc_2235 2582692 .. 2582713 +  -2.9  -3.30619   ATATCTGTTTCTTTA           TCCCTACAG CCGT CTGAAGTGA            TTCTCCCAGCTGCTT  47 126
    Noc_2237 2584833 .. 2584868 +  -7.4  -4.15453   GAACGCACCCCCCAG    CGAGCGTGCGAAGCGT AGCG GCGCATCGAGCGCTAG     TTTTACCATGAATTC  73 225
    Noc_2240 NONE
    Noc_2241 NONE
    Noc_2242 2588514 .. 2588525 +  -7.2  -4.19238   AATTATTTTTAATTA                CCCG TCAA CGGG                 TTTTGAAATTCACCG  71 155
    Noc_2243 NONE
    Noc_2244 2592283 .. 2592299 +  -5.1  -3.26947   CTGCGGATGGGGATA              TCAAAGC GGT GCATTGA              TTGATATGGAAATTA  52 272
    Noc_2245 2592722 .. 2592746 + -16.5   -3.4252   TCCCCCATCAATAGG          GGGCTGTCTCA CCA TGAGGCAGCCC          TTCTGCTCCCTGAGA 100 155
    Noc_2246 2594453 .. 2594467 +  -2.8  -3.10775   AAAATGGAAAATATC               CAAAAG TAG CATTTG               CTTTTAGGTGGACGT  43 4
    Noc_2247 2595549 .. 2595565 +  -9.5  -3.30619   TCAGGCTGTATTTAC              CTAACCA TTT TGGTTAG              TTCTAGAAGGTACTT  73 281
    Noc_2248 2597241 .. 2597261 +  -6.8  -3.61398   AACTAACTGCTCAAT            GCCGTCAT GGGAA AGGACGGC            TTCTTCCCCCGCCGC  63 199
    Noc_2251 NONE
    Noc_2252 2601975 .. 2601988 +  -3.8  -4.63218   TTGGCAACCTTCAGG               GGTG AGCCGC CACC                TTTTGTTCCAAGAGA  67 21
    Noc_2262 2609503 .. 2609515 +  -9.1  -2.69964   AAGCTAGACCGAGTT                GCCCA CGA TGGGC                TGATATCCTTGCAAG  64 92
    Noc_2263 NONE
    Noc_2264 NONE
    Noc_2265 2614510 .. 2614522 +  -2.7  -2.67512   GCTTAAAAATAAATT                GAAAG GAA TTTTC                TAAATTTAAATCTCT  41 10
    Noc_2266 NONE
    Noc_2267 NONE
    Noc_2268 2616628 .. 2616643 +  -7.5  -2.50816   CCCTGGGGCGAGCCC              GGGCG CAACCC CGCCC               ATTGGTGCGTAACGG  56 249
    Noc_2270 2618389 .. 2618399 +  -2.4  -3.21747   GGCCGCATTCGCTCA                 GAGG AGA CCAC                 TTGCTCATGAACTAC  43 5
    Noc_2271 NONE
    Noc_2272 NONE
    Noc_2273 NONE
    Noc_2274 NONE
    Noc_2275 2625479 .. 2625512 + -13.2  -2.57931   CTAGGAATTAAAACA     GTAGGGCGGGAAAGC TCAGC GCAT-CCCGCCCTAC     CTTATAAAAACTCAC  80 43
    Noc_2278 NONE
    Noc_2279 2630587 .. 2630605 +  -4.4  -2.61548   GTTAATTGAATTTCT             CCCCCAAC TCC GTGAGGGG             TAGCTTCTAATAGAC  45 280
    Noc_2286 NONE
    Noc_2287 2640934 .. 2640949 +  -4.8  -3.22475   CATGACTCATTTTAA              TTTTGT TCCT ACAAAA               TCTTATCAGCCTAGC  52 36
    Noc_2292 2646445 .. 2646469 +  -2.8  -3.72576   TCCCAAGTGGTAAGG         CGTGCGCCTTG CAAC CAAGGC-CGGG          TTTCATCGGCAAACA  53 464
    Noc_2295 NONE
    Noc_2296 2650017 .. 2650047 +  -6.7  -3.43676   CAATGAAAAATTGCC       GCAGCTGCCACCG ATACC TGGTGGCGGCAAC       TTGTACCTTGATACC  61 349
    Noc_2339 2684713 .. 2684727 +  -2.9  -2.71712   AAGCTGATTTTTCCA               TAAGT TTTTT ACTTA               ATTTAGGGAAAACCC  41 34
    Noc_2340 NONE
    Noc_2341 NONE
    Noc_2342 NONE
    Noc_2343 2687981 .. 2687991 +  -6.8  -2.89509   TTTATCCGTACTCAC                 CCAC TAG GTGG                 ATTCTCTTGTTAGCA  56 76
    Noc_2344 NONE
    Noc_2345 2690616 .. 2690638 +  -5.4  -4.11692   GAAGAATAACCGCTC           CAAGCCGGGC TAG GCTCAGCATG           TTTTCCAAATGGATC  65 271
    Noc_2353 2698354 .. 2698385 +   -16  -3.18274   CGCATACCTCCTGCT      GAATCCTCCGAAGC AGCG GTTTCGGGGGATTC       TTCAGTTAAAGTCGC 100 89
    Noc_2380 2728519 .. 2728534 +  -4.6  -2.94726   AGGAAAGAGCGTACT              CCCCAT TTAA AGGGGG               TCTGCTATTCTGGAG  47 59
    Noc_2385 NONE
    Noc_2386 NONE
    Noc_2387 NONE
    Noc_2388 2737363 .. 2737375 +  -7.7  -2.69471   ACGCTTTAAATTGCA                CGCAT ACC ATGCG                GTTATCTCCGGGTGC  58 451
    Noc_2411 NONE
    Noc_2412 2759623 .. 2759660 +    -4  -2.82668   CCGCACGAGGAGCAC  CTGCTGCCCC-GCATTGG AACG CCCG-GCTGGGGCTGCGG   ATTTGAGCTTTGCAG  46 95
    Noc_2413 2760594 .. 2760628 +  -2.8    -5.055   GTGACTATAGTGATA     TGGGAGAGGGGAAA GAATCGA TTTCAGCGCTCCCA     TTTTTTCCAAGTTGC  72 92
    Noc_2414 2761556 .. 2761571 +    -4  -3.64703   ATGGCGCTGGCGCTT              TCGAGA TCGC TTTCGA               TTTCCATCGCCACGA  53 267
    Noc_2416 2763354 .. 2763375 +  -2.1   -4.6644   ATCCGATTGGTACGG           CGGCGAGAA AGGA TGCGCGCTG            TTTTTGGCGTATCTT  63 259
    Noc_2417 2765135 .. 2765147 +  -3.3  -2.82635   GATATTCTTGGTTTG                CGAGC ACA GGTCG                TCTGGTAATAGGCGT  44 5
    Noc_2418 2767198 .. 2767213 +  -7.6  -2.57132   GAAAAGAGGGATTGA              GCAAAG ATTT CTTTGC               ATTATAGCGAAGGGG  56 237
    Noc_2428 2776053 .. 2776075 + -19.2  -4.90869   CCCTTTTTAATCCCT           GGCAGCCCCT AAA AGGGGCTGCC           TTTTTCATTCATAAT 100 149
    Noc_2429 NONE
    Noc_2430 2778473 .. 2778490 +  -4.1  -3.45945   TAAACGTTAGCTTAT             TGGC-GCC CAC GGCAGCTA             TTCGTTCTCCCTGCA  51 274
    Noc_2435 2783479 .. 2783506 +  -2.6  -3.14132   TCCACTGAGAAAACC        GGTGCGCGA-ATC ATC GAGCTCCCGCGCC        TTCCTGACCAGAGCA  43 524
    Noc_2438 2785475 .. 2785486 +  -5.8  -4.78107   AGCTAATTTTCTTAT                TCCC CGCT GGGA                 TTTTTCCTCCTGGTG  78 169
    Noc_2442 NONE
    Noc_2443 NONE
    Noc_2444 2790170 .. 2790180 +  -6.8  -3.91897   AGCTCCACCAGATTT                 CTGG CCG CCAG                 TTTCTCCATCACCCG  68 88
    Noc_2446 NONE
    Noc_2447 2793610 .. 2793621 +  -4.4  -2.64616   GCATTACCATGCAAC                TACC CGCA GGTA                 TCCTATAACTCGGAC  45 6
    Noc_2448 2794605 .. 2794619 +  -4.2  -2.78996   CTTCCTAGGCAACCA               CCGG CGACCTA CCGG               ATTTACGTAAGCCTC  46 72
    Noc_2450 NONE
    Noc_2451 NONE
    Noc_2452 2799178 .. 2799189 +  -5.8  -3.67976   GGCCAATACGAATAG                CGGT AGCA ACCG                 TTTCCGGTTGGTCCA  60 452
    Noc_2456 2804088 .. 2804101 +  -2.3  -4.63218   TGATACAGGAATAAT               GGCAG CAAA CTCCC                TTTTCTTAGAGAGCG  66 519
    Noc_2467 2814654 .. 2814667 +  -5.3  -2.95298   CCCACAAAACAACCC               GGTAA TAGC TTACC                TATATACTCCCTACC  49 187
    Noc_2474 2819864 .. 2819879 +  -3.2  -3.62756   GAACTTCTTCAATCT              GGTCTG GTGC CATACC               TGTTTGCTTTGCAAT  51 286
    Noc_2483 NONE
    Noc_2484 2831415 .. 2831426 +  -2.2  -3.18383   AATTGGCTGAAGCGC                CTGG AACC CTAG                 TTAATACATGCCCGT  43 14
    Noc_2492 NONE
    Noc_2493 NONE
    Noc_2494 2841127 .. 2841141 +  -3.5  -3.15212   TGGCCTAGATGGTTC               CTTCC GCTAG GGGAG               TTGAATATGCTGCTT  47 16
    Noc_2495 NONE
    Noc_2496 NONE
    Noc_2497 2844079 .. 2844095 +  -2.2  -4.00348   TATCGGGTGGCGCTG              CTCTAG ACGAG CTTGAG              TTTCATTCATTAAAA  54 483
    Noc_2504 2850382 .. 2850422 + -17.1  -3.70709   TGTTGGGTCTTCGCG  CTTACCTGTATTTGCGTGC CCC GTCTGCAAATACAGGTAAG  TATTTCTTCGCTACT 100 202
    Noc_2512 2861570 .. 2861582 +  -7.7   -2.9155   CCTATGGCGGCAACA                GCCAA GAC TTGGC                TATCCTCTTGGGCCA  58 204
    Noc_2521 2871670 .. 2871696 +  -2.4  -2.87404   CCTCCAGAAATAATA         CTTTTAAGAT GTCATTA ATCCTAAAAG         TATACTCCTTCATCT  41 288
    Noc_2525 NONE
    Noc_2526 2875563 .. 2875576 +  -2.4  -4.64598   TGTAAGTCGGTTAAC               CACA TCTTCT TGTG                TTTTTACGCTGGTTA  63 297
    Noc_2527 2879634 .. 2879647 +  -4.5  -3.13073   CCCGGACTGCGAAGC               CTGTC AATA GGCAG                TCTCTTCGTGCCCGT  49 16
    Noc_2528 2880981 .. 2881001 + -12.6  -3.02211   ATCATCAATCAACAA            TAGCGGGC ACTCA GCCCGCTA            TCTCATTTACAATTC  80 45
    Noc_2530 NONE
    Noc_2531 2884560 .. 2884573 +  -2.5  -2.72977   AAGCAAAAAGTGGTT               TTTAT TAAA ATAAA                TAGTATATCTCCACT  39 80
    Noc_2532 2885604 .. 2885627 + -16.8  -3.04398   ATCATCCAACCATCC          GATGAGGGCC GCCA GGCCCTCATC           CTTTTCCGAGGCACC 100 41
    Noc_2533 NONE
    Noc_2535 NONE
    Noc_2536 NONE
    Noc_2537 2889480 .. 2889501 + -10.2  -2.57013   CGGATTAAGCATAGC           GTATCCGG CAAAAT CCGGATAC            TCACTTCAGTTCGAC  70 160
    Noc_2538 NONE
    Noc_2539 2890287 .. 2890310 + -10.2  -3.09648   ATGTTTTATAAAAAA          AGCGGGACCT GAAA GGGTCCCGCC           TCTTAACCTCTGTTA  73 162
    Noc_2541 2891933 .. 2891949 +  -3.6  -3.57462   ACTCCAAGCACCTTG              GCGATC TGCTT GAGCGC              TTTGACGGTCCCCTC  53 521
    Noc_2547 2896909 .. 2896924 +  -4.7  -3.72374   ACCTATGCTTCTGAA              GCAGA AAACTC TCTGC               TGTTTATTGCTGACG  59 41
    Noc_2548 2898191 .. 2898203 +  -6.3  -3.42366   TGACTATTTGCGGAG                GAATG AGC CATTC                TTCTAAGGTTTTGAG  58 267
    Noc_2550 2901670 .. 2901708 +  -6.6  -5.06816   GGTTTGGCGATAGTT   GATGATATGGTCTGCTCC CAA GGAGCAGGCAAGTTCCTC   TTTTTCTTCGCAGCT  90 477
    Noc_2574 NONE
    Noc_2575 2930308 .. 2930323 +  -6.8  -2.86343   TGATGTCGTAGGCTC              TCCGCT ACTC GGCGGA               TATGCTCATTGACCT  56 82
    Noc_2578 NONE
    Noc_2579 NONE
    Noc_2580 NONE
    Noc_2581 2935616 .. 2935630 +  -4.2  -3.50808   AATACCCGCTGTTCA               GGCACT AGC AGTTCC               TCTTCTTCTACTGAA  51 143
    Noc_2583 NONE
    Noc_2584 2938055 .. 2938069 +  -4.3  -4.11216   TCAATAGGAACGCCG               GATAG CTCTT CTATC               TTTTCAAGATAGAGA  62 182
    Noc_2593 2949828 .. 2949842 +  -2.8  -3.68988   GGAATAATACCCTGA               TTCCAG GAA CTAGAA               TTATATTACATCGAG  52 34
    Noc_2594 2950219 .. 2950231 +  -3.3  -4.19371   GCATCTTAACTCTAT                CTCTC TCC GTGAG                TTTATTCGGCCTTTC  59 54
    Noc_2595 2951145 .. 2951172 +  -2.8  -2.72537   CGCACTCTCGCTGGA        GGGAATTAAACA TCCA TGTTTAATTCAA         ATGCTTTTTTTCTCA  41 344
    Noc_2596 NONE
    Noc_2597 NONE
    Noc_2598 NONE
    Noc_2600 2954203 .. 2954221 + -13.1  -5.08824   GCGCAGCTAAAAAAG             GGGCGCC ATAGC GGCGCCC             TTTTTTAGCTGCAAG 100 31
    Noc_2604 2958526 .. 2958544 +    -6  -2.94099   ATATCTGTCTCTCAT             GTATAGCT AGC AGCTAAAC             TCTCTACTAAGGGAG  52 16
    Noc_2605 NONE
    Noc_2606 NONE
    Noc_2607 NONE
    Noc_2608 2963946 .. 2963959 +  -2.4  -3.58854   TGAATATATTGATCT               GCTT CTATTT AAGC                TTGTAATTCTCCTTC  47 247
    Noc_2609 2964387 .. 2964423 + -17.4   -4.2092   GATAATATTCCTTTG    AGAAGAGGCCGACTCT AGATA GGAGTCGGCCTCTTCG    TTCTTTCTACTTTTC 100 43
    Noc_2610 2964705 .. 2964724 + -16.4  -2.80438   AAAAACGCCGCGGCC            GCGGCGGC AGAC GCCGCCGC             TAATTGGCTATTTAG 100 3
    Noc_2611 2966994 .. 2967025 +  -6.5  -3.92075   CAGCACATCCGTCCG      CCGCGCTACGTGGG GGGCG CCCACGGAGA-CGG      TTTCTCCATGCCAAT  65 253
    Noc_2613 NONE
    Noc_2614 NONE
    Noc_2615 2972174 .. 2972192 +  -4.5  -4.22883   CCTGCCGCCGAGCCT             GCTCTAG CTGCT CCAGAGC             TTGTTTTAGCTGGTG  64 349
    Noc_2619 2976212 .. 2976243 +  -8.8  -4.54727   CTAAATAGAGGTAAA      GTCTCGCCTGGCA TATGGCT TGC-GGGCGAGAC      TTTTCATTTCCCCAG  86 264
    Noc_2620 NONE
    Noc_2621 NONE
    Noc_2622 NONE
    Noc_2623 NONE
    Noc_2627 2982610 .. 2982622 +  -3.3  -3.61517   CCTTGTGCCCTAATC                GCTCC GTA GCAGC                TTCTTCCAAGGCGAT  51 374
    Noc_2635 NONE
    Noc_2636 2991463 .. 2991477 +  -2.1  -3.72231   CACAGACTGGCATGA              CC-GCA TTCC TGCAGG               TTATTAAGTATCTAG  50 4
    Noc_2637 2992846 .. 2992862 +  -3.6  -3.68261   TCTTCTCCCTAAGGA              GGCGGT AGATG GTCGCC              TTTAAGCTATTCTAA  54 4
    Noc_2638 NONE
    Noc_2639 2994868 .. 2994880 +  -3.3  -3.69461   AAATTCGCCCTAGAT                CTGGT ATA ACCCG                CTTTTTTACATTCAT  54 52
    Noc_2640 NONE
    Noc_2641 2995392 .. 2995409 +  -6.2  -4.57073   AGTTTCCTCTAAAAA             CCCGTC TTTTCT GGCGGG              TTTTTAGAGGGCATC  78 58
    Noc_2643 2997433 .. 2997446 +  -2.4  -2.52896   GGAACCAAAGAATAA               GGAA AGGAAA TTCC                TACATTGAAGGATAC  39 142
    Noc_2644 2998499 .. 2998512 +  -2.3  -2.89421   GACGGAAACTTCCCA               GGAGC CGGT GCTAC                TATGATGGTTCTTAC  40 7
    Noc_2645 NONE
    Noc_2646 NONE
    Noc_2647 NONE
    Noc_2648 NONE
    Noc_2649 3002875 .. 3002889 +  -5.6  -3.85698   TTCTTGGCATCTGCG               GCGCTC TAG GAGCCC               TTTGTACGCCACCAG  61 85
    Noc_2651 3004509 .. 3004545 + -11.8  -3.33696   GTTAGGCGTACGTAA   TC-CCAGGTCTTGGT CAGCAACC ACCAAGACCTGGCGA    TTCGTTCGGGAAGCC  82 49
    Noc_2667 3024115 .. 3024128 +  -5.3  -3.84451   TTAAAGATAAGTGGC               TCTTC CGGG GAAGA                TTTCCGTTTAACCCG  61 255
    Noc_2669 NONE
    Noc_2670 3026488 .. 3026502 +  -4.2  -3.14132   TGAATTCAAATTCTG               GCCC ATAAACG GGGC               TTCCTAACAACCAGG  47 232
    Noc_2672 NONE
    Noc_2673 NONE
    Noc_2674 NONE
    Noc_2675 NONE
    Noc_2676 NONE
    Noc_2677 3033527 .. 3033546 +  -2.9  -3.60048   TCTAAAGGATCATGT            CGGAGAAG CATTT CTT-TCCG            CTTTTTTAAAGAGCA  49 100
    Noc_2678 NONE
    Noc_2679 3036501 .. 3036511 +  -4.6  -2.98866   CGGCTAAAGAAATAA                 TGCC GCC GGCG                 GTTATTTACCTATGA  47 145
    Noc_2680 3037421 .. 3037440 +  -2.8  -3.36518   GCCAATTTATCGGCG            GTTACCAA AATA TAGGTGAC             TTATGCGGATTTTAC  47 11
    Noc_2681 3038235 .. 3038252 +  -8.4  -2.81173   TCTCAAAACAGATTA             CCTCGG GGTTAA CCGAGG              TCTGATGCAATTGCT  60 434
    Noc_2683 NONE
    Noc_2684 NONE
    Noc_2685 3041637 .. 3041656 +  -4.4  -3.20361   CCTCGGCTCCACCAA            TGTTTTTT ACTA AGAAAACA             TTGACTTACCATTTT  49 193
    Noc_2686 3042873 .. 3042892 +  -3.4  -3.15579   GAGCACAGCTACAAG            CCTCCCCC TTTA GGACGAGG             TTCATGACGGGTTAG  47 13
    Noc_2687 NONE
    Noc_2688 NONE
    Noc_2689 3049714 .. 3049726 +  -3.5  -2.78422   AAATAGAAAATACTA                TAAAA TAA TTTTA                TCCTTAAATATCTCT  44 157
    Noc_2690 3050546 .. 3050559 +  -6.7  -2.71144   ACCATCATAAAAAAA               TCGCA CCGC TGCGA                TGGTTAGCGCAAATA  53 117
    Noc_2691 NONE
    Noc_2692 3052110 .. 3052121 +    -3  -4.38141   CCCCTGGGCCGGCTT                GAAT ATGA ATTC                 TTCTTTTCTATGGGC  62 313
    Noc_2695 3054126 .. 3054145 +  -5.1  -3.97368   AATTAGAGGTTGAAT            CGATTAA AGCGTA TTAATCG             TTTATAACTTCAACC  61 9
    Noc_2696 3054891 .. 3054922 +  -7.3  -2.71011   TAAAGTCCTAGGCAG      GAGAGGGGGAA TCCACACAAC TCCCCCCTCTC       TCCTTACCAACCACT  55 81
    Noc_2697 NONE
    Noc_2698 NONE
    Noc_2699 3059432 .. 3059489 + -12.2  -2.79842   TACCTTTTCTCTCCC CCCCCTGGTGTAAGCGATAAAGCT GCAACCATAA GGTTTTATCGCTTACACCGAAGGG TGGTTAATCGCTCTT  79 99
    Noc_2702 NONE
    Noc_2703 3063106 .. 3063117 +  -5.8  -3.03124   GATGGGAGATTGCTA                CGGA ACGT TCCG                 TCTTAAAGCGTCGGC  52 106
    Noc_2707 3070631 .. 3070653 +  -7.7  -2.78868   TTCCTTTGCTCGAAA           TAGCACTCC CGGCA GGAGCGCTA           TACTTCCCTGTATTC  59 145
    Noc_2708 NONE
    Noc_2709 3074911 .. 3074933 +  -9.1  -5.93809   TTCTTTGGCCTTTAA           GCCTCGCGA TGATT TCCCGAGGC           TTTTTTTTATGCAAC 100 287
    Noc_2712 3078167 .. 3078219 +  -4.7  -4.13767   CGGCGGCTCTAGCGC CA-ACGCCCGC-GCGGCGTCACGGT AGTAC ACCGGCACACCGCTGCCGGCGACTG TTTTGAGATAGACGC  62 511
    Noc_2714 3079816 .. 3079833 + -12.7   -4.8543   ACTCAGCTCTAAAAA             GGCCACC CAAA GGTGGCC              TTTTTATGGAGGTTA 100 50
    Noc_2716 NONE
    Noc_2717 3085225 .. 3085242 +  -5.5  -4.25056   TACAGCTTCGATAAA             TGGCGCA GGAT TGTGCCG              TTTCTTCCTCCGCTG  67 381
    Noc_2721 NONE
    Noc_2722 NONE
    Noc_2723 3094112 .. 3094123 +    -3  -3.11999   GGCTCTATACTTTCG                TTTG CAAG CAAA                 TTAACTAGCTTTCAT  45 268
    Noc_2724 3094616 .. 3094641 + -16.2  -2.73681   CCTTGCCCTTTTCCT         GGACGCTGGC TTATAC GCCAGCGTCC          TCATTCCAATCGATG  90 45
    Noc_2729 NONE
    Noc_2730 NONE
    Noc_2731 3101263 .. 3101287 + -10.6  -3.59315   CAGCGGTAAAGTAAA          CGGCGCCCCC TCTCC GGGGGCATCG          TTTAGAGCTAGTTCG  79 86
    Noc_2732 3102842 .. 3102872 +  -3.1  -2.95521   CCAAGTACAGCTACT       CCATCCAACCCGT ATTGC GCCGGTGGGAAGG       TGTGCTTACTATAAG  43 45
    Noc_2733 NONE
    Noc_2734 3105800 .. 3105810 +  -3.2  -4.18948   AGTCACTATCTCATC                 TTGG GAG CCAG                 TTTCCTTATTTGTAT  60 236
    Noc_2745 3113761 .. 3113800 +  -9.5  -3.96298   CAATTTTCAATCATA G-AG-AGGCAACCCACG GCTTAATG CGTGGGTTGCCTGCTGC  TTTAGTTACTCGCTC  80 103
    Noc_2749 3119262 .. 3119272 +    -4  -4.38092   CAGCCGATAATATCA                 CTAT AAT ATAG                 TTGTTTTCCTTGTTC  65 77
    Noc_2752 NONE
    Noc_2753 3126224 .. 3126240 +  -2.9  -3.09968   AAACACTACTAAGGA              GTTTCCA TTA TGGCGAC              TGTTCAGCTTCCCTC  43 39
    Noc_2754 3127306 .. 3127320 +  -4.2   -2.8169   GAAGAAAGCCAAGTA               GGGGAA ATA TTGCCC               ATGTTTTCAGATTAT  46 25
    Noc_2755 3128063 .. 3128077 +  -8.5  -3.57144   TTAATTTACTGTTCA               CCGCC GCACA GGCGG               TTTAGAAATACCAAG  69 162
    Noc_2756 3128423 .. 3128437 +  -8.5  -3.53012   AAAAGGGGATGTTCA               CCGCC GCACA GGCGG               TTTAGAAAGAAGCAA  69 49
    Noc_2757 3130445 .. 3130467 +  -7.6  -2.92449   CATTTCCTCCTCTTG           GCTATCCCGC ACA GCAGGACAGC           TGTGTCACATCTTTA  59 115
    Noc_2760 3132923 .. 3132934 +  -3.6  -5.03747   CTCGTTGCCGATCCT                CCGG TAGA CTGG                 TTTTTTAAAGGATTT  74 332
    Noc_2762 NONE
    Noc_2763 3135494 .. 3135515 + -15.9  -3.15544   ATCTTCTTGACCTCC           TCCCCTCCC TAAA GGGAGGGGA            TTCCTACAGCTAGAC 100 40
    Noc_2769 3142663 .. 3142690 + -24.2  -5.40072   CTGGAGTAGAAACAG        CCCGCCTGCCGC CAAC GCGGCAGGCGGG         TTTTTTTGCGGGCGC 100 60
    Noc_2770 NONE
    Noc_2771 3146448 .. 3146482 +    -2  -2.87344   CCATGAGTCGCGCTG    CCTCT-TCACCGCCG CCACCA CGGCGGGGCCAGAGC     TATATGGCCCAGGTA  40 42
    Noc_2772 NONE
    Noc_2773 3149376 .. 3149390 +  -8.6  -4.38712   CTCATGAGAGGGGCG               CCTTGA ACA TCAAGG               TTTTCTGAGGGTGCC  81 72
    Noc_2775 NONE
    Noc_2776 3153934 .. 3153944 +  -5.4  -3.60296   TCTCTAGCTCCTTGA                 TCCA AGC TGGA                 TTTCCCATCAACATC  58 486
    Noc_2787 3163089 .. 3163111 +  -5.7  -2.90194   AGGAAAGCCTTGGCT          GCTAGGATTA TCGT TAA-CCTAGC           TGTCGTTCAAGAACT  50 76
    Noc_2788 NONE
    Noc_2789 NONE
    Noc_2790 NONE
    Noc_2791 NONE
    Noc_2792 3166769 .. 3166779 +  -2.6  -3.39892   GTACAATTTTTATCT                 TTAA CCC TTAA                 TTATGGCATGTTTTT  47 22
    Noc_2793 NONE
    Noc_2794 NONE
    Noc_2795 NONE
    Noc_2796 NONE
    Noc_2797 3170576 .. 3170591 +  -3.2  -3.44206   GCATGCTCGAGTACT              TTGCCG CCAC CGGGAA               TTATCATGACTGTTG  47 1
    Noc_2798 NONE
    Noc_2799 NONE
    Noc_2800 3173076 .. 3173091 +  -2.6  -4.21142   CTACCCCATTAATTT              TTCTTG AAAT TAAGAA               TTTCTCTCTTCCAAT  60 29
    Noc_2801 3174852 .. 3174881 +  -2.8  -3.33162   TACCGAGTGCTTAAA       TTGCTCTTGTTC TTCTTC GGTCAGGGGCAA        TTCTACGATACGCTC  47 276
    Noc_2803 3177100 .. 3177119 +  -7.8  -5.23316   GAACGCATAAAAAAA            GGGCGGAGT TTA GC-CCGCCC            TTTTTTCCTCTAGTA  91 44
    Noc_2820 NONE
    Noc_2821 3198920 .. 3198940 +  -6.8  -2.91383   CCCCTGGATATTTCC            GAGAAGCG GAGTG CGCTGCTC            TATATCAATGGCCAT  54 352
    Noc_2823 3200362 .. 3200380 +  -6.6  -4.15565   TGGAAGTCCCGTTCC             CGCTCGCC GTA GGTGAGGG             TTTTGCGCTGCTGCA  72 300
    Noc_2828 3206205 .. 3206225 +  -8.2  -2.93252   AAAGGTATAGAAAAA            CGGGGCCT CTAAA AGGCCCCC            TACTTCTTAAGCACT  62 58
    Noc_2832 NONE
    Noc_2833 NONE
    Noc_2834 NONE
        uppP 3212933 .. 3212949 +  -4.5  -4.13945   GCTCTATTATTTTAT              CTGTTTT CAT AAAATAG              TTTTCGACTCCAAAT  61 14
    Noc_2836 NONE
    Noc_2837 3214072 .. 3214095 +   -11  -3.65001   AGTGCCTTCCGTTGC          CGCTCA-CGGG AAT CCCGCTGGGCG          TATTTCTCTGGTATC  81 219
    Noc_2839 NONE
    Noc_2840 3216858 .. 3216872 +  -4.3  -3.54424   CGGATGAATCTTGGA               CCTTA ACTTC TAAGG               TTTGCGGCACTCGGC  53 127
    Noc_2842 3217753 .. 3217773 +  -4.1  -3.14132   TTGTTCCCTTATCAC            TGGAGAAAT CGC ATTTTTCTA            TTCCTACCGCCCAAA  49 51
    Noc_2844 NONE
    Noc_2845 3223353 .. 3223363 +  -4.6  -4.82901   TGAGCTCAACATAGA                 TGGG CAG CCCG                 TTTTTATAGGGAGGA  75 205
    Noc_2847 NONE
    Noc_2848 3226388 .. 3226405 +  -3.5  -3.61001   AGCGATAATCAATAC             GATGACAG AAA CT-TCATC             TCTATTTTTGTGCCA  51 33
    Noc_2849 3227058 .. 3227076 +  -6.6  -3.01712   CGGCCCCAATTGGGA             TCGCTGGC AAA GCAAGCGG             TCTTGACCAAAGGAG  56 338
    Noc_2853 3232453 .. 3232474 +  -9.5  -3.53343   ATAGGAGCTGCGGTC           TCGTCATCT TCAA AGGTGACGA            TTTCCCAAGCAGATT  71 98
    Noc_2887 3267041 .. 3267052 +    -3  -4.01078   TATCCATACTATACT                CATA GTAA TATG                 TTTCTCCTGGCTTTT  58 298
    Noc_2896 NONE
    Noc_2899 3279919 .. 3279938 +  -2.8  -2.73203   CATGCCGCATGGTTT            GTATGCCG CGGG TGGTATGC             GTTAATTATTGATGG  41 1
    Noc_2900 NONE
    Noc_2901 3281508 .. 3281530 + -10.6  -3.53012   GAGGCATTTAAATCA           GCGTGTAGTT CAT AACCACACGC           TTTGCAGAGGAAACG  78 258
    Noc_2903 NONE
    Noc_2904 3285832 .. 3285853 + -10.1  -2.70932   TCCAAAAAGCAAAAA           GCCCCGATG TATT CATCGAGGC            TGATTGCCGACCGGG  68 41
    Noc_2905 3286736 .. 3286748 +  -4.1  -3.63744   GCAGACAAAATAAGC                GGGTA AAA TATCC                TGTTTTAGAACGAAG  53 373
    Noc_2909 NONE
    Noc_2910 3292225 .. 3292260 +  -8.2  -2.70932   CAGGAGATAATAAAG    GGCATTGCGATAGCGG TATT CCGAGGTAGCAATGCC     TGCTTGACCCAGCAC  60 416
    Noc_2917 NONE
    Noc_2918 3301471 .. 3301493 +  -6.2   -3.6288   AAGCGGACAGCAAAC           GCCGTGATAA TTT TTAACTCGGC           TTTACCCCTTGCTTT  61 160
    Noc_2919 3302544 .. 3302575 +  -3.7   -5.0916   GCACGCAGCAAAATT      TGGGCGGGTCGCTT ATTTA AAG-GGCCTGTCCG      TTTTTGTATTGACCA  74 48
    Noc_2920 3303360 .. 3303411 +  -5.9  -3.49618   GCTTAGGCTTACATA C-CCGTTTTATAGCAAGGCCGC-CC GATA GGAGTGGCCTCGCTATGGAGCAGCG TTGATTATCTGCAAC  58 41
    Noc_2925 3309252 .. 3309264 +  -6.2   -4.8622   CTCCGCTTGACTCTG                GGCG CGGGC CGCC                TTTTTCCTTGCCAAG  81 431
    Noc_2930 NONE
    Noc_2931 3317199 .. 3317215 +  -6.5  -3.60151   ACCAAAATACACTCC              GCGTCGT AAA ATGGCGC              TTGTCATTTGAGCAC  61 111
    Noc_2933 3319508 .. 3319522 +   -10  -3.05384   CAGCCATAAAAAAGG               CACCTG GGG CAGGTG               TTCGATCAGCGCCGC  69 311
    Noc_2949 3335592 .. 3335615 +  -9.6  -3.35073   CACTCAATCTGGCCG          CCTTAACCGC TAGG GCAGTTAAGG           TTACTTCCACGTCCT  73 13
    Noc_2950 3337876 .. 3337888 +  -5.5  -3.05616   AATGAAAGTTTCTTG                TTGGG AAG CCCAG                ATTTCTCTCCTGCTA  52 301
    Noc_2960 3347092 .. 3347107 +  -6.8  -3.15544   TCATCCGGGAAGCCT              TACGGC AAAT GCCGTG               TTAGTCAGGGTAAAA  59 6
    Noc_2967 3354284 .. 3354305 +  -3.7   -2.5507   TGCATGTTGCCGAAA           TCTCCAAGT TCTG ATCTGGAGA            ATATATTGCTTTATT  42 49
    Noc_2974 3361773 .. 3361802 +  -2.7  -3.69283   TTCCCGTATTGCTGC       GGAGCGG-GGTTGC AAA GCAGCCGTCACACC       TTCTTCCATCACTTG  51 178
    Noc_2976 NONE
    Noc_2977 3364308 .. 3364318 +    -4  -3.50133   ACCTTCCCCTTTATA                 TTTC TAT GAAA                 ATTTTTGTGGAAGTC  53 148
    Noc_2978 3369278 .. 3369289 +  -5.8  -3.34894   ATTTTTGAAATACCC                GCCT TAGG AGGC                 TCTTTAAAAAAGGTT  56 206
    Noc_2980 NONE
    Noc_2981 3374705 .. 3374722 +  -4.1  -3.83927   CTTTGCTGCTCTTTC             CTGCC GTTACTTG GGCAG              TTTGAATATTTCTAT  58 130
    Noc_2982 3375403 .. 3375413 +  -6.8   -3.6215   CTTCCAGAATAAGTT                 CGAG CCC CTCG                 TTTAAGATAGCTTCA  63 87
    Noc_2988 3381584 .. 3381603 +  -7.8  -3.14564   AGAGAGAAAAAACGG            GTTTGCGG AATA CCGCCAAC             TTGCTCCAAGCATAC  62 128
        djlA NONE
    Noc_2990 NONE
    Noc_2992 NONE
    Noc_2993 3386470 .. 3386490 +  -5.4  -2.75536   TAGCGGCTTTTTTAA            CCACGGGA TTTAT TTTCGTGG            GTTTAGCGCTGCTTT  49 249
    Noc_2994 3388855 .. 3388865 +  -3.2  -3.36878   AAGTTGATCCCAGCC                 TGGT GCT GCCA                 TTCTAAGTGCATAAG  47 9
    Noc_2995 3390229 .. 3390239 +  -2.4  -4.56093   TGGCTTGCTCCTTGA                 GCCG CCG CTGC                 TTTTCTGCTTCGATT  63 437
    Noc_2997 3391318 .. 3391330 +  -7.7  -2.96042   GCTCAAATTAATTAC                GGGTT AAA AACCC                TCTCTACTCCATATT  61 19
    Noc_2999 3393524 .. 3393537 +  -4.5  -4.59109   GCCTTCTACCGGGGG               TGCGG TAAT CCGTA                TTTTTAGCCGATCTC  72 220
    Noc_3004 3397028 .. 3397062 +  -2.3  -5.17507   CGTCTGATATTTCGC    GTTTAA-GCTATC-CTG AAG CAGAGATAGCATTAGTC    TTTTTATTGGATTTT  73 67
    Noc_3006 3399445 .. 3399455 +  -2.6  -3.43217   AATAAACTAGAAACT                 TAAA ATA TTTA                 TTCCTTAAATTTCCA  47 214
    Noc_3007 3400007 .. 3400024 +    -2  -3.93148   ATACTTGAGGCGCTC             TTTTCC GAAGCA GGAAGA              TTATTCATTTAGTTG  53 86
    Noc_3014 3408196 .. 3408212 +  -5.1  -3.01924   GCTTCTTAATTGAGG              TAAAGGG TAA CCCTCTA              TCTTCCCCCAGAATC  50 178
    Noc_3015 3409454 .. 3409464 +  -2.4  -4.07568   CGGCCAGGGGCGCTC                 CCTC ACT GCGG                 TTTTGCCGCCAGCGA  55 115
    Noc_3016 NONE
    Noc_3017 NONE
    Noc_3018 NONE
    Noc_3019 NONE
    Noc_3020 3416655 .. 3416674 +  -4.2  -3.74693   CGCCCCGTATCCCGC            CTGGCTAG CTCT TTCGCCAG             TTTGATCCGCTGGGC  56 461
    Noc_3022 NONE
    Noc_3023 3421198 .. 3421215 +  -5.6  -3.67121   TGACCCGGATATAAG             GCAAAC GGTAAA GTTTGC              TTCGTTTAATTTATA  61 38
    Noc_3024 NONE
    Noc_3025 3422171 .. 3422204 + -10.4  -5.18297   TTAAATAATAATAAA     GAGTCTTCAGCGAC CGTAAA GTTGTTGAAGGCTC      TTTTGTTTGTTATTA 100 62
    Noc_3026 NONE
    Noc_3027 NONE
    Noc_3028 3425431 .. 3425445 +  -6.4  -4.25256   ACGCCCAGCGCATCA               GCCAGA TGG TTTGGC               TTATTTTCCTGAAGA  72 134
    Noc_3030 NONE
    Noc_3031 3428710 .. 3428720 +  -3.2  -3.92522   GACCTTGGGTTTAGC                 CTAC CGT GTGG                 TTTATGAAATTGAAG  54 8
    Noc_3033 NONE
    Noc_3034 3431000 .. 3431017 + -12.7  -4.78107   TTGTTTTATGGAGAA             TCCCCGC ACCC GCGGGGA              TTTTTCGTCCTGCTC 100 70
    Noc_3035 NONE
    Noc_3036 3433361 .. 3433378 +  -6.9  -3.29511   ACAGCCTCTTTATAA             GCCGCAG CCGC CTGCGAC              TTATCGCCGGATACA  59 151
    Noc_3038 NONE
    Noc_3043 3439473 .. 3439486 +  -3.9   -2.5001   AGCAACGGTAAGAAA               TAATC CAAT GATTA                GTTGCTGCCGATTAT  42 416
    Noc_3051 NONE
    Noc_3052 NONE
    Noc_3053 NONE
    Noc_3054 3448469 .. 3448487 +  -2.4  -2.60244   TCATGGCATTGAAAT             GAGGCA ATAACGA TGTCTC             TCGGTTGGTTAGAAG  39 16
    Noc_3055 NONE
    Noc_3056 NONE
    Noc_3057 3449515 .. 3449530 +  -3.2  -2.61831   TATCCATTTGTTGGG              TGGCAG CCAG CTACCA               GGTTTTTAGGCTGAC  41 1
    Noc_3058 NONE
    Noc_3059 NONE
    Noc_3060 3451178 .. 3451190 +    -2  -3.65426   CTTGCTACCCGGCAG                TTGA ATTCC TCAA                TTTCACCATTTCTCA  49 299
    Noc_3062 3451746 .. 3451768 +  -4.8   -5.5604   CTTCAAAGACTAAAA           GGGTTATGTG TTT TGCGTAGCCC           TTTTTTATTCATTCA  86 56
    Noc_3063 3453697 .. 3453708 +    -3  -2.54523   TTGTAAGTATGGCTA                GTAT ATAA ATAC                 TCAATTCGGATATGC  40 230
    Noc_3064 NONE
    Noc_3066 NONE
    Noc_3067 3457344 .. 3457359 +  -3.2  -4.51812   CATAGTTGCAGGAGT              GCTGCT AACC ACCAGC               TTTATTATTCTAAGC  62 112
    Noc_3089 3481450 .. 3481461 -  -7.2  -3.27298   GTGCTTAAGCAGTAA                GGCG CTTC CGCC                 CCTTGGCGCGCCGCC  59 3
    Noc_3088 3480913 .. 3480927 -   -10  -3.41229   AGATTTCCAGCATAA               GAGAGC AAT GCTCTC               TGAATGCCGGCGATA  73 148
    Noc_3087 NONE
    Noc_3086 NONE
    Noc_3085 3476008 .. 3476020 -  -5.5  -3.54307   AATATGGGGGGCAAA                GGGAT TAA ACCCC                TGTCTCTTCTAAAAA  58 17
    Noc_3084 NONE
    Noc_3083 NONE
    Noc_3082 3473511 .. 3473523 -  -7.7  -2.61548   GTGCAGTATAAGTGA                GTGGA AAC TCCAC                GGTCAATACTGCAAA  58 139
    Noc_3081 NONE
    Noc_3080 NONE
    Noc_3079 3471805 .. 3471829 -  -7.8  -3.52204   TTATCTTTAAATTAA          CCTTAGCTGC CGATT GCAGCCAGGG          CAGCACCAGTAAAGG  66 3
    Noc_3078 3471278 .. 3471289 -    -3  -3.17194   ACTTTTTTAATTTAA                GATT CCTA AATC                 TGAGCAACTAATTCT  45 19
    Noc_3077 NONE
    Noc_3076 NONE
    Noc_3075 3468270 .. 3468286 -  -7.9  -3.18634   GGTAACAAAATTAGA              GAGCAGC GGC GCCGCCC              ACGATCTCTGAAAGT  62 4
    Noc_3074 NONE
    Noc_3073 3466307 .. 3466324 - -12.7  -5.72622   TCTAGAAATAAAAAA             GGCCGTC CATG GACGGCC              TTTTTTATTTCTCTT 100 63
    Noc_3072 NONE
    Noc_3071 NONE
    Noc_3070 NONE
    Noc_3069 NONE
    Noc_3068 3457192 .. 3457209 -  -4.1  -5.00616   CCCGTGGCCAAAAAA             CAC-TCGG CTG CCGAAGCG             AAAAAGCCGAAAAAA  76 224
    Noc_3065 3455184 .. 3455210 -  -3.7  -3.90744   GCGCTGCGGAAACAA        GGCATACCCGCCG TAT CAG-GGG-ACGCC        TCGGACTCGGCCGTG  58 339
    Noc_3061 3450849 .. 3450867 -  -3.1  -3.53012   GGCTTTTGTTCGAAA             CGGGA TTATGGTTC TCCCG             GCTGTTTACGCCGAA  49 59
    Noc_3050 NONE
    Noc_3049 3444161 .. 3444177 -  -4.5  -3.73072   AATTTCTTTATTAAA              CTCTAAA ATT TTTAAAG              GTATTTAAGAATTAT  56 122
    Noc_3048 3443508 .. 3443522 -  -3.6  -4.16016   CGACGGCGTAATAAA               GTATAT ATA ACATAC               ATCTTTTCTATGTGC  59 73
    Noc_3047 3442544 .. 3442558 -  -2.1  -3.05022   TTCTCCAGATAGACA               CCATC AATAG GATGA               GAAAACTAGCTTGGA  42 72
    Noc_3046 3440746 .. 3440778 -  -7.6  -2.84276   ACCCGCAATCAACCA     TGCCATACGCCGGGC TTTC GCCCGGCG-ACGGTC      GTTATCAGAGGGGTT  59 104
    Noc_3045 NONE
    Noc_3044 3439091 .. 3439133 - -18.8  -2.91728   ACGGTGAATAGGACA TGGTTTATTACCTAGCTAGA AAG CCTAGCTAGGTAATAAACAA ATCAGAACAAGCTCA 100 62
    Noc_3042 NONE
    Noc_3041 3437201 .. 3437225 -  -2.1  -2.72919   CAAAAACATAAAACC          GGCGACTCATA ATT TATATATCACC          CTATTTGAGAAACAA  39 21
    Noc_3040 NONE
    Noc_3039 3435231 .. 3435260 - -10.1   -2.9568   AAAAATAAAACGAAT       GGGCGTGACTT AGTGGTAA AAATCACGCCC        GTGGAATTAAGCTTT  70 51
    Noc_3037 3433125 .. 3433151 - -16.6   -2.7127   TTAGTTAACTACAAT         GCCGAGGAAACG CGG CGTATCCTCGGC         CACTCCAGCCATCAG 100 120
    Noc_3032 3429010 .. 3429029 -  -8.6  -3.14564   CCAGCTGGTGATGAA            TCTACCCG TTGA CAGGTAGA             GCGAAAAATAAAACA  65 136
    Noc_3021 3416165 .. 3416187 -  -7.6  -3.54653   ATTTTTAGTAGACAA           GCACCACGTC CCG GATGTGGAGC           GTTTGTTCCAGGTAG  64 165
    Noc_3013 NONE
    Noc_3012 NONE
    Noc_3011 3404598 .. 3404614 - -11.5  -3.92659   CTCTGAAAACTCAAA              GCCCGCA GAA CGCGGGC              ATCAAGCAAACTCAT  87 90
    Noc_3010 NONE
    Noc_3009 NONE
    Noc_3008 3400065 .. 3400075 -  -6.8   -4.4009   TTCGATCTCAGAAAA                 TCCC GTA GGGA                 TCAAACCCTTTATAA  77 509
    Noc_3005 3396698 .. 3396713 -  -4.7  -3.51934   TGCTGCGGAGAAAGA              CATGG TGCGCT CCATG               CTCTCCGAATCCCTG  53 447
    Noc_3003 3395125 .. 3395135 -  -2.6  -3.49516   AATATTACAGCAGAA                 TTTT GCT AAAA                 CACCTTAACTCAACG  49 35
    Noc_3002 NONE
    Noc_3001 NONE
    Noc_3000 3392953 .. 3392966 -  -5.3  -3.23216   GTCTAGCAGGAGGAA               TCGTA ATGC TACGA                TTAGGGATCTACCGG  52 400
    Noc_2998 3390958 .. 3390970 -  -6.9  -3.53012   GTCCCGCCTTTTAAA                CCGCC ACT GGCGA                GGCTATTTAGTAGGT  61 369
    Noc_2996 3389539 .. 3389549 -  -4.6   -3.3506   GGGAAATTGGCAGAA                 GCCC TGG GAGC                 AGAGAAATTAATTTT  51 307
    Noc_2991 3382995 .. 3383007 -  -6.3  -3.67976   CCCAGCAACGCCAAA                TTCCT GGG AGGAA                AATTATCGTCTTTGG  60 445
    Noc_2987 3379060 .. 3379073 -  -2.3  -2.82623   CTCTTTCCAGAACGA               GGGGA TATT TCACC                ACCCGAAAATGACCT  40 133
    Noc_2986 3378554 .. 3378564 -  -2.4  -3.34398   CCTTGCTGCTAAATA                 GCGC TCG GCTC                 GACCATCACCTATGG  45 43
    Noc_2985 NONE
    Noc_2984 3376928 .. 3376954 -  -9.5  -3.10344   TTTCTAGCCAATAGA        TCCGCTC-CCAG GTCG CTGGAGAGCGAA         AGAGCAAATCCCACG  70 225
    Noc_2983 3374995 .. 3375006 -  -7.2  -3.56036   TGGATAAAAAAACCA                CGCC TTTT GGCG                 CATTCCTTGACTCCA  61 378
    Noc_2979 3369081 .. 3369093 -  -4.1  -4.04319   GCAGAAAGTTAGAAA                CCTTA ATT CAAGG                TTAAACCATACGGTA  61 235
    Noc_2975 3361164 .. 3361174 -    -4  -4.75472   GGTAGATTAATAAAA                 TCTT AAG AAGA                 ACAGTATAAACCGCG  73 519
    Noc_2973 3358915 .. 3358929 -  -3.6  -3.58256   GATAGGCAAATAATA               CCTTTA CAT TAAAAG               ATAAACCCAAGCCCC  51 19
    Noc_2972 3357953 .. 3357965 -  -3.5  -3.70689   CAGAATCTGAAAACA                TATAT TTG ATATA                GTTCTTTGTCAACTA  54 350
    Noc_2971 NONE
    Noc_2970 3355735 .. 3355770 - -11.2  -4.62471   AACTGATAGATAAAA    GCGGC-GCGCTTCCCTA TTG CAAAGAAACGCAGCCGC    TATTCATACTAACCT  95 96
    Noc_2969 NONE
    Noc_2968 3353982 .. 3354007 -  -6.8  -3.13772   ACCCGAGGAAAAGGA         GGCGGCATGCG GTTGT CGCAAG-CGCC         CGAGAACATTAATAT  57 412
    Noc_2966 3353241 .. 3353252 -  -2.2  -2.97475   TTCCCTAGCAGAAAG                GAGA AATG TCCC                 TGCAAACAATGGGCA  42 82
    Noc_2965 3352520 .. 3352530 -  -2.4  -4.18762   AACCGCTACTCAAAA                 GGCG AGG CGCA                 GGAATTCGCGCCCAC  55 74
    Noc_2964 NONE
    Noc_2963 NONE
    Noc_2962 NONE
    Noc_2961 3347536 .. 3347559 -    -9  -3.27704   AGCGGTTAAAGTTAA          GTCGTAAAAA AACC TTCTTACGAC           CCACAGCAAAAAAAT  68 412
    Noc_2958 3344157 .. 3344179 -  -3.4  -4.72272   CGCCGGCAGCAAAAA           GCGGAG TAACAAAGGAG CTCCGC           TTTTTGCTGTCCGAG  67 53
    Noc_2957 3342304 .. 3342314 -  -6.8  -3.25942   ATGTCCGGAGAGGAA                 TGGG ATT CCCA                 GCCAGTTGGGAGTAG  59 272
    Noc_2955 3341546 .. 3341558 -  -3.4  -4.82901   TGTTGCTCATAAAAA                TCTC CAGTT GAGA                GCAGGACCATCGCGC  71 118
    Noc_2954 3340905 .. 3340920 -  -3.2  -3.96148   GGGTCTGATTATAAA              CGGC TGATGATT GCCG               CTATTCCAGCCCGTA  54 253
    Noc_2952 NONE
    Noc_2951 3337836 .. 3337861 -  -2.8   -5.0133   CACCCTCTCAAAAAA         TCAAAAAATA CTCGTC TATTTTTTAA          ATGAAAGTTTCTTGT  72 65
    Noc_2948 3334311 .. 3334331 - -15.5  -3.35088   AAAGCGCGGAAGGAA            CCAAACCGC GTA GCGGTTTGG            CAGTCGGCTGGAGCG 100 42
    Noc_2947 NONE
    Noc_2946 3333068 .. 3333084 -  -9.5  -3.36671   ACGCCAATCCCATAA              GTTCACT ATA AGTGAAC              GCTAACACGGCCACC  73 283
    Noc_2945 NONE
    Noc_2944 3332054 .. 3332066 -  -9.1   -3.6053   CCTCGGACAAAGTAA                TGGGG CTC CCCCA                AAGTGCTAAGCCACA  72 235
    Noc_2943 3330651 .. 3330675 - -11.4  -2.71681   TAACGCCGGGAATCA         GCAG-CGCGCC GTCA GGCGCGTCCGC          TACATTGACTTGTTG  73 127
    Noc_2942 3330233 .. 3330273 -  -8.9  -2.59431   TTGCGGCATAACGTA CGAGCT-CACCGGGGGCG TGCTAG CGACCCCGGTGCAGCACC  AAGTTAGACATCTAC  64 55
    Noc_2941 3329339 .. 3329349 -    -4  -3.64954   TCAACACAGAAAAAC                 CAAT AAT ATTG                 CCTTGTTCATCGACT  53 507
    Noc_2940 3328315 .. 3328327 -  -6.3  -2.80994   TCGAATTCGATCATA                CATAC ATT GTATG                CCGATCCAGCAATAG  54 108
    Noc_2939 NONE
    Noc_2938 NONE
    Noc_2937 3325058 .. 3325068 -  -8.2  -3.16935   AAACAGCCCCATCAA                 CCCC CCT GGGG                 ACGGCGGAGTACTCA  65 38
    Noc_2936 3321781 .. 3321791 -  -4.6  -2.72511   TTTACCTCTCTAAAT                 CCGA TCG CCGG                 TGCTGGAATTTAGAA  45 127
    Noc_2935 NONE
    Noc_2934 3318995 .. 3319005 -  -6.8  -3.28712   TTCCTGCTGTTAGAA                 GCCA GCC TGGC                 CGCTCTACTCATCTT  59 450
    Noc_2932 3316789 .. 3316814 -  -5.3  -3.56092   CGACCACGCGCGAAA         CCACGCCGC GTTTTGGA ACGGCGAGG          CACTGACCCTGACCC  56 509
    Noc_2929 NONE
    Noc_2928 NONE
    Noc_2927 NONE
    Noc_2926 3308855 .. 3308881 -  -2.3  -3.08434   AGAATAAGGAGAAAC        GCTGC-GATAGTC TAA GTCTATCAGC-GC        TGCAGCACAGCCGTC  42 39
    Noc_2923 3306140 .. 3306166 -  -6.7  -5.86061   CGCCACCAAAAAAAA         TTAGCACTC TCCTATAAC GAGTGCTAA         TAATAGCAATATCAA 100 156
       groES NONE
    Noc_2921 3303954 .. 3303979 - -15.5  -5.47821   ATTGATGTAAAAAAA         GCCCCGATCTT TAAT AAGACCGGGGC          TTTTTACTCTTAAGA 100 62
    Noc_2916 3297544 .. 3297578 - -17.1  -3.62775   ATCAGCTTTTAATAA     GGCTCCGGCCCGGCA AGAGA TGCCCGGCCGGAGCT     TTTTGAGTTAATGTT 100 48
    Noc_2915 3296967 .. 3296981 -  -4.2  -2.76162   CACTCGATGGCAAAG               CGGC CGCACTT GCCG               GGGCATCACTCCTGG  46 174
    Noc_2914 NONE
    Noc_2913 3294612 .. 3294639 -  -6.2  -2.60219   GACAATCTGTACAAG        CTTGGCCTCGTCG TTG CGAAGTGGCC-AG        AAATCGCGTTTCCGG  53 339
    Noc_2912 3293658 .. 3293668 -  -2.6  -3.34029   GAAACAGGGTTATAA                 TTTT AGC AAAA                 TATCCCTCTACGGCT  47 85
    Noc_2911 3291603 .. 3291614 -  -4.4  -3.15544   CGGGATGGGCATCAA                GACT TTCA AGTC                 ACGTTGGGGCAGTTG  49 501
    Noc_2908 NONE
    Noc_2907 3286710 .. 3286722 -  -6.9  -3.62518   CTAAACATCTGGAAA                GCCCA AAT CGGGC                AGACAAAATAAGCGG  63 99
    Noc_2906 3285825 .. 3285860 - -12.6  -4.65895   CGCCTGATCCAAAAA    GCAAAAAGCCCCGATG TATT CATCGAGGCTGATTGC     CGACCGGGAATCCCC 100 517
    Noc_2902 3281201 .. 3281217 -  -5.2  -3.70076   GGAAAGGGACGCAAA              GAAAAG AAGCG CTTTTC              CGCCATCACCTTGCT  58 150
    Noc_2898 3277860 .. 3277874 -  -2.8  -3.48474   CAAACGCACAAGTAA               TTTAGC TGG GCTCAA               CTGTAACATACTCTA  49 311
    Noc_2897 3275328 .. 3275341 -  -2.3   -4.5448   GAGGTAGAAAAACAA               TGGGC CAAT GCCTA                AAAAGGGGAGCATTG  61 148
    Noc_2895 3272416 .. 3272442 -  -2.2   -4.4078   GCTTTGTAATGAAAA         GCAGCCATGA TCACGAT TCCTGGCTGA         CTCGGATCACCTCTT  61 9
    Noc_2894 NONE
    Noc_2893 NONE
    Noc_2892 3270168 .. 3270179 -  -3.6  -2.88366   CTCCTAATCAAGAAT                GGCC ACCT GACC                 CGTCAGCCAATTGAC  44 2
    Noc_2891 NONE
    Noc_2890 3268386 .. 3268403 -  -3.5   -3.7347   CGTAACATTTAAGAA             CCGCTTTA AGC TAAA-CGG             GATGAAAGGCTTACC  54 36
    Noc_2889 3267148 .. 3267178 -  -3.3  -3.15427   AATAGTCTTTATCAA       TAGGAGTAAAACC GCCTT GCATTTACCCCTA       TCTCTCTATCCAGAA  47 56
    Noc_2888 3266293 .. 3266305 -  -6.9  -3.14132   TTCCTTTTCGATTAA                GCCGC TTA ACGGC                AGCAGCGATCTCCAC  57 485
    Noc_2886 3264679 .. 3264701 -  -7.8  -4.86621   AGCGCCAAGGAAAAA           GACTATCG GAACTAA CGATAGTC           TTTTTCCAACCTGGT  84 45
    Noc_2885 3264392 .. 3264406 -  -5.8  -3.24425   TATATAATTCACGAA               CTAATT TTC AATTAG               AAATAATGGGATGAT  54 82
    Noc_2884 NONE
    Noc_2883 NONE
    Noc_2882 NONE
    Noc_2881 NONE
    Noc_2880 NONE
    Noc_2879 3259126 .. 3259149 -  -5.2  -3.70773   TGCTAGACGCAACAA          GGGCCAAAGA CTGT TCATTGGCTC           CCTCCGAAATGGTGC  59 16
    Noc_2878 NONE
    Noc_2877 NONE
    Noc_2876 3257196 .. 3257229 - -13.1  -4.85599   TGGAGGCGAGAAAAA     CAGCCCGCGCAACGA ATGG TTGCTGCGCGGGCCA      GGAAGCTTCCCTATG 100 36
    Noc_2875 3255799 .. 3255820 -  -4.5  -3.53811   GGCACTTTCGTCAAA           TGATCCACT GCAA AATGAATCA            TTGCCAGTAATATAT  53 49
    Noc_2874 NONE
    Noc_2873 3254775 .. 3254801 -  -3.6  -3.13589   ACTCAAAAAAAAAGC         GCGCAACCTCCT CTA AGAAGAGTGCTC         CAAATCTTCTTATCC  47 108
    Noc_2872 NONE
    Noc_2871 3251378 .. 3251392 -  -6.4  -2.50935   AGCCTACCCAGGAAC               GATGCG GGC CACATC               TTTGTTCCTCTATTT  52 328
    Noc_2870 3250619 .. 3250631 -  -3.3  -3.53012   TTTTCCGTTCTCAAA                GCGCT AAT AGGGC                CAGCTCCCGAGTCAG  51 8
    Noc_2869 NONE
    Noc_2868 NONE
    Noc_2867 NONE
    Noc_2866 NONE
    Noc_2865 NONE
        mraY NONE
    Noc_2863 NONE
    Noc_2862 3241017 .. 3241052 -  -2.4  -2.65298   GCCAGCCATGATAAG    CACCCGTATTGCCATT ATTT AATGCCTCTCCGGGCG     GTTTTAGGGAAGCGG  39 4
    Noc_2861 NONE
    Noc_2860 NONE
        murB NONE
    Noc_2858 NONE
    Noc_2857 NONE
    Noc_2856 NONE
    Noc_2855 3233413 .. 3233423 -  -2.4  -3.68569   GCACGGACCCAATAA                 TGGC GGT GCCC                 CCTATTAAAACTGGA  50 54
    Noc_2854 3232263 .. 3232274 -  -5.8  -4.07687   ACCTTCTTCTCAAAA                GCAG CGTC CTGC                 CCTTTCCCATGAGAA  68 158
    Noc_2852 3230859 .. 3230871 -  -3.3  -2.69998   ACCAAACTAACTAAC                CAGCT TCG AGCAG                AAAATTATTCAAAAA  43 105
    Noc_2851 3228049 .. 3228061 -  -4.9  -4.46212   TTTGTCAGCACAAAA                TTGAT TAC ATCAA                TTCAATTTACCGTGG  70 22
    Noc_2850 3226359 .. 3226373 -  -6.4  -3.08464   GCAGCAGGGATTCAA               CGGTCT AGG AGACCA               GCGATAATCAATACG  55 439
    Noc_2846 3223203 .. 3223234 - -10.8  -5.86061   GCGTATGAAAAAAAA      TACCCCCGCGGAGA AAAC TCCCCGGGGGGCTA       TAAAATTTACCTTCA 100 79
    Noc_2843 NONE
    Noc_2841 3216639 .. 3216653 -  -4.2  -2.62184   GCGGGTCTTATACCA               TGGAGG TCG CATCCA               TGTGGCTATCGCCGG  43 156
    Noc_2838 3213969 .. 3213997 - -11.2  -5.08824   CCCCCAGCCAAAAAA       CAAAGGC-CAGTA GTAT TACTGCGCCTTTG        TGTTAATCTCTAAGC 100 54
    Noc_2831 NONE
    Noc_2830 3208045 .. 3208059 -  -6.4  -3.19192   CGCCACGCAATTCAA               TACCGC GCC GCGATA               CGCGTATCGCGTCAT  57 328
    Noc_2827 NONE
    Noc_2826 3201626 .. 3201671 -  -2.3   -2.5474   CCCCACGGATAATAC GGGCAGCTAATCGCACTCGCC AGTT GGGGCAAGCCATCAGCAACCC TTAGCCACGGACGCG  39 26
    Noc_2825 NONE
    Noc_2824 3200103 .. 3200117 -  -3.4  -4.50976   TTTCACAGGATAAAA               CGCCCC TTA GTAGCG               ATCTACCGCCCCCCT  65 17
    Noc_2822 3198573 .. 3198586 -  -3.7  -2.73681   GAGCTACGCCAATTA               CCCGG AACT CCTGG                CGCTTAGCCACTCAC  43 29
    Noc_2819 NONE
    Noc_2818 NONE
    Noc_2817 3192857 .. 3192868 -  -3.6  -3.62591   TCTATAAGGTTTAAA                CCGC CGAA GCAG                 ATTTAAGCTTTTATA  51 225
    Noc_2816 NONE
    Noc_2815 NONE
    Noc_2814 3190694 .. 3190713 -  -4.3   -3.5393   AGGAGCCCCGTGAAA            GTTAGCC CCCGGC AGCTAAC             TCACCCAGCAGGGTT  53 116
    Noc_2813 3189530 .. 3189544 -  -4.2  -4.18018   GGCTTCTACCTAAAA               CCACAA CAG TTGGGG               ATTGTTTACTTTGAA  61 31
    Noc_2812 NONE
    Noc_2811 3186774 .. 3186804 -  -7.4  -3.37493   GGCCTAATATACCAA       GGCCCAGGCCCCCC GTA GATTAGCCTGAGCC       CTCCTCAGTGAGTAT  64 49
    Noc_2810 3185443 .. 3185454 -  -5.8  -4.42156   AAATAAAAATAACAA                TCCC GAGG GGGA                 AAGCATACTCTAAGC  72 85
    Noc_2809 3184551 .. 3184563 -  -3.3  -3.54951   TACTCTAGCAGAGAA                GCGCC AAG AACGC                GAAAAAATTCCTAGT  51 36
    Noc_2808 NONE
    Noc_2807 3181213 .. 3181248 -    -9  -4.74801   CAATGGGATGAAAAA    GGT-TAGGGCCGCCCGT CCA ACAAGCGGCCCCACATC    CCGCTATCCTGCTTT  93 39
    Noc_2806 NONE
    Noc_2805 3178348 .. 3178358 -    -4  -3.63744   TCTTTCTTTAAAAGA                 CTAT TTT ATAG                 ATAGTTTGAATAATT  53 74
    Noc_2804 3177100 .. 3177119 -  -8.5  -5.66684   GAACGCATAAAAAAA            GGGCGGA GTTTAG CCCGCCC             TTTTTTCCTCTAGTA 100 96
    Noc_2802 3174642 .. 3174652 -  -2.4  -3.88787   TGATAGCGCTAGAAA                 GCCC CCC GGCC                 TTCGCCTATTTGCGG  53 168
    Noc_2786 NONE
    Noc_2785 NONE
    Noc_2784 3159613 .. 3159634 -  -2.3  -3.92869   GCACTTAGCGAGAAA           GAAATAAAC CTTG GATCATTTC            AACCCAGCCTGGCAT  53 43
    Noc_2783 NONE
    Noc_2782 NONE
    Noc_2781 NONE
    Noc_2780 NONE
    Noc_2779 NONE
    Noc_2778 3154692 .. 3154715 -  -2.2  -3.84451   GCGTGCAAAGTGAAA          CGGCACATCG AGCG CGAGGAGCGG           GCAAAGCCCCAAGGC  53 143
    Noc_2777 3153227 .. 3153237 -  -6.8  -3.36878   TGCAGGCATCTACAA                 CGTC AGC GACG                 ATGAACCTACCAGCA  59 345
    Noc_2774 3149443 .. 3149469 - -18.8  -5.40474   ACCCGTTTAAAAAAA         CGGCCCAGTAGG TCA CCTACTGGGCCA         AGCGCCAAGTGGAGA 100 137
    Noc_2768 NONE
    Noc_2767 3139583 .. 3139617 - -10.8  -2.79312   AAAGGTGGGATGAGA     GCTTCAAGGGGGAAAG TAA CTTTCCCCCTTCAAAA     TTGTAGGTTTCTGTT  72 65
    Noc_2766 3138227 .. 3138248 -  -3.7  -3.41798   TTCTAAAATAACATA           GGCATAAAA CCCC CTCCATGCC            TGATCTCCCTTATCA  49 38
    Noc_2765 3135552 .. 3135571 -  -3.6  -3.28712   GCCCTGCCGCGAGAA            TGTTCATG GCCG CATTAACA             TCACGGTCGTGCTCT  47 383
    Noc_2759 NONE
    Noc_2758 3130212 .. 3130223 -  -5.8  -3.98083   GAGCGAATTGAGAAA                GGCT GGAA AGCC                 ATTACCGAAGTGATC  65 248
    Noc_2751 NONE
    Noc_2750 NONE
    Noc_2746 3113765 .. 3113794 - -15.1  -3.05647   TTTCAATCATAGAGA       GGCAACCCACG GCTTAATG CGTGGGTTGCC        TGCTGCTTTAGTTAC  93 37
    Noc_2744 NONE
    Noc_2743 3112324 .. 3112358 -  -8.7  -2.71712   TTCTTTCTTGGAAAT    GCGCC-AGAAATCCTT GCTA AAGGATTGCTTGACGC     TGACCTTAAAGCTTA  61 391
    Noc_2742 3111000 .. 3111017 -  -2.5  -2.75183   ACGCGGAGCGAAGCA             GCGGCCC GTCA GGGACGT              CCGTCTTACGCGAAT  39 43
    Noc_2740 3109303 .. 3109340 - -12.1  -3.04263   AGCCGATTCTGAATA   GCCGCCTCGGCTTATTCT CCT AGA-TAAGCCGAGGCTGA   TCAGGTGAAACGAGG  78 57
    Noc_2738 3108281 .. 3108312 -  -9.4  -3.18023   TCATGATGAGTAAGA      TATGGCGGG-ATGCG CTA CGCTTTCCCGCCCTA      CGTGCTGGATAGTCT  68 200
    Noc_2737 3107466 .. 3107478 -  -4.1  -3.24488   CCCTCCTAAATAAAT                TAGGA CTG CCCTA                GCTGCTTATATAGTG  49 82
    Noc_2736 3106059 .. 3106086 -  -9.8  -2.78384   CTCTCTGGCATCAGA        TGAGGCGCCCTC AATA GCGGACACCTCA         CTTTGACCATCCCCG  69 112
    Noc_2735 3105250 .. 3105264 -    -7  -3.52906   TTACCTGGACAAATA               CGGCGC CAA GGGCCG               AGTTAGGATAACAAC  61 372
    Noc_2728 NONE
    Noc_2727 NONE
    Noc_2726 NONE
    Noc_2725 3094587 .. 3094602 -  -7.6   -2.9953   CGAAGGACAATCAGA              GGAAGA GTAA TCTTCC               TTGCCCTTTTCCTGG  61 113
    Noc_2720 NONE
    Noc_2719 NONE
    Noc_2718 3084647 .. 3084683 -  -7.2  -3.29325   CGGTTACAAGGAAGA    GGGGACGACCACCACA CCCTT TGATATGGTCGTCCTC    AACGACATGGACCGG  59 334
    Noc_2715 3079816 .. 3079833 - -12.7  -4.60041   ACTCAGCTCTAAAAA             GGCCACC CAAA GGTGGCC              TTTTTATGGAGGTTA 100 130
    Noc_2713 3077891 .. 3077907 -    -8  -2.64616   TCGGCAGTGATACCA              CGCCAA TCCGC TTGGCG              ACTACCCCGGCTCGG  58 27
    Noc_2711 3075669 .. 3075681 -  -4.8  -2.63723   GCGGCATCAAGCAAT                GGTG TGGGC CACC                TTTCCCTCAGTGCCG  47 32
    Noc_2710 3075047 .. 3075076 -  -7.1   -5.1101   TGATTATCCAAAAAA       GGATGGAGAACCT TTAT AGGCTCTCCAAAC        GAAAGCAGCTGTATT  87 50
    Noc_2706 3066038 .. 3066060 -  -2.6  -5.00616   TTTGCCGTGAAAAAA           GCGGCTAATG CTC CCTTAACCGT           TCAGCCTCACGGCGC  72 7
    Noc_2705 3064145 .. 3064162 -  -3.4  -4.15698   CAGGGAGAGAAATAA             TGGCAA TTGTTC TCGCCA              ACCTCTTACCCTTTT  59 40
    Noc_2704 3062736 .. 3062749 -  -4.5  -2.57132   TTGCCTCTGGACAAC               GGGAT AACT ACCCC                CCCTTTCCAGAGAAT  45 445
    Noc_2701 3060271 .. 3060281 -  -5.4  -3.52113   ATTCGTGTAGAAATA                 CGTT CCC AACG                 TCGCGCTTATCCCTT  58 82
    Noc_2700 3059386 .. 3059399 -  -3.9  -4.89054   CTTACAAAAAAATAA               TCTTA TCCC TAAGA                AAAGCCTTTTGAAAG  71 177
    Noc_2694 3053144 .. 3053163 -  -4.8  -2.56177   AGAGCGGAGAGGAAG            CGCCAGCC TAAC GGTAGGCG             GTTAAGCCAGGAAAA  47 98
    Noc_2693 3051690 .. 3051700 -    -4  -3.41051   CGAGCTCTATCATAA                 TTTC TTA GAAA                 TCTATATTGAGCGTA  49 144
    Noc_2682 3037804 .. 3037816 -  -3.4  -4.38712   CTGACGGTTACAAAA                TCGA GCTTA TCGA                ACGAAAATAATAGAT  65 19
    Noc_2671 3025832 .. 3025858 -  -8.7  -3.16267   CTTAACGACACGGAA        CGGGGC-CGGTT ACGT AACCGCGCCCTG         GGCTTTATCTACCAA  63 452
    Noc_2668 3023536 .. 3023556 -  -2.6    -4.386   TAACCCGGGAGAAAA           TCATTGCCG CTGC CAGCAA-GA            AATTTGTCTGTATTG  60 385
    Noc_2666 NONE
    Noc_2665 3019008 .. 3019025 -  -4.1  -3.05857   ACTAAGAATAATAAC             GAGAGCA AGAG TGTTCTC              CCCAGCCAGTGGCTC  47 65
    Noc_2664 NONE
    Noc_2663 NONE
    Noc_2662 NONE
        nadD 3015452 .. 3015468 -  -3.7  -2.64243   CTACAGTTGACATTA              TTTCTCC GGT GTAGAAA              GAGAAGGGAGATATA  43 6
    Noc_2660 NONE
    Noc_2659 3014599 .. 3014609 -    -4  -4.77036   CCTCATTAGGAAAAA                 TTCA CGC TGAA                 CAAATATCAGGATTA  73 38
    Noc_2658 NONE
    Noc_2657 3012408 .. 3012434 -  -2.3  -4.22591   AAGAAGGCGAATAAA         GGCCATAAA CACCAACCT TATATGGCC         TGTTACATCATCACA  58 28
    Noc_2656 3008476 .. 3008499 -    -6  -2.81462   ATAAAATATATATGA          TCATGGGGCAA GCC CCGCCCC-TGA          TGTTTCCATTCCAAT  50 73
    Noc_2655 NONE
    Noc_2654 3006355 .. 3006368 -  -2.3  -3.11812   AGTTAGAGCATCTAA               GGGCA ATAA TTCCC                AATCATACATACCAC  42 28
    Noc_2653 3006048 .. 3006064 -  -2.3  -3.06183   TCTAGGCCCATTCAA              TAGAAAA AAT TATTCTA              GCGCGCATGGTGGCA  42 51
    Noc_2652 3004509 .. 3004545 - -11.8  -3.06183   GTTAGGCGTACGTAA   TC-CCAGGTCTTGGTCAG CAA CC-ACCAAGACCTGGCGA   TTCGTTCGGGAAGCC  78 88
    Noc_2650 3002693 .. 3002726 -  -2.5  -3.90112   GGCTGGCTAACTAAA     CCCGATAATTATAAG CCCC CTCAAAATTACCAAG      GCTCCCTTTCATCCA  54 118
    Noc_2642 2995392 .. 2995409 -    -4  -4.56775   AGTTTCCTCTAAAAA             CCCGTC TTTTCT GGCGGG              TTTTTAGAGGGCATC  69 59
    Noc_2634 2988244 .. 2988254 -  -2.4  -3.28712   CCCCCCGCTTCATAA                 GCTG CTG CGGC                 CTTCACGCTGCGCTT  43 9
    Noc_2633 2987457 .. 2987467 -  -8.2  -2.87647   AGCTACGATAGCACA                 GCGG TGG CCGC                 TTAGTGAACAACAAT  62 26
    Noc_2632 NONE
    Noc_2631 NONE
    Noc_2630 NONE
    Noc_2629 2983710 .. 2983723 -  -5.9   -3.8374   GCAAAAAATGCTAAA               CGACG GATT CGCCG                GCAGCTTGGCGATCG  63 7
    Noc_2628 2982262 .. 2982282 - -10.5  -3.05384   CTGCCCCGGAGCTAA            CAGGAGCTA GGA TAACTCCTG            CTAGCGAGCGGGATT  73 120
    Noc_2626 NONE
    Noc_2625 NONE
    Noc_2624 2979240 .. 2979263 -  -2.4  -2.82516   CCCCCCACCATCAGA          CTGTGGTA GACGCTAT TACCGCAG           CTCACCAGCAAACAC  40 122
    Noc_2618 NONE
    Noc_2617 NONE
    Noc_2616 2971665 .. 2971677 -  -3.3  -3.20435   GGAATCAGTCACCAA                CTGCT GGA AGCGG                GCGCGGCAACCCAGA  45 208
    Noc_2612 2966531 .. 2966564 -  -8.2  -2.87132   TCTCCCCGTTAGATA     TCGCCGCCGCATTGA CTTAT TCCATGCAGCGG-GA     ACGCCCTCTGGTGGG  61 311
    Noc_2603 2956476 .. 2956490 -    -7  -2.78992   AGTTATTGGAACAAG               GCCCCC CAC GGGTGC               TGATATGGCTGCCCT  56 221
    Noc_2602 2955914 .. 2955939 -  -2.5  -4.31433   GATTTTTACAACAAA         CCCATATCCCC TTTC AGAGATAAAGG          TAAGCCCATGCTAAA  58 207
    Noc_2601 2954188 .. 2954235 - -19.4  -3.16564   CAAGCGAAGCGAAGA GCGCAGCTAAAAAAGGGGCGCCA TAG CGGCGCCC-TTTTTTAGCTGCAA GGATTATTTACTTAC 100 37
    Noc_2599 2952788 .. 2952804 -  -5.1  -4.21936   GGTAGAATTGGAAAA              CGGTCAT GTC ATTACCG              CCCACATTTCTGGAA  67 270
    Noc_2592 2945590 .. 2945600 -  -2.6  -2.97925   ATTTGAGACTAGATA                 TTTA ACC TAAA                 AATCTAACGATGGCA  43 53
    Noc_2591 2944355 .. 2944369 -  -5.6  -3.60412   TAAGGCCAGAGAGAA               GGCGTT CTA AGCGCC               TATCCGGCTTCAAGA  58 280
    Noc_2590 2943982 .. 2943992 -  -8.2  -3.55603   AATGGCTAAACAACA                 CGGG CCT CCCG                 CAACCTGCCGGCTAA  69 60
    Noc_2589 2942813 .. 2942828 -  -3.2  -3.53722   TCTACAGGGACATAA              CTCTAG CCGG CAAGAG               TTTCGCTACTGGTAA  49 31
    Noc_2588 NONE
    Noc_2587 NONE
    Noc_2586 NONE
    Noc_2585 2937733 .. 2937745 -  -9.1  -3.63991   GATTACCTGGAATAA                CCCAC GTA GTGGG                CACCGAGGTTCAGTC  73 256
    Noc_2582 2935466 .. 2935487 -  -2.9  -4.37886   CCAGGCGTTATAAAA           TCCTGGGGT ATGG ACACCAGCA            ACTACGTATGATTTT  62 27
    Noc_2577 NONE
    Noc_2576 2930441 .. 2930452 -  -5.8  -5.08088   AATTGGTAATAAAAA                CCAG CCAC CTGG                 ATTTACGGATCCACT  80 28
    Noc_2573 NONE
    Noc_2572 NONE
    Noc_2571 NONE
    Noc_2570 NONE
    Noc_2569 2920499 .. 2920535 - -12.4  -5.79595   CTGGAAAATAAAAAA   GCGCTCAGCGTG-AGGT TCTC ACTTACACGCTGAGCAC    TGCTCGCTTACTCTC 100 49
    Noc_2568 NONE
    Noc_2567 2918121 .. 2918140 -  -3.5  -3.73647   TCCAGTTACCAACAA            CTAGGGG TGTACG CACCTAG             GACCTCATCGTACGG  54 119
    Noc_2566 2917206 .. 2917243 -  -7.8  -2.78384   GTTGCTGCCAGTATA  GCAC-TAGCCCGGGTAAG AAAA CTC-CCCGAGCCACGTGC   TCCGAATACAGTTGC  59 166
    Noc_2565 NONE
    Noc_2564 NONE
    Noc_2563 NONE
    Noc_2562 NONE
    Noc_2561 NONE
    Noc_2560 NONE
    Noc_2559 NONE
    Noc_2558 2908662 .. 2908682 -  -2.5  -2.57721   TAATGTACGAACGCA            GGGTATTCA TAA TGATTACTC            CTTACGTGAACCAAG  39 27
    Noc_2557 NONE
    Noc_2556 NONE
    Noc_2555 NONE
    Noc_2554 NONE
    Noc_2553 2903734 .. 2903748 -  -4.2  -3.16093   TCAAACCCAAAAGGA               GGCG GAATTCA CGCC               AATAAGACAGCCTAG  49 37
    Noc_2552 NONE
    Noc_2551 2901128 .. 2901159 -  -3.6  -4.11216   GGTTCATCCGGAAAA      GAAGCGGGAAATGC GCTG GGAATCGCCGCTTC       CAGAAGATATGGCCA  60 122
    Noc_2549 2897479 .. 2897494 -  -7.6  -3.63515   GCCCACGGGCAACAA              TTCCAG GCGG CTGGAA               TCCCTTTTATCTTTG  66 468
    Noc_2546 NONE
    Noc_2545 NONE
    Noc_2544 2893596 .. 2893606 -  -2.4  -3.24924   GGGGTACTGATAATA                 CTGC CTA GCCG                 CGCTTATTCTACCGC  43 297
    Noc_2543 2892374 .. 2892386 -  -5.5  -2.62184   TTGGCGGTCATAGGA                CCACC TCC AGTGG                GTATACGCCTCCACG  49 5
    Noc_2542 2891594 .. 2891618 -  -9.1  -3.14132   CCCGCCGTGGATGAA          CTCCGCGCAGG ATA CCGGCGCAGCG          TGTGCGGCTCAGACA  68 279
    Noc_2540 2890288 .. 2890309 -   -13  -5.60993   TGTTTTATAAAAAAA           GCGGGACC TGAAAG GGTCCCGC            CTCTTAACCTCTGTT 100 55
    Noc_2534 2886857 .. 2886872 -  -7.5  -2.73542   GGGAAGCCTTAAGTA              CCGGC ATTTTG GCCGG               CGCCGGTGATACCCG  57 234
    Noc_2529 2880904 .. 2880914 -    -4  -6.28401   GAAAAAAGAAAAAAA                 TTTC TTT GAAA                 CACGGGTCACGGAAT 100 321
    Noc_2524 NONE
    Noc_2523 NONE
    Noc_2522 2871145 .. 2871157 -  -4.8    -3.922   AAACCGCTAAGGAAA                CAGC TTGTG GCTG                TGCCGGAATCTACAG  60 317
    Noc_2520 2868344 .. 2868360 -  -3.7  -4.51743   CCATGAGTAAAGAAA              TGATATG ACG CATGTCA              GGCCCATTCTCTTTC  65 23
    Noc_2519 2867688 .. 2867706 -  -3.1  -3.93659   ATCAAAATGACGAAA             CCGCTAC ATTGA ATAGCGA             TTAATGCTTGCTTTT  54 181
    Noc_2518 NONE
    Noc_2517 2865555 .. 2865587 - -10.5  -2.57013   GTGCAACGGAATCGA      TGCGCCGCCAATTTC TGT GAACCCGCCGGCGCA      GCTGCTAATTGAATA  70 202
    Noc_2516 2863969 .. 2863982 -  -2.3   -2.7083   GAGTCCATAAATTTA               CCTCA AACC TGGGG                ATAGGCCCGCTCTAC  39 14
    Noc_2515 NONE
    Noc_2514 2862661 .. 2862691 -  -7.6  -2.59039   AAGGAGCGCCATAAG       TTTACCTTCCCAAG GAT CGCGGGAAGTTAAA       ACTAATCGACGAGGT  58 27
    Noc_2513 2861043 .. 2861057 -  -8.5  -3.14602   CTTACTCCATCAATA               CCGGC ATGCA GCCGG               CGGTTTTATCTGGGA  63 351
    Noc_2511 2859939 .. 2859961 -  -2.7  -3.62775   AGCATTGCTGAATAA           TCTTGTCCC TCAAC AGGATAAGA           CCGACATCGAAACTT  49 49
    Noc_2510 NONE
    Noc_2509 2856628 .. 2856638 -  -4.6  -3.60296   CACTTCTATTCCAAA                 CCCG GTA CAGG                 CAAGGTGCCTTCCCT  53 48
    Noc_2508 NONE
    Noc_2507 2853874 .. 2853887 -  -2.3  -2.92389   CAATTTAGCCAGATA               GCGAC TAAA GTGGC                GTAGTATAGTAACGA  40 73
    Noc_2506 NONE
    Noc_2505 2850498 .. 2850513 -    -9  -2.65264   TTACTACCCAGAGTA              GTAGCC AACA GGCTAC               TTGATTACAAGCGCC  64 30
    Noc_2503 2848051 .. 2848093 -  -7.6   -4.9792   CACTTTATACAAAAA GGCGGCCACGATCTCATTAA CTA TTCCGGAGATTGCGACCGCC CTTCTATTCAACCCT  88 77
    Noc_2502 NONE
    Noc_2501 2845658 .. 2845692 -   -23   -4.0648   AAGGACAGCAAACAA     CCGGCCCTTCGTCC AGCCATG GGACGAAGGGCCGG     TGTTTAAGTCAATGG 100 109
    Noc_2500 2844875 .. 2844929 - -21.1  -3.80461   CAAGGTAGCAGGAAA TTGGAA-TTCCCCGGCATTCCATTAT TTGG ATAATGGAATGCCGGGGAACTTCCTT CTATTATGTTCTAAA 100 86
    Noc_2499 2844152 .. 2844178 -   -16  -3.40403   TTTGGCTTAGGATAA         GCATACCTGCCT ACT AGACAGGTATGC         CTCTCCCTAGAAAAT 100 40
    Noc_2498 2843562 .. 2843575 -  -5.9    -3.737   GAAGCCTTCATGAAA               GCGGA AGAC CCCGC                AGCTAAACTTGCAGC  63 118
    Noc_2491 NONE
    Noc_2490 NONE
    Noc_2489 2835053 .. 2835071 -  -4.4  -3.29144   TGATCCCCTTCATAA             TGCGGCCG CCC CCGCCGGA             GTGGCACCTTCACCT  49 1
    Noc_2488 NONE
    Noc_2487 NONE
    Noc_2486 NONE
    Noc_2485 2831029 .. 2831042 -  -8.1  -2.94099   CCCTTGTACGACAGA               TGCGC CGCC GCGCA                TACCGGCGTATAGCA  58 410
    Noc_2482 2828202 .. 2828213 -  -4.4   -3.6878   AGATACGCCAAAATA                GCTT AGAA AAGC                 CTTGGAATAGCCGCA  56 151
    Noc_2481 NONE
    Noc_2480 2825615 .. 2825627 -  -6.3  -3.37259   AAGCATTTTTAAAGA                TTGAG GGC CTCAA                GATAGGCGGTTATGG  59 6
    Noc_2479 NONE
    Noc_2478 NONE
    Noc_2477 NONE
    Noc_2476 2820142 .. 2820152 -  -6.8  -2.55203   AAAACAAAAAATATT                 CTCG GAG CGAG                 GGAGCAATATTTTGC  55 141
    Noc_2475 2819614 .. 2819643 - -10.7  -4.71061   ATTGAGATTGAAAAA       CTGCGGGCAAACC CTTG AGTTCGCCCGCAC        AGGCGTCAATTGAGG  93 31
    Noc_2473 NONE
    Noc_2472 NONE
    Noc_2471 NONE
    Noc_2470 NONE
    Noc_2469 NONE
    Noc_2468 2814244 .. 2814254 -  -5.4  -4.13767   GTGCGGACGGTAAAA                 CGTT TGC AACG                 GGCTCAGCACCGGAT  65 277
    Noc_2466 NONE
    Noc_2465 NONE
    Noc_2464 NONE
    Noc_2463 NONE
    Noc_2462 2808403 .. 2808425 -    -7  -4.07687   ATCCTCTCCCGAAAA           GCCGCTTGCA TTA TACAAACAGC           AAGGGAGTTACTCAG  71 37
    Noc_2461 NONE
    Noc_2460 NONE
    Noc_2459 NONE
    Noc_2458 NONE
    Noc_2457 2803322 .. 2803340 -  -5.2   -3.5393   AGTACTCTTGGTAAA             GCCATCCT AGA AAGCTGGC             GCTTTCCACCAGAGC  56 323
    Noc_2455 NONE
    Noc_2454 2799968 .. 2799978 -  -2.6   -4.4773   TGATATTAAGGAAAA                 TTTT CTA AAAA                 GCTATGAAAAAACGA  62 47
    Noc_2453 2798522 .. 2798548 -  -4.5  -2.84962   TTACTATTAAAACAG        CTTCAACCCGAA AACA TACGG-TTGAAG         TCCAAGTTCAAGACA  47 305
    Noc_2445 2789770 .. 2789787 -  -2.1  -4.65895   GTGCCCATGGAAAAA             TTTCCGAT GCC AT-GGAAA             ACCACATTACTCGAA  66 353
    Noc_2441 2787017 .. 2787027 -  -6.8  -3.08438   GAGTACATCGGAATA                 CCCT AAA AGGG                 CTTTACCTCCCCCCG  57 28
    Noc_2439 2785762 .. 2785775 -  -3.1  -5.44721   ATCAGCCCAAAAAAA               TTGGC GATA ACCAA                CCAGCCCTCCTGATT  79 288
    Noc_2437 NONE
    Noc_2436 2782640 .. 2782651 -  -3.6  -2.70532   ACGGCGAGAAAGTCA                GCCC GGAA GAGC                 TACACACTCAGGCCG  43 433
    Noc_2433 2780448 .. 2780479 -  -2.1  -3.90744   CTTCTCTTTAAACAA      GCACGGGCACTTC ATGATG GGGGTGCCCGTAT       GTATCGTTAACTTAG  53 56
    Noc_2432 NONE
    Noc_2431 2777925 .. 2777937 -  -6.2  -3.50929   CAAATCATAGCAGAA                CCGC GGGAG GCGG                TTAGAGGGGCTGATC  58 355
    Noc_2427 2774650 .. 2774667 -  -6.3  -4.30978   TTCAAGGGAGGAAAA             CGCGTCAG TGC CT-ACGCG             AAGCACTCCGCCCAC  72 69
    Noc_2426 2774118 .. 2774136 -  -3.2  -3.50437   AAAATCATCAAAAAC             CCTATA TCTTCAT TATAGG             ACGCTACCGCAGCCC  49 93
    Noc_2425 2771740 .. 2771756 -  -3.5  -5.72207   CGGAAAGGAAAAAAA              TCAGCGG GCA CCGCAGC              GCCCAGGGCTGCCTC  88 65
    Noc_2424 NONE
    Noc_2423 NONE
    Noc_2422 NONE
    Noc_2421 2768554 .. 2768564 -  -5.4  -2.63234   CAATACCACAACCCA                 GGAT TAA ATCC                 GATAATACCGCACCC  49 150
    Noc_2420 NONE
    Noc_2419 2766702 .. 2766714 -  -6.2  -3.88291   TACGAGGTGGATAAA                GGCC GCTAT GGCC                GGGTGATTCCCAAAG  65 414
    Noc_2410 2757220 .. 2757237 -  -4.1  -4.57837   ATACGGTGGCAAAAA             GACCAAC TCCA GTCGATC              AGCCTTGCTGCTCAC  69 317
    Noc_2408 NONE
    Noc_2407 NONE
    Noc_2406 NONE
    Noc_2405 2753394 .. 2753408 -  -7.8  -2.53164   TGAGTCAGCACCAAC               TCGCCG CAC CGGCAA               CTGAGGAGCGAAGCA  58 0
    Noc_2404 2752691 .. 2752710 -  -5.7  -2.85351   CTCTGCCACATCAGA            CATCAGC ACCAGA GCCGATG             CGCAGAATATGCGGT  50 66
    Noc_2403 NONE
    Noc_2402 2751727 .. 2751737 -  -2.4  -2.71447   AGTCACGAGATATTA                 GCCC AAA GCGC                 GCTACATCCGATTGG  39 2
    Noc_2401 2750901 .. 2750914 -  -5.3   -3.2827   GCATGGAATTAGGAA               CGATT AGAA AATCG                GTACCCTACGCCCCG  52 5
    Noc_2400 NONE
    Noc_2399 2748404 .. 2748424 -  -8.2  -5.08878   AATACATAAAGAAAA            GCGCCTTG TTTTC CGAGGCGC            TTCTAGTGAATGGAG  91 51
    Noc_2398 NONE
    Noc_2397 NONE
    Noc_2396 NONE
    Noc_2395 2742777 .. 2742791 -  -5.8  -4.23213   GCGAGAGGGAAGAAA               GAAAAA TTA TTTTTC               GCGAACAATCTGCTC  69 17
    Noc_2394 NONE
    Noc_2393 NONE
    Noc_2392 2739601 .. 2739615 -  -4.2  -3.69938   GTGACAAAATAAAAT               GAGGCA CGG TGCATC               CTCCTTTCATGGTGA  56 42
    Noc_2391 NONE
    Noc_2390 2737578 .. 2737588 -  -2.4  -4.20367   TCTTCCAAGAAATAA                 CGCC GTT GGCC                 ATATTATTCCTTATC  58 306
    Noc_2389 2736866 .. 2736876 -  -2.4  -3.92373   GATGGCAGCTACAAA                 CGCC TCA GGCC                 AACAGGCAATCAAAA  54 179
    Noc_2384 NONE
    Noc_2383 2732071 .. 2732081 -  -2.4  -2.73441   TATTAGTTTTTAAAT                 CCCG CCC CTGG                 CCTTAGGATTAAGAT  39 34
    Noc_2382 NONE
    Noc_2381 2728555 .. 2728586 - -17.4   -3.2614   TATTCTGGAGACGAA      GTTTGACGCCGGCA AAAA TGCTGGCGTCAAAC       TTCCAGGCTTCACCG 100 79
    Noc_2379 2725603 .. 2725615 -  -6.2   -3.9122   TACGCCGGCAAATAA                CCGC CGCTT GCGG                CAATTAGATTGATGA  66 84
    Noc_2378 NONE
    Noc_2377 NONE
    Noc_2376 NONE
    Noc_2375 2722664 .. 2722677 -  -3.9  -2.54098   GCCTTTAACGAATAT               TGATA ATCG TATCA                GTAACAGTGCTAGCT  42 1
    Noc_2374 NONE
    Noc_2373 2721077 .. 2721091 -  -4.3  -3.35046   GTATGGTTTTAAAGA               GTTTG GGTTG CAAAC               CGGAGCATCTCATCC  51 4
    Noc_2372 2720198 .. 2720228 -  -3.3  -4.60487   GAGGAGCGGTAAAAA      CCCCAAGACCGAGGT CAT ACCTCCGTC--GAGG      ACCGCGAATTCTCCA  67 119
    Noc_2371 2718984 .. 2718994 -    -4  -3.60661   GATTGAACCATACAA                 TTAG GGA CTAA                 ATATTTTTTTATCCG  53 47
    Noc_2370 2718006 .. 2718018 -  -4.8  -3.18264   TCTTTTATCTATTAA                CGGT CTTCT ACCG                CTATCCTTGACTTCT  52 9
    Noc_2369 NONE
    Noc_2368 2714473 .. 2714487 -  -7.8  -3.67597   GTTTCCAGCGAATAA               GCGCGA TAG TCACGC               TTCACTCCCTAGACA  69 334
    Noc_2367 2712879 .. 2712914 - -14.8  -3.78811   ATAATCTAATGGAAA    CCTCCTGTTCGGGACT GAAA AGCCCCGAACAGGATA     ATGGCCTCTTTTCTT 100 42
    Noc_2366 2712429 .. 2712441 -  -4.1  -3.51137   AATTATCTTATAGAA                GCGTT TGA AACAC                CGAAAGCTATCAAAC  53 35
    Noc_2365 2710327 .. 2710351 -  -2.8  -2.78996   TATGGTTATTTAAAT          CAACCGTTTC AACCA AAGACGGCTG          CCTTAGGCAGATCTA  42 28
    Noc_2364 2709820 .. 2709833 -  -3.9  -3.18681   GCTTAAGGTCATGAA               CTTTT ACTA AAAAG                CTAGCGAGGGTTTAT  47 26
    Noc_2363 2708996 .. 2709006 -  -4.6  -3.10164   CCACTGAGCAGCCAA                 CCCC ATA GGAG                 TAGCTTTTGGGGGGC  47 482
    Noc_2362 2706999 .. 2707023 -  -4.9  -2.56596   CGCTGCATGAATTTA          CCAAATGCGCG GAA CGCTTATCTGG          TTTTCTGCCAATTTT  47 161
    Noc_2361 NONE
    Noc_2360 NONE
    Noc_2359 2703420 .. 2703431 -  -2.2  -2.69151   TGCTCTCAGACATCA                CTGA CCAA CCAG                 TTTTTTACAACCTGG  39 4
    Noc_2358 2702416 .. 2702427 -  -4.4  -2.83903   GGGCGCAAAAACTTA                GATG TATT CATC                 GCCACCGCCTCCTAG  46 11
    Noc_2357 NONE
    Noc_2356 NONE
    Noc_2355 2699808 .. 2699823 -  -3.2   -3.5393   ATGATTGCCTGCAAA              CGACTA AAAA TTGTCG               GTACCCTCCACCCTA  49 13
    Noc_2354 2698195 .. 2698221 -  -3.6  -4.08692   GAAGCGCTGGCAAAA         GGGGCCAATTAC CTG GTCATTGGCCGA         CCCATCACCGCAGCC  60 103
    Noc_2352 NONE
    Noc_2351 NONE
    Noc_2350 NONE
    Noc_2349 NONE
    Noc_2348 NONE
    Noc_2347 NONE
    Noc_2346 2689979 .. 2689989 -  -4.6  -3.61654   TAGATTTATGGCAAA                 CGGC CAA ACCG                 ATCTTAGAACGCTGG  55 503
    Noc_2338 2681808 .. 2681818 -  -5.4  -3.40121   TATAAATTAAAGATA                 GCTA AAA TAGC                 TTTGCTTCTAGCTTC  56 50
    Noc_2337 NONE
    Noc_2336 NONE
    Noc_2335 NONE
    Noc_2334 2679343 .. 2679353 -  -6.8  -2.91912   CTACGTAGGCAGATA                 GGCA TCC TGCC                 AATCAATTAAGATAG  56 146
    Noc_2333 NONE
    Noc_2332 2678136 .. 2678177 -  -9.6  -4.51765   TAGAAGCCAAAGAAA CGGAAATCAGGCTAGCAGC CTGAT GCCACTAACC-AATTTCCG TACGTATAACTTACA  90 55
    Noc_2331 NONE
    Noc_2330 2669571 .. 2669597 -  -5.9  -2.64155   GGGTTTCTAAATTCA        TAGCCTTC-CCT TAAT AGGAGAAGGCTG         TCTGAGTAGAAAGCG  49 70
    Noc_2329 NONE
    Noc_2328 2668567 .. 2668579 -  -2.7  -2.71022   CAAACTATTAAACAT                TTACC AAC GATAA                TGAGCAAAAGCTTTG  41 13
    Noc_2327 2666404 .. 2666418 -  -2.9  -3.89346   TGCTTACCTCACAAA               GATAA CTGTC TTATC               TCATTGGGACTTTTT  54 26
    Noc_2326 NONE
    Noc_2325 NONE
    Noc_2324 NONE
    Noc_2323 NONE
    Noc_2322 2663217 .. 2663227 -  -4.6  -2.57931   TTTAGCTTTTACAAT                 CGGC ATA GCCA                 TTTCCTTAATTTATC  44 58
    Noc_2321 NONE
    Noc_2320 NONE
    Noc_2319 NONE
    Noc_2318 NONE
    Noc_2317 NONE
    Noc_2316 NONE
    Noc_2315 NONE
    Noc_2314 NONE
    Noc_2313 2659426 .. 2659451 -  -2.5   -2.6585   ATAAATTCAAGCAAC         CCTGGACGCTT CTCT AAACGTCAATG          ATTTCATCATTTGAT  39 13
    Noc_2312 NONE
    Noc_2311 2658526 .. 2658538 -  -4.8  -2.78018   AGGCGTTACCAACTA                GCCT TAACT AGGC                CTGGAACATCTCCAC  49 3
    Noc_2310 2658074 .. 2658090 -  -2.9  -3.05463   ACCTCTTTTAGGCAA              CGTAGCA TAA TACTTCG              CCGCCTTCCCCAATG  43 1
    Noc_2309 NONE
    Noc_2308 2657128 .. 2657144 -  -4.5  -2.78384   GTCTGTGCCATCAGA              GTTTCAA CCC TTAAAAC              TGTAATCCACCTTCC  46 19
    Noc_2307 2656443 .. 2656453 -  -3.2  -4.19238   CCTCTAACTTCAAAA                 GGTA AGA CACC                 TTTTGGATCATTCCT  56 183
    Noc_2306 NONE
    Noc_2305 NONE
    Noc_2304 2654419 .. 2654431 -  -3.5  -2.78526   TTGCATAACATATCA                TTATA TCT TATAA                ATTAAGATACCGACA  44 75
    Noc_2303 NONE
    Noc_2302 NONE
    Noc_2301 NONE
    Noc_2300 NONE
    Noc_2299 2651381 .. 2651403 -  -4.8  -3.30701   TCGTAGCAAACTTAA           GCGCATCCTT TAT AAGAGTGCAC           CCTAAAAAAGCTGTA  54 79
    Noc_2298 2650164 .. 2650175 -  -2.2   -3.7331   ATCGCTAGGAAAACA                GAGC TGCC ACTC                 AAAAAAATCATTGCT  50 469
    Noc_2297 2649320 .. 2649337 -  -5.6  -3.85817   AGCGGCTTGCAGAAA             CGAAAG CCGGAT CTTTCG              ATGTTATCACTAATC  63 515
    Noc_2294 2647053 .. 2647063 -  -2.6  -2.87132   CTCGGCGCTCATATA                 TTTA TTT TAAA                 AGACTCTGCGAAGAA  42 74
    Noc_2293 2645857 .. 2645871 -  -4.2  -3.55761   GATGCACCGCTCAAA               GCTATC GAT GCTAGC               CACTTATTCGAGCCC  51 157
    Noc_2291 NONE
    Noc_2290 2643429 .. 2643443 -  -2.8  -2.83403   CCTTTGGGAGGAAAT               TTACCC AAT GGACAA               TCGCTTTAAATGCAG  42 11
    Noc_2289 2642451 .. 2642461 -  -2.6  -3.38291   CTCATAATTTTATAA                 TATT AAA AATA                 ACCTTGCCTTTTACG  47 17
    Noc_2288 2640691 .. 2640718 -  -2.6  -3.02043   AACTGCCCGTCAACA        CG-CTCTTGGGCT GGC AGCCCTCGAATCG        CAATATTTTGCTTAC  42 473
    Noc_2285 NONE
    Noc_2284 2637368 .. 2637379 -  -4.4  -3.38046   TCTCTAGCCTAAACA                TACC AGAG GGTA                 AGGAATTTCTAATTA  51 157
    Noc_2283 NONE
    Noc_2282 NONE
    Noc_2281 NONE
    Noc_2280 2630034 .. 2630058 -  -6.4  -4.27584   ACGTGGAAGTCAAAA          GCGTCACCCT CAGGC AAGGTGACGG          GGCGGCCTGCTTCCC  70 346
    Noc_2277 2626065 .. 2626076 -  -3.6  -3.50302   GAAGAATAATACTAA                GCGA AAGC CCGC                 TGTTCTCCCCCACCT  51 10
    Noc_2276 2625479 .. 2625512 - -13.9  -3.83437   CTAGGAATTAAAACA     GTAGGGCGGGA-AAGC TCA GCGCATCCCGCCCTAC     CTTATAAAAACTCAC 100 58
    Noc_2269 2616061 .. 2616075 -  -3.5  -3.36327   GGAGCCCATGTATAA              GCGCGG TCTC CCG-GC               CCCCACCCTCCGGCT  49 355
    Noc_2261 2607038 .. 2607053 -  -6.2  -3.60805   AGATTTTACGCGAAA              TTCTCA GGCT TGAGAA               GCGTAGCCTCAGAAG  61 34
    Noc_2260 2606724 .. 2606737 -  -3.9  -3.73775   CCTAGCTCCACTAAA               TAGAA TTTT TTCTA                GGCTGAATAAGATTT  54 23
    Noc_2259 NONE
    Noc_2258 NONE
    Noc_2257 2604703 .. 2604723 - -14.1  -5.54079   CCAAAAACCAAAAAA            GGCACTTCA ATC TGAAGTGCC            TTGGCTAGCCTTTAT 100 360
    Noc_2256 NONE
    Noc_2255 NONE
    Noc_2254 NONE
    Noc_2253 2601605 .. 2601618 -  -9.5  -3.14344   GATGTGGCCTATCAA               CGGGC CCGG GCCCG                GCTACGCCGGCCAGC  67 377
    Noc_2250 NONE
    Noc_2249 2596721 .. 2596738 -  -4.1  -3.01712   TTGGGGCCTCTAATA             TCGTAGG ACGG CCTATGA              TGCTAGAGCTGTTGC  46 387
    Noc_2239 2585338 .. 2585356 -  -4.4  -5.09895   CAGCTATTCAAAAAA             CCGGCGCC GAA GGCACCAT             CATCGCCACCACCGG  79 489
    Noc_2232 2579396 .. 2579409 -  -2.3  -4.37092   ATTTTTGCCATAAAA               CAGGG CTTA CCCTT                CCCCGTCATACTTTT  60 272
    Noc_2229 2574066 .. 2574080 -  -7.2  -4.12037   GATAAAGAGCACAAA               TCTATG CCA CATAGA               TTTCTAAAGGCAAGA  71 60
    Noc_2227 2572370 .. 2572380 -    -4  -4.86001   AGGACTGCATAAAAA                 TGAT TTC ATCA                 TGGCGGCTAAAACAG  73 32
    Noc_2222 2566744 .. 2566763 -  -4.2  -4.11216   GGCTCAGGCCGAAAA            CGAGCAGA ATGC CCTGCTCC             GCCGCGGCGACTGGG  60 238
    Noc_2217 2560645 .. 2560665 - -12.7    -5.055   CTAATCTTTAAAAAA            TCTTTTGGG CAG CCCAAAAGA            ACTATAAATATAGAA 100 60
    Noc_2211 2554467 .. 2554486 - -11.4  -2.63901   ATCCCAGTAACGAAT            CCCCTCCC AAAA GGAAGGGG             CTTTATGGTCAGTGG  73 34
    Noc_2210 2553787 .. 2553798 -  -7.2  -3.71848   GGCGCGCATCAATAA                GGCC CTGG GGCC                 ACTTCCAGCAAGGTG  66 115
    Noc_2209 NONE
    Noc_2208 NONE
        prpD 2550067 .. 2550084 -  -4.9   -3.7108   ATGGTTATAGGTAAA             GCATAAA TGTA TTTACGC              TTTACTTTAGGATCG  59 134
    Noc_2206 NONE
    Noc_2205 2549244 .. 2549276 - -10.5  -4.82901   TCGCCGGTAGAAAAA      GAAAGAGGGGGGCGG AAG CGGCCCTTCTCTTTC      TTAAAAAGCATTGTT 100 124
    Noc_2203 2547407 .. 2547419 -  -3.3    -5.055   CGAACTGGTAAAAAA                GCTGG GCG CTAGC                CCGAGGCGCCTCGGT  74 360
    Noc_2202 2546607 .. 2546636 - -16.5  -2.62003   AGAAGATCTTAGAAG       CATGAAGCCGGTC GAGT GCCCGGCTTCATG        GCTTCAGCGTGAGAA  95 42
    Noc_2201 NONE
    Noc_2200 2543618 .. 2543629 -  -4.4  -3.70109   GACATGATCCAATAA                TCCT ATAA AGGA                 GGTTGACCAAAATGG  56 108
    Noc_2199 2543040 .. 2543058 -  -5.2  -2.52491   GATAGATCTATCAAC             GGGCGG CTTTCTT CCACCC             CCTGAAGGAGGCGCT  47 56
    Noc_2198 2541693 .. 2541741 - -10.2  -3.13403   CGCCGCTCAGGAACA GGGGCGGT-GTGACAGGGGAGCG CATT CGCTCGCTCGTCACGACCGCCTG CCAAATTCTAACTGA  70 176
    Noc_2193 NONE
    Noc_2192 NONE
    Noc_2191 NONE
    Noc_2190 2530465 .. 2530476 -  -2.2  -2.73441   TAGTACTCGTTAAAC                TCCC TATC GAGA                 TCTAGCCATTCGATA  39 47
    Noc_2189 2528556 .. 2528574 -  -2.5  -3.01918   GCAGCGCATAAACCA             GTTTATT TGGTG AACAAAC             ACAGTATTGAAACCA  42 99
    Noc_2188 2527520 .. 2527543 - -10.9  -5.80817   CTTAATAGAAAAAAA          GGGCCGGCC TTTTTG GGCTGGCCC           CTTTTTTAGTTTTAA 100 155
    Noc_2186 2526020 .. 2526030 -  -3.2  -3.72374   GCTTAGCAAGAAATA                 TCCC ATT GGAA                 AACCGCTTAGCTAAT  52 32
    Noc_2185 NONE
    Noc_2184 NONE
    Noc_2183 2523264 .. 2523281 -  -5.5  -4.07687   ATTCCCCTCCTAAAA             CTCGCCA TAGG CAGCGAG              CATCTGCACCGCTCT  66 2
    Noc_2182 NONE
    Noc_2181 NONE
    Noc_2180 NONE
    Noc_2179 2519483 .. 2519494 -  -5.8  -4.03751   AAAAGAAAATTTAAA                CAGC AATA GCTG                 CTACTGTCACAGAAA  66 68
    Noc_2178 NONE
    Noc_2177 NONE
    Noc_2176 NONE
    Noc_2175 NONE
    Noc_2174 NONE
    Noc_2173 NONE
    Noc_2172 2509187 .. 2509236 -  -2.8  -3.76224   TGGCGAGCGATGAAA GCCAACC-CAGCCTCGCTGAAAT CAAGC AATTCCGCGTGCCTGTGATTAGC ACCCTCACGGACTAT  53 82
    Noc_2170 2505187 .. 2505206 -  -2.1  -3.39948   TTAGAAGAAATCTAA            TCCCAAG TGTTTT CTTGGCA             AAACCGCCATAGCAG  45 2
    Noc_2169 2502669 .. 2502683 -  -5.8   -3.9243   TAACTTTCTAAATAA               CTTTAA AAA TTAAAG               CGCTCTAACTGTAGG  63 13
    Noc_2168 NONE
    Noc_2167 2500299 .. 2500309 -    -4   -5.0133   TACTTTGGCAAAAAA                 TTGA CAC TCAA                 TGGTAGCCATCCTCC  76 90
    Noc_2166 NONE
    Noc_2165 2498594 .. 2498606 -  -2.7  -2.64194   GATAAACCTTATAAG                GAATC TAT AATTC                AGCGGATGACTTTTC  41 17
    Noc_2164 NONE
    Noc_2163 NONE
    Noc_2162 NONE
    Noc_2161 2496512 .. 2496527 -    -4  -3.53224   GACCTTGCTGCCAAA              GAGTGGC ATC GCCA-TC              AATAGTGCCCCGATA  53 105
    Noc_2160 NONE
    Noc_2159 NONE
    Noc_2158 NONE
    Noc_2157 NONE
    Noc_2156 NONE
    Noc_2155 2489450 .. 2489472 -  -6.2  -4.25104   GTCTTTTTACCAAAA           GTGAAGAGCA GCG CGCTCTCCGC           TGTTGATATGAACCC  72 377
    Noc_2154 2488790 .. 2488802 -  -4.8  -3.83692   GCGAAAAAATAAAAT                TGGC CTACC GCCA                CCGGTCAGGCAGCCA  61 242
    Noc_2153 2487889 .. 2487901 -  -3.3  -2.58544   TTTTACCGGCAGAAT                CCGAC AGA GCCAG                GCGCACACTCACGTT  43 0
    Noc_2152 NONE
    Noc_2151 2482529 .. 2482551 -    -2  -4.07568   GCGCTCTTGGCAAAA           CTCGATTTTT TTG AAAAAGCGAT           GGCAGAATCGATAGG  56 277
    Noc_2149 NONE
    Noc_2148 2479848 .. 2479860 -  -4.8  -3.70853   TGAATTAGCCAATAA                GGCA GCACT TGCC                GCAGTTAAGCACTGC  55 418
    Noc_2146 2479034 .. 2479044 -  -5.4  -3.43961   GGACAACACTGATAA                 TGGA TAG TCCA                 ACAAAATAATAGGCT  56 97
    Noc_2145 2477665 .. 2477686 -    -3  -4.22442   AAATAAATGAAAGAA           CTATTCTC CAAAAC GAGCATAG            CTAAAGTTAGGTGCG  60 47
    Noc_2142 NONE
    Noc_2141 NONE
    Noc_2140 NONE
    Noc_2139 2466223 .. 2466237 -  -3.4  -2.62515   AACGCGGTTAGACCA               GCAGGC GCT ACCAGC               GCAGTACCACGTAAT  43 18
    Noc_2138 2465804 .. 2465822 - -17.4   -2.6574   CAATCAGTTAGATTA             CCCCCGGC AAA GCCGGGGG             CTTACCCTATAAGCT 100 57
    Noc_2136 NONE
    Noc_2135 NONE
    Noc_2134 NONE
    Noc_2133 NONE
    Noc_2132 2458477 .. 2458488 -  -2.2  -3.13403   CCGTGGTTAGCAAGA                TGCC AGGA GACA                 AAGGCTAAAAAAGTA  43 61
    Noc_2130 2454221 .. 2454231 -  -2.4  -4.02534   ACCGAAACCTATAAA                 GCGC ACG GAGC                 GGTAAAAACCCTCAG  55 131
    Noc_2128 2451345 .. 2451358 -  -9.5   -3.1994   CAGACCAGCTACCAA               GCCGC CCGG GCGGC                TCTCACGGCAACCCC  71 5
    Noc_2127 2450137 .. 2450153 -    -3  -3.93695   GCCACCATTCACAAA             GTCAACG AATG CGTTG-C              TGTAGCAGATCTGGA  55 134
    Noc_2122 NONE
    Noc_2121 NONE
        infB NONE
    Noc_2119 NONE
    Noc_2118 NONE
    Noc_2117 2439032 .. 2439042 -  -4.6   -3.4706   AAGAGGGATAACCAA                 CCGC TCC GCAG                 CCTCACCCATAAAAA  51 91
    Noc_2116 NONE
    Noc_2115 2434079 .. 2434089 -  -6.8  -3.18507   AAGATACTGGAGCAA                 TCCG CTT CGGA                 TCTTGCACAAGGAAT  57 188
    Noc_2112 2430082 .. 2430094 -  -6.2  -3.06796   TTTTATTCTAGTTAA                GCGG GCGAT CCGC                TAACAAAGCCAAATA  55 82
    Noc_2111 NONE
    Noc_2110 NONE
    Noc_2109 2425274 .. 2425284 -  -3.2  -5.12785   GAACTAAAAAATAAA                 GGAA CGC TCCC                 TTGCTATCGCCGTTG  75 29
    Noc_2108 2423594 .. 2423606 -  -5.5  -3.22884   GGATCAAGGCAGTAA                CACCC AGC AGGTG                CGAGTCATGGAAGGA  52 432
    Noc_2105 2420196 .. 2420229 - -10.2  -3.53224   TATTGGCGCTCCAAA     GTCAGCGCGGGC-CG TAGCC CGAGCCTGCGCTGTC     AACACCTTGGCGGTA  74 380
    Noc_2103 2416820 .. 2416830 -  -4.6  -2.95093   ATAGGCGAAGCAAAG                 GCCC ATG GAGC                 AGTCACGAAAGACCC  47 164
    Noc_2101 2414920 .. 2414932 -  -4.7  -2.71712   GGGCCGTTTTTAAAT                CGGGC ACT GCTCG                TTTCAGCCAGAGGCC  47 28
    Noc_2100 NONE
    Noc_2099 NONE
    Noc_2098 2412018 .. 2412036 -  -2.4   -3.0287   GGTAACAAAAAAACC             TTTACCCA CAA TGGAAAAA             TATTATTTAAATGTT  42 32
    Noc_2097 2411044 .. 2411063 -  -2.8   -3.1355   TCCATGGATAGTGAA            CG-ACCCCC AGC GAGAGTGCG            AGATGAAACTTTGCT  45 257
    Noc_2096 2409769 .. 2409819 -  -8.1  -2.55392   AATGGACCCAAGGTA GGCTCCGGGGGCTCCCTA-TCGCC CCGT GGCGACTACCGTGCCCCCAGCGAC AGCGAGGTAACAGCC  56 116
    Noc_2094 NONE
    Noc_2093 2403165 .. 2403180 -  -3.9  -4.24002   GTGGAAACTTCAAAA              GCCCC TTGGTG GGAGC               GTTGGCTTCGGCCCC  62 4
    Noc_2092 2401230 .. 2401243 -  -9.5  -4.59109   TAGAGGCTTTAAAAA               CCCCC TGGT GGGGG                CGGTGGCTTCGATCT  93 5
    Noc_2091 2400020 .. 2400030 -  -2.4  -2.71011   AGTTGCTTTTAATTA                 GCCG GCC CGGG                 GGCAACGCTGATCAT  39 8
    Noc_2090 2399557 .. 2399567 -  -2.4    -4.258   GGACCCACCAACAAA                 GCTG GGG CTGC                 TTCAATGAGTTAATT  58 81
    Noc_2089 NONE
    Noc_2088 2397971 .. 2397984 -  -6.7  -3.35679   TCGCCGCATTGATAA               GGATG TCAA CATCC                GTTATAAACCTCTTG  59 66
    Noc_2087 NONE
    Noc_2086 NONE
    Noc_2085 NONE
    Noc_2084 NONE
    Noc_2083 NONE
    Noc_2082 NONE
    Noc_2081 2390595 .. 2390609 -  -6.4  -3.74184   AATTTAAGCGAATAA               GCAAAG TAG CTCTGC               TTTGCTTGTGCTATC  64 96
    Noc_2072 NONE
    Noc_2071 NONE
    Noc_2070 2380800 .. 2380812 -  -4.7  -3.34398   CTCTGTCTTTAAATA                GCGCC ACA GGTGC                TCGTTTTCATCAATA  54 140
    Noc_2069 2379767 .. 2379796 -  -2.1  -4.37211   CAAACGTAGAACAAA       TCTGC-TCATGGCA CAG CGCCACGGCGCAAA       AGGCCGGGAGAAAGA  60 368
    Noc_2067 2378746 .. 2378776 -  -4.1   -5.5353   TATAGGAACAAAAAA      GCCTGCAAAGATTA CCCC CAACCCTT-CAGGC       GCACCGGAACAAGGA  86 74
    Noc_2064 2374218 .. 2374236 -  -3.8  -3.30619   AAGCACCTTTCACAA             CTCTCTTC CCT GAAGTAAG             ATCTCTATCTCCTTA  49 79
    Noc_2063 2373668 .. 2373682 -  -2.2  -4.25606   GAATACTCAAAATAA               TTAAAT CTT ATTCAA               AAACTAACGCAACGA  58 108
    Noc_2057 2366779 .. 2366790 -  -4.4  -5.52384   TCCGGATGAAAAAAA                TTCC TTAA GGAA                 AGGCGGCCTCCCAGA  86 42
    Noc_2056 NONE
    Noc_2055 NONE
    Noc_2054 2363344 .. 2363355 -  -7.2  -3.98661   GATACGGACCACAAA                CGCC GTAT GGCG                 GGACTTGGAACAAGA  68 376
    Noc_2050 2359802 .. 2359822 -  -8.3  -2.61144   TCATCCTGTAAATAT            CACTCGATG AAC CATCGATTG            TGATGGTTCCATGCC  61 114
    Noc_2049 2359228 .. 2359253 -  -8.9  -4.50358   AGCTAAACAGCAAAA         CCCCCGCTAGC CGAA ACTGACGGGGG          TCCGTCTATGTTTAA  86 53
    Noc_2047 NONE
    Noc_2046 2355081 .. 2355101 -  -4.7  -5.08011   AAAAGGCGTAAAAAA            TCACACCCC AGA GAGGTATAA            TAAAGTCTCTAGCTT  78 99
    Noc_2045 2354375 .. 2354424 -  -4.3  -2.64218   ATCGTTCACCACAAC CGG-CAGCCAAAAGTGGCGC GATGAGAAGGA GCGATGCTTTTGGCTGTCCG CGTTCATAGCATTGT  45 40
    Noc_2044 2353583 .. 2353595 -  -6.3  -4.08221   GGCAACACAATTAAA                GCATA GCT TATGC                TGCCTAGCTTCCAAG  69 283
    Noc_2043 NONE
    Noc_2042 2351806 .. 2351825 -    -2  -5.43866   CAACGGCTAAAAAAA            CGCCCCAG GATA CTGGCACA             GATCGCCGATCAAAT  82 460
    Noc_2035 2346413 .. 2346425 -  -6.3  -3.14132   GGCTTTCTCCATCAA                TGTGA TAA TCACA                AATAAACCGGAACCT  57 242
    Noc_2034 NONE
    Noc_2033 2345122 .. 2345133 -  -5.8  -2.75844   GGCGGGATCGTAAAT                GAGC AGGC GCTC                 GCTGATGCCCTGCGT  51 247
    Noc_2030 2342694 .. 2342706 -  -4.8  -2.96153   AGATGAAGAGAAGCA                TCGG CAAAC CCGA                AAAAAGCTCAGCTAC  50 148
    Noc_2029 NONE
    Noc_2028 2340063 .. 2340073 -  -3.2  -4.03167   CTACAAGCCAAATAA                 CCTG AAC CAAG                 TACAACGCGGCAGGA  56 100
    Noc_2027 2338743 .. 2338757 -  -2.7  -2.91199   TAATCCCTAACCATA               GACCG GGAAG CGGGC               GCAGAGAGCCAATAC  42 2
    Noc_2026 2338130 .. 2338142 -  -5.5  -3.48877   GACTACAGCAAAAAC                CAAGC TAC GCCTG                TTATTGTAGGGCACA  58 78
    Noc_2025 NONE
    Noc_2024 NONE
    Noc_2023 NONE
    Noc_2022 2334005 .. 2334017 -  -2.7  -3.92869   GCACTCACTCAGAAA                CAAAA CCT TTCTG                GCCTTTATTATCGAG  55 516
    Noc_2019 2329559 .. 2329570 -    -3  -3.24188   CGACACCATTATGAA                TAGA TATA TCTA                 CTTATAGGCTCGCCA  45 27
    Noc_2017 2327497 .. 2327513 -  -2.9  -3.92267   TAGACAGAGATGAAA              CCCAAGG ATA CATTGAG              CATCGCCTCAAATTG  55 376
    Noc_2015 NONE
    Noc_2014 2323450 .. 2323461 -    -3  -3.28791   ACGGGTGCTCTACAA                TTAC CAAC GTAA                 TAGTAAAGTATTTAT  47 75
    Noc_2011 2319858 .. 2319875 -  -4.9  -4.40804   GATGACCGTATAAAA             GAGAACA GGCT TATTCTC              TGCGTCGTAGCTAAA  70 476
    Noc_2008 2316503 .. 2316513 -  -3.2  -4.99043   GTTTGATAAATAAAA                 CGCT CAA AGCA                 GTTACATTCCCCTGG  72 45
    Noc_2007 NONE
    Noc_2006 2313835 .. 2313870 -  -6.1  -4.17048   CCCTGCTTAAAACAA    CTGGTCTGGCGAAAA ATTCAA TTAGCGTCAGACCAG     TTTCCCTTATGCGGT  69 32
    Noc_2004 2311912 .. 2311926 -  -2.8  -3.90729   AATAATGCTCATAAA               CTCTCT AGG AGATAG               TGTATTTTTAGCAGG  54 70
    Noc_2003 NONE
    Noc_2002 2308218 .. 2308228 -    -4  -4.32046   CGTGCAAAAACCAAA                 TCAT CAA ATGA                 CGACTACTGACGGAG  64 29
    Noc_2001 2305870 .. 2305907 - -17.1  -3.64703   GTCCCCCTAGCGAAA   GCGTCTGTCTATGCGTG CAGA CGCGCATAGACAGACGA    AGTGAAACGGCGCAT 100 215
    Noc_1999 NONE
    Noc_1998 NONE
    Noc_1997 2299297 .. 2299313 -  -2.3  -5.26907   CAAGAGAAAATAAAA              GCAAA AGACAAG TTTGC              CCTGCTCCCTTATTT  79 119
    Noc_1994 2294732 .. 2294743 -  -2.2  -3.21099   GTGCCGTAGCACTAA                CTGGC ATT GCC-G                TCAATGCGGCGATCG  43 331
    Noc_1986 2282489 .. 2282505 -  -2.9  -3.14132   TTCGCCCGTGACGAA              CATGTCT TTC AGACCCG              GACGATGCCAGCTGT  45 57
    Noc_1985 2281362 .. 2281372 -  -3.2  -4.08767   TTTATCCTTTTAAAA                 CCAA GCC TCGG                 GAATAATCAGTATAT  56 9
    Noc_1984 2279730 .. 2279745 -  -4.8  -3.11732   CTTAAATTTAGGGAA              TTTTAG GGCA CTAAAA               AAGCGAATGCTTAAT  50 20
    Noc_1983 NONE
    Noc_1982 2276575 .. 2276609 -  -4.2  -3.91897   TCCTTTATTTAGAAA     CGCTACCGCCCTCCTT CGC AAGAAGGCCAGAAACA     AGCTTAACCACTCGT  58 479
    Noc_1981 NONE
    Noc_1980 NONE
    Noc_1979 2273315 .. 2273346 -  -2.3  -2.54523   CCAGAGGCCAACTTA      GCACCCA-ATGGGC CTGTT GCCTATCTAGGTAC      CGCTGTTCGGTCGGG  39 14
    Noc_1978 NONE
    Noc_1977 NONE
    Noc_1976 2269389 .. 2269400 -  -5.8  -2.55015   AGCTTAGCGAATCCA                GTCC CCTA GGAC                 TTCCTTGATCCTAAG  49 2
    Noc_1975 2267326 .. 2267336 -  -6.8  -3.55604   TGAGTTAAGCAAACA                 TCCC TAT GGGA                 ATCTCGCTGTAGTCG  63 48
    Noc_1974 NONE
    Noc_1973 NONE
    Noc_1972 NONE
    Noc_1971 2260788 .. 2260802 -  -2.8    -3.679   AAATTGCGAATACAA               CTAACC CAA GCTTAG               ATTTGCCATAATTAT  52 37
    Noc_1970 2259452 .. 2259469 -  -3.4   -3.1876   AATGGGAGCTATTAA             GGAGAA ATGCCA CTCTCC              CTTGATCGGATAAAT  47 58
    Noc_1969 2257128 .. 2257141 -  -5.2  -3.86346   GGAGCCTTTGAGAAA               GGGC TCAACT GCCC                GGCCAGCAGAGAGAG  61 16
    Noc_1968 NONE
    Noc_1967 NONE
    Noc_1966 2252365 .. 2252386 -    -6   -3.9392   CTTTACCCCAAATAA           TTTACTGT CCGAAT ACAGTAAA            ACTTAGCGCGCTATA  63 175
    Noc_1965 2250323 .. 2250335 -  -3.3  -3.26947   GAAGGGTCATAGGAA                GGCCA TAA TCGCC                CGCCTTGCCGGATCG  47 180
    Noc_1964 2250011 .. 2250021 -  -3.2  -3.22215   TTAAGCATAAAATGA                 TCCG GCA CGAA                 AAGCCTTGACCTGAG  45 0
    Noc_1963 NONE
    Noc_1962 NONE
    Noc_1961 NONE
    Noc_1960 2246462 .. 2246476 -    -5  -2.80622   ACATAGTTCATCATA               CGAATG TCT CATTCA               TCAGTGAGAATCAAG  49 26
    Noc_1959 NONE
    Noc_1958 2243965 .. 2243979 -  -7.8  -3.21218   ATTCCTCATCACTAA               TGGCGG ACT CCACCA               CCATCTCGCCGCTTC  61 297
    Noc_1955 2239760 .. 2239770 -  -5.4   -3.3707   TGCAATAAAAATAAC                 CTGT TTG ACAG                 CTTTGCAGGACGGAG  56 131
    Noc_1954 NONE
    Noc_1953 2237328 .. 2237338 -  -5.4  -3.34043   TGGAGCACTCGATAA                 TAGC AAC GCTA                 TTCCGATATCTTTCC  54 342
    Noc_1951 NONE
    Noc_1950 NONE
    Noc_1949 2233606 .. 2233618 -  -3.3  -3.09834   GAGGGGATGATTCAA                GGGAG GCG CTCCA                CAGGAAACCGACGGT  45 9
    Noc_1948 NONE
    Noc_1947 2231585 .. 2231605 - -12.5  -3.88232   GGCGTCACACAATAA            GCCTCCGGC TTT GCCGGAGGT            CCTTTAACTTCTTCA  95 195
    Noc_1945 2227667 .. 2227677 -  -6.8  -3.08798   ATCGCCCACGGAAGA                 GCTG TTT CAGC                 GGTCTTTCCGAAAGT  56 422
    Noc_1943 2223999 .. 2224021 -  -6.2  -2.79831   GCAAGGGGCATGATA           TGGCGATAGC GTT GCTATCCCCT           GTGTCTGATAATATC  54 130
    Noc_1942 NONE
    Noc_1941 NONE
    Noc_1940 NONE
    Noc_1939 2216840 .. 2216854 - -12.8  -3.14344   GAGTCGGGTTACTAA               GCCCCC TAA GGGGGC               GCAGATTAGGGGGCG  81 500
    Noc_1938 2216048 .. 2216086 - -18.5  -3.06696   GCCCTTTGGAATACA  TCATGCATAATCTCC-CG TTAG CGTGGAGATTATGCATGA   GCGAAAGAAAAAAAT 100 164
    Noc_1937 NONE
    Noc_1936 2213545 .. 2213565 -  -6.7  -3.35778   AAAGAAGTAGATGAA            GTCGCCCAG GAT CTGGGTGTC            AGCCCCAAGCAAGTA  59 473
    Noc_1933 NONE
    Noc_1932 NONE
    Noc_1931 2208461 .. 2208471 -  -2.4  -2.62111   TCCCTAAAAAATTAT                 TCGG TTT CCGC                 TCCAGAGACATTAGA  39 11
    Noc_1930 2207909 .. 2207922 -  -3.9  -3.34895   CTCATCGGTAATCAA               TAAAG CCAT CTTTA                ATTCCTGACTAAAAC  49 58
    Noc_1929 NONE
    Noc_1928 2206924 .. 2206941 -  -2.6  -3.11292   ACCCCCAACATAAAT             GCACCG GCCGGT CAGCGC              CTGCCCGCCTTGAAC  42 105
    Noc_1926 2204562 .. 2204577 -  -2.6   -3.6944   TGCTTAATATAAAGA              CAGGCTA ATT TAGC-TG              TTGCCGCTTAACGAT  52 75
    Noc_1925 2202037 .. 2202047 -  -3.2  -3.04696   TAATCAAGGAAACTA                 GCGA TTC TCAC                 TGCCAAACCCGTCAA  43 37
    Noc_1924 NONE
    Noc_1923 2197957 .. 2197969 -  -4.1  -3.87815   GGTTATTTGGAGAAA                CTCAC CCA ATGAG                CACTGGAAAGCGAAG  58 191
    Noc_1918 NONE
    Noc_1917 2194487 .. 2194501 - -11.4  -4.37198   AATCGAAAGTTAAAA               CACGCC TTT GGCGTG               ATGAAACGGCAGTTT  91 368
    Noc_1910 NONE
    Noc_1909 2183916 .. 2183934 -  -6.6  -4.09117   TTCATCGATAAAGAA             GGCCAAGC CTG GCATGACC             GCCTTTCAATCACTA  70 71
    Noc_1907 2179274 .. 2179286 -  -6.2  -4.15565   GCCAGGAGTGCAAAA                GCGG CTGCT CCGC                CAACTACGCCAAGGA  70 327
    Noc_1902 2172775 .. 2172789 -  -5.6  -2.63257   AGTCCAGATAAGTTA               TCCGCC GTT GGCGCA               TGGTACAGGGCTACT  49 156
    Noc_1901 2170649 .. 2170666 -  -5.6  -3.74251   TATATCCCTAGGAAA             CAAGGA AGCAAG TCCTTG              GGCCTCCCCCTTTAC  61 63
    Noc_1899 2167859 .. 2167895 - -12.4  -3.81146   TTCTTTAACGAAGAA    TACGCCTTCCTCTTAG TAATG CTGAGAGGAAGGCACA    CGCGCTAATACCCGC  93 201
    Noc_1892 2157145 .. 2157156 -  -5.8  -3.51904   TATTAAAGTTAAATA                CCTG GGTG CAGG                 TTGTTTAAACCGTCC  58 226
    Noc_1891 NONE
    Noc_1890 NONE
    Noc_1889 2153299 .. 2153313 -  -8.5  -3.27297   ATCGATGAATCAATA               CCGCC AGCGG GGCGG               GCGTTTTTCTAAAAA  65 5
    Noc_1888 2151901 .. 2151916 -  -3.2  -4.44608   TCCATCGAAAAACAA              CTGCAC TCCG GTTCAG               CTAGCACAAAAAAAT  62 474
    Noc_1886 2151258 .. 2151278 - -11.8  -3.23216   GGCCATCATCAGCAA            GGCCGCCC GATAG GAGCGGCC            TTGGTATAAAACGGA  79 56
    Noc_1881 2140148 .. 2140202 -  -3.6  -5.48514   ATTAATAAACAAAAA TTTTTTGGTGGGTCATTTTTGTCCCA CCA TAGGTCAAAAATGACCCAGTCAATAG GACGAATTTTTAAAA  85 407
    Noc_1880 NONE
    Noc_1879 NONE
    Noc_1878 NONE
    Noc_1877 NONE
    Noc_1876 NONE
    Noc_1875 NONE
    Noc_1874 NONE
    Noc_1873 NONE
    Noc_1872 2128356 .. 2128391 -  -5.3  -4.37199   ATGATAAGCAACAAA    GGCTACCTCCTCGTG CAGCGC CTTGAGAGGGTAGCC     TACAATCCCCCCAGG  67 25
    Noc_1871 NONE
    Noc_1870 NONE
    Noc_1869 NONE
    Noc_1868 NONE
    Noc_1867 NONE
    Noc_1866 NONE
    Noc_1865 NONE
    Noc_1864 NONE
    Noc_1863 NONE
    Noc_1862 NONE
    Noc_1861 NONE
    Noc_1860 NONE
    Noc_1859 2112671 .. 2112682 -    -3  -4.04549   GAAAAGTCAAAAATA                TTCA GCGA TGAA                 GGCGCCTTTTATCCT  56 288
    Noc_1858 NONE
    Noc_1857 NONE
    Noc_1856 2108475 .. 2108490 -  -3.2  -3.27617   GAAGAAACCGATGAA              GGGCAT CAAG ACACCC               CAGCTAAGGAGAGCT  45 356
    Noc_1855 2107873 .. 2107883 -  -5.4  -2.82516   TGTTGCAGGATTATA                 CGTT TCG AACG                 TTTTTTGCGATTTAC  50 218
    Noc_1852 2104573 .. 2104585 -  -4.9  -3.48269   TTTACTAAATAGCAA                TACAA GCC TTGTA                GTTTTTAGTAGAGGC  56 61
    Noc_1851 2102761 .. 2102773 -  -4.7  -4.09243   TATATCCGCTCAAAA                GCGGG AAG CCCTC                AAGTCCACATCGGCG  64 7
    Noc_1850 NONE
    Noc_1849 NONE
    Noc_1848 NONE
    Noc_1847 2097562 .. 2097575 -  -2.3  -3.08046   CGGGCAGCGGAAAAC               GCCCG CGCT CAGAC                TAGGGATTGGCTAAT  42 467
    Noc_1842 2089970 .. 2089989 -  -2.1  -4.00042   CGTGGGACTAAACAA            CTAGGGA TATATG TCCTTAG             TTCTGTATATTGCTA  53 413
    Noc_1836 2085028 .. 2085048 -  -6.8  -3.87116   GAAATATAATTCAAA            GCCACGCC TCGCG GACATGGC            CCTTTTCCAAAAAAA  68 0
    Noc_1835 2084155 .. 2084166 -  -4.4  -2.52516   CTTTGGAGGAGCAAT                TGGA ATCC TCCA                 CCGAACCGGACCCCT  44 88
    Noc_1832 2081415 .. 2081426 -    -3  -3.27022   TCCATGGGACACCAA                TTTC AATG GAAA                 GGCTTTTATTAAAAT  45 34
    Noc_1831 2079142 .. 2079170 -  -5.9  -3.60234   GGACAGACCGGCAAA        GCATTCCTCTACA TAA TGTTGAGGATAGC        GGGGTAATCAGCGAT  58 247
    Noc_1829 2077634 .. 2077650 -    -8  -2.62184   CCTTTTTCTATATTA              GCTAGC CAGCC GCTAGC              GCTTTTTCTTAGGGC  58 48
    Noc_1828 NONE
    Noc_1827 2073153 .. 2073170 -    -2  -4.72272   GCCTGGGAGCAAAAA             TCAACG CCCCTT CGTTAA              TCTGAGTTACCAGGG  63 22
    Noc_1826 NONE
    Noc_1825 2068101 .. 2068115 -  -2.8   -5.1675   GTAGTCATGAAAAAA               TATGGA ATT TCCGTA               AAGAAATGGGGAAAG  75 255
    Noc_1824 NONE
    Noc_1823 2066452 .. 2066485 -  -8.1  -4.06491   GGAAGGGTACACAAA     CCGGAGGCAGTAACC GTAT GATTACCGCCTATGG      CCTCCGGCGAAACGC  76 222
    Noc_1820 NONE
    Noc_1819 NONE
    Noc_1818 NONE
    Noc_1817 2058706 .. 2058717 -  -7.2   -3.1855   GCCGCGAAGATTGAA                GCGC CATG GCGC                 CACCAGATCGCTTTA  59 139
    Noc_1816 2057766 .. 2057803 -  -9.2  -3.99986   TCAAGAAAACCTAAA   TTAGGTGCTTGGCGCGA AAGTA TCGCGCCAAGC-CTTTA   TGCCAATCAGGCCAC  77 32
    Noc_1814 NONE
    Noc_1813 NONE
    Noc_1812 NONE
    Noc_1811 2050740 .. 2050751 -  -2.2  -3.40867   CCACGCAGGAAGCAA                CGAA CGTG CTCG                 TAGAGTATGGAGGCC  45 50
    Noc_1810 2049539 .. 2049559 -  -3.9  -5.17054   AGAAGAGGTAAAAAA            GGCGCCA CTTTTCC TCGCGCC            TGAAGGAGATAGCGG  77 49
    Noc_1809 NONE
    Noc_1808 NONE
    Noc_1807 NONE
    Noc_1806 NONE
    Noc_1805 NONE
    Noc_1804 2039559 .. 2039580 -  -7.3  -3.35679   GCTTTCGATTTATAA           TCAAGCTGA GCTT TCAGCATGA            ACCAGCCTGCATCCA  61 185
    Noc_1802 2036588 .. 2036604 -  -2.1  -2.94925   AGAGCTCATCATATA              CATGGCG ATT CTCCTTG              GGTATATCCAGGAAA  42 43
    Noc_1801 2035580 .. 2035590 -  -2.6  -5.05782   AGCGATGCCAAAAAA                 TTTA TTT TAAA                 AGTGAATAAAACGTT  72 216
    Noc_1800 NONE
    Noc_1799 NONE
    Noc_1798 NONE
    Noc_1797 2028272 .. 2028298 -  -2.9  -4.54727   TTGTTGAAATTAAAA         CACCCCGCC CACTTGTAT GGCATGGTG         GGTTCCGACTAAGAA  62 207
    Noc_1796 NONE
    Noc_1795 2023660 .. 2023689 -  -5.7   -5.5943   AAATCATCAAAAAAA       CAGGGGCG-GGAAT TTT ATTCCTCCCCCCTT       ATTCCCCTGACTTTA 100 175
    Noc_1791 2021050 .. 2021066 -  -2.1  -2.64155   TGCTTGTCAAAGGTA              GGTAGCC TAA GGCGATC              CAACGAGATCATGGC  39 15
    Noc_1790 2020464 .. 2020489 -  -7.5  -5.16151   CAAAGGGAATAAAAA         TATCTTGCCCC AAAA GGGGCAAGGGA          TGGCTGTCCTCCAAA  91 159
    Noc_1789 2019298 .. 2019320 -  -3.4  -4.08216   TCACCTTGCCGAAAA           CTGCCTTCAA AAG TTGATAGCAA           GCCACGCCTAAAAAT  59 204
    Noc_1788 2016509 .. 2016519 -  -6.8  -4.08767   CTCAGGCCGCCAAAA                 GCTG GCG CAGC                 ACCATCTGCAGGATA  71 1
    Noc_1787 2015980 .. 2015997 -  -4.1  -3.58329   CAAATATCTCCTAAA             CAGC-GCC AAC GGCAACTG             CAAAAGCAAATGCAA  53 3
    Noc_1786 2014437 .. 2014448 -  -3.6  -2.91264   TTTCTCATCCAGATA                CCAC CGCT GCGG                 AGCAAAGAGACAGAA  44 113
    Noc_1785 2012882 .. 2012904 -  -6.3  -4.56597   TGGCTTCCTCAAAAA           TGCCTTCCT CCTTC AGGAAGTCA           TCGAAGGAAGAACCG  74 207
    Noc_1782 2010733 .. 2010746 -  -5.2  -3.23538   AGAACCCAGCAGCAA               GCCC TATTAG GGGC                TTTCTTTTTTATCGT  52 302
    Noc_1774 1998672 .. 1998688 - -10.1  -2.79574   CAGAGGGAGCAATGA              GCGCCTC GCC AAGGCGC              TTGCAGCAACCCCGG  69 67
    Noc_1772 1997083 .. 1997112 - -10.2  -6.08342   TAAGAAATAAAAAAA       GGCGCA-TTTACA GGAGT TGTAAATTGCGCC       TTTTTACCTTACAAA 100 234
    Noc_1771 1994963 .. 1994973 -  -2.4  -3.74693   TGTCATTGTATTAAA                 TGCC GTC GGCC                 TCCCCCTTGAAGGGG  51 164
    Noc_1768 1990596 .. 1990610 -  -9.2  -3.18467   AAATTTTTAATTTAA               CCGGCC GCC GGCCGA               ACACTTTAACAGCAG  68 109
    Noc_1767 1989441 .. 1989462 -  -2.2  -3.33922   AGTCCTCGTAAAAAG           CCGTCAGC TTAAGC ACTGATGG            TTGTTTACTGCAATC  45 30
    Noc_1766 1986576 .. 1986586 -  -6.8  -2.71712   TTTTCTCCGGCAAAT                 GGCT CAT AGCC                 CGCTCCTCAAGCAAT  55 32
    Noc_1765 NONE
    Noc_1764 1984992 .. 1985042 - -24.9  -3.54424   TTGTAGGGCGGGAAA GCGCAGCGCATCCCGCC-ATGG ATAAACCG CCTTCGGCGGGATGCGCTGCGC TTTCCCGCCCTACCC 100 40
    Noc_1762 1981530 .. 1981540 -  -8.2   -3.2327   GGAATTTACCATGAA                 GCGC CCG GCGC                 TGGGCTAGGTATGGG  63 271
    Noc_1759 1979817 .. 1979836 -  -3.4  -4.03474   ACTAAAAATGAAGAA            GATGCGGC CATT GCCGAAAC             GATTTTGCTGCTCGG  59 226
    Noc_1755 NONE
    Noc_1754 NONE
    Noc_1753 1971233 .. 1971248 -  -2.4  -4.70319   GCAGCAAAATCAAAA              CGCGGC CTTC ACCGCT               TTGCTGCTAAAAATT  66 58
    Noc_1743 1958333 .. 1958360 -  -8.4  -2.50545   TTGGGAGAACAAACG        GGGGGAATTCTG AGCG CAGACTTCCCTC         TTAACCATGGGTACC  61 26
    Noc_1742 1957855 .. 1957874 -  -2.9  -3.21679   AAAACACCAACAAAC            TCGATAA GCGGCG TCATCGA             AACCCTATACTTTTA  45 38
    Noc_1741 NONE
    Noc_1740 1953847 .. 1953869 -    -5  -4.12902   TAATTATTTTTAAAA           TTTTATGAAT TTA ATTCATGAAA           TTCTAGTTAACCTTT  64 84
    Noc_1739 1951195 .. 1951207 -  -2.6  -5.40072   TCTCCCTGAAAAAAA                GAGC TTGAT GCCC                GTCCTCCTTGGCATA  79 301
    Noc_1738 1949400 .. 1949416 -  -5.1  -3.93769   ACCGGAAAAAATGAA              GGCTTAC CCC GTAAGCA              AAAAAGTGAATAGGC  63 118
    Noc_1735 NONE
    Noc_1734 NONE
    Noc_1733 1940009 .. 1940020 -  -5.8    -4.431   GACTCAGTTACAAAA                CCAG TCTT CTGG                 GAATGCTTGTTAGTT  72 513
    Noc_1731 1938281 .. 1938293 -  -3.3  -3.28866   GTACACTTAAATAGA                GCCAC TAC ACGGC                CTCCCATTTGTATCC  47 121
    Noc_1724 1929226 .. 1929239 -  -3.8  -2.64912   TCGGCAAGTTAGAAC               GGCT GCCCAT AGCC                CAATACCGAGCGCTC  43 5
    Noc_1723 NONE
    Noc_1722 1926843 .. 1926853 -    -4  -2.52896   CGATGGCCCAAGGTA                 TTCA CTT TGAA                 AGTTGCTCTCTCTCC  44 16
    Noc_1721 1925618 .. 1925630 -  -3.3  -4.60797   CTCGCAGAGACAAAA                GCACG GGT CGTGG                GCGCTAAATCTCCTA  68 448
    Noc_1718 NONE
    Noc_1717 1921032 .. 1921042 -  -5.4  -3.79747   TCAGCTATTAGCAAA                 TCCT ACG AGGA                 ACGCCGAAGCTTGAG  61 17
    Noc_1715 NONE
    Noc_1714 NONE
    Noc_1713 1917423 .. 1917434 -  -5.8  -3.53444   GCACGCCCCTGTAAA                GGCT CCAC AGCC                 ACTAACGTCAAAACT  58 185
    Noc_1712 NONE
    Noc_1711 NONE
    Noc_1710 NONE
    Noc_1709 NONE
    Noc_1708 1911832 .. 1911845 -  -2.4  -2.87881   CAATCTTTTTATAGA               CATG ATCCGA CATG                AAAATTCCCCCCTTC  40 161
    Noc_1707 NONE
    Noc_1706 1911110 .. 1911124 -  -2.1  -3.25072   TTGAGCAGAATTTAA               GAAGA AAACA CCTTC               AACTCACCGGGTTTC  43 7
    Noc_1705 1907461 .. 1907481 -  -2.4  -3.12749   CCAACAAGGTCAATA            TGCGGACG TTCCC CGGCCCCA            TCTCATTTTACTTGA  42 308
    Noc_1698 1900302 .. 1900316 -  -2.8   -3.6692   TTTTAGCGCAAAATA               TGGC ATTTACA GCCA               TCGCCTAGGCAGGCT  51 509
    Noc_1695 NONE
    Noc_1694 NONE
    Noc_1693 1892510 .. 1892528 -  -4.6  -3.92592   ATTGTCAATATTAAA             TTTTGTTC TTT GAGCAAAA             ACATGTAGAAGCCAG  58 44
    Noc_1692 NONE
    Noc_1691 1891599 .. 1891617 -  -8.9  -2.71263   AACTGGCGGGAATGA             CTGACCA TTGCC TGGTCAG             AACTAATCATACGGG  60 115
    Noc_1689 NONE
    Noc_1688 1889772 .. 1889796 - -17.2  -5.26316   CGACTGCATAAAAAA          GCGCTGGCGA CTTTT TCGCCAGCGC          TTTTTTCAAGACGAA 100 49
    Noc_1687 NONE
    Noc_1686 1887070 .. 1887080 -  -6.8  -3.65201   TAATAGGGCGAATAA                 CCAG ATT CTGG                 AGAGGTATATATAGA  63 112
    Noc_1685 NONE
    Noc_1684 1886515 .. 1886528 -  -4.5  -4.60797   CTTCTACAGATAAAA               GCTAC AGGC GCAGC                AGAACATAACGATTA  69 13
    Noc_1683 1884877 .. 1884908 -  -3.7  -4.14764   TTTTAAAGAACGAAA      CACCCCCTCTCAG TTTAAT CTAAGAGTAGATG       ATAGCGCTTCAAATA  59 136
    Noc_1682 1878060 .. 1878070 -  -2.4   -5.1101   GCATGATCCAAAAAA                 CGGC GTT GCTG                 CCCCAACTGCCCTTG  73 276
    Noc_1681 NONE
    Noc_1680 NONE
    Noc_1679 NONE
    Noc_1678 1871715 .. 1871733 -  -3.3  -3.40297   AGCACATATATAACA             TATTTTT TAAAG AAAAATA             GCTTATAATATACTA  49 83
    Noc_1677 NONE
    Noc_1676 1869465 .. 1869481 -  -2.9  -3.66095   AAATTCTCAGGTAAA              CAAGTGG CTT CAACCTG              TTATTTCTATTAGAG  52 80
    Noc_1675 1868056 .. 1868069 -  -6.7  -3.96216   GGCTTACCTAAACAA               GAAGG AGTC CCTTC                ACTTATATGGGGGTG  66 114
    Noc_1674 NONE
    Noc_1673 NONE
    Noc_1672 1864463 .. 1864474 -  -4.4  -3.12395   TGGATCATTTAAAAT                TGGA TATG TCCA                 GCAATATCAGGAGGC  49 7
    Noc_1671 NONE
    Noc_1670 NONE
    Noc_1669 NONE
    Noc_1668 NONE
    Noc_1667 NONE
    Noc_1666 NONE
    Noc_1665 NONE
    Noc_1664 1857993 .. 1858029 -    -5  -4.78326   TTTTAAATAAAGAAA    CGCGGCCGCATTACGG TATCT CCATGATACGGCCTGG    CCTCTTGCCTTGGAT  76 56
    Noc_1663 NONE
    Noc_1662 NONE
    Noc_1661 NONE
    Noc_1660 NONE
    Noc_1659 NONE
    Noc_1658 1852659 .. 1852675 -  -2.3  -3.37464   CCATCAATTTTATAA              GGATATA GCA TATATAC              TACCATTTACTACAT  45 35
    Noc_1657 1851445 .. 1851466 -  -2.3  -3.82202   TACCTTCAAACACAA           GAAAGTAGA CTCA TCTATTCTC            TATCACCACCTAATA  51 406
    Noc_1655 1849416 .. 1849441 - -12.5  -4.07568   CGCTGGTCTTGAAAA         CCAGAAGGGGC GAAA GCCCCTCCAGG          GTTCGAATCCCTGGC  95 72
    Noc_1654 1848521 .. 1848541 -  -7.5  -3.53091   ACTCTCTTCTGGAAA            GACCCCGGA AAA TACGAGGTC            TTTCCTTGAACTCGA  66 59
    Noc_1644 NONE
    Noc_1643 1837224 .. 1837236 -  -3.4  -3.89307   AAAGAAGAAAAGGAA                TCGA AATGA TCGA                AATGGAGGCTGGGGT  56 277
    Noc_1642 1833177 .. 1833187 -  -5.4  -2.71731   TCTATGGTTCAACTA                 GAGA GAG TCTC                 GTTCAGTGGTTTCGG  49 57
    Noc_1641 1832695 .. 1832705 -  -5.4  -2.81815   GCTAAGGATGAAGTA                 GTGA TTA TCAC                 CCATCGGCAGAATTT  48 104
    Noc_1637 1828968 .. 1828981 -  -6.7  -2.69647   AAGTGCTAGATATTA               TTCGG CGAG CCGAA                GAACGACAATTTCCT  53 258
        thiG 1824269 .. 1824288 - -13.6  -3.26473   TGAAATTAGCATGAA            GACGGTGG AAGT CCACCGTC             ATAATATGATGGAAA  89 227
    Noc_1628 NONE
    Noc_1627 1819077 .. 1819087 -  -6.8  -3.75378   ATCTTCATAAGAGAA                 GAGG TAA CCTC                 CTAAATATTCAAAAA  66 173
    Noc_1626 1817166 .. 1817202 -  -7.9  -4.62069   TCTTCACGCTAAAAA    GGGGAGGCTACCAGC TCTTCTT GGTGTAAGCCTCCCC    TAGTGTCTGTTTTAG  82 42
    Noc_1625 1816003 .. 1816019 -  -5.9  -2.71791   AGCGGTCCGGTAAAT              TAAACGT TTC ACGTTCA              GTGTTATATATAGGT  49 203
    Noc_1624 NONE
    Noc_1623 NONE
    Noc_1622 NONE
    Noc_1621 1809789 .. 1809807 -  -5.2  -3.43564   CAATCTAATTTACAA             CGATAGGC CCT GTCTACCG             ATCGTTTTCGGTGGT  54 20
    Noc_1616 NONE
    Noc_1615 1803561 .. 1803573 -    -2  -3.04398   GTTTTTTTCCAAAAT                TACT TCTCT AGTA                TAGGTCAGTACTTGC  42 390
    Noc_1614 1803084 .. 1803112 -  -5.2  -2.87146   CGGGTTTATAATAAT        CGCTGGCGGGAA AACGA TTCCAACCATCG        CTTTGTCACCTCAGT  49 190
    Noc_1611 NONE
    Noc_1610 NONE
    Noc_1609 NONE
    Noc_1608 1795143 .. 1795155 -  -4.8  -3.53012   CTCCCCGCTTGCAAA                GGGA GCCAT TCCC                ATGAGAGCGAGCGTA  56 127
    Noc_1606 1792498 .. 1792518 -  -3.3  -4.01902   ACACCCACTAAAGAA           GCTC-TGG AGAAGG CCATGAGC            GGCCATATATTGGGG  58 89
    Noc_1604 1786942 .. 1786955 -  -2.3  -2.70532   ATTTCCATAAATCCA               GTGGG TTTA CCCAT                ATTGGTCGAGTGCCT  39 18
    Noc_1603 1785485 .. 1785505 -    -9  -2.78679   CGCCTTTAGCTAAAT           CT-CCGCCC AAGG GGGCGGTAG            GGAGCTGTCACCGGG  65 33
    Noc_1602 1784760 .. 1784774 -  -3.4  -5.08824   CTGTGACGCAAAAAA               GCGCAG GTC CCGCGT               TGAAAACAGTATAGT  74 268
    Noc_1601 1780809 .. 1780822 -  -2.3  -2.93858   GAGTACAGGGATATA               CGAGG AGCC CCTAG                CGAGAATGCGAAATG  40 209
    Noc_1600 1778860 .. 1778880 -  -3.2  -4.40552   CTTAGGAAAAAAATA            TGTGCCCG GGGGG CGGACAGA            TTTTTGCCATTCAAT  62 480
    Noc_1596 1776040 .. 1776051 -  -3.6  -3.83724   ACCATAGAAGTGAAA                GGCC GGGA AGCC                 GAGTGGAGAGTAGAG  56 298
    Noc_1586 1766692 .. 1766727 -  -9.8  -2.95316   GGTAGATAGAAGAAG    TAGGGCGCTAGTAATT CTTT AGCTACTAGCGCCATA     ACTTATTATGGGTCG  70 49
    Noc_1584 1764112 .. 1764149 - -22.9  -4.08692   TAAGGGGCGGTAAAA   GGCCCTGGTTAAGGCAG CTTA CCACCTTAACCAGGGCC    TGTTTAGTTAGAAGG 100 33
    Noc_1582 1756739 .. 1756752 -  -2.3  -2.94962   ACATGATCAACGACA               GCGCC AAGG AACGC                GTGGTGAATAAGCGT  42 136
    Noc_1579 1754289 .. 1754299 -  -3.2  -3.32844   TGTCGTATCGCACAA                 GATG CAC CACC                 ACCGCAACAGGCAAT  47 460
    Noc_1575 1748637 .. 1748647 -  -3.2  -3.37053   ATAGAGCGTAAGGAA                 CGGA TTA TCCA                 GGTTAAGACCGTGCT  47 224
    Noc_1572 1746501 .. 1746549 - -15.1  -3.45404   GCAAAACGCAAGTAA GGCGGCCCTCGCCTCCCTGCCTG CAG CAGGCAGGGAGGCGTCGTACATC CCTGTACTCCTTCAA 100 37
    Noc_1565 1739902 .. 1739915 -  -2.3  -4.83169   AGGTGTTCAGAAAAA               TCGCC AGAC GGGGA                AAAACCTCCCTGGGC  67 331
    Noc_1562 NONE
    Noc_1561 1735448 .. 1735491 - -21.3  -2.98986   ATAGGACATTATAGA TGATGGCGAATGGGGTGGCT GTACA AG-CACCCCATCCGCCATCA TTCTGTTTACCGGTA 100 141
    Noc_1560 1734283 .. 1734298 -  -6.1  -3.62518   GGAAATAGCCGTAAA              CCACC TGCCAT GGTGG               AAAATCTCTGGGCAG  61 186
    Noc_1559 1732337 .. 1732349 -  -9.1  -4.93296   CCACCACTACAAAAA                GGCAC TTA GTGCC                TTTTTTCAAACTTCT 100 150
    Noc_1557 1731370 .. 1731386 -  -2.2  -2.63555   GAGTGACACAACGCA              TTGGGC GCGAG GGCCAA              AATTGCTATCCGTCA  39 102
    Noc_1556 1730168 .. 1730190 -  -7.1   -3.6581   AGTATTCTTAAAATA          CGTCCTATGA TTAT TCATAGG-CG           CTTAGCTCGTGGATT  66 87
    Noc_1555 1727696 .. 1727725 - -11.7  -2.50699   GCCCAATTAATAGAT       TACTTACATTAAC TAAC GTTAATGCAAGTA        GACGTGCGGCTTAAT  76 451
    Noc_1554 1726369 .. 1726381 -  -2.6  -3.05384   TTTTGGTTTATCCAA                GAGG ATGTG CCCC                ATTCCTTGATTGAAA  43 241
    Noc_1553 1724116 .. 1724150 -  -5.6  -4.17048   GGGGGGGGAAAACAA     GTTCCCCCCTGCTT TGAAAAT AAGCTGGGGTGACC     GGCAGTAATCGCTTA  66 38
    Noc_1550 NONE
    Noc_1549 NONE
    Noc_1548 1718126 .. 1718143 -  -5.6  -2.64155   TGTCCTTGAAATGTA             TCCAGA GGCCGA TCTGGA              GCCAGAATTGGACTT  47 169
    Noc_1544 NONE
    Noc_1543 1713054 .. 1713064 -  -8.2  -3.07816   GGCGGATTTACCTAA                 CCGG CCG CCGG                 TGGAATCTTCCCTAG  62 361
    Noc_1540 NONE
    Noc_1539 NONE
    Noc_1538 1709137 .. 1709152 -  -2.5   -4.8743   GGGAAAAGAAATAAA              GC-GGC GCACA GCCTGC              ATTGGCATGAGTCTG  67 73
    Noc_1537 NONE
    Noc_1536 NONE
    Noc_1535 1702419 .. 1702429 -  -3.2  -3.11291   GCGACAATCTCAACA                 TGCG TTC CACA                 TGGTTGTGCTCCAGA  43 277
    Noc_1532 1698109 .. 1698133 - -10.7  -3.58343   GCCATCATGGTGAAA          GCGCCAGCG CGCTTGC CACTGGCGC          AATGCACAAACACTG  79 471
    Noc_1519 NONE
    Noc_1500 1664333 .. 1664374 -  -2.7  -4.77036   TCGGATTAGCAAAAA TCCGCGTAAACTCCTGCCC CCTC GGGCGGGGATACAAGCGGG  AACTGCACAGCAGTT  69 41
    Noc_1492 NONE
    Noc_1491 1650067 .. 1650078 -  -5.8  -3.60074   GACAAATCTCTTAAA                CGAG AAAG CTCG                 GCGCCATACTTCCTT  60 374
    Noc_1488 NONE
    Noc_1487 1646947 .. 1646957 -  -2.4  -3.22114   TATAGGACATGAATA                 CCTC TCC GTGG                 TTGCAGATTAGAATA  43 33
    Noc_1486 1646187 .. 1646202 -    -4  -2.64144   TTTTGAGGTAAACAC              TGGTCT TTTC AAACCA               CCAAAGTATCCATGA  45 18
    Noc_1483 1643194 .. 1643206 -  -6.9  -3.14693   GCTATTATTAACAGA                CCGCG AAG CGCGA                AGAGATCCCACTAAC  59 109
    Noc_1481 NONE
    Noc_1480 1639242 .. 1639257 -  -4.6   -3.1352   TTCGAAGCTAAGAGA              CGGCAG TCTG CTGACG               CTGGGATACGTGCAC  49 411
    Noc_1474 NONE
    Noc_1473 1633286 .. 1633304 -  -5.2  -2.50816   CTGGTATCGATGAAG             CTTGCCGC GAT GCAGAAAG             TTGAGCGCTATGCGA  47 236
    Noc_1464 1620638 .. 1620649 -  -5.8  -3.16191   CCAGACTGTGATTAA                GGTG GTCA CACC                 GACGCTAAGTATTGC  54 128
    Noc_1462 NONE
    Noc_1461 NONE
    Noc_1460 1618988 .. 1619001 -  -2.5  -3.97368   TTTTGAAGGTATAAA               TAAAT ATCT ATTTA                AGTTGGAGTTCGCGG  53 19
    Noc_1459 NONE
    Noc_1458 1614406 .. 1614439 -  -5.4   -3.8448   CAACACAGCAGTAAA    CGTGGGATGCCAGCTT TTTC AAG--GGCATCCCATG     TTCGTGTTACAGCTT  63 132
    Noc_1456 1611418 .. 1611437 -  -7.9  -3.40392   AAAATATAAAGGTAA            CGGCAAA AAAGAA TTTGCCG             GTGCGGGGCGATGGG  62 150
    Noc_1454 NONE
    Noc_1453 NONE
    Noc_1452 NONE
    Noc_1451 NONE
    Noc_1448 1604788 .. 1604804 -  -5.1  -2.76696   TTTCCTTGCAACAAT              CCCATTA AGC TAAGGGG              CCGCTTCTCGGATCG  49 62
    Noc_1447 1604177 .. 1604213 - -12.4  -2.71011   ATTTTCCTGCAAGTA    TCGTGATCGTGTTTCT GTTTT AGAAACACGATCGCGT    TTTTCCTACTTAATT  78 31
    Noc_1446 1600837 .. 1600861 - -11.5  -4.50761   ATTAAGGGAAATAAA          TCCTGCCTCCA AGC TGAAGGCAAGA          GCGCAGCAAAGTGTA  95 118
    Noc_1445 NONE
    Noc_1444 NONE
    Noc_1443 1599228 .. 1599239 -  -4.4   -4.3851   GACATTAAAGATAAA                CGTA AATA TACG                 CTGACCTGTGATCTT  67 342
    Noc_1436 NONE
    Noc_1435 NONE
    Noc_1434 NONE
    Noc_1433 NONE
    Noc_1432 1588217 .. 1588237 -  -5.3  -3.40403   CGGCCCCGATTATAA            TCGCGCCCA AAA TGTGTGCGA            ATTTAAGTAGGGTGT  54 441
    Noc_1431 1587337 .. 1587350 -  -5.3  -3.37245   CCATGTGAACAGCAA               TTCCA AGCA TGGAA                TCTGGCTGCTTTTTA  54 172
    Noc_1427 1581901 .. 1581921 -  -4.7  -3.37344   TTTTGAGTCAACCAA            TCTAGCG CCTCCTC CGCCAGA            ATAAGGCGGCGTATG  54 74
    Noc_1424 1579631 .. 1579644 -  -4.5  -3.87815   TCCTACCGTGACAAA               GGCTCC GGC GG-GCC               GGAAAATGATTTTAC  60 225
    Noc_1422 1578070 .. 1578112 -  -9.9  -2.90901   ATATTGCCAAGCACA GGAACCCCTCGG-AGCAGCT TAGC ACCTGGTACCGAGGAGTCCC GATGTTTTTTTAGGC  69 45
    Noc_1421 1577349 .. 1577361 -  -3.3  -2.93723   TTCCCATGAAGGACA                CGGCA GGT CGCCA                AAATAATAATTATTA  44 105
    Noc_1420 NONE
    Noc_1419 NONE
    Noc_1418 1571047 .. 1571068 -  -4.4  -3.91332   AGGATCATACAAGAA           GGACGG GATATTCTAG CCGTCC            AAACCTTACGTAACT  60 456
    Noc_1414 1568475 .. 1568491 -    -8  -2.87463   AAGCGCTTTTATAGA              TGGCCT GCTCA AGGCCA              TCAAGCAATGCCAGC  58 284
    Noc_1412 1566370 .. 1566380 -  -3.2  -3.57561   TTTTAATTGGTGAAA                 CTCC CAA GGAA                 ATGCTGGAGTGTGAT  51 492
    Noc_1410 NONE
    Noc_1409 1563957 .. 1563969 -  -5.5   -3.6502   CAGGCGGTACTTAAA                GCCTG GCC CAAGC                TCCCCCCTGCAAAAG  58 257
    Noc_1405 NONE
    Noc_1404 1555847 .. 1555871 -   -10  -3.53444   TGAGGTCTTTGGAAA          GAGGGGGC AGATTTCAG GCCCCCTC          GGCTTGAAGTTGTTT  75 195
    Noc_1394 NONE
    Noc_1393 NONE
    Noc_1389 1539219 .. 1539237 - -10.2  -2.82668   CGTTAAACGGTAAAT             CCTCGGGG GCC CCCCTAGG             TAAAATTCTAACTTT  72 133
    Noc_1388 NONE
    Noc_1387 NONE
    Noc_1386 1535613 .. 1535623 -  -2.4  -3.22113   ATGCTTGGAGAAAAT                 GCGG GTC CTGC                 TCTTTAAAGGGGGGT  43 154
    Noc_1381 1530282 .. 1530302 -  -7.6  -4.14392   CTCCAACGCCGAAAA            TCTCCAGG AGTCG CCTGAAGA            GCCGGATGCCGAAGA  74 92
    Noc_1373 1520548 .. 1520564 -    -3  -4.19817   GCCAGCCATGTAAAA              TTCCTC TGCAC GAAGAA              CATAGCCTAGCGGCA  60 32
    Noc_1372 1519771 .. 1519799 -  -7.4  -4.15565   CCGAGTAGGGGAAAA        CCTAGCCTAGGC AGGCG GCTTAGTCTAGG        TCTTCCGATACTCCT  73 40
    Noc_1371 NONE
    Noc_1370 1518084 .. 1518095 -  -4.4  -3.59315   GCAATGAGCTTGAAA                CAAC GCTT GTTG                 CCAATCCCAATGCAG  55 224
    Noc_1365 1511894 .. 1511904 -  -8.2  -2.54193   TATTAGTCCAAGGTA                 GCGC ACC GCGC                 AGTGAGTTGTTGCGC  61 340
    Noc_1363 1509116 .. 1509135 -  -3.4  -4.19817   TTGAGTTACTTAAAA            CGCCACCC TTAT GGGCAGCC             GCCATGGGGGTGAGC  60 423
    Noc_1361 1507308 .. 1507320 -  -3.3  -3.73294   TAAAAAGACTGGAAA                CCTAG GCC CTGGG                AAATTTAGTCTTCTT  54 30
    Noc_1360 NONE
    Noc_1359 NONE
    Noc_1349 1497581 .. 1497596 -  -2.4  -3.28783   GCAAAATGAACGCAA              TCCCGC TCCA GCAGGG               CATCTAGCAGCATTT  43 111
    Noc_1348 NONE
    Noc_1347 NONE
    Noc_1346 NONE
    Noc_1345 1494273 .. 1494285 -  -3.4  -3.01905   ACGTTGGAGATAAAT                CTGA GTGAA TCAG                TTTACTGGTTTATTT  45 295
    Noc_1344 1491976 .. 1491988 -  -4.8  -3.91506   TGATTCGGAAAAATA                GAGC GATTA GCTC                CGCATGGTTTTTTCT  60 454
    Noc_1336 1483088 .. 1483105 -  -6.3  -3.48024   TGCTATGATGAAAGA             CGCTTTG GGCT CAAAACG              CTCCCGCGGCGGCTC  61 427
    Noc_1334 1482151 .. 1482163 -    -2  -4.66938   ATTCTTAATACAAAA                TACT ATAAA AGTA                AACAACTGCTCCGCA  63 397
    Noc_1327 1475673 .. 1475699 -  -4.4   -5.4756   AATGCCAAGAAAAAA         TCCCAAGCGA AGGGGTA TCTCCTGGGA         GAGGATAAACTCACT  86 217
    Noc_1326 1474698 .. 1474724 -  -7.5  -4.98436   TCAAGACTATAAAAA         TAGTCTACTTT GTATA AAAATAGACTA         TTTATGGGATCCAAT  88 167
    Noc_1325 1473913 .. 1473924 -  -4.4  -2.80443   CCATAGCTCATGAGA                TGCT TTCC AGCA                 AATTTTAGATGAGAA  46 211
    Noc_1324 1472965 .. 1472981 -  -2.2  -4.35524   CGGTTAAAGGTAAAA              TCGGAA GAGAT TGCCGA              GCATGTGATTGCTTT  60 235
    Noc_1321 NONE
    Noc_1320 NONE
    Noc_1319 1467971 .. 1467987 -  -2.1  -2.64099   GGCGGCTAGGATAAG              GGCACGC ATG GCTTGCT              GATATCCCCTCATTT  39 39
    Noc_1318 1467191 .. 1467206 -  -3.4   -3.0497   ATATCAGGGTTAATA              TTTTTA GTGT TAAAAA               TTTTAAATTTTAGCT  45 28
    Noc_1317 NONE
    Noc_1316 NONE
    Noc_1315 1462844 .. 1462856 -  -6.3  -5.47159   GGGCAAGATAAAAAA                TCTTG GAG CAAGA                GCGAATGGAAGTTAT  91 442
    Noc_1314 1459618 .. 1459633 -  -3.2  -4.05446   CGTTCCAAGTACAAA              GCCG AAAGCTGG CGGC               TGGCCCGTGAAATGG  58 508
    Noc_1309 NONE
    Noc_1308 1453916 .. 1453935 - -13.6  -4.09685   TCTTACCTTGGAAAA            CGCCTGCT TCTT AGCAGGCG             TTTTTGTTTTTAATA 100 149
    Noc_1304 1448404 .. 1448424 -  -9.8  -5.75342   CGCGGGCAAAAAAAA            GCACTTAG AAAAA CTAAGTGC            TTTTAACCGGGGGAA 100 138
    Noc_1301 NONE
    Noc_1300 NONE
    Noc_1299 1438273 .. 1438284 -  -3.6  -4.36914   TCCTGCTGGAGAAAA                CCAG GCCG CCGG                 TTATAAAGCTTTCGC  65 107
    Noc_1297 1436255 .. 1436266 -  -2.2  -3.01924   TAGCGCGCCCGAATA                CCCA TGGA TAGG                 GTTGCCTCTCTACCT  42 35
    Noc_1296 1434839 .. 1434869 -  -9.7    -2.836   CGAACACGCAAGAAC      TGCGAGCGCGGCTCG ACT CG-GCC-CGCTCGCC      TATCCAGCAGCGGAG  69 147
    Noc_1290 NONE
    Noc_1289 1428031 .. 1428057 - -10.1  -3.31144   TGCCGACTGCCAGAA        GGCGGG-ATGCG CTTT CGCTTTCCCGCC         CTACGTGCTATAGCT  73 51
    Noc_1287 NONE
    Noc_1286 NONE
    Noc_1285 NONE
    Noc_1284 NONE
    Noc_1283 NONE
    Noc_1282 1424355 .. 1424367 -  -3.4  -3.74519   AAGATTGCCATGAAA                TCCT GGGAT AGGA                GGGTAGTGTTTTTTT  54 46
    Noc_1281 NONE
    Noc_1280 NONE
    Noc_1279 1419555 .. 1419570 -  -6.1  -2.55999   GGACTTGATATCAAT              TGCCC CTGTAT GGGCA               GCGTGCTTTCGGTTC  50 131
    Noc_1277 NONE
    Noc_1276 1413629 .. 1413652 - -15.4  -3.16191   CGACATTCCCAGTAA          GGATGATGGG CTCG CCCATCATCC           TTACTGGGAAACGGG 100 49
    Noc_1275 NONE
    Noc_1273 NONE
    Noc_1272 1407675 .. 1407686 -  -4.4  -3.12351   GCGGCCGAGATTGAA                CAAG CAAT CTTG                 TCTTGGGGTAGGGAG  48 148
    Noc_1265 NONE
    Noc_1264 1394417 .. 1394452 -   -17  -2.77344   TTAGGGCGCAAGAAG    CCTCCTCTTGAACCCC TAAA GCGGTTCAAGAGGAGA     TCCTCTCTTTAGCGC 100 34
    Noc_1252 NONE
    Noc_1251 NONE
    Noc_1250 NONE
    Noc_1249 1369272 .. 1369285 -  -2.3  -3.62591   CTGAGAAGGGGGAAA               GGGGA TGTT TCCAC                GGTATATAATCCTAC  47 43
    Noc_1248 1367633 .. 1367670 - -17.9  -4.57837   AGATTCCGCCAAAAA   TTTTACCCCCGCTTCAA AAAA CTGAAGCGGGGGTAAAG    GTCCTAAAGCATAAA 100 51
    Noc_1219 1334091 .. 1334121 - -11.1  -4.98758   AAAAAGTCATAAAAA       GAGGCCATGGGCA TCTCC TGCCTCTGGCCTC       TTGCTGGAACATTAT 100 37
    Noc_1206 1315736 .. 1315749 -  -2.3  -5.06414   CCGCCCGAAGAAAAA               CACCT TTTA AGGAG                TTGAAAAATGAACAT  70 331
    Noc_1205 NONE
    Noc_1204 1310697 .. 1310709 -  -3.3   -3.1552   GCTCATCCAGTAACA                TGGGG GTT CCTCA                TCATTTCATCGCCTT  47 31
    Noc_1203 NONE
    Noc_1202 NONE
    Noc_1201 1308470 .. 1308483 -  -3.1  -4.19238   GGTTCAAGCTGAAAA               TGCCGG GTC CCG-CA               TAACAGACGGAATGT  56 109
    Noc_1197 NONE
    Noc_1196 1303614 .. 1303629 -  -8.2  -2.71681   CAAGCCGGGTAATGA              GCGCCG GAAG CAGCGC               ACTATTACTATGTGG  60 350
    Noc_1194 NONE
    Noc_1193 NONE
    Noc_1183 NONE
    Noc_1182 1289744 .. 1289754 -  -2.4  -3.34962   GGGTAGAGGTCACAA                 GGGG TTC CCCG                 TGTTAAAGGCTACTC  45 9
    Noc_1181 1288621 .. 1288631 -  -4.6  -3.18386   ACACGGCATAATAGA                 GCCC TTC GAGC                 CGCGTCAGATCCGGG  49 503
    Noc_1176 1286286 .. 1286298 -  -4.8  -2.60496   TGGCTGTTTAAATAG                TGCC AGGTA GGCA                TTTTTCTAGTGTTTT  47 39
    Noc_1175 1284349 .. 1284361 -  -6.9  -3.21099   CTGTCGTAGCATCAA                GCCCG CCT CGAGC                GTTTAGTATGGTTAG  59 133
    Noc_1174 NONE
    Noc_1173 NONE
    Noc_1172 NONE
    Noc_1171 NONE
    Noc_1170 NONE
    Noc_1169 NONE
    Noc_1168 1278436 .. 1278448 -  -4.1  -3.16106   GGAAAATTTTAAAAC                CAGGA TTA TCCTA                TAAAAAGGAAGTGTC  49 41
    Noc_1167 1277040 .. 1277056 -  -2.2  -4.20707   CGCCATTAAAAAACA              GTCCAC CTAGC GTGGAT              TCTATGGACAGCGTT  58 70
    Noc_1153 1260413 .. 1260423 -  -2.4  -3.75824   TACCGGAGAAGATAA                 TGCC GAT GGCC                 ACATGAAACGCCAAA  51 158
    Noc_1138 NONE
    Noc_1137 1243697 .. 1243708 -  -4.4  -4.04897   ATAAGCATAATGAAA                TCAG CTTA CTGA                 TGATATAGATCCTAA  61 516
    Noc_1133 1238509 .. 1238525 -    -3  -4.44355   GAATTTTAAAAATAA             GCTGCTA GACA TAGC-GC              TGTTATGAGCAGCAT  62 304
    Noc_1132 1237421 .. 1237442 - -14.5  -3.76125   GCACGCTAATTCAAA           GAGGGGGAT GACA ATCCCCCTC            TAGCAATGCCATTAA 100 79
    Noc_1127 NONE
    Noc_1126 NONE
    Noc_1125 NONE
    Noc_1124 NONE
    Noc_1123 1225715 .. 1225725 -  -6.8  -2.53876   GCCTATTTGAACGGA                 CAGC GTT GCTG                 ATGGATATGCTGCTC  55 2
    Noc_1122 NONE
    Noc_1121 NONE
    Noc_1120 NONE
    Noc_1119 NONE
    Noc_1118 1220527 .. 1220543 -  -2.9  -3.17212   TTAGCATTGTATCAA              CCTCGCA TCC TGCTAAG              GCGATCGGCATCCAG  45 5
    Noc_1117 1218554 .. 1218566 -  -5.5  -2.59527   TTAATATCATAAGAG                CACCA CTA TGGCG                ATAAGAAGGGCTGCC  49 4
    Noc_1116 NONE
    Noc_1115 1215107 .. 1215119 -  -3.4  -3.11836   ACAGCCATGGAAAAT                CTTG CCGCC CAAG                GCGTAGAAATCATAG  43 509
    Noc_1113 1213455 .. 1213468 -  -2.3  -2.64218   ACCTTTCAGGATAAG               GAGGG TGTT CCATC                GGAAAAATCATGCTG  39 114
    Noc_1112 1212687 .. 1212697 -  -6.8  -3.66874   GCAACCCTACGTAAA                 CCCT TGG AGGG                 GATTGATATTTCAAA  63 320
    Noc_1107 1210015 .. 1210073 - -31.2   -2.8294   CATGTTGCATAACCA GGCCATGCACCGGTGGCAAAACCGGCGC GAA GCGGAGATTTTGCCACCGGTGCATGGCA GACGTTATCCACAAA 100 160
    Noc_1101 NONE
    Noc_1100 1205281 .. 1205311 - -13.2  -2.53995   ACGCACCTGAACTCA       GGCGTTCGCGCCGC TAC GCGTCGCGAACAAC       CGTTCGACTGGCAGA  80 115
    Noc_1092 1198663 .. 1198679 -  -8.7  -3.91402   TTAGAGAAACGGAAA              GGACAGA AAT TCTGCCC              GTGGTTTAAGTATTA  74 47
    Noc_1091 1195706 .. 1195716 -    -4  -4.57341   AATGTCGTCGAAAAA                 TAAG GAA CTTA                 CAGAAAATCTATGAA  69 140
    Noc_1088 1193492 .. 1193509 -  -7.7  -2.66873   ATTGCCATGAAATAT             GGCCACGT GCC ACG-GGCC             GCTTGTTTAGGTTTC  56 164
    Noc_1086 1191771 .. 1191798 -  -9.2  -3.98804   CGAAACTCCAAAGAA        GACAAGCCCT GTCCTAGT AGGGCTTGCC         TTTGTGGGGTTAGAG  77 63
    Noc_1085 1190903 .. 1190919 -  -3.7  -3.14462   GCAAACAAAGAATGA              GGTTG TTTTCCC CAACC              CGGTTATCGTTGGGG  47 171
    Noc_1079 NONE
    Noc_1078 NONE
    Noc_1077 NONE
    Noc_1076 NONE
    Noc_1075 1181228 .. 1181241 -  -3.1   -4.1899   GGAGCGCATGGAAAA               CAGCT TCAG AACTG                GAGATGGCGGCTGAC  60 326
    Noc_1068 1176261 .. 1176272 -  -2.2  -4.45168   GGGGTAAAAGAGAAA                TGCC GGCG AGCA                 GAAGCAAATACTCTC  61 178
    Noc_1066 1174582 .. 1174592 -  -6.8  -5.93809   TGGTTAGAAAAAAAA                 GCGT GAA ACGC                 TAACGGAGTAGGCTG 100 25
    Noc_1061 NONE
    Noc_1060 1165441 .. 1165453 -  -4.9  -3.05536   AAATTAGGGGGAATA                TAAAG ATT CTTTA                TCGAATAGAGCAGCA  50 75
    Noc_1059 1164895 .. 1164912 -  -6.9   -4.7254   AGCCTGGAGGAAAAA             CCCCGCC TCTA AGCGGAG              TTTTTCCTGTATTTA  80 55
    Noc_1058 NONE
    Noc_1057 NONE
    Noc_1056 NONE
    Noc_1055 NONE
    Noc_1054 1160553 .. 1160565 -  -3.4  -3.36175   AAGGCCGATGCATAA                TGGT TTTCT ACCA                CCTAGGTAGGCTATT  49 234
    Noc_1053 NONE
    Noc_1052 NONE
    Noc_1051 1158225 .. 1158242 -  -2.7  -2.70661   AACAGAGACTATAAT             CCTAG CATTCGCT CTAGG              TAGTGGATATTAGCG  41 1
    Noc_1050 1157304 .. 1157314 -  -3.2   -3.8211   TTTGATTTACAATAA                 GACA ATA TGCC                 TTCTTACCTAACGCC  52 33
    Noc_1049 1156604 .. 1156617 -  -3.8   -3.1211   GATGATATTAGCCAA               TGGC GCTGAT GCCA                TATTGTCTTAGCTTT  47 4
    Noc_1048 NONE
    Noc_1047 1153747 .. 1153770 -  -7.5  -3.69256   ATTTATTTAAGAGAA          CTTGATCGC GGGAAA ACGATCAAG           GTATGACAGCAATGT  69 21
    Noc_1046 NONE
    Noc_1045 1152490 .. 1152507 -  -3.5  -4.23892   TTTAATTATCTAAAA             CTT-ACTG GTT CAGTCAAG             GGTTACCTTCCTTAA  62 21
    Noc_1044 NONE
    Noc_1043 1151651 .. 1151698 -  -2.1    -3.737   TAATTTCTTAGGAAA CGGCTCTGAT-GACCATTCTTC ATAGA GAAGAATACCCTATTAGATCCG CAGACGTTCAACCGG  50 17
    Noc_1042 NONE
    Noc_1033 NONE
    Noc_1032 1142275 .. 1142288 -  -2.3  -3.15427   AAGATTGTTCAGCAA               CGGTG CCGT CAACG                CGGTAATGTCGTGCT  43 139
    Noc_1031 1141332 .. 1141348 -  -7.9  -2.52896   TGATGCGTCAACCTA              TCGCCGA GTA TCGGCGC              TTGTTAGAGCGCGAG  56 337
    Noc_1027 NONE
    Noc_1026 NONE
    Noc_1025 1135302 .. 1135316 -  -4.2  -3.47322   CCTCATCACAACTAA               TTGTCC TCT GGGCAA               ACTTCAGATGAGATT  51 7
    Noc_1024 1134328 .. 1134342 -  -7.8  -2.87132   CCTGTTTCGGAGACA               GCCATC CGG GACGGC               CTCAGCGCGGTGCGC  58 498
    Noc_1015 1122705 .. 1122717 -  -9.1  -2.71119   ATGTATGTAGACAAT                GCTGC CAT GCAGC                TTGTTCGAGCCCCCA  63 468
    Noc_1012 1120262 .. 1120274 -  -9.1  -3.87075   AGTATCGTCGACAAA                GGCGA TTC TCGCC                TGTTCACATTCCATA  77 206
    Noc_1011 NONE
    Noc_1010 1117249 .. 1117266 -  -4.1   -3.5013   CGCCAAACTAATGAA             CAACTGC AGCG GGAGTTG              GCCGTGGAACTCAGC  51 132
    Noc_1000 1107543 .. 1107554 -  -4.4   -4.7173   CAGCATAGCTAAAAA                GCTA AGGG TAGC                 GAATAGGTCAAAAGT  69 7
    Noc_0999 1106453 .. 1106473 -  -2.6  -2.58999   GCTGGACATAGTAAT            CCTCTA TAGCCGGAG TAGAGG            TGGAACCTCTTTAGC  41 49
    Noc_0998 1105648 .. 1105663 -  -4.8  -4.51196   TCCAAACGGATAAAA              TTTTGT AGGC ACAAAA               CTGAGATCAGTCATG  70 62
    Noc_0997 1104344 .. 1104359 -  -5.4  -3.67622   TATGTTCAAAACGAA              TGCATC CCTT GACGCA               GTATACCGGAATTAA  61 182
    Noc_0995 1101549 .. 1101562 -  -2.3  -2.71763   TGGAGAAGGATATTA               CAGAG AATA CGCTG                CCTACCTATGCTTTT  39 239
    Noc_0993 1099982 .. 1100005 -  -3.2  -4.04206   GGAGCGTTAGAGAAA          TCAGAAGTCA TCTT TAAATTCTGA           ATAAGCAACGCACCC  56 170
    Noc_0992 NONE
    Noc_0991 NONE
    Noc_0990 1095861 .. 1095875 -  -2.1  -4.12902   CAATGATGTGGAAAA               CTACC CCGAT GATAG               CCCAGAGAAAATGGC  56 456
    Noc_0985 1087427 .. 1087437 -  -8.2  -3.64703   CGGCGGGTAGCTAAA                 CGGG TAG CCCG                 GCAGGCCCGGATGTA  69 202
    Noc_0980 1082641 .. 1082654 -  -2.5  -5.08088   AACTCGCAATAAAAA               TATTT TCTT AAATA                TTACCTAAAAATTTG  70 46
    Noc_0979 1081706 .. 1081724 -  -5.8  -4.13767   TCTCCTATTCCAAAA             CCACACGC AAG GCGGGGGG             TGTCCTCACTGTGTT  66 363
    Noc_0978 1079988 .. 1080003 -    -4  -2.79915   AGTCATTGTAGCACA              CCGCATC ATT GATG-GG              TTATCCTTGGCTAGT  46 36
    Noc_0977 NONE
    Noc_0976 1078398 .. 1078410 -  -3.3  -3.33696   GCGGTTCGCAATCAA                CAGAG AAG CGCTG                TTAGAGGTTAGTATG  49 342
    Noc_0975 1077514 .. 1077535 -  -3.7  -3.75629   TAGCTCTAACTTAAA           CAAG-GGTGG GTG CCACGACTTG           CTTTCCTGGCCGTCT  54 66
    Noc_0971 NONE
    Noc_0970 1070366 .. 1070385 -  -4.9  -2.77999   GAGTTATTAACAGTA            CCAGCGC TTGAGT GCGTTGG             AATTTATCTTGGGTA  49 273
    Noc_0969 1069605 .. 1069639 - -10.9  -3.17798   ATAGAGAATAAAGGA    TGGACATCCCTCCT CGTGGTGC AGGAGGGATG-CCA     AGCTGCCCTTATTGG  77 34
    Noc_0968 NONE
    Noc_0967 1067949 .. 1067961 -  -4.9  -3.50832   CTCCAAAGTCAAATA                TTTTC TCC GAAAA                GTCCAAGCACGAACT  56 360
    Noc_0962 1062571 .. 1062584 -  -2.4  -3.39595   TCTAATTAGCTATAA               CTTC TCTCTT GAAG                ACCACTTTGATACTC  45 93
    Noc_0961 1059437 .. 1059449 -  -4.7   -4.4768   TACGAAGAGAACAAA                CGCAG GCT CAGCG                GAATCAGTGAGGGTT  70 499
    Noc_0953 NONE
    Noc_0952 1050510 .. 1050538 -  -2.9  -3.55622   CTTAATTTTGTTAAA        GGCACGGGTCATC GCT GGTGTCCCTTTCC        TTCTGGCTGGCTAAT  49 82
    Noc_0951 1049582 .. 1049592 -  -8.2  -2.79796   TCCCACTTTAGTAGA                 CCGC TTA GCGG                 GAATTATTGAGAATA  60 124
    Noc_0948 NONE
    Noc_0947 NONE
    Noc_0946 1043887 .. 1043900 -  -5.9  -3.70902   CTGTCCATACGTAAA               GGGCA TATC CGCCC                ATATGGAAAAATTCC  61 287
    Noc_0944 NONE
    Noc_0943 NONE
    Noc_0942 NONE
    Noc_0941 NONE
    Noc_0940 1039019 .. 1039048 - -20.9  -5.09225   AGGTTAGCTAAAAAA       GAAGGGCGAATCG CTAG CGATTCGCCCTTC        TTTTATTGTACAGAG 100 50
    Noc_0932 NONE
    Noc_0931 1029109 .. 1029119 -  -5.4  -3.39884   AAATAGCAGGGATAA                 CCTT CCA AAGG                 GCTGCGAGTGATGCT  56 68
    Noc_0929 1026763 .. 1026782 -  -3.6  -3.96298   TATCGACCAACGAAA            CCGTAGTAA TGG TTACC-CGG            GCGGGTCGAGGGAGG  56 460
    Noc_0921 1018095 .. 1018108 -  -4.5  -3.21695   TGATGATTAAGTTAA               GCAGC AACC ACTGC                GGCGAATGGCCTGGA  49 53
    Noc_0920 1013054 .. 1013068 -  -4.2  -3.89055   ACAGACGTTGAGAAA               GCTCGA TGC CCAAGC               TAAAGAAATCTTAGT  58 155
    Noc_0919 1009721 .. 1009742 -  -7.4  -2.80816   GGGTGATTGACCAGA           GAAAGCAT TTCTTG ATGCTTTC            GTGGCGGCGGTTTTA  59 432
    Noc_0916 1008008 .. 1008022 -  -2.8  -4.67353   GCACTGAGCTAAAAA               GCTCTT GTT AAGATC               TAGGACAGCTTTTAA  65 140
    Noc_0915 1006789 .. 1006812 -  -6.7  -2.91873   ATCATTTTCAAAGTA          CCAATCCAG TGCTTG CTGGAATGG           AGCGTTTACTTTCAC  54 307
    Noc_0912 1004686 .. 1004715 - -23.7  -3.83026   GCGCCTTATATGAAA       GCCCCCGAAGGGA TATA TCCCTTCGGGGGC        TTTTCTTTTCCTTTG 100 463
    Noc_0910 NONE
    Noc_0909  993025 ..  993042 -  -3.3  -3.33261   AGACTTAGAGAGTAA             GCCAGGG TATA CCCTCAC              GTTACAGGCTCGAGA  47 410
    Noc_0904  985819 ..  985835 -  -6.5  -2.56596   TTTTGCATCAAGGGA              CGCCTTT GAT AACGGCG              GATTTCCTGGCATCT  50 488
    Noc_0898  980128 ..  980138 -    -4  -2.63347   TTCAATTACAATCTA                 TTGA CGT TCAA                 TCGCAGTTTGCTTCA  45 22
    Noc_0897  978177 ..  978201 -  -2.9  -3.45434   AATAACTGACTATAA         TCTAGG-GGC TTCATC ACCTCCTAGA          TATCGGAGCTTTTAA  47 14
    Noc_0896  977566 ..  977585 - -12.8  -4.41548   TTAGATCTTATAAAA            GCCCCAGC TAAA GCCGGGGC             TTTTTTTGAGCTGAC 100 58
    Noc_0891 NONE
    Noc_0890  970500 ..  970522 -  -7.7  -5.74122   TATGATACAAAAAAA           GAGGGGG GTTTAAATA CCCCCTC           TTTTTTTGTTGACTT 100 55
    Noc_0879  960755 ..  960769 -  -2.8  -2.79183   TCGACTCCCAGTATA               GCCA TTATGCC TGGC               GTAATACGCCGGTAG  41 497
    Noc_0877 NONE
    Noc_0876  958454 ..  958466 -  -4.9  -3.81885   GATATAAATATATAA                TGATT ACT AATCA                AATCATATATTTAAA  59 469
    Noc_0875 NONE
    Noc_0874  955528 ..  955538 -  -8.2  -3.53563   AGATTTTTTGCCAAA                 GCGC AAG GCGC                 TTGCCGTGCAGATTG  69 512
    Noc_0873 NONE
    Noc_0872 NONE
    Noc_0871 NONE
    Noc_0870 NONE
    Noc_0869  950760 ..  950779 -  -2.8  -3.96298   TATGGAGCAAGCAAA            GGCCAA ATTTACCA TCGGCC             AGATAGTGCGTCATA  55 302
    Noc_0867 NONE
    Noc_0865  948402 ..  948424 -  -3.5  -2.78351   AAAATGAGCTAATTA          GGAGA-AGAA GGTA TTCTGTCCCC           CGCCATTGTACCGAT  44 148
    Noc_0864  946702 ..  946721 -  -3.4  -2.78384   GGCCGCTTTAGTACA            GCAGGGCA CGAC TTCCCGGC             AGCGGGTCTTGACGG  41 201
    Noc_0862  943489 ..  943506 -  -7.1  -3.15544   CTCCAGGCCGATGAA             GTTTTGT AGGA ACAAAAC              TGCTATCCGTCATGG  59 166
    Noc_0861 NONE
    Noc_0860  942286 ..  942306 - -12.6  -3.28924   TATTTTCCGCTACAA            GATGGGGG TATAC CCCCCATC            TTGTAACCTTGAAGG  81 273
    Noc_0859 NONE
    Noc_0858 NONE
    Noc_0857  937721 ..  937735 -  -5.6  -3.10796   GGTCAGGACCCAAGA               GGCGGT GGG ACAGCC               TTTCCTTTTAGATGA  52 280
    Noc_0844 NONE
    Noc_0843  920623 ..  920642 -  -2.1  -3.61398   CCGGCTGCTCAATAA            CTTGCAA TTATGT TTGCTAG             CGGTAAGTTTAGGTC  49 242
    Noc_0841 NONE
    Noc_0840 NONE
    Noc_0839 NONE
    Noc_0838 NONE
    Noc_0837  915255 ..  915268 -  -2.4  -3.28712   CCTTTGTTGGCAGAA               TAGC TGTATG GCTA                TTGACTAGAAGAGCG  43 49
    Noc_0836  914050 ..  914072 -  -3.4  -4.48987   TGTGGACAATTAAAA           GATCCATC CTTTTGT GATGGTTC           TCATAAAGGGACTGG  65 349
    Noc_0835  912660 ..  912676 -  -2.3  -3.09365   CACTATAGAAACAAT              TAAGGAT CGA ATCATTA              TTCGTATTCGAGAAA  42 434
    Noc_0832  910847 ..  910876 -  -5.8  -2.65876   CAAAATCAGAAGGCA       GTGGTAGCCA AAACCTATGA TGACTACCAC        CCAATTATCTTACAT  49 35
    Noc_0831  910016 ..  910047 -  -3.6  -4.57569   GGAGCGTCGGAAAAA      GCATTCGCCGCTGCG GGA CGTAGCGG-GTATGT      TGCGATCATTTAACT  67 382
    Noc_0827 NONE
    Noc_0826 NONE
    Noc_0825  897949 ..  897960 -    -3  -2.70932   GCCTGGTGGTAATGA                CATT TATT AATG                 TCCTTCATATAAAGC  41 20
    Noc_0824  897500 ..  897510 -  -6.8  -4.06384   GGGGAAGAGCATAAA                 GCCT TTG AGGC                 ACCCGTAACTTCTCG  70 47
    Noc_0807 NONE
    Noc_0806 NONE
    Noc_0787  860769 ..  860794 - -19.1  -6.11644   TTATGTAAAAAAAAA         CAGACACCGGC ATAT GCCGGTGTCTG          TAAAAGGTAAGTTTT 100 57
    Noc_0782 NONE
    Noc_0781 NONE
    Noc_0780  853104 ..  853127 -  -2.4  -2.78384   CGCGGGTCCAGGATA          GCGCTATGAAC TGA GTTCAC-GCGG          CCACTACCTGATTGA  40 18
    Noc_0779  851652 ..  851672 -  -2.5  -3.15544   GGCCACCGTCACTAA            TCGGGTCAA CCA TTCAGCCGA            TATCAGCATGGACTT  43 28
    Noc_0778 NONE
    Noc_0777  848284 ..  848298 -  -5.6  -3.05463   ACCTTTGGCATTCAA               CTGCCA AGC TGGCGG               ACGGCATTGGAATTG  50 62
    Noc_0771  841532 ..  841544 -  -4.7  -3.42078   TAGATGTCATTATAA                CCTGC CTA GCTGG                GTGTCGGGCACCTGA  54 46
    Noc_0770  838448 ..  838466 -  -3.8  -3.36749   GAGGTGGAATATGAA             CCCCAG GCTTTTG CTGGAG             AGCTTGTCAAAGACT  49 212
    Noc_0755 NONE
    Noc_0754  819944 ..  819954 -  -6.8  -3.14132   CGTTCCCGGCAGGAA                 CGCA AGC TGCG                 CCGGTTGACTCAGCG  57 240
    Noc_0739 NONE
    Noc_0738  799570 ..  799580 -  -8.2  -4.36914   CGCGCCGGTATAAAA                 CGGC GTG GCCG                 GCTAAAGCAAAAAAG  81 84
    Noc_0735  796944 ..  796986 - -17.9  -4.43477   CCGATGGAACGAAAA TAAGGTAGGGCGGGA-AAGC GTGA GCACATCCCGCCCTACCTTA TCGAATCCCAAGTTA 100 48
    Noc_0729 NONE
    Noc_0728  788489 ..  788506 -  -2.6  -4.02132   CTGCAAACTCAGAAA             GGATCG TGGCAG CGAACC              CCCGATGTCATGCCC  56 415
    Noc_0718  776303 ..  776356 -   -12     -3.67   TTAACTTTTAAAATA TCGTCTGGCCCGACTGC--TT-CGCTA TTT TAGCGTAATAGCAGCCAGGTCAGACGA TGAGTGCTACATACT  93 40
    Noc_0716  773953 ..  773968 -  -7.6  -2.52516   TTGGCGATGAGCAAG              TCGATG CCTG CATCGA               GGCAATTACTAAGGC  56 453
    Noc_0712 NONE
    Noc_0711 NONE
    Noc_0710 NONE
    Noc_0709  767991 ..  768004 -  -3.8  -3.39732   GAAGTACCTGAAATA               GCAG GCTTGG CTGC                TGTAAACTTAGTATA  49 130
    Noc_0697  752277 ..  752287 -  -2.4  -4.02535   CGACAAGCAAGCAAA                 CAGC GGG GCAG                 GGCAGCGAGTAAAAC  55 108
    Noc_0696  751260 ..  751270 -  -5.4  -3.31144   GGCGCAGTTGTAGAA                 CCTT ATC AAGG                 ACACGATTTCGAAGA  54 354
    Noc_0692  748626 ..  748645 -  -7.1  -2.97676   AGGCATTGAAATAAT            GCGCCTC GTTCAT GAGGCAC             GATAGCTGGATCGAC  57 419
    Noc_0676 NONE
    Noc_0675  732002 ..  732023 -  -3.6  -2.52464   TGGTCTTTGAACCTA           CCCTGAGC TGAGTC GCTCTGAG            ATTGCCACTCTAAGT  42 214
    Noc_0672  727862 ..  727878 -  -9.5  -3.42346   AACAGGCGATCAGAA              TGGCTTT TAA AAAGCCA              GGAATGCGGCGGTTA  71 364
    Noc_0660 NONE
    Noc_0659  712301 ..  712330 -  -5.7   -5.5943   AAATCATCAAAAAAA       CAGGGGCG-GGAAT TTT ATTCCTCCCCCCTT       ATTCCCCTGACTTTA 100 145
    Noc_0656 NONE
    Noc_0655 NONE
    Noc_0654  703297 ..  703324 -  -2.7  -3.72695   ATGGTGCTGACCAAA        GGTAAGAAACG TTAGTC CTTTTCGTACC         AGCCGGTAGCATCAG  52 236
    Noc_0649  697560 ..  697572 -  -3.3  -4.83615   TATGCGTGAGAAAAA                CTGCT CGG AGCTG                GAGGCCGTTTATGAA  71 90
    Noc_0617  665301 ..  665325 -  -3.5  -3.40522   ACTTTCTGAGGAGAA          GAGGGTAGT TCAGACT ACTTCCCCC          TTAAAAACGATAACG  49 10
    Noc_0616  664617 ..  664650 -  -5.1  -3.76781   AAACAGCTCAGCAAA     TTCGGCCCGCACGAC CTGC GTCGCACGGCCAGCA      CGCTACTGCACGAGT  61 179
    Noc_0612  658656 ..  658676 - -14.7  -3.67597   GGGGCGACCCAAGAA            CCTCCGCCC ATC GGGCGGAGA            GTGTCAGCTCTCTTA 100 184
    Noc_0604 NONE
    Noc_0603 NONE
    Noc_0602 NONE
    Noc_0601  648674 ..  648694 -  -3.8  -3.69395   TTCACCAGCCAATAA            GGTGCCTG TTGCG CGGGCCCC            CCGTTAAGGGGCAAT  54 29
    Noc_0600  647141 ..  647174 -  -3.1  -2.92335   GTAAAGAAGAAATAT     CCATGGGCGCAATTT TAAC AAATTGCGCCTCTAC      TAGGGGATATAGGCA  42 88
    Noc_0599  644969 ..  644982 -  -3.1  -4.26189   CCAGAAAGTGGAAAA               GCAGCC AAT GG-TGC               TAGGGGCTTTAAATG  60 34
    Noc_0598  643805 ..  643822 -  -3.4  -4.07568   TTTTGGTCCGGAAAA             GCGTTA TTTCTC CAACGC              ACGCTGATAGGCGCG  59 11
    Noc_0596  642090 ..  642109 -  -2.1  -3.14404   ATATCAATGACCTAA            TTGGCTT AACTAG AAGCCAT             ATCACCCTTACATCT  43 137
    Noc_0595  641056 ..  641077 - -13.7  -3.54935   GAAATCCTGTCTAAA           CCCTCGCCC AATC GGGCGAGGA            GCGATCATGAGCTAG  93 30
    Noc_0594  640013 ..  640036 -  -8.2  -3.53091   AGGCGCTTTCCGAAA          GCAGATGG GGGAGGTG CCATCTGC           GCAAGTGGTGTGCAT  67 241
    Noc_0592 NONE
    Noc_0591  636767 ..  636781 -  -4.2  -3.35597   GTCACCTGGGAAATA               GGCTGT TCG ACATCC               TGGACAAGTCAAGGA  51 278
    Noc_0590 NONE
    Noc_0589  633239 ..  633261 -  -2.7  -3.64703   GTGTTGTGATTGAAA          CTCTCAGCCC AGGC GGTCTGA-AG           CGTCAGAATGCTTAG  49 6
    Noc_0588 NONE
    Noc_0587  631523 ..  631539 -  -3.6  -3.53563   ATACCCCTTGCCAAA              CACAGC ATAGA GCAGTG              ACGGCAAGCGAGGCA  51 165
    Noc_0586 NONE
    Noc_0585  629721 ..  629731 -  -4.6  -2.73875   GCGTTTTTAACAGTA                 CCCG CAT CAGG                 ACAATTTTCTCATGG  45 21
    Noc_0584  628916 ..  628936 -  -3.3  -2.66435   ATGCTCACCACACCA            TTTCATCAC GGT GCGACAAAA            AACTGCGCTTCAACG  43 10
    Noc_0583  628010 ..  628026 -  -2.9  -3.27587   ACCAGGCAAACAAAC              GATCAGC CAT GATGACC              TGCCTCTCTGCGATG  45 11
    Noc_0582 NONE
    Noc_0581  626004 ..  626025 -  -2.1  -3.14211   AGGCGGCTCTATCAA           GAACCGCTG AAGC CTGCTGTCC            TTTAGGGAGAAAGCA  43 356
    Noc_0580  625250 ..  625262 -  -3.4  -4.08692   TAAGGTTCTCGAAAA                TAGC AATAA GCTA                ACCAAGTGTTACTCC  59 74
    Noc_0579 NONE
    Noc_0578 NONE
    Noc_0577  621874 ..  621888 -  -4.2  -3.25823   CCGTTGGGAGAGCAA               GCGG TGGGCGG CCGC               CCATTTTATTACCCT  47 477
    Noc_0557  601116 ..  601137 -  -4.3  -3.73224   TTAGTTTTTACGAAA           GCCGTAGCT TTGA ACCTTCGGC            GGAAGAGCGGGAGCG  58 454
    Noc_0554  597407 ..  597433 - -10.9  -5.24129   TGCGGCCATAAAAAA         GCCCCGGTT CAAGGGGAT AACCGGGGC         AATCCCTGGTCCGGC 100 179
    Noc_0552  595928 ..  595942 -  -2.8  -3.86351   ACAGTGGAAAAAAAT               CCCA ACACTAA TGGG               CCGCCTGCAGGCCTG  54 18
    Noc_0551  595045 ..  595069 -  -7.8  -3.01712   GCGTGGGCTGCAATA         GCCCCGAC-CG ATTT CGAGTCGGTGC          CGTTATGACCGCTTC  61 188
    Noc_0550 NONE
    Noc_0549  591667 ..  591687 -  -4.5  -2.57132   TTCTTCCGGCACAAT            CTCCTGGCG CCG CGCCGGATG            TTTAGCTAGCAGTCC  44 101
    Noc_0548 NONE
    Noc_0547 NONE
    Noc_0546  586851 ..  586871 -  -8.1  -3.65991   AGTCCGGGAAGAGAA            GCGCCAGAG GGT CACAGGCGC            TCGTTGCGCACCCGA  72 16
    Noc_0545 NONE
    Noc_0544  583319 ..  583340 -   -13   -2.9062   TTGAGGACAGAACCA           GGGCGGAC ACATAG GTCCGCCC            CTACAAATGATTTGG  82 51
    Noc_0543 NONE
    Noc_0542  582043 ..  582055 -  -4.1  -4.34263   CGCCAACAATACAAA                TGAAG CGA CTCCA                GGCTATGTCCTGGTT  65 288
    Noc_0538  576357 ..  576367 -  -5.4  -2.80975   ATTGATGATTCAAAC                 GGTA TAT TACC                 CTATTTTCCGTGGCT  50 44
    Noc_0537  575248 ..  575259 -  -2.2  -4.29348   TACATAAAATAAGAA                TGCC AACT AGCA                 GGTTCGGCATAATTG  58 110
    Noc_0536  573817 ..  573827 -    -4  -4.08216   TTATTTGCTCCAAAA                 GATA GTT TATC                 GGAATTCGAACCCGC  61 224
    Noc_0535  572857 ..  572870 -  -2.3  -4.68384   ATTTATTGAAGAAAA               TACGG TGAC CCGTC                TCTATTTCATGCGGC  66 468
    Noc_0521  562854 ..  562891 -   -10  -2.76815   ACGGGTCGCAAGAAG  CCCCTGCTA-GA-GCCGA TAAA TCGGCTTAGTAGCAGGGG   TATGTCACTAGCTGC  69 128
    Noc_0519  561130 ..  561181 - -22.4  -3.32343   GGGAGAGGTGTACAA TCCGCATGGAGCGCTTACCTTTCC AAGT GGAACGGCAAACGCCCCATGCGGG TTTAGATTTCTATCG 100 133
    Noc_0510  550408 ..  550420 -  -4.8  -3.06696   CTTGCTGCGAATAGA                GTCC TTCAT GGAC                AGATCTCTTTAAGCT  50 34
    Noc_0509 NONE
    Noc_0508 NONE
    Noc_0507 NONE
    Noc_0506  547186 ..  547226 -  -8.2   -2.7094   TGGTAGCCACACAAG  CGAGATCGCTCCCGAAGC CGTAT GCTTCAAGAGCGCACTCT  ATGGCGTTGCTTCAC  61 110
    Noc_0501  540366 ..  540378 -  -6.9  -2.71712   CGGTCGCCTGGAAAC                CCCCG GAG CGGGA                TTTTATAGGTCGTGC  53 350
    Noc_0497  535300 ..  535318 -  -6.7  -3.42373   GAAATATTTTAAATA            CCCAGCCT AAGA AGGC-GGG             CGTCAATATGGCCGT  59 41
    Noc_0496  534790 ..  534814 -  -4.3  -3.14552   ATCCGATTAATAAAG          GCCACGCTAAA CAC TTTAACTTAGC          GAGCTGCCATTGCCA  49 16
    Noc_0494  531826 ..  531843 -  -7.1  -2.65264   CCATGATGGATAGCA             GTTTTGT TCCT ACAAAAC              CTCATCCGCCTGGAG  55 259
    Noc_0490  526813 ..  526839 - -13.1  -3.87438   ATAAACATGATGAAA         CAGCCCAATGC TGTCC ACATTGGGCTG         TTTGTTCTATCTATC  95 452
    Noc_0486  520546 ..  520558 -  -4.7  -3.66497   CAAGAAATGTTCAAA                CGGGC ATT GCCGG                AAGGTGTGCTGGATG  55 288
    Noc_0484  518813 ..  518842 -   -18  -5.50723   TGATTAAAATAAAAA       GCCCCATAGCCA TGAAAG TGGCTATGGGGC        TTTTTACTTCTCGCC 100 314
    Noc_0482  517373 ..  517395 -  -8.5  -3.97368   CGTTCAACTCACAAA          CCGG-AGACA TCCT TGTCTACCGG           TTCTGAGTGAAGCCA  74 49
    Noc_0473  508918 ..  508949 -   -16    -4.329   GAAGATACGAACAAA      GCATAGACGGATGG CTTG CAATCCGTCTATGC       CTGTTTTTTTTATTT 100 52
    Noc_0472 NONE
    Noc_0471 NONE
    Noc_0470  504867 ..  504880 -  -3.9  -4.09243   TACAGTTGCCTAAAA               GTTTA GGCT TAAAC                CGCATACTGGACGGC  59 20
    Noc_0469  504245 ..  504261 -  -6.5  -3.73072   AAGCCTTTGATCAAA              TTCGCCG GAA CGCCGAA              GGTAATGTTGCCGTC  63 286
    Noc_0464  496607 ..  496624 -    -2  -3.14132   GGGCGTGCTCATCAA             TCTACC TCCTAG GGTAAA              AATATTTAAAACTTG  43 65
    Noc_0463 NONE
    Noc_0462  495510 ..  495523 -  -3.9  -3.29874   GCAAAAATAAATAAT               TAGAT GGTT ATCTA                CCTTCCTAGAAACTC  49 286
    Noc_0460  493975 ..  493999 -  -8.5  -3.15544   TCGGATGCGCAGCAA          GCTGGGGGTTA AGG TAACCCGCGGC          CTTGCAAAAATTATT  65 65
    Noc_0454  488025 ..  488035 -  -2.4  -3.76125   GCACCCGAAGTCAAA                 GCGC ATG GAGC                 GGTCAAGAACCCAAG  50 227
    Noc_0452  486740 ..  486756 -  -3.5  -3.86995   CGAAACGTATAATAA              GCTTGGC TCA GCCGCGC              GCGTTTTTTGCGCGT  56 58
    Noc_0451  486238 ..  486256 - -11.6  -2.87132   TTTGTTCGGGAGATA             GGCGGCGC TTT GCTCCGCC             GTGGCGACCGGGGGT  77 58
    Noc_0450 NONE
    Noc_0449  485204 ..  485234 - -11.3  -2.62184   GTGCGTTTGAGATGA       TGACCATTTTTGC GGCAA GCAAAAATGGGCA       GCGGGTCGAACGTCA  73 80
    Noc_0448 NONE
    Noc_0447 NONE
    Noc_0446  480563 ..  480577 -  -7.8  -3.02782   ATACAATAGCACACA               TGCCAG ATA CCGGCA               AATCCGGTTAGCGTA  61 55
    Noc_0445 NONE
    Noc_0444 NONE
    Noc_0443  479570 ..  479580 -  -5.4  -4.21098   ACATCAATTGTAAAA                 CCAT TGT ATGG                 TGCTATCAAATGGCT  69 268
    Noc_0442 NONE
    Noc_0441  478038 ..  478059 -  -6.5  -2.79098   GGTATCCAGCAAGTA           GCGCAGCAT CAAA ATGCCTCGC            GTTCCTGCTCGTCAG  54 12
    Noc_0440 NONE
    Noc_0439  475911 ..  475937 -  -6.6  -3.53012   CCCCTTGTGGCGAAA         CGATTTAATCAC CTA GCGATTATACCG         CGTTGCGCATCACGC  61 129
    Noc_0438 NONE
    Noc_0437  475313 ..  475324 -  -7.2  -3.64703   GCGGGGGGACTCAAA                GCGC GGCA GCGC                 TTTGGGCGGTCATCT  63 52
    Noc_0436  474469 ..  474479 -  -5.4  -5.02323   GTACCATAAACAAAA                 TGGA TCA TCCA                 TCCTGCCCATGAGCC  80 206
    Noc_0435 NONE
    Noc_0434 NONE
    Noc_0433  472808 ..  472828 -  -3.2  -3.76224   CTTTGACCTATCAAA            CCGATCAC CTGCC GCGACCGA            AGGGAGCAGTCCACG  52 53
    Noc_0431  471292 ..  471307 -    -6  -2.83899   AACGGTTGATGAAAC              TGGCGG GCAA CCGCCT               TACCAAGGAAGGGGA  52 362
    Noc_0428 NONE
    Noc_0427  467113 ..  467132 -  -5.7  -3.25823   GGCTGGGTAGAGGAA            GGCATCGC TTTTT GCG-TGCC            ACCCCAATAGAAAAA  54 92
    Noc_0422 NONE
    Noc_0421  461522 ..  461532 -  -4.6  -3.15078   GATATTGGACCAAGA                 CCCG ACA CAGG                 TTGACCCGGCAACGA  49 271
    Noc_0419  458470 ..  458488 -  -6.6  -3.57615   CCAACAGCGCGCAAA             GCTCCCTC CCG GTGAGAGC             CTGATCCTCTATTAT  61 324
    Noc_0414 NONE
    Noc_0413  455365 ..  455379 -  -4.2  -2.50994   TCGAAGTCGATCAAT               CCACCA CAA TGGTGT               CCACTTTTGCGTAGG  44 111
    Noc_0400  442440 ..  442455 -  -2.4  -4.28361   TTAATTGTAGCAAAA              CGCCAC AAAT GAGGCA               AATTGCAGCGGGACG  58 82
    Noc_0399 NONE
    Noc_0398  441554 ..  441568 -  -5.8  -4.43501   AAGCTATTGATAAAA               TGTATT CTG AATACA               AAAAGAATCCAGATA  72 356
    Noc_0390  430845 ..  430860 -  -4.6  -4.14243   GACTTCATGGCAAAA              GGCAAG TAAC CTGGCC               CTCGCGCTCGATGCG  61 93
    Noc_0389  429314 ..  429333 -  -9.2  -2.76696   GCGTGCCGCAAGAAG            CCGTCTGC TTTA GCTGACGG             TTCATCACGTATTTC  65 73
    Noc_0386 NONE
    Noc_0385  426421 ..  426437 -  -9.5  -3.67051   AAAGCAAATGAAATA              GGTGTTT ATC AAACACC              ACCCCGCGATATCCC  79 376
    Noc_0383 NONE
    Noc_0382  423646 ..  423658 -  -4.8  -4.62783   CATCGATTGCAAAAA                CTGC CACGC GCAG                GCGGCGCGCAAGCTA  72 340
    Noc_0381 NONE
    Noc_0380 NONE
    Noc_0379  419501 ..  419514 -  -6.7  -3.05715   AACGGCGCTAGGGAA               GTGCT ATCT AGCAC                GGGGAGTGTTGAAAT  56 141
    Noc_0377  414501 ..  414535 -  -3.4   -4.9218   TATCCATGACAAAAA     CCTCCTGCCTTGGCTT AAA AAGCATTTGCAGGAGA     GTGGGCTGGATGCCC  74 475
    Noc_0369 NONE
    Noc_0368 NONE
    Noc_0367  400399 ..  400418 -  -2.1  -4.37092   ACCTCGCGCAGAAAA            TCCGTAA TTTTAG TGACGGA             TGGTTTGCTGTTCTG  58 15
    Noc_0366 NONE
        pyrB NONE
    Noc_0364 NONE
    Noc_0363  396723 ..  396735 -  -3.3  -3.68351   TTCTTATCAGGTAAA                CACCG CCT CGGCA                TCAAATACGGGTCCA  54 4
    Noc_0362 NONE
    Noc_0361 NONE
    Noc_0360  394589 ..  394600 -    -3  -3.60818   GGAAAAGTTTTCAAA                CTTT AATA AAAG                 TATTCAAAGAGAGGG  49 66
    Noc_0359  393610 ..  393626 -    -8  -3.66874   TCAATCTCATGGAAA              TTCCCG CAGTC CGGGAA              GATATCCAGGCTGTC  66 229
    Noc_0356 NONE
    Noc_0355 NONE
    Noc_0354 NONE
    Noc_0353 NONE
    Noc_0352 NONE
    Noc_0351 NONE
    Noc_0350 NONE
    Noc_0349  382591 ..  382614 -  -2.2  -4.11371   CAAGATCGCCGAAAA          GCTAGCGCGC TTGA GAGCGCTGGA           TGAGGCTTATAGGCA  55 49
    Noc_0345 NONE
    Noc_0344  375912 ..  375940 -  -5.9  -3.37091   AGCCTGAAAAGGTAA        GCCGCCAGGCA ATGCATG CGACTGGCAGC        TGTAAAGCACTTATC  56 81
    Noc_0343  374126 ..  374150 - -15.7  -5.40474   AGGTCCCCAAAAAAA          GGGACCCACCT GGT AGGAGGGTCCC          TTGCTAAAGGGTGTG 100 82
    Noc_0341  372070 ..  372084 -  -3.4  -4.11751   AGCAACTGCGCAAAA               GAGCCG TTC CGGTCC               GCCAGGAAAAGAGGG  59 49
    Noc_0339 NONE
    Noc_0338 NONE
    Noc_0337 NONE
    Noc_0336  365199 ..  365209 -  -2.4  -5.00616   GGCCTTGGCAAAAAA                 GCGG TGG CCGA                 ATTTGTAGAAGATGC  71 199
    Noc_0333 NONE
    Noc_0332  359128 ..  359138 -  -2.6  -3.72576   TCGCTTTCCATTAAA                 TAAT ATA ATTA                 TGGCCGATAGCGGGC  52 72
    Noc_0331 NONE
    Noc_0330  357626 ..  357636 -  -2.4  -5.02074   TGATTCGCGAAAAAA                 CCCG CAG CGGC                 TTTTCTTACGTTGAT  70 155
    Noc_0312 NONE
    Noc_0311  336890 ..  336907 -    -2  -3.93369   TTAATTCCAACTAAA             TCCAGT TAAACT ACTGAA              CCCATTTTGAAGATG  53 13
    Noc_0310 NONE
    Noc_0309 NONE
    Noc_0308  334752 ..  334773 -  -7.9  -2.61452   AGCATTTGAAGGAAG           CCTGGAGCC GAGG GGCCCAAGG            TATTGCCGCTATCCG  56 408
    Noc_0305  333572 ..  333606 -  -6.5  -3.62518   TTAAATATGTTTAAA    CAT-GCCCCCAGGCGCT GGC AGC-CTTGAGGGCTATG    GGAAAAATAGATCTA  61 42
    Noc_0299 NONE
    Noc_0298 NONE
    Noc_0297  326264 ..  326301 - -12.1  -3.65199   AATTTTTGACGGAAA   GCCGCTCACGCCA-AATC GGA GATTCTGGCGTGAGCTTC   TCTTGGGTCCCCCAG  86 99
    Noc_0296 NONE
    Noc_0295  324845 ..  324858 -  -2.3  -2.79183   CCCATTCTTATGACA               GCCTT AGCC ACGGC                GCTTGCCCTCATTCC  39 309
    Noc_0289 NONE
    Noc_0288  315246 ..  315262 -  -2.9   -3.9122   GAGTTCTTCAAATAA              CCGCGAA TGA TTCATGG              TGACTCTATAACATA  54 276
    Noc_0287  313611 ..  313648 -  -5.8  -4.28361   CCAATTTTATTAAAA   TTCTGAAAGCATTT CTTACCCATC AACTGCTTTCAGAA    GAGCAATATTATTCA  70 522
    Noc_0284 NONE
    Noc_0283  312209 ..  312226 -  -6.9  -3.48914   GGAAATAAAATCCAA             GCGGGGA TTGC TCCCCGG              TTTTTTTCCGAAGGA  63 215
    Noc_0282 NONE
    Noc_0281 NONE
    Noc_0280 NONE
    Noc_0279  307863 ..  307890 -  -4.1  -3.73647   GCGACCGAGGAACAA        TCCGAGGAAGC GGAAAG GATTACTCGGA         GTATTAAAGGAGTCA  56 103
    Noc_0277  306072 ..  306085 -  -2.5  -3.45571   CTTTGTAAAGATGAA               TTTTA AGTA TAAAA                TAAGCTTTTATACAT  45 57
    Noc_0273  302408 ..  302426 -  -4.7  -5.37345   TGGAAGTAGAAAAAA             TCTTTAA GAATG TTAAAGA             ACTCCCGCAGGAAGG  90 92
    Noc_0270 NONE
    Noc_0269 NONE
    Noc_0268 NONE
    Noc_0267  295240 ..  295276 - -19.5  -3.60234   GTATATATTTTTAAA    TTACGCCCGCTGACGTT TTT AACGGCAGCGGGCGTAG    ATTTTTAGACATGAT 100 50
    Noc_0263  290864 ..  290881 -  -7.7  -3.53761   TAATTGTGCTGGAAA             TTGCCCC CCAT GAGGCAA              GCTCTAAAATATCTG  66 124
        pntA NONE
    Noc_0261  287580 ..  287591 -    -3  -3.61398   CGCTGGGGGGAAGAA                TACA TCCC TGTA                 TTCCTCCAAAGTTTG  49 104
    Noc_0260 NONE
    Noc_0259  284956 ..  284970 -  -7.1  -3.19091   ATAGGGAGCCAGCAA               GGACC GGATT GGTCC               CTATTGGAACGGTTA  57 241
    Noc_0257 NONE
    Noc_0256 NONE
    Noc_0255 NONE
    Noc_0254  279813 ..  279828 -  -6.1  -2.53263   GCGATTCTCAATCTA              GGCCA TACTTT TGGCC               ATGCCATTGAAACAG  49 483
    Noc_0246  270479 ..  270492 -  -6.7  -4.22883   CATTATTTAAAATAA               CCGTT CGGC AACGG                GGGTATCCGTCTTTG  72 3
    Noc_0245  269646 ..  269663 -  -2.6   -3.3903   TAATGATGCAATGAA             GCTTGC GGCAGT GCGAGC              ATTGGTTGAGCTGAC  45 200
    Noc_0236  259662 ..  259705 - -12.4  -2.62613   GCGGATCTCAAATAT TTTCGCCGCATGACCATGGG TAAG CCCATGCTCATGGGGCGGAG CACCCACGAAGCCAT  76 436
    Noc_0232  256348 ..  256384 -  -9.4  -3.66286   AGATTATTGTAAGAA    GACCGGGAGGAAAGGA ACTGA TACCCTCCTGCCGGTC    TGTTTTTAGAGAGAT  76 80
    Noc_0231 NONE
    Noc_0230  254242 ..  254273 -  -4.3  -4.57569   GGAGTTGCGCAAAAA      GGTCCGTGAGTTG GAGCGG CGACTCACGGTGC       TGGAGCAAGTTGAAA  69 17
    Noc_0227 NONE
    Noc_0226  249191 ..  249213 -  -6.2  -3.61398   CCGGGGGGGGAAGAA           CGTCTGGCGG CTG CCGCTAAACA           TGGTTTTAAAAAGGC  60 196
    Noc_0216  239763 ..  239789 -  -3.7  -2.70932   TTCTTCGTGGAAGGA        GAGCTCATCGCT GTCC AGCG-TGAGTCC         ACTGATGAATAGCTT  43 3
    Noc_0215  238991 ..  239006 -  -2.6  -3.74012   TAGATAAAATCAGAA              TGGCACA AGT TGTGC-A              TAAGTTTATTTATGA  51 464
    Noc_0206  226909 ..  226924 -  -7.6  -5.03994   TTTTATATAGAAAAA              CCATCT AAAT AGATGG               GGATAAATTAAATGA  88 50
    Noc_0205 NONE
    Noc_0204 NONE
    Noc_0203  223077 ..  223090 -  -5.9   -3.1352   CCCCAATTGAACACA               GCCGC CATC GCAGC                ATCAACCTGGTTGCT  54 272
    Noc_0184  203158 ..  203177 -    -5  -3.05384   TCCTCCCTTACTTAA            GAAAACCA TGTA TGGCTTCC             TAGGTATAGTACCCT  50 93
    Noc_0183  202060 ..  202073 -  -6.7  -2.87132   TCCCCGTTTGATAGA               GCCTT TGTT AAGGC                ACCAGATAGGGGTTG  54 153
    Noc_0169  186513 ..  186527 -  -4.2  -3.36515   TGTTATTCTGAAATA               TCGGCT AGG AGTCGA               TGACGATGCATAAAT  51 313
    Noc_0161 NONE
    Noc_0160  173633 ..  173650 -  -8.3  -2.58579   GCAAGCGTTTAGAAG             CCGCTGG ACAA CCTGCGG              ATTAGGCGTCATTGG  61 187
    Noc_0131  142041 ..  142051 -    -4  -2.91383   ATTTTTAGCCAGATA                 TTAG TAG CTAA                 TGTAAAAAAATCATG  46 36
    Noc_0130 NONE
    Noc_0129 NONE
    Noc_0128 NONE
    Noc_0127  138510 ..  138524 -  -7.1  -3.24747   TCCTGATACTATGAA               TCGGC TTTAC GCCGA               TAGGCAAGCGTATTT  59 4
    Noc_0126 NONE
    Noc_0125  132205 ..  132217 -  -3.5  -2.77861   CTAATGGAAAAGTCA                TAAAT TAA ATTTA                GCTTATTGCTTCCTT  44 23
    Noc_0124  131274 ..  131284 -  -4.6  -3.86015   GAGCGTGCCGAGAAA                 CGGC TAC GCCA                 TTGGCAGGGGGTTAT  60 389
    Noc_0121  128898 ..  128908 -    -4  -3.43676   TTCATCAAGGGAGAA                 GAAA ATC TTTC                 CGGGCTGGCTTATCG  51 124
    Noc_0118 NONE
    Noc_0117  124665 ..  124676 -  -2.2  -3.46008   CTTAAACATAGAAGA                GC-GG AGT CCTGC                TTACAAATATTAAAT  45 137
    Noc_0116  123092 ..  123138 - -13.1  -3.53343   AATTCTCCTCTCAAA CCTGCTG-AGGCAAGACG-CACA ATG CGTGGCGTCTTGCCTCCTGCCGG TAAACGCTCTGGATC  90 465
    Noc_0115  120958 ..  120974 -  -2.3  -2.73203   AAAAGAAAAAAGTAG              GATTTAC CGC ACAAATC              AACAGATAAGAGAGA  39 118
    Noc_0114  119054 ..  119089 - -15.6  -4.40692   CGGAAAAAAGAATAA    GCTCTTTGAGCAGGAG ATAT CTCCTGCTCAAAGAAA     TACAAGTTACCCCTT 100 346
    Noc_0110  112376 ..  112417 -   -16  -3.56162   AAAATTCCAAAGCAA CATGTTGACGGGGGTGCCTC CTGG GAGGCACCCCCGTC--CTTG TCCATATTTTACTTT 100 65
    Noc_0109  110925 ..  110960 - -11.8  -3.61894   AATCCTGGCGAATAA    GTCCGCTGCCCCGCCC CAAA GGAAAGGGCAGCAAAC     AATTTATTTCGCGTC  86 76
    Noc_0107  108870 ..  108880 -  -5.4  -3.71848   TGCCTTTATCAAGAA                 TTGC AAT GCAA                 AATCTGGCTCTGGTT  61 62
    Noc_0106 NONE
    Noc_0105  107224 ..  107234 -  -3.2  -3.61715   TACTTGCTGGAATAA                 GCAA CTG CTGC                 GGTTAACATTTTATG  49 60
    Noc_0104  105895 ..  105931 -  -5.8  -4.56961   AATATTGAGAGAAAA   GGGTGA-TTCCCCCCAC TCCA GTGGGGGGATTTCAACA    GTAGGGGGATTTCAA  74 181
    Noc_0103  105123 ..  105164 -  -2.4  -2.72144   GCACCGGCTCCAAAC GCTAA-TGC-ATGACGCTTG AAGT CAAGCCCCTTAGCAATTAGC TACTCCGGTACACTG  39 50
    Noc_0102  103964 ..  103980 -  -3.6  -4.07568   CTTCCTGCCGGAAAA              CGCCCT ACTTG AGGGGG              CCGAAGATACTCCCT  60 368
    Noc_0079   85034 ..   85048 -  -5.7  -3.35224   AGACTCCGCGAAATA               GGAAC GGCAT GTTCC               TCTAATATTGATGTA  56 49
    Noc_0078 NONE
    Noc_0076   75548 ..   75561 -  -2.3  -5.10461   CCCATCGAACAAAAA               TGGGC GCAA GCCAA                AGCTTTGAGAAGGCA  74 450
    Noc_0066   70562 ..   70581 -  -3.6  -3.23929   AAAGCAAAGACAAAG            GGTTAATT AGGA AAATAACC             TCAGAAGGGTCGCTC  47 244
    Noc_0054   51584 ..   51597 -  -5.2  -3.62522   TAACTGGCGCAATAA               GGCC GATAAT GGCC                TCGTGATTTGGCGCG  58 337
    Noc_0041 NONE
    Noc_0039 NONE
    Noc_0038 NONE
    Noc_0037   36096 ..   36110 -  -2.8  -3.40141   CAAAATCTCAAGGAA               GATCTT GTT AAGGTC               AAAGAAGTCTTATTT  47 188
    Noc_0031   30304 ..   30338 -  -5.7  -2.95091   ACTTCAAGGTAGATA    TGTGCCTACCAGCAGC CGTT GCTGCTGCCA-GCTCA     GGCTATTTTTCTCTA  52 156
    Noc_0030 NONE
    Noc_0029 NONE
    Noc_0028 NONE
    Noc_0027 NONE
    Noc_0026 NONE
    Noc_0025 NONE
    Noc_0024 NONE
    Noc_0023 NONE
    Noc_0022   18335 ..   18345 -  -5.4  -3.34281   GGATACAAAAACAAG                 GCTA TTA TAGC                 AATAATGGAAAATGA  56 46
    Noc_0021   16998 ..   17010 -  -2.7  -3.60098   AGGGCTCAGGGCAAA                CCAAT GCC ATTGA                ACGGTTTAACTGCAC  49 159
    Noc_0017   10212 ..   10232 -  -4.8  -4.23758   ACTTTATAGTGAAAA            TCAGATGA GTAAG TCATCTAA            TAAGTATGATCAATT  67 337
