# Supplementary material for: Rapid, accurate, computational discovery of Rho-independent transcription terminators illuminates their relationship to DNA uptake
Source: Genome Biol. 2007 Feb 21;8(2):R22. doi: 10.1186/gb-2007-8-2-r22 (PMC1852404; doi:10.1186/gb-2007-8-2-r22)
Supplement: Additional data file 4 — Best terminators found downstream of each of the genes of the 343 organisms studied. [file gb-2007-8-2-r22-S4.zip › Nitrosomonas_europaea.bag]

        dnaA    1762 ..    1780 +  -3.2  -4.43477   CCGATTTATATCGCT             GATTAACT ATT ATTTAATC             TTTTAATTAAATGAA  62 197
        dnaN    2905 ..    2917 +  -6.3   -2.8085   TTTTGATGCCGATGC                GTGAA TAA TTCAC                ATTTAGCTGCCTTAC  54 18
        gyrB NONE
      NE0004 NONE
      NE0005    7126 ..    7149 +  -3.7  -4.26189   TTCCGGCCCCGGGCA          CCAGGGCTT CAGGCA ATGCCCGGG           TTTTACCGTTTCTGA  62 513
        fdxA NONE
      NE0007    8178 ..    8202 +  -8.5  -3.27743   TTGCAGCCGGACGCT          CAGGCGGTCAG GCC CTGACAGGCTG          TATTCCTTGCTGCTC  65 127
        yfhK NONE
      NE0016 NONE
        yfhA   21643 ..   21661 +  -7.4  -3.94746   GCCTGACGCTTGACC             GCATCGAT GAC ATCGTTGC             TTTCCTTGAGTGTAC  72 135
      NE0020   28366 ..   28381 +  -2.4  -3.23733   ATTGAGGAGGAAAAT              CCCGGC TGGT GATGGG               CTTTTCTGCAGTACG  43 14
      NE0021   29229 ..   29239 +  -2.4  -4.56597   CCGCAAGCTGCATAC                 CCTG TTT CCGG                 TTTTTCAGGCGACCA  63 78
      NE0024   32158 ..   32180 +  -4.8  -4.51174   TCGAATCCTCGACTT           CCTGCACA AAATGGA TGCGCAGG           TTTTCATTATGCTGG  70 521
       groES   34871 ..   34881 +  -3.2  -2.73721   GATGCGTGAAGAAGA                 CATC ATG GGTG                 TGATTGAAGGTTAAT  41 1
       groEL   36611 ..   36662 +  -6.7  -5.31456   GTCTATCTGTTTTAG TCATAAGCCACAACGGATCGGTAT GTAAA ACACCGGAC-GTTGTGGTTTTTGA TTTTTTATCGGTTGC  89 58
      NE0029   37738 ..   37755 +  -5.5  -4.08651   CCAAACGTGAGGCGT             GCGGCAT GATC ATACCGC              TTGTTTAATTGACGT  66 306
         tig NONE
        clpP NONE
        clpX NONE
         lon   43638 ..   43669 + -16.8  -4.41633   ATCGTTCAAAAACTG      CAGGGTACTTCG-GA ATT TCTCGAAGTACCCTG      TTCTTTTTAGCGGTA 100 47
      NE0034   45375 ..   45393 +  -3.8  -2.70391   ACGCTTGTTCTCTAT             TTTGTTGG CTT CCAACAGC             TGCTATCCATTTTCT  43 212
      NE0035   47940 ..   47954 +  -3.5  -2.78816   CGACAAGTAATTTTT               GCAGT ATATC GCTGC               TATGATGAAAAATGA  44 31
        thiC NONE
        bacA   53434 ..   53451 + -12.7  -3.59627   GTACTCCCATATCCT             CTGCCCG TTCC CGGGCAG              TTTCCAGAATTTGAT  88 433
        cysS   56295 ..   56316 +  -3.6  -3.72576   TACTACTGAAATCAT           CCAG-CCGG ATACA CCGGTCAGG           TTTGATACCCGGAAC  56 82
      NE0047   59715 ..   59728 +  -3.8  -3.66378   GATAAATTGTTGCAC               CTGC GCACGA GCAG                TTTCAGTCAACTATC  54 100
      NE0048 NONE
      NE0049 NONE
        sucC NONE
        sucD NONE
      NE0052 NONE
      NE0053   68500 ..   68521 +  -6.6  -2.56914   TTTTGTTGGTTACGC           TCACGCAG CAAATC TTGCGTGA            TAGCTTCATGCCGTG  52 225
      NE0054   76434 ..   76446 +  -3.3  -4.75404   TATACTTTGATCGGT                AACCC TAA GGGTA                TTTTTCATGAAGTTT  71 125
        ispZ   76986 ..   76998 +  -4.1  -3.92522   GGAAAAAAGTGATGA                TCAGG AAA TCTGA                TTTGTCCGATTACGC  58 13
        mutY NONE
      NE0057   79191 ..   79202 +  -4.4  -3.61398   GGAGCCGGAAGCAAC                TGGT GCAA ACCA                 TTCTTCCCGGCCAAA  55 437
        nadA NONE
      NE0067   87330 ..   87363 +  -2.6  -4.37886   GATCATGCCGTATTG    TCG-GCTAATATCATG CGTA CATGA-GTTGGCCCGA     TTTTGTCGAAGGTAA  62 2
      NE0068   88601 ..   88611 +  -3.2  -3.14683   CTTTCCGAGGTTTCA                 TCAG AAT CTGG                 TTCGTCACCAAGTGT  45 119
        pcnB NONE
      NE0070 NONE
      NE0071 NONE
        panB   92005 ..   92019 +  -3.4  -3.15324   ACATACGTTCTGATA               GGTCAG GAA CAGGCC               GTTTTCATGGAAATC  47 28
        panC   93003 ..   93016 +  -5.3  -3.14602   ACTCCGGTACATGGT               TCAGT TCGA ACTGA                TGTTCGTGCGATCCG  52 169
      NE0076 NONE
      NE0077 NONE
      NE0078   99131 ..   99141 +  -6.8  -3.39995   CGCCTCTTCACCTGT                 CCCA ACC TGGG                 TATCTATTTTTTCCA  59 412
      NE0082 NONE
      NE0083 NONE
      NE0084  103775 ..  103798 +  -9.6  -5.18355   CGCTTGCGTCTAGAA          GGGGCCTT AAAAAGAA AAGGCCCC           TTTTTGGTTTTTAGG 100 82
      NE0089  108697 ..  108707 +  -5.4  -4.63218   TTATTTTATTATTAA                 CTGA TTT TCAG                 TTTTGTTGCAGACCA  74 88
         lgt NONE
      NE0106 NONE
      NE0107 NONE
        dapE  139272 ..  139285 +  -6.7  -2.98823   CCTGCTTCATTTCGT               TGAGC AAGC GCTCA                TGTGTCTGCCACAAC  56 345
      NE0137  164018 ..  164040 +  -3.3  -4.65747   CCAGACTGGAGGGGA           GTGTGGGCA TATTC TGCTCCCGC           TTTTCTTCCACGTTA  68 231
      NE0139 NONE
        rnhA NONE
        dnaQ  167085 ..  167114 +  -9.3  -3.63569   TGCTGCCTGAATAAC       GGGACGGTTATCA ACTG TGAGAACAGTCCC        TTGTTGGCAGATTCG  73 392
      NE0143  169126 ..  169150 + -11.5  -5.31877   TACGGTGGCAGAAAA          TCAGGCTGGAT TGA ATCTGGCCTGA          TTTTTTATAATCCGT 100 55
         ndk NONE
      NE0145 NONE
        pilF NONE
      NE0147  172888 ..  172898 +  -3.2  -3.07755   ATCTTGTACGAATTT                 CTGA GAA TCGG                 GTTTTAACCATGTCT  43 40
      NE0148 NONE
      NE0149 NONE
        hisS NONE
      NE0151 NONE
      NE0152  177313 ..  177324 +  -3.6  -2.71712   TTCCTTGCAATAACC                CGGG TTTT CTCG                 CTTTCCGGGCGAAGC  43 28
      NE0153  178781 ..  178804 +  -6.8  -2.58272   TCCAGAAACAAAAAG          TTCAGGCA AAAATAGC TGCCTGAA           TGCCTTCATCATATC  55 41
    tISRso8a NONE
      NE0155  180111 ..  180127 +  -4.4  -2.58544   CGTTGGACTCTACGG              TTGACG ACCTA CGTCAG              ATTATGCGAATAGGA  45 43
        mexE  181845 ..  181860 +  -3.2  -3.72027   GTAAAAGCGTACGAT              CATGGA TTTC TCCAAG               TTCTTCATCGACCGT  52 50
      NE0157  184995 ..  185008 +  -3.8  -3.66784   GCAGGAAGGGTGATC               GCTG ATTAAA CAGC                TTATGTTGACGATCG  54 28
      NE0165  202415 ..  202429 +  -2.1  -3.19602   GATATTCTTATCAGA               TCTCA TACTT TGGGA               TATTACTGTAGGGGC  43 142
      NE0166  202921 ..  202939 +  -3.8  -4.24342   TGTCAAATAACGATT             TGTCACCA GTC TGGTGCTA             TTTATTCGTGCGCAA  62 61
      NE0174 NONE
      NE0175 NONE
      NE0176 NONE
      NE0177 NONE
        gpmA  218464 ..  218484 +  -8.3  -3.69434   TGCCTGGGCTTTGGT            CAGTTCACT ATC AGAGAACTG            TTTCGCCTTGCTTGC  69 390
      NE0185  224583 ..  224595 +  -4.7  -4.11081   GGCCGCATATTCTTA                CCGGC GCT GCCTG                TTTCTGATCTTCTTT  64 63
      NE0187  226440 ..  226451 +  -3.6  -2.84051   GGTCTTGCCAAGAGG                TGGG ATTA CCCG                 GTTTGATAGAGGTGC  44 119
      NE0188  227617 ..  227636 +  -9.4  -3.98804   CTCAACTACTACAAA            TAATCGAC TAAA GTCGATTA             TTGTTTAGGGTTTGA  77 89
      NE0192  230494 ..  230508 +  -2.1  -3.06516   GCCAGTTGTGCAGGA               TGTTG ATAAG CGACA               CTTGTATTTTGTTTG  42 56
      NE0193  232353 ..  232365 +  -3.4  -4.13304   ACAAAGCGATTACGG                GAAC CTGCA GTTC                TTTTGCCAGTGCTTT  58 335
      NE0199 NONE
        atpB NONE
        atpE  237023 ..  237047 +  -2.8  -3.17891   GCGTTTGGTAATCCG          CTGCTGGCTG TTATT CAGTAAGTAG          TCTATTGAATTTGTT  45 5
        atpF NONE
        atpH NONE
        atpA NONE
        atpG  240523 ..  240535 +  -3.3  -3.47542   TGTCAGAAATCGTGG                GCGGT GCT GCTGC                TGTTTAAGTATTATA  49 6
        atpD NONE
        atpC  242446 ..  242464 + -12.4  -5.63504   GGGTTTAGTTAAAAA             GGGCGACT ATT GGTCGCCC             TTTTTTTATAAGATT 100 65
        glmU NONE
        glmS  246013 ..  246026 +  -2.4  -3.71527   AATACTACAGGAGTG               GTAG CATTAT CTAC                TTTCAATGGTTGAAG  50 125
      NE0210 NONE
        ruvC NONE
        ruvA NONE
        ruvB NONE
      NE0214 NONE
        tolQ NONE
        tolR NONE
        tolA  251442 ..  251456 +  -2.8  -2.56728   TTCTGGCTTGCTTTA               CAACAT GTC ATGGTG               ATTCGTATGCGTAAT  40 42
        tolB  252723 ..  252737 +  -4.2  -2.62263   GCAGTTTGGGGACCC               TTGCTG AAA CAGCGG               TGATGTGAGGGAAAT  45 8
         pal  253285 ..  253305 +  -2.6  -3.61527   AAACCGCCGTACAGA            TATTCTCT ATCAG GGAGAGTA            TTGATGTTTTTGCGT  49 1
      NE0220  254191 ..  254215 +  -3.6  -4.21607   CTCCACTTCTTTAAA          TTTTCCTCTG CAACA TAGAGGAAGG          TTTCTATTCCGTCAG  62 80
      NE0221 NONE
      NE0222  255848 ..  255874 +  -3.6  -3.19936   TCACTCATGCCGGCT         TGTCGGGAAGGC AGA GCGATCTCGATA         TTCAATTCAATGGTT  47 291
      NE0224  257013 ..  257029 +  -3.6   -4.7373   CTCATGCTTGCCGAT              CAGCAG AGCCG CAGCTG              TTTTTAATCCGCTGA  73 385
        rpsU NONE
      NE0227 NONE
      NE0228 NONE
        rpoD  263358 ..  263370 +  -6.9  -2.53822   TGCGAATCTTTGTAA                TGCGC TCA GCGCG                ATGTTCTGGCCTGGA  55 407
      NE0230  263871 ..  263881 +  -6.8  -3.84451   CTCGATAATTCGAAG                 GCCT TCC AGGC                 TTTGACTTTGCGGCA  66 81
      NE0239  274567 ..  274577 +  -2.6  -3.22774   AATTTCGTAAGAGTA                 TATT TTG AATA                 TTACTAATGGCTCTA  43 283
      NE0242  278516 ..  278550 + -12.2  -5.01553   AGTAAGTAGCAAAAA     GCGGGTGTTCCGGA TTATTCT TCTGGGACACCTGC     TTTTCTTTATAACTT 100 32
      NE0243  280079 ..  280089 +  -6.8  -4.16943   ACCCGGTGCAGTCCG                 GCTG CCA CAGC                 TTTTACGCTATGCAG  71 406
      NE0245 NONE
      NE0246  283972 ..  283984 +  -3.3  -4.81083   GGCACTGTCGGAGAT                GATGG GTA CCTTC                TTTTTAGTGATTAAA  71 333
      NE0251  287590 ..  287609 +  -6.4  -5.01676   ACGCCCCGCATATCG            TGAACCGA TAAA TCGGTTCC             TTGTTTTTTTTACTT  83 152
      NE0252 NONE
      NE0253  289253 ..  289298 +   -12  -3.29861   ATGTAGTAGTTGAGA TCTGATCTGACAGTTACCCG ATTTGA CGAGTGCCTGTTAGATCAGA TTCAGTTATTCAATT  82 293
      NE0258  294659 ..  294689 +  -8.9  -3.40134   GCTGTTTAAGTGGAA       TTGCGTCTGCGCC CATTC GGCGTAGTCGCCA       TATTTCGGGTCGTTT  65 273
      NE0260  296262 ..  296295 +  -9.5  -4.27886   CACTAAAGACCATAG     CAAAGCGCTGCAGGT TTCA GCCAGCAGTGCTTAG      TTTCTCTGTTTGGAG  87 35
      NE0263 NONE
      NE0264 NONE
      NE0265 NONE
      NE0266  298931 ..  298946 +  -4.8  -2.65388   CGATTTTATAAATCA              CAAAAA AGGT TTTTTG               ATTATGACTTACGTA  47 85
      NE0267  299596 ..  299641 +   -12  -3.29861   GTGTAGTAGTTGAGA TCTGATCTGACAGTTACCCG ATTTGA CGAGTGCCTGTTAGATCAGA TTCAGTTATTCAATT  82 285
      NE0274  305211 ..  305234 +  -8.2  -3.27475   AAAATAATGTGTTAT          CACTGAAGTC ATCA GGTTTCAGTG           TCTTCTCATAAAAAA  65 39
         map NONE
         rph NONE
      NE0277 NONE
      NE0278  308827 ..  308842 +  -6.2  -3.21551   GGCAGCTAACATTCT              TCAGAA GAAC TTCTGA               TTGATCGCTGGTTTT  57 45
        pcoA NONE
        pcoB  312103 ..  312123 + -10.5  -2.62983   GCGGCTCGCCAGCCC            GATAATGGC CGA GCCGTTATC            TAGTATCCCGGTCCG  69 508
      NE0286  316034 ..  316047 +  -4.5  -3.92869   TGGTCGGCACATTCG               CTGTC GAAA GGCAG                TTTCTGCATGGGTAG  60 278
      NE0288  317610 ..  317621 +    -3  -3.53924   CGGTGCAGTTGGGTA                TGTT ACAA AACA                 TTGGTTGCTTTGTTC  49 328
      NE0294  322795 ..  322809 +  -2.7  -2.83233   GGCTTCTGGTTCAAT               CGCAG GAAAA CGGCG               TAGTTACTGTACTTC  42 8
      NE0295 NONE
      NE0296 NONE
      NE0297  326529 ..  326548 +  -4.2  -4.56597   ACGGTAGCGCGCCCT            GCTACCGGG CTG CCAGGT-GC            TTTTTGCCGGCCCAC  67 408
        flgB NONE
        flgC NONE
        flgD NONE
        flgE  334291 ..  334312 +  -2.3  -4.33258   GATGCAGTAATGCAG           ACCATCATGA ATA TC-TGATGGC           TTTCTGTTTAACCCT  58 8
        flgF NONE
        flgG  335946 ..  335957 +  -4.4  -4.42653   CTCAGCTTTGATCCA                TCTG ATGT CAGA                 TTTTATCGATCGGAT  67 30
        flgH NONE
        flgI  338007 ..  338017 +  -8.2  -3.22298   GTTGTTGCGCTCCGT                 GCGC CTT GCGC                 TTCATCCTGCATAAC  65 125
        flgJ  339217 ..  339227 +  -5.4  -3.32844   TGACAATTATCTCAA                 TTCC GTC GGAA                 TTCTGCCGTAAACAG  56 149
        flgK  340663 ..  340677 +  -4.2  -5.00616   ACTGTTCGATTCACT               GCTCAG AAT CTGATC               TTTTTTGACAGAAAA  76 13
        flgL  341647 ..  341666 +  -9.4  -4.60487   TTCCCGGCATATCCG            GTAAACTG GCGA CAGTTTAC             TTTTTGAGCATGATA  89 69
      NE0313  342571 ..  342586 +  -6.2   -5.0065   TTATATTTGCAGGCT              TGTGAT TTTC ATCACA               TTTTATTTATAGATA  83 271
      NE0314 NONE
        mnxG  349024 ..  349039 +  -4.6  -3.42702   TGAGTACAGCGGAAA              CTGGGG TAAT CACCAG               TCTTATTGGCTGGTG  51 38
      NE0318  352666 ..  352678 +  -4.9  -2.58539   GATCCTTGAGCCGAT                CATTT CTC AAATG                TAACTTCCTGATCTT  47 42
      NE0319 NONE
      NE0320  353962 ..  353977 +  -4.7  -3.33162   GAAATGTGATGACTA              CGTCA TGGGAT TGACG               TTGTGAAATCCACTG  54 4
      NE0321  356473 ..  356493 +  -5.3  -2.64616   GACTGATCATCGTGC            TGTTGCCAG TAA CCGGCATCA            TCATCTGGATCAGGA  47 120
      NE0322 NONE
      NE0323  359239 ..  359256 +  -3.4  -4.09243   GGCAAAAAATACCCC             GCAGTC CGGTTT GATTGC              TTTTCCGGAAGTCTG  59 55
      NE0329  368234 ..  368258 +  -2.1  -3.14462   TGCACCGTCATCGGA          TCATTCATCTG GTC CGGATAACTGA          TACTTCTTTGTTTGC  43 1
      NE0330  369459 ..  369479 +  -4.7  -3.60792   TAGTGACGCTATGGG            TAATCGCCA TGC TGGTGATGA            TTTCCGGATTGCGAG  56 46
      NE0331  370058 ..  370070 +  -3.3  -2.94747   CAGTAATTCCAACAG                GACAG TTG CTGCC                TCTATCCTGAGATAA  45 35
        gyrA NONE
        serC NONE
      NE0334 NONE
        pheA NONE
       hisC2 NONE
        tyrA  378585 ..  378605 +  -3.1  -4.33165   CACGCAGTGCGGGTT            CTCCCACCG GTA CGATGCGGG            TTTTGCTGCCTTTAC  62 425
         rnr NONE
      NE0351  395736 ..  395760 +    -5  -2.87931   GGGAGAGCTGGATGC          CTTGGGCAAA TCGAC TTTGACCGAG          TGTGTCAGCAGTGGC  47 410
        argS NONE
      NE0365  410107 ..  410119 +  -6.3  -3.02613   AGATTTACCTTTTCT                TTTCC ATT GGAAA                TGTCATTTACGATTT  55 111
        dsbA  410805 ..  410822 +  -9.1  -3.08991   GTGAGGAAAAGAAAA             GCCGGTA ATGG TGCCGGC              GTTTATTCCCAGGAT  67 18
      NE0369  415339 ..  415353 +  -2.1  -3.64703   TGTTTCAGTTGTGCC               CAGTA AAATA TGCTG               TTTCCATGGCAGCGC  49 470
      NE0372  417676 ..  417693 +  -2.7  -4.77629   GAGCAGTAACTGCTC             GCTTTAT AAAA ATACAGC              TTTTATCTTCATTTT  69 32
      NE0373 NONE
      NE0374  420137 ..  420150 +  -3.9  -3.54475   GCGCAAGGATCTGGA               GTAAT GATG ATTAC                TTCTCTGGTACGCGC  51 22
      NE0375  423521 ..  423533 +  -3.3  -3.59202   GCTCATGCAGGCTTT                GCTGG ATA CTGGC                TTCTATATCAGAATC  51 302
      NE0380  431733 ..  431748 +  -6.8  -3.32963   CTGATTCCACGACTG              TGGCGG TTTC CTGCCA               TTGTCCCGTGCGCCT  61 212
      NE0381  433092 ..  433102 +  -3.2  -4.69664   CAATCCACCGTGGTG                 CTGT TGC GCAG                 TTTTTCGGTAATCTC  68 320
      NE0391  445612 ..  445631 +    -5  -4.93547   TTGATGTCTGATGAT            TTTCAGAG GTAT CTCTGAGG             TTTTTCGTTGATTGA  78 30
      NE0392  445865 ..  445889 +  -4.9    -3.136   GTTCAAAAAATGATC          CCTGGCAGCTG CAC TATCTGTCGGG          TGTGTTCAGTCTTGC  52 28
        proC NONE
      NE0394 NONE
      NE0395 NONE
      NE0396  448873 ..  448913 +  -2.6  -3.48036   ATCCGATCTGAGGTT GCATCCGGAATGATCATCGG AAT CCC-TGATTGA-CCGGATGC TTCCTTCTGATCATC  49 30
      NE0397 NONE
         zwf  451334 ..  451344 +  -2.4  -3.66666   CGATGATCAGACCTG                 GCGC AAC GAGC                 TTTAGCGGTTTTCGC  50 10
        tuf2 NONE
        rpsJ  453448 ..  453458 +  -2.6   -2.5664   GAGTCGATGTTGAAA                 TTAA GCT TTAA                 CTTAATGGTTGGCTG  40 15
        rplC NONE
        rplD NONE
        rplW NONE
      NE0404 NONE
        rpsS NONE
        rplV NONE
        rpsC  457279 ..  457292 +  -3.9  -3.13899   GGCAAAACTAACTTT               TAACT CTGC AGTTA                TCTTGATAGACGCTT  47 30
        rplP NONE
        rpmC NONE
      NE0410 NONE
      NE0411 NONE
        rplX NONE
      NE0413 NONE
      NE0414 NONE
        rpsH  460349 ..  460361 +  -2.7  -3.40299   AGTTATTGTGTGTGG                TTACT TGA GGTAA                TTATCAATGTCATCA  47 18
        rplF NONE
        rplR NONE
        rpsE NONE
        rpmD NONE
      NE0420 NONE
        secY NONE
        infA NONE
        rpsM  464599 ..  464613 +  -2.9  -2.52516   TTGTTTCTAATATAC               TTCTT AAACA AAGAA               ATTAATGGTAAAGCC  40 47
        rpsK NONE
        rpsD NONE
        rpoA NONE
      NE0427  467141 ..  467181 +  -6.2  -5.04601   AGTTGCCGGATAAAT  CGCCCCAGTTCAGAATTT TTGAT AAATGATGAGTTGGGGTG  TTTTTAATTTCTACA  83 99
        smpB  468667 ..  468679 +  -4.8  -2.71204   CAAGCAGCGTTTGTT                GCGT ATACG ACGC                TCCTCTGATTGATAT  47 1
      NE0431  469755 ..  469776 +  -5.1   -4.4648   ATTATGGGTCTGTCG           CAAGCTGAG CTGA CTCAGTCTG            TTTTCTGGTCAGCCT  70 13
      NE0432  470387 ..  470400 +  -9.5  -2.60212   TAGAATGAGCGCTTG               GCGGG CCTC CCCGC                ATTGTGAGGTAGTGA  68 135
        dnaX NONE
      NE0434  472567 ..  472581 +  -8.6  -3.89822   TTTGGGATTACCCGC               GGGAAT GAA ATTCCC               TTTCTGAACTAAATC  74 4
      NE0435  473597 ..  473615 +  -7.4  -3.68351   AATGCCCGTTCGACT             TCGGCC TGATTAT GGCCGA             TTTCCATGATCAGCA  66 100
      NE0437  475157 ..  475168 +  -5.8  -3.51934   TCGGGCAGGGCGCAC                CGGT CAAT ACCG                 TATTTGTCCGGCGGC  58 197
      NE0438  477225 ..  477257 + -12.9  -2.76404   CGTCGAGTCCGACAT      GGTTGAGGGAAAAAG TCG CTTTTTCCCTCAATA      TGGGTTTTGCATGGA  81 108
      NE0441 NONE
        holC  481830 ..  481854 +  -4.3  -2.56715   TGATGGGTTTTCTGG          CGATATAAGAA TGG TTCATATCTCG          GATTTTGCATTTTTT  44 38
      NE0443  482321 ..  482335 +  -2.8  -3.45817   TCATTCTGCCTTCAT               TGGTTA TAA TGACCG               GTTTTATTCTACCGG  47 46
        valS  485205 ..  485218 +  -6.7  -2.66255   TTGAGGCTACCCATG               TAGCG AGAT CGCTA                TGACTTCTGTTCCAC  53 37
      NE0445  486375 ..  486399 + -10.7  -3.05384   TATGTCTGTATCAAA          CGGGTTGTCAG AAG CTGATGGCCCG          TTAACTGCCGAAGCG  73 66
      NE0454  495480 ..  495496 +  -6.5   -3.3442   ATGATCGCAAGAAGC              GCGACGA AGG TCGTAGC              TATTCTACTATTCTA  59 89
      NE0456  498182 ..  498193 +  -4.4  -5.07567   TTGCCCAGTTTTACG                CGAA CCTC TTCG                 TTTTTTGCAGTATGG  81 443
      NE0467  510394 ..  510405 +  -2.2  -3.00658   TGCAGGATGCGGGAA                CTGT CTGT GCAG                 ATATTTTTCATATAC  42 64
        rfaH  511183 ..  511194 +  -5.8   -4.0075   TCGCTGCTGGTTTGT                GCAG TCTG CTGC                 TTTACTTCGTTGAAT  63 174
        rmlB  512663 ..  512675 +  -3.3  -3.66018   CAATCTACTTTTAGC                GCGTG CAT CACTC                TTCTTGAAATAGTGC  54 262
      NE0471  513566 ..  513577 +    -3  -3.72576   GGTGGAGGTATTGGG                TTGA TGCG TCAA                 TTTCCTGCAACGCCG  52 152
      NE0472  514444 ..  514464 +  -2.4  -3.24245   CATGAGAAACAGTGC            GCAGGTGC GGCAA GCTCCTGA            TTGACTTATCGATGA  43 82
      NE0473  514958 ..  514971 +  -6.7   -3.3062   GGCTGACAGAAGCAC               CGGAT TGCT ATCCG                TTCGTCCTGTTTGCG  59 65
      NE0474 NONE
      NE0475 NONE
      NE0476 NONE
      NE0478 NONE
      NE0479 NONE
      NE0480  520834 ..  520850 +  -5.1  -3.73224   GTGTTCTTCACGCCT              TTGCACG CGG CGTTCAA              TTTCATCGCGCGTGG  59 111
         wzt NONE
      NE0484 NONE
      NE0485 NONE
        rffE  528520 ..  528532 +  -2.7  -3.16039   TAGTCCAAGTCTTGC                GTAAG TAC TTTAC                TTGATGCAACTGATT  45 9
      NE0487  529726 ..  529742 +    -8  -3.60948   CACTCTGTGGCTGGC              GGCGTT ATTCA AACGCC              TTTAGCAGTCTGTTA  66 112
      NE0496  535868 ..  535882 +  -2.8  -4.14392   ACAGCGGAAAATAGG               TTCATC TAT GACGAA               TTTTCCCGCTTCCGA  56 40
      NE0497 NONE
       ntrR2 NONE
      NE0499 NONE
      NE0500 NONE
      NE0501 NONE
        wbpM  541444 ..  541455 +  -5.8  -3.90291   TTTTCAGGGCATCTT                CCAG CAAT CTGG                 TTTCGTTGGCAAGCT  65 240
      NE0506  545607 ..  545617 +  -3.2  -3.20278   AGTCATGCAACCTCC                 TGCT GTG AGCG                 ATTCTTCTTTTTATA  45 249
        rdgC  546630 ..  546650 +  -7.7  -3.18452   TATAAAAGAATGTAA            CCAAATAAA TGT TTTGTTTGG            TTACATTCAGATGGT  62 88
      NE0511  550180 ..  550206 +  -8.6  -3.62572   TTTGTGCCACTGTTC         CTGCCGGCGCTG TTT CAGTTCCTGCAG         TTTGGAATACTGCTC  69 166
      NE0513  552365 ..  552375 +  -6.8  -2.81316   ACCTTTCGCCTTACG                 GCGA GGA TCGC                 ATTGTTAAATGATGA  56 41
      NE0516  556096 ..  556110 + -11.4   -2.7898   GGCGGCGATGAGATT               GCGCAG GAA CTGCGC               TGCTTCCATCTTGCC  73 461
      NE0518 NONE
      NE0519  557573 ..  557606 +    -9  -3.33162   AAGCGGTTCATCAAA     CGGCAATGGCAA CTCGCGATTA TTGCCATTGCTG      TTGTGAAATAAAATA  70 69
        cbbF  559964 ..  559988 +   -10   -2.7497   TGCACCCGGTTATGC          GGCCGGGTGT AATCG ATATCCGGCC          CTTTAGGAATGATCT  67 88
      NE0527 NONE
        hflB  565881 ..  565911 + -11.9  -5.06816   TTATTTTCTTTCCAG       TGGCCTGTACGTT CTTTT GACGCACAGGCCA       TTTTTCTTGCCCAGT 100 50
        folP  566780 ..  566805 +  -5.3  -2.68729   TAATCCTGTCAGTGA         CCGGCTGTGAT GATA GTCACTTCCGG          ATTGTCATAATTGTG  47 38
        mrsA NONE
      NE0531  569530 ..  569544 +  -3.4  -2.94747   GTACCGGTAGAGATT               CGCCTG GTC CGGCCG               TGTATCATGAGGTCA  45 94
        cysG  571122 ..  571138 + -10.9  -4.07568   CGGTAAATCACCCCC              TGCGACA ATT TGTCGCA              TTTTCAGCCGGCCAA  89 91
      NE0533 NONE
      NE0534  572816 ..  572854 + -13.9  -4.08216   CCTCCTCTAACCCGC  CACCCGGTCGGCTGCAGT AAAA GC-GTAGTCGGCCGGGTG   TTTTGCCAGAGATCG 100 157
      NE0535  575577 ..  575593 +  -5.1  -3.93251   ATCCTGTGAAGGTAA              TGATCCC ATC GCGATCA              TTCATTTTATTTTGG  61 74
      NE0536  576898 ..  576910 +  -4.7   -4.7889   TATGATGCGGCCCCT                GGCCG CTG CAGCC                TTTTTCAGTGTTTCT  76 85
      NE0537 NONE
      NE0538  580159 ..  580174 +  -6.2   -2.6472   AAACTACAACTCCAT              TCAAAC TTCT GTTTGA               TCATCTGCAGTGTTG  53 164
        yegM NONE
      NE0540  584665 ..  584681 +  -5.1  -4.65895   CGCCGGACTTCCGGG              TGCGACA ATT TGTCACA              TTTTTCGGTCCGGAG  72 114
      NE0541 NONE
      NE0542  586749 ..  586759 +  -5.4  -3.27923   TTTTGGAGCAAGCGG                 CAGA GAT TCTG                 TTACTGCTGTTACCG  54 476
      NE0546  591727 ..  591744 +  -5.5  -3.40522   TTGAATTTCGATACA             TCAGCCG CTTT CGGGTGA              TTCTCATGGCAGCCT  56 102
      NE0547  592403 ..  592415 +  -4.1  -4.43844   TACTGGCAGAGTATC                GGTGA TAA TCATC                TTTTGTCGATCATGC  67 21
      NE0548 NONE
      NE0549 NONE
      NE0550  597259 ..  597274 +  -6.1  -4.74504   TTATCACGTATAAAC              TCGGC TTTCTC GCCGA               TTTTTGCCTTGAACT  80 134
      NE0551 NONE
      NE0552  598490 ..  598501 +  -5.8  -2.87463   CACTCAGGAACAGGT                CGTC ATCA GACG                 TCTGTCCCCACCATT  52 397
      NE0554 NONE
      NE0555 NONE
      NE0556  602956 ..  602998 +  -8.5  -3.73914   CATCACCTGGTGATA CAGCCATCATTCGC-G-CGGC GCA GCCAACTGCCGATGATGGCTG TTCTTCATCGCTCAT  72 122
      NE0557  603719 ..  603743 +  -2.9  -3.93038   ATTGACATTGAAACT         G-GCT-CGGGA ATATA TCCCGCAGCGC         TTTCATGTTAACCTC  54 96
      NE0558 NONE
      NE0559  607430 ..  607440 +  -5.4  -3.62775   TTTTATGAATTTATC                 CAGA CAC TCTG                 TTATTCCGGCCTGCT  58 128
      NE0560 NONE
      NE0561 NONE
      NE0562  609447 ..  609457 +  -3.2  -2.60598   ATTGGCGATCTACGG                 TGTC ACG GGCA                 GTATTCTGGTCTTTC  41 48
      NE0566  616922 ..  616936 +  -7.8  -3.36557   CCCCATCACGACGAT               CTGGCC GGT GGTCAG               TTGCTTGAAATGCTT  62 476
      NE0569 NONE
      NE0570  620231 ..  620243 +  -4.8  -4.09685   GATCGATCATGGCGA                CTGG AATCG CCAG                TTTTACCAGCTGACG  62 401
        rpoH  634543 ..  634573 +  -9.1  -4.68424   TGAACATGCCTTGGG       CTGATGGTTGC GTGTTGGTG GCGACCATCAG       TTTTTCAATGCCTTA  89 55
      NE0586 NONE
      NE0587  638843 ..  638863 +  -3.9  -4.59511   CGGCGTCAAACCACT            CAGCAGC AAGAGCA GCAGCTG            TTTTTCCCGGATGTT  70 489
        hemC NONE
        hemD NONE
      NE0592 NONE
        hemY  647509 ..  647541 + -11.4  -3.53012   TTGCACTGAAACGGA     TCGGTA-CAGCCTGA TTTC TCAGGCTGTTGCCGG      TTTGGAAGGAACGAA  82 12
      NE0595 NONE
        pilC NONE
        pilD  651692 ..  651716 +  -3.7  -3.05596   CTTACCTTGCCATGT          TCTGATAAT GGCACTG ATTATCGGA          TTGACTGGCGGAATC  45 21
      NE0598  652330 ..  652340 +  -5.4  -3.30505   TTCTGGTAAGATGCG                 TGCA TAT TGCA                 GTTTTCTGCTATGCT  56 45
      NE0599  653386 ..  653422 +  -7.4  -3.76586   ATCAAGTTGTGTCGG   TT-CCTGAATGTGCTGC AATA GCAGCACATTCCCGCAA    TATTTGTATTTAAAA  69 272
      NE0601 NONE
      NE0602 NONE
      NE0603  657627 ..  657639 +  -3.3  -3.53012   AAGTATAGAGTGATT                CAGGT AAT ACCCG                TTTAGCAACGGGAAA  51 120
      NE0604  658660 ..  658683 +  -8.2    -2.882   GTGATAATCTAAATA          CACATTCGAT ACAT AACGAATGTG           ATTTGCATATTTAGG  62 183
      NE0605  658948 ..  658962 +  -2.2  -3.08813   CTGCAGAAAACATAC               TTGTTA ATT TAATAA               TATATTGCGATCGGA  42 19
         cah  659828 ..  659842 +  -4.2  -3.68886   AGAATGACTGATATC               CGGGGA AGA TTCCTG               TTTGCATGAATTCCT  56 70
        gcvT  661380 ..  661395 +  -5.4   -3.9122   GTTTGTTCGCAATGG              TCAGGC ACTG GTCTGA               TTGTTTGCCGAAATG  63 10
       gcvH1  661855 ..  661889 +  -8.7  -4.98758   GATAGCGAAGCGCAT    TGAGGAT-GCTTGCGGC CTG GCCGC-AGCAATCATCA    TTTTTATGAGTTTTT  91 23
      NE0609 NONE
      NE0610 NONE
      NE0611  665753 ..  665784 + -14.6  -2.94099   TACTCTAGCCTGCAT      TATTCCCGGCAGTA GCCT TGTTGCCGGGAATA       TCTGTAATCCACCAG  88 33
        plsC  667030 ..  667042 +  -7.7  -3.58343   ATGATTGTTTCGACT                TCCTG CGC CAGGA                TTTGCGCCTGCTCGA  66 367
        fur1  669761 ..  669777 +  -5.1  -4.90519   ATTGCTGGGATCCGG              TGCGACA ATT TGTCACA              TTCTTTTTTTCGTTT  76 393
        oprC  672374 ..  672412 +  -9.5  -3.68351   TCAGATAGAACATCT   CGGACATCACGATGGCA TTGAC TGCCATCGTGCGGGCTG   TTTCCGTGCTGACCC  73 340
      NE0619  676123 ..  676143 +  -7.6  -2.58544   AATCTCAGCAACATG            CCGGTATT TTGCC AATGCCGG            ATTATCCGGCTCACG  56 272
      NE0622  678003 ..  678030 + -11.5  -2.55104   GGAGAGATGAGTGGA        TGAGAAATACC GGTGCG GGTATTTCTCA         AGTTTATATTTTGGG  73 100
       metG1  681990 ..  682020 +  -9.2  -4.13206   TGAAATCAAGAGACA       TAAGTGGGTTAA TGCTTAT TTGACCCACTTA       TTGTTCTTTACTGAT  79 100
        pepN  685086 ..  685096 +    -4  -5.10497   CTATCGTCTCTTGTC                 TTTC TGA GAAA                 TTTTTTCACTCCGTT  79 429
      NE0627  687824 ..  687841 +  -5.5  -3.09175   CACCATTGGTTGCCA             CAGCAAC GAAG GTTGCCG              TATTGAGTACAAGTT  52 301
      NE0631 NONE
      NE0632  692830 ..  692848 +  -6.1  -3.36327   CAACCGGAACCTCAT             CGAAATA ATGCA TATTTCG             TTATAGCTCCAATAC  59 18
        lytB  705904 ..  705914 +    -4  -4.91109   GAGATTCAGTGCATG                 TTCT CCG AGAA                 TTTTTCTGCTCCAGG  76 493
       aroQ1  707262 ..  707274 +  -5.5  -3.28712   GATTCGGTTCCAGAT                CGGTC AAC GATCG                TTATCAGGAAACAAA  54 136
       accB1  707800 ..  707813 +  -5.3  -3.54919   GAGAGCCATTGTTTG               TCATC GAAT GATGA                TTTCCCGGGGTGATT  56 15
       accC1 NONE
        prmA  710209 ..  710247 +  -3.1  -3.06515   ATCAGGTGGTGGTTT  TGCATGAC-G-CTGGTCAC ACG GTGTCCGGTCTGCCATGCG  GTTTTCCGCCTCACA  43 19
      NE0655  711301 ..  711324 +  -4.6  -3.91911   TGTCGTCAATCGTAG          CATTCATGGA CAGA TCGATGAGTG           TTTGCTTCAGATAAC  60 362
        metK NONE
        ahcY  716639 ..  716675 + -16.8  -2.71783   CTATGCTCAACCTGT    CAAAGCCGGGAAAC AGCGATAGA GTTTCCCGGCTTTG    CTTCATTGATTTTCA  95 99
        metF  718002 ..  718016 +  -3.6  -4.08692   ACATCACTTTTTTTA               TAACTA TAT TAGTTG               TTTTGCGGGAAATTG  59 446
      NE0662  719945 ..  719967 +  -7.7  -2.80816   GCATTATCCGATGTC          CGGGCTA-CG ATTG CGCTGGCCCG           TCTGCTGCGTGCACA  59 85
        sbcB NONE
      NE0672  731974 ..  732006 +  -4.7  -2.85574   GGATGGAATAGGTGC      CTGCTGAACCGCAAC AGA GGTGGGGATCAGCAA      CTTTGGTCAGGTTGA  47 242
        rmlA NONE
        rmlC  738213 ..  738225 +  -4.8  -4.87389   GCGAGGCGGAAGTAT                TCGC CTGAT GCGA                TTTATTTTTCCGGTG  76 18
      NE0679 NONE
        yrhG  740385 ..  740419 + -12.3  -3.67517   GGCATAAAGTAAAGA    C-TGCAGTGATCTGCC GGAT GGTGGATCACTGCAAG     TTTCAGGTATTGATG  93 34
        leuC NONE
      NE0686 NONE
        leuD NONE
        leuB  747394 ..  747406 +  -3.3   -5.4111   ATTTCTGTTTATCGC                CCGGT TTT ACCGC                TTTTTTCTGATTCTT  81 71
         asd  748660 ..  748677 +  -4.9  -2.99813   AACCACTGCACAGCA             GAAGTGT TATG ACATTTC              TCTATGATATCTGCT  50 67
      NE0690  751191 ..  751207 +  -7.3  -2.53846   GAATAGATTCTTATA              TTGACCA TTC TGGTCAG              GTGGTTTTCTATGTC  55 102
      NE0691  752034 ..  752050 +  -2.9  -2.62515   GCCTGTTTTTAACGT              TACCCGG CCG CTGGATA              TCATATAGAACGATT  41 1
        trpF NONE
        trpB NONE
        trpA  754788 ..  754804 +  -2.3  -2.71322   CAAAATCCGATCATT              CTTCT ATTACGG AGAAG              TGATGTATGAGTTGG  39 6
        accD  755720 ..  755737 +  -4.9  -3.33696   TGGTTGTTGATTCGG             TCGCGGAT CAA ATCCG-GA             TTGCTTGAAACCCGC  54 41
        folC NONE
      NE0697 NONE
        cvpA  758336 ..  758350 +  -4.3  -2.95476   CATTCATGTCGTGAC               CGAAT AAGAA ATTCG               TATCTCGTGGCTCAT  47 41
        purF  759924 ..  759938 +    -5  -3.21099   TCAGCTTGATTTAGC               TCTGTT ATC AACGGA               TTAATCATAAAAGAA  52 7
        metZ  761240 ..  761253 +  -3.9  -2.88822   CCCGGTTTTTTCCAC               TTTAC CATG GTAAA                TGATTATCTCGAAAG  44 131
        ilvA  763160 ..  763178 +  -7.4  -4.84914   GTAAACAGTACTTCA             TATTGGCG GAT CGCCATTA             TTTTATTGTCTGCCT  90 428
      NE0712 NONE
      NE0713  771195 ..  771208 +  -2.4    -3.737   GTTTTTCTACATCCT               CAAC GTGCTA GTTG                TTTGGTCCCGCATTG  50 151
      NE0714 NONE
      NE0715 NONE
      NE0716  773331 ..  773346 +  -5.4  -3.89822   GGATTCGCCATTGAT              TCCGTA AGGC TGCGGA               TTTGTCGAATGCGTA  63 329
        yraL  778241 ..  778260 + -13.6  -3.94188   AGCTGGTGTTTTCCT            GCTGCAGC AGGC GCTGCAGC             TTCTTTGGACTGAGT 100 265
      NE0723  783228 ..  783238 +  -2.4  -3.88583   ATTGGCCCCTCGACT                 GCGG CAG CAGC                 TTTATGCAAGGTTTC  54 299
      NE0726 NONE
        pyrC NONE
      NE0730  790717 ..  790731 +  -7.2   -4.0098   TTTTATAACAAAAAT               TTGGTT TTC AACCAA               TTATTTAACTTAAGG  68 218
      NE0731  793031 ..  793064 + -20.5  -3.70902   GAATACAAACCTGGG     CAACCTCTGCGGGAA TTTA TTTCCGCAGAGGTTG      TTTGGCTGTGACCAG 100 80
        abcZ NONE
      NE0735  797881 ..  797892 +    -3  -3.47442   TGCGTTGGCTGCTTA                TTAC GCCG GTAA                 TTGATTACTCTTCTT  47 10
      NE0736  798290 ..  798322 + -12.8  -5.85425   TACGGAGGCTGAGAA     GCGGAGTGTGTCCCG GGGT CGGG-TACATTCCGC      TTTTTTATTTGTTTC 100 59
      NE0738 NONE
      NE0739 NONE
      NE0740 NONE
      NE0741  802741 ..  802757 +  -2.2  -3.91443   TGGCACCGGGAAAAT              CAGGCA TTCGT TGACTG              TATTTGTTCTTTGTA  53 12
      NE0742  803974 ..  803986 +  -6.2  -3.52678   AAATCTGGAAATCGA                CGCC TTTGC GGCG                TGTTTCTCCCAGGTT  61 78
      NE0746  810306 ..  810324 +    -6  -4.59944   AGGAAAGAAACAATA             TTGCGGTT ATA AACCACAA             TTTATTTGTAGTAGT  74 146
        tnpR  814094 ..  814105 +  -5.8  -4.74132   ATGTCCATATGCGTT                GAGG AAAT CCTC                 TTTTTCGTAAGCTCT  81 329
      NE0759 NONE
        nusA  825551 ..  825566 +  -2.4  -2.66964   CTGGTTCGCATGATT              CCCGGT CAGG GCCGGA               TAGTCTCGTACATGC  39 28
        infB NONE
        rbfA  828807 ..  828835 +  -3.2  -2.67171   ATCTGCCAGCATCAG       CGG-AGTTTTGTT GCTT AACAAGCCTTCCG        GTATTTCATCCAATC  41 116
      NE0763 NONE
        ccmA NONE
        ccmB NONE
        ccmC  832078 ..  832089 +  -4.4  -2.91593   TTATCGCGATTCGTA                TTCG TAGG CGAA                 CTTTATACAAGCATC  46 137
        ccmE  832576 ..  832592 +  -6.6  -4.41302   CAAAGCACAGAAAAC              CTCACT TGCGC AGTGAG              TTTGTTCATTTCGTA  75 10
        ccmF NONE
        ccmG NONE
        ccmH NONE
        cycH  837032 ..  837042 +  -3.2   -3.1319   GGTCTCCATTACGAT                 CGAT CAC GTCG                 TTCCATAAATTTTAA  45 7
         bcp  837566 ..  837581 +  -4.6   -4.0162   GATCTGTCATTCGGA              GCTGGC GAAA GCTGGC               TTTGTCATCTCAGAG  61 49
      NE0774  840508 ..  840521 +  -4.5  -3.45839   GAGATAAATGCAATT               TGCTG ACCT CGGCA                TTGCTATTTCCCGGT  51 315
      NE0775  841823 ..  841837 +  -8.6  -2.79878   AGAACAGCATGGGCA               GCAGAT GAA ATCTGC               CTTTCCATGAGTCGA  62 18
      NE0780 NONE
      NE0781  847838 ..  847852 +  -4.2  -3.18768   AGCTGACAAAGAAAT               TGCGCA TCA TGCCCA               TGTCTTCATGTTCCA  49 191
      NE0783  851371 ..  851382 +  -4.4  -2.76422   TCCGGTTCTGATCAA                CTGA CCGG TCAG                 GCTTTTTTCACACTC  46 30
      NE0784  851842 ..  851858 + -10.9  -3.17622   CCGTTTGTGGTACTT              CCCTGAT CTC ATCAGGG              TCTATTATGCCAATG  74 114
        aatA  855282 ..  855298 +  -3.7  -2.89629   AGCCTTGTAACAATA              TTTACTG TTA CAGTGAG              CTTCTATTCTCTTGA  44 160
      NE0788  857996 ..  858010 +  -2.8  -3.16117   TACAGGACTCGACAA               TAGTCA ATG TGACCA               TATTACCTTGAGTCT  45 0
      NE0789  858820 ..  858831 +  -2.2  -2.68636   TTTAATGTACTGCGG                CCAG GTCC TTGG                 GATTTTTGATGGTTT  39 5
      NE0790 NONE
      NE0791  860997 ..  861008 +  -4.4  -3.88817   TTGTTTCCATCGCAC                CAGA TTTT TCTG                 ATTTTTTCTTCCATT  60 246
        ribD  862838 ..  862858 +  -6.9  -3.17051   GATAAAGAGAAAAGG            TTTTTTGCC GTT GGCAGAAGA            TATTGATGGTGCCAC  59 60
      NE0794  864193 ..  864207 +  -5.6  -4.99861   AACGTTTCGCTGCGT               GTTGCC CAG GGCGGC               TTTTTATGGTTCCTG  80 118
      NE0795 NONE
      NE0796  866986 ..  867000 +  -8.6  -2.50816   GATCATCCCAGCAAT               GATGGT CAG ACCATC               CTTGCTGAGTAACCC  58 132
      NE0798  868306 ..  868324 +    -3  -2.91276   TCCCAGTCATCGGGC             GGATTGTC TCG GCCATTCC             ATTTCTGCCAGGCCA  42 73
      NE0799 NONE
      NE0800 NONE
      NE0801 NONE
      NE0802 NONE
      NE0803 NONE
      NE0804 NONE
      NE0805  875721 ..  875737 +  -2.9  -2.60496   GGTGTGTTGCGTTGA              GCGGATG CAA TATCCGG              GTATTTGCCGGGAAA  41 26
      NE0806  876421 ..  876431 +  -6.8    -3.452   ATGGAGAAAAACTAG                 GCAG TAA CTGC                 TTATGGCTATTTGCG  61 26
        secA  880219 ..  880238 +  -2.8  -2.69031   TATAGGATTACCACT            TTGAGAAC TAAC GTGCTCAG             GTATTGATTTTGTTT  41 104
      NE0809 NONE
      NE0810 NONE
        petC  882867 ..  882883 +  -5.1  -2.74987   TACTGGAGAGATATA              CATTGAG CTC CTCAAAG              TCAGTTTCTGTGTAA  47 20
        sspA NONE
        sspB  883980 ..  883999 +  -4.3  -3.96148   ATTTGCCGGCATAGC            TCAGTTG GTAGAG CAGCTGA             TTTGTAATCAGAAGG  58 54
      NE0815  886473 ..  886503 + -10.5  -3.64822   GGGGATGGTTGGGGT       TATCCGGGCTC TTTTTCTTT GAGCCCGGATG       TTTACATCGAACAGT  79 4
      NE0823  896238 ..  896271 +  -9.7   -4.8622   TGTCTATAATGTTAG     TGGAATCTGCACG CTTTTTTC CGTGCAGATTCTG      TTTTTCATTCGAAAA 100 100
      NE0824  897174 ..  897187 +  -3.7  -2.67166   CCAGTGCGTTGAGCA               GACCG ATCT CGGCC                ATTCGTTCATTGACT  43 326
      NE0830 NONE
      NE0831 NONE
      NE0832 NONE
        hrpA  909226 ..  909247 +  -8.8  -2.72144   GCAGAATGCAACTGA           CGAAGCAA TGAGTT TTGCTTCG            GTTTCCACCAGCTGG  64 79
      NE0834  911801 ..  911811 +  -8.2  -3.33492   ACTCGCGCAGGGCCA                 CGGC CAG GCCG                 TTCTGACGTGGGTAA  65 447
        merR NONE
      NE0844 NONE
      NE0845  920970 ..  920988 +  -7.4  -4.13728   GAGAAAATCTTTACG             TTCGCGCA AAT TGCCCGAA             TTTTAAAGATGTATC  73 153
      NE0851  926514 ..  926549 + -12.8  -3.13522   GTAATCCGAATATAA    CCTGATGATCATCT CGACTGGT GGATGATCATCAGG     TATTGATAAGAGGCT  81 37
        cysH NONE
        cysD  933531 ..  933555 +  -2.1  -5.49569   AGGCTATTTTTAGTG          TAACGCTGAAG CAA CCTCAGTATTA          TTTTTTATCTTCATA  79 28
        cysN  934845 ..  934859 +  -3.6  -3.44186   CTGTTGCCGCTGGAA               TGATTT GCT GAATCA               TTGATTGCTCTGATT  49 15
      NE0858  938471 ..  938486 +  -4.6  -3.72576   GGCCATTGTCTGCAA              CAAGGC AGTA GCCATG               TTTCCTGACAAAACA  56 2
       pntAa NONE
      pntAb2 NONE
        pntB  941695 ..  941722 +  -8.4  -3.36273   TATCCATTTCCACGC        CTTGGCCAACTT GATA AAGCAGGCCAAG         TTCATATTGAGCCAG  65 234
      NE0864 NONE
      NE0865  946195 ..  946234 +    -8  -3.63744   TCCAGTTGATCTGTT  CCAGCCAGTCACGAATAAA CTG TTTGT-CGTAACTGGGTGG  TGTTTTACCAGGCCG  66 139
       exbD2 NONE
        sodB NONE
        hisG NONE
        hisD NONE
        ubiH  953235 ..  953250 +  -3.2  -5.05301   CAGGTTTGTCCAGAT              CCGG AAATCAGG CCGG               TTTTTCTAATTATTT  72 67
      NE0874 NONE
         fis NONE
        purH  956161 ..  956180 +  -2.8  -3.30474   TACCGGTGTCAGACA            TTTCAGGC ATTA GCATGAGA             TTACTCGTTATCGGC  47 13
        purD  957785 ..  957795 +  -3.2  -3.60234   AGCCAGAGCGCGCCG                 TGGG ATG TCCA                 TTTGACAGTGTGTGG  51 319
      NE0879  959688 ..  959705 +  -3.3  -3.58522   TTTTTCATCTCGTAT             CAGGCGG CCGG CTCCCTG              TTTCAGGCTGATGAT  51 315
      NE0881 NONE
        surA NONE
        pdxA NONE
        ksgA  967128 ..  967148 +  -6.2  -3.19602   ACTGAGCTGTGGCGT            CAGGCAAA AGAAG TTTGCTTG            TCTTCATGTGCCAGC  57 49
      NE0887 NONE
      NE0888 NONE
      NE0889  970043 ..  970071 + -13.1  -3.07895   CTGCCCGGTAGTACC        CAGCCCCCAGCCT GCG GGGTTGGGGGGTG        TGTATTACGCATGCC  82 30
      NE0890  970418 ..  970441 +  -2.2  -2.90763   TGCCCGACTGTTTCC          CCGGACGGGG CATA CACAATCCGG           TGTGTCCCGTCTACC  40 122
      NE0891 NONE
      NE0892 NONE
      NE0893  973438 ..  973463 + -10.3  -3.64915   AAATGATGATCATAG         CCGCCAGTTGG TTCG CCCTCTGGCGG          TTCTCATTTGTCCAG  79 103
      NE0895  974573 ..  974583 +  -6.8  -4.31329   CACTCCAAACCCGCT                 CCCA GAC TGGG                 TTTTCAGGTTTTTAG  74 111
      NE0896  975663 ..  975677 +  -4.9   -4.2687   GCCCCCCATCCACCA               CCCTG CAAAA CGGGG               TTTATGGTTTTTAGG  67 269
        ldhA  979372 ..  979392 +  -2.6  -4.30576   GCGCTCAACTGGTAC            GATTTCAA TCGAT TTGATATC            TTTTCCTCGTCGGAA  60 511
      NE0902  984196 ..  984215 +  -2.8  -3.56972   ACGACAATTATAAAA            TTTGGAGC ATAT GCTCAGAA             TTCATTTCCTCGACT  49 172
      NE0905  986728 ..  986738 +  -6.8  -3.60627   TTGGTTTCCTCCGCA                 CGCA AGT TGCG                 TTTCAGCTCCAGTAA  63 45
       adhC1 NONE
      NE0908  990785 ..  990815 +    -9  -3.56092   TGGGTTGATCAGAAA       TGGCGGCAGATC AGTATGA GAATTGCCGCCA       TTTCCACAGTAATAG  72 115
      NE0910  992993 ..  993031 +  -8.8  -3.33696   TGGCACCATATCGCC   TGTTTATCCGACGCCTGA TAA TCGGGCGGTGGATCATCA   TTACTTCAAACGGGA  70 237
        yliG  994662 ..  994678 +  -5.9  -4.48823   CTTTTTCACGCCAGG              TAATCAG ACG CTGGTTA              TTTTGTGGATTAGTT  74 291
      NE0913 NONE
      NE0914 NONE
      NE0915 NONE
      NE0916  998250 ..  998269 +  -3.5  -3.63515   TGAGCGAAGTCGAGC            TGCGTGC GTACAA GCAAGCA             TTATTCGCCGTGCAG  51 306
      NE0917 NONE
      NE0918  999495 ..  999515 + -14.1  -4.63486   AACCTATCGGGGAAA            TGACCGGAT CCG ATCCGGTCA            TTTTCTTCAAACGGT 100 55
      NE0919 NONE
      NE0920 1002593 .. 1002603 +  -5.4   -3.1355   CCAGCACCGAATGGC                 CGAT TGG ATCG                 TTGAATGTGGCTGCA  52 290
        cphA 1005408 .. 1005418 +    -4  -3.89524   GAAAAGCAATCGATC                 GTTT ACC AAAC                 TTTCTAAAGTCAGAT  58 8
      NE0923 1008129 .. 1008160 +  -8.7  -5.24129   CTATATTCAATAAGG      CCCGCCATAGTGA ATAAGA TCACGATGACGGG       TTTTTTGTGACACAA 100 132
        yhdE 1012437 .. 1012451 +    -5  -3.53091   TGATTTTGGGATGCC               TTACTG TAC CGGTAA               TTTCCACACCGGCCT  53 438
      NE0931 NONE
      NE0932 NONE
        uvrC 1020891 .. 1020919 + -12.4  -4.18443   CTCAACCCCTCCAAA        TCCCGGGCGGAT TGTCC ACCCGTCCGGGA        TTCTTCTTGTTTATC  95 276
      NE0937 NONE
      NE0938 1024506 .. 1024551 +   -12  -3.29861   GTGTAGTAGTTGAGA TCTGATCTGACAGTTACCCG ATTTGA CGAGTGCCTGTTAGATCAGA TTCAGTTATTCAATT  82 35
      NE0946 NONE
        cbbY 1033978 .. 1033989 +  -5.8  -3.75153   ACCTGAGGCTGATGC                CAGG ACAG CCTG                 TTTAAGTTGGCCACC  63 326
        trmU 1050549 .. 1050563 +  -8.5  -3.40597   TAATAATGCGATCAA               GCGCC TGATT GGCGC               TGTTTGCATGCAGGG  65 435
      NE0966 1053252 .. 1053262 +  -3.2  -3.55378   GGTTCGCGCCAGTAG                 TCAG AAA CTGG                 TATTTCTCCATCAGT  49 26
        phnB NONE
      NE0972 1056877 .. 1056891 +  -2.8  -3.80768   AACCAGATGCACATC               TGTCAG GTA CTGAAA               TTCATTTTGTGTATC  52 53
      NE0973 1058152 .. 1058167 +  -3.2  -4.52589   TACCGCTTAAAATAA              GGCC AAAGTGAG GGCC               TTTTATCTCCCGGCC  65 494
      NE0982 1068105 .. 1068121 +  -2.9  -2.78596   AGATATTCCCCCCGA              GCTGGAA GGA TTCTCGC              TGTAGTGCGCCGATA  42 4
      NE0983 NONE
        ftsL NONE
        ftsI NONE
        murE NONE
        murF NONE
        mraY NONE
        murD NONE
        ftsW NONE
        murG NONE
        murC NONE
        murB NONE
        ddlB NONE
        ftsQ NONE
        ftsA NONE
        ftsZ 1085662 .. 1085679 + -12.7  -4.59109   AACGTCATACAAAAA             CCGCCCT TGAA AGGGCGG              TTTTTGCAGCATCTC 100 94
      NE0999 NONE
      NE1000 NONE
        pstB 1089350 .. 1089379 +  -5.7  -2.64155   GTTCGTAACTCTCTG       CGACAACTGCTTTG ACG CCCAGCAGTTG-CG       TGCCTTTAGCAGCCC  47 495
      NE1003 NONE
      NE1004 1094007 .. 1094019 +  -7.7  -3.21416   ACCATTCTTATCCAG                CACAC CAG GTGTG                TTGGTCATCAGAATC  61 482
      NE1008 1096546 .. 1096575 +  -2.8  -2.93572   GATCTTTCCGAGCCA       TCCTC-GGCATCA GTAAA TGCTGCCTGCGGA       GTTTATCAAATCACT  42 54
      NE1009 1098081 .. 1098096 +  -2.5  -2.79183   TAACGGAAAGCTTCT              CTGGC AATCTG GTCAG               TGTAATGCAGGTAGA  39 177
      NE1018 NONE
        copA 1108194 .. 1108209 +  -2.4  -3.76379   TCATTACTGTTGAAA              CGCTGG CGTG CAGGCG               TTTAATACACTCTTC  50 5
      NE1020 1108493 .. 1108518 +  -6.9  -2.73741   ACCTCTCTGTACTCC         GTTGCATGCAGC GGA GGTGC-TGCAAC         ATTCTGCTTATAAAT  55 63
        accA NONE
      NE1022 1110944 .. 1110956 +  -4.1  -2.71712   CAACGACCCCGATGA                TTGGT AGT ACCAG                CTTTACAGGAGAAAC  45 46
        rfbD 1112027 .. 1112037 +    -4  -2.52464   AAAATCGACGATACG                 TTCA GCC TGAA                 TGACTTCACGAGCAA  42 159
      NE1027 NONE
      NE1028 NONE
      NE1029 1117387 .. 1117403 + -13.7  -3.90286   CCGGATATGGAATTC              GACGCGC CTG GCGCGTC              TTTCCATTTCTGGTG 100 123
      NE1030 1118985 .. 1118996 +  -4.4  -2.56715   CATTCCGAAACCTGA                CTCA AAAA TGAG                 TACATTGCTGGAACT  44 26
      NE1031 NONE
      NE1032 1120802 .. 1120821 +  -9.4  -2.94045   CATCGACGGCACTCC            TGGAAAGA TCGA TCTTTCCA             TCATTGTTGAAGTCG  65 422
        trxA 1122409 .. 1122446 +  -2.1  -4.02581   ATCTAAACACTGATA   TAAGCCGAATGAA TCACAAACAATC TTCGTTCGGCTCA    TTCTGTTTTGTCAGG  55 53
         rho 1124069 .. 1124080 +  -4.4  -3.11316   AACGGGTTATCAGGT                TGCA GTCA TGCA                 TATCTTAAGTAATAA  47 231
        rpmE 1124529 .. 1124552 + -13.2  -3.26712   GGTGGAAGTTTTGAT          GGTTCCCACG CTTC CGTGGGAATC           TGTGTTGTTGCCGCT  83 187
      NE1046 NONE
        sdhD NONE
        sdhA NONE
      NE1049 NONE
      NE1050 NONE
        ftsK 1139473 .. 1139496 +  -4.6  -2.92653   AGTATTGACTCCCGA          CCGGA-ACG AATGAAC CGTATCCGG          CTTTATGCCGCTCGT  46 13
      NE1052 NONE
      NE1053 1141588 .. 1141610 +    -2  -3.26807   ATAAAATAGCTCCAT           TTTTTGATCA GCT TGACCACAAA           TGATTTTTAGCTCAT  43 136
        algI 1143099 .. 1143109 +    -4  -3.31792   CGGTATTTCTTTACT                 TCAA TTT TTGA                 TTGTACGGATCGTGA  51 15
      NE1055 1144954 .. 1144971 +  -2.6  -3.15056   CCCAGGCCCACCCGT             TGCAGC ATGGCA GCTGCC              TGTTCCATTGCGGCT  43 335
      NE1059 1149592 .. 1149604 +  -3.3  -2.62263   TCCACACCCGGTCGA                CGAGC GCT GCTAG                TCGTATAGGAGCCAT  43 381
      NE1066 1155795 .. 1155805 +  -2.4  -4.41047   CGAACGCCGTGACCC                 GGCC CAA GGCA                 TTTTGCTTCGCACCT  61 198
      NE1067 1156335 .. 1156345 +  -8.2  -3.87869   AGGGTGATACCCATC                 GCCG CCG CGGC                 TTTCTCAAGCGTTGC  74 289
      NE1093 1186924 .. 1186941 +  -3.3  -3.60336   TTCATTTTGAAGATC             TGCCCCA TGTT TTGGGCG              TTGATGTTTTCTATT  51 476
      NE1100 NONE
      NE1101 NONE
      NE1102 1195685 .. 1195697 +  -7.7  -3.31869   ATCATCCTCAAAACA                GCTTC TTG GAAGC                TATTATGCCTTTGTC  64 42
      NE1106 NONE
      NE1107 1199408 .. 1199424 +  -7.3  -2.50816   GCTTACGCCAACCGT              GGAGAAG TGC TTTCTCC              GTTACTCAGTAAACA  55 57
      NE1109 NONE
      NE1110 1200983 .. 1201004 +  -8.7  -2.53263   CTGAGCTGGACGAGT           GCCTGTTCG GAAT CAAACAGGC            TGCGTTGCGCATCCA  58 109
      NE1114 1207392 .. 1207403 +  -2.2  -3.05384   ATCGGCTAGAATCGG                GTTG ATGG CAGC                 TTCCATCGCAAACAC  42 51
        oprN NONE
      NE1116 NONE
        yhiH NONE
      NE1118 1214167 .. 1214179 +  -4.1  -3.83998   GTCTTTGTTTCCAGT                TTCTC GGT GAGAG                TTTCCTCTGCGATGA  56 354
      NE1123 1218712 .. 1218741 +  -2.9  -4.57516   ATACAAAAGATTTCC       CCGGTTGTT CAACCCGTAACA AACGACCGG        TTTTGATTTCAATAT  65 160
      NE1124 1220195 .. 1220205 +    -4  -2.62642   GGCTGTAGAATCCAA                 TCAT TTC ATGA                 CTTGTACATACTGAT  45 40
        fadD NONE
      NE1126 NONE
        asnB 1225419 .. 1225435 +  -9.5  -3.67597   CCAGTAATAAAATCT              GATCTGA ATC TCAGATC              TTCTTAAATACAGCC  79 352
      NE1128 1226276 .. 1226292 +  -5.1  -3.05539   TCAGTATCGATAACA              CTCGTCA TTG TGATGGG              ATTCTTTAGTTACTG  50 44
      NE1129 NONE
      NE1130 1228098 .. 1228109 +    -3  -4.24948   GTCTGATTCTACTGC                TTGT GGTA ACAA                 TTTTCAGTGTCATCA  60 155
      NE1135 1232416 .. 1232430 +  -2.8  -5.23316   ATCGCCCGTTCTATG               TGTCGA GGG TCGAGA               TTTTTTCCTGTAATA  82 273
        tsaA NONE
         tgt NONE
      NE1142 NONE
      NE1143 NONE
      NE1144 1242707 .. 1242721 +  -2.8  -4.05669   AAACCGCAAGAAGAA               GCCTTA CCA TAAAGC               TGTTTTTGTGGGCTT  56 14
      NE1145 NONE
      NE1146 1244310 .. 1244323 +  -4.5  -2.89564   CTGCAACGACCGCAT               CCGTGC CCT GC-CGG               TGTATCCGATCGGCA  47 397
        hbpA 1252315 .. 1252325 +  -2.6  -3.09516   ATCCAATTTTATGCA                 TTTA TGC TAAA                 TTACATCATCCGCCG  43 40
        appB 1253423 .. 1253438 +  -3.2  -3.51365   TCATTCGAGGTCTGG              CCTGTT TTGA AACCGG               TTCTGTACAGTATAA  49 153
      NE1154 NONE
      NE1155 NONE
      NE1156 NONE
      NE1157 1257347 .. 1257361 +  -2.9  -4.15006   CTCGTTAATCTGACC               TTTCA AGGTA TGAAA               TTTTGCAGTCAATGT  56 33
      NE1158 1257942 .. 1257960 +  -4.6  -4.56597   TTTCTTGTGATTGGA             TGCTGT CCCTTCC ACAGCA             TTTTTCAGAAAAAGC  69 54
        xseB NONE
        ispA NONE
         dxs NONE
      NE1162 1262411 .. 1262434 + -10.2  -2.52676   TAACAATTCATTCAA          GCCGACACCGC TTC GCGGCG-CGGC          TGAATTCAGGCGATA  70 50
      NE1163 1263413 .. 1263455 +  -6.4  -4.06491   CCTCATCAAACGAAG TAATTCCGGG-ACGGCAAA GGTCAA TGTGCCCTGCCCGGAGTTA TTTCTCTGACATTCG  69 50
      NE1164 1264379 .. 1264396 +  -5.5  -3.17941   TAAATGGTGCATCTT             CGATCAG GAAG CTGACCG              TTCGTGCAATATCAT  52 114
      NE1166 1266391 .. 1266416 +  -3.9  -3.27994   TCAGAGATCCCCTGG         CAGGTGCCGG ATACTTG CCGGC-CCAG         TTCATGTCGAGTTGC  47 114
        xseA 1273425 .. 1273435 +  -2.4   -4.4078   ACAGGCGAATGAATC                 CGAG CTG CCCG                 TTTTCCTTCAGGAAC  61 29
      NE1173 1274009 .. 1274029 +  -6.2  -4.04318   AAAACAAATCCGCAT            GAAATTCG TATTC CGGATTTC            TTTGTGATCTCTCCA  69 24
      NE1174 NONE
        dsbB NONE
      NE1176 NONE
      NE1180 1279429 .. 1279441 +  -3.4  -5.44119   CCTTGTATCTATTTT                CAAG CCTGC CTTG                TTTTTTTCCAATGCG  85 142
      NE1198 1301353 .. 1301370 +  -2.6  -3.66178   AACAGAGTAATTCCA             CTCCAG TTTACC CAGGAG              TTTGAGGTTGCCCCC  49 98
      NE1202 1304869 .. 1304887 +  -7.4  -2.61582   CAGAGCTTTTGCGCG             CGGGCTGA TAT TCAGTTCG             ATTATCAATGAAATC  58 64
      NE1203 1306136 .. 1306160 +  -7.2  -4.26019   TTTACTGGAGTAAAA          CACTAAAGCA CTGAC TGCTTCAGTG          TTTTACGTCTGCTTA  74 48
      NE1204 1307873 .. 1307886 +  -2.3  -3.57627   TCATTTTTGAGAGTG               CGCTT GGGA ATGCG                GTTTTTCTCTGCCAG  47 75
      NE1207 1311420 .. 1311430 +  -5.4  -3.40597   GTAGGTTTTCAATGG                 CAGA TCT TCTG                 TGTTTGACTAGACAA  56 37
      NE1208 NONE
      NE1209 NONE
      NE1210 NONE
      NE1211 1316977 .. 1317000 + -10.4  -4.31397   AATAAAAAAACACCC          G-GCCGGAAAT GCA ATTTCCGGCGC          TTGTTTTCTGCCCGT  90 144
      NE1212 NONE
         sps 1320193 .. 1320208 +  -3.3  -2.62463   CACTACCACTTCGAC              CAATG ATCATA CATTG               ATTGTACCTGCTGCA  43 20
         ss2 NONE
      NE1215 1323805 .. 1323841 +  -5.7  -3.13522   CGTGCGGTAGCGATT    CCGCGCAAATCACCCTT GAT GAGGGTGACCTGAGCGC    TATTCATCGCAACAT  52 264
      NE1217 NONE
        fecR 1327967 .. 1327980 +  -5.3  -2.79518   GGTTCCGTACAGTCA               GATCA CGTG TGATC                GTTTGAAAATTTTCG  48 440
      NE1224 NONE
      NE1225 1333963 .. 1333980 +    -4  -3.12884   TTTACCGATAGCTGA             CGCGTG AAACCC CTCGCG              TGTTGACTGATCTTT  49 127
      NE1227 1335971 .. 1335983 +  -9.1  -4.16943   TAGCAGCACACGCCA                GCGCA CCC TGCGC                TTTTCCACTGTCCAG  79 196
      NE1236 1348456 .. 1348492 +  -8.6  -3.59995   CATGTAATTCTGTAA    CGGCGGGTAATCCAAC ATGCA GCCGGAATATCCGCCG    TATTTCTCAGTTTAC  69 34
      NE1237 1350607 .. 1350625 +  -9.5  -3.77219   TAAATACTTCATCCC             CCTCGGC ACCGC GCCGGGG             TTTCCATTGAGTGCT  79 136
      NE1248 1363748 .. 1363765 +  -6.9  -4.40561   CATATGCTGAGAAGA             GCGGCAG TATG CTGCCGA              TTGTTTTTCACAAAG  77 141
      NE1260 NONE
      NE1261 1381068 .. 1381099 +  -5.8  -3.07043   AAGACGGTGCTTGAA      CGCATTACGCTGACG CTA CGTCCGGGTGA-GCG      TGTTGGCCTGCTCGG  52 367
      NE1263 1383741 .. 1383757 + -13.7   -2.5789   GAGCGTCATAAAAAA              GCCGCAG AAT CTGCGGC              CTTCATGGTGTTTGC  83 49
      NE1270 NONE
      NE1271 1390045 .. 1390057 +  -5.5  -3.21099   GTTACGCAAAAAGGA                CGGTG TGC CACTG                TTCCTAATACAAACA  54 279
      NE1274 1393013 .. 1393026 +  -5.3  -3.23984   TCGGAATACGCTTGA               GGTTT CAGA AAACC                TTCCTCATCGATTTC  52 523
      NE1276 1394442 .. 1394464 +  -5.5  -4.38712   TTCCTTTGCCGCAGG           CTGAGGAGG CTTGT CATCCTCGG           TTTTCTGACCGTCAG  70 281
        lonA 1399763 .. 1399797 +  -4.3  -3.89822   TCCGTTTGAGGACTG    TAGCCGCCTGCCAGC CAGTTGC GC-GGCAG-CGGCAA    TTTGTCGCATGGCTA  58 32
      NE1279 1400345 .. 1400357 +  -6.3  -2.67803   GAAGGCTGCACCACG                GTCTT AAA AAGAC                TCCATTTCATGAAAG  53 146
      NE1280 1400843 .. 1400853 +  -5.4  -3.69684   ATCATGGATATGGGT                 GTCT GGC AGAC                 TTCTTCCATACGTTT  58 159
      NE1294 NONE
        gshB 1415941 .. 1415960 +  -7.8  -3.59979   CCGGGCTCTCATGCA            CCAGCCGT ATGA ACGCCTGG             TTTGACATGACCGCC  66 408
      NE1301 1424597 .. 1424613 +  -2.9  -2.96164   TAGTCCATTCCTTGA              CACGTTC TGA GAGCATG              CTTTGTACCTCCTGT  42 500
      NE1303 1426015 .. 1426045 +  -3.9  -4.16943   CGATAACACCGACAT      GCCGGCGCCGGAAT CGGC ATGTC-GCGCCTGC       TTTTGAAATATCAGA  59 48
        proS NONE
      NE1318 1439375 .. 1439385 +  -3.2  -4.41348   TCGCAATCCCGATGA                 TGAC GAT GTCG                 TTTCTTTCCCGGGAC  62 276
        glnE NONE
         cti 1458959 .. 1458988 +  -8.5  -3.85698   AGCACCGCCAGGGCT       GCCGCCGACCA TGACAAGC TGGCCGGTGGC        TTTGTCGAACACCAG  72 328
      NE1347 NONE
      NE1348 1476449 .. 1476480 +  -3.6  -4.03234   TAGGTGATTGTATGG      CATCATCCTGTGCT AAAT AGCGCAGGAGTACG       TTTGTATCGAGACCG  60 496
      NE1351 1478609 .. 1478658 +  -3.4  -4.25283   GATACACGAGCCTGT GCTGGATGTTGATACGGCGTGA ACAGGC TCCAGCCAAATCACCAACCAGC TTTTCATAGGGGGGT  60 156
      NE1353 1479946 .. 1480000 + -30.5  -2.85999   TTGAGGAGGCTGCAG GCCTGACGTGGTTTAATGAAACTGG ATAGC CCAGTTTCATTAAACCACGTCAGGA TCTAATGTCAGATCA 100 54
      NE1357 1482291 .. 1482311 +  -3.9   -4.1721   CTGCCGCCAGAAATG            GCATTACGC ATC GAGAAATGC            TTTTGGCGTATCAAT  59 422
      NE1362 1485046 .. 1485071 + -10.5  -2.55074   CTCACACGCAAAAAG         TTGGGTGGC-CA AGA TGCGCCACCCGA         TGGATTGAGCTTCAA  70 87
      NE1363 NONE
      NE1364 1487361 .. 1487371 +  -3.2  -3.86194   CATGAGTACGCGTCA                 GTTG CAG CAGC                 TTTCTGACAGCAATT  54 204
      NE1365 1487933 .. 1487954 +  -3.5  -3.41051   CCCACACCAAACCGT           CCACTCCGC CGTT GCGAGGAGG            TTCTACTAACGGTAA  49 59
      NE1366 NONE
      NE1367 1489722 .. 1489734 +  -4.1  -3.03124   CCCTCCCCGATATTT                TCGAC ATC GTTGA                TATTACCGGCTCCCA  47 266
      NE1371 NONE
      NE1372 1496897 .. 1496917 +  -4.6  -3.26433   TATCGAAAATCCATA            GTGTTCCG CTATC CGGAGCCC            TTGATCATGTACTTC  49 191
      NE1375 NONE
      NE1376 1498467 .. 1498485 +  -6.6  -2.57974   CGTACCCGATTACAC             GCCTGGCA CGC TGTCTGGC             TGCGTTGCTCCTCGT  53 141
      NE1377 1499254 .. 1499299 +   -12  -3.29861   TTGTAGTAGTTGAGA TCTGATCTGACAGTTACCCG ATTTGA CGAGTGCCTGTTAGATCAGA TTCAGTTATTCAATT  82 255
        sbcD 1519021 .. 1519039 + -14.6  -3.01712   TTCCGCTAACCAGTC             GGCTGCCA GGC TGGCAGCC             TGTTCCAGCGCACCC  88 129
        sbcC 1523742 .. 1523758 +  -6.5  -2.52516   ATCGGCTGGTTGATC              GGGACAG CAC CTGTACC              ATTACTGATGAAAGC  52 203
      NE1397 1529043 .. 1529065 +  -4.8  -2.57564   CCGCGCAGGCTGGCA           ATGCTGGC ATCGGTG GCCAGCAG           ATTCTGGGCAGCTAC  45 211
      NE1404 NONE
      NE1405 1535693 .. 1535704 +    -3  -3.39482   TGTCAGGGAGGACTG                GTAA TGCG TTAC                 TTATGGATACTGTTG  47 22
      NE1406 NONE
      NE1407 1537469 .. 1537479 +  -5.4  -3.69333   GATAAATGAATGCTG                 TGGT GAC ACCA                 TTTGAATGCATTGTC  58 400
       amoC3 1541895 .. 1541906 +  -4.4  -3.17798   CTGCGTTAAAAGTTG                GCAT CAAA ATGC                 TCATTTATTATGTAT  49 462
      NE1416 1546923 .. 1546948 +  -3.9  -2.50443   TGGCCATCCCAGCCG         CGAGCTGCTGA CTCT TTTTCAGCTCG          GTTGATCCCCTATAA  42 107
        dadX 1548242 .. 1548253 +  -3.6  -5.13473   CTGTACCGGTTGACT                GGTG GTTT CGCC                 TTTTTTCAGTCTGAT  79 215
        htpX 1552077 .. 1552091 +  -2.8  -3.03124   GGTCAGCAGATCGAA               GCTAGT GTA AATAGC               TCTTGCCGGGTGGAA  43 326
      NE1426 NONE
        gloA 1556217 .. 1556231 +    -5  -3.61764   ATATGCCTGAATATT               CTGTAT ACA ATACGG               TTTGGCAGTTCCTCA  56 47
      NE1428 1557012 .. 1557036 +  -5.5  -3.29511   ACCCGGTAATTGCTG          CTGCAACCGGG TAA CCAGGGTGCCG          TTATGCGCCCCTCCC  54 210
      NE1431 1560958 .. 1560977 + -11.4  -3.85698   ATTGCAGCATCCACC            TGCCCGGT TGGA ACCGGGCG             TTTGTGCAACGCCCG  88 373
      NE1434 1563837 .. 1563853 +    -8  -3.14132   GGAATCAACACCTGC              CGGATC AGATC GATCCG              TTCCTCGGGGACCGA  61 432
        metE 1567147 .. 1567170 +  -6.6  -3.30159   TGCGAATTCAGCACC          TGCGGAGAGC TTTT GCAATCCGCA           TTCTCAGCGCATTGA  59 342
      NE1455 1589141 .. 1589152 +  -3.6  -2.88663   AGACGTAAAAGATCG                CCTG TCAC CGGG                 TGTGTACAGGTGAAT  45 157
      NE1457 1593518 .. 1593541 +  -5.1  -3.15544   CATATTGCTATGTTT          GCCCGCCAG CAGTAC CGGGCGCGC           TTCCTGAAGATACAA  52 453
         ffh 1596646 .. 1596662 + -13.7  -3.05596   ACATTGATATGCTAC              CTCCCGG TAT CCGGGAG              TTGCATAACCCGGTC  85 68
        radC 1599633 .. 1599643 +  -3.2  -2.89564   ACAGGAGTTATGTAA                 CATG GCG CGTG                 TATGTCAAGTCACGG  42 93
        rpmB 1599851 .. 1599865 +  -7.1  -2.90901   TTGCCGACATGCGCG               CACGC GGAGA GCGTG               TCTGATTAGCGCTCT  56 6
        rpmG 1600098 .. 1600111 +  -9.5  -5.88565   CTAATAAACAAAAAA               CCCGC GGAC GCGGG                TTTTTTTGTTGTGAC 100 60
      NE1469 NONE
      NE1470 NONE
        thrB 1606466 .. 1606491 +  -4.1   -2.8547   TTCAGTACACCCGGT         CAGGTGACGA CTGCCTT TC-TCACCTG         TATCCTGTAAACAAT  46 63
      NE1472 1607386 .. 1607399 +  -3.7  -4.14739   GATCCATCAGAAAAA               CTGGC AGCA GCCTG                TTTTCAGATCGGTAG  59 70
      NE1478 NONE
        recN 1616841 .. 1616855 +  -4.3  -3.71649   CTGCTCACTGAGCAC               CAACA AGGAA TGTTG               TTTACCATTTGCCGA  58 328
         dac NONE
      NE1486 NONE
      NE1487 1622529 .. 1622545 +  -3.7  -2.55351   CCAATAATCTTCATG              CTCATTG CTG CAATGAA              ATTGATCTGCAAGAA  42 193
        lipB NONE
        lipA 1624211 .. 1624228 +  -5.6  -3.01243   GAATAAAAAACAATG             TCGATC AGGAGC GATCGA              TAATTCTTATATCAC  52 35
      NE1491 NONE
      NE1492 NONE
      NE1493 1626913 .. 1626947 + -12.2  -3.92071   TCACGGAAAACCATC     CGCCGGCAAATTATCT GCC AGATAGCTTGCCGGCA     TTCTCTTCTTTGCTA  95 139
      NE1494 1628792 .. 1628802 +  -5.4  -2.80096   AAAGTAGAAAGGAGT                 TCTG ATG CAGA                 TCGTTGCCTGTTATT  50 21
         soj NONE
      NE1496 1630146 .. 1630162 +  -8.7  -2.69799   TCGAACGTGTGACCC              CTGCCTT CGG AGGGCAG              TACTCTATCCACTGA  61 174
         hss 1632712 .. 1632730 +    -3  -3.43773   CGTGTAGCTGATGGC             TACGCACG TCA CGTGCAGA             TGTTTCAGTATCAGA  49 459
      NE1504 1637510 .. 1637543 +  -9.7  -2.52464   AGAAACATCAATTTA     CCGGAAGAATATTCT GATC ACGATGTTCTTCCGG      TAAATTAAGCCCGGG  67 52
        priA 1639955 .. 1639968 +  -3.1  -3.73068   CTTTCACCAGAAGAC               TG-GCG ATC CGCTCA               TTGTTCGATTGAACC  53 219
      NE1509 1643866 .. 1643888 +  -3.5  -2.87132   CATCGAAGTGGAGAA          T-CCGGTATG ACTG TATACCGGCA           TGTATCAGGCACAGA  44 16
      NE1510 1645384 .. 1645398 +  -5.6  -4.82855   AGGTTATTTACTTGC               CGCCTG ATC CAGCCG               TTTTTCGATTTCCTG  78 71
      NE1514 1649229 .. 1649242 +  -3.8  -3.53031   CTGGCCCAGCCCAGG               GCTG TACCAT CAGC                TTCATTTCGGATCAG  51 163
      NE1518 1652012 .. 1652023 +  -4.4  -3.59262   AGAACTGCCTTTTAA                CAAC AGCA GTTG                 TTTGAAAATATCAGA  53 26
      NE1521 NONE
      NE1522 1654142 .. 1654152 +  -8.2  -2.78793   CAAATTAGATGTATC                 GCCC TCT GGGC                 TGATATCTTGTGACT  62 2
      NE1523 1655748 .. 1655759 +  -4.4  -3.17798   CTGCGTTAAAAATCG                GCAT CAAA ATGC                 TCATTTATTATGTAT  49 149
      NE1524 NONE
      NE1525 1656462 .. 1656474 +  -6.9  -2.60423   TCAAAACTAACTTTG                TCGGC TTT GCCGG                TACGTTAATTCCCCT  55 119
      NE1526 1656926 .. 1656941 +  -7.5  -4.09243   TAATTGAAGGAGTAA              CCGGG CGAATA CCCGG               TTTTAAGGAAGTATA  73 34
      NE1538 NONE
      NE1539 NONE
      NE1540 1679436 .. 1679450 +  -6.4  -2.51725   GGCCGTTTCATACCA               GTTCTG ATC CGGAAC               CTATTGCTATGGAAT  52 19
      NE1541 1679815 .. 1679845 +  -2.6  -3.85698   CAACTTTCCTGGTAA       TCACTGGCAG TTCTCTCTCCT CTTCCAGTGA       TTTGTGACGGCAAGC  54 81
      NE1542 1680643 .. 1680666 +  -7.4  -2.89742   TGACTTTCTCAATCG          GTCTGCGG CCTGATCA CCGCAGGC           TGTCTCCGCCTTCAG  59 13
        Heph 1681836 .. 1681856 +  -8.2  -3.57792   CGACAAATGCCCGAA            CCCGCTGC GAGAG GTGGCGGG            TTTGCGGGTAAATGG  69 109
      NE1545 NONE
      NE1546 1684118 .. 1684137 + -13.6  -4.07568   CGTGGCGATCATTAA            CCCGGTTG CATG CAACCGGG             TTTTCCACGAACGGA 100 57
      NE1548 NONE
      NE1549 1688766 .. 1688787 +  -5.9  -3.36175   GGTACAAATATCGTA           TCTTCCAGT AAGA ATTGGAAGG            TTATAGAAATTTATT  56 94
      NE1550 NONE
      NE1551 1689922 .. 1689946 +  -8.7  -2.90075   GAACGCTTCGCTGTT          GAAGGAAGA CCTGTAT TCTTCCTTC          TATGCTTGGCAGGCC  62 353
      NE1555 NONE
      NE1556 NONE
      NE1557 NONE
      NE1558 NONE
      NE1559 1693978 .. 1693991 +  -2.3  -3.82321   AAAATGCGTAACAAT               GCGCT CAAC ACCGC                TCTTTTCGTTCGCTG  50 30
      NE1560 NONE
      NE1561 1695021 .. 1695031 +  -3.2  -2.62018   CAGGCTGATGCCGCC                 TCGC AAA GTGA                 CTTAATTCGAGTGTT  41 66
      NE1562 NONE
      NE1563 1695687 .. 1695706 +  -3.5  -3.64103   TTGCCCCGCTCACTA            TCCGGCT CCTGTC AGCCAGA             TTTCCAATATCAATA  51 44
      NE1564 NONE
      NE1565 NONE
      NE1566 1699622 .. 1699637 +  -7.5  -2.75064   GTAGATACGTTGATC              CGGCC CCACGA GGCCG               TAATTGGATCCAAGG  57 448
      NE1570 1704567 .. 1704579 +  -2.7  -3.48024   GCAATAATTGTTCCC                TTTGA CTC TCGAA                TATTTAATAATGACG  49 100
      NE1571 1706196 .. 1706207 +  -2.2  -3.36175   CGAAACGAAAGCATA                GCTCG CAC CG-GC                TTCTGGCTCAAAATT  45 140
      NE1574 1709857 .. 1709876 + -13.6  -5.60993   ATCTCCATTCTCAAA            CGCCCTGT TTCC ACAGGGCG             TTTTTTTGTCGGGAA 100 52
      NE1575 1710660 .. 1710677 + -14.1  -5.22137   GAAACAAAGACTCAG             GCGCCGG GAAA CCGGCGC              TTTTCTTTTATACTT 100 71
      NE1576 1711452 .. 1711471 +  -3.5  -4.44797   CAACCGCTTTGACAA            AAGCCAG CTCTTC CTGGCTC             TTTTCATATTCATCG  67 420
      NE1583 NONE
      NE1584 1714939 .. 1714949 +  -6.8  -2.72511   CTGTCCGGTCCCTAG                 GTCG AAT CGAC                 ATTTAAAGCCATAAA  55 372
         hag 1721086 .. 1721132 +   -11  -2.71924   TCGCGAGGAACAACA TGACGTGGCAATCCAG-CACT CTGGTA ACTGACTGGATTGCCACGGCG GTTTACAACCGCCTC  73 56
      NE1594 1721614 .. 1721627 +  -2.3  -3.74238   TGTTGCAACTCACGC               CGCTC TCCA GAGCC                TTTCCGGTTATTTGA  50 57
        fliD NONE
        fliS NONE
      NE1597 1724234 .. 1724251 +  -5.5  -3.14132   TCACCCTTTTCCAGT             CTGACCA TGAA TGGACAG              TTCATCACGAGCCCC  54 184
      NE1598 NONE
      NE1599 1725483 .. 1725514 +  -2.2  -4.14874   CTGCTGCCTATTTCA      TGAACCGCTTGACGG TAT CCAGCA-GCAGTTCA      TTTTCAGGATGTTCT  55 352
        dapF 1738484 .. 1738500 +    -3  -2.81281   GAGGATTATCACGGC             CGGA-AG CTGC CTGTCCG              ATTGATTTTGCGTCA  42 69
      NE1613 1740711 .. 1740721 +  -6.8  -3.14211   GCTTCATGGCCAATA                 TGGC GTG GCCA                 TTCATCAGGAGAGGT  57 439
      NE1617 1745843 .. 1745853 +  -4.6  -4.21194   AAGCCATGGAGCAGG                 CCGC CGC GTGG                 TTTTCGCTGCTGCAA  64 83
      NE1622 NONE
      NE1625 NONE
      NE1626 NONE
       aroE1 NONE
        mtgA 1761048 .. 1761061 +  -2.3  -2.79557   GAACCGGCTTCTGCC               GCGAA TGGA TCCGC                CTTATTCGCCTGCTT  40 60
      NE1629 1762387 .. 1762402 +  -3.3  -3.86346   ATCGCCAAATGAACG              GTATC GTACCG GATAC               TTTATCCACCAGTGA  56 29
      NE1630 NONE
      NE1631 1763842 .. 1763856 +  -2.8  -3.80569   ATGTGCTGGTCCGAT               TCCG ACTGATC CGGA               TTTCCCTGTCTTTTA  52 524
        mgtE 1765847 .. 1765869 +  -3.5  -4.63218   GATTTCCTAATCCGA          GCTGATT-AG CGCG CTCGATCAGC           TTTTGTTGAAAAAAC  70 331
      NE1643 NONE
        rpmF NONE
        plsX NONE
        fabH NONE
        fabD NONE
       fabG1 NONE
      NE1649 1781116 .. 1781134 +  -4.6   -3.1733   CAGTAAAAACAGTTT             TTTCAATG ATT CATTGGAG             TCGTTTTGTCCAAAC  49 35
       fabF1 1782386 .. 1782409 +  -5.4   -3.9281   GAAAAATCTGAATAT          CAT-TTCCGGA ATT TTCGGAATATG          TTATTTGGAAATAAT  63 30
      NE1651 NONE
      NE1652 1786327 .. 1786346 +  -2.8  -3.00525   CCCAAGATGATGAGT            GTGACC TGCTGAAT GGTCGC             TCTGATTTCCGGCCG  43 43
      NE1659 1794127 .. 1794141 +  -4.2  -3.84712   TGCGGGATTGATAAT               CTGTGC GTT GGACAG               TTTACTCTCCAATTC  56 287
        rpsP 1807766 .. 1807787 +  -9.5  -2.98072   ACAGGAGTGAAACAG           GGCTCCCTCT ACC AGAGG-AGCC           TATGGTTGTGCTGGG  70 31
      NE1672 NONE
        trmB NONE
        rplS 1809643 .. 1809654 +  -3.6  -2.84051   GGTCTTGCCAAGAGG                TGGG ATTA CCCG                 GTTTGATAGAGGTGC  44 147
      NE1675 1810960 .. 1810980 +  -5.3  -3.19081   ATACCGGTTTACAAT            GCACCTGTT CTA ACCAGGCGC            TGTATTGATTCCGTC  52 229
      NE1686 NONE
       hpaI2 NONE
        serA NONE
      NE1689 NONE
      NE1690 NONE
      NE1691 NONE
      NE1692 1822728 .. 1822744 +  -2.2  -3.42374   AGGATTGAAAACAGA              TACCCG CCAGA CGGTTA              CTTTTCTTCCTGCCC  45 59
      NE1695 1825678 .. 1825706 +  -2.9  -2.96695   AGATCCACCGCTGCT        GCACGGCACAGGG AAT CACTCCGGCGTGC        TCCTTTCCTGGAAAC  43 49
      NE1696 1827007 .. 1827020 +  -3.7  -3.77722   AGATCAGCACTGACA               CCGGC TTTT GCCAG                TTCTTCATCATTGAG  56 110
      NE1699 1830870 .. 1830895 + -16.3   -4.4773   AAATTTTGTTCTTCG         TGGCTGCAGAA ATAG TTCTGCAGCCA          TTTTCATTACTGTCG 100 142
      NE1701 1836219 .. 1836231 +  -2.7  -3.53811   AAGCCAGCTGCAGGA                TTAAG GAA CTTGA                TTTCAGAAAAATCAC  49 316
        mutS 1842386 .. 1842398 +  -9.1  -3.76321   ATGCGCATGTTTTCC                GCCTG AAT CAGGC                TTCCTTTTGGTTGAT  76 516
      NE1724 NONE
      NE1725 NONE
      NE1726 NONE
        trpS 1863849 .. 1863875 +  -2.2   -2.7736   TCAGAGCGGCACTGG         GGTTGGGATATC TCT GATTTGACAACC         TGCTTGAATATGGAT  40 9
      NE1728 NONE
      NE1729 NONE
         icd 1866679 .. 1866700 + -14.5  -2.91582   ATATCAGATCGGAGA           GGCTGATCC GACA GGATCAGCC            TCTATACATCAGGTC  87 111
      NE1732 NONE
        clpA NONE
        pyrE 1870739 .. 1870755 +  -6.5  -3.14132   GAACAAGGTGTGACG              GGTAGCG GCT CGGTACC              TTCGTCACCAACCGC  57 189
      NE1735 NONE
      NE1736 NONE
        nrtD 1873628 .. 1873645 +  -3.3  -3.29144   GCACAAAAACTGAAT             GCCATGC CACC GCGTGAC              TTGTAAAAACAGTGG  47 44
      NE1738 1875540 .. 1875551 +  -3.6  -3.86916   GCCATCAGGATCATA                CGTC AGCA GGCG                 TTTGATGTGATGCTG  56 174
        cbbI 1879983 .. 1879993 +  -4.6  -2.80113   CAGCATCCCCGGCAC                 GGCG CTC TGCC                 TGTCATCAGATCATC  46 95
        phoU NONE
         ppx 1882808 .. 1882818 +  -3.2  -2.78996   TTCCCGTATATGTCC                 GAGT CCT GCTC                 ATTTAACTGAACCTC  41 508
         lig 1892575 .. 1892593 +  -2.4  -3.25906   GCTGCTGAATTCCTC             TGTACG CTGATTA CGTGCA             TATTATCCCGTTCTA  43 68
      NE1754 NONE
         def 1894064 .. 1894080 +  -2.2  -3.89822   GGTAGTACACATGGC             CGTGCCG GTTG CGGT-CG              TTTCTGAAGTCGATC  54 134
      NE1757 1898235 .. 1898263 +   -14  -5.80003   GGCCTACCAGATACA        GGCACTTGGTCA TATAC TGATCAAGTGCC        TTTTTTATTTCTTAG 100 164
        dedA 1899242 .. 1899254 +  -4.7  -2.64616   GCACTGTAGAAAATA                GCCCG TGC CGTGC                TGGTATGGATCAGGA  45 243
      NE1760 1903459 .. 1903472 +  -3.8   -3.9398   GTATTGATGATGTCA               CCGA GATTGA TCGG                TTTCTGCCATTCTCC  58 325
      NE1763 1907765 .. 1907775 +  -6.8  -3.96327   TGCCCAGCAGTATTA                 TGGC TAG GCCA                 TTTATGCTAACGAGT  68 135
      NE1780 NONE
      NE1781 NONE
      NE1782 1927490 .. 1927504 +  -2.8   -5.1675   CATAAAACAGCCAAA               TCAACT CAA AGCTGA               TTTTTTCCTGAATGA  75 11
        thiF 1928635 .. 1928658 +  -5.9  -2.81471   GGCCACCCGACAACC          CCAGTCCGG TATCAC CCAGGCTGG           TCTGGTAACCTTGTG  51 349
          pt NONE
      NE1788 NONE
      NE1789 1932771 .. 1932793 +  -2.8  -2.70774   CATCACTTCCATCTG           GTTTAATC CCAAGTT GATTAAGC           ATTCTGATTACCCTC  41 84
      NE1790 1934364 .. 1934390 + -10.3  -4.63527   ATGAAAAATTATCAA         TCAGGTTTCCT TGTTT AGGAAACTTGA         TTTTTCGAATAATCA  95 401
      NE1806 1954302 .. 1954328 +  -7.2  -3.73107   ACTGTATACTTACCG         CCCTGCCTCTAT CAA GTCAAGGCAGGG         TTTCAGGTTTCATCG  66 93
      NE1807 1955880 .. 1955911 + -13.1   -2.9462   AGTAAAACTGGATCT      CCCGGGTATTGAT TGTCAC GTCGATACCCGGG       TCATTTAGCTCGCTG  82 36
      NE1809 1959110 .. 1959130 +  -2.6  -2.78807   TCAGGTACAAAATGC            TCGTTTAC TCTGC GTAAACCA            AGTTTTTTGCCTGAT  42 99
        sucC NONE
      NE1811 1961395 .. 1961407 +  -9.1  -2.55351   AATTTCGCCAGCTCA                CCGCA TCC TGCGG                GTTGGTATCCAAAAG  64 102
      NE1815 NONE
      NE1816 1966575 .. 1966586 +  -5.8  -2.90571   GGGCGAGAAGACCAA                TCCG TCGC CGGA                 TCTGGTTGAGAAGTT  50 312
      NE1817 NONE
      NE1818 1967759 .. 1967785 +  -3.6  -3.05536   CAGCATGCCTACGGA         GTCCGAGATGGA GAA TCTATCGCGCGC         TCTTACAGGTACTTT  45 90
      NE1821 NONE
      NE1822 1970459 .. 1970496 +  -5.7    -3.737   CAGCCCAATTTCGAT   GCCATTGACGTCT ACTTTCATCCAC AGACGTCAATAGC    TTTCCTCAGACGTTA  61 421
      NE1832 1978394 .. 1978406 +  -6.2  -3.44051   CTACAACGGGTATTA                CCGG CCCTA CCGG                TTCTGGTGGTGACAC  59 1
      NE1833 1979974 .. 1979988 +  -2.8  -3.14132   CCAGATCAGGATAAT               GAATAC AAG GTACTC               TTCCTCCCACACACC  45 191
        trkA NONE
      NE1835 1982992 .. 1983016 +    -5  -3.06162   GTTTTCACCCCCGCC         TTCTGGCGGAG ATGA CGCCG-CAGAA          TATTCAGATCGAATC  50 11
        pilG NONE
      NE1837 NONE
        ubiA NONE
      NE1839 1986646 .. 1986660 +   -10  -3.47494   AGAATCGACCATCTC               TGGCAG CAA CTGCCA               TTCTGATCGTTCCGT  73 5
      NE1840 1988087 .. 1988108 +  -8.7  -2.56596   GTGGCATGACACGCC           GTGCAACGC CCCA GCGTTTCAC            TCAATTGCTGCAACG  59 191
      NE1843 1991797 .. 1991813 +  -2.1  -3.34029   CACGCAACAACAAGT              GCCGGCT TAC ATCCGCC              TTGTCACCCTGTTTG  45 233
      NE1845 1993422 .. 1993438 +  -2.9  -4.27474   GAGTCTCTACAGGAG              TGTTCAG TAC CTGGGCG              TTTATTCCTCAGTTT  60 296
      NE1846 NONE
      NE1847 1996465 .. 1996491 +  -6.4  -3.18264   CAGCGGTGAAATCCA         GCTGATCCAGCC CCG GCCCGGTTCAGC         TTCATCGATACCGAC  54 208
      NE1849 1998021 .. 1998044 +    -3  -2.76492   AACTCCCCAGGCCCG          CGCAGCAACAG ATC CTGACGC-GCG          ATTTCGAATCCATCA  41 203
        murA 2001936 .. 2001976 +  -9.7  -3.63515   GCTCGGTATCTTTCG  TCTTGACGAGTTCGGTCAG ATA CTGGTCGATCTGGTCCAGA  TTGTTACGGATCAGC  77 315
        argH NONE
      NE1855 2004866 .. 2004877 +  -5.8  -3.44146   ATGAGCAGACCTACC                CGTG TAAT CACG                 TTCATTGTCAAGCAG  56 40
      NE1856 2006629 .. 2006660 +  -8.1  -5.40072   CGATCGATCACCCGA     CA-CCCTCTGCCCGC AACA GTG-GCAGAGGGTTG      TTTTTTTCAGCCAAC 100 42
        ygcA NONE
      NE1858 2008893 .. 2008903 +  -5.4  -3.34988   TGAAAAATCCGGATC                 CTGA TTT TCAG                 TCTCTTTGTAAATGC  56 107
      NE1867 2020503 .. 2020514 +  -2.2   -2.8547   AATCTGACCAGCTGA                TCTG CCAC CGGA                 TGTACTCTCAACCAT  40 26
      NE1868 2021269 .. 2021285 +  -6.5  -2.94144   CGTGCCACACTGACA              CCGGC CTCGTTT GCCGG              TAATTTCACTGACCG  55 71
        aarF 2022852 .. 2022863 +  -4.4  -2.81547   AGAAACTCCGAATCC                CAGT CTTT ACTG                 TCATTCATATAAAGG  46 50
        potA NONE
        potB 2024924 .. 2024934 +  -5.4  -2.62192   CGCCCGTTCCCGCAC                 TGCT TCC AGCA                 ATTAATTCACTGACA  49 10
        potC NONE
        potD NONE
      NE1874 2027216 .. 2027265 +  -2.9  -4.59773   GCTGTGTGACAAAAT GATCATGATTATTTCTTGCTTGA ATAT TCTGGCCGGCAATGATGATGATC TTTTTACCCATCAAC  65 90
      NE1875 2028456 .. 2028473 +  -4.7  -3.38046   AATACCCCGCCAATT             CCGCGTG GTTC CTTGCGG              TGTTTCAGATAAAAG  51 364
        aroC 2030363 .. 2030386 + -12.6  -2.76468   GGCTCGCTATAGAAA          GGCTTTGAAA AATA TTTCAAAGCC           TCATATTCAGTAATA  79 55
      NE1879 2031986 .. 2032031 +   -12  -3.29861   GTGTAGTAGTTGAGA TCTGATCTGACAGTTACCCG ATTTGA CGAGTGCCTGTTAGATCAGA TTCAGTTATTCAATT  82 96
      NE1882 NONE
      NE1883 NONE
      NE1884 2036678 .. 2036688 +  -8.2  -3.56273   TAAAACGCTCATGAC                 GGCC ATC GGCC                 TTGTGTGATGATAAA  69 27
      NE1885 NONE
        ilvE NONE
      NE1894 NONE
      NE1895 2047005 .. 2047021 +    -5  -3.98378   CTTCTGACCGGGCAT              CAGCCG CTTAC CGGCAG              TTCTTCTTACATCTC  61 34
        nadE 2048704 .. 2048715 +  -5.8  -2.79183   CTGCAGGATCACAAG                TCGG TTCA CCGA                 TATGATGGAACTCGA  50 77
      NE1897 NONE
      NE1898 NONE
      NE1899 NONE
      NE1900 2053624 .. 2053642 +   -16  -3.30771   GGAAATCATTTTTAA             TCCGGCGG GTA CCGCCGGA             TTATCGACAGTATAA 100 187
      NE1901 NONE
      NE1902 NONE
        phaD NONE
      NE1904 2059243 .. 2059260 +  -2.1    -4.386   TTACAGGAGATATTT             GAATGAGT GCC ACT-ATTC             TTTTCTGGGCCGTTA  61 20
        phaF NONE
      NE1906 2060304 .. 2060338 +  -4.9  -3.90112   GCGATATTGACCGCA     TCATTGGCGGCTGCT CTGGC AGCAGCTGCATCTGA     TTTCGTTGCAGAAAC  60 381
        yqaA 2064536 .. 2064546 +  -6.8  -3.14931   GCGTTGGCGGAAAAA                 CCAC ACT GTGG                 TTGCTGCGGCGTACC  57 279
        ispB 2069571 .. 2069593 +  -6.2  -4.49556   ATAATGCTCTCGATC           CCGGATCTGG CGC CAATATCCGG           TTTATTTCGTGCAGC  75 458
      NE1916 2070466 .. 2070479 +  -8.1  -4.16284   CAGGAAAAGAATAAA               CCACC CGAA GGTGG                TTTATTACGAGGTGT  76 184
        cbbR NONE
        cheY 2077997 .. 2078009 +  -5.5  -3.39908   AATATGGCAGTGCAC                GCGTA AGC TGCGC                TCTCTTTTCAACCAA  56 20
       cheZ1 2078678 .. 2078723 +   -12  -3.29861   CTGTAGTAGTTGAGA TCTGATCTGACAGTTACCCG ATTTGA CGAGTGCCTGTTAGATCAGA TTCAGTTATTCAATT  82 35
         adk 2089333 .. 2089352 +  -2.8  -3.61398   GACCAAATGAGTGTG            CCGCGGAAA CCA TTACC-CGG            TTCTTGAAAAACAGG  49 31
      NE1934 2090676 .. 2090690 +  -7.2  -2.80028   TTTTTGACGGCAAGA               GCATAT AAA ATATGC               ATTTAGGCTGTTCAT  56 51
        hppA 2092876 .. 2092895 + -11.4  -5.00616   GCCATTGCTAAAAAA            GCCCGCCA AATT TGGTGGGC             TTTTTTACACACCCA 100 54
      NE1937 2094245 .. 2094255 +  -4.6   -4.2679   GGCCAGGAATGGCGT                 CCTG GAT CGGG                 TTTTCCTCGCGCTTC  64 319
      NE1943 2097578 .. 2097599 + -12.9  -2.67705   GTTGCTCGGCCCTTT           GGCGGCCCG ACAC CTGGCCGCC            TACTATAGCTTCTGC  81 180
      NE1944 NONE
      NE1945 NONE
      NE1946 2100233 .. 2100249 +  -4.4  -2.73543   CAATAAATTTGTACT              CCTGGT CAAAT ATCAGG              TCATATATCTACCTT  45 35
        yjeP 2104033 .. 2104051 +  -4.6  -3.93695   AGGATTTTGCACGCG             GATGGT GACGTGA ACCATC             TTTCTGGCTGATCGA  60 218
      NE1952 2110550 .. 2110569 +  -3.6  -2.91593   TGGCCGGAATCTGTA            CAGTCA ACTGGCAA TGACTG             ATTTCTGCAGAGGTG  45 443
        suhB NONE
      NE1955 NONE
      NE1956 2113443 .. 2113453 +  -2.4  -4.03234   CTTTCATAAAACCCG                 CCGG TTT CCCG                 TTTATATCCCCAGCC  55 85
      NE1957 NONE
        fdfT 2116306 .. 2116317 +  -5.8  -3.16647   TCCAGGGCCTGTCGG                GCTG CAAG CAGC                 ATTTTACTCCCTCCC  54 420
      NE1965 2122220 .. 2122236 +  -2.1  -4.12902   TGCTCATAAACAGAG              TGACCGC ACT GAGGACA              TTTTCCAAGTGGTTG  56 371
         def 2127995 .. 2128014 +  -2.1  -2.50016   GGCGCGCAGGCAAAT            TGCCTGA TCGGAT TCAGCCA             GTGTTCCTGCTCCGG  39 19
         fmt NONE
      NE1972 2130327 .. 2130354 +  -3.4  -5.15167   TGACCTGTTTGCCAC        TATCAGG-CGCCC CTG GCGCAACCTGATA        TTTTTATTGCTGGTC  77 38
      NE1973 NONE
      NE1974 NONE
      NE1975 2134803 .. 2134817 +  -4.2  -3.48395   GCATGCAAGAGGTCA               GCGG TTCGATC CCGC               TTATCTCCACCAGCT  53 211
      NE1977 2136686 .. 2136704 +  -3.9  -2.80345   GGCGTGAGAAGCCCG             GAGTCAT CGATC ATGATTC             TCAGTTTTCTGGCAT  43 326
      NE1979 NONE
        aroK NONE
        aroB NONE
         dgt NONE
      NE1983 2145365 .. 2145406 +  -9.5  -2.71011   AATAACAGAATCCTC CAATTTGATGGCTCCCACGC TCC GCGTGAGAACCATCAA-TGG TCATTCGGCCGGGGT  68 36
      NE1990 NONE
      NE1991 2152296 .. 2152310 +  -7.1  -4.14615   CGGCAGTGTAGCATG               GCACG GGCAA CGTGC               TTTTCGACAGTTTTT  70 180
      NE1993 2153370 .. 2153392 + -10.7   -2.8552   TTCCCTAGGTATTGA           TCAGCTTCT GGTAG AGAAGCTGA           GTTTCCTGGCTGGGA  72 241
      NE1997 2158877 .. 2158887 +  -3.2  -2.74501   GCCGGACAGGCAACG                 CGTG AGT CATG                 GTTTGAGAAGTTCCT  41 139
        sohA NONE
      NE1999 2160110 .. 2160128 +  -4.4  -4.59773   CGCCGGCCGCCAGTT             GGCGCGCA ACC TGCTCACC             TTTTTCCAGATCCCG  72 294
      NE2002 2163787 .. 2163798 +  -4.4  -2.79183   CAATATAAAAAAACG                GCTA CACC TAGC                 TCTGCTGGAAGTGCC  46 113
      NE2003 NONE
        norB 2165710 .. 2165726 +  -6.5  -4.17023   TGCCAGATGAGGCAT              CCGCGAA CAC TTCCCGG              TTTTCCGGTCATTCC  69 31
      NE2005 NONE
        norD 2168473 .. 2168498 + -11.2  -2.65521   CGTCCCGGCACTCTA         CCGGCAGTTA ACCGGC TGACTGCCGG          ATTACTTCGTCTACC  73 7
      NE2007 2169847 .. 2169860 +  -3.9  -3.56325   TTTTGCAGACTGTCA               GTAAA GCTA TTTAC                TTGTACTTGTCCCCA  51 422
      NE2010 NONE
      NE2011 NONE
      NE2012 2174448 .. 2174488 +  -4.9  -2.83641   CGAGATGGATCGCCA TTTGGCATCGGAAATTTT TCAATC GGATTTTCCGA-GCCAAA  TATGATGATGCATTC  49 238
      NE2014 NONE
      NE2015 2177297 .. 2177320 +  -2.4  -3.00353   CCAGCCATGTTGTAC          TGCACTGAGGG TTC CACTCA-TGCG          TGATTTACTGATTGT  42 18
      NE2016 NONE
      NE2017 2179425 .. 2179439 +  -3.4  -2.78935   CGGTAGTAACTATGC               CCGGCG CGA CGTCGA               TATCGTCAAACGTCT  44 119
      NE2018 NONE
      NE2019 NONE
        ggaB 2183902 .. 2183919 +  -4.9  -3.33744   GCATTTTGGTGAAAG             TGAT-CCG CCC CGGCATCA             GTTTTTCGCCGAGCG  54 468
      NE2023 NONE
      NE2024 2187443 .. 2187455 +  -6.3   -2.8733   TTTCATCAACCCAAC                CTGTT TGA AACAG                ATCTTTTATGGCAGC  54 122
      NE2030 NONE
      NE2031 2195532 .. 2195550 +    -3  -3.21416   CAACCGGCGAAAGTG             GCGCGATG CGA CATGCCGC             TTCCTGATCCAGATA  45 0
        amyA 2197645 .. 2197657 +  -4.7  -2.83249   AAAAAAGGTAAACAT                CCACC ACC GGAGG                TCATCTTCTCTCCCC  49 30
      NE2033 2200654 .. 2200673 +    -2  -3.59979   TTAAAATAATCATCA            TTCCGCGT TCTG ATGCGGCG             TTTACAGTCCCACGA  47 215
      NE2034 NONE
      NE2035 2202520 .. 2202536 +  -2.3  -3.60048   AGTTGATTGGTCAAG              TCGAT CAGCAGA ATCGA              GTTTTTTGCCACCAG  49 408
        gatC 2250350 .. 2250360 +  -2.6  -3.06162   GCATTTTTGCCCGTC                 TATT TCC AATA                 TATTCCACTGCACTG  43 58
        gatA NONE
        gatB 2253680 .. 2253692 +    -2  -2.64679   TACTAAGACCCAGAA                TACA AACGA TGTA                GTATTTAAAGTTCAT  39 373
      NE2077 NONE
        ylqH 2260940 .. 2260950 +  -5.4  -4.42619   TGTCAGAAGTGTGAT                 TTCG TAT CGAA                 TTTTCTGGCCTGTTG  72 181
        fliF NONE
        fliG 2267686 .. 2267699 +  -2.3  -2.93991   CGGCGCTGTCCGATC               TGGCC ACCC GACCA                TATCATTCCATTCCC  42 42
        fliH NONE
        fliI NONE
        fliJ NONE
      NE2088 NONE
      NE2089 2274194 .. 2274224 + -14.9   -5.7946   GCAGATATTTACTAA       CCACGATATTGGA GCTGA TCCGATATCGTGG       TTTTTTTATTGGCAG 100 65
      NE2090 NONE
      NE2091 2276131 .. 2276145 +  -3.5  -3.16323   AGTGCTCACAAATAA               CCTGA AATTA TCGGG               TTAATCAGCACTTTT  47 173
      NE2092 NONE
      NE2093 2280445 .. 2280455 +  -2.6  -4.21184   ATGGCACAAATCGGG                 TTTT CTG AAAA                 TTATTTGTATCTGTT  60 18
      NE2094 NONE
      NE2095 NONE
      NE2096 2284211 .. 2284222 +  -5.8  -3.14344   ATGGGGCGCGTTGTC                CCGT TCGA ACGG                 TTGATGCGCCAGCTG  54 278
      NE2097 2285058 .. 2285081 +   -16  -3.11173   TAACGCCTGAGTTAA          GCCG-CGCCGC GAA GCGGCGTCGGC          TTGAATGAATTGTGT  93 221
      NE2098 2287316 .. 2287333 +  -2.7  -4.51378   GTACGGACACATAAG             CTATTTC TTTT GACATAG              TTTTCTCCTATAAGT  62 341
      NE2101 2289566 .. 2289589 + -11.1  -2.58617   CTACCTGACTCGCTA          TGCAGCACA GCAAGA TGTGCTGCA           GTATATTTCCTGCTT  73 271
      NE2106 2292414 .. 2292426 +  -3.3  -2.76418   CTTCCATTGCTTATG                GAGGC ATT GCCTA                GTGTTTGTCTGGAGA  44 12
      NE2107 2293095 .. 2293117 +  -5.5  -2.90797   GTTGCCAGCTCCACA          GCAGCCCTGG TTTT CCAGGGA-GC           TCTCCTGTGTATCAG  49 235
      NE2111 NONE
      NE2112 2296851 .. 2296864 +  -8.1  -2.92522   AGGGCACCAACAAGC               GCCAG TTTG CTGGC                TGTCCTGTTGACTGA  62 81
      NE2113 2297914 .. 2297925 +  -5.8  -3.68738   CTGCCTGCGTTTTTC                CCCA TTGC TGGG                 TTGTGTATTGACGTA  60 326
      NE2119 2300610 .. 2300637 +  -7.1  -2.83641   GCAAAAAAGCAGCTA       TCGCT-CACCGGC ATCT GCCGGTGTAG-GA        TATGGTCATCAATTG  56 130
      NE2121 2303634 .. 2303653 +  -4.2  -3.51934   TACGATGGTTGACCC            CGCC-TCCG CAC CGCACGGCG            TATTTCTGCGCGAGA  51 520
      NE2123 2305857 .. 2305889 +  -4.1  -5.25893   TTTTATTAAAAAGTT      CCAGTAAATTTGCTT TGT GAGCGAGTTTTCCGG      TTTTTTAGTATGTGT  79 264
      NE2124 NONE
         fiu NONE
      NE2126 2310383 .. 2310395 +  -3.4   -3.5594   GACACTGCCACACTC                TTGG ATTTG CCAA                TTTGCGCCATCCATT  49 365
       ackA2 2318089 .. 2318099 +  -3.2  -2.72463   CCTCCCATGACTTGA                 CCTT AAT GAGG                 TAATTCGCCATGACT  41 50
      NE2135 2320543 .. 2320555 +  -3.4  -3.06815   TAATAGCGGACACCG                TCAG CACAT CTGA                TATCTTAAACAGGCT  45 87
      NE2137 2323511 .. 2323527 + -10.9  -3.63251   CCGGGCATTCTTCCC              TGCGACA ATT TGTCGCA              TTCTCATTTCCTGCT  82 141
      NE2138 NONE
      NE2139 2325092 .. 2325104 +  -4.8  -3.01712   ATGTGACCAGTTCAT                CGTG TTTTT CACG                TCTTACCAGACAGGA  50 35
      NE2140 NONE
      NE2141 NONE
      NE2142 NONE
        rps4 2330249 .. 2330275 +  -6.6  -3.15961   TCGAGCGATACCAGT        TGTGCAGCCTG GACAAG CGGGCTGC-CA         TTGACTGATATTTTG  57 334
        cbbE NONE
        cbbZ NONE
        trpE 2336567 .. 2336583 +  -6.5  -3.05463   TACAAAATTATTATT              ACCTGAC TCA GTCAGGG              TTGACTGGAACGGGT  55 114
      NE2153 2338121 .. 2338132 +  -4.4  -2.87344   AGCCCTGACGAATCC                GGAT CCTG ATCC                 TATCTGCGACAAATG  46 17
      NE2154 2339645 .. 2339667 +  -5.5  -2.90797   GTTGCCAGCTCCACA          GCAGCCCTGG TTTT CCAGGGA-GC           TCTCCTGTGTATCAG  49 256
        lpxK 2348619 .. 2348638 +   -15    -3.052   ATTCAGAATCATTCA            CACGGCGG GTAT CCGCCGTG             TCTGTCTCTCAACCT  93 67
      NE2179 2369037 .. 2369052 +    -9  -3.36518   CAACCAGCCGGTCAC              GCTGGA TAAA TCCAGC               TTGTGCAGCTTTTCC  69 293
        ampD 2371286 .. 2371304 +  -6.7  -2.77222   GGTCCGGTTGTCACA             CAGGTGC CTGCA GCATCTG             ATTTGCCATAATCAT  54 69
      NE2183 NONE
        ptsH 2372058 .. 2372072 +  -2.8  -3.53012   TACTTCGGGGAAGGT               GAATGA GTT TCATCC               TTTACGGCACAGGCG  49 20
        ptsI 2373796 .. 2373813 +  -4.1  -2.81089   CAGCTGATTCACCGG             TCCCTGA CACA TCAGGAA              TAATGTATTTCCAGT  46 34
        metX NONE
        metW 2376113 .. 2376124 +  -2.2  -4.92239   AAAACCGGACAACCC                GGTT AAGC GACC                 TTTTTCAATTTTTCC  70 471
     attINeu 2378448 .. 2378469 +  -7.3  -3.60098   GCAGGTGCCGGATCT           TAGTGCGCGC CCA GCGC-CACTG           TTTCCAGTAGCACAT  63 332
        pmbA NONE
      NE2196 2386614 .. 2386630 +  -5.1  -3.14132   CCGGGTTGTAAATCG              GTGATTG ATT CAATCCC              TTCCTGAAAAACGGC  52 508
      NE2200 NONE
      NE2201 2391644 .. 2391656 +  -4.9  -3.04517   GTCGTTACTGTCAGG                TAAAG CTT CTTTA                GTTTTACCCGAGCCT  50 128
      NE2205 2394800 .. 2394817 +  -5.6  -3.15544   GATTCATTCCCGATA             TCAGGT CTTTTT ACCTGA              TTGATCCGAATCAGA  52 218
        argJ NONE
      NE2214 NONE
      NE2215 2403577 .. 2403587 +  -2.4  -4.27316   TGGCGCAAAATATTA                 CGGG CAG CCAG                 TTTTCCCTTGCGCAC  58 268
         mpl 2406549 .. 2406564 +  -3.3  -3.85504   CCATGGTCTGAACCG              GTTTC CTTCCA GAAAC               TTGATTTTTGGTGCT  53 485
         aat NONE
      NE2220 NONE
        pyrD NONE
      NE2222 NONE
         nth NONE
      NE2224 NONE
      NE2225 2412545 .. 2412568 +  -2.5   -3.2964   CGCAATGACTGCGAG          TACGAGA CCCGGATCAA TCTCGTA           TTGTGGAGCCAGTTT  45 435
      NE2229 2417605 .. 2417618 +  -2.3  -3.08046   CATAAAATCAGAAAA               TACGG AAAA CCGCA                CTTTTCGCCTCGGAA  42 36
      NE2230 NONE
      NE2231 2418766 .. 2418811 +   -12  -3.29861   CTGTAGTAGTTGAGA TCTGATCTGACAGTTACCCG ATTTGA CGAGTGCCTGTTAGATCAGA TTCAGTTATTCAATT  82 153
      NE2233 2421956 .. 2421973 +  -2.7  -2.93623   AGCGCGCAAGCTTTT             CAGCATT TTCT AATGATG              TGATATTTTCCAGCC  42 350
      NE2240 2430701 .. 2430715 +    -5  -4.15114   TGTTGTCCGGTGCTG               GTACTT ATG GAGTAC               TTGTTATTTAATATT  64 89
      NE2241 NONE
      NE2242 2432957 .. 2432969 +  -3.3  -2.62246   TTCCAGGTAAGGCGC                GGACG CAG CATCC                ATTCATTACGATTGA  40 198
      NE2245 2435919 .. 2435931 +  -4.8  -2.78868   GGGCAGCTTAAACAG                GAGG TGCTT CCTC                TACTTGACTGTCTTA  49 76
      NE2246 2436862 .. 2436874 +  -6.2  -2.90941   CCCCTTCTTTCTGAT                CCGG TCAGT CCGG                TATCTGCCATGTAAT  54 145
      NE2247 2438615 .. 2438634 +  -8.6   -4.1466   TTGCGAAACTGCAGC            GGCAGC-TC AGT GATGCTGCC            TTTTACCAGTTGAAT  77 163
        wbpI NONE
      NE2250 NONE
      NE2251 NONE
      NE2252 NONE
        ntpA 2444952 .. 2444966 +  -4.9   -3.4647   TCATCTACGATAATC               CCGGG CGTTT TCCGG               TATTTCCCTGTTAAA  54 261
         gmk NONE
        rpoZ 2445886 .. 2445913 + -14.3  -2.71364   GACAGTGCACCATCC        TGATGCGGGTA TTACTC TACCCGCATCA         TCCTTCCAACCATCA  86 44
        hslV NONE
        hslU NONE
        bktB NONE
         pgi 2453570 .. 2453586 +  -3.7  -2.90075   GAAACGGGACCAATC              TGAAAAC CAT GTCTTCA              TCTCCTTCCCGCAAA  44 42
       glgA1 2455040 .. 2455066 +  -3.1  -3.63744   TGGCATACCTGTCCA        TTTACTCGCTGT TGAT GCAGCGA-TAAG         TATTTTCCAGGCAAC  49 0
      NE2265 2456061 .. 2456075 +  -2.8  -2.72344   TCACAGGCGAACTGG               CTTTTC AGT GCAAAG               TAATTCAGCCTGAAG  41 42
      NE2273 NONE
      NE2274 2464320 .. 2464343 +  -5.3  -2.94099   ACCGCATAAAGCACG          GGAACCAGA AAATAA TCTGATTCC           TCTCTAATCAGGAGG  50 302
        epsP 2468117 .. 2468131 +  -2.1  -3.26947   CTGACCCCGTAAATA               CTTTG ACTCC CAGAG               TTGATGTGCACCTTA  43 69
        yccZ NONE
        epsB NONE
         rfe 2473596 .. 2473606 +  -5.4   -4.2528   AGTCCACATCGGCAC                 CAGT AAT ACTG                 TTTATTGGCTTCCAA  67 210
      NE2285 NONE
        fumC NONE
      NE2295 2490677 .. 2490691 +  -7.1  -3.02144   ACTATCGTTACCTCT               GCTGC CGCCT GCAGC               TGTTCACAGGCCTGC  56 430
      NE2301 NONE
      NE2302 2496361 .. 2496388 +  -9.2  -2.71712   GCTGTCCACGCCGGC        CGGTTACAGGTA GTGC TATCGGTAACCG         CTTTCAAGAAGGAGG  64 223
      NE2303 2497944 .. 2497964 +  -3.9  -3.05963   AACAACACTGATCTG            CCAGGCTAG ATA TTGCCCTGG            TGTTGGAATCAGAAT  45 30
      NE2304 NONE
      NE2305 2499460 .. 2499472 +  -6.9  -3.17901   CCTGCACCATTGCAC                GGCGG CAG CTGCC                TTGGCTTCCACCTCT  57 250
        mrcA 2519465 .. 2519475 +  -6.8  -2.81208   AGTTCACTGATCAGA                 CGGA AAG TCCG                 ATGTTTTGAATCAGG  56 6
      NE2341 NONE
      NE2342 2544133 .. 2544144 +  -7.2  -2.72471   TTGCGATCAGATCAG                CCGG AGCA CCGG                 GTTGTATCGTCCCCA  53 250
      NE2346 2548869 .. 2548880 +  -3.6  -3.18024   AAAGTGCAGATTAAC                CCGG GCTA TCGG                 CTTTTCGTACTCAAA  47 27
        glnS NONE
      NE2357 2562596 .. 2562615 +  -7.2  -3.31263   TGATAGAAGGAATGT            CGAACTGT CTGT ATAGTTCG             TTCTGCCACTGCAGT  59 164
        glnS NONE
      NE2364 2570106 .. 2570125 +  -7.2  -3.31263   TGATAGAAGGAATGT            CGAACTGT CTGT ATAGTTCG             TTCTGCCACTGCAGT  59 164
      NE2368 2575086 .. 2575105 +  -4.3  -3.13848   ACATGGGTAACTGAA            CG-GGCAA CCGAC TTGCCCCG            CTTTATTCCGTATAT  49 56
      NE2369 2576459 .. 2576498 + -10.8  -4.64861   ATCATCCGGATCCGG  CTTGAGGAGCTCG-GCAGT TAA GCTGCACGGGCTTTTCAGG  TTTGTTTTACCCGGG  93 5
        thrC 2578105 .. 2578115 +  -8.2  -4.06182   ATACCGTTTTCCCTC                 CCCG ATT CGGG                 TGTTTTTCTCACTAA  76 96
        sdhB NONE
      NE2372 NONE
        gltA NONE
        odhA NONE
        sucB 2584812 .. 2584827 +  -3.2  -2.84051   AGCGACTGATTCACA              GACTCT GCTC AGAGCC               ATTTACTCACCCTGC  42 93
      NE2385 2592643 .. 2592655 +  -5.5  -4.54553   TGATTTTGGACAATT                CGGCT TCC AGTCG                TTTATTGTCTTTCTC  72 292
        cutA NONE
        dsbD 2595864 .. 2595874 +    -4  -3.64198   CATTTCACATAAACT                 TTCT TTC AGAA                 TTCTCTATGTCCAAG  53 119
      NE2390 2596530 .. 2596541 +  -2.2  -3.49653   CATTCCTGCATCTCG                CGTA ATAT TGCG                 TTATGTCGCGCTCCT  47 126
        clpB NONE
        dapA NONE
      NE2404 2614722 .. 2614736 + -11.4  -5.08255   TCCATAATAAAAAAA               CCGCCT GAA AGGCGG               TTTTATTTTGAAGCT 100 167
      NE2411 NONE
      NE2412 NONE
      NE2413 2626411 .. 2626456 +   -12  -3.29861   TTGTAGTAGTTGAGA TCTGATCTGACAGTTACCCG ATTTGA CGAGTGCCTGTTAGATCAGA TTCAGTTATTCAATT  82 35
      NE2420 2638835 .. 2638870 +  -9.8  -3.72576   CGACACCAGTGACTT    GTCATAATTTTCGAGG TTGT CCACGAAAGTTTTGAC     TTTGGTAACGGGCAG  79 442
        mdoG NONE
        mdoH 2664049 .. 2664062 +  -3.9  -3.65827   ATTTTATTATTAATA               TCATA TGGT TATGA                TTTCAATAAACATTC  54 278
      NE2439 2665053 .. 2665071 +    -6  -3.06696   GTACCGGGGCTGCAA             GGTGAG CCGGAAT CTCACC             TGTATTACAAAAGCA  52 247
      NE2440 NONE
      NE2441 2666007 .. 2666054 + -15.9  -2.64938   GTAAATAAATACAGA T-CAGGGCCTGGAATGACAGAA CGAAA TTATGTTATTCCAGGCCCTGCA GTTCTCAAATTTTGA  90 33
      NE2445 2670250 .. 2670264 +  -2.8  -2.69799   CAAACGCAATCGCTG               CTGCAA TGC TTGCAA               TGATATCTGCCATGA  41 207
      NE2451 2675368 .. 2675389 +  -4.3  -4.92757   GCGATGGTGGAAAGG           CGGTGAGCG ACCA CGATCACGG            TTTTGTTCTTCATCA  79 250
       uvrA1 NONE
       ttuD2 2683356 .. 2683372 +  -2.1  -4.72272   TTACACGCCAGCAAT              GCCTCGG TAA CACAGGC              TTTTTCATCCAGCCA  66 142
      NE2464 2690639 .. 2690657 +  -3.2  -3.16668   ACTAGATATACAACC             TCTTCA CTCGTCC TGAAGA             TTGCTACCCATATTC  45 36
      NE2465 2691348 .. 2691390 +  -8.6  -5.18371   TTCTGTCTGTCGATA TTGGCCGGTGATATTTCTT CTTTGC GGGAAATATC-CCGGCCGG TTTTATTTTATCGGC 100 54
      NE2466 2692467 .. 2692479 +  -4.8  -3.33348   GTCGTTTGTGCCAAC                TGGC TGGTC GCCA                TGTTGTAGTCTTCAA  51 489
      NE2472 2697969 .. 2697979 +  -2.4  -3.33696   ACCTCTGAAAAACGT                 CAGC GAG GCAG                 TTAGTTCAAGACAAA  45 75
      NE2479 NONE
        dppF 2707213 .. 2707225 +  -3.3  -3.06183   CATTCAGTTTCTCAG                GAGCC TCA GGATC                TTCAATGACGATCGA  45 5
        prfC 2709040 .. 2709051 +  -5.8   -3.2964   GACAGACTAGCTATA                GCTG GCAT CAGC                 TTATAAAACACCTTT  54 228
        flhB 2715807 .. 2715819 +  -7.7   -4.0371   GGAAGAAATGGACCA                TGCCT GAA AGGCA                TTTATCTGACCCATA  73 19
        flhA NONE
        flhF NONE
      NE2490 NONE
        fliA 2721136 .. 2721149 +  -2.3  -2.78547   CCACCAGGCCCAGTG               CCAGC AGCA GCTTG                TGATTCATCCGATCG  39 361
      NE2500 NONE
      NE2501 NONE
      NE2502 NONE
      NE2503 2737789 .. 2737808 +  -4.2  -4.72272   CTTTCTCGAACCTGG            TACGAGGC ACAG GCCTCATG             TTTTTCCTGAGGGGA  70 371
      NE2505 2740110 .. 2740128 +  -5.2  -3.05384   ATCTGCCCGAGTAGC             GGCGCTTC CTG GAATTGCC             TTGGCTCGCGGCCGG  50 27
      NE2506 2740559 .. 2740572 +  -8.1  -2.71364   AACCCTGAATCGAAC               CCGTG TCCG CACGG                TAGTTCAAACGGTGG  61 180
      NE2508 2742664 .. 2742682 + -13.1  -3.28712   AAGTTGAGCCACAAC             GGGCGGG CACGC CCCGCCC             TTGTGCAACGACCGG  83 39
      NE2512 2746037 .. 2746051 +  -5.7  -3.54459   CGGTACCGAGAGCCG               TCTGG GCGAG CCAGA               TTTCCGGCCCATTGG  58 276
      NE2514 2748662 .. 2748684 +  -5.5  -2.90797   GTTGCCAGCTCCACA          GCAGCCCTGG TTTT CCAGGGA-GC           TCTCCTGTGTATCAG  49 345
      NE2519 NONE
      NE2520 2754677 .. 2754693 +  -2.2  -2.62184   TTTCACAGACGGGGC              ATGACG AATGA CGTCAG              TCCTCTCACCCAACA  39 15
      NE2521 2756123 .. 2756135 +  -3.3  -2.55351   ACAAGAACACAAGCC                GCAGT GCG ACGGC                ATTGATATAGAAGGG  42 55
      NE2522 NONE
      NE2523 2757825 .. 2757837 +  -5.5  -3.44848   ACGTTCAAACGTCGC                CCGGT TGA ACTGG                TGTTTGCTCAAGAAC  56 157
      NE2524 NONE
      NE2525 NONE
      NE2526 NONE
      NE2527 NONE
      NE2528 NONE
        mcrC NONE
      NE2530 2770308 .. 2770349 +  -3.6  -3.73647   GACGACCTTGACGGT GGCCTGC-GCCTGCCGTTCG CGGA CGG-CGGCGGCTTGCAGGGC TTGTTGCTGGATGGC  56 370
      NE2536 NONE
        sinR NONE
      NE2538 NONE
      NE2539 2779416 .. 2779430 +  -2.1  -3.53012   GTCCATCCGGACAAT               TTCAC TGCAT GTGAG               TTTGACCGAGAGGAC  47 113
      NE2540 NONE
      NE2541 NONE
      NE2542 2781990 .. 2782002 +  -3.3  -3.19192   TCATGCAGGACGCTT                AGGAG TCG CTCCG                TTCAGTTGGATCAAG  47 24
      NE2549 NONE
      NE2550 NONE
      NE2551 NONE
        mutM 2791753 .. 2791764 +  -2.2  -3.62096   ACGCTGAAAACCTGC                CAGT GTCC GCTG                 TTTCGCCTCATCAGA  49 200
      NE2555 NONE
       ribAB NONE
        ribH NONE
        nusB 2796986 .. 2797002 +  -3.6  -2.73364   CGGCGCCGAACCCGT              CGACAG TCTTC CTGCCG              TACTTACGATAAGCG  43 58
        thiL NONE
        pgpA NONE
        ygaD 2799408 .. 2799419 +  -2.2  -4.56597   ACGCCTTCCAGGCTG                CTGT CTAT ACGG                 TTTTTAGCCGCCCAA  63 355
      NE2571 2809821 .. 2809844 +  -6.8  -3.27653   GATATCCCGAAACTA          CTTGAAATTC CTTT GAATTTCCAG           TCTTGTGATGCAAGT  59 305
        ycbB NONE
      NE2572 2809347 .. 2809371 -  -7.1  -3.62224   ACAGTTGCTGAACAA          CGAGCACACAA CAT TCATGTGCACG          ATGGTATCAACGAGG  63 245
      NE2570 2808135 .. 2808149 -  -2.8  -3.05384   CCCTTTCTCAGTGAA               TGTGTT TTC AACTCA               GGGAGTGGCGAACGA  43 18
      NE2569 NONE
      NE2568 2807215 .. 2807244 -    -5  -3.71848   GGCTGCCAGTAACAA       CATACTGGCTGC ATGATA GCAGGCAGCATA        TTCAGGATTCGAACC  59 60
      NE2567 NONE
      NE2566 NONE
      NE2565 NONE
        recQ 2802335 .. 2802352 -  -5.6  -2.95942   CTTACAGCCAAATTA             TGTTGC GTTATT GCAACA              CCCTGGCAATATCCG  52 112
      NE2563 2800856 .. 2800875 - -13.6  -5.43414   AGCAGATACAAAAAA            GGGGCAGA TTAC TCTGCCCC             TTTTTACAACCGTTC 100 61
      NE2562 2799213 .. 2799232 - -10.8  -3.08642   AGATTATTTATGTAA            CCCCATTT CAGA AAATGGGG             TTACGGAGCAGCGGA  73 50
        typA NONE
      NE2553 2791529 .. 2791543 -  -3.4  -4.25283   AGCTTGTGAGTAAAA               CCCGGC AAG GCCAGC               GGTCCACTTTCTTTT  60 79
      NE2548 2786707 .. 2786740 - -18.4  -3.02144   GGATCTCTTTCAATA     CTAAAAAGCCCTGC ACACCG GCAGGGCTTTTTAG      CGATCCAAACGAATA 100 52
        ubiG NONE
      NE2546 2784745 .. 2784766 - -11.6   -5.4833   TCAGGCAAGAAAAAA           CCCCAACC GAGAAT GGTTGGGG            TTTTGTTATTGGTGG 100 468
      NE2545 NONE
      NE2544 NONE
      NE2543 2781652 .. 2781667 -  -7.5  -3.54424   GGTCACCTTGCCAAA              CGGCG AAACTG CGCCG               GTCAGGCCGTGGGAC  64 371
      NE2535 NONE
      NE2534 2773802 .. 2773819 -  -4.7  -3.54408   TCGTATCCAAATTAA             CCGGCAC GTCT GCTCCGG              AGCAGGAAATCCGCG  56 219
      NE2533 NONE
      NE2532 2770841 .. 2770877 -  -5.9  -3.05384   GGTGGTGGTACCGAA   CCT-GATGGTCGGCAC TGAACC GTCCCGACAATCGAGG    AGGCTATTTGGTTAA  52 37
      NE2531 2769602 .. 2769621 -  -9.2  -3.40403   TGCTTGGCACCATAA            CCCGGAGG TGGG CGTCCGGG             CACTATGTGCCCGTG  69 382
      NE2518 NONE
      NE2517 NONE
      NE2516 NONE
      NE2515 2748356 .. 2748380 - -12.8  -2.64987   AAACAGTGGATATCA          CTGCCTGCGC CGGTC GCGCCGGCAG          AACAAACGAATGATG  78 162
      NE2513 2746000 .. 2746027 -  -7.8  -3.36878   GGTAGTTATCGAGAA        GTACCGAC-TGTT TGC AACGTGTCGGTAC        CGAGAGCCGTCTGGG  64 429
      NE2511 2744274 .. 2744286 -  -3.3  -3.74519   AACATGTGGATGAAA                CCCCA GAT TGGTG                AACAAAAAACAATGG  54 146
      NE2510 2743144 .. 2743154 -  -2.4   -3.1855   CTTCGCAAGATCGAA                 GGGC AGA GCCT                 TGGGTATAAAGTGGC  43 70
      NE2509 2742664 .. 2742682 - -13.1   -2.6176   AAGTTGAGCCACAAC             GGGCGGG CACGC CCCGCCC             TTGTGCAACGACCGG  81 105
      NE2507 2740441 .. 2740460 -  -7.8   -2.8598   AGATATCGACAAGTA            CCGACGAT TTGC AACGTCGG             CGGCACCGCCGGCCA  59 394
      NE2504 2737469 .. 2737481 -  -5.5  -4.26903   CCGACGTTATCAAAA                CGCCT TGA AGGCA                AAGTTGCCATCGTTA  69 124
        hsdR NONE
      NE2498 NONE
      NE2497 NONE
      NE2496 NONE
      NE2495 NONE
      NE2494 2722625 .. 2722669 - -16.7  -2.69151   CCGGTTTACAGACGA TTGACCACAACGCCTCC CCGGCCAAATC GGAGGCATTGTGGTCAA AGGTCTTGCCAGGCT  95 367
      NE2493 2722007 .. 2722028 -  -4.4   -5.3104   GGATTAAAAAGAAAA           TCGGATCC GATTCA GAACCCGA            GCTTTGATCCGGCGC  83 15
      NE2492 2720336 .. 2720360 -  -8.6  -3.55814   GATGAATTGAGAGAA         GCAGACTG-GC TACC GCGCAGCCTGC          GCAGAAAAATGCGCC  67 478
      NE2486 NONE
      NE2485 2712535 .. 2712548 -  -8.1  -2.76046   GCAAGCTCAACAGGA               TGCCC TGCA GGGCA                ATAGTCAGCAGCTTG  62 241
      NE2483 2709923 .. 2709937 -  -4.2  -3.06831   CCAACGTGGATTGAA               GGTGAT GTC ATCGCC               TATGATCACAGATCT  47 483
      NE2478 NONE
      NE2477 2702553 .. 2702568 -  -6.2  -4.56775   ACTTCTGCTGAAAAA              TGTTTC ACGT GAAACA               TCTCCCAAGTGAAGG  78 52
        gidA NONE
        gidB 2699788 .. 2699799 -  -2.2  -2.90212   GGAGGATTTTATAGA                TGCC ATCC GACA                 ATCCTCATCCGGGCT  40 30
       parA2 NONE
       spoOJ 2697646 .. 2697659 -  -2.4  -4.25104   CGGGCTCGATGAAAA               GGAT GAACGT ATCC                GGCAGGAATTCACCC  58 455
      NE2471 NONE
      NE2470 2695195 .. 2695240 -  -6.4   -2.8829   ATACCAGCAGCAAAC CGTAT-TGTGTCTGGTAAAACC TGGC GGATTTACG-GACACACATACG CATATTCTCATTCCG  54 33
      NE2469 NONE
      NE2468 NONE
      NE2467 2691757 .. 2691787 -  -2.7  -3.91716   GCAGGGCGCAAACAA      TGTTTCGTA-CG-AG GGG CTGCGTTGCGAAACA      CGTGAGAGAAAACGC  55 257
        dapC NONE
        dapD 2687559 .. 2687599 -    -7  -2.85351   CGTTCTTATATCACA  GATCATTGCCAACAGA TAGTATTGC TCTGATGTCAATGATC  AGATACCACGCAATA  56 24
      NE2461 2686993 .. 2687006 -  -8.1  -5.55769   TGCCATAACAAAAAA               GCGGA TAAC TCCGC                TTTTGGTTGGCTAAT 100 84
        birA NONE
        birA 2685111 .. 2685121 -  -2.4  -3.12351   CGTCCTGATATTTAA                 CGGG TTG CCGG                 TATCTCTGCTTGCGC  43 11
      NE2458 2684346 .. 2684365 -    -5  -2.99471   CCATTCTTATAGATA            GGTGGT TGGTAATT ACCACC             TCTCGCCTTCCCTCC  50 80
      NE2457 2682923 .. 2682937 -    -2  -3.85698   TTTCCGGCGGAGAAA               CAACCG TTA CGGTAA               AAGGTGCCGGTAAGG  51 356
      NE2454 NONE
         ssb 2677091 .. 2677113 -  -7.6  -3.23047   CGGATAAATCCAATA           CCAGCCGCAA TTA TCGTGGCCGG           ATTAGCCATTACGTG  62 107
       abcT3 2675149 .. 2675161 -  -7.7  -2.62263   ACCTGTCTGACAGGA                CAGCT AAA AGCTG                CTCAAAAAATAACCT  58 66
      NE2450 NONE
      NE2449 2672560 .. 2672576 -  -5.8  -3.07501   ACAGAATCTTCAAGA              GCAGCC TCAAT AGCTGC              TTTATCTGTTTTTGT  52 317
      NE2447 NONE
      NE2446 2671625 .. 2671637 -  -3.3  -2.95081   TGATCTAAAACACTA                GGTCG AAT CGACA                TTTAAAGCCATAAAG  45 27
      NE2444 NONE
      NE2443 2667345 .. 2667356 -  -3.6  -2.84051   GCACCTCTATCAAAC                CGGG TAAT CCCA                 CCTCTTGGCAAGACC  44 158
      NE2442 2666007 .. 2666053 -   -16  -3.30662   GTAAATAAATACAGA TCAGGGCCTGGAATGACAGAAC GAA ATTATGTTATTCCAGGCCCTGC AGTTCTCAAATTTTG 100 215
      NE2436 2658098 .. 2658109 -  -2.2  -4.84359   TCAGGCTGATAAAAA                CGAA TCTA CTCG                 TGGTTTTGTACGTAG  67 494
        fecI NONE
      NE2434 2656356 .. 2656380 -  -4.8  -3.12895   CCCTTCAGTAATAGA          TGGTCCCGGC TGTTT GCCAGGGCCT          TACCTGTATCCCGAT  52 105
      NE2433 NONE
      NE2432 2652411 .. 2652429 -  -4.5  -4.11394   ATTCCATCCGCAAAA             CACAGTG TGCAG CCCTGTG             GGATTTGATCAGAGA  61 256
      NE2431 2651247 .. 2651264 -  -2.7  -2.71364   GGATTTCTCGAACGA             TGCGCGTA CCC CAC-CGCA             TCCTACTGATCTGGC  41 49
      NE2430 2650424 .. 2650434 -  -5.4  -3.70553   CAACGCAATATATAA                 GACA TTT TGTC                 CAATAATCCTGTTTG  61 471
      NE2429 2649851 .. 2649885 -    -4  -3.18199   TAACGCTCAAGCTAA     GGGGCCGACAAGCCGC GCA GTGGATTGGCGGTCCG     CTTGAGCGCCCTGTT  49 103
      NE2428 NONE
      NE2427 NONE
      NE2426 2647506 .. 2647519 -  -9.5  -2.64099   CGTTCTGATCACAAC               CCGCC AACC GGCGG                ACCGCAGCGAAATCG  68 387
        nrdA NONE
        nrdB 2639804 .. 2639816 -  -5.5  -3.38324   CATCCTGAATAAAAT                GAACG GTT CGCTC                GCATAATTGATTTTC  56 150
      NE2421 2638255 .. 2638266 -  -5.8  -3.65199   AACTGCTGATCGAAA                CCAG ACAA CTGG                 TCAATGCCGGAGATC  60 165
      NE2419 2632299 .. 2632309 -  -5.4  -3.55622   GCCAACCGCTGTAAA                 CAGA GTT TCTG                 CCAATCTACTTCTGC  58 31
      NE2418 NONE
      NE2417 NONE
      NE2416 2628336 .. 2628355 -  -2.7  -3.14463   AACTGGTTCCACTAA            GCCAGCG CGAGTC CGCCGGG             ATTCCCCCACTCTGG  45 129
      NE2414 2626280 .. 2626292 -  -3.4  -4.25074   GATCAAACCGCAAAA                TACG AAGAA CGTA                TGATCGCGAAATCTA  62 191
        cstA NONE
      NE2409 2620746 .. 2620760 -  -4.2  -3.19389   CAACTTACTGATCAA               GCGG ATAATTG CCGC               AGGTACGATCCTCCA  49 373
      NE2408 2618015 .. 2618039 -  -7.9  -3.61103   GAATTTGACTGGAAA          GCTTGTAGGAA TTT TTCCTACAGAC          CGGAAGGGGATGTTT  66 131
        flhD NONE
        flhC 2616886 .. 2616915 -  -5.8   -3.7795   GGAAATTGGAGCAAA      GCACCCGGCAGTCA TTTA TGA--GCCAGGTGC       TTGTTATCGGGAATA  61 79
        mviN 2614722 .. 2614736 - -11.4  -5.88565   TCCATAATAAAAAAA               CCGCCT GAA AGGCGG               TTTTATTTTGAAGCT 100 455
      NE2401 NONE
        PatB 2606347 .. 2606358 -  -4.4  -3.86874   TGAAAAATAAATCAA                TCCT TTTT AGGA                 AATGCTGTTTCTTCT  58 20
      NE2399 2604956 .. 2604991 -   -25  -3.74251   GATAGCTTTATGAAA    CTAAACAACCACCGGC TAAA GCCGGTGGTTGTTTAG     TTTGGTCTCATTATT 100 91
      NE2398 2604399 .. 2604431 -  -7.2  -3.61715   CACCCCTTTTAATAA     CGCGGGAAGATTT TTCCTGTC AAAT-TTCCCGCG      TATCGTAAATGTAGC  63 12
        nqrA NONE
        nqrB NONE
        nqrC NONE
        nqrD NONE
        nqrE 2599290 .. 2599300 -  -4.6  -2.84126   TCACAAATGTTAAAG                 CCGA ATG CCGG                 AGAAGGCCATGAATC  46 9
        nqrF NONE
      NE2391 2596612 .. 2596624 -  -4.9  -5.05782   ACTCATGCGAAAAAA                TTTTG CCT CAAAA                CCCGAGATCAGGCAT  78 43
      NE2387 NONE
      NE2386 2591996 .. 2592009 -  -6.7  -2.59431   CTGGTGGAGAAGGGA               TTGGC CATA GCCAA                CCTGATCCCGCCCAA  52 408
      NE2384 NONE
      NE2383 NONE
      NE2382 NONE
      NE2381 NONE
      NE2380 2588279 .. 2588312 - -15.4  -3.77014   ATAAAAGCAGGGAAA     TGGCAGAATCCGTC AGATCA GACGGATTCTGCCG      GTTTATCAGTTGGAA 100 9
      NE2379 NONE
      NE2378 NONE
      NE2377 2586013 .. 2586029 - -10.9  -3.68827   CAGTCACCACGCAAA              TGCGACA ATT TGTCGCA              CTTGCGAAATGGCTG  86 270
      NE2376 2584418 .. 2584432 -  -4.3  -4.65895   GCCGGGATCGAAAAA               CAGAT TGCTG ATCTG               GCCAGACGGGCACAG  72 512
      NE2367 2573298 .. 2573308 -  -6.8  -3.30662   TCAAAGAAATACACA                 GACC CCG GGTC                 GCTACCCGTCTGTGG  61 27
        ppsA NONE
      NE2365 2569938 .. 2569950 -  -7.7  -3.61922   AATACTTACTGGAAA                TCCAG ATA CTGGA                AGGCCGTCAGGATCT  66 83
      NE2360 2565788 .. 2565798 -  -6.8  -3.30662   TCAAAGAAATACACA                 GACC CCG GGTC                 GCTACCCGTCTGTGG  61 27
        ppsA NONE
      NE2358 2562428 .. 2562440 -  -7.7  -3.61922   AATACTTACTGGAAA                TCCAG ATA CTGGA                AGGCCGTCAGGATCT  66 83
        lysS 2558294 .. 2558310 -  -5.1  -3.70076   GGAAATTGATGTAAA              GCAGTTT TTC AACCTGC              CGGTCAATCTTCCTT  59 29
      NE2354 2557302 .. 2557333 -  -8.8  -3.42621   AATCGGAATTGAGAA      TGTGACAAATTGTC GCGC GTCAATTTGTCGCA       GGCATGATCTGCCTG  70 232
        moeZ NONE
      NE2352 2555388 .. 2555400 -  -3.4  -3.18383   ATCCGGAGCGATCAA                CTGA GGTTT TCAG                GTTTAAAGACGGTGT  47 44
      NE2351 NONE
      NE2350 2553026 .. 2553038 -  -4.1  -2.79878   GTGATTCATTGAAAC                CTCCA GGG TGAAG                TGACTCTGGTATACG  46 3
        ydiD NONE
       fadE1 2550142 .. 2550162 -  -5.4  -3.26188   AAGATCAGAACTCAA            TCAAACGG ATAAA CCGTGTGA            TGTTCATAATGACTG  54 1
      NE2347 2548665 .. 2548683 -  -8.2  -2.68491   AATTCACACCACAAC             GATTCCAG ACC CTGAAATC             CCCGGTACTCCTGCT  59 233
      NE2345 2546449 .. 2546472 -  -2.3  -2.98545   CTTCCACAATAAGTA          CTGGGGATG TCATTG CTTCCTCAG           AAAACCAGATTGAAA  42 22
      NE2344 NONE
      NE2343 2543741 .. 2543767 -  -6.5   -4.4891   CCCATCATCACAAAA         GCGCTGCAGGA TCTGC TCCTGGAGCGA         CTTGCTGCCCATCGG  74 275
        rpsT NONE
        hao3 NONE
      NE2338 NONE
       cycA1 NONE
       cycX1 2535986 .. 2536034 -    -4  -5.24129   TCTTCTGATAAAAAA GCAAGCTACAATC--CGGAAGCCA ATC TGGCCTCAAAAGACTGCAACTTGC TGTTTGATGTATCTT  79 69
      NE2335 NONE
      NE2334 NONE
      NE2333 NONE
      NE2332 2532025 .. 2532048 -    -3  -4.95302   TGAAACACAATAAAA          CACCTCGCTG CAAG CAGCTGGGTA           TTAACTGCGCCTTCC  72 103
       rpoE1 NONE
      NE2330 NONE
        mucD NONE
      NE2328 2528713 .. 2528727 -  -4.2  -2.93164   TGACAGCCAAGTATA               CCCTGA TGA TCACGG               AAGCAGCGAGAGTCT  46 172
        lepA NONE
        lepB 2525909 .. 2525929 -    -2  -3.15999   CCGCGACATACTGAA           GATTCAAAT CATT ATTTGA-TC            AACGTGCCTATTCTG  43 16
      NE2325 NONE
         rnc 2524775 .. 2524789 -  -4.2  -3.06183   GTGATGTCGACTCAA               TGCCTT ACG ATGGCA               AGTTCGTAGGCTTGG  47 7
         era NONE
        pdxJ NONE
        acpS NONE
      NE2320 NONE
       lpdA3 NONE
      NE2318 2519348 .. 2519368 -  -3.9   -4.1899   TCATCGTAGCGAAAA            TCAATCCTG AGA CAGGCATGA            GAGATATATTCGGAA  62 281
        pilM NONE
        pilN NONE
        pilO NONE
        pilP NONE
        pilQ 2511873 .. 2511892 - -10.7  -4.08144   TTCAGTAATGATAAA            GGGGGCT ATATCA AGCCCCC             TTCTTTCTTACAAAA  87 56
      NE2311 NONE
      NE2310 NONE
      NE2309 NONE
      NE2308 NONE
        rhuM NONE
      NE2306 2499032 .. 2499043 -  -2.2  -4.25104   GCTCTGGGACGAAAA                CGCA GATG TGCA                 ATCATGTGTTCCGAG  58 304
        bioB NONE
        bioF NONE
        bioH NONE
        bioC 2490983 .. 2491012 -  -2.7   -3.0353   CCGGTGACAAACAAT       CCGG-CGGGTGCCA TTA TGGCTCCAGACCAA       GCTTGCGCCGTGTCT  43 9
        bioD 2490261 .. 2490277 -  -2.3  -3.89617   ACCGAGAAACTCAAA              CTGAT ACTGTAA ATCAG              GCCACGCTTCAGATC  53 58
      NE2294 NONE
      NE2293 2487079 .. 2487093 -  -2.1  -3.05816   TCACTGCGCATCCAA               CTGAA CAGTT TCCAG               GTTCAATCTTTCCCC  42 28
        yxiE 2486516 .. 2486527 -  -7.2  -3.05816   CCACCCCGGATTTAA                CGGC AACC GCCG                 GCAGATCATTTGCTT  57 72
      NE2291 NONE
      NE2290 2483063 .. 2483078 -  -6.8  -2.71681   CAATCGTCGTAATCA              CCCGGA AATA TCCGGA               AGGCTGCCTGGGGAG  55 270
      NE2284 NONE
      NE2283 NONE
      NE2282 2473306 .. 2473319 -  -3.8  -3.27525   TCGGCGCAAACCCAA               CCAG AAACTG CTGG                TATTTGAAGCAATGT  49 136
      NE2277 NONE
        tviB 2464904 .. 2464916 -  -4.8  -3.57908   CAGTAAATATGAGAA                GTGG GCACG CCAC                ACCCTCAACTACTAT  56 65
        pgsA 2461640 .. 2461653 -  -2.3  -3.36878   CCTACTTATTTATAA               CTCTC GACG GGGAG                ATTCTGCCTGAATAA  45 6
      NE2270 NONE
      NE2269 NONE
      NE2268 NONE
      NE2267 NONE
      NE2266 2456124 .. 2456140 -  -5.1  -4.20368   GTACCTGAACACAAA              CTCAGGA CTG TCCTGAT              GGTGATGGTTCCGGG  67 10
      NE2259 2447611 .. 2447625 -  -2.8  -3.10244   TGTTTGAATAAACCA               TGCC GCGAATT GGCA               TTACCTGAGTAAATG  43 26
      NE2258 NONE
      NE2257 NONE
      NE2256 2445937 .. 2445949 -  -9.1  -3.72968   ACCATCATACCCAAA                CCGGT AAA ACCGG                CCTTTTTCAGTTTTC  76 126
      NE2248 2438138 .. 2438156 -  -4.4  -3.24245   GCAGGCAGAATGGAA             CTGGGGGC GGG GGCCTCAG             TTAAATGACGGCCAG  49 456
      NE2244 2434238 .. 2434251 -  -2.3  -4.58395   GTGATCTGTGAAAAA               CTGGC TGGC GCCAC                CACACCCCGTCTTTG  63 106
      NE2243 2432334 .. 2432346 -  -3.5  -2.78712   GGTGGAACTGAATGA                TTTTT ACG AAAAA                ACGGTGGAAATGTAT  43 500
      NE2239 2428261 .. 2428279 -   -16  -5.77988   ACATATATAAAAAAA             GCCCCCTG AAA CAGGGGGC             TTTTTTCTGACTACC 100 56
      NE2238 2427519 .. 2427537 - -12.4  -3.51904   GACTAAAGTCAAATA             CCACCGGC AAA GCCGGTGA             TTTGGGTGGTGAGCG  88 86
      NE2237 NONE
      NE2236 NONE
      NE2235 NONE
        hetM NONE
      NE2232 2418504 .. 2418528 -  -2.7  -3.75535   GGAGAGATACTCAAA          GGCCAGCGCCT GTT AGGCGATAACA          ACACCTATGCCCAAC  53 310
      NE2228 2414945 .. 2414965 -    -4  -4.26881   CCGGATAAAAGGAAA           TCACAC-CG TAGA CGAGTGCGA            ACTATCAATATAGTA  64 285
      NE2227 2413250 .. 2413264 -  -2.8  -3.71369   AACAATGTAAAAAAT               TCCG ACAAATA CGGA               TTTGACGATACAAAA  52 69
      NE2226 2411740 .. 2411753 -  -4.5  -3.14136   GCAGCAACGATTGAA               CGCTGC GTG GC-GCG               GGCACATGAGGAATA  49 433
      NE2218 2406139 .. 2406164 - -11.1  -5.75342   CGCCCGCAAAAAAAA         CACCCCACCGA AACT CCAGCGGGGTG          TAAAGGCTTCGTCAC 100 176
      NE2216 2403128 .. 2403140 -  -7.7  -3.30124   CTTCAGCGCGCAGAA                CGACT GGG AGTCG                ATTTCGTTACTCTGA  62 248
      NE2212 NONE
        grxC NONE
        secB NONE
      NE2209 NONE
        gpsA 2397253 .. 2397265 -  -2.6  -3.25942   ACGCCCTTATATCAA                GCCA TTTTG CGGC                GGTCAAGTGTTTATG  45 140
        hupB NONE
        ppiD 2394200 .. 2394231 - -10.8  -4.07568   GCCGCGCTGGCAAAA      GCCGGACTGCCACTG ATG CAG-GGAAGGCCGGC      TGCTCTGCTGACACT  88 452
      NE2199 2389341 .. 2389354 -  -6.7  -3.02263   AGATTGTCCCGAAGA               TGAGG TCGT CCTCA                ATCAGGAAATTCGCG  55 43
      NE2198 2388860 .. 2388873 -  -9.5   -3.5782   AAGGCAGGAAAGTAA               GCCGG TAAT CCGGC                ATTTCCCTGCACCCG  75 124
         tex 2385951 .. 2385961 -  -5.4  -2.65532   AGTAGGGCAAACCCA                 GTTG CTG CAAC                 CGTTTCTGACCATCA  47 284
      NE2194 2382984 .. 2383000 -  -3.7  -2.63257   ACCGCAGACAACTTA              TACCG TTTATCC CGGTA              TTTCCGGAATAATCT  43 15
      NE2193 NONE
       xthA2 NONE
        ampG 2380131 .. 2380155 - -12.1  -3.32963   ACTTGCACCCCATAA          GTTCGCGCCCA TGC TGGGCGCACAC          AAGTCGCTCAAGGTC  82 172
      NE2190 2378188 .. 2378200 -  -6.9  -2.62616   CCAGCCCCCACACCA                CCCAC CGT GCGGG                TCCGCAGTAGGCGGT  55 73
     intINeu 2376589 .. 2376599 -  -6.8  -3.34895   GCTAGCCTGAATTAA                 GCTG TAC CAGC                 TTATGGGCGTCGTTT  61 84
      NE2188 2376102 .. 2376114 -  -6.9   -4.4078   CCTGGTCAAGTAAAA                CCGGA CAA CCCGG                TTAAGCGACCTTTTT  77 165
         tmk 2369965 .. 2369977 -    -2  -2.54387   CAAATTTCGAACCCA                TTCA CCCTC TGAA                CTGCGTATCCGACAG  39 14
        holB 2368389 .. 2368399 -  -8.2  -3.61398   GCTCCCGCGGAACAA                 GCCG CAC CGGC                 CTCGACAGAAGCAGA  69 405
      NE2178 NONE
      NE2177 NONE
      NE2176 NONE
      NE2175 2362708 .. 2362729 -  -2.3  -2.78018   AGTTGGTATCAAGCA           GCCAGTCAAT CCC ATTCAC-GGC           GCAGTGCCTCCTGTA  40 9
      NE2174 2362317 .. 2362328 -  -5.8  -2.77895   TGTACTGCCAACAAC                CACC AAAA GGTG                 TGCTCAATCAACACA  50 91
      NE2173 NONE
      NE2172 2360707 .. 2360721 -  -4.2  -2.68279   GATCGACGAAAGGGA               CTATGC GTT GCATCG               TTCACGCCTTCCTTA  45 27
      NE2171 NONE
      NE2170 NONE
      NE2169 2358620 .. 2358631 -  -4.4  -3.39923   AGGAGGAAAATGGAA                GCAT GTGA ATGC                 TAAGCCGATTGTTTT  51 25
      NE2168 NONE
      NE2167 2355175 .. 2355186 -  -2.2  -5.79595   TGCTAAAACAAAAAA                CCTGG AAA CC-GG                TGGATACAATTGCGA  83 71
      NE2166 2351489 .. 2351506 -  -5.6  -2.78018   ATCTCTGATTAAGCA             GATTCC CGGGAC GGAATC              CACTTCCTCCATTTT  50 1
      NE2165 2348570 .. 2348592 -  -3.4  -4.48713   CTGACGAAGAAGAAA           TCAAATAGCG CCA CGCTCTTTCA           TACCCTTTTCCATTC  65 136
      NE2163 NONE
      NE2162 NONE
      NE2161 NONE
      NE2160 NONE
      NE2159 2343875 .. 2343910 -  -2.5  -2.97925   ATTTGACAGCATAGA    GTCCGGTCAA-CCGGT TATTT ACCGGATCGTCCAGAT    GCCGATCCCCGCCAT  42 4
        proA NONE
      NE2157 NONE
      NE2156 NONE
      NE2155 2339382 .. 2339395 -  -3.8  -3.51793   GACAATGACCAAATA               CTGC TTTCGG GCAG                TGCCATCCTGCATTT  51 130
      NE2152 2337037 .. 2337048 -  -5.8  -3.50639   GAACTTACAACAATA                CGCT CAAC AGCG                 TGAGAAAGCCCGCAA  58 3
      NE2151 2336495 .. 2336507 -  -6.2  -4.97666   AACATACTACAAAAA                CCCG AAGAA CGGG                TTCAGCACCTTCCCT  83 96
        pepP NONE
      NE2146 NONE
      NE2145 NONE
      NE2144 2329734 .. 2329748 -  -8.6  -2.52543   ATCCGTCTGAATGTA               GGTGAT GAA ATCACC               ATCAAACCGGAAAGC  58 330
         tal 2320567 .. 2320580 -  -8.1  -3.39844   CTGATATCTTAAACA               GGCTC TGAG GAGCC                TCTGAAAAACGTCAG  67 225
      NE2133 2315885 .. 2315899 -  -2.7  -3.92804   GAATAAATGATCAAA               CAGCC TGAAC GGCGG               TGAATTCTACACATT  54 176
        lysC 2314479 .. 2314495 -  -6.5  -2.87132   TGGGTGGCGGAGAGA              GAGGGAT TCG AACCCTC              GATAAGCTTTTTGAG  54 137
        phoB NONE
         rnk 2312098 .. 2312109 -  -5.8  -3.97834   CAATGGCAGGATAAA                CAGG TTTG CCTG                 TCTTACGATCCCATA  63 402
        pgsA 2309654 .. 2309677 -   -11  -2.72144   CCACTGCTGGTAAAG          GGCATCCTGC ATCC GGAGGATGCC           AGGAAGGTGATAAAT  70 517
        nadC 2303179 .. 2303204 - -11.3  -2.61602   TCAATTTATAACGGA         CATATCCCATC ATTT GATGAGATATG          ACAGCCAGCCGCTCA  73 48
      NE2115 NONE
      NE2114 2297403 .. 2297416 -  -3.8  -3.53722   TTTACAGGCATATAA               CCTC CAATGT GAGG                CAGAGGATTTACTCG  51 254
      NE2110 2294566 .. 2294581 -  -2.6  -4.37092   ACCCTTTTCAGAAAA              CACGCTA ACG TAG-GTG              ACCGCTAACGCCCGA  60 114
      NE2109 NONE
      NE2108 2292813 .. 2292826 -  -5.3  -3.78597   AGTCATCAACCCAAA               TCATC CAAT GATGA                AAGAAGTTACGATTG  61 149
      NE2105 2291100 .. 2291118 -  -5.2  -3.21416   CATTTTCATGACCAA             GCAACCCT GAC AGGATGGC             TGCACCAATAACCAT  52 229
      NE2104 NONE
      NE2103 2290441 .. 2290462 - -12.9    -3.494   TAACGTTGGACATAA           GGGGCGCGC TTTA GCGCGTCCC            GCTTGATGGATGGGT  90 14
      NE2102 2289831 .. 2289876 - -17.9  -3.61517   ACTGCCGTCTAACAA TTAAGGTTATGCCGTGGTTCGC TTC GCGATC-ACGACATAACCTTAA TTGTTAGACGGCAAC 100 44
      NE2100 NONE
      NE2099 2287430 .. 2287463 -  -5.7  -3.18199   TAACGTTGAAGGTAA     GAGGCGCGTAGCCGG CTTG CCGGCGGAGCGTCCC      TCTTGACCGAAGGGT  54 55
        fleS NONE
      NE2081 2262250 .. 2262262 -  -6.2  -3.19848   TAAAATCGATCAACA                CCGG GCAAG CCGG                TATTGCTGCAGTTTG  57 7
        fliE NONE
      NE2079 2260496 .. 2260514 -  -7.4  -3.27475   CGCCCCACCAGAACA             TACTCCGA TTC CCGGAGCA             GTAGCACTCGCCTAT  62 438
      NE2076 NONE
      NE2075 2254584 .. 2254616 -  -3.4  -4.10657   GGACACCCGGTAAAA     GATGAACAGTGCCGA CCTC TCGGC-CGATCCACC      CCTTCAGACCCGGAT  59 29
      NE2074 2253921 .. 2253938 - -10.5  -3.89822   CAGCCATCGTACAAA             CGGGGCC CGGA AGCCCCG              TTTGTCATCCATTTT  84 39
        mreB 2248750 .. 2248764 -  -5.8  -5.26316   TCACGCTATAAAAAA               CTTTTA TCG TAAAAG               AAGATAAGCATATCT  82 71
        mreC NONE
        mreD NONE
      NE2067 2245079 .. 2245117 -  -3.3  -4.35742   AGCTAATCAGCAAAA  TTTACGGCAATCATGAAA TTGC TTTCTCCATTGCCG-AAA   TCGAATCGCTGCGAG  62 56
        mdrB NONE
      NE2065 2242803 .. 2242847 -  -2.9  -3.95051   TAAGAATCGCACAAA CCACCGGAGTATG-GAGACTG TTGAT CTGTCTCACATAATCTGG-GG CACATAACCGTACCG  54 181
       amoC2 2240850 .. 2240870 -    -4  -2.94099   TGCCTGGAGTACATA            CCAGATTA AGCTA CAATCCGG            TTATTCAGAATTTCT  47 10
       amoA2 NONE
       amoB2 2238524 .. 2238559 - -16.2  -5.06816   ACTGTGTAATAAAAA    CCGGTACACCTCTGCC TTAC GACAGTGATGTACCGG     TATCTTTCAACTGAT 100 63
      NE2061 2237786 .. 2237807 -  -5.2  -2.53581   CACATCGCTAACGCA           GGATGATC CAGTTT AATCATCC            TGAGATTTGAACCAG  47 16
      NE2060 NONE
      NE2059 NONE
      NE2058 2234411 .. 2234421 -  -2.6  -3.90729   AACAAGCTTCATAAA                 TTTA TTA TAAA                 ACTTCTTACTCTTAA  54 81
      NE2057 2233714 .. 2233740 -  -9.6  -5.36441   CCCTCATATAAAAAA         GGATAGTCTAAA ACA TCTAAACTATCC         TTTCTACACCTATTT 100 89
      NE2056 2232573 .. 2232587 -  -3.5  -2.66634   TACCTTAGTACAGCA               CTGCC TATTT GACAG               ATACGCAGCTAAAAA  43 269
        rpsL 2232031 .. 2232051 - -12.6   -4.6468   TTAAACGATATAAAA            TGCGCAGC GCTAA GCTGCGCA            CATATACTGACCGTG 100 42
        rpsG NONE
       fusA1 NONE
        tuf2 2227858 .. 2227872 -  -3.5  -5.55855   TTGAAAAAAATAAAA               GCTGA AAAAG CCAGC               CACCGCCAACAGTGT  85 290
        nusG 2226969 .. 2226994 - -11.3  -2.52896   TTACTGCTCAATCCA         CAGCAAACACA GATT TATGTTTGCTG          TAAATAACGACTTAT  73 49
        rplK NONE
        rplA 2225655 .. 2225704 -  -9.7  -3.35813   TTTGATTGCAATTAA GCT-TTTATTTCATAAATCAGCAT AGA ATACTGATTTATGATTTAAACAGC CCCAACGGTCTTTGA  73 89
        rplJ NONE
        rplL 2224455 .. 2224486 - -10.2  -4.44667   GCCTCTAATAACAAA      GGCTGGC-AGTACAC CAT ACGCACTTGCCAGCC      TCAATAACTAATAGC  93 42
        rpoB 2220031 .. 2220046 -  -3.2  -3.94853   GAATTTAATATGAAA              CCCCAT CAGG ACGAGG               TTGCCGTACATAGCC  54 73
        rpoC 2215574 .. 2215603 - -10.8  -4.29348   GATACAAAACAATAA       CCGGTTACCCGA TCCCTC TCAGGTAACCAG        CTTTATCTACTCCTA  90 155
        hao1 NONE
      NE2043 NONE
       cycA2 2211702 .. 2211717 -  -3.9  -6.20267   CTAAAAATAAAAAAA              CCGCC TCTTCC GACGG               TTGAAAACAGCAACT 100 245
      NE2041 2210816 .. 2210837 -  -5.3  -3.25015   CTGAATCATCATCAA           TCTTCA-ACA ATC TGTTTGAAGA           TAACCCGTAAACCGC  52 74
        rhlE 2209003 .. 2209021 -  -3.8  -2.90901   ACAGCGGGAAGCATA             GCCACATC AGC AATGTTGC             TCTGTGACCAATCTC  44 236
      NE2039 NONE
      NE2038 2206745 .. 2206771 -  -7.2  -4.83243   CTTAGATAAAAGAAA         CTGCGCAGCGAT ACA ACTTCTGCGCAG         TTTTTCAGTGCAATC  82 491
      NE2037 NONE
       acrD4 2202216 .. 2202245 -  -8.5  -2.93723   CCTCGATCAACTACA       CAGCCCGGATCAA TCAG CCGATCCGTGCCG        GGATAGATGTAATTT  62 5
        glgB 2189987 .. 2189999 -  -7.7  -3.54424   CCCTATTCCGGGAAA                TACCG CTA CGGTA                AAACCTCGATGCAGA  66 173
      NE2028 2188648 .. 2188682 -  -4.2  -2.83343   AGATTTACCAGCAGA     CCTTTGTGGACACTTA TTT TACGTACCCTCAACGG     TATAGCCTTGCCGTT  46 185
        exoT NONE
      NE2021 2182971 .. 2183006 -  -9.6  -2.57132   TCCTTGCTGCATAAT    CCTGCCTTGCATGCGGC TTT GCAGCA-GCATGGCTGG    CAGCTCAGTTTCATG  62 493
      NE2013 2174686 .. 2174696 -  -5.4  -3.65827   TAATTTCGAGGGAAA                 GCTT CCA AAGC                 TCGAATTGATTGCAT  61 142
      NE2001 NONE
        gabD 2159556 .. 2159579 - -16.8  -2.62263   AGCCCGGCCAGAGTA          TCGCCAAGGG GGCA CCCTTGGCGA           CGATTACAAGCACTG 100 389
      NE1996 NONE
      NE1995 2155342 .. 2155352 -  -3.2  -3.36289   GAGCAGGGTAATCAA                 CCCT TGA AGAG                 TCTGATGCCAACCCT  47 213
      NE1994 2153040 .. 2153057 -  -8.4   -3.5486   TACTTCAACCAAACA             CCCCCA CAATTC TGGGGG              TCAGTTCAGGACGGT  67 327
      NE1992 2152213 .. 2152248 -  -7.6  -2.79183   GCGATGGCCAGGATA    GATGGCCTGACCATCGT GGC ACTACGGTCTG-CCATC    AGACGTTTCGTCCAG  59 24
      NE1989 2150191 .. 2150201 -  -8.2  -3.01537   AGACGTAATGACAGA                 GGGG AAT CCCC                 CAGTCCGGGAGAAAA  63 69
      NE1986 NONE
      NE1985 NONE
      NE1984 2145357 .. 2145412 -  -5.7  -3.95352   CAAACAAAAATAACA GAATCCTCCAATTTGATGGCTCCCACGC TCC GCGTGAGAACCATCAA-T-GGTC-ATTC GGCCGGGGTCGCCGC  63 20
       dnaE1 2136147 .. 2136162 -  -4.6  -4.29432   CAAACGGCAGTAAAA              GCAGCG GAAA CGGTGC               AGGAACTGTCTGTCA  64 317
        miaA 2135095 .. 2135105 -  -8.2  -4.51097   CCAATCAGGAGAAAA                 GGCG CTG CGCC                 TGGATAAGATCGATT  81 4
      NE1969 NONE
         smf 2125084 .. 2125099 -  -5.4  -3.09015   CTGATACCCACTGAA              TCAACG GATA CGCTGA               TACTTCCCCCCAGGA  52 10
         smg 2124486 .. 2124499 -  -9.5  -2.97171   CAGTCGATCAAACTA               CCCGG CTTA CCGGG                AATCAATTATTTATT  70 71
        topB 2121506 .. 2121519 -  -3.8  -3.51232   TTGTCGGTAAACCAA               CCTG TTTTTC CAGG                GATACCGGACATTGA  51 425
        aroA 2119877 .. 2119887 -  -2.4  -2.90065   ATTTTACAAAGATCA                 CCGG ATA CCTG                 AAAACATTCGTCCAG  40 107
         cmk 2119115 .. 2119137 -  -3.4   -2.7728   CTCAAACTCCAAGCA           GCTCAAGC TTTCCGG GCTTCAGC           ATACATATTCAATAC  44 5
        rpsA 2117267 .. 2117289 -  -2.6  -2.73124   TGCCAGCTTGGAAAT           CAGTTCAGAC TTC GTCATAACCG           GCCTTATTCTTCTGA  41 29
        ihfB 2116963 .. 2116990 -  -9.2  -4.49981   CACACGACGAGAAAA        GTGCTCAACC-CG TAA CGCGATCGAGCAC        TTTGTGCTGTTTAGG  86 2
        pyrF 2115504 .. 2115514 -  -2.4  -4.67943   TGGGAAGACAGAAAA                 CGGG GTG CCTG                 CTGGCTGCCAAGAGA  66 417
      NE1953 2110088 .. 2110102 -  -7.8  -2.68823   CGTCTGGCAGACAAG               CTGGCA GAA CGCCAG               TCGTTCAAAACGACT  56 141
      NE1951 2107954 .. 2107970 -  -8.1  -3.66769   ATCCGAAAAAAGATA              TTTGAGT CGT ACTCAAA              CCCAATGGGTGCAAA  72 70
        grpE 2107273 .. 2107283 -  -2.4  -2.75844   TCCTGTAGCGTAAAT                 GGGG GCT CTCC                 TGAAAATCTCAAGTA  39 34
        dnaK 2105192 .. 2105234 - -20.8  -3.47349   GTGTTAAACGTATAA CGCAGAGGCAAAGAGAAGAA CTT TTCTCCCCTTTTCCTCTGCG TTTATTTTTCTTTCG 100 87
        dnaJ 2103971 .. 2103982 -  -4.4   -4.4195   ATACACCCCATAAAA                CAGA TATC TCTG                 TCATTCAGCGAAAAA  67 26
      NE1940 2094416 .. 2094434 -  -2.4  -2.50493   TGGACTACCAAAATT             CACCTG GTCGCGG CAGATG             CCAGAACCGCGGTAG  39 405
      NE1936 2092807 .. 2092833 -    -3  -4.41047   ACCCGTTAATCAAAA         TTATCAATATCG TAG CGTTACTGATCA         TCCCGCTGCTGTAAC  62 60
        recA NONE
        recX 2086858 .. 2086868 -  -6.8  -2.62616   CTACTTTTCATATCA                 GCAC CTT GTGC                 AACCGTTATGCGGTA  55 70
        alaS 2084249 .. 2084287 -    -3  -4.08216   TCATTTTTCTTAAAA   CGTCCTGTACGGATCAAA GAT TTTGTTCCACCCAGCTCG   GCACACTGGCCAAAG  56 0
        trxB NONE
      NE1928 2082338 .. 2082349 -  -5.8  -4.67168   AAAAATCTGGAAAAA                TCCG GCCC CGGA                 TACTACTCGGGCCCT  74 242
      NE1927 NONE
      NE1926 2079917 .. 2079943 -  -3.7  -4.56597   TGGGTCTCTGAAAAA        TGGTCTGACGGT AGAA ACTGCCAG-CCA         GCATATATAAATAAC  67 57
      NE1925 2078214 .. 2078228 -  -3.5  -4.26344   ATATCGCCAGCAAAA               CGACA CAAGC TGCCG               AATGTTCTCTGCTAG  62 522
        cbbL 2074577 .. 2074607 -  -2.5  -2.78154   CCATATAGGTAATTA      TCCCCCCCGATGTA TTTA CACA-CGAGGAGGT       CGTTGGTTTTACTTG  40 34
        cbbS 2074125 .. 2074152 - -11.2  -4.08887   ATTAGGCAAAGTAAA        CCCCCCGCCACC TTGC AGCAACGGGGGG         TTTGTTATCCAAAAA  89 69
        cbbQ 2073228 .. 2073243 -  -3.2  -2.82327   CTGTCAGATTCAAAC              TCATGG TGCA CCCTGA               AGAAAGTTAATACCG  42 55
        cbbO NONE
      NE1917 2070462 .. 2070483 - -11.7  -4.26327   TATTCAGGAAAAGAA           TAAACCACC CGAA GGTGGTTTA            TTACGAGGTGTCGTG  95 123
        hemA NONE
        prfA NONE
      NE1912 NONE
      NE1911 2063874 .. 2063889 -    -9  -3.54029   TCCTATGAATGAGAA              TGCCAG TCTG CTGGCA               CTTTTTACCAGCAGT  71 452
      NE1909 2061416 .. 2061430 -  -3.5  -3.37188   AGCGAGCGTAAAAAC               CGGCT GACGA AGCCA               CGTTTGTTTTTATTC  49 227
      NE1908 2060675 .. 2060690 -  -2.6  -4.17448   CAATGAAATCAGAAA              TCACAT ACAA ATATGA               CATACAGTTACATTT  56 59
      NE1907 2059876 .. 2059886 -  -6.8  -3.86346   GCATCCGCTCAGAAA                 CCTG CCC CAGG                 CATCAGAACTGGAAC  68 331
       nadB1 2042556 .. 2042567 -  -2.2  -3.04691   CACAAAGAGCACATA                CAAC CCTT GCTG                 ATTTTTTATCATTAT  42 37
      NE1891 NONE
      NE1890 2041715 .. 2041727 -  -4.7  -5.14626   ACTACTAAAAGAAAA                GAGGG GTC CCCGC                GAATGCCGTCAGGTT  81 254
      NE1889 2041188 .. 2041201 -  -2.3  -3.32807   TGAAAATATCAGGAA               CAGGC AAGT GCATG                GCATCACGACTGCAG  45 29
      NE1888 NONE
      NE1887 NONE
        katA 2037179 .. 2037201 -  -3.3  -3.86202   CCGGATCACAGGAAA           GTGGAGCAA CCCGT TTGCGCCCC           CGGCCAGAACATAGC  56 256
      NE1881 2033191 .. 2033218 -    -7  -2.86343   ATCTGAACTACTACA        CCTGATGGTGTG AATC CATATCATCAGG         AGATTTTCTTTTCAA  56 128
      NE1880 2031798 .. 2031810 -  -3.3  -3.05596   TACTCCCGCAGGCAA                GGCGA CAG TCGCT                GCTTTTTTCGATGCT  43 248
      NE1878 2030363 .. 2030386 - -12.6  -4.03234   GGCTCGCTATAGAAA          GGCTTTGAAA AATA TTTCAAAGCC           TCATATTCAGTAATA  95 32
        hemF 2027689 .. 2027700 -  -5.8  -3.05384   GTGGGCGCGAGTGAA                GGCA GTTA TGCC                 GAAGGAAAAGGGGAG  53 411
        cheA NONE
        cheW 2016925 .. 2016941 -  -3.7  -3.93868   TTCCCAAAATAAATA              CTGTG CACCCGT CACAG              CCACTGATTTCTACA  56 42
      NE1864 NONE
      NE1863 NONE
      NE1862 NONE
        cheR 2010832 .. 2010848 -  -2.3  -3.80858   CGATAATTTATCAAA              TCTGT TTTTGGT ACAGA              GATTGGCATAGCCCT  50 52
      NE1860 NONE
        cheB 2008750 .. 2008776 -  -2.8  -3.58522   ATGATTATGCTGAAA         TCGGTGAACTGC TGC GCATCACGCCGA         ATGATGCCAGGACAT  51 356
      NE1853 2001651 .. 2001667 - -13.7  -5.42514   GCATAAATTAAAAAA              CCCCCGT ATT ACGGGGG              TCTGAAACTGGCAGT 100 52
      NE1851 NONE
        recG 1997487 .. 1997501 -  -2.1  -3.85698   TCGTTCGGCTACAAA              CA-CGG TATT CCGCTG               GACGCTGATCTGGTA  51 352
        greB 1996205 .. 1996233 -  -6.6  -4.32607   GGAAAACGCAACAAA        CAGGCCGTTCGC TATGT GCAAACCGCCAG        CCAGCCTCTGTTGCA  75 137
      NE1841 1987923 .. 1987968 -   -12  -3.29861   AATTGAATAACTGAA TCTGATCTAACAGGCACTCG TCAAAT CGGGTAACTGTCAGATCAGA TCTCAACTACTACAC  82 41
        minC NONE
        minD NONE
        minE 1975614 .. 1975658 -  -8.6  -3.42078   CACACCCGACCAGAA CCAGGAGAATGCCCAGCA CCCAGCTTC TGCATGCCATTCTCCTGG CACTCAAACTGGAAA  67 130
      NE1828 NONE
         ipk 1974103 .. 1974121 -    -3  -2.53112   ATCGAACCTACGAAT             GCCGGAAT CAA AATCCGGT             GCCTTACCACTTGGC  40 59
      NE1826 1972994 .. 1973015 -  -4.3  -3.93868   TCCTGAAAACAAACA           GCCCGCCCA CCCG CGAACGGAC            CAGAACATTATCTCA  58 38
        rplY 1972337 .. 1972355 - -14.6  -2.91452   ACGAGGTGAACGATA             CCAGGGAG ATA CTCCCTGG             CATACAAACAGAATC  87 45
         pth NONE
      NE1823 1970386 .. 1970406 -  -4.7  -5.18355   GGTAAAAACGAAAAA            CCCCTGATA AAG CATCAAGGA            CCTGAACCGGAAACC  81 121
      NE1814 1963933 .. 1963945 -  -4.7  -3.25223   CATGCAGAGTACTAA                CGTGC CAA GCTCG                GGAGCGCACCCTTGC  52 76
        radA 1956000 .. 1956020 -    -4  -4.58395   TTCATGCCGGAAAAA            TCTGCACA TGATC TGTTCAGA            ACTCAGAAAAGTGCG  69 28
         wza NONE
      NE1804 NONE
        yveL 1948545 .. 1948555 -    -4   -3.6608   ATTACCGCACCCAAA                 TGAT TTC ATCA                 ATAATAGCCGTAGTA  56 23
      NE1802 NONE
      NE1801 NONE
      NE1800 1945189 .. 1945202 -  -3.1  -2.57795   GCCATGATGAACTCA               TCCCA AGCC TGGAA                TTTATCTGGGGATAA  40 109
      NE1799 NONE
      NE1798 NONE
      NE1797 NONE
      NE1796 NONE
      NE1795 1938162 .. 1938175 -  -5.3   -3.0247   AACGGTGAGATAAAC               GTTCA ACAT TGAAC                TCCTGCCCCCCAGTC  50 69
      NE1794 NONE
      NE1793 NONE
      NE1792 1934992 .. 1935006 -  -2.1   -4.1822   CGCCAGCTGAAGAAA              GCGCAG GTAG CT-CGC               TATTTTTGGATAATG  55 119
      NE1791 1933916 .. 1933938 -  -6.2  -3.18274   GGTACTCGAAGGCAA           TGACAACTGG GTG CCTGTTGTCC           CCTTTGATATCAACA  54 83
      NE1784 1927887 .. 1927908 -  -2.9  -4.66057   ACAGAGAAATCAAAA           GCGTTGATG CTGT CATCGATGC            CAGCGACAACTTCTC  68 435
        cbbJ 1923001 .. 1923014 -  -2.4  -2.60723   TTATCCCCAATTAAT               TCTG TGCTGC CAGA                CAAATCGAAATAAAC  39 7
        secG 1922445 .. 1922465 -  -9.1  -2.95111   CTAAAATCACCAAAC            TCAGATCAC ACA ATGATCTGA            CATTCAAATATGCTT  67 165
        nuoA NONE
        nuoB NONE
        nuoC NONE
        nuoD NONE
        nuoE NONE
        nuoF 1917851 .. 1917870 -  -2.8  -3.82748   CATGACATAAAAAAC            CACAGCCT ACCT AGACCATG             CACTTTTTATGTTCG  52 16
        nuoG NONE
        nuoH NONE
        nuoI 1913778 .. 1913791 -  -2.3  -3.35679   GTTTGTTAGCGATAA               GGAGC GTCT GCTGC                CCTGTCTCTGGCTAT  45 2
        nuoJ NONE
        nuoK NONE
        nuoL 1910746 .. 1910757 -    -3  -3.21354   CCAGAGAGTCAGCAA                TAGT AAAA ACTA                 CTTCTTCCCTGAATC  45 41
        nuoM NONE
        nuoN 1907551 .. 1907563 -  -9.1  -3.71672   CTGCAGGAAAACGAA                GCCTG GGG CAGGC                CTGTCGATGTTCTGG  76 156
        hptG NONE
      NE1761 1903161 .. 1903206 -   -12  -3.29861   AATTGAATAACTGAA TCTGATCTAACAGGCACTCG TCAAAT CGGGTAACTGTCAGATCAGA TCTCAACTACTACAC  82 79
      NE1759 1899006 .. 1899018 -  -3.3  -4.56597   CCGTTTCGGGAAAAA                CAGGC CAG GCGTG                AGTTGATCTGCTTTA  67 68
      NE1756 1893906 .. 1893918 -  -5.5  -2.80056   ACGATTTACGCAAAT                TCGGC TAT ACCGA                CACACTGTTCCCGGG  48 85
      NE1752 1889493 .. 1889506 -  -6.7  -3.14931   TTTAGTTTTTATGAA               TGACC GGCC GGTCA                GGAGCAAAACAGAAA  57 198
      NE1751 1888852 .. 1888868 -  -2.2  -3.19271   GATAAATATTCAACA              TGGCGA TACCC TCTCCA              CACTTGGCCGGCCAG  43 3
      NE1750 NONE
      NE1749 1887346 .. 1887363 -  -2.5  -3.18796   CAAAAGGATAGTCAA             GGGGCGC GGTT GCGCAGC              GCAATTACGGTGGAA  43 4
      NE1748 NONE
       pilY1 NONE
      NE1746 1882163 .. 1882190 -  -5.4  -3.15249   GACACTCTCCATGAA        CGGGAAACGCTG CACG CTGCTTATCCCG         CAAGCGTGGCTCGAA  52 236
        mutL 1876876 .. 1876892 -  -4.4  -3.04263   ATCCGACCGGGAATA              CCAGAC GTTAT GTCTGA              TTGCCGCCGGCAAGG  47 355
      NE1740 1875420 .. 1875430 -  -5.4  -4.46926   GAGGTTATGATAAAA                 GTGA TGA TCAC                 TGATGATCATGCAAT  72 448
       cspD2 1866642 .. 1866678 -   -11  -4.31397   ATCCTCAGAAAACAA    GCCCCGACCTGATATT TTATT AATATCAGATCGGAGA    GGCTGATCCGACAGG  91 61
      NE1723 1858791 .. 1858807 -  -2.3  -4.81212   TTCACCAGAAGAAAA              GAATTAA TTT TAAATTC              TATTCAGGGCGCATG  67 184
      NE1722 1857865 .. 1857879 -  -6.4  -4.32048   CAACAATAGCCAAAA               CGCAAC TAT GTTGCA               ATTAATATCACGACA  72 41
      NE1721 NONE
      NE1720 NONE
      NE1719 1854063 .. 1854079 - -10.9  -5.80364   AGGTTAATAAAAAAA              TTTCCCG CTC CGGGAAA              TTGCTACCTATATAA 100 125
        rpsB 1853147 .. 1853158 -  -4.4  -3.19205   CAAATCAAGTTAATA                CGAA AAAT TTCG                 AATGCTCTTATTCAG  49 65
         tsf 1852216 .. 1852251 -    -4  -4.27062   TCAACTAAAACCAAA    CCAATCCCCAGAAGAA AACC TTCTTATTTGGACTGG     GTTACCTGCGCCATG  64 13
        pyrH 1851383 .. 1851395 -  -3.3  -2.60685   AATTCAAACGAATAC                CGATG TCC CTTCG                TCCTCGCCCATGATA  43 1
         rrf NONE
      NE1714 1849880 .. 1849892 -  -6.2  -4.36411   TACTAAGCATGAAAA                CGGG TAAAT CCCG                TTGGTTGGATAATGG  72 46
        cdsA NONE
         dxr NONE
      NE1711 NONE
      NE1710 NONE
      NE1709 NONE
        fabZ NONE
        rnhB NONE
        slyD 1841872 .. 1841902 -  -7.7  -3.74693   CTTTACCTGATCAAA       TCGATGCTCAATC AAACG GATTGATCATCAA       TGCTCATGGCCGTGC  69 22
        ccrB NONE
      NE1703 1837682 .. 1837736 - -14.4  -3.20747   ACGAAATTGTAGCAA TGACATGACATGACATGACATGACAT GAC ATGACATGACATGACATGACATGACA TGTAAAAATTATCGA  90 421
      NE1702 1835960 .. 1835988 - -14.6  -4.58297   CAGGAAAAAGAGAAA        GTGCGAAGGCAG AGGTA CAGCCTTCGCAC        GTGGATCAGATTCTG 100 51
      NE1700 1830443 .. 1830453 -  -3.2  -2.61255   TCATGAGAAAGACAG                 GACA GGG CGTC                 AACGATCCCAACCAG  40 500
      NE1698 1828322 .. 1828333 -  -3.6  -3.36492   TCCCGAAGTTTATAA                CCCG GTAC CAGG                 TATTACTATGACTAT  49 105
        metY 1826727 .. 1826739 -  -7.7   -2.7814   ACGCATACCGCAAAT                CGTCA TCA TGACG                GGATTCATGTCGATC  57 205
      NE1694 NONE
      NE1693 1822690 .. 1822704 -  -4.3  -3.20382   TGGCAGATGCAGGAA               GTTGA CCATC TCAAC               GGCCTGCCAGGATTG  49 63
      NE1685 NONE
      NE1684 NONE
      NE1683 NONE
      NE1682 1813930 .. 1813946 -  -2.1  -3.12663   ATCAGCAGTGAAAAT              CCGGGAA ATC TGCACGG              TCAGGCACTCATCAA  43 26
      NE1681 NONE
      NE1680 NONE
      NE1679 NONE
        yfgD 1811793 .. 1811810 -  -2.6  -3.35798   ACTCGGCAGTCAGAA             TCCTGC TGCGAG GCTGGA              AACGTGCAGACAGAC  47 206
      NE1670 NONE
      NE1669 1805328 .. 1805338 -  -2.4  -3.12327   GTTTCACACCCAATA                 GGCG GTG CGCG                 TCATGATCCTGGAGC  43 3
      NE1668 NONE
      NE1667 NONE
        pyrR 1803726 .. 1803749 -  -2.3  -4.13271   TACATAACAACCAAA          GCCGGCTGG ATAACA CCAGCCAAA           CAGGAAGGCAGCAAT  55 58
        pyrB NONE
        pyrX 1801352 .. 1801369 -  -4.1  -3.43217   GATGAATATTCAGAA             TACCCGG TCTG CCGAATA              ACCCGGGATTTTAAT  51 79
        prlC 1798945 .. 1798970 -  -5.3  -5.38047   GACGGACAGAAAAAA         GCGGCTCAAGA TTGA CCCTGCACCGC          TAAAATCAATTATAC  84 253
        carA NONE
        carB 1794469 .. 1794490 -  -5.9  -4.42062   GAGCTCGTAAACAAA           TACCAATCT CTCC AGATTGGAA            GTTCATCAAGCTTGG  72 60
        greA 1793386 .. 1793404 -  -4.5  -3.10071   AAAGCTGAGGCAATA             GCAGAGG GTAAA CCTCCAC             TGTCGGATGTCGTTC  48 490
      NE1658 1790599 .. 1790629 -  -7.6  -3.08173   ATGAAGCGTACTGAA       CATGAGAAGGAACT TCC ATCTCCTTCTCGTG       CGAAGATCTGGCCTT  61 60
      NE1657 1789557 .. 1789572 -  -4.7  -3.03459   CATATCGACAAATCA              TTCCC GGATCA GGGAA               TATGAAAATACCCGG  50 118
      NE1656 NONE
      NE1655 NONE
      NE1654 1787242 .. 1787275 -  -2.4  -3.32022   GCCGGCAGACATTAA    CGGCGCAGTCACTGCA TACC CGCAG-G-CTGCGTCA     TCCATAACAAACCAG  45 0
      NE1653 1785837 .. 1785856 -  -4.4  -4.43859   CAGAAGTCGAGAAAA            TTG-CTGAT GAA ATCAGGCAA            ACAACGGGAGAAATG  67 432
      NE1642 NONE
      NE1641 1774901 .. 1774925 -  -8.6  -4.24285   GACACAGCGAATAAA         CCGGATT-GCC GAAC GGCCAACCCGG          TGGCTACCCGGCTCT  79 69
        czcC NONE
        czcB 1771936 .. 1771946 -  -2.4  -3.01428   GGTAAACACAATAAT                 CGGG CAG CACG                 GAAGATCAACCGGTA  42 46
        czcA 1768624 .. 1768640 -  -5.1   -5.1361   AGAAAGTGGAAAAAA              TTCCGAC GCG GCCGAAA              TCCTCATGGAATGTT  81 29
      NE1637 NONE
      NE1636 1767521 .. 1767550 -  -2.1  -3.11088   AATGTATGGAATATA       TCCAGCGAAAGTT GCTC AACCTTCACTCGT        TTTCTTTTACCCGTG  42 18
      NE1635 NONE
      NE1634 1765190 .. 1765205 -    -4   -2.7186   AAATTCCGGTAATCA              GACCAT CACC ATGATC               GTTCGGGCCATTGCG  43 353
        gltX 1754330 .. 1754353 -  -3.2  -3.41701   GTCAGTAAAAAAGCA          GCCTTATCCTT GTA AAGGATA-GCC          ATCTGGTACTTTATG  47 86
        metH NONE
        gdhA 1743494 .. 1743507 -  -3.7  -3.33815   ACCGGTTGCAACCAA               CCCAG CCTA CAGGG                GAAACAACATACTCA  49 142
         slt NONE
         cca 1740022 .. 1740043 -  -4.4  -3.44051   CTTTCAGGAGGACAA           CGGCAACG CATCGC CATTGCCA            GGGCATTGGCTCACC  53 254
      NE1611 1736775 .. 1736797 -  -4.1  -3.08996   CAGCGGTATCGAATA           CGGTTACCA GTTGG TGATATCCG           CATCCTCACCACTCC  47 6
      NE1610 NONE
      NE1609 NONE
      NE1608 NONE
      NE1607 NONE
      NE1606 1731947 .. 1731962 -  -2.4   -2.5294   CAGGTTGGAGAACAC              GGCCGC CAGG ACTGCC               AGAAGTGATTTGGAT  39 56
      NE1605 1731277 .. 1731293 -  -5.1  -3.06737   GATCAAGTCCCAATA              GCTACAA CCT TTGTCGC              GCTTCTTGCGATCAT  50 75
      NE1604 NONE
      NE1603 NONE
      NE1602 NONE
      NE1601 NONE
      NE1600 1725487 .. 1725497 -  -4.6  -3.16564   TGCCTATTTCATGAA                 CCGC TTG ACGG                 TATCCAGCAGCAGTT  49 3
      NE1592 1719480 .. 1719494 -  -5.6  -3.02186   ACAGGTCACAAATTA               CGCCGA ATT TCTGCG               ATAGCCTCCAACGCT  52 1
      NE1591 1718682 .. 1718694 -  -4.1  -3.64371   AAGTTATAGGCTAAA                CCGAT GAA ATCAG                GTAATAGTGGAAAAG  53 508
      NE1590 1718351 .. 1718364 -  -3.1   -2.6627   TGAATCCACGACAAT               CATGGG CGC CCC-TG               TCTTTTCATAACGTC  41 11
      NE1589 1717486 .. 1717502 -  -3.5  -4.10161   GAGCATGTTCCAAAA              CCGGGCG GCT CGCACCG              CCATGGATTCCTTTA  59 469
      NE1588 NONE
      NE1587 NONE
      NE1586 NONE
      NE1585 1714683 .. 1714693 -  -5.4  -3.57144   CTGTTCATTGCGAAA                 TCCT GCA AGGA                 TGAAGCAATCCAGTG  58 284
      NE1582 1713215 .. 1713228 -  -2.4  -3.12521   TCGAGCAAAATCATA               TTGG CTCATC CCAA                CTCGGCGGAGTGCGC  43 7
      NE1581 1712715 .. 1712731 -  -2.9   -4.1399   TCAGGTAGAGATAAA              TTCCACG AAA CCCGGAA              TCAATAACACTTGTC  56 79
      NE1580 NONE
      NE1579 1711963 .. 1711974 -    -3  -3.44622   CAGGTCCAGAATCAA                TAAC ACTT GTTA                 TCTTATTTTCTTCAT  47 64
      NE1578 NONE
      NE1577 1710981 .. 1710994 -  -2.3  -4.53163   GCACAGATCACAAAA               CGCTG CTTC CAGAG                AACCCCGAGCCGAGC  63 98
        apaG 1706975 .. 1706992 -  -6.9  -2.62263   ATGTTCTGCAGATCA             GTGCAGC ACGC GCGGCAC              GCTCAGGATGAATTC  55 5
      NE1572 1705810 .. 1705823 -  -2.3  -4.15222   ATGTTCTGGAAGAAA               GTGGC TACA GCCAG                TCCCAACCACCGGCA  58 417
       neuA1 1701114 .. 1701126 -  -2.7  -2.73771   CCACAGCCTTCAAAG                CTGAA ATC TTCAA                AGGGTGACTCCCCGT  41 22
      NE1568 NONE
        kduD 1699273 .. 1699306 -  -3.1  -3.64703   TTCTTTTGACTGAAA     TGGACA-CGCAGAAGA ACA CCTACAACGCTGTCCA     TCCCCCATCGATGAC  49 11
      NE1553 NONE
      NE1552 1690190 .. 1690203 -  -8.1  -3.14132   GCTTCGTTGGAGGAA               CGGCT AACT AGCCG                GTCAAATGCCACTCA  65 195
      NE1547 1684118 .. 1684137 - -13.6  -3.21099   CGTGGCGATCATTAA            CCCGGTTG CATG CAACCGGG             TTTTCCACGAACGGA  86 55
      NE1544 1681616 .. 1681663 - -10.1   -3.2963   ATCATGGCCGCAGAA CCGATGTCGTC-GAAATCATGCC GGCC AGCATGACTTCCGTCGACAT-GG TTCCCCGCTCACCGG  72 124
      NE1537 NONE
      NE1536 NONE
      NE1535 1669299 .. 1669311 -  -4.8  -3.25093   ATACGCCAAGGAATA                TCGG GAGTA CCGA                CCGGATATCATCCGG  52 196
      NE1534 1668998 .. 1669011 -  -3.7  -4.62783   TATTTACGTCAAAAA               CCGGC GCCT GCCTG                AAACCGGACGAATCA  67 165
      NE1533 1667505 .. 1667528 -  -9.7   -3.0894   GAAGTATTGATTTAA          TCAGAGGTT TCAGGG AACCTCTGA           AAAACGTCGGCGAGG  70 156
      NE1532 1665081 .. 1665097 - -10.9   -3.5026   AGAATGACATCACAA              TGCGACA AAT TGTCGCA              CCTTGAAGAAAAAAC  82 162
      NE1531 NONE
      NE1530 NONE
      NE1529 1660952 .. 1660983 - -10.3  -4.55887   GTGGAAAAAGATAAA      TCAGCCGG-AGATA CTCTT TATCCACCGGCTGA      GTGAAGGCAGATCAG  93 109
      NE1528 NONE
      NE1527 1656926 .. 1656941 -  -8.2  -3.28984   TAATTGAAGGAGTAA              CCGGGC GAAT ACCCGG               TTTTAAGGAAGTATA  65 41
      NE1519 1651818 .. 1651833 -  -4.7  -3.78022   CGGATACCCATGAAA              CCGAT GCCTAT ATCGG               CTTTATCCGCACTCT  58 232
      NE1517 1650639 .. 1650654 -    -4  -3.76141   AGTATCAGGAAAATA              TAAACG CTTC CGTCTA               TGATTCCGCGATCCT  56 23
      NE1516 NONE
      NE1515 1648648 .. 1648658 -  -6.8  -4.21438   CAGCTGAACAAACAA                 GCAC ATT GTGC                 AGGTGCGGCAATCTG  72 523
      NE1513 NONE
      NE1512 NONE
        dsbC 1644994 .. 1645008 -  -7.8  -3.84451   CCTGCCAAACTGAAA               CCGCTG CTC CAGCAG               AATGCACGTTACATT  69 389
      NE1508 NONE
      NE1507 NONE
      NE1506 1639505 .. 1639515 -  -5.4   -3.2396   AAGCACCAGTATTAA                 CAGA TGC TCTG                 GAATTTTTACGACAG  52 304
      NE1503 NONE
      NE1502 1633672 .. 1633682 -  -3.2  -4.17417   TTAATCATAGACAAA                 CAAC AGT GCTG                 GCGTCACCCGATATT  56 64
      NE1501 NONE
      NE1500 NONE
      NE1499 1632029 .. 1632050 -  -6.5  -3.78934   TGCCCCTTACAACAA           TGCCACCAG CCTG CAGGTAGCA            GCAGGAATACTGGGT  63 351
      NE1497 1630233 .. 1630243 -    -4  -4.00042   CGTTCCATCAAAGAA                 GTTT AAG AAAC                 GGCAGGGTAAATATG  58 273
      NE1490 1624209 .. 1624230 -  -3.7  -4.81306   TTGAATAAAAAACAA           TGTCGATCA GGAG CGATCGATA            ATTCTTATATCACCC  71 30
        rplM 1619424 .. 1619434 -  -2.6  -2.81464   CCATGATTTATCAGA                 TTAA GCG TTAA                 TTTCCAGTGGTTGCG  42 15
        rpsI 1618971 .. 1618990 -  -8.6  -5.37043   ACCCGATACAAAAAA            GCCGCCCAT GAA AT-GGCGGC            TTTCCAGCATATTCT 100 55
        argC 1617846 .. 1617858 -  -3.3  -2.83164   TCACTTATCAGTACA                CTGAC TAA GGCAG                CAGCGGAACATGCCG  44 17
      NE1481 NONE
      NE1480 1616369 .. 1616383 -  -4.2  -4.18018   GGCGCGTATCCAAAA               CCTCCG AGA CAGAAG               ATGAGCAACTGCCGG  62 210
        hrcA NONE
        hemH NONE
      NE1475 1610638 .. 1610650 -  -3.3  -3.05522   TAATTTCCCTAAAAC                CAGCA AAC CGCCG                TTCCGCAAGTGTATT  45 85
        cbbP 1609670 .. 1609687 -  -3.4  -3.60525   TGCAGTCATATAGAA             GGGAAC AGCCGA ATTCCC              CCGCCGGCTGTCAGA  51 62
        uvrD 1607386 .. 1607399 -  -3.7   -4.9218   GATCCATCAGAAAAA               CTGGC AGCA GCCTG                TTTTCAGATCGGTAG  74 55
        polA 1601387 .. 1601398 -  -4.4  -3.76125   CCACTTCAATCTAAA                GAGA TGTC TCTC                 ATAAGTCAAGAAAAT  56 105
      NE1467 1600098 .. 1600111 -  -9.5  -5.80003   CTAATAAACAAAAAA               CCCGC GGAC GCGGG                TTTTTTTGTTGTGAC 100 52
         dfp NONE
         dut NONE
      NE1461 1596563 .. 1596593 -  -5.5  -4.62069   GTGGTATGGCAAAAA      TGATGAGAGCAGTC AAGG GAATGCTCCCA-CA       CATGCGGTAGATAAA  74 74
      NE1459 1594252 .. 1594268 -  -2.2  -3.95324   TATTCTCAAGAAGAA              CTGCTG CTGAT CAGCAC              AATGACTTCCGGAAT  53 46
        xerD 1593110 .. 1593165 -  -5.5  -4.13945   ATCGTCAGGCGAAAA TCTCTATGGCGTGCCTG-TTGGGCAA ACTCA CTGCGCGATCAGGTATGCCATAGAAA CTCTCCACAAATCGA  66 87
        rluC 1589033 .. 1589057 -  -2.7  -3.10493   TTCTGAACACACAGA          GTTTCGGCTTC ACA GAAGGCGTATC          AGGGCAAATGGATAT  43 24
      NE1454 NONE
      NE1453 1584973 .. 1584984 -    -3  -3.72984   TGAGAAGCAGCGAAA                TGAT TGAA ATCA                 GCTCAACGAAAACTA  52 91
      NE1452 1584286 .. 1584299 -  -2.3  -3.66742   GACAAATAATCAGAA               CGCAG CTTC CCGCA                TGTCATACAACTTGA  50 6
      NE1451 NONE
      NE1450 NONE
       ycf16 NONE
      NE1448 NONE
      NE1447 NONE
      NE1446 NONE
      NE1445 1577637 .. 1577650 -  -6.7  -2.65264   CGAGTAGTTATAGCA               CAACC AGCA GGTTG                GCAAATTTATGAAAT  53 437
      NE1444 1574565 .. 1574595 -  -9.8  -5.07275   TCATACATACAAAAA       CCCCCTTGTG AATTCCTGCCA CACAAGGGGG       TTGCTTAGGGCTCGA 100 170
        cysM NONE
      NE1442 NONE
      NE1441 NONE
      NE1440 1570700 .. 1570717 - -12.7  -3.55202   GATCCTGAAACAATA             TGGCGGC TTGC GCCGCCA              CTCCAGTGGGTTAAT  88 147
        argD 1569419 .. 1569431 -  -4.8  -3.49584   GGAAAAATACAGCAA                GCAG GGAAT CTGC                CGGGGGATAGATCTC  56 74
        argF NONE
        argG 1566805 .. 1566823 -  -2.2  -4.58395   TGGATTGCGCAAAAA             CCCTGCGC AGC GCGCTGCA             AGCCTGACCACCAGC  63 341
        metR 1563356 .. 1563376 -  -6.9  -3.55761   GATGCACTGTGGAAA            TTCCTGGAT GGT ATCCACGAA            AATTACTGTGCCAAT  61 128
        glyA 1561236 .. 1561254 -  -5.3  -2.83396   TTGAAACGAACATCA             GTTTCCA TACAC CGGAAAC             TTCGTACACAATGCC  49 4
      NE1432 1560249 .. 1560259 -  -2.4  -4.54727   CGCGTGAAATCAAAA                 TGCG ATT CGCT                 CGGGAAATCGTGGCA  63 492
      NE1430 NONE
      NE1429 1556748 .. 1556762 -  -5.6  -3.80573   TCGACTATCAGGAAA               GTGCCC AAG GCGCAC               AGTTCGTTATCAAAA  61 95
        thiD NONE
      NE1424 1554085 .. 1554101 -  -2.3  -2.96164   AGATTATTGAGAAAC              TTTTGAT TCA ATCAAAT              AATTCTGAGAAATAC  42 16
        hemL 1552713 .. 1552724 -  -2.2  -2.55104   GGCAAAATATAAACG                GCAA TCAA CTGC                 ATGGATTGAACCTTT  39 49
        vacJ 1551787 .. 1551814 - -16.4  -4.93877   CCTGATGAAACAAAA        CCGGGGCTGG-TA ATT TACCCAGCCCCGG        CAGAAATACCGTCAA 100 60
      NE1420 1549405 .. 1549422 -  -4.2   -4.3739   CATTTCTCCAGAAAA             GGTAAA ACCGGG TTTACC              GTAAGCAACCATTGT  64 41
      NE1419 1548978 .. 1548991 -  -2.3  -3.88583   TAAATTTTTCACAAA               CTTCC TGAA GGATG                TATCCGTAATCCCCT  53 56
      NE1418 1547666 .. 1547685 -  -2.1  -3.41527   GAACTCGGATTACAA            CCAGTCA TGACTC TGACCAG             CCGGATCATCGCTGT  45 411
        pilA NONE
        ftsE 1543653 .. 1543666 -  -2.3  -2.82742   ATGTTGGGATAACCA               GTTGC TCAT GCGAC                CAGCTTTCCCTGTTT  40 17
        ftsX 1542738 .. 1542751 -  -3.1   -3.4439   GATATGAATCCATAA               CCATC AGGA AATGG                CACTTTCGTGGTCGA  47 15
      NE1412 1541642 .. 1541683 - -16.7  -2.71011   ATTTTCTGCGAAGCA GGCTGCGAACAGC-GTGGAG CAA CTCAACTGCTGTTCGCAGTC ACCATCACTAGCACA  95 339
      NE1410 1539268 .. 1539281 -  -2.3  -2.74741   AGCATACGGTAATGA               CTGAG GAAC CTCTG                CAAAACTATCTGCAT  39 126
      NE1409 NONE
      NE1408 1536973 .. 1536999 -    -5  -4.09243   GACAGGTGCTCAAAA         TCATGGCAACCG ACC CGGGTGCAGTGA         TCGATTTTCAGGTAT  62 239
      NE1403 1531904 .. 1531918 -  -5.6  -3.60948   TAATAGATTCTGAAA               CTGGCA GGT TGCCCG               GGCCTGGGGTAAACA  58 181
      NE1402 NONE
        ligT NONE
        yeaZ NONE
      NE1399 NONE
      NE1398 1528433 .. 1528443 -  -8.2  -3.64703   TGCTCCGGAGTGAAA                 CGGC AAC GCCG                 TTTGAACAAATCCGG  69 459
        rkpA NONE
        rkpG NONE
      NE1387 NONE
       rkpT1 NONE
        rkpS NONE
        kpsE 1504156 .. 1504171 -  -7.6  -2.78596   GAGGGGCTGATCAGA              GATTCC CTGA GGAATC               TCTGAAAAACTACCT  59 249
       galU1 NONE
       galU1 1503024 .. 1503035 -  -2.2  -2.62614   CAAAAGGATAAAACG                CACG CTGC CATG                 GCACCTGAAAAACCA  39 143
      NE1381 NONE
      NE1380 NONE
      NE1379 1500403 .. 1500414 -  -3.6  -2.84051   GCACCTCTATCAAAC                CGGG TAAT CCCA                 CCTCTTGGCAAGACC  44 65
      NE1378 1499174 .. 1499191 -  -8.3  -4.85918   GATTAGATAACAAAA             GGCCCGC AGGA GCGGGCT              GGCGTTTGAAGTAGG  88 135
      NE1374 1497150 .. 1497170 -  -2.6  -4.42386   TTCGTATCCAGAAAA           GCACTATGA TCTT TCAT-GCGC            TTCAAGGCGATCAAA  62 8
      NE1373 1496357 .. 1496381 - -13.7  -4.58395   TTTACGTGGCAAAAA          TGCAGGACACA ATA TATGTCCTGCA          TACATTTCAGAAGAA 100 406
      NE1370 NONE
      NE1369 1490353 .. 1490376 -  -7.5  -3.88583   CAAACTCCGGATAAA          GCAG-CATGC CAAAT GCATGACTGC          CAGATTGAAAAACAA  71 285
      NE1361 NONE
      NE1360 1482371 .. 1482382 -  -3.6  -3.91412   ACGATATCGCACAAA                CACG CAAG CGCG                 CAGAGGAAATCAAAG  56 143
      NE1356 NONE
      NE1355 1480769 .. 1480783 - -11.4  -3.29511   TTCATCTTGCCAGAA               GGCAGG TTA CCTGCC               GGCACTTGATCATCG  77 156
      NE1354 1479967 .. 1479979 -  -5.5  -3.90112   CGTGGTTTAATGAAA                CTGGA TAG CCCAG                TTTCATTAAACCACG  63 125
      NE1352 1478480 .. 1478525 -   -12  -3.29861   AATTGAATAACTGAA TCTGATCTAACAGGCACTCG TCAAAT CGGGTAACTGTCAGATCAGA TCTCAACTACTACAC  82 35
      NE1350 1476502 .. 1476514 -  -3.4  -2.82015   TCGAGACCGATCATA                TCGA AATCA TCGA                ACCGACTTTACCGCT  44 19
      NE1349 1475980 .. 1476025 -   -12  -3.29861   AATTGAATAACTGAA TCTGATCTAACAGGCACTCG TCAAAT CGGGTAACTGTCAGATCAGA TCTCAACTACTACAC  82 105
      NE1346 NONE
      NE1345 1473891 .. 1473908 -  -2.7  -3.14344   TATTTTTGGTATGAA             GATGG ATACTGCA CCATC              CGACCTATAGCACGT  45 254
      NE1344 1473095 .. 1473108 -  -8.1  -3.08966   GCAAAGCGTATCGAA               CAGCC GTAA GGCTG                GCCCGTAGGGCGAGG  63 426
         udg NONE
      NE1342 NONE
      NE1341 NONE
      NE1340 NONE
      NE1339 1469411 .. 1469434 -    -9  -2.70932   TTGTGTGTGGAATCA          TGCAAATTGC AATT ACAATTTGCA           TGATTAATTAAAACT  64 116
      NE1338 NONE
      NE1337 NONE
      NE1336 1466213 .. 1466225 -  -2.6  -4.69415   AGCAATAGAAATAAA                CCGG GAACT CCAG                ATGGATGAAATGGCG  65 195
        ykvP NONE
      NE1334 NONE
        hetN NONE
        rkpI 1460916 .. 1460929 -  -9.5  -2.78996   CACTGCTACTCAAAC               CGGGC TTTG GCCCG                TATCAATGACACGAA  69 230
        ggt2 1458302 .. 1458316 -  -2.8  -3.52896   CCAGCATGGACAGAA               TGAACG CAC CGTTTA               TACCCTGCTGAGAGA  49 374
      NE1328 1449237 .. 1449247 -  -2.4  -2.78414   TGAAACACAAACTTA                 CTGC GCA GCGG                 ATCGTTGCAGCTCAT  40 69
      NE1327 1448124 .. 1448158 - -15.8  -3.87851   ATAAAAAAATCACAA     CGGACGAGCTGCTG TTCCCCG CAGCAGTTCGTCCG     CAAAAAATAGAAATA 100 67
        tldD 1446418 .. 1446429 -  -2.2  -4.70046   TACAAAACCATAAAA                CGCT TTGG AGCA                 CCCTGCATTCGGTGC  63 235
        ilvI 1444606 .. 1444616 -    -4  -4.43668   TTAACAAAGAAATAA                 TATG TCG CATA                 CTGTTATACCAGAAT  67 29
        ilvH 1444094 .. 1444115 -  -7.3   -2.8552   GCCTATCGATGAAAT           CAGAATCCG CTGT CAGATTCCG            CTAAAAAATTACAGC  56 34
        ilvC NONE
         psd NONE
        pssA 1441409 .. 1441424 -  -6.8  -3.03829   TGATTGAAATAATTA              GC-GCGC AAG GCGCAGC              AGTCGGCCAGTCAGA  57 149
       leuA1 NONE
      NE1319 1438841 .. 1438857 -  -2.3  -3.57792   TCATCCAGGTCGAAA              GTAATTT CAG AAAATAC              GCGGTCTCTTCTGCC  49 310
      NE1316 1436030 .. 1436043 -  -3.1  -3.33922   ACTTCGGGCAAAAAC               CAGAA TCAG CTCTG                CCTGGTATCAGAAGA  47 17
         ccp 1434907 .. 1434920 -  -6.7  -3.88985   AAAACCTGCCAGAAA               CAGGA ATTC TCCTG                GCAACATCACTCATA  66 32
      NE1314 NONE
      NE1313 1432390 .. 1432417 - -11.4  -4.57073   GAGTTTGCGGAAAAA        CCACTTACCCGA TTTA TCGAATAAGTGG         CTGATTTAAATGGTG  95 462
       cspD2 1431287 .. 1431313 -  -8.7  -5.26119   TTTTGAAAAAGAAAA         CCCCTGCCACT AGGGG AACAGCAGGGG         TCAATGACTACTAAT 100 456
      NE1311 NONE
        hipA 1429431 .. 1429442 -  -4.4  -3.65046   TCCTTAGGCTAATAA                CTCT ATCA AGAG                 TCCTGATCCGAGAAG  53 105
      NE1309 1428795 .. 1428806 -  -2.2  -5.14563   CCCTCTATTAAAAAA                CCAG GAAT CTGA                 CCTCGTGCTGCCTGT  73 6
      NE1308 1427705 .. 1427728 -  -5.3   -5.9218   TAGAGAATAAAAAAA         CCGCCC--AGG GTTT CCTAAGGGCGG          TCATAATTAATACGA 100 49
      NE1307 NONE
      NE1306 1426657 .. 1426677 - -12.7  -2.92463   CGGATCATTTAGAGA            TTGTAGCGT TAT ACGCTACAA            GAAGCAATTATAAAA  79 125
      NE1305 NONE
      NE1304 1426009 .. 1426038 - -10.8  -2.52623   CTTTGGCGATAACAC       CGACATGCCG GCGCCGGAAT CGGCATGTCG        CGCCTGCTTTTGAAA  70 43
      NE1302 1424100 .. 1424116 -  -6.5  -3.78953   ATCGGGACTACCAAA              CCAGAGT AAG ACGCTGG              CTCTGAAACCATACA  64 183
      NE1300 1423021 .. 1423047 - -18.2  -4.62336   ACTGCAGTCCAAAAA         GAAAAGGCCTGT TCA ACAGGCCTTTTC         AATGGAAAAACCAGG 100 42
      NE1299 NONE
      NE1298 NONE
      NE1297 NONE
      NE1296 1415286 .. 1415302 -  -3.5  -4.14739   GCACGCATCCCAAAA              CCGGGGG AAA CACGCGG              CAACCTGGCAGCCGG  60 305
        rplU NONE
        rpmA 1412465 .. 1412485 - -11.9  -5.04222   TAATCAAAGTAAAAA            GCCCCATTC AGA AAATGGGGC            TTTTCTCCAACTTGC 100 62
      NE1291 NONE
        proB 1410240 .. 1410250 -    -4  -3.49951   CAGATCGTTACAGAA                 TAAC CAG GTTA                 TCTCTGTGAATAAGT  53 7
      NE1289 NONE
        phoR 1407431 .. 1407444 -  -2.3  -4.51812   TCTGATAAGAATAAA               TACCC TTCT GGGTT                GGTCGGCCGTTTCCG  61 299
         hfq NONE
      NE1286 NONE
      NE1285 NONE
      NE1284 NONE
      NE1283 NONE
      NE1282 1402107 .. 1402132 - -13.3  -4.67048   TTATTCCAAAATAAA         GCACCGCACTG TGAA CAGCACGGTGC          ATGAGTATCCTTTTT 100 198
        purA 1400660 .. 1400673 -  -5.3  -3.69327   CAGCCAGGAAAAAAT               GGAAT GAGA ATTCC                GAGGAGCTTTATCAG  58 125
      NE1277 1394292 .. 1394316 - -15.1  -2.77167   TAATAACTGGAACCA          TCGTCGACAAC GGT GTTGCCGACGA          GCCATACATTCATAG  93 46
      NE1275 1392251 .. 1392269 -  -3.9  -3.35046   GCATTTTCGCAAATA            CTGTATGG CGTG CCATAC-G             ATCAATGGCCAGGGA  49 351
      NE1273 1390042 .. 1390060 -    -3  -4.65895   CGGGTTACGCAAAAA             GGACGGTG TGC CACTGTTC             CTAATACAAACATCA  65 354
      NE1269 1387853 .. 1387865 -  -3.3  -2.95388   CAGCGAAGGGAGAGA                GCTCA GAT TGCGC                AGTTGAGTGCCGAGT  45 53
      NE1268 1387325 .. 1387361 - -16.9  -4.03751   AAAATAAAATGTAAA    CAAAACAAACAAAAGGG CGT CCATTTTGTTTGTTTTG    TGGCATGAATTGAAT 100 216
      NE1266 NONE
      NE1265 1385247 .. 1385259 -  -3.4  -3.09234   AGAAACTCGATCGAA                GTTC TGAGT GAAC                CAACGCGCCAATACG  45 316
      NE1264 1383741 .. 1383757 - -13.7    -5.252   GAGCGTCATAAAAAA              GCCGCAG AAT CTGCGGC              CTTCATGGTGTTTGC 100 236
      NE1259 1378647 .. 1378658 -  -7.2  -3.03771   GCATACGTCGGAACA                CGGC TAAC GCCG                 CTTCCGACTTATGAG  57 42
      NE1258 1377360 .. 1377376 -  -5.1  -2.62184   GTGGCCTTCATAGTA              TCTCCCT CAT AGGTAGA              CATCCCCAAGGAATT  47 197
      NE1257 NONE
      NE1256 NONE
      NE1255 1372948 .. 1372974 -  -2.8  -3.45023   CGATTACCACCAGAA         GTTCGAGCAGTG TTA CACCGCGCTCAC         TGTTTATCCCAATTG  47 22
      NE1254 NONE
      NE1253 NONE
      NE1252 1371284 .. 1371309 -  -3.3  -3.06569   CGAATTCCTGAAAAG         CCGATATTATG ATGA CATAATTCCAG          TGCGATAGGATAGTC  45 252
        pilJ NONE
      NE1250 1363749 .. 1363764 - -10.4  -2.53449   ATATGCTGAGAAGAG              CGGCAG TATG CTGCCG               ATTGTTTTTCACAAA  70 191
      NE1247 NONE
      NE1246 NONE
      NE1245 NONE
      NE1244 NONE
      NE1243 NONE
      NE1242 NONE
      NE1241 1356979 .. 1356992 -  -3.1  -3.76224   GTGCGATTCATCAAA               TCCTG TTCT CAAGA                CAAAGCAATCAGCTC  52 39
       Ptgs1 1355186 .. 1355200 -    -5  -4.07885   GACGCTCCTTTAAAA               GGATAA AAT TCATCC               AGTTCCCGGATTACT  64 59
       ALOX5 NONE
      NE1238 1350319 .. 1350335 - -10.1  -2.87319   GCGAAGCGATGAAAT              GGCCGTC GTC GACAGCC              GGTTCCGTGTTTACG  68 274
      NE1235 NONE
      NE1234 NONE
      NE1233 NONE
      NE1232 1340768 .. 1340782 -  -4.2  -3.64599   GGACGATACTTCAAA               GCCAGT CTG ATTGGC               AAGAATTTTCTCTCT  53 92
      NE1231 NONE
      NE1230 NONE
        prfB 1337313 .. 1337329 -  -2.1  -2.74192   TATCCTGGAATATCA              GCCCGTA CCC TCCGTGC              TTTGCCAGCAGGTGA  39 45
      NE1228 1335624 .. 1335644 -  -8.3  -2.79983   GCATATAAGATATTA            CTTGGAGAA GAT TACTCCAAG            GATACAGATAGAGAA  60 418
      NE1226 1333937 .. 1333953 -  -3.7  -3.94067   GACTACAGACAATAA              GGGAAAT CTT ATTTACC              GATAGCTGACGCGTG  56 21
      NE1223 1331923 .. 1331948 - -10.4  -3.06696   TTTTTCCTGAATATA         TTCCGGGCTC AGAATA GAGCCCGGAG          AACTTCTTCCTGCAA  73 76
      NE1222 1330860 .. 1330874 -   -10  -2.57244   TCATTGAGTAAGTCA               GCCGAT GTG ATCGGC               GTTTTGGTGGTATAC  67 221
      NE1219 1327358 .. 1327374 -  -5.1  -3.34013   GATGTCGTGAAGGAA              CTGCG CCGTTAT CGCAG              CGGGTATCTGGGTAT  54 442
      NE1216 1323535 .. 1323552 -  -6.9   -4.4009   CCGTACTGGATAAAA             TCCTGGC CAAG GCCGGGA              ATGATCATCAATGAA  77 55
      NE1206 1310285 .. 1310299 -  -2.2  -4.02093   CATACAAGATAACAA               TAATAA TTA TCATTA               ACAACTGAAATGCAC  55 67
      NE1205 1307658 .. 1307690 -  -2.8  -3.03635   GAAAGTTCTTGAACA     GCACCC-CAATCGCTA TCG TA-CGATTGCAGGAGC     AGCTCAAAATGCAAA  43 292
      NE1201 1302673 .. 1302692 -  -6.4  -3.37755   ATACAGTTTGAAATA            CAGGTTGT TACA ACTACCTG             GTGATTCAGAACTTG  59 55
      NE1200 1301825 .. 1301845 - -14.1  -3.11812   AGCCATATTATTCAA            TAGCCCGAT TAT ATCGGGCTA            TTGGGATACTACGAT  85 230
      NE1199 1300937 .. 1300951 -  -4.3  -4.11216   TGGTCATTGCCAAAA               GTTCA CTGTC TGAAC               ACTGGTTCATGTATG  62 391
      NE1197 1299265 .. 1299278 -  -8.1  -2.64099   GCTGCGCAGCAGAAT               CACGG CGAA CCGTG                CCCGTAAAAATCATC  61 11
      NE1196 NONE
      NE1195 NONE
      NE1194 1296442 .. 1296498 -  -6.6  -3.69364   ACTCAAGAGATACAA CGAGGTGAATCATCTGTGATGACTGAC GCAA GTCAGGCATCACTTGCGATCC-CCTCA CAGCCGGGCTGGCCA  64 1
      NE1192 NONE
      NE1191 NONE
        fpvA 1289467 .. 1289478 -  -7.2   -3.3573   CAAAGCACGGCAGAA                GGCG TAGC CGCC                 CAGCAAGGCTGGTGG  61 119
      NE1189 NONE
         lnt NONE
        glyQ NONE
        glyS NONE
      NE1185 1283575 .. 1283594 -  -4.9  -2.79312   AAACCGGCCATTACA            CTGCCTC TACTTC GAGGCTG             TCTGCCACTGCTGAC  49 1
        nlaB 1282733 .. 1282757 -  -3.6  -4.08651   ATGTCAATCAAATAA          TACTCTCTGC CTGTT GCAGAAAACA          GATTATTTCAATTCG  59 110
      NE1183 1280105 .. 1280129 -    -5  -4.09864   ATTGAGTGGCCAAAA         TATGGCCTCGC TCCA GCGGGGC-ATA          TTGGCCGCCGGAGCG  64 100
      NE1182 NONE
      NE1181 1279034 .. 1279049 -  -7.6  -4.08689   CAGTCAAGAACGAAA              GAGTAG TGAC CTACTC               TTCTGGTGGAAGCAC  73 349
      NE1179 1278452 .. 1278479 - -13.5  -3.96148   TTTTTCTATGATAAA        CATCCGGGCTC TGTTCT GAGCCCGGATA         TTCGTTTTAAGGAAA  95 32
      NE1178 1276872 .. 1276892 -  -3.3  -3.16668   GAACAGGCGGAGCAA            TGCTTCA GGAATAT CGAAGCA            GCACTCGATCAGGCA  47 380
       exbB2 1271063 .. 1271105 -    -7  -2.71325   GTACCGATAAATCCA CCACCACCGGTCA-CCAGGG AGCAA CCCCGGCTGGCCGGC-ATGG ATTCAGCCAAAAAAA  55 92
        dfrA 1270015 .. 1270028 -  -8.1  -2.85147   CGCAAGTAACAGAAC               CCTGC AGAT GCAGG                CTGACCGCTGCCACT  62 54
        vacJ 1269228 .. 1269244 -  -2.2  -3.21099   TATATGACAAAATTA              CAACAC TCAAG GTGCCG              AATCTGTTTTTTCAG  43 15
      NE1168 NONE
      NE1167 1266183 .. 1266201 -  -3.7  -3.36878   GTCAGCCAGGTACAA             CGACTGG TCAGC CCTGCCG             AAATGGGGGAATTGT  49 196
      NE1165 1264145 .. 1264156 -    -3  -4.19817   TCCATCTACTGAAAA                CATT TATC AATG                 CTACTGCTTACGACG  60 183
      NE1151 1249421 .. 1249432 -  -2.2  -3.82202   CAGCCGGAAATATAA                TCCG GCCG CAGA                 CCTGCCTCATGACGA  50 86
        ribF NONE
        ileS 1245602 .. 1245616 -  -4.2  -4.23892   GGTAATCAGGCAAAA               CGACGA TAT TCACCG               GAACCTGCCAAATTG  64 1
        lspA 1245033 .. 1245043 -  -2.4  -3.66666   TCCAAAAGCGGGAAA                 CAGC CTT GCAG                 AATCTGACAGATTGA  50 49
      NE1147 1243840 .. 1243854 -  -6.4  -3.14344   CACCCTTCTCAGGAA               GAACTG AAA CAGCTC               ATGCAGCAGGCTGGT  54 179
        leuS NONE
        rlpB NONE
        holA NONE
      NE1136 1231947 .. 1231962 - -11.8    -5.626   TACCGGATAAAAAAA              CCGCCC GAAA GGGCGG               TTAGAATATTCGAAT 100 373
      NE1133 1230902 .. 1230916 -  -2.7  -2.74523   CGATCGTCAACATTA               CCGGC AGTGA GCCGC               AGACGGATCAGTTCA  41 33
      NE1132 NONE
      NE1122 1215114 .. 1215128 -   -10  -2.96899   CGGGAATGAATGACA               CCGGAT GTT ATCCGG               TATAGGGACTCAGGA  70 35
      NE1121 NONE
      NE1120 1214278 .. 1214297 -  -3.6  -3.68359   TGTTTAAAATCAGAA            CATACAAA CATC CTCGTATG             GCGTGATCAATTACC  54 65
      NE1119 1213932 .. 1213963 - -10.9  -2.73799   GTGAGAAAGAACTGA      CGGGCAG-AGCCAC AATCA GTGGTTGCTGCCCG      ATAAAGATGAGATGA  73 48
      NE1113 NONE
      NE1112 NONE
      NE1111 1200868 .. 1200881 -  -3.9  -3.68988   GGGCATTGAATAGAA               TTCAA CGAT TTGAA                CCTACCCATATCAGT  54 36
      NE1104 NONE
      NE1103 1195683 .. 1195699 -  -7.3  -4.12902   GAATCATCCTCAAAA              CAGCTTC TTG GAAGCTA              TTATGCCTTTGTCGT  71 26
      NE1099 NONE
      NE1098 NONE
      NE1097 1189323 .. 1189343 -    -4  -3.36991   CAGGATGTGGAAAGA            TATGCCAC GCTCT GTGGGATA            ACCAGCGAAAGCGAA  51 134
      NE1096 NONE
      NE1095 1187298 .. 1187323 -  -3.9  -3.53444   GGATTGCCGGGCAAA         GC-GGCTGAGCG CAT CGATCAGCGAGC         CGGCTGGAATATCAT  51 349
      NE1091 NONE
      NE1090 1182022 .. 1182035 -  -3.1  -3.77484   CAGGAAAAGTTGAAA               GGATT TGAA AACCC                GCATCTTCTCTTATG  52 80
      NE1089 1179495 .. 1179515 -  -3.9  -4.08394   ACACCCTGGTGAAAA            TAGTCGGCA GTT TACCGGCCA            TTAGAAAGCGATGTA  59 41
      NE1088 1176921 .. 1176939 - -12.4  -3.01712   GTTCTGCCTGTAATA             CCACCAGC ATG GCCGGTGG             CTTGTTTCCATAGGT  80 40
        fpvA 1174094 .. 1174104 -  -5.4  -2.80816   TTTCCAGCCATTACA                 CTCA CCT TGAG                 CGCCTCTGACCAAGC  50 171
      NE1086 NONE
      NE1085 NONE
      NE1084 NONE
      NE1083 1169949 .. 1169976 -  -2.7  -2.82156   GCACAAGCAATACGA        GCGGACAGCAAT CCGAT ACTGCTG-CAGC        AAGCCAGCAGTTTTT  42 39
      NE1082 NONE
      NE1081 NONE
      NE1080 1165192 .. 1165206 -  -2.8  -3.44844   ATCAGATAATATTAA               TGAGAA TAG TTCGCA               TTCTATAAGATGTAC  47 89
      NE1079 NONE
      NE1078 1163609 .. 1163619 -  -2.4  -3.59946   CTGTTAACGATATAA                 GCTC TTC GGGC                 CCACTATCACCCAGA  47 3
      NE1077 NONE
      NE1076 NONE
      NE1075 NONE
      NE1074 1161734 .. 1161761 -  -5.6  -2.52234   ATAAAGCGTAGGAAT        GGACAC-GCCAAA GTT CTTGGCCACGTCC        CTGGGCGGAACGCCG  49 218
      NE1072 1158605 .. 1158629 -  -5.9   -5.0916   GTGCGAACACAAAAA          TAAAATGAGAA CGA TTCTTATTTTA          TAAGGTAAGGTGCCC  80 256
      NE1071 1158058 .. 1158068 -  -2.4  -2.67613   CATGAATGAATCAAT                 CCAG CAT CAGG                 CAAGCGACAAAGGCT  39 10
      NE1070 1156995 .. 1157015 -    -4  -4.61566   CTCCAAACTATAAAA            GTCAGACT AGATA AGTCTGAG            TTCTATCCAAGAGCG  69 87
      NE1065 NONE
      NE1064 1154026 .. 1154054 -   -11  -2.63301   GATAGCGGCACACCA        GATGCAGCGGCG AATTG CGCCAGTGCATC        GCCGAGCTGGCTGGC  73 414
      NE1061 1150712 .. 1150726 -  -2.1  -4.15044   TTTCTGTCCAATAAA              CGGCTG TATC CAGC-G               AATGATTTTCATTGA  55 160
      NE1058 1146720 .. 1146731 -  -2.2  -2.57344   TACGTTGCTGATAAT                CAGC TGCG ACTG                 CCCCGACGTCGTGAC  39 13
      NE1057 NONE
        lolD 1144375 .. 1144389 -  -2.8  -3.69836   ATAATTAAGCCTAAA               GAGGTA GAT TATCTC               AGTATTAGTTTGAGC  51 307
        pyrG 1131424 .. 1131439 -  -2.5  -2.95896   TTATTACGTATAAAC              TCCGC TTTTTC GCAGA               TTTTTGCCTTGAACT  42 107
         eno NONE
      NE1043 1129479 .. 1129513 -   -10  -2.95204   TTACCCGGAAAGAAT     CTGCGAAATGCGTCAT ATC ATGACACACAGCGCAG     TGCTATTTATTTTCA  70 28
      NE1042 1129181 .. 1129193 -  -9.1  -3.24456   ATAGACGATTATCAA                CCAGG AAT CCTGG                AGCAGGTCTCATTTA  68 34
      NE1041 1127918 .. 1127934 -  -3.5  -4.25104   GGCTCTGTATGAAAA              CGGGCTG TTG CTGCCAG              TAGTCCCATCCCTGC  62 520
       mltB2 1120263 .. 1120279 -  -2.9   -3.5393   AGCATGCCCGTGAAA              TCGCCCT GGA AGAGCTA              CAGGAGAATGCTCAC  49 174
      NE1026 1113611 .. 1113642 -  -2.4  -3.20808   TGTAGCAGAAGAAAC      CGAGA-AAAAGCCAA TAA TCATCTTTTCTCTCG      AACTGCTGGCCAAAA  43 95
      NE1025 NONE
      NE1024 1111525 .. 1111545 -  -4.7  -4.31587   CGGGAAAAAGAACAA            CTGACGATC ATC GATGATCAG            ATCGGGGCGCCTACC  67 393
        coxB 1103790 .. 1103804 -  -2.8  -4.21319   AGCAATCGGAATAAA               TCAGTT CTT ACCTGA               GCTCTGCTCAACAAG  60 11
        coxA 1102064 .. 1102084 -  -6.9  -4.08706   CTGTTAGGATATAAA            CGGCTATCA CCA TGATAACCA            GAATCAATGCAGTTC  71 99
        ctaG NONE
      NE1014 1101264 .. 1101274 -  -3.2  -3.20723   TCGTTATTAACTTAA                 CCTG TTA CAAG                 CTTGACTACTGACAA  45 11
        coxC NONE
      NE1012 NONE
      NE1011 1098928 .. 1098944 -  -8.7  -2.71263   AATCTTTTCTAATGA              CAGGCAA GTG CTGCCTG              TTTTTATATTACGTT  61 88
        ctaB 1098014 .. 1098025 -  -4.4  -5.02323   GTATCAGAAATAAAA                GTAG TGAT CTAC                 CAGCAATGCTGTAAA  76 2
        pilH NONE
        pilI NONE
        argB 1093540 .. 1093552 -  -3.4  -4.20531   CACAGGCACTCAAAA                CACT GCGAT AGTG                ATCTACGTCAAGTTG  62 249
       acnA1 1088712 .. 1088733 -  -7.3   -3.7282   GGATCTCAGGAACAA           GGTTACGAT CCTG ATCGTGACC            CACAATATGCAACAG  66 349
      NE0998 1085662 .. 1085679 - -12.7  -4.98522   AACGTCATACAAAAA             CCGCCCT TGAA AGGGCGG              TTTTTGCAGCATCTC 100 100
      NE0981 1066712 .. 1066741 -  -5.2  -4.02911   CGGAAAGAAACAGAA       TCCAGCAATCAAT CCAAT ACTGATTG-TGGA       ATAACGATCAGGCAA  64 66
      NE0980 NONE
      NE0979 1064826 .. 1064848 -  -4.8  -3.65351   GGATTGGTATTGAAA           CAGGATGATC AGC GATCACCACG           TGCACGAATGGCGAC  56 11
      NE0978 1062227 .. 1062246 -  -7.2  -3.81488   CGGTTTGAAACAGAA            CACATACC TGTT GGTATATG             CCGGGATAACGCTAA  66 37
      NE0977 NONE
      NE0976 1058647 .. 1058661 -    -5   -4.1899   GCATTGCAGGCAAAA               TCGTGA TGA TCACAA               GAAGCACGACGAAGG  64 239
      NE0975 NONE
      NE0974 1057802 .. 1057819 -  -7.7  -3.29649   AGTTCAGCACATTAA             CTGCGCT TATC AACGCAG              GATTACGCCAGGCGA  62 98
      NE0970 NONE
      NE0969 1053979 .. 1053998 -    -5  -3.94634   TACCAGGGTAAATAA            CTTTATCC ATCA GGATTAAG             ACTCAACAAACAGTA  61 8
        coaD NONE
        fdx1 1053155 .. 1053182 -  -4.1  -4.14472   GGAAGATCTGGAAAA        TGCCATCGCAG AAGGCG CCACGATGGTA         AGAATAGGCACCGCG  60 63
        pilT NONE
        pilU 1049989 .. 1050001 -  -5.5  -3.25204   TTATCGTCAAACAGA                TGCAC CCT GCGCA                ATTACCCACTTTGAA  52 166
        hao2 NONE
      NE0961 NONE
       cycA3 NONE
       cycX3 1044381 .. 1044412 -  -5.8   -4.7219   CATACTAATATAAAA      CCCGCGAAGCCT AAAAATAG AACCTCCGCGGG       TCTCAGTGTACATCA  74 72
        thrS NONE
        infC 1041579 .. 1041598 -  -3.6  -4.67607   CTCGTAATAAACAAA            CAACATTG CAAA CAATCTTG             TACCAAAACAATAAA  67 48
        rpmI NONE
        rplT 1040870 .. 1040900 - -10.5  -5.28176   TTCATTCATAAAAAA      GGGAGGTCGAGCCA ATAA TTGCT-GACCTCCC       TTGGTAAACTTGTAC 100 53
        pheS NONE
        pheT 1037440 .. 1037454 -  -5.6  -2.85838   AACCAACACTAATTA               GCTACG TAG CGTTGC               ACCAAATTTTCGTTC  50 8
        ihfA NONE
      NE0951 1036386 .. 1036396 -  -5.4  -4.14511   AAGCCCACCTTAAAA                 CGAT CAA ATCG                 TTTATGGTAAGAATA  66 337
        surE NONE
      NE0949 1034691 .. 1034707 -  -2.3   -3.1676   ATAGACGCATGAACA              TTGAG TATTTGG CTCAA              TACCACGAATATGAT  43 117
      NE0948 1033316 .. 1033332 -  -3.7  -3.39521   CCTATGAAAATGTAA              GCACT TTACTTC AGTGC              ACACTGGGAGACAGC  49 410
       amoC1 1030631 .. 1030651 -    -4  -2.94099   TGCCTGGAGTACATA            CCAGATTA AGCTA CAATCCGG            TTATTCAGAATTTCT  47 10
       amoA1 NONE
       amoB1 1028305 .. 1028340 - -16.2  -5.06816   ACTGTGTAATAAAAA    CCGGTACACCTCTGCC TTAC GACAGTGATGTACCGG     TATCTTTCAACTGAT 100 63
      NE0942 1027567 .. 1027588 -  -5.2  -2.53581   CACATCGCTAACGCA           GGATGATC CAGTTT AATCATCC            TGAGATTTGAACCAG  47 16
      NE0941 1026506 .. 1026525 -  -3.6  -2.82491   CATATATGCACGAGA            GTCAGTTA CGGC TAACTGAT             ACGATCTTCACTGTC  44 440
      NE0940 1025764 .. 1025774 -  -6.8  -2.72511   TTTATGGCTTTAAAT                 GTCG ATT CGAC                 CTAGAGTACAAGATT  55 125
      NE0939 1024253 .. 1024269 -  -4.4  -3.34239   GATATTGATAGAAGA             TG-GCCC GGAA GGGCGCA              AAATATTGGCACTTG  51 309
      NE0935 NONE
      NE0934 1020891 .. 1020919 - -12.4  -3.55622   CTCAACCCCTCCAAA        TCCCGGGCGGAT TGTCC ACCCGTCCGGGA        TTCTTCTTGTTTATC  88 156
      NE0930 NONE
      NE0929 1011522 .. 1011547 -  -4.8  -5.72622   GGCAGAAATAAAAAA         GTGGGGATATA CTTGT TA-ACCCCCAC         TCAATAAATGGGTAA  89 499
        pan1 NONE
      NE0926 NONE
      NE0925 NONE
        aniA 1007699 .. 1007719 -  -3.9  -4.41616   ATTCCTGCAAAGAAA            CGCACAG TGGTCAT CAGTGCG            GCAGGCGATCGCCGT  65 516
      NE0921 1001923 .. 1001933 -  -5.4  -3.96624   GATCGTCACGACAAA                 GGAT CAG ATCC                 ATGAAGGTGTAGTGC  63 452
      NE0912  994392 ..  994412 - -10.5  -5.75342   TGTGGGCAAAAAAAA            TCTGACTCA TAT CGAGTCAGA            TCGTATATTAATTCT 100 135
        speC  990785 ..  990815 -  -6.8  -3.96148   TGGGTTGATCAGAAA       TGGCGGCAGATC AGTATGA GAATTGCCGCCA       TTTCCACAGTAATAG  68 55
        ftsH  986235 ..  986246 -    -3  -4.21303   AAAAATAATCAGAAA                GATT TGTA AATC                 AACAAGCTTTCACAC  60 470
      NE0904 NONE
      NE0903  984059 ..  984094 -  -5.5  -4.67256   GAATAAAGTACAAAA    GGATGTCGGT-CAG GAAGTTCAA CTGCACCGGCATCC    TGAATGGACTGATGA  74 141
      NE0901 NONE
      NE0900  978875 ..  978892 -  -2.8  -3.52472   ATACCGGCAAACGAA             GTAAAA ATCTGA TTTTAC              TGCCAGCCGGTAACT  49 22
      NE0898  976603 ..  976613 -    -4  -2.75064   GTTTTCATCTAATTA                 CTTA CTA TAAG                 TCATGGAAAAAAAAG  45 81
         efp  975556 ..  975566 -  -4.6   -4.0274   GCCAGCAGGAAATAA                 GCGA CTC CCGC                 GATTACGGGTCATCA  61 497
      NE0894  973111 ..  973124 -  -2.3  -4.75219   CAAGGATGAACAAAA               GACGG ATGA CCCTC                ATTTATCCCAGCAAA  68 500
      NE0886  967749 ..  967770 -  -5.2  -3.64049   GCAATAATCTGTAAA           GCAGATCA GAAAGA TAATCTGC            CTTCCTCTTTCTATA  56 69
         ogt  966812 ..  966828 -  -3.6  -4.29326   TTGAAATGGAACAAA              TGCTGG TTGTG CCAGCG              GAATCGTTTGACCCG  62 324
      NE0880  959487 ..  959502 -  -3.9  -3.65485   ACAGTATAAATAATA              CGGCC AGGCGA AGCCG               ACAAAGTTAGTTTTG  51 55
      NE0878  957410 ..  957427 -  -4.1  -2.79796   TGCGATTGCAGCAGA             CATCCAT TTCG ATGGCTG              TCAGATGCGCCGGGA  43 349
        purE NONE
        purK  947016 ..  947029 -  -2.4  -3.25786   CAGATCAGAATTGAA               GATC CTGCCT GATC                CGTGCAGTCTGCTGC  43 1
        hemH  945914 ..  945949 -    -4  -3.63589   GAAAATATCGGCAAA    TTCGCCCGT-GCTCTGA AAA TCAGGACGATAGGCGAA    CTGGTTGAAACACGG  53 164
         bfr  942499 ..  942514 -    -9  -2.90227   TTCGAAGGATTAAAT              CTGGCT CTGT AGCCAG               TTCTGAGTTCCGATA  65 4
      NE0862  941301 ..  941313 -  -6.9  -2.64155   CCGGCGGCAAACGTA                CCGGG AAG CCCGA                TTTATGGAATGCCGA  52 228
        cysB  930474 ..  930488 -  -4.3  -3.74916   AATATAAAATTATAA               GGATA TGAGC TATCC               TAACTCCCGATCAGA  56 245
        yvgR NONE
        yvgQ  926514 ..  926549 - -12.1  -3.69069   GTAATCCGAATATAA    CCTGATGATCATC TCGACTGGTG GATGATCATCAGG     TATTGATAAGAGGCT  93 91
      NE0850 NONE
      NE0849 NONE
      NE0848  923360 ..  923378 -  -5.2  -3.41134   ATACTGATGAATCAA             TGTCACCA GAT CGGTGTCA             GTGGTCGTTTTTCCA  54 68
      NE0847 NONE
      NE0846  921386 ..  921409 - -13.8  -2.78891   ACCCTAATCTAAGTA          GCGCCCGGTC ACCA GACCGGGCGA           GGATTGAAACACATC  84 255
        merT NONE
        merP NONE
        merC NONE
        merA NONE
        merD  916121 ..  916146 -  -9.7  -3.90112   TGCTCCCCAATGAAA         GCGCCGG-CGGT CGT ACCGGCCAGCAC         AGCGGCGAGAATCGG  80 133
      NE0837  914923 ..  914955 -  -2.8  -3.34398   TGGTGCCTCTAAACA     CGAAAGTGTCAGGAA GAAA TTTATGAC-CTTTCG      CCGCAGGTGTCAAGA  47 108
        tnpR  914335 ..  914347 -  -5.5  -3.11634   GCGGACAGTATGGAA                CGACG AGG CATCG                CTATTGATCCAATCT  52 26
        tnpA  911156 ..  911169 -  -2.3  -2.96695   GTGGGCAGGAAATCA               TGCGG CTGA CCGAA                GGCGATCCACTCACG  41 232
      NE0829 NONE
      NE0828 NONE
      NE0827 NONE
      NE0826 NONE
      NE0825  896609 ..  896619 -  -6.8  -4.17608   TGCACCGAAAAAAGA                 TGCC GAG GGCA                 AAATCCAGTCCGGTG  72 302
      NE0822 NONE
      NE0821 NONE
      NE0820  891915 ..  891925 -  -2.4  -2.52464   TTTGCCTTGAACTGA                 CTGC CTC GCTG                 ACGTTTTTCAGAGGT  39 60
      NE0819 NONE
      NE0818  890331 ..  890342 -  -4.4  -3.02263   AGACGTTTGGCAATA                TCAG AATC CTGA                 ATCAGTCCGGGATGT  47 27
      NE0817  888928 ..  888953 -  -2.5  -2.71144   TATTGTTGTGAACGA         GGTCACGAT ACGAGTAG ATCGCGCCC          GTTTGAATGGATATC  39 316
      NE0816  886592 ..  886612 -  -2.6  -3.48276   CGTTTGCTCAGACAA           CAGCATCAA AACA TCG-TGCTG            ACGGAAAATGCTACC  49 10
      NE0814  884814 ..  884826 -  -3.4  -2.86553   AGAATGATTAATAAT                GAGA AGCAA TCTC                GTTGATGATGCTAAT  44 134
      NE0807  875927 ..  875955 -  -4.5  -4.26202   ATACGCAGGAAGAAA        CCCGAGAGCAATT CAA ATCTGCTCTGGAG        CAGTTTTCTGCTGCT  64 508
      NE0797  866680 ..  866695 -    -9  -3.08776   AAGTTTTCAAAATCA              TCCAGG AGAG CCTGGA               TTTCACCCGAGTTCA  66 211
      NE0792  860953 ..  860976 -  -2.4  -3.23855   GTTGGTAAAAAGAAG          GCCGCCAA GTCGATCA TTGACAGC           TATCCTTGTTTCCAT  43 15
      NE0787  854946 ..  854956 -  -6.8  -2.56095   TGTAGATGTAAGGCA                 GGCT ATC AGCC                 GGTTGAATACTCAAC  52 358
        uvrB  851371 ..  851382 -  -4.4  -3.14132   TCCGGTTCTGATCAA                CTGA CCGG TCAG                 GCTTTTTTCACACTC  49 435
        sufI  847480 ..  847501 -  -2.8  -4.08216   GCATGGTGGCCAAAA           GCCGTGGG ATTATG CCGCCGGC            TGTCTGATTCTCGAA  58 345
      NE0779 NONE
        argA NONE
        TGL2 NONE
      NE0776  841815 ..  841846 -  -5.2  -2.56271   TTCTCACGAGAACAG      CATGGGCA-GCAGAT GAA ATCTGCCTTTCCATG      AGTCGATCATCAGGA  47 35
      NE0773  837135 ..  837153 -    -6  -3.55304   ACAGGTAACAAGCAA             TTTCGTCT GTC AGACGTAA             AGAGCAGATACCTGG  58 463
      NE0758  820784 ..  820799 -  -5.4  -2.57132   GCCGTGTGTCAGAAT              CGCAAA TTGA CTTGCG               CGACATAGTTGCGGC  49 3
      NE0757 NONE
      NE0756 NONE
      NE0755  815517 ..  815531 -  -4.9  -2.73364   GCGCCAGGGCAATCA               GCCAG ACGAG CCGGC               TGGGTTTGAATCCGG  47 121
      NE0754  814705 ..  814752 -  -7.9  -4.46212   TCTTGCACTAGAAAA GAAAACTCGTATTGTAAAAGC TCTCAC ACCGTCACGATACGAGTTTTC AATGCCCCGTTAACT  79 365
      NE0752  813662 ..  813675 -  -6.7  -4.15222   AGGGGTCGCAAGAAA               TCGCT GAAC AGCGA                ACAGGTTGCGGAATT  72 315
      NE0749  811208 ..  811222 -  -3.4  -3.32844   CGTTCGACCGTACAA               CGCGCC ACA GTCACG               CCTTCACGTTGCAAT  49 258
      NE0745 NONE
      NE0744  804868 ..  804886 -  -8.1  -2.79291   AAATGCGAGCAATCA            GGCCGGCC TTCA GGCC-GCC             GGCATCCGAGGTGTA  62 350
      NE0737  798250 ..  798262 -  -9.1   -3.2534   AGGATTACAAGTCAA                GCGGT AAA ACCGC                TTCCGTTATTTATAC  68 90
        selD NONE
        ybbB  793025 ..  793069 -  -6.4   -4.1891   TCGGGTGAATACAAA CCTGGGCAACCTCTGCGGGAA TTTA TTTCCGCAGAGGTTGTTT-GG CTGTGACCAGATGTG  69 84
      NE0729 NONE
      NE0728  787774 ..  787800 -  -2.8  -5.06414   TTGGGTGAAGAAAAA         TTGATCCCCCTC AGA GCAGGGGAACAC         GCTCGCTGGAAACTG  72 74
      NE0725  784679 ..  784699 - -11.9  -2.94099   CCTGTCCAGCAGATA            CCGGATCAG AGC CTGATCCAG            TTCCGCCAGGGTTTG  78 118
      NE0724  782587 ..  782600 -  -5.3   -3.0395   ACACACGTTCGAACA               GGTTT ACCG AAACC                GGGGGCAGTATGGCT  50 457
      NE0722  777571 ..  777587 -  -2.1  -4.59773   TTTTACCGGCAAAAA              GCGGGGA GCG TCAGCGC              AAGCTGGCCGGTTTG  66 461
      NE0720 NONE
      NE0719  774467 ..  774480 -  -2.5  -4.44608   CTGAGTTAAAAAGAA               TTTAA TAAA TTAAA                TATCGCGATCTTCTG  61 235
      NE0718  773762 ..  773781 -  -3.4  -2.67958   TAACATCTAAATTCA            CCGGTGCG CCGC CGCAGCGC             GTAGCGCGGAGGTGT  43 64
      NE0717  772921 ..  772934 -  -5.3  -3.01712   TTCGTCGCCTGAAGA               GATTC AGAA GAATC                TTCTCTCGCTTTGAC  50 204
      NE0711  769561 ..  769572 -    -3   -3.5125   TTCTGAATTAAAAAC                TTCA TGAA TGAA                 ATATCGCAATCTTCT  49 236
      NE0710  768968 ..  768987 -    -7   -3.3482   TAACGTTTGAATTAA            GGAGCGCC GTTA GGCGTCCC             GCTTGAATGATTGGT  61 2
      NE0709 NONE
      NE0708  767558 ..  767582 -  -2.7  -2.55668   CACGCCTACAGCAAG          CGCAAGAGCTC GCC GCGCCATTGCA          GGGTAGGGCGTCACT  40 80
      NE0707  767023 ..  767038 -    -4  -3.05384   TGTCTGTCTATTGAA              CATTGGC TTT GCCA-TG              GTGAAGTTGTCAGTA  47 35
      NE0706  766515 ..  766527 -    -2  -2.52795   AATGTCTGGAATCGA                TTCA TGGGT TGAA                ATTTTGGGAAGGTGG  39 14
      NE0705  764376 ..  764403 -  -5.5  -2.86539   TCGAACCCACAATGA        GGGTGGCTGCT GCGAGG AGCAGCCACAG         CGTATGCAGGAGGAC  50 48
      NE0704  763606 ..  763639 -  -8.9  -3.16039   AACTATCCTTATCAA     TAAACTACCCCGTTG CTTG CGGCAGGGTAGTTTA      TTTTTCTGCTATTGG  68 34
      NE0703 NONE
      NE0702  762671 ..  762691 -  -2.5  -5.06414   CCGCCGGAAGAAAAA            CAGGAATTC AGG GAGTTCCTC            GATAAACTGGGCTAC  74 175
        coxB NONE
       coxA2 NONE
      NE0682 NONE
      NE0681  740385 ..  740418 - -10.3  -3.66401   GGCATAAAGTAAAGA     CTGCAGTGATCTGCC GGAT GGTGGATCACTGCAA      GTTTCAGGTATTGAT  83 29
      NE0676 NONE
        glcD NONE
        glcE NONE
        glcf  731655 ..  731665 -    -4  -3.35015   CGAACCATCGCATAA                 CAAA CGG TTTG                 TCGGGTTAATGGATC  49 146
      NE0670 NONE
      NE0669 NONE
      NE0668 NONE
      NE0667 NONE
      NE0666 NONE
      NE0665  720174 ..  720198 -  -2.1  -3.73775   CTCACTGGCAGGAAA         TTCCTGG-GC AGATCA GCTCCAGGAT          CAATGACTTTTGTTA  50 165
      NE0658 NONE
      NE0657 NONE
        amiB  710808 ..  710820 -  -2.6  -4.26076   TGATTCTGATGAAAA                GCCG CTTGC CAGC                CGGATTTTTACTGCC  58 216
      NE0650  705073 ..  705086 -  -3.1  -4.54047   CTATGCCACACAAAA               CCGTCA GGA TG-CGG               TCAAGAAGCTGGTCA  65 378
      NE0648 NONE
       hisC1 NONE
        hisB  702141 ..  702151 -  -2.4  -2.62184   GTTTTGTCTACAGCA                 CGCC TTT GGTG                 GATGGGATAAGGTTA  39 7
        hisH  701454 ..  701467 -  -2.4  -2.79562   AAAACAAGGAAAGAG               CTGA ATGTTA TCAG                GGCGTCCATTTCAGG  40 22
        hisA NONE
        hisF  699685 ..  699698 -  -2.3  -3.37091   ATTTTTAAAATGCAA               GGGCA ATAA TGCCA                GGTAAAAGGGCACTC  45 97
        hisI NONE
        hisE NONE
        hitA NONE
        tatA NONE
      NE0638 NONE
        tatC  696813 ..  696839 -  -3.6  -3.30651   GCGCAGACTATAACA         GCGCTATGGTCA TGT CAAGCATTGCGC         CTGATCCGGGGTGAG  49 121
      NE0636 NONE
      NE0635 NONE
        cobO NONE
      NE0633  692463 ..  692473 -  -6.8  -2.75183   ATGCTCACGTAATTA                 CTCC GCA GGAG                 GCAATACATGGCTGA  55 429
         mrp NONE
      NE0623  677538 ..  677553 -  -6.2  -2.88758   ATAATTGCTGATAGA              TCGAAT TCTC ATTCGA               GATCTGATCTGAATC  54 506
      NE0621 NONE
      NE0620  675708 ..  675731 -  -8.2  -2.90403   TGAAGTCACAATAAT          GGATCC-CTAC GCA GCAGAGGATCC          GGCGGAATTTTTTGC  61 177
      NE0618  671739 ..  671749 -  -5.4   -3.6715   CCACTCAACGGTAAA                 GTGA CCT TCAC                 CCATCAGTATAGCGG  58 366
        omlA NONE
      NE0614 NONE
      NE0613  666608 ..  666637 -  -2.1  -4.82901   CGTCTGGCAGAAAAA       GCCATTGCGCAGAC CCT GTC-ACTCAATGTC       GTACGCACGGTACCT  68 18
      NE0600  653239 ..  653260 -  -5.1  -3.46647   GCCATCCAGCAAATA           CCGTCCG TTCTGCTC CGAACGG            TGCAAATTGCTTGAT  54 230
      NE0594  647509 ..  647541 -    -7  -2.66272   TTGCACTGAAACGGA     TCGGTA-CAGCCTGA TTTC TCAGGCTGTTGCCGG      TTTGGAAGGAACGAA  55 11
         ppc  640534 ..  640546 - -10.5   -2.6175   CACAGTTTAATTAAT                GCCGG TAA CCGGC                CAGTAATCCTATACT  71 117
      NE0588  638084 ..  638098 -    -7  -4.15006   AGATTCAGGCGAAAA               TCCGGG GTA CCCGGT               GGTTATGTGTAGATG  72 326
      NE0585  634491 ..  634507 -  -2.1    -4.731   AAGCCATGAAGAAAA              TGCGAGC CGA GATCGCC              ATCTGAACCGGTACG  63 88
      NE0583 NONE
        sbp1 NONE
      NE0581  630419 ..  630429 -  -5.4  -4.07124   CATTACTTATACAAA                 GTTG CAA CAAC                 TTTCTTCAGCTTTTT  66 6
      NE0580 NONE
      NE0579 NONE
        cysU NONE
        cysW NONE
        cysA NONE
      NE0575 NONE
      NE0574 NONE
      NE0573 NONE
         cbl  620892 ..  620921 -  -2.1  -4.09685   TTTGACTCTGGAAAA       TAACACAGCTGGCG GAA CGCTT-CTGTGTCA       GCCGGACAACCATCC  55 152
      NE0571  619679 ..  619690 -  -5.8  -3.55563   ACCCGACTGCTCAAA                CTGG GCCG CCAG                 CTGGCAATGTATGAT  58 312
        thyB NONE
        dfrA  616325 ..  616354 - -12.2  -2.73468   GAAGACTGGGAATTA       CTGCGCCAGACC GGTTGT GATCTGGCACAG        GGTAATTTCATCTCG  77 185
      NE0565 NONE
      NE0564  610530 ..  610555 - -13.3  -3.73775   CGTACGGCGACTAAA         CAATCACCGGC TTTA GCCGGTGGTTG          TTTAGTTAGCGGGAG  95 133
      NE0553  597864 ..  597878 -  -6.4  -3.34233   CCAGAAGCGTTACAA               GATCGC GAT GCAATC               TATGACTACATCGAA  56 320
      NE0545  587927 ..  587946 -  -4.3  -2.89298   TATCCGAGACAATGA            TTACCAG ATGAAA CCGGTAA             TACTGAGACAGGACA  46 100
      NE0544  587054 ..  587067 -  -2.4   -3.9461   TTCCTGTAAGAATAA               TCAG ATAGTG CTGA                ATAAAATGAAATGGC  53 12
      NE0543  586245 ..  586282 - -10.4   -3.2348   AAAATCAATATCGAA   CACCCGGCACCCGGCC GTTACA GGCTGGGTGCCTTGCG    GCAATCAACACGCTG  74 153
      NE0526 NONE
      NE0525 NONE
      NE0524  561394 ..  561404 -    -4  -4.36914   GCTTTTTCCAGAAAA                 TAAC AGG GTTA                 TATCCGTTGTAGTAT  64 439
      NE0523 NONE
      NE0522  559591 ..  559603 -  -4.7  -2.77899   GTCTGGCAGGAAGTA                CCGGG CCG CGCGG                TCGCGATTTCAATAT  46 349
      NE0520  557573 ..  557606 -  -7.5  -3.73072   AAGCGGTTCATCAAA     CGGCAATGGCAAC TCGCGATT ATTGCCATTGCTG      TTGTGAAATAAAATA  69 56
      NE0517  555545 ..  555555 -  -6.8  -3.68222   TTGGAATGGGAAGAA                 TGGC AAC GCCA                 ATCGTTGTTTTTGCC  63 155
        baeS  553109 ..  553124 -  -3.2  -3.44051   CTTCGACGATCAGAA              TACGGC TCAT GGCGTA               ATTGGCAGCTCGATA  47 16
      NE0514  552286 ..  552304 -  -7.4  -3.28712   TTCGGGTGGTGAGAA             TCTGATCG AAC CGATCCGA             TCTCTCGCGGATGGC  62 150
      NE0512  549984 ..  550002 -  -7.4  -2.81316   TGATGACGGAAGAAT             TGCGGCAA TTG TTGCCGGA             GTTGATGGAGGCGCT  57 131
      NE0510  547962 ..  548017 -  -7.9  -3.57792   GTATTTACTTTTAAA CCGATCTATCCTGATTTTTATCT-GA TGATT TCTGGATAAAAAAGAAGATAGATCGG TTTCCTGCACTACAA  66 41
        SCO1 NONE
      NE0508  546622 ..  546658 - -15.5  -4.37886   GTATTTCTTATAAAA    GAATGTAACCAAATAAA TGT TTTGTTTGGTTACATTC    AGATGGTTTCATTAC 100 46
        rluD NONE
       glnA1  541812 ..  541854 -  -5.6   -3.5944   ATGGATAGTTTCAAA CCGGAATTCCGTGTTCCAC GGTGGT GAAGAGCACGGAAT-CCGA TCCGGGATGTGTCAG  58 101
      NE0503  540966 ..  540977 -  -4.4  -4.82901   CGTCCCGGAGAAAAA                CTCT ATGA AGAG                 TTGCTGATCGGTGAT  75 325
      NE0495 NONE
      NE0494 NONE
      NE0493 NONE
      NE0492  532632 ..  532644 -  -3.3  -3.34534   GACATTACAGATTAA                CGCCA ACT TGGAG                AAACACTGATTTATC  49 290
      NE0491 NONE
      NE0490  531832 ..  531855 - -11.1  -2.57239   AATATGGAAATATAC          TGCAGCACA TCTTGT TGTGCTGCA           TGGCGGGTCTGGTAA  73 138
        abiR NONE
      NE0488  529418 ..  529428 -    -4  -3.75665   GTAGACCCGATCAAA                 TACT ATG AGTA                 TCGCGCCTTGGGGTT  56 341
      NE0482 NONE
      NE0481  520723 ..  520740 -  -4.1  -3.76411   GGAAAATTAGGGAAA             GCTGC TCCTGTTT GCAGC              AAAAATGAGAGTGGC  56 98
      NE0477  517251 ..  517267 -  -5.7  -3.28924   CATCGCGGCGGACAA              CCCCGGC GCG GCTGGAG              TGAAGCGTTTTGTGA  54 74
      NE0466  506318 ..  506333 -  -3.2  -3.63694   AGTGAGTTGGAAGAA              GTGGCT GTTC AGCAAC               GAGGGTGACAAAGAT  49 109
        fliL NONE
        fliM NONE
        fliN NONE
      NE0462 NONE
        fliP NONE
        fliQ  502592 ..  502609 -  -2.7   -2.5639   ATGCAGCATAAAATG             GAAATGT CAGC ACGTTTC              GCCCGTCAGCCACCG  40 31
        fliR  501590 ..  501606 -  -2.9  -5.06414   TTTTCTCAAGAAAAA              TATGCGA GTG CCGCTTA              CCTTATCAATCACCG  72 144
       Plec1 NONE
      NE0457  497600 ..  497619 - -12.2  -4.03234   CTGCGGGGAGAGAAA            TCAGGCGT ATTG ACGCCTGA             AACAGCGGGTGAAAT  95 218
      NE0455  495756 ..  495786 -  -2.7  -4.72696   CCGAAAGAAAAAGAA      GCC-CG-GATAAC CCCAACC GTTATCGCGAGGC      TCTTCGAGCCGTGAT  65 374
      NE0452 NONE
      NE0451  492263 ..  492273 -  -6.8  -3.30124   TGTTATCCGGCAGAA                 GCTC GTT GAGC                 TGAATACTCCGATCG  61 116
         int  490804 ..  490828 - -12.2  -3.34895   CTTAGCCTGAATCAA         GCTG-TGCCCG CTTG CGGGCATCAGC          TGGATGAATCGTCAG  85 72
        murI  489789 ..  489820 -  -2.2  -3.59979   TGTGGCCATCGTAAA      GGTTATCGGACAGGC TGC GCATG-CCAACCACC      ACCTTCCTTGTGAGT  47 146
        Rh50  487904 ..  487914 -    -4   -3.5764   AAGCGTATTTGGAAA                 TTCT AAA AGAA                 GGGGGGCCGGACATG  53 103
      NE0447  487058 ..  487081 -  -2.4   -3.3482   TAATGCCTGAATCAA          GCT-ATGTCAC GAA GCGGCATCAGC          TTGAATGAAGCTGGC  45 62
      NE0446  486375 ..  486399 -  -4.1  -3.72893   TATGTCTGTATCAAA          CGGGTTGTCAG AAG CTGATGGCCCG          TTAACTGCCGAAGCG  56 113
      NE0440 NONE
        serB  476976 ..  476990 -  -4.2   -4.1822   TGTTACCTGAAGAAA               TCGAAC GTG GATCGA               TTTATCCGGAGATTG  62 222
      NE0436  473490 ..  473509 -  -2.8  -3.87869   GGAATTCCGGATAAA            CCT-CCTTC TAT GCAGGCAGG            TCGCCGCTCCTGACC  54 13
      NE0429 NONE
      NE0428  467287 ..  467303 -  -9.5  -2.62616   TCAGTTGGTAGAGTA              GCTGATT CGT AATCAGC              AAGTCGGAGGTTCGA  68 124
        rpmH NONE
        rnpA NONE
      NE0388 NONE
      NE0387 NONE
        thdF NONE
        hsdM NONE
      NE0384 NONE
      NE0383 NONE
        hsdR  432720 ..  432741 -  -5.1  -3.61398   TTTCTCGCGGAACAA           CTGTC-GCTG ACA CAGCTGGCAG           GCTCGGGGCTGGTGT  58 213
        mucD  428801 ..  428815 -  -3.5  -5.42259   GCACCGGCAAAAAAA               CCGCA AGCAA TGCAG               CAGCCTCGATGCTGG  81 179
      NE0378 NONE
      NE0377  425294 ..  425308 -  -4.9  -2.73243   ACTGATTCTGGAAAT               CCGGC AGATA ACCGG               GTGGATATTTTCGTT  47 111
      NE0376  423020 ..  423038 -  -5.9  -3.72893   GATGCCGTCATTAAA             GGATGCG AGCAG CGCTTCC             GCCCGGTCTTGATGA  63 272
      NE0371 NONE
        eryB  414783 ..  414799 -  -3.7  -3.48981   AAAACAGCAGCACAA              GAAAAAC AAT GGTTTTC              TGGAAGAGATCAAAG  51 208
        spoT NONE
      NE0367  410805 ..  410822 -  -6.9  -5.13722   GTGAGGAAAAGAAAA             GCCGGTA ATGG TGCCGGC              GTTTATTCCCAGGAT  87 28
      NE0363  406623 ..  406633 -  -2.4  -2.87132   CTTTTCGGGTACATA                 CCGG CCC CTGG                 GTCTTGCCAGCTATT  40 36
        folD  405607 ..  405624 -  -4.1   -3.1169   ACAATTCCAAAATTA             TTGCACA GAAC TGTGCCA              GCCACCGGCCAGAGC  47 5
        aceE NONE
        aceF NONE
        nadD NONE
      NE0358  400390 ..  400401 -  -3.6  -2.90813   CACGGTTGTAAATTA                GCCG TATA CAGC                 AGAGTTTTCCTGAGG  44 11
      NE0357 NONE
      NE0356  399119 ..  399130 -  -2.2  -5.00616   TGTTTGCTCAAAAAA                CAGA TATT CCTG                 TTTCTTCCAGTAACT  70 6
        cafA  397601 ..  397617 - -10.9  -3.51365   CGACACGGTATACAA              TGCGACA TTT TGTCGCA              GAGAGAATATTTAAA  82 36
      NE0354 NONE
       exbB1 NONE
       exbD1  395308 ..  395336 -  -3.8  -4.09519   AGCATTCACAAAGAA       CGGGATCCGGG CTAAATGT CCCGGCTCC-G        AAAAATGCAGTTTGA  59 149
      NE0349  390745 ..  390766 -    -3  -4.56775   AGGTTTGCGGAAAAA           GAGGATAT TTGAAT ATAACCTC            TAAAAAACCTGGAAT  65 87
      NE0348 NONE
        speE  389061 ..  389075 -   -10  -3.35015   TGAATTACTGGAGAA               CCATCG GAT CGATGG               ATTTATAGATTGGCG  73 80
      NE0346 NONE
      NE0345  384467 ..  384480 -  -2.3  -3.05963   AGCTCCATGGTAACA               CCCGA TGTT TCCGG                CAAACTGTGAAAAAA  42 69
        tctD NONE
      NE0343  381933 ..  381943 -  -2.4  -3.51934   CTTTGTTGACAAATA                 CTGG TTA CCTG                 GATTTATGACGGTGG  47 465
      NE0342 NONE
      NE0341 NONE
      NE0340  379928 ..  379957 - -18.1  -2.69468   CACGGCGAGATATCA       TGGGACTAAACAC CTAG GTGTTTAGTCCCA        CTTTGTGATGGTATG 100 9
      NE0339 NONE
         sss  378141 ..  378156 -  -4.6  -2.82623   TTGTTTGCAGAAGCA              CGTGCC ATCC GGCAGG               CCTGGTCAGCCTTCA  46 92
        cbbT NONE
        cbbG  363479 ..  363509 -  -9.1    -3.887   ATATAGAAGCAATAA       TGCTGTAACTGGC ACAAG GACAATTACAGCA       TGGCCATCGAACAAC  77 87
        cbbK NONE
       pykA1  360568 ..  360582 -  -4.3  -2.87931   TTTACTTTTTACAGA               TTCTG CGGAT CAGAA               AAGGGTTGTTGCGCC  46 4
        cbbA NONE
      NE0317  350338 ..  350357 -  -2.1  -3.53761   TAATTTTCGGGTAAA            GGAACAC TCTGTT ATGTCCC             TGTCTGCAATTGTTT  47 17
      NE0316  349024 ..  349039 -  -4.6  -3.64599   TGAGTACAGCGGAAA              CTGGGG TAAT CACCAG               TCTTATTGGCTGGTG  53 65
        flgA NONE
      NE0300 NONE
      NE0299  328534 ..  328545 -  -4.4  -3.21747   CCAGTTCACCAGCAA                CTGT CCGG ACAG                 TGGTGCGGCGTTCAG  49 219
         pta  325840 ..  325857 -  -7.7  -3.09327   TTATCCGATTGAACA             GCATCCGG ATA CCGG-TGC             TACCATCAGCGGGCT  59 489
      NE0293 NONE
      NE0292  319725 ..  319752 -  -5.4  -2.87146   TTGTCCGACAACAAT        TGCCACGGCC GAAACTGT GGCCGAGGCG         TGCTGCGGTGCTCAT  50 85
      NE0289  316882 ..  316896 - -11.4   -2.7898   GGCAAGATGGAAGCA               GCGCAG TTC CTGCGC               AATCTCATCGCCGCC  73 425
        vapC  315410 ..  315441 -  -4.4  -3.05384   CTGGGTGCCAGTGAA      GCAATAGTGTGGCTG GAG CAGGCAC-CTTTCGC      TCTTGTCTCGCATGG  48 434
      NE0285 NONE
        thiG  313985 ..  313995 -  -2.4  -5.16133   ATGAGAAGACAAAAA                 CCGG TTT CCTG                 AGAAAGTGTATTGCT  73 40
      NE0283  313223 ..  313234 -  -3.6  -3.21938   TCAAAACCTTATCAA                CGAC ACTG GCCG                 GGATTTTTTGATGCC  47 98
      NE0282 NONE
      NE0281  311490 ..  311505 -    -6  -2.66316   TGCGTTACGAGATCA              GGCGAG AAAT CGCGCC               TTATATCGGCATTTC  50 176
         cyc  303798 ..  303823 -  -4.8  -4.47049   AAATACAAACAGAAA         GGGGATAATT TCTGAG AATTATCCCT          GCTGATATTGCATCA  70 55
      NE0272 NONE
      NE0271  302602 ..  302633 - -10.2  -4.36931   TAATGGATATGAAAA      CAGCGGTATGCC GGTTGATT GGCATACTGCTG       TCAAAGGGGTATCAG  90 277
      NE0270  301947 ..  301979 -  -3.3  -4.19704   CAAGCTGACGGAAAA      CAGGTACTGGTTGCA GCG TGTACCCATTGCCTG      GGCACGGGCTTCCTG  62 178
      NE0268  299131 ..  299150 -    -5   -4.2651   AAACATGCAAAATAA            CGCC-GTTC GGC AAACTGGCG            GGGACAAAAGATGGA  64 518
      NE0262 NONE
      NE0261  296380 ..  296396 -  -9.5  -5.28983   CGTAAAATAGAAAAA              CAGCATT ACA AATGCTG              TTCGATATCCATACG 100 14
      NE0259  294147 ..  294163 -  -6.5  -5.61596   ATGGTCAGAAAAAAA              TCCCAAC GGA GTAGGGA              TTTCTGTCCGTATGG 100 275
      NE0257  292807 ..  292821 -  -4.2  -3.34398   TTTTCTCTTTAAATA               CCCTGA TAT CCAAGG               TCTCTAACAACTAAT  51 371
      NE0256 NONE
      NE0255  290402 ..  290413 -  -3.6  -2.84051   GCACCTCTATCAAAC                CGGG TAAT CCCA                 CCTCTTGGCAAGACC  44 65
      NE0254  289079 ..  289095 - -10.9  -4.15044   CCCTTTGGCAAGAAA              GTGCTGT ATT ACAGCAC              ACATCCTGCGTGCGA  89 230
      NE0244  279860 ..  279876 -  -5.1  -3.05384   CGTGGCGTTACTGAA              GCAGTTG ACG CAACTGG              ATCAAGGCAGCCATG  50 301
      NE0241 NONE
      NE0240  274311 ..  274356 -   -12  -3.29861   AATTGAATAACTGAA TCTGATCTAACAGGCACTCG TCAAAT CGGGTAACTGTCAGATCAGA TCTCAACTACTACAT  82 21
      NE0238  272224 ..  272248 -    -3  -3.69434   TGAATGAACCGGAAA         TTTGTGATCAC AAGA GC-ATCACAAA          TGCGCTCAAAGTTTA  52 344
      NE0237 NONE
        ccrB  270214 ..  270237 -    -6   -2.7185   AGCACTTTGTAAGCA          GATTTAGTCG ATAT CGACCAATTC           TAATCTATGTGCTTA  49 123
        intF NONE
      NE0234  268256 ..  268273 -  -5.6   -3.8917   TCTCAATCACAATAA             TCACCT CACGTC AGGTGA              CAGGGATTAGAAGCC  63 146
      NE0233  267154 ..  267170 -  -2.3  -2.52834   TACTGGATCAGGAAT              CAATG CATTTGT CATTG              CATGTCCCTCCAGTT  39 20
      NE0232  265551 ..  265567 -  -4.5  -3.58329   TTAATTAATAATTAA              TTGTTAA TAA TCAACAA              CTTACCTTTACTTCT  53 238
      NE0231 NONE
         gcp  256201 ..  256211 -  -2.4  -5.03314   CGGACTGGCAAAAAA                 GCTG CGG CTGC                 CGTGACTTTACTGGG  74 476
      NE0223  255323 ..  255337 -  -4.2  -5.00884   ATGCTTTTGAAAAAA               TGGCTA ACC TGGCCA               CGAAAGCAGGAAGAG  76 301
        rpsF NONE
      NE0197 NONE
        rpsR NONE
        rplI  233533 ..  233548 -  -3.2  -5.95539   GCGGAAACAAAAAAA              GGACCA GAGA CAGTCC               TTTCTTTGTTTGATG  95 54
        dnaB  232083 ..  232093 -  -2.4  -2.62026   TATCTCAATAGTAAT                 CAGC AGT GCGG                 GCGCAGTTCTCGAAT  39 4
      NE0191 NONE
      NE0190 NONE
      NE0189  227555 ..  227600 -   -12  -3.29861   AATTGAATAACTGAA TCTGATCTAACAGGCACTCG TCAAAT CGGGTAACTGTCAGATCAGA TCTCAACTACTACAA  82 265
      NE0186  224398 ..  224452 -  -9.4  -3.59979   GTTTGCGATTCTAAA TGCCCATCCGCTCGA-AACTTCGTC GAGGAA GACGCAGTTGTATAGCGGATGGGAA ATCGTTGGACAGTTT  73 198
      NE0184 NONE
      NE0183  221445 ..  221457 -  -4.1  -2.82635   ATCCTTACCATCACA                GGTAT GGC ACACC                GGAATCAAACCCTGG  46 221
      NE0182 NONE
         apt  220223 ..  220242 -  -5.6  -2.85896   TCCACGAATCAACGA            CTGGCGGG CTAT CCAACCAG             GTTGATATAAAGTGT  50 194
        serS NONE
      NE0179  217976 ..  217989 -  -3.8   -3.3543   GAATCTTTTAAAAAC               GCTG GTTATG CAGC                TTGAAGGGCTGACAG  49 185
        rpsO  213010 ..  213021 -  -2.2  -2.71984   CAAGGTAACTATAAC                TGCA AACT CGCA                 TTCAGCTGCGGACAG  39 163
         pnp NONE
      NE0171  209505 ..  209526 -  -4.5   -4.3898   ACGACCGGGATAAAA           CCAGATT TTTCCTGG AATCTGG            TTTTACCCTAAATCA  67 83
        oprM  207707 ..  207718 -  -7.2  -3.77196   TTATGATTGATGAAA                CCGG TTTG CCGG                 TAGCAGTGTGCCGGA  66 54
        acrA NONE
      NE0168 NONE
      NE0167  202651 ..  202662 -  -2.2  -3.08471   GACAAGGTTATTTAA                TGAG TATG CCCA                 GGGAGGAATGGGAGA  42 304
      NE0162  199325 ..  199357 -  -6.3  -2.90486   AAGAAGTGCGACATA      TAACTATGTCGATGA TAT TCAGCGCCATTGTTA      AGGTGCTGAGCGTCA  54 209
      NE0161 NONE
      NE0160 NONE
      NE0159 NONE
      NE0158  184868 ..  184880 -  -3.3  -3.06915   AGGTACGCTACGCAA                CCGGT ATT ACCGT                CTTCGCCGGCATGCT  43 218
      NE0142  166578 ..  166591 -  -5.9  -3.31792   CCAGCATCGCGACAA               GCCGA TAAT CCGGC                TGTCGGCAAGGTGGA  56 302
      NE0138  163552 ..  163570 -  -5.3    -4.128   ATTGGGATAGACAAA             CCGAATG AGCAG CATTCGA             TTCCGCACACGATGA  65 294
      NE0136  162148 ..  162163 -  -3.2  -4.13767   TCTGCCAGGGCAAAA              GCGATG CCGA CATTGC               GACGATACTGCAATT  56 476
      NE0134  160321 ..  160331 -  -5.4  -3.92373   CAGGTCATTGATAAA                 TCGT TGT ACGA                 ATTGGATGTTTTGCG  63 407
        osmY NONE
      NE0131  158850 ..  158867 -    -2  -3.73224   GCATGTTGCACGAAA             TACACC GGTATT GATGTA              TTTCGTGCTTGCCAA  50 52
      NE0130  158347 ..  158359 -  -4.9  -2.80994   TGCAATTGCACGAGA                TATCA TCA TGATA                TTTCTCCTTTATAAA  49 136
      NE0129  157904 ..  157914 -  -6.8  -2.67902   CAAGATCATCATAAG                 CGCT GCA AGCG                 AAAAATCCATGAACC  55 146
      NE0128 NONE
      NE0127  155549 ..  155561 -  -6.9  -3.23274   CCGGCGAGAAGGTAA                GCAGG ATG CCCGC                TTCACGGCCAAAATG  59 390
      NE0123  150325 ..  150354 -  -2.7  -4.30719   GGTGTTGATAATAAA       TGGCTGCCCGG TTTGATTG CCGGACGGCAA        GCTTGCCGTCATTGT  60 34
      NE0122 NONE
      NE0121 NONE
      NE0120 NONE
      NE0119 NONE
      NE0118 NONE
      NE0117 NONE
      NE0116 NONE
      NE0115 NONE
      NE0114 NONE
      NE0113 NONE
      NE0112 NONE
      NE0111 NONE
      NE0110  140143 ..  140154 -  -5.8  -3.22951   TAGATTCGGAGAATA                CTGC TCGG GCAG                 TGGTCTCAATCCCTT  54 253
      NE0109  138864 ..  138888 -  -7.9  -2.78712   CGCGCAACGCAACCA          TCCACAAAATC AAT GAATCTGTGGA          AGTTGCAGATGTCGA  57 128
      NE0104  133181 ..  133194 -  -4.5  -2.67059   TGAAAATAGATTAAT               CGGTG ACTG CACCA                CGGCTGGCAGTGGAT  45 7
        yyaL NONE
    cyt_c552  130702 ..  130725 -   -11  -5.72622   TGCAGAAACAAAAAA          GCCGATACAG TTTC CGGTATCGGC           CCGCATTCAAACTTA 100 50
        hprA  129504 ..  129530 -  -4.5  -3.70043   TTGAATACAGAAACA        GC-CTGGAAC AGAAAGGA GTTCCAGAGC         CCGGCAGATTCTCTT  56 61
      NE0100 NONE
      NE0099 NONE
      NE0098 NONE
      NE0097 NONE
      NE0096  124918 ..  124933 -  -3.2  -2.57795   TGGATTATTAACGCA              TACGCC AGGT GGTGTA               GGTTGTTTCCCGATC  40 2
        guaB NONE
        guaA  121332 ..  121342 -  -6.8  -2.63596   TCTGACGTCAGATCA                 GGTC AAC GACC                 TCTTGCCCCAAGTCT  55 445
      NE0093 NONE
      NE0092  114671 ..  114687 -  -5.2  -2.71263   AATCCTTTTGAATCA              GTCTAT TGATC ATAGAC              CGACCGCTCGAACCA  47 82
      NE0091  112300 ..  112312 -  -3.3  -3.59583   AGAACGATTTCTAAA                GGGTC TTT GACTC                GAAAAATGGAACGCT  51 168
      NE0090  108697 ..  108707 -  -5.4  -3.21747   TTATTTTATTATTAA                 CTGA TTT TCAG                 TTTTGTTGCAGACCA  54 85
        purM NONE
        purN NONE
      NE0086 NONE
      NE0085  103775 ..  103798 -  -9.6  -3.28712   CGCTTGCGTCTAGAA          GGGGCCTT AAAAAGAA AAGGCCCC           TTTTTGGTTTTTAGG  71 46
      NE0081  101169 ..  101180 -    -3  -3.05384   TTTTTCCGGACGTAA                TATC TTTT GATA                 TCGGACGATCCGGAA  43 92
      NE0080 NONE
        fkpA   98709 ..   98726 -  -6.3  -2.78088   AAAGGTTTGAAGAAG             TCCCATC CTTG GATGGAA              ACAAACAAAAGAGTC  54 118
      NE0075 NONE
      NE0074   92756 ..   92779 - -13.2  -3.12895   TGCGTCAGCAACATA          CGCT-GCTGCC AGT GGCAGCAAGCG          ATTCCAGCCTCGTTA  83 142
      NE0065   84567 ..   84579 -  -4.7  -3.35867   TGAAGCCGGAATCAA                CGGGC AGT GCGCG                GCGTACGATCATCGT  54 9
      NE0064 NONE
      NE0063 NONE
       rpoN1   81585 ..   81599 -  -2.9  -4.03888   CAGGCAGAAGAATAA               TTTAC CGAAT GTAAA               CCGGGTTTTCTCGCC  56 88
      NE0061 NONE
        ptsN NONE
      NE0059 NONE
      NE0058   78413 ..   78423 -  -5.4  -3.48292   AGTCATCAGTAAAGA                 TGAG CCA CTCA                 GATTCATCGAATGGT  56 439
        motA NONE
        motB NONE
      NE0044   56164 ..   56184 -  -7.5   -3.0094   GCGCAGGCAGACACA            CTGCGCCAG CAA CTGGCGGAA            GCTGGCATCATTCTG  59 92
        ppiA NONE
        ppiB NONE
      NE0040   52513 ..   52535 -  -3.5  -3.14848   GCTGTTTATCAAAAC           GATAAAACA CTATC TGTTTCACC           CGATGCCGGTTGCCA  47 517
         pcm   49400 ..   49413 -  -3.1  -4.17657   GATGAGATTTCAAAA               GTGAA AGCT CTCAC                GCTGAAGCGCATTTC  56 6
      NE0036   47809 ..   47821 -  -6.3  -2.60054   CAGGAAATTATCAAT                TATCC GCA GGATA                CGGTTTTAGGGTATG  50 213
        bioA NONE
      NE0025   31604 ..   31615 -  -7.2  -2.73875   CCTTCCCCAATATTA                CCGG TGAA CCGG                 CACAACGTCTGGCTG  53 131
       xthA1 NONE
      NE0022   28776 ..   28790 -  -2.8  -2.85351   TGCTGGCAGAGGACA               TCGGTA GTG TATCGA               CCCGGTTCAAGTTTC  42 479
        purL   22771 ..   22787 -  -2.9  -4.48713   CCCAGCAACAACAAA              CCGCTTA TGG CAAGCCG              CCAGTCAGACTTGAA  62 112
      NE0018   21412 ..   21435 -  -4.5  -3.13068   AGATACTGAAAATTA          CTGCCGGAA ATGTGA CTCAGGCAG           CCAAGCTGGCCAAAC  49 133
        trpG NONE
        trpD NONE
        trpC NONE
         cyp NONE
        recJ NONE
      NE0009 NONE
         mfd    8063 ..    8076 -  -3.1  -4.55697   ATTTCGATAAAGAAA               CTACC TACG GGTAA                ATCGACTATTACCTG  65 49
