# Supplementary material for: Rapid, accurate, computational discovery of Rho-independent transcription terminators illuminates their relationship to DNA uptake
Source: Genome Biol. 2007 Feb 21;8(2):R22. doi: 10.1186/gb-2007-8-2-r22 (PMC1852404; doi:10.1186/gb-2007-8-2-r22)
Supplement: Additional data file 4 — Best terminators found downstream of each of the genes of the 343 organisms studied. [file gb-2007-8-2-r22-S4.zip › Nitrosospira_multiformis_ATCC_25196.bag]

  Nmul_A0001    1650 ..    1681 +  -2.2  -3.27389   AATATGCTGATATCA      GGCGAATTTCCCTA CTTT TACCGGATTTCGCC       ATTTCTTATTAACTA  45 176
  Nmul_A0002    2878 ..    2890 +  -4.7  -2.68719   TCACAGGGGCAAAAG                CGTCC CTC GGTCG                GTTATGGTATAATCC  46 75
  Nmul_A0003    5640 ..    5655 +  -5.4  -3.02511   ATGGCACTGCTACTT              CGCC-TC ATA GATGGCG              TCTTGACGCAATCCG  51 76
  Nmul_A0004    6993 ..    7012 +  -6.4  -3.24747   TAATCGCGCAATGGA            GCGGCG-CA TTC TGACGTCGC            TTCCTCGTCTCGGCA  57 38
  Nmul_A0005    7638 ..    7652 +    -7  -3.17392   CGGCAGATCCCACAA               GCGCCG CGT CTGCGC               TTGAGTTCCACGCTG  60 74
  Nmul_A0006 NONE
  Nmul_A0009 NONE
  Nmul_A0010 NONE
  Nmul_A0011 NONE
  Nmul_A0012   13857 ..   13888 +  -6.4  -2.83822   GGCGAAGATTTGACC      GCGGGGGTGTCAGG GCCG CCAGCCATTTCCGC       TGCTTCTGGCGTGAA  54 28
  Nmul_A0013 NONE
  Nmul_A0014   15575 ..   15589 +  -3.5  -3.33922   ATGCTTTAATAGGCC              G-CCGC AGAA GCGGGC               ATTTTTCCAGCAAGT  48 46
  Nmul_A0015   16243 ..   16260 +  -2.7  -4.49981   AAACTATGTGGATTC             CGGT-CTG GGC CAGGATCG             TTTTCTCATCATATG  64 129
  Nmul_A0017 NONE
  Nmul_A0018   18388 ..   18398 +  -5.4  -3.33696   ATATCCTGCCATGAA                 CATC CCC GATG                 TTCATTAGAGCAGAA  54 27
  Nmul_A0019   19569 ..   19581 +  -3.3  -3.91897   CCAAGCGGCGGAAAC                GTGGC GGC GTCGC                TTTCTAGATCCCGAA  55 46
  Nmul_A0020 NONE
  Nmul_A0021 NONE
  Nmul_A0022 NONE
  Nmul_A0023 NONE
  Nmul_A0024   24945 ..   24968 +  -8.2  -3.14564   GGTAGGTTTGTTCTC          GTGCATGTAA GTCT TTTCATGCAC           TTCCTGACAGCGTAC  64 77
  Nmul_A0027   29128 ..   29141 +  -3.1  -4.17491   GAAAAGTGTCCACAC               GGATG ACCG TATCC                TTTTACCACTTTCCT  59 287
  Nmul_A0029   31105 ..   31117 +  -3.3  -2.87132   GTCCTCAAGTACAGT                ATCGG TGC CCGAC                TGTATGAGGCCCCGC  42 409
  Nmul_A0032 NONE
  Nmul_A0033   33612 ..   33629 +  -3.4  -2.87344   GCCAAGGGGTTGCAA             GAGTCC ACCACG GGATTC              TGTGTCGAAGCGGTA  43 115
  Nmul_A0034   34575 ..   34588 +  -5.2  -3.42482   AGGGCAATACCACTC               GGGC GCCTCA GCCC                TGTTCTATTCCATCA  54 49
  Nmul_A0035   35235 ..   35247 +  -4.7  -2.65894   AATATCCAGCCTAGC                GCAGC AAT GCAGC                CTTGTCCGTGTTCTC  46 76
  Nmul_A0038   41977 ..   41990 +  -9.5  -3.78904   TCGAGCGGGTCATGG               GCGGC ATGC GCCGC                TTCTTCCATTTCCTG  76 88
  Nmul_A0041 NONE
  Nmul_A0042 NONE
  Nmul_A0043   49027 ..   49040 +  -2.4  -3.04144   TGCTTCCCCCTGACC               GTGT CCCCTC ACAC                TGTTACCGCTGCAGA  42 122
  Nmul_A0045 NONE
  Nmul_A0046 NONE
  Nmul_A0047 NONE
  Nmul_A0048   55649 ..   55659 +  -2.6  -5.13016   TCATGTAAGAGCCGA                 TAAT CTG ATTA                 TTTTTAATTTTAATT  74 23
  Nmul_A0054 NONE
  Nmul_A0055   62596 ..   62621 + -14.1  -3.46212   CTGGACAAACAAAAA         CCCCCTCATTT TTTA AGATGAGGGGG          TTACTTATACCTGGT  93 470
  Nmul_A0066 NONE
  Nmul_A0067   73524 ..   73537 +  -3.8  -2.74501   GTCGAGAGGATCAGG               CAGG AACAAC CCTG                ATTTGACCGCTTGCT  44 11
  Nmul_A0068   74877 ..   74887 +  -6.8  -5.02476   GCGTATAAACCTCTT                 CAGG CGC CCTG                 TTTTTTCCGGAATAT  87 33
  Nmul_A0072   77633 ..   77648 +  -5.4  -3.70902   AAGGGCCCAAATGGC              GGATTG ACGG CAGTCC               TTTCGCTCTACGGCC  59 183
  Nmul_A0074   78928 ..   78940 +  -7.7  -3.53224   TTTCTTCTTTCCTCG                GAGGA TGC TCCTC                TTTAGCGCAGAACTC  66 50
  Nmul_A0076   80674 ..   80685 +  -5.8  -3.55866   TAAGGAGCCGCCACT                GCCA TTTA TGGC                 TTAGTTTCCGTATAA  59 262
  Nmul_A0077 NONE
  Nmul_A0078 NONE
  Nmul_A0079   84435 ..   84452 +  -5.5  -4.24294   TTCAGCATTACGTCC             GCTGAAC GTTC GATCAGC              TTTTGACTCATTCCT  69 310
  Nmul_A0092 NONE
  Nmul_A0093 NONE
  Nmul_A0094 NONE
  Nmul_A0095 NONE
  Nmul_A0096 NONE
  Nmul_A0097 NONE
  Nmul_A0098  105700 ..  105714 +  -3.5  -4.83169   GCTTCCCTCTGGTCC               TCCGG CAATT TCGGA               TTTTTCTCGAACAGT  72 237
  Nmul_A0100  106956 ..  106974 +  -5.3  -3.83437   AAGGCATTCCTTTCC             TGGGAAT CCCGT ATTCCCG             TCTTTTCCTTCATAA  61 210
  Nmul_A0101  107912 ..  107923 +  -4.4  -4.11216   GCCTGGGCGGTAAGG                CTTC AGAT GAAG                 TTTTCGAGATAAGAA  60 2
  Nmul_A0103 NONE
  Nmul_A0104  111191 ..  111207 +  -7.3  -3.21126   GCAAGAGCACACCAA              CGGTAAT TCT GTTACCG              TTACTCCCTCTCCTT  60 20
  Nmul_A0105  112812 ..  112825 +  -4.5  -3.29461   TTAGACGGCTGATAG               CCTGT CCGA GCAGG                TTCTCCCCCGGCTTG  49 279
  Nmul_A0107 NONE
  Nmul_A0108 NONE
  Nmul_A0109  116460 ..  116474 +  -4.3  -2.52464   TATGGGAGAAAATTT               TTCAC TGGTT GTGAA               TAGGTTCCGGGGCAA  44 148
  Nmul_A0110  117572 ..  117583 +  -4.4  -3.60762   ATCAAGCATGTTGAA                TGAG AAAG CTCA                 ATTTTTTGCACACTG  52 23
  Nmul_A0113  120480 ..  120493 +  -2.5  -3.86421   CCTCTGATCAACCAT               TAATT CCTT AATTA                TCTTTCTATTTTGTT  52 415
  Nmul_A0116  123218 ..  123231 +  -6.7  -3.76219   TTCTGATGGTGCTCC               TTGGC AAGG GCCAA                TATTTCTTGTGGCCT  63 35
  Nmul_A0117 NONE
  Nmul_A0118  124329 ..  124345 +  -9.5  -3.53387   ATTTCTCCAGATTGG              GCCAATT ATT AATTGGC              TTGGTTATCTATGTC  74 235
  Nmul_A0119  126371 ..  126382 +  -4.4  -3.12104   AGGTTCTTCGGCACA                TCTC AAAT GAGA                 TACTTTCTTAGCTAT  48 3
  Nmul_A0120 NONE
  Nmul_A0121  128687 ..  128723 +  -4.8  -3.47349   AAATCCATCATCTTC   TAGAAGAATACATC-TTG AAT CAATGATG-ATTTTTCTA   TTGTCAGTTTGAACC  55 161
  Nmul_A0126 NONE
  Nmul_A0127 NONE
  Nmul_A0128 NONE
  Nmul_A0129 NONE
  Nmul_A0130  136433 ..  136457 + -11.3  -2.57132   TGGTACTCTCTCCTT          GCCGCGGCAGC TCT GCTACCGAGGC          CTTATCGAAAGCGGC  72 222
  Nmul_A0131 NONE
  Nmul_A0132 NONE
  Nmul_A0133  139713 ..  139732 +    -5  -3.35679   TAGCACAGCCCGATT            C-GCAAGGG GAC TCCTTGCAG            TTCTGAATCCAGAGA  52 249
  Nmul_A0134 NONE
  Nmul_A0135  142198 ..  142214 + -10.8  -4.90013   CAAGAAGTCCTAAAA              GCCCGC TAAAT GCGGGC              TTTTTCATTGGCTTA 100 212
  Nmul_A0136  142814 ..  142831 + -14.1  -5.55855   GATTGCAGTACCCCC             GCCCGGC TTAT GCCGGGC              TTTTCTTTTTTTGCA 100 99
  Nmul_A0137  143182 ..  143199 +  -4.2  -3.05384   TCAAGCCTTGAAGGT             TGCTTT GGGCCG AAAGCA              TTAACTCCACAGGCC  47 4
  Nmul_A0138  144294 ..  144309 +  -2.5  -4.97312   TCCTCGTTCCCCCCA              G-CCGC TAAGT GCGGGC              TTTTTCGTTGGTTTT  70 259
  Nmul_A0140  146892 ..  146905 +  -6.7  -4.04174   CAGTGTTGTACTGAG               CGGAA TTTC TTCCG                TTTCCTTCTGTCACC  68 27
  Nmul_A0141 NONE
  Nmul_A0142  150787 ..  150799 +  -3.3  -3.21064   GGCCGTGTCCGTATT                CCTCT CCC AGCGG                TCTATTACTTGTGCA  45 325
  Nmul_A0146  155421 ..  155440 +    -5  -4.41348   CCACCATCAAACAAC            GG-CTTGCA GGG TGCGAGTCC            TTTGTTTCGACCCCA  67 363
  Nmul_A0153 NONE
  Nmul_A0154  163534 ..  163563 +  -7.1  -3.75153   CTTGCTGGCATGGTG       CTGGGCCGAGCTT GGTC GAGTTTGGCCGAG        TTTGGCTTGAGCCAC  67 251
  Nmul_A0156  165034 ..  165063 +  -3.5  -3.64822   CCTGAGTTCGACGAG       TTTGCCCAGATCA CTGA TGATCAGGACAGG        TTTCAGTACAACCCT  53 200
  Nmul_A0160  169323 ..  169336 +  -4.5  -3.72909   TAGATTTGTTATTAA               TCCTC ACAG GGGGA                TTCTATATTGCTTCG  57 58
  Nmul_A0162  171239 ..  171251 +  -5.5  -3.94936   TAGGTTTGTTAGTGA                TCCTC ACA GGGGA                TTTCCTATATTGCTT  63 489
  Nmul_A0167  175064 ..  175091 +  -9.2  -4.98531   ATCTTCTGCCGGAAA        CCTTGTGGATAG CGTT CCATCTACAAGG         TTTTTCATTTGGAAG 100 106
  Nmul_A0170  178406 ..  178426 +  -2.3  -4.18197   CTTGGTTGACGCTCC            CAGCAGGGC ATA GCCGAGCAG            TTTTCCCTCGGCGGT  56 93
  Nmul_A0172  180826 ..  180843 +  -4.1  -3.17075   AGACCATCGAAGGCT             CGCATGA TGAA TCATGAG              TTGAATTGGCGGCAA  48 9
  Nmul_A0173 NONE
  Nmul_A0174 NONE
  Nmul_A0175  185134 ..  185145 +  -3.6  -5.26119   CTCCTGTTGCTTATT                CCGC TGGA GTGG                 TTTTATTTTTAACCC  79 341
  Nmul_A0176  187763 ..  187796 + -13.2  -3.21684   GGAGTAAGTACGTTG     GCCACATCGCTCTCC TGTTT GGAG-GCGATGCGGC     TATTGCTGCTTATGC  88 245
  Nmul_A0178  189556 ..  189570 +  -4.3  -3.01712   GGCGGGTGTGGACGT               GATCA GTGAG TGATC               TGTTCGCGCAGGCCC  47 13
  Nmul_A0179 NONE
  Nmul_A0180 NONE
  Nmul_A0181  193055 ..  193085 +  -6.2  -2.96984   GGCAGGTTTCAGGCA      GGCGCTCCAGT ATTATCCGGG AC-GGAGCGCC       TCTCTCATGGATTTG  53 42
  Nmul_A0183 NONE
  Nmul_A0184 NONE
  Nmul_A0185 NONE
  Nmul_A0186 NONE
  Nmul_A0187  199378 ..  199406 +  -9.5  -3.50853   CAATACGCAAGGTCA        GGGACTTGACAAC ACG GGTGTCGTGTCCC        TTGTCCTTGACCAGG  71 140
  Nmul_A0189 NONE
  Nmul_A0190  200871 ..  200888 + -11.3  -3.12351   CGACTGGATGGGTGT             GAGCAGC GGGG GCTGCTC              TTGCATATAGACCAG  76 50
  Nmul_A0191  201876 ..  201893 +  -2.6  -3.04799   TTCTAAGGGACATGC             GTGAGG CATCGA CCGCAC              TATTACAGACTTGTA  43 35
  Nmul_A0192  202488 ..  202512 +  -8.7  -3.17571   CTCTTGAAAACTTCG          GGTTAGCAAAG GCA TTTTGCTAATC          TTGAATTGAACAGTT  64 20
  Nmul_A0196  206222 ..  206245 +    -8  -3.96148   TCCTCGATGAGGGAG          CGCTGGCACA AGGA TGAGCCCGCG           TTTATAATGGCGGGC  70 70
  Nmul_A0197  206877 ..  206887 +  -6.8   -2.8055   CAGCTCTCAGGAGAA                 GCTC ATG GAGC                 TCATATTGTGGCGTC  54 326
  Nmul_A0198  207358 ..  207368 +    -4  -3.72968   GATTGATAAGCGCCG                 TCTT CGC AAGA                 TTTCGGTGTCCTACT  55 35
  Nmul_A0201  210706 ..  210719 +  -9.5  -5.27335   CACTTCCTCTCAAAA               CCCGC TCCG GCGGG                TTTTTGTTTAACCCG 100 95
  Nmul_A0202  214074 ..  214102 +  -7.4  -3.53012   CTGGTTAAGTTAGAA       TCCAGGG-ATCGG TGAA CCGATACCCGGGG        TTTGAACACGCACAA  64 50
  Nmul_A0203 NONE
  Nmul_A0204  218937 ..  218953 + -10.1  -2.69468   TCGAACGTGTGACCC              CCGCCTT CGG AGGGCGG              TACTCTATCCAGCTG  69 214
  Nmul_A0205  219712 ..  219739 +  -8.4  -4.62085   GGAGCGGGATGCGGC        GGGCGATGGGGA GAAT TTCATATCGCCC         TTGTTTTTTCAAGAT  83 61
  Nmul_A0206  220633 ..  220645 +  -6.9  -3.62597   AAGGCATTGGCAATA                GCGTG CTC CGCGC                TTCTTGCAAGCTCGC  63 25
  Nmul_A0215 NONE
  Nmul_A0216  231795 ..  231808 +  -3.1  -3.25823   TCATTTTCTCGGGAT               TTTCC TTTG GGAAG                TTCCTCTGAAAAAGA  45 56
  Nmul_A0217 NONE
  Nmul_A0218 NONE
  Nmul_A0219 NONE
  Nmul_A0220  235580 ..  235595 +  -3.2  -5.32882   ACGAACAAATAGTGA              CGTCAG CCTC CTGACC               TTTTTTATGCTCATG  79 198
  Nmul_A0221 NONE
  Nmul_A0222  237371 ..  237399 +  -3.9  -3.31322   CTTCGTGAAAGCTGT        TTTCCGGAAAA GCTTCAA TTCTCCGGAGA        TTCTGCACGCTTGAA  50 44
  Nmul_A0225  240340 ..  240362 +  -8.3  -3.01269   GTTTTTTACCGGGCC           CCCTCCGCC GGCAG GGCGGGGAG           TGTGATTTCACCCTT  63 43
  Nmul_A0227  242556 ..  242569 +  -5.2  -3.59247   TTTCCACAGTGCCAG               CGCC TGTTGC GGCG                TTTCAAGGATTGTTG  55 482
  Nmul_A0234 NONE
  Nmul_A0235 NONE
  Nmul_A0236  252130 ..  252154 +  -9.3   -3.8186   AACCGCCCGCTTTTG          CATCGCATGCC TTT GATATGCGATG          TTCTTCCTTGCAATG  76 40
  Nmul_A0237  253349 ..  253365 +  -3.7  -4.40804   AGCCCTGCGGCGGTT              TCGGAAT TGT ATTGCGA              TTTTCTCGGATGGTG  63 406
  Nmul_A0238 NONE
  Nmul_A0239  256649 ..  256661 +  -3.4  -2.94218   CTGAAAGATCGGGCT                GCAT ATTAA ATGC                TCTCTCATGCGCCGT  45 17
  Nmul_A0240  258212 ..  258226 +    -7  -3.33492   TGCAGCCAAATACCA               CCTCGG CTA CCGTGG               TTGTCAGCTACCTGA  62 133
  Nmul_A0241 NONE
  Nmul_A0242 NONE
  Nmul_A0243  261553 ..  261563 +  -2.4  -3.21099   CCCAAATTACCCAAC                 CCGG AAA CCAG                 TTAATACTCAAACGG  43 11
  Nmul_A0244  262613 ..  262623 +  -2.6  -4.90918   ACGAAAGGGATGGCA                 TATA TCT TATA                 TTTTCTTCATTTTCT  71 121
  Nmul_A0246 NONE
  Nmul_A0247 NONE
  Nmul_A0248 NONE
  Nmul_A0249 NONE
  Nmul_A0250  268992 ..  269006 +  -6.4  -3.70902   GGAGTATAAAACCGC               GCGCAA TGT TTGTGC               TTTCGGTATCCACGC  63 179
  Nmul_A0251  271427 ..  271441 +  -2.1  -4.42653   GCCCGATAAAGCAAG               CAGTG TGAGC TACTG               TTTTATCCCTGAGAT  61 32
  Nmul_A0252  272780 ..  272800 +  -4.7  -3.62224   TCTGGTTCTCCAACT            TCGCAAACT GTC AGTTTACGG            TTGTTCAGACGCTAT  57 311
  Nmul_A0253  274368 ..  274382 +  -7.2   -3.9281   CTAGAATTTACATGA               TATGCT TGA AGCATA               TTGTTTCAAAATAGT  69 283
  Nmul_A0254 NONE
  Nmul_A0255 NONE
  Nmul_A0256 NONE
  Nmul_A0257 NONE
  Nmul_A0258 NONE
  Nmul_A0259  280926 ..  280948 +  -2.6  -3.38812   TGGAATTGCTTGAGA           CGTGGGGTAT CGT ATCCCTCAAG           TATTATTGAAAGGAA  47 164
  Nmul_A0260  282220 ..  282236 +  -2.9  -3.72027   CCCGGTAAATCCGCT              CGAGTAG CAA CGATTCG              TTCTTCGTAAAAACT  51 93
  Nmul_A0261  283840 ..  283858 +  -4.6  -3.28791   AAAAATTGTCAACCA             CTCTTC CATATAT GAAGAG             TTATGCAGGACCGGT  52 166
  Nmul_A0262  284514 ..  284531 + -14.1  -3.62849   TTTGCTCTTTTGACG             CGGCCCC TTCG GGGGCCG              TTCTCATTTCCTGGC  95 58
  Nmul_A0263  286036 ..  286046 +  -3.2   -5.2696   GAAGAGTTTTAACCC                 CGTA TTC TGCG                 TTTTTTCCATTTTGC  79 29
  Nmul_A0264 NONE
  Nmul_A0265 NONE
  Nmul_A0266 NONE
  Nmul_A0267 NONE
  Nmul_A0268  290899 ..  290928 +  -9.3  -3.17797   ATTGAGCCGAGGCAG       GTCGGGCTGAGG GCATCCG CCTC-GCCCGGC       TTCCATATATGTGAG  65 172
  Nmul_A0270 NONE
  Nmul_A0271  293981 ..  293993 +  -7.7  -2.50816   GTTTTAGAGTCTTGT                CTCTC AAT GAGAG                CTTACTGAATGCGGC  53 402
  Nmul_A0276  298732 ..  298746 +  -4.2  -3.16742   TTGCCTATGGATGAT               TGTGGA TGA TCCGCG               TTGATAGCACTTGCA  48 399
  Nmul_A0277  300103 ..  300124 +  -2.9  -4.02022   CCCGACCGGCTTTGC           ACCGATTTG TCGA CATATCGGG            TTTATCCTGGTTAAA  56 126
  Nmul_A0278  301591 ..  301602 +  -5.8  -2.62439   CGTCCGGTAAAGAGG                CGGA TAAT TCCG                 ATCTTTCCAGGTCTT  51 90
  Nmul_A0279 NONE
  Nmul_A0280 NONE
  Nmul_A0281 NONE
  Nmul_A0282  305768 ..  305781 +  -3.1  -2.62616   TATTGAAAGAGAGTA               GGCAT TGAT ATGTC                TGATATAGAGAATCG  41 25
  Nmul_A0283  305990 ..  306005 +  -3.2  -2.51464   CACCTTTTAGTGGAC              GCTTTG CGGA CCAAGC               ATTCATGAATGGTCA  42 2
  Nmul_A0284  306682 ..  306698 +  -5.1  -2.78384   CATCGGCTGCAATCC              TTGCTCT AGC AGAGCCA              TATCATGCAAGCCAG  49 17
  Nmul_A0285 NONE
  Nmul_A0286 NONE
  Nmul_A0287 NONE
  Nmul_A0288 NONE
  Nmul_A0289 NONE
  Nmul_A0290 NONE
  Nmul_A0291  313708 ..  313722 +  -4.2  -3.23899   CGTCAATTCCTCCGC               CTGATG AGA CTTCAG               TTCGATTACTTGGAA  48 92
  Nmul_A0292  315341 ..  315355 +  -2.1  -2.72043   ATAGACCAGCAGATC               TCCGA TTTCC TTGGA               ATTTGCAAAGCCATT  39 93
  Nmul_A0297  321978 ..  321988 +  -2.4  -3.90464   ACAGGGAAGACAATA                 CCGG TTT CCCG                 TTCTATTGTTTGCAG  52 426
  Nmul_A0299  323803 ..  323821 +  -2.4  -2.70354   GCGGTCGCCGCACTG             CGGATAAA GGG TTTTTTCG             TGCCTTTATGACAAA  39 58
  Nmul_A0300 NONE
  Nmul_A0301  326386 ..  326398 +  -6.3   -3.2794   GACCGGGAATTCCCT                CTTCT TTG AGAAG                TTCATATAAGTCAAG  59 123
  Nmul_A0302  327292 ..  327313 +  -2.9  -4.19817   ATTGACTGTTGTGCG           CAAGCAGAT TAGA ATCCGCGTG            TTTTAAATAGGTCAA  59 408
  Nmul_A0303 NONE
  Nmul_A0304  328691 ..  328716 +  -9.1  -2.85545   GTTTATCTTTCCATG         GCGCACGAGTCA CAC TGATTC-TGCGC         TGCTGTTCTTAACCA  65 8
  Nmul_A0305 NONE
  Nmul_A0306 NONE
  Nmul_A0307 NONE
  Nmul_A0308 NONE
  Nmul_A0309  332503 ..  332519 +  -5.7  -3.74224   GCTGTCCGAAATTGT              CGGTGGC GCG GCGGCCG              TTTGAATAATTTGAA  61 4
  Nmul_A0310  333948 ..  333977 +  -6.5  -3.10164   AATCGAGTTGATGAA       TCGGG-TGGCTG GATAAAG CAGTCATCCCGA       TTCAATGATGAATGG  57 39
  Nmul_A0311  334435 ..  334467 + -19.4   -3.3164   ATACTCGAACTGGAA      TTGAAAAAGGGCGG TATTT CCGCCCTTTTTCAA      TTCTGCAAATCAATT 100 40
  Nmul_A0312 NONE
  Nmul_A0313  338216 ..  338231 +  -4.7  -4.15044   TGCCCAGCGAACACT              CAGGT TGTTTC ACCTG               TTTGTTCCAGGAGGG  64 115
  Nmul_A0321  346595 ..  346609 +  -4.2  -3.16106   CCCTGTAATTTCTAT               TCTCCT TCC AGGAGC               CTTTTCACGTTTTGC  48 82
  Nmul_A0322  348132 ..  348143 +  -3.6  -3.35992   AGCAGATGGTCAGTT                GTGG CGAG CCGC                 TTAGTTCAAGTCGCT  48 43
  Nmul_A0323  349965 ..  349979 +  -6.4   -3.6249   ACTTGAAGCTGCGAA               GTGGAA CTA TTCCGC               TTGTCCTGTTTTCTA  63 296
  Nmul_A0324  351163 ..  351173 +  -3.2  -3.62096   TAATACCTGAGCTTT                 GTCT CCC AGGC                 TTTCCGGTGATGCAC  53 328
  Nmul_A0325 NONE
  Nmul_A0326  352354 ..  352367 +  -4.5   -4.4891   AGGAGGTTCGGTACC               TCGCT TGAA GGCGA                TTTTCTGCTGCTCGG  68 355
  Nmul_A0329 NONE
  Nmul_A0330 NONE
  Nmul_A0331 NONE
  Nmul_A0332  361245 ..  361264 +  -2.1  -3.08032   GAAGCGGGAAAAGTC            CATGCCT GACAAA AGGGATG             TGCTTTTGGAAAGGC  42 17
  Nmul_A0333 NONE
  Nmul_A0334 NONE
  Nmul_A0335  367848 ..  367876 +  -7.4  -3.33696   TGCGCTGGCAACATC        CTCGGCGCGA CCTTTTGCT TCCCGCCGAG        TTCATTCCCCAGGCC  62 263
  Nmul_A0337  370022 ..  370037 + -10.4  -2.62933   GTCGGCTTTACGGGC              GGCGAC AAGA GTCGCC               TGCTATAGAAGGTTC  69 2
  Nmul_A0338  370784 ..  370803 +  -4.2  -2.84372   CTGCCGTAAGGGTGG            GCGTGTGA ATAT TGGCACGC             ATCTTCTTTTCATTC  45 196
  Nmul_A0339  372584 ..  372602 +  -5.8  -3.34043   GCGCAGGAATTGCAT             GCACGCAG AAA CGGCGAGC             TTGTCCGGTAATACG  56 351
  Nmul_A0341  374362 ..  374372 +  -2.4   -5.0538   CGCGTTCTACCTGGT                 GCGG ATT CAGC                 TTTTTTCCAGTCAGG  74 180
  Nmul_A0347  380007 ..  380020 +  -2.3  -3.22223   TACCTCAAAAAAATG               CAAGC CCAT GCTCG                TTCATCCTCAGATTG  43 67
  Nmul_A0348 NONE
  Nmul_A0349 NONE
  Nmul_A0350  382289 ..  382299 +  -3.2  -4.07568   CACACTGTCTGTCCG                 TTCC CGG GGGA                 TTTTCCAGAGCAACA  58 53
  Nmul_A0351  382827 ..  382843 +  -5.1  -3.56568   GCTCTGCTGACAGGG              TTCTGCC AGT GGCATAA              TTTCAGAAATCATTG  56 195
  Nmul_A0352 NONE
  Nmul_A0353  384011 ..  384030 +    -7  -4.41047   CGTGAGCAGTATAGA            TGCCGGCG CAGC CGCAGGCG             TTTTCCTTGGCGAAT  75 361
  Nmul_A0356  387169 ..  387184 +  -3.9  -3.85817   CTTCGCAATCATGAT              TGGGC GAAGAG GCCCG               TTTATACGGCGGGGT  57 27
  Nmul_A0357  388238 ..  388257 +  -3.4  -2.71712   ACAGCGCCTCTATCA            CATCGGGC AAGC GCCCGACA             ATTTCGAGACAAGAC  42 40
  Nmul_A0358  391095 ..  391109 +  -7.8  -2.90456   CGGAGCGCTTGAAAG               GCGGGA TCC TCCTGC               TGTGATCATTTCGTT  59 178
  Nmul_A0359  392508 ..  392523 +  -2.6  -2.82895   GATCTGCGTCGTGTG              CTGTTGT AAA ACA-CAG              ATTATTCATGGAAAG  42 17
  Nmul_A0360 NONE
  Nmul_A0361  393862 ..  393874 +  -4.9  -3.45118   ATTGGATAGGCGTGT                TTTCA GAA TGAAA                TTCCTTGTCGCATGA  55 107
  Nmul_A0362 NONE
  Nmul_A0363 NONE
  Nmul_A0364  396891 ..  396904 +  -6.7  -3.74693   CCGAAATCTTCATCC               GCGAT GTCG ATCGC                TTTGCTCGCCTCGCC  62 409
  Nmul_A0367 NONE
  Nmul_A0368  400771 ..  400785 +  -5.7  -3.50422   TGCCGACCGCGTCTA               TACCG AATTG CGGTA               TTCATTCTGATTGAT  59 1
  Nmul_A0371 NONE
  Nmul_A0372  405932 ..  405946 + -11.4  -2.61912   CCATCAGAGCTAAAA               TGCCGG GCT CCGGCA               CTTCTCCGTGAGTAA  68 232
  Nmul_A0379  416277 ..  416289 +  -2.7  -2.80345   GCAGGCGCTATGGGG                TGATT ATT GATCA                TGGATTTTGTGACCT  42 16
  Nmul_A0380  417676 ..  417686 +  -8.2  -2.84812   TAATCAAACGGTGCG                 GCGC ACG GCGC                 TCTGGTGGTCTGCCT  62 84
  Nmul_A0381 NONE
  Nmul_A0382  420114 ..  420133 +  -6.3  -2.83119   TGCTGATGGAACTGG            CCGCCGC GCAATA GAGGCGG             TAGTTCTCAGGAATT  54 12
  Nmul_A0383  421867 ..  421887 + -12.5  -4.42788   CTCCGGTAATAAAAA            GGCGAACCG TAT CGGCTCGCC            TTTTATCCCGTTCGA  95 134
  Nmul_A0395  437858 ..  437870 +  -2.7  -4.86621   CTGCCTTCGGGGTCC                TATCA TGA TGATG                TTTTTGGTTGCAGGT  71 202
  Nmul_A0396  440587 ..  440617 +  -6.8  -4.15044   AGAATGGGAGAAGAG       GGAAAGGGCGTGAT TGC GTAACGCCTCTTCC       TTTATTGGGGGGGCG  71 104
  Nmul_A0400 NONE
  Nmul_A0401 NONE
  Nmul_A0402 NONE
  Nmul_A0403 NONE
  Nmul_A0404 NONE
  Nmul_A0405 NONE
  Nmul_A0406  450575 ..  450590 +  -6.8  -2.69178   GGATCATGAGTACGC              TTCCGC TTCA GCGGAG               TCATGTCGTATGGTT  53 137
  Nmul_A0410 NONE
  Nmul_A0411 NONE
  Nmul_A0412  457571 ..  457589 +  -2.4  -3.84246   TGAAAAATCAGGGGG             TTGCTG GAAATAG CGGCAA             TTTCATGGTTCAGCC  52 242
  Nmul_A0416  463325 ..  463349 +  -2.9  -2.53876   AAATCATGCGGACAA         TCGTC-GGAT AAAAGC ATCCAGGCGA          TCAGTTGGAATGAAA  40 80
  Nmul_A0417  464884 ..  464901 +  -6.9  -3.00946   TAGATTTCCTAGGTG             GTGCTGG CTGG CCAGCCC              TGATTTCTCGGCCGG  55 140
  Nmul_A0418  466611 ..  466621 +  -4.6  -3.53012   TTTGTCGGTATGCAG                 GGCG TCA TGCC                 TTTGGCACGCAACGC  52 365
  Nmul_A0424  472539 ..  472556 +  -5.5  -2.93393   ACTCAGCTTCTTCTC             GCTGAAG AGCT CTTCTGC              CTTTATCAGATCAGC  49 61
  Nmul_A0431  479189 ..  479207 +  -4.4  -4.37092   TCGCTTTTGCCTGAT             CAGCCGGC TTC GCTGGTAG             TTTTCTCAAGGAGGT  65 27
  Nmul_A0432  480323 ..  480341 +  -8.9   -2.6348   AAAGGCGATGCATCT             CCTTGCA AGAAC TGCAAGG             CTTCTGAAGTTTAAA  63 68
  Nmul_A0437 NONE
  Nmul_A0438  487871 ..  487891 +  -7.5  -3.24924   ACTCGCTCAAGGCAT            CGTGATTGC CGC GCATTCGCG            TGTTCTGGATGACGC  60 242
  Nmul_A0439  489917 ..  489935 +  -8.8  -3.53343   TCAGCAACCGATCCA             GGAGTGCG CTA CCCACTCC             TTTGCAACGCCAATT  68 296
  Nmul_A0450  501149 ..  501163 +  -7.1  -2.52742   TCTTCCAACGCTTCG               CGGGA CACAA TCCCG               ATCTTATAAACGGCT  51 237
  Nmul_A0454 NONE
  Nmul_A0455  506677 ..  506687 +  -8.2  -3.89524   AAGCCACTATATATT                 CCCG CGC CGGG                 TTTCTCGGATCGGCT  71 399
  Nmul_A0471  527558 ..  527575 +  -8.4  -2.82505   GGTTCCGCATGCAAA             CCCACG CTTGGA CGTGGG              GTTTGCATGTCAAGT  62 49
  Nmul_A0476 NONE
  Nmul_A0477  533783 ..  533806 +  -8.8  -4.00066   TTTCCGTATTTGAAG          CGGCGCAAAGG GAA CCTC-GCGCCG          TTTCTGCCTTGTCCC  76 333
  Nmul_A0478  534995 ..  535008 +  -3.8  -2.65126   AAAGCGATATGAAGC               CGGA AAGCCA TCCG                CTCTTTCCCATTATC  44 29
  Nmul_A0479 NONE
  Nmul_A0480  539178 ..  539192 +  -2.1  -4.23781   GTTTCGTATTTCCCA              GTCGGC GCTC GCC-AC               TTTGATTTTGATCAG  60 355
  Nmul_A0482  540111 ..  540129 +  -2.4  -3.63744   AATCTAGAAATGGGT             TTAGAATG AAA CATTCGAG             TATTTTGACGGCGCA  50 141
  Nmul_A0483  542081 ..  542122 +    -6  -5.35459   TACTGTTGAACAGTA AAC-AATGAAAAAGGCGGG TTCGT CCCGTCTTTTTCATCCGTC TTTTTTGTCCTGTCT  89 51
  Nmul_A0484  543098 ..  543110 +  -4.9   -3.6502   GTGGAAACCCTCAGT                TGAAT TCA ATTCA                TTTCGATAAACAATG  57 4
  Nmul_A0485 NONE
  Nmul_A0486  545803 ..  545837 +  -7.2  -4.74504   TGCCCCAAGCACCCG    GGAGTTGCGCGGATG ATGCCC TGTCCGCGC-ATTCC     TTTTTCCGTTCGCCT  83 83
  Nmul_A0487  547882 ..  547900 +  -2.2  -4.25458   GGAAGAGATTCGCAC             CCGGGCGG GGG CGGCCTGA             TTTATTAATAGAGTT  57 7
  Nmul_A0488 NONE
  Nmul_A0489 NONE
  Nmul_A0490  549398 ..  549431 +  -6.1  -4.34402   GGATTAAAAGACTGG    GAGGAGGCTAAAGGC AAAAAC GCCT--GGCCTCCTC     TTTTCATATGCGGAA  72 93
  Nmul_A0491 NONE
  Nmul_A0492 NONE
  Nmul_A0493 NONE
  Nmul_A0494  553867 ..  553890 +  -2.4  -4.54323   ACATTCATTGGGGAC          TCCG-CAGGTT TCT AACCTTTCGGG          TTTATTGTTATAATT  63 105
  Nmul_A0495  554891 ..  554904 +  -2.3  -2.52464   ATTGAACGTCCGCCA               TTCCG GAAT CGGCA                TGACTTCACAGCGGA  39 65
  Nmul_A0496 NONE
  Nmul_A0497  556643 ..  556658 +  -2.4  -2.53263   TCCTCTGAAATATTT              ACCGGG TATT TCCGGA               TGAATTGAGGATGAG  39 7
  Nmul_A0498  557741 ..  557763 +  -7.1  -4.86385   CCAGGCAATCAACGC          GTTTGATCGC TTTG GCGA-CAAAC           TTTCTTTTTACAAAT  85 136
  Nmul_A0499  558629 ..  558640 +  -5.8  -3.33815   CATGTGAATACCCTA                CGTC GATC GACG                 TTCGTTCGCCAAGCT  56 210
  Nmul_A0501 NONE
  Nmul_A0502  562490 ..  562513 +  -7.5  -2.52676   GAACGGGACATACGG          CTGTTTCGT GTTTTA GCGAAACAG           TCAGTTCCAGGAATC  56 366
  Nmul_A0509 NONE
  Nmul_A0510 NONE
  Nmul_A0511 NONE
  Nmul_A0512 NONE
  Nmul_A0513  582304 ..  582314 +  -2.4  -3.39068   GTCATACCCGCGAAA                 GCGG TAT CCGG                 ATTTTCTTGAGATAA  45 175
  Nmul_A0514  583845 ..  583860 +  -3.3   -4.2828   GGTTCAATTTTATTT              CCTTA AACTAA TAAGG               TTTTCATGGCTCAGC  60 55
  Nmul_A0515  585751 ..  585805 + -16.7  -4.18018   CGAAGAAGTAGAGGA TCAATGGGGTCGGAGCCGATTGACTT TCAG AAATCAGTCGACTCCGACTCC-TTGA TTTTGGCTCAGGCCA 100 30
  Nmul_A0522  594914 ..  594924 +  -5.4  -2.53233   TTATATACATCAGGA                 GCAA GCT TTGC                 ATATTCATATCCTTG  48 47
  Nmul_A0523  596351 ..  596362 +  -4.4  -4.66537   GAACCGGATTGACAA                TCAC CGCG GTGA                 TTTTATCTTGCCGCA  71 85
  Nmul_A0528  604505 ..  604527 +  -7.7  -2.74322   GCAGTTCTGAGTTAT           CCGGGTG ATTCCGCCA CACCCGG           CTTTCAGGCATTCGA  58 31
  Nmul_A0529 NONE
  Nmul_A0530 NONE
  Nmul_A0531  608914 ..  608924 +  -2.4  -3.05816   GCTTTATAGCGAAGA                 GCAG CCT CAGC                 TTCCCTCGAAACTGC  42 195
  Nmul_A0534 NONE
  Nmul_A0535  617537 ..  617549 +  -2.7  -5.00616   GCTTGCCTCAAGAAT                CATTT CAT GAATG                TTTTTTACGAAGAGG  71 348
  Nmul_A0536  619419 ..  619436 +  -5.5  -4.26019   CCTGTAACATAGCAG             GCCGTTA TGGT TTACGGC              TTTTCAGTCTCATTA  66 48
  Nmul_A0537  620547 ..  620561 +  -6.4  -2.95116   CCCGGTCGCTCCAAT               CGGAGT CTG ATTCCG               TGATTTACATCATGA  55 106
  Nmul_A0538 NONE
  Nmul_A0539  622269 ..  622293 +  -5.6  -3.82433   GGAGAAGTCTCCTCC         CCG-TCGGCTG TCGG CTGCCGGTCGG          TTTCCTCGTGCTTCT  61 105
  Nmul_A0540  623845 ..  623878 +  -4.5   -4.4009   TTTTTCTGCTATAGC     CCCTGCTATAACCTC ATAC GAGGCTATGGGAGGA      TTTTCTCGCCTGCCA  67 27
  Nmul_A0554 NONE
  Nmul_A0555  643345 ..  643355 +  -8.2  -4.32034   TGATAATGAACTGGG                 CGCC CTC GGCG                 TTTTCCTGGTAATCG  81 181
  Nmul_A0562 NONE
  Nmul_A0563  651199 ..  651215 +  -8.7  -3.74693   GAAGCTGGTTCGCAT              TGCTTCC ACT GGAGGCA              TTTCATCGAATACCG  70 320
  Nmul_A0568 NONE
  Nmul_A0569 NONE
  Nmul_A0570 NONE
  Nmul_A0571 NONE
  Nmul_A0572  659257 ..  659268 +  -2.2  -4.27316   CACGTCCCCGATCTG                CTGG TTTG TCAG                 TTTTCCCTTCCAGGC  60 470
  Nmul_A0577 NONE
  Nmul_A0578  664424 ..  664434 +    -4  -3.31263   GCAAAATAACGACAG                 CTTT TTG AAAG                 TTCTGCCCATGAAAT  50 32
  Nmul_A0586 NONE
  Nmul_A0587 NONE
  Nmul_A0588  673789 ..  673802 +  -3.8  -3.26486   TCCCCATCTGCCGGT               TCCG CGTTTT CGGA                CTTTTAGGTTTTCTC  48 179
  Nmul_A0589  674889 ..  674901 +  -3.3  -2.57344   CGGATTCATCTGGTC                GCGGA TGA TCCAC                ATTCTGGAGAAAGTA  42 146
  Nmul_A0590  676100 ..  676129 + -12.9  -4.67038   TCGCATGTTTTTTCA       GCCCGTCGGAGTCA TTC TGGCTTCG-CGGGC       TTTTCATTTTGAGGA 100 521
  Nmul_A0591  676760 ..  676773 +  -2.4  -2.57541   AGGACATGGGGTCAT               GAAC TGTTTT GTTC                CTCTTGATTCTACCT  39 50
  Nmul_A0592  678286 ..  678327 +  -4.4  -3.35746   TAATTTGATTGATTA GAGAT-AGGGATGTGGACC GACGA GGCCCACATCCTAAATCCC TTACTGTAGTTTAGT  50 249
  Nmul_A0596  680552 ..  680564 +  -4.8  -3.86346   GGACTTATGAGAGTT                GAGG AAGTC CCTC                TTTCTGGCGGACTGG  59 304
  Nmul_A0600  682844 ..  682865 +  -6.5  -3.29381   GAACGTAATTTATCG           GTCGTAGCC GCGT GGCTACCGC            TTCCTGCTGTTCTGC  59 239
  Nmul_A0601 NONE
  Nmul_A0602 NONE
  Nmul_A0603 NONE
  Nmul_A0604 NONE
  Nmul_A0605 NONE
  Nmul_A0606 NONE
  Nmul_A0607 NONE
  Nmul_A0608  690713 ..  690723 +  -6.8  -2.66964   AAATTGGAATTGTCA                 CCTG GAA CAGG                 TAGTATAGTAAGTAA  53 113
  Nmul_A0609 NONE
  Nmul_A0610 NONE
  Nmul_A0611  692967 ..  692978 +  -5.8  -3.53224   AAAGTCGAAACTGAC                CAGC CCGC GCTG                 TTTGAAACGAGCATA  59 27
  Nmul_A0612  693934 ..  693945 +  -2.2  -4.56597   GCGTGGCCGTTTGCA                TGAC GTGC GTCG                 TTTTTGCACCAAGGG  65 102
  Nmul_A0615  697332 ..  697343 +  -2.2  -4.06384   GTTCGCAATAGGGAT                CTTG CTGC CAGG                 TTTGTCGTCTTCCCA  54 425
  Nmul_A0617  700425 ..  700446 + -10.2  -3.86346   GATGTTAAATGCGAG           TCCCTTGC CGCTCC GCAAGGGA            TTTATCCAGGAATCC  82 261
  Nmul_A0619 NONE
  Nmul_A0620  703886 ..  703908 +  -5.5   -2.8092   GGTGTATGTGCGCTT          CGCGCGCTGG GAAG CCAACG-GCG           TGTGGTCGCGTGTTG  49 494
  Nmul_A0621  704721 ..  704734 +  -2.3  -3.92522   CGCGCTCCCGCTCCT               CCTCG GTCT CGAAG                TTTGTGAAGTTGGCC  54 303
  Nmul_A0623  705777 ..  705790 +  -4.5  -4.23434   TTCGAAAGCTTTTCT               TCGGT TACT ACCGG                TTTTGGCGTATTTTC  66 394
  Nmul_A0628  711553 ..  711567 +  -8.5  -3.48684   AATTGTCGGCCTGTA               CGCGC ATCGC GCGCG               TTCTGATCATTCTGA  69 150
  Nmul_A0629  713989 ..  714003 +  -6.4  -3.18264   AAGGAACCGATTTGC               GAGTCA CTC TGGCTC               TTCGTGAGTGGACAG  57 428
  Nmul_A0630  717646 ..  717660 +  -5.7  -3.60098   GTCTACCTGACGTGC               TTGCG CGATA CGCAA               TTTGGGGTGGGGCGT  57 262
  Nmul_A0633  722140 ..  722158 +  -6.6  -3.16881   GATGTTCTTTACATA             GGTGCGTG GAT TACGCCCC             TTCATAGCGTAACTC  57 177
  Nmul_A0634 NONE
  Nmul_A0635  726401 ..  726413 +  -3.3  -4.21194   CATAAGTAGCTTTCG                CCTGT ACC ACCGG                TTTTGCATGATAAGC  58 134
  Nmul_A0637  729015 ..  729031 +  -2.9  -4.58395   TAGAGGCCGGTGAGG              CTATCGG TAA TCGAGAG              TTTTTCAAGCATCCG  67 507
  Nmul_A0642  737966 ..  737982 +  -2.2  -3.08991   CTCCACTTGCCCGTT              CGTCCA CTTTA TCGACG              CTTTCTTCAGGCGGT  42 148
  Nmul_A0643  739262 ..  739275 +  -4.5  -2.99871   AAGGAGGTGCATACA               TTGCG CAGG CGCGA                TCATTTCGTGTAGGA  49 58
  Nmul_A0645 NONE
  Nmul_A0646 NONE
  Nmul_A0647 NONE
  Nmul_A0648 NONE
  Nmul_A0649 NONE
  Nmul_A0650 NONE
  Nmul_A0651  750335 ..  750355 +  -6.2  -3.89572   TTCGGACAGTATCTC           GG-TTTCGC GCCT GCGAAAGCC            TTCTTCTCCTTCGAT  63 419
  Nmul_A0653  751343 ..  751353 +  -2.4  -3.55911   AGACCCCGGACGATA                 AGGC AAT GCCG                 CTTTTTATCGCTTTG  47 412
  Nmul_A0657  753707 ..  753727 +  -3.9  -5.06103   ACGTGAATCTGTGCC            GGGGCGC ATATCCA GCGCTTC            TTTTTTGAAAATTAT  77 58
  Nmul_A0658 NONE
  Nmul_A0659  755472 ..  755498 +  -2.1  -2.79349   GTCATCGTGCCGCGG         CATGGACGCCA AACAG TGACGTCCCGG         GTTATATATCATTTA  40 104
  Nmul_A0660  756124 ..  756134 +  -2.4  -3.28712   TGACAGTACATGTCT                 CCGC TTG GCTG                 TTCTGGAAAGCCGGA  45 61
  Nmul_A0661 NONE
  Nmul_A0662 NONE
  Nmul_A0663  759227 ..  759237 +  -3.2   -3.6682   GGCGGGCAACTCTAC                 CGGT TTC ATCG                 TTTGCGTAAGTCCCA  53 206
  Nmul_A0664 NONE
  Nmul_A0665 NONE
  Nmul_A0666  763573 ..  763584 +  -3.6  -2.94747   GGCGGTCAGGGACAA                CGGG CAAG TCCG                 TCTCTCCTCCGATCA  45 45
  Nmul_A0667 NONE
  Nmul_A0668  764753 ..  764770 +  -4.1   -2.7186   ATCCTGCCCTGAACC             GG-GCTTC CGC GAGGCTCC             TGCTTCCGGCAATTT  44 45
  Nmul_A0669  765717 ..  765736 +  -2.9  -3.94877   TTCCTGCTCGAGTTT            CAGC-AGA TATCT TCTCGCTG            TTCTTATTACCGGAT  56 299
  Nmul_A0673  773071 ..  773083 +  -6.2  -3.95986   CATTCCAGGATGGGT                GCGC GATGA GCGC                TTTCGTTGAATTGAA  64 258
  Nmul_A0674 NONE
  Nmul_A0675  774926 ..  774936 +  -6.8  -3.16742   CCCGTGAGGAGAGAG                 CCCT TGC AGGG                 TTAGTAGGGGTTAAA  57 56
  Nmul_A0676  776126 ..  776144 +  -3.8  -2.54166   CAAACGTGAGGCTGA             GCAGGATG AAT TATCCTCC             CGTTTTCCTTACCCG  44 122
  Nmul_A0677  776606 ..  776618 +  -3.4  -2.68356   CATACTTCAGCCAGC                TCGA CCGGC TCGA                CTTCTGGATTTGCCT  42 44
  Nmul_A0678  777819 ..  777838 + -11.4  -3.53761   TCGATCCTGGTCTGC            CCGCACGC TCAT GTGTGCGG             TTTCGAACAGAGTTG  83 89
  Nmul_A0679 NONE
  Nmul_A0680  780846 ..  780866 +    -4  -5.27335   AGAGGGAAATGAAGG            GAAATGAG GAATG CTCTTTTC            TTTTTATTTGGCCGG  80 213
  Nmul_A0683  785491 ..  785508 + -14.1  -2.67667   AAGCGGATAAAAAAA             GGCGCCC AACC GGGCGCC              CTGTTTGATCAATAC  88 264
  Nmul_A0687  789740 ..  789781 +  -6.8  -3.37198   AGCCTGGCGATAGCT TTCC--CCCGCAGCCATTCCA GCA TGGAAT-GCTGCCGGCAGGAA TGTTATCTGTCCAGG  59 28
  Nmul_A0693  801088 ..  801120 + -15.7  -2.71269   TTCCTCCCGCCGTTG      ATTCCATCGATACCG ATT CGGTATCGATGGAGG      ATTCATTTCCAGATT  95 253
  Nmul_A0694  801789 ..  801799 +  -2.4  -3.93583   CATACCCGATCGGAG                 CCGC ACT GCAG                 TTTCTGCCTGACTTC  52 4
  Nmul_A0695 NONE
  Nmul_A0696 NONE
  Nmul_A0697 NONE
  Nmul_A0698 NONE
  Nmul_A0699 NONE
  Nmul_A0700 NONE
  Nmul_A0701  808263 ..  808281 +  -2.3  -4.78149   ATGCCACTGTAATCA             ACCTTCC GGGAA GGGAGGC             TTTTTCACTTCTCGA  67 90
  Nmul_A0702  808861 ..  808872 +    -3  -3.56558   CCGTGGTGAGCAAAG                CTTA GTGA TAAG                 TTGTCTGGGTTATCC  49 32
  Nmul_A0703 NONE
  Nmul_A0704 NONE
  Nmul_A0705 NONE
  Nmul_A0706 NONE
  Nmul_A0707  814549 ..  814574 +  -8.3  -3.21726   CTGACTGCGCCGACA         TAGCGGAAGCT CTAC AGTTGCCGCTA          TTCGATCTTCTGCAA  64 83
  Nmul_A0708 NONE
  Nmul_A0709 NONE
  Nmul_A0710  821896 ..  821927 + -18.1  -5.52384   ATAAAAGTAATAGAG      GCACGGTGGACCG TATCTT CGGTCCATCGTGC       TTTTTTTGCTCAGGG 100 63
  Nmul_A0714 NONE
  Nmul_A0715  827951 ..  827977 +  -4.4  -3.02946   TCTGTCCGTCGTGCA         GATAGGGTCC TTGCGTT GGGGCCTATC         GTTTCTGATTGAGCA  47 78
  Nmul_A0718 NONE
  Nmul_A0719  835971 ..  836016 +  -3.1  -4.20696   CTGCTGGGAAGCAAA GCGGGGAA-GGTTTTTCGAAGC GGC GCGATGCCAATCCATTCCCCGC TTTTGAGATTCATGC  59 72
  Nmul_A0721  837369 ..  837380 +  -5.8  -2.58677   GCGGTGGCTTGCCGC                GGCA TGTC TGCC                 ATTCCTCATTCTCTA  51 48
  Nmul_A0722 NONE
  Nmul_A0723 NONE
  Nmul_A0724  844941 ..  844953 +  -3.3  -2.92475   GAAGAGATTCGGGCC                GCGAG AGC CTCGA                ATTTATAGCGGTGAG  45 5
  Nmul_A0725  846236 ..  846246 +    -4  -3.08813   CTCTTTGAACAGCGA                 GATT GAT AATC                 TGTGTTGAGGTGAAA  45 200
  Nmul_A0727 NONE
  Nmul_A0728  849506 ..  849529 +  -3.2  -3.81428   TAGTATGGACTGAGT          TAGGATGAAG CTGC TTTCATTCTG           TTTGGGTTCATTACT  55 151
  Nmul_A0729  850375 ..  850395 + -10.3  -2.72049   GCTTGGAACGAGCGA            CAGGGCGGT ACT GCCGCCCGG            TAGTTGCAGCGTATA  66 394
  Nmul_A0733 NONE
  Nmul_A0734  855258 ..  855270 +  -5.5  -2.89881   ACAATCTTTTTCTGA                TCGCT CCG GGCGA                TCTGTGAGGTAAATG  49 394
  Nmul_A0736  856885 ..  856896 +  -3.6  -4.49311   CGTAAGGGTGCAGGC                TCCG GCAG CGGG                 TTTTCTCCTGCTCAT  66 205
  Nmul_A0743  867995 ..  868014 +  -4.2  -4.36508   GAAGTGCGATGGGCC            GGGAACGG GCCC CTGTTCCA             TTATTGTTTTTATGC  65 81
  Nmul_A0747 NONE
  Nmul_A0748  872377 ..  872402 + -10.5  -2.85712   TGGGTAATGCCTCAA         GATTCAACTGC CTCT GCCGTTGAATC          TGCTTGTAACTCTAA  71 146
  Nmul_A0749  873233 ..  873263 +  -4.6  -3.91897   TTACAGGTACGCGTC       CTCTCGAGGGGG ATGTGTA CCGCCTGGGGAG       TTTATGCCTGAAACC  59 58
  Nmul_A0751  874474 ..  874516 +  -4.6  -4.08767   ACACTGATTGATATC ACCCGATTTTCGCGCCGCCG CTA CCTCGCCGAGAAAAGCGGGA TTTTACCCAGATCAA  62 34
  Nmul_A0752 NONE
  Nmul_A0753 NONE
  Nmul_A0754  877642 ..  877656 +  -5.6  -2.72144   ATTGTTAACCGGGGA               GGGCCT CGA GGGCTC               GTTTGAACCCGATAG  48 86
  Nmul_A0755  878103 ..  878122 +  -3.5  -3.53444   GGTATAGAAGTGGAG            GGCGC ATAACATGGC GCGCC             TTTCCAAACGCCTCA  50 17
  Nmul_A0756  878850 ..  878882 + -17.7  -2.57132   TTGTAAGACTTTGGG      CCGTCGGGAGGGCGC AGG GCGCTTTTCCGGCGG      GTTATCAAAGACCGC 100 70
  Nmul_A0757  879757 ..  879779 +  -7.7  -3.63895   GAAAGCGCTTGATCC           GGGACCCAA TCACT TTGGGTCAC           TTTGGGATCGTTACA  68 29
  Nmul_A0758  880233 ..  880257 + -17.2   -3.4616   AAACAGTAAGAAAAG          CCGGCGGCAT TACCC ATGCCGCCGG          TTCTGGCGTTTTTTG 100 46
  Nmul_A0759 NONE
  Nmul_A0760 NONE
  Nmul_A0761  890539 ..  890565 +    -8  -2.91872   GTCACACGGGCAATG         TTCATCACGGCA GAT TCCCGGGATGAA         TCCTCTTTGCTTGTT  59 278
  Nmul_A0762  891112 ..  891125 +  -2.3  -3.78329   CCAAAAAGCCGAAGT               CGGCT TAAA AGCAG                TTTGAATTCCTGACA  50 18
  Nmul_A0763  891754 ..  891780 + -12.2  -4.28049   ATCGCTGATTTTTAG         CTGCCGGGAGCA TCG TGCCACCGGCAG         TTTTCCAATTTTAAG  95 103
  Nmul_A0764 NONE
  Nmul_A0765  895176 ..  895187 +  -5.8  -3.23274   ATTCGGAATCCGAGT                CCTC ACCT GAGG                 TTGGATTATGCAAAG  55 90
  Nmul_A0766  895518 ..  895547 + -10.9  -3.38072   GTTTTCCAACGCAAC       TCCGAGTATGTTCG CAA CGAATA-ACTCGGA       TTGCTGTTCAATCAA  78 40
  Nmul_A0767 NONE
  Nmul_A0768 NONE
  Nmul_A0769 NONE
  Nmul_A0770 NONE
  Nmul_A0771 NONE
  Nmul_A0772 NONE
  Nmul_A0773 NONE
  Nmul_A0774 NONE
  Nmul_A0775 NONE
  Nmul_A0776  900521 ..  900534 +  -6.7  -4.56153   GGAAAACCGGCTGTT               GGAAG TTTT CTTCC                TTGTTTTTGTAATCC  77 47
  Nmul_A0777 NONE
  Nmul_A0778 NONE
  Nmul_A0779 NONE
  Nmul_A0780  902336 ..  902350 +  -2.8  -2.82193   AGACCGCGTAAATTT               ATGGAT TAG ATCCAG               TATGGTCAATGTGGT  42 87
  Nmul_A0781 NONE
  Nmul_A0782 NONE
  Nmul_A0783 NONE
  Nmul_A0784 NONE
  Nmul_A0785  904456 ..  904472 +  -2.2  -3.65351   CAATAACATTTATTA              CCTCGT AAAGA GTGAGG              TTTAGATGCAGCTGA  50 4
  Nmul_A0786 NONE
  Nmul_A0787 NONE
  Nmul_A0788 NONE
  Nmul_A0789 NONE
  Nmul_A0790  907469 ..  907481 +  -3.3  -3.36569   ACGGTTGTCGGCCGC                CGAAG AAA CGTCG                TATTTAAGGAGTTAC  48 6
  Nmul_A0791 NONE
  Nmul_A0792 NONE
  Nmul_A0793  909567 ..  909583 + -13.7  -5.47159   TTTGGAAGAGAAAAA              GCCGGGA TTA TCCCGGC              TTTTTTGTATTACCC 100 48
  Nmul_A0794 NONE
  Nmul_A0795  910948 ..  910970 +  -4.8   -2.7535   AACGCAGCAGTCTCC           CGCTGCGAAA ATG TTTGGCAACG           TCGTGTCTTCAACGA  45 344
  Nmul_A0798  914519 ..  914549 +    -2  -3.05715   GCAACAAGGAAGCGA      CAAGGGATTTATA CAGTCA TGTAGA-CCCTTG       TTGAATCACGAGGTT  42 195
  Nmul_A0799 NONE
  Nmul_A0800  916861 ..  916901 +  -7.6  -5.16572   CAGGCAGCATGCAAA CACCGGTCCGCC--ACCGTT ACA GACGGCAAGGTGGATCGGTG TTTTTTAACTTCCCT  90 144
  Nmul_A0807  926212 ..  926229 +  -2.5  -4.56597   GAGATTGGAAATTAT             CTGAGCG AAAA CGCGCTG              TTTTTCCCCAGGCAA  63 77
  Nmul_A0821  937173 ..  937184 +  -4.4   -3.3692   AGTTCTATCAAGCCA                GCAT CAAG ATGC                 ATTTTTAAGGTCGAA  50 6
  Nmul_A0822  938027 ..  938050 +  -8.9  -5.62288   CAACAATTTTTCAAA          GGCTTATGG ATGAAA CCGTAAGCC           TTTTTCTTTTGTTGA 100 166
  Nmul_A0823  939065 ..  939075 +  -6.8  -3.53444   ATCAACTTCAATACT                 GCCA CCA TGGC                 TTTCCGCGACGCTGG  61 156
  Nmul_A0826  940468 ..  940479 +  -3.6  -3.05463   GTGTGGCGGGATAAA                TGGC CAAG GCCG                 TTGACTACCAGAAAT  45 27
  Nmul_A0828  943481 ..  943502 +  -5.9  -2.79273   AAGCCTGGCTAAAAA           CCAGGAA TTAGGCTC TTCCTGG            ATTATGTTGGCCCGC  52 15
  Nmul_A0830  946028 ..  946045 +  -4.2    -5.252   CTCATCAAATACCTG             GTCAAA TTCTTT TTTGAC              TTTTTTATAGCACTC  85 241
  Nmul_A0833  950404 ..  950422 + -13.8  -4.04174   TCGTAACCGGTCACA             GCTCCGGC GTT GCCGGGGC             TTTCGTTCTCTAGAA 100 45
  Nmul_A0837  952476 ..  952489 +  -2.3  -2.62184   CGACGGTCAGGGCAA               GCCTG TGGC CATGC                TCCTGTCCGAAGGGC  39 63
  Nmul_A0838  952981 ..  952991 +  -3.2  -4.10161   TGCCTAAGCTTCTGT                 CTCA GCC TGGG                 TTTTACGGGCTGATC  58 179
  Nmul_A0839  953882 ..  953905 +  -8.2  -2.62244   ATATTCAGCGGCTGA          TCACTTACAG ATGA CTGTGAGTGG           AATTTTATTAAGGAG  61 152
  Nmul_A0840  954506 ..  954520 + -12.8  -4.58395   GTCAGTAGTCGCAAT               GCCGGG CCA CCCGGC               TTTTTGACACCTCGC 100 394
  Nmul_A0845  960178 ..  960188 +  -3.2  -2.90075   TTGCTATTGTTTGGC                 CGCT GTA AGTG                 TATCCTTCGCCGCGC  43 64
  Nmul_A0846 NONE
  Nmul_A0847  961760 ..  961779 +  -7.2  -2.60079   GCGTGACTTTAAAGT            GCAAAGTA AGTG TGCTTTGC             TACCTTCTACCATCC  56 288
  Nmul_A0848  962377 ..  962389 +  -4.7  -3.36492   TGGTAATGCATCCGC                CTGGC AAT GCCCG                TTCTCCAGTTCAAGA  52 71
  Nmul_A0849  963769 ..  963783 +  -2.7  -2.78395   CCCGGAGGAAAAGCC               GCCCG AATGA CAGGC               TAGTTCATGAAGATT  42 16
  Nmul_A0850 NONE
  Nmul_A0851  968652 ..  968669 +  -4.7  -3.35639   CGAATACAATACTTT             CGCGCAG CCGA CCGCGTG              TTGCTTGGACGTATT  52 131
  Nmul_A0853 NONE
  Nmul_A0854  971539 ..  971597 +    -8  -3.81958   CGTTCGCCAAATTAA TCAGGGAATACCTGAAGGCCACGGTTGA ACA TCTTCCGTGGCCTTGAAGTACCTCCCGA TCTTTCTTTGGGACT  70 107
  Nmul_A0864 NONE
  Nmul_A0865 NONE
  Nmul_A0866  986061 ..  986072 +  -4.4  -2.75382   TCAACATAGATTTCC                GCTT CAAT AAGC                 TGGTTCACTCCCGTC  45 315
  Nmul_A0867  987685 ..  987697 +  -5.5    -2.924   AATATCGATCAGTCC                TCGGA TTT TCCGG                CTTTCTGAGAAATTA  51 108
  Nmul_A0871  990838 ..  990857 +  -3.4  -4.03413   CGGTGAAGTCGTGAC            CGCTCCCC TGCC GGGAAGAG             TTTGTATCCAGCAGT  56 95
  Nmul_A0874  994328 ..  994340 +  -4.9  -3.10522   TTTCAAGGAGTGCAT                TTATG GCC CATAA                TCTGTTCAATACCCT  50 123
  Nmul_A0875  997296 ..  997309 +  -6.7  -3.53811   CTCCTCGCTTGTATC               CTTCC TTTT GGAAG                TTTGAGCAGCCTCGG  60 151
  Nmul_A0877  999233 ..  999243 +  -4.6  -3.75933   GACTGCAGCCCAACC                 GCTG ACC CGGC                 TTTCATCCCCTCTAT  57 100
  Nmul_A0886 1008797 .. 1008813 +    -8  -3.31461   GTTTGAAACTGCCGA              CAGGAG CGGTT CTCCTG              TTATCCCACTCGCTC  64 394
  Nmul_A0888 1009910 .. 1009951 + -15.9  -3.86897   TCTGCTCCTTCTCCA CTCCAG-ACTCCCTCTCCCC AGC GGGGAGAGGGGGTTCCCGAG TTTCTCGGGGATCGA 100 135
  Nmul_A0890 1012678 .. 1012694 +  -2.1  -3.83568   TTTCCAGCACTCGAT              AGAGGCG CAG CGACTCA              TTGTTGTACCTGTCC  52 441
  Nmul_A0892 1014323 .. 1014358 +  -3.2  -4.19817   CGTCCATCAGGGGTG    TGAGGATCCAG-CCGGT AGT GCCGGTCCGGATTCGTA    TTTTGACTGGATAGG  58 220
  Nmul_A0899 1024487 .. 1024500 +  -2.3  -4.34402   ATAGAGATAGTCGAT               GGGCT TGTC AGCCA                TTTTCATCTCAACCG  61 201
  Nmul_A0902 NONE
  Nmul_A0903 NONE
  Nmul_A0904 1029819 .. 1029829 +  -6.8  -2.62935   TCCTGGCAGTTCTGG                 CGGA GGC TCCG                 GTCTTTCAGGCTTAT  53 41
  Nmul_A0905 NONE
  Nmul_A0906 NONE
  Nmul_A0907 1032935 .. 1032945 +  -5.4  -3.17075   GGCCGGAGCGAATGG                 CATC CGC GATG                 TTCGCTTCCACCCAA  52 457
  Nmul_A0914 1042250 .. 1042275 +  -7.5  -5.21459   CTTCCGCGCGTCCCA         GCGATGAACGC GGGC GCGTTCACCAC          TTTCTTTTTATTTTT  91 226
  Nmul_A0916 1043866 .. 1043879 +  -2.3  -4.34488   TTGCATATATTAGAC               GCCAG ATGG CTTGC                TTTCTTCTCGATATC  61 176
  Nmul_A0917 NONE
  Nmul_A0918 NONE
  Nmul_A0919 1045312 .. 1045326 +  -7.8  -3.06492   CTCCGCTTTCGGTTC               CGTGCC AGG GGCATG               TCTTGCCATCGGTAC  57 94
  Nmul_A0921 1048911 .. 1048925 +  -3.6  -3.14915   TCTCAGAAATTCCTA               TAAGAC TTG GTTTTA               CTTATCTTTTTTTAA  46 312
  Nmul_A0922 1050257 .. 1050276 +  -2.9  -3.70811   TTCTGTTCGAATCAT            CT-GCAAG AAGTA CTTGCCAG            TTTAGGCTTCTATAA  51 57
  Nmul_A0930 1074904 .. 1074919 +  -6.8  -4.15044   TTGCCATCTCAGTCA              GTCTCG GCTC CGAGGC               TTTGTTGCCGAAAGG  71 169
  Nmul_A0935 NONE
  Nmul_A0936 1083862 .. 1083873 +  -7.2  -3.59836   ATGAATTCCTTGCCC                CGCC CGGC GGCG                 TTGGTTTCATGCTTT  64 41
  Nmul_A0939 1087565 .. 1087577 +  -2.7  -3.40639   AAGCCCGGGAGATCA                TGTAG TTA TTACA                TTGATTCCTGGAATT  47 315
  Nmul_A0940 NONE
  Nmul_A0941 NONE
  Nmul_A0942 NONE
  Nmul_A0943 NONE
  Nmul_A0944 1096881 .. 1096897 + -10.1  -3.53012   AGCGTCACATTAAGC              GTGCCCG GGC TGGGCAC              TTTGCCACAGAGGAC  71 522
  Nmul_A0947 NONE
  Nmul_A0948 NONE
  Nmul_A0949 1102380 .. 1102394 +  -7.8  -2.89569   TGGGCAGTGTCCTTG               GCTGCT TGA AGCGGC               TACTTGCTTTCACCC  59 127
  Nmul_A0950 1103582 .. 1103601 +  -7.2  -3.17075   TTGCCGAGCAGTGAA            TCAATGGA GTGA TCCGTTGA             TTCACTTCGCCAGAA  60 27
  Nmul_A0951 1104323 .. 1104334 +    -3   -2.7806   GGCAACAGTTTGGCA                TGAT CTGC ATCA                 ATTTGCCGCTTTCAG  42 23
  Nmul_A0952 NONE
  Nmul_A0953 NONE
  Nmul_A0954 1107587 .. 1107601 +  -5.7  -3.63839   GCGTTCATCTGGGTC               TCTCG AAGGA CGAGA               TTCCTTCTTTGCTCC  61 166
  Nmul_A0958 1112741 .. 1112753 +  -3.3  -4.63218   GTCCAAATAGCTATC                TGCAG GAC CTGCC                TTTTGTTGCCAGAAC  66 49
  Nmul_A0960 1115175 .. 1115192 +  -4.1  -3.25942   CTGCACGCGCGGCAT             TTTGCTG TCTC CGGCAAG              TTCATCTCCGGGCAT  47 303
  Nmul_A0974 1136924 .. 1136937 +  -2.3  -4.56775   GCGAACATGTTCCAG               CCAGT GTAA ACCGG                TTTTTCCGGAAAGAT  65 437
  Nmul_A0976 1138307 .. 1138318 +  -7.2  -2.78384   AAGGAGAGGGGAGGA                GCGC TCAA GCGC                 TCTACTGCCGGGGCG  55 344
  Nmul_A0986 1144477 .. 1144496 +  -7.8   -2.8352   TACAAGGCAGGAAGC            CCGCTCTG AATG CAGAGAGG             ATTGTTCAGTTGCGG  59 17
  Nmul_A0987 1146212 .. 1146226 +  -5.6  -3.56099   GCAATGCTCTCAAAT               CCACAG CCT CCGTGG               TTTCCCAACATTGTG  56 421
  Nmul_A0991 NONE
  Nmul_A0992 1152058 .. 1152068 +  -6.8  -2.77344   TGGCTAGCCTTTGCC                 CCAG TGC CTGG                 ATTCTTCGGCAGTAA  54 34
  Nmul_A0993 1154527 .. 1154537 +  -3.2  -2.80344   CATTGGCCTTCACCC                 GGTT CGT AGCC                 ATTGTTGCCTGCCCA  43 17
  Nmul_A0994 1155490 .. 1155500 +  -3.2  -3.97681   ATTCGCTATTTGTCG                 TTCG TGA CGAG                 ATTTTTTTCGTTGGT  58 82
  Nmul_A0998 1160368 .. 1160398 +  -7.7  -5.45802   TCCCTTACGACCCAA      GCCCAGATATGG TCAGCCCT CCAT-TCTGGGC       TTTTTCTTTTCCAGG  95 192
  Nmul_A0999 1160990 .. 1161000 +  -5.4  -3.08679   GAAGGTTGCAAGGCA                 CCTT GAT AAGG                 TCTTGCATCCACCGG  50 225
  Nmul_A1006 1167357 .. 1167373 +  -7.9  -3.01924   TACGGCGCATCAGGG              CGATGCC GTG GGCACCG              TGTTCCCAGGCAATG  57 252
  Nmul_A1009 1170199 .. 1170242 + -15.4  -2.62396   CCTCAGTGAGGACTC CAATATTGTCGAGAACCGGT TTTG ACCGGTTCTCGACAGGGCTG TCCTGTGGCGGAATC  95 49
  Nmul_A1011 1172578 .. 1172597 +  -3.4  -3.33969   GACGTCCGGCACCAT            GCACGTTC GCCC GTCCGTGC             TTGTCCACTGCCTTG  47 482
  Nmul_A1013 NONE
  Nmul_A1014 NONE
  Nmul_A1015 NONE
  Nmul_A1016 NONE
  Nmul_A1017 NONE
  Nmul_A1018 NONE
  Nmul_A1019 1181850 .. 1181861 +  -4.4  -2.71261   TAACTGCTCATATAG                CTTC GGGA GAAG                 ATTATGTGGAATTCT  44 38
  Nmul_A1020 NONE
  Nmul_A1021 NONE
  Nmul_A1022 NONE
  Nmul_A1023 NONE
  Nmul_A1024 NONE
  Nmul_A1025 1189051 .. 1189065 + -12.8  -4.17355   CGGCAGAACATTGCG               CGGCGG CGA CCGCCG               TTTCGTTATTGTTTG  95 518
  Nmul_A1030 1192839 .. 1192858 +  -4.2  -2.83903   TCGCATCGAACTCCC            GTTCTCCC GCAG GGGAGAGA             TAAGTTTTTCCCGGA  45 146
  Nmul_A1031 1193375 .. 1193388 +  -6.7  -2.78463   GCGAGTATCCGGGGA               TCAGG TTCC CCTGA                TATCGTGACCCGCCT  54 51
  Nmul_A1032 NONE
  Nmul_A1033 1195159 .. 1195178 +  -2.1  -3.53444   GTCCGCCGTTCGCCC            TGAGCTT TTTGAC AGGCTCG             TTTAAGAGGGCCTGA  47 67
  Nmul_A1034 1196215 .. 1196241 +   -21  -5.00884   GGCATGAAATAAAAA         GGGCGGAAGCAT AAC ATGCTTCCGCCC         TTTTTTGCGCCCCGT 100 43
  Nmul_A1037 1199655 .. 1199705 + -16.3  -3.26226   ATGGCCTGATCGTTC AACTCCCAACAAAAAAGCCCGGG AATCA CCCGGGCTTTTTTGTTGGTGCTC CTTTTGTCGATGGTT 100 32
  Nmul_A1040 1204190 .. 1204211 + -17.3  -3.25786   AATTCCACCACGTCG           CACGGCGGC TCAT GCCGCCGTG            TTGCATTCTGATCTG 100 77
  Nmul_A1041 NONE
  Nmul_A1042 1206425 .. 1206438 +  -3.8  -3.10775   GAAGACTGGATAACG               CCTG ATAGAG CAGG                ATTTTCAATAGGAGT  48 21
  Nmul_A1043 1207759 .. 1207771 +  -2.7    -3.272   GGAACTGCATGAGAT                TCTTT TGA GAAGA                TTGATATGCCATCAT  47 48
  Nmul_A1044 1208451 .. 1208492 + -11.5  -3.85817   ACAAGTTTGTTTGCA TTGCCTCTGCGGCCTGGACC GCA GGGCCGGGGCTC-GAGGCAA TTTCTGCCGCCCCGT  82 214
  Nmul_A1051 NONE
  Nmul_A1052 NONE
  Nmul_A1053 1214040 .. 1214054 +  -4.2  -3.59516   CAAAAGACAGGCGCC               CTCGGG TCT TCTGAG               TTCTGGTTGCTTTCT  52 65
  Nmul_A1054 1214946 .. 1214968 +  -2.6  -4.17132   ATTGACCGCATATAA           TCCGTGCTTC ACG GAAGCGATGA           TTTCTTCCGGAGTTT  56 417
  Nmul_A1058 1224103 .. 1224116 +  -3.7  -3.78775   GTGGAGCGAAGTCTT               CGGCG CATC CGCGG                TTTAGTCCTCCCGGA  53 7
  Nmul_A1059 1225274 .. 1225301 + -12.2  -4.57341   TAGCATCATTTCAAA        CAAACCCCATCTC AGC GA-ATGGGGTTTG        TTTTTCAGCGACATT 100 38
  Nmul_A1060 NONE
  Nmul_A1061 NONE
  Nmul_A1062 NONE
  Nmul_A1063 1229178 .. 1229197 + -13.6  -4.77173   CCTGAATCTTTAAAA            GAGGCGAC GTTT GTCGCCTC             TTTCTTTTATGAGAC 100 175
  Nmul_A1065 1233710 .. 1233734 +  -4.1  -4.50159   TGGCAGTTTCATATT          TTGGCCTGTCG CTG CGGCAGGGCGC          TTTATTTGACTTGAA  68 125
  Nmul_A1066 1234893 .. 1234920 +  -6.8  -2.85351   GTGGTCGCGGCGCCC        TGCCCAATCCCG TTTG CGGGCCTGGGCC         TATGCTCTCGGGGCG  54 204
  Nmul_A1069 NONE
  Nmul_A1070 1237207 .. 1237219 +  -4.1   -4.1673   TTTCGCCTGTTGATT                TTTCG GTC CGAAG                TTTATTCCGGCCTTA  62 42
  Nmul_A1071 NONE
  Nmul_A1072 1239344 .. 1239358 +  -6.4  -4.67353   TTTAACAACTTTTTT               TCTTCG GCT CGAAGG               TTTTTCGCTACCTGC  80 107
  Nmul_A1073 NONE
  Nmul_A1074 NONE
  Nmul_A1075 NONE
  Nmul_A1076 1242884 .. 1242904 +  -2.5  -4.84359   TTGTGGCGAAACTAC            TGAAGCG CTTCATC CGCGTCA            TTTTTCTGGGAATGG  70 49
  Nmul_A1077 1243943 .. 1243954 +    -3  -3.20878   TCCTGATTTCAACCC                CTTT CGCA AAAG                 TTAAATTGAATATTA  45 105
  Nmul_A1078 1245066 .. 1245082 +  -9.4  -4.98911   GCGACATAGCCTTCC              GACCGC ATCGA GCGGTC              TTTCTTTTTCTCCTG 100 32
  Nmul_A1079 NONE
  Nmul_A1080 1247356 .. 1247378 +  -2.7  -2.61831   TTGGCTAAGATGTAA          GC-GCGCAAA AGAT TTTGCCCCGC           ACTTTTTGAAATGAA  41 26
  Nmul_A1081 1247996 .. 1248011 +  -7.6  -3.65581   ATTTTACTCTGCGAC              GTCCTT TCGC AAGGAC               TTGTTCAACGTTCCT  68 242
  Nmul_A1082 NONE
  Nmul_A1083 1251026 .. 1251047 +   -13  -5.30616   TCAAACGTAGCAACA           CAGCCCGG CTTTGC CCGGGCTG            TTTTTATTTACCTGA 100 123
  Nmul_A1084 NONE
  Nmul_A1085 1253199 .. 1253235 + -16.2  -3.35438   TCTCGTTGCCTCCGG   TGTTTTCACTGGATTCG AAGC CGAATCCAGTGAAA-CA    TTCTGCGATCTGCTA 100 108
  Nmul_A1086 NONE
  Nmul_A1087 NONE
  Nmul_A1088 1256292 .. 1256306 +  -7.8   -2.6634   GGGCGCTTTGGATAA               GGAGTG CTT CGCTCC               GATTTTTCCCTCTTT  58 26
  Nmul_A1089 NONE
  Nmul_A1090 1257657 .. 1257683 +  -2.2  -3.17075   TGAGCTAATTGAACA         ACCGGTTGGAAT TGT GTTCTAACCAGA         TTACGTTCCGACCCG  43 49
  Nmul_A1091 NONE
  Nmul_A1092 NONE
  Nmul_A1093 NONE
  Nmul_A1094 NONE
  Nmul_A1095 NONE
  Nmul_A1096 NONE
  Nmul_A1097 NONE
  Nmul_A1098 NONE
  Nmul_A1099 1266626 .. 1266658 +  -4.8  -2.57132   TGCACTGTCTTCCGT     CGTG-CGAGCGCTGG ACTG TTGCCGCTCGTCACG      CTTATCCGCAGAAAC  46 94
  Nmul_A1100 1267379 .. 1267404 +  -3.2  -3.04864   TATATTGCGGCGTTT         TTACGCCGCC ATGAAA GGGGGTGTAG          TGGTTTCGTTATCCC  45 47
  Nmul_A1101 NONE
  Nmul_A1102 NONE
  Nmul_A1103 NONE
  Nmul_A1104 1273219 .. 1273231 +  -4.8  -2.63079   AAGTAAAGCCGCTCA                GGCT CGTCC AGCC                TCAATTCTGTAAAAA  44 466
  Nmul_A1109 1279587 .. 1279605 +  -3.1  -3.39018   GGCCCTCACGTATCC             TGCCG GGTGTTTTG CGGCA             TCTTTGCGCTCCTGC  47 135
  Nmul_A1111 NONE
  Nmul_A1112 NONE
  Nmul_A1113 NONE
  Nmul_A1114 NONE
  Nmul_A1115 1287032 .. 1287044 +  -3.4  -3.33744   GTCATGTTAATGCCG                TCGA GAGTA TCGA                ATTTTTGAAACCCGG  48 5
  Nmul_A1116 1288119 .. 1288133 +  -7.2  -4.65168   GTGGATCTTTGACGG               CGATAT CAG ATATCG               TTTTTACAATCTCAT  80 154
  Nmul_A1117 1288951 .. 1288961 +  -4.6  -4.10925   GTTGTAGGTGAGTAA                 GCCG CTT TGGC                 TTTTCAAGACTGTGT  62 142
  Nmul_A1122 NONE
  Nmul_A1123 NONE
  Nmul_A1124 NONE
  Nmul_A1125 NONE
  Nmul_A1126 NONE
  Nmul_A1129 1299328 .. 1299347 +  -2.9  -4.15006   ATTTGACAGGCTGGG            GCTGC-AT TCCAT ATAGCAGC            TTTTCACCTCGATCT  59 10
  Nmul_A1130 NONE
  Nmul_A1131 NONE
  Nmul_A1132 NONE
  Nmul_A1133 1303141 .. 1303157 +  -5.1  -3.31461   GAGGGGCATACCCAA              GGCATTA CCA TTATGCC              TTGTGCCCCTGCCTG  54 68
  Nmul_A1136 1307765 .. 1307780 +  -3.3  -3.17492   GAGAATGCGGCAGCT              CTGAA AAACGC TTCAG               TTCAATAATTGTTTA  46 111
  Nmul_A1138 1311189 .. 1311215 +  -4.4   -3.2918   ATTACTGTGGGGCCT         GGAACGGGTAAA ATA TATATCCGTTGC         TTCCTGTCACTCTCT  50 202
  Nmul_A1139 1312462 .. 1312477 +    -9  -5.47218   TTTGGACAAAAAAAA              CCATCC GAAG GGATGG               TTTTTTTGCCTGGCA 100 457
  Nmul_A1141 1313289 .. 1313330 + -18.9  -3.35639   CGGAGCCTGGACCTG GCCATAAAAAAGGCCGTCC CGGG GGACGGCCTTTTTTAACGC  TTGGTTAGGCGTATT 100 145
  Nmul_A1146 NONE
  Nmul_A1147 NONE
  Nmul_A1148 1322518 .. 1322532 +  -5.6  -4.86862   GAGGCGTTGCCATCT               CCCGAG CGA CTCCGG               TTTTCCTTTTTTAAG  78 41
  Nmul_A1149 NONE
  Nmul_A1150 1327836 .. 1327870 + -10.1  -3.07994   AACAATTGCGGGACG    GTTCTGCGGGACGATG AAAA CGTTGT-CCGCAGAGC     TTGCCTGCACTTCCG  72 90
  Nmul_A1151 NONE
  Nmul_A1152 NONE
  Nmul_A1153 NONE
  Nmul_A1154 1331967 .. 1331978 +  -2.2  -4.14013   CGCGGCTTTCACAGG                CACT GAGG GGTG                 TTTTGCGGCGTTTTC  57 96
  Nmul_A1155 1333699 .. 1333721 +  -5.5  -2.78211   CAGTTGAGTTCCTGG           CAGGCTTCG CTGTT CGGGGTCTG           GTATTTTCACGCGCT  49 311
  Nmul_A1156 NONE
  Nmul_A1157 1336130 .. 1336141 +  -5.8  -3.54424   TCTTCAAAGCCGTAT                CCGT TGAC ACGG                 TTTGCGCCCATGAAA  59 48
  Nmul_A1158 1336741 .. 1336751 +  -2.4  -3.54543   CGATCGTTTGAATCA                 CCAC AAG GGGG                 TTTCCAAGCCTGAGT  47 123
  Nmul_A1159 NONE
  Nmul_A1160 NONE
  Nmul_A1161 1340416 .. 1340435 +  -6.4  -2.87132   ATTCGGTCCACCACC            GGACCATG TCAA CATAGTCC             TCTATGCCGCGGGAA  54 182
  Nmul_A1162 1340736 .. 1340757 +  -8.7  -3.54676   GCCGGATAAATGCGA           GCGACCG TTTTCATT CGGTCGC            TTCCTTTCCGTCGAT  69 32
  Nmul_A1163 1341669 .. 1341682 +  -5.3  -3.18264   GGTCTTGCCGCCGAA               TGGTT TCAA AACCA                TTGCTAGATCGGCAA  52 5
  Nmul_A1164 1343365 .. 1343375 +    -4  -2.78384   CACTGCCAGTCTGGA                 TATG CCG CATA                 TCTACTGAACGGAGA  45 89
  Nmul_A1165 1344900 .. 1344919 +  -4.2  -3.42574   CGGAGGAATCCTATC            CGGGGGTG AGAG TATCCTCG             TTCTGATCGAGTTGA  50 460
  Nmul_A1166 1346158 .. 1346173 +  -7.5  -4.37886   AGCGATTACCGATAG              CCCGG CAGCAA CCGGG               TTTTATGGAGCCTAC  76 365
  Nmul_A1167 1346967 .. 1346983 +    -3  -2.86271   TCCGGGCAGTGCTCT             TCGGGTC ATCA GACC-GA              TCGTTCTGCTCCCCA  42 41
  Nmul_A1168 NONE
  Nmul_A1169 1348129 .. 1348144 +    -6  -4.15565   CGGAGTTTTCGGCGA              GCCGGC CATT GCCAGC               TTTTCCCATAATCGA  69 80
  Nmul_A1170 1348740 .. 1348755 +  -3.9  -2.78935   CGGAAATTATGCTTA              TCCGC CTGATC GCGGG               TGTAATGACCACTAT  45 80
  Nmul_A1171 1349323 .. 1349339 +  -9.5  -6.28401   GGGGCTATATCAGAA              GCAATAG CTG CTATTGC              TTTTTTTCTTTTTTA 100 19
  Nmul_A1172 1350752 .. 1350770 +  -3.1  -2.91199   CAAAAATATCTGGGC             TCCGG GACTATAAA CCGGA             TATCCTTCGCCCTTC  42 206
  Nmul_A1173 1351809 .. 1351846 +  -4.7  -4.54727   TCCCGCTCCGCAGGT   GCATAACGGGCTGCCTCC GCC GGCTGCA-CCCGTTCCGC   TTTTCCTTTGGAAAG  71 240
  Nmul_A1176 NONE
  Nmul_A1177 1357976 .. 1357994 +  -2.3  -5.22794   AGCATGCTGAAGGCA            GCGG-CCG CAAA CGGTCCGG             TTTTTTCATCGTTGT  78 197
  Nmul_A1183 1373540 .. 1373555 +    -9  -4.65838   CCGAATACCCCTTCC              TTGCCG ATAG CGGCAA               TTTTTACCGTCTCTC  89 523
  Nmul_A1185 NONE
  Nmul_A1186 NONE
  Nmul_A1187 1375878 .. 1375901 +  -2.2  -3.28712   GATAACCAGGAGGCG          CGCCCCGGTG GGAC CGATTGGGCG           TTATCCAGGAAGAAA  45 76
  Nmul_A1188 NONE
  Nmul_A1189 1376912 .. 1376937 +  -3.2   -2.8829   GTCATGCTGAGAGGT         GATGAGTGAC TTTAAC GACCCTCATC          CTTTCCTACTCATCT  43 169
  Nmul_A1192 1381570 .. 1381598 +  -7.6  -3.18264   GAAATTGCAGCCGCC       TGTCAGTATGGGA GTAT TTCCA-ACTGACA        TTCATGCCTACCACA  62 39
  Nmul_A1193 1382635 .. 1382652 +  -5.5  -3.92832   GAATAGGAATCAAAA             GCGTCTGC ACC GCGG-CGC             TTATTTCAGGACTTT  61 35
  Nmul_A1194 NONE
  Nmul_A1195 NONE
  Nmul_A1196 1383897 .. 1383928 +  -5.9  -2.88544   AGGGAAAGGAAGGGA      GAAACGGGGAATG AAGGGC CGTTTGCCGTTTC       TCTGTCCGAATCACA  52 41
  Nmul_A1197 1384404 .. 1384417 +  -4.5  -4.18018   ATCTCTGGACAGATT               CCTCT TGCG GGAGG                TTTTCCATCAGCACA  64 43
  Nmul_A1198 1385185 .. 1385207 +  -7.7  -3.91352   AGTTTATTCAGGAAA           GCATTCGGG CTTCC TCCGGATGC           TTTCATTCCCACTCT  70 40
  Nmul_A1203 NONE
  Nmul_A1204 1391358 .. 1391370 +  -7.7  -3.93236   ATGATTTTTTTGATT                GCTTG TTG CAAGC                TTTATACCCTTCATG  71 126
  Nmul_A1213 1399122 .. 1399144 +  -2.6  -3.69094   TGTGGTCCGACAGTC           TCGTTGTGCG ATA CGGACAGCAA           TTTGGATGATACGTT  51 62
  Nmul_A1225 NONE
  Nmul_A1226 NONE
  Nmul_A1227 1411794 .. 1411830 +  -5.2   -3.6003   GAACGCACCACAACG   GGCGCCTATATCCAATA ACTG TATTGT-TGGAGGCGCC    TTTCAAGATCGTTTC  56 8
  Nmul_A1228 NONE
  Nmul_A1229 1413828 .. 1413838 +  -2.4  -3.29144   GCTCAGATACATACC                 CGCG ACT CCCG                 TTGTCCCACCGATGA  43 283
  Nmul_A1233 NONE
  Nmul_A1234 1419424 .. 1419439 +  -2.6   -4.1196   TCGAGGACGCGCGCA              CGAT-AG GTA CTGATCG              TTTTCGCACTCAGTT  56 207
  Nmul_A1237 1423710 .. 1423722 +  -2.7  -3.40597   CGTTTCAACTGCAAA                TGTAG GCA TTACA                TATTTCGGTCAAGCA  47 21
  Nmul_A1238 1424819 .. 1424857 +  -2.6  -3.81062   GCAAGTTTTGGAGGA  TGGTGCTTGGAAAATCGC GGGAG GC-ATTTTTCC-GCACCA  TTTGAGATTTTTAAT  54 55
  Nmul_A1239 NONE
  Nmul_A1240 NONE
  Nmul_A1241 NONE
  Nmul_A1242 NONE
  Nmul_A1243 NONE
  Nmul_A1244 NONE
  Nmul_A1245 1430553 .. 1430567 +  -2.8  -4.85599   CCTTTTCCCGTCATC               CTGC CGATAAT GCAG               TTTTTCTCCAGTCGC  74 360
  Nmul_A1247 1434690 .. 1434703 +  -2.3  -3.71649   AGATGCCATTCGAAC               GCCGA CGAA TAGGC                TTTAGCATTTAACGA  50 348
  Nmul_A1249 1436686 .. 1436700 +  -8.5  -5.36441   TGAGTAGTGAGAAAA               CCCGC ACTAA GCGGG               TTTTTTATATGCCAG 100 38
  Nmul_A1257 1446890 .. 1446908 +  -3.8  -2.66316   TGTTCGATGACGTAC             GGATGATT TGC GATCCTCC             TGATCTAATAACCAG  44 235
  Nmul_A1258 1447772 .. 1447798 +  -8.7  -4.25104   CATAGATTCTCCATT         GCTGCTGGG TCCTCCTTT CCCGGCAGC         TTTTAGTCCGCCAGG  77 506
  Nmul_A1260 1452529 .. 1452543 +  -2.8  -3.11208   GGCGGCAAAGATGCC               GAAAAC GAG GTTTCC               TGATTTTGAGTCGGG  43 468
  Nmul_A1265 1457847 .. 1457872 +  -4.7  -5.20216   TTCCGGACTGGGTGA         GCGTGGATC TTTGGCGC GATCCACTC          TTTTTTCCTGGTCTA  85 252
  Nmul_A1267 1460054 .. 1460065 +  -7.2  -3.66654   TTTGTAGGAACTGGT                GGCG GTGG CGCC                 TTTCAGATTGGGCTC  65 284
  Nmul_A1269 NONE
  Nmul_A1270 NONE
  Nmul_A1271 1463291 .. 1463327 +  -3.6  -2.77005   AACTGCATTGAATCT   TGCCCAGCCTGCAGGCT CAGT GGCTTGCA-GCGGGACG    CTTTCCAGATTCGTT  43 30
  Nmul_A1272 NONE
  Nmul_A1273 1464430 .. 1464448 +  -3.1  -4.36863   GCGCAACATCCCCCG             CATGCAA TATTT TCGCATG             TCTTTTTTATCTTCA  62 211
  Nmul_A1277 NONE
  Nmul_A1278 1470694 .. 1470736 +   -15  -3.98915   TCGTCTAGCCAGCAT TTGCC-GGGCAAGCCAGGT ATTCAA ACCTGGCTTGCCTGGGCAC TTTCCTGTGTTTATC 100 33
  Nmul_A1279 NONE
  Nmul_A1280 1473514 .. 1473526 +  -5.5  -3.35679   AACAGGATAGCCAGA                CGGGA CAG TCCTG                TTCTGCCTGGAGAGC  54 72
  Nmul_A1281 NONE
  Nmul_A1282 1476448 .. 1476470 +  -8.4  -3.28791   AACCCTCATCTTCAT           GACACTGGAA GTC TTCCGGTGGC           TTGTCAGAGGGAAGT  66 134
  Nmul_A1283 1477067 .. 1477086 + -13.6  -3.21416   TATTTCAATTCGCGC            CCTCTCCC CACG GGGAGAGG             TTGCTCATGAGACTC  88 134
  Nmul_A1290 1484435 .. 1484448 +  -2.3  -5.35459   CGAGCGAGAATCGAA               GGGCA GAGA TGCCG                TTTTTTCTCGTCTAT  76 159
  Nmul_A1292 1486727 .. 1486746 +  -4.8  -3.86322   CTTGCGACGGTGAAT            CCCACGGG TAAT CCGGCGGG             TTTGCTGGTCTTATT  58 362
  Nmul_A1294 1489073 .. 1489087 +   -10  -3.86194   CAGTCCGCCTTTTGC               TGGGGT TTT ACCCCA               TTTCTCCGGACGGTT  79 426
  Nmul_A1297 1491034 .. 1491046 +  -9.1   -5.0133   TGCGACCGATACGGC                GGGGA ACA TCCCC                TTTTTTAGCAGGCTG 100 478
  Nmul_A1300 1491720 .. 1491737 +  -4.2  -3.05384   TCAAGCCTTGAAGGT             TGCTTT GGGCCG AAAGCA              TTAACTCCACAGGCC  47 4
  Nmul_A1301 1492897 .. 1492908 +  -3.6  -3.67285   CTACACAATTGGTAA                GCCT TTTC GGGC                 TTTCCGCTATGTTGT  53 324
  Nmul_A1303 1494659 .. 1494676 + -14.1   -5.4505   GAATGCAGTATCCAT             GCCCGGC GTTT GCCGGGC              TTTTTTGTTGCCGCA 100 392
  Nmul_A1305 1496389 .. 1496411 +    -4  -3.53012   GTTTGCCGAGAATTT           CCTGGGGG AAGCGAA CGCCCGGG           TTTGAGGAAAAGGAG  52 56
  Nmul_A1306 1497079 .. 1497101 +  -8.5   -4.5366   ATTTCTTTCTCTCCT          G-AGCCGGAA TTCT TTCCGGCTGC           TTTTGGCTTTTTTCC  83 117
  Nmul_A1307 NONE
  Nmul_A1308 1499383 .. 1499407 +  -7.1  -2.63435   TAATGTCGCATGTCA          TCCACGTGCAG TAA TTCCGCGTGGA          GTTATCAGTCATTCG  56 249
  Nmul_A1309 NONE
  Nmul_A1310 NONE
  Nmul_A1311 NONE
  Nmul_A1312 NONE
  Nmul_A1313 NONE
  Nmul_A1314 1507099 .. 1507121 + -14.2  -3.79787   AAAATGAAACGGAAA           GCCGGTCTAT CAG GTAGACCGGC           TTTCAATTGATATGG 100 365
  Nmul_A1315 1508135 .. 1508151 +  -2.9  -4.50159   TTCCATGCCTTGGCT              GCTATCG TGC TGATTGC              TTTATTTCGCTTCAA  65 161
  Nmul_A1321 NONE
  Nmul_A1322 NONE
  Nmul_A1323 1513016 .. 1513032 +  -2.1  -3.74347   CCTGCGGCCGAAAGC              GGTCCAG CTA CAGGACA              TTTGGCATTTATCAC  50 58
  Nmul_A1324 NONE
  Nmul_A1325 1515185 .. 1515197 +  -6.3  -3.84451   TTTCATGGAGTTGAT                GTGAT TCG ATCAC                TTTGGATTTCCAAGA  66 120
  Nmul_A1326 1516039 .. 1516055 +  -3.7  -3.85698   CAAGAATCATGGCGG              CACAAAA TGG TTTTGAG              TTTCTCGGCGAAGCG  55 97
  Nmul_A1327 NONE
  Nmul_A1328 NONE
  Nmul_A1329 1519091 .. 1519103 +  -3.4     -3.67   CATGGCAGGGTACAA                CCAT GAGTA ATGG                TATTTTCGGCATTGG  53 175
  Nmul_A1330 1521057 .. 1521069 +  -3.3  -2.80816   AAGTGGATGCTGAGA                ACGCT TGA AGCGG                TGTGATCAGTGCAAG  43 73
  Nmul_A1331 1522097 .. 1522116 +  -5.1  -3.80841   ATATTTCACGCACGG            CTTCTTT ACCTGG AAAGAAG             TTTCCTGCTGATGAT  61 51
  Nmul_A1332 1523560 .. 1523572 +  -5.5  -2.62653   CGCATCCCTGATACA                TCCGG ATA TCGGA                GTTATAAAGTTATCC  48 72
  Nmul_A1333 NONE
  Nmul_A1334 NONE
  Nmul_A1335 NONE
  Nmul_A1336 1526454 .. 1526469 +  -7.5  -3.62522   GAGTGAATAAGGCAG              CGCCG AATATA CGGCG               TTGTTCACCCCGTTA  67 316
  Nmul_A1337 1527944 .. 1527985 + -12.3  -2.62983   AACGGCCGGGTGTGT GATGAACGGGGATCGGAAG CTTG CTTGCGATCCCCGTTCGAA  TCCTCTGAGGGTCAA  78 64
  Nmul_A1338 NONE
  Nmul_A1339 NONE
  Nmul_A1340 NONE
  Nmul_A1341 1531591 .. 1531613 +   -15  -4.50193   ATCCGTCCGGTTCAA           TCCTCACTTC AAA GAAGTGAGGA           TTTTACTTCGTTCCT 100 393
  Nmul_A1342 NONE
  Nmul_A1343 1532920 .. 1532937 +    -7  -2.75039   AATATCCTGATAGGC             CGCAAC CAGCTT GTTGCG              TACTTGCACTGTGTA  52 55
  Nmul_A1345 NONE
  Nmul_A1346 NONE
  Nmul_A1347 NONE
  Nmul_A1348 NONE
  Nmul_A1349 1538831 .. 1538841 +  -2.4  -2.74038   AAAAATCGAATTCCG                 AGGG CAG CCCA                 TGCTATCTGTACTAT  39 69
  Nmul_A1350 1540314 .. 1540324 +    -4  -3.92522   TAACCAAGCCAGGTA                 TAGA GTT TCTA                 TTTGTGACGTTGGAG  57 56
  Nmul_A1351 NONE
  Nmul_A1352 NONE
  Nmul_A1353 NONE
  Nmul_A1354 NONE
  Nmul_A1355 1543628 .. 1543644 +  -2.9  -4.64676   GGCATATGCTGATCG              GTTCGCT GGC AGAGAGC              TTTTATTAAGGATGC  65 0
  Nmul_A1356 NONE
  Nmul_A1357 1544970 .. 1544981 +  -5.8  -2.89564   GCAACGATAACGCTT                CCCT CAGC AGGG                 TCTGTAAGATCGAGA  51 134
  Nmul_A1359 1546633 .. 1546647 +  -2.8  -3.04398   GGCGGGCAAGGTCAC               CTTCAA GTG TGGAAG               ATTTTCAGCCCAGCA  43 230
  Nmul_A1361 1550280 .. 1550291 +  -2.2  -4.41206   GATTAAAGCCGGGAA                GCGT CAAC ATGC                 TTTTCTGCGCTAATT  61 46
  Nmul_A1365 1552954 .. 1552970 +  -8.1  -3.94188   CGATAATCTGATGGA              GGTTTTT TCA AAAAACC              TTGTTTCCACTGCCT  70 35
  Nmul_A1366 NONE
  Nmul_A1367 1554570 .. 1554587 +  -2.7  -3.92467   TCAATTAACCATCAC             CAAAGCA AAAT TGGTTTG              TTGTTGATTATTGTT  54 200
  Nmul_A1368 1556839 .. 1556851 +  -6.9  -3.85698   TGCCGATGGAGGTCC                GGCGG ATT CTGCC                TTTATGCGGCGACGA  66 519
  Nmul_A1371 1558669 .. 1558682 +  -3.8  -3.40403   GGCTAAAGAATGCCG               GTGG ACTTGA CCAC                TTATCGTGCAACCCA  50 52
  Nmul_A1383 1577647 .. 1577662 +  -7.5  -3.63744   ATTGCGCCAACTCGT              CGCCG TCAAGC CGGCG               TATTTTCCAGCGGCG  67 435
  Nmul_A1385 1578034 .. 1578055 +  -5.9  -4.10161   CTCAGCAAAGGCTAT           GAGAAAAGC TCCA GCTTTTGTC            TTTTGAGACCTGATG  66 117
  Nmul_A1388 1580956 .. 1580994 +  -9.5   -3.3334   GCCCGCTCCGGGACA   GCCATGAGCGGGACGGT TGTGC AACGGCCTGCTCATCGC   TTGTCCCATACACTT  73 19
  Nmul_A1390 NONE
  Nmul_A1391 1584009 .. 1584031 + -10.6  -3.08679   CAGCCGAAGATAATT           CAGGTGTTCC AGC GGAATGCCTG           TCTTACCTCCAAGGA  69 522
  Nmul_A1393 1589872 .. 1589893 +  -8.7  -2.54896   GCCCAGGGATTCCAT           ACGACAGCA GTCC TGCTGTCGC            TCGATTGAATGCGAA  59 263
  Nmul_A1398 1593338 .. 1593369 + -11.8  -5.38047   GGACTCCAGTGGAGA      CCAATGCTTGCTGAT GAG ATT-GCAAGCATTGG      TTTTTTCTCTGCCTC 100 231
  Nmul_A1399 NONE
  Nmul_A1400 1596798 .. 1596824 +  -4.3  -3.89957   TTCCCCATTGCGCTT         GCGGGCTGAAA TTGGT TTCCTGCCTGC         TTGTTCCTTCTTCGG  57 263
  Nmul_A1401 1600112 .. 1600135 +  -8.1  -3.57462   GCGGAAAAGCTGTTC          GTGCTCGCG GCGGAA CGTGAGCGC           TTTCCAGGTCAGATA  65 423
  Nmul_A1409 1618289 .. 1618299 +  -3.2  -3.09289   TTGAACTCCATCCTA                 TCGA CAT TCGG                 TGTCTTCGCATCCTC  45 250
  Nmul_A1410 1619414 .. 1619435 + -10.3   -3.5525   CCGCGCAATAAACAA           GTCATAACT TACA AGTTATGAC            TTTCACAAGCTATGT  77 282
  Nmul_A1411 1620365 .. 1620383 +  -2.2  -4.07568   AAGAGATTTCTACAG             CGATCCGC TGT GCTGGACG             TTTTGGGACAAAACC  55 301
  Nmul_A1412 1622721 .. 1622737 +  -5.7  -3.44672   TGAAGCACATTTTGC              CCGCGCT CCT GGCGGGG              TGTATTTTCATGCAG  59 38
  Nmul_A1413 1623410 .. 1623421 +  -4.4  -3.40522   CTGCTGACCTCACGT                GTCA TTTA TGAC                 TTCTAATCCGGGGAT  50 8
  Nmul_A1415 NONE
  Nmul_A1416 1625427 .. 1625474 + -15.7  -4.74801   AGTAATGGTTATAAC GGTTGGTCCTGGTTAACGGCA ATCAGC TGCGGTTAACCAGGGTCATCC TTTTTCGTACAGTTC 100 36
  Nmul_A1424 1636253 .. 1636265 +  -9.1  -3.58305   CTTTAAGGTCATCAA                CCCCA GAC TGGGG                TTTGGCAAGTTGCTT  68 132
  Nmul_A1429 NONE
  Nmul_A1430 1643822 .. 1643847 +  -3.3  -4.18488   TCAATAGGTGTTGCA         CTG-ACCGGT TGAATGC GCCGGTACAG         TTTATTGGGGTGGGT  60 68
  Nmul_A1431 1644189 .. 1644236 +  -2.7  -2.53911   AAGCGGCGGCGTTAT TCGCGAAAGCG-TCGA-AATGAG ATAT CGCATGATCGAACGCTGCCGCGA TGCCTTCCCCATTCG  40 6
  Nmul_A1432 1645427 .. 1645439 +    -2   -3.9777   CCTGGATTTGTCACC                TTGA TTCGT TCAA                TTTCTAGCTGTTGAA  54 405
  Nmul_A1434 1648270 .. 1648281 +  -4.4  -3.06054   GCCAGCGCCAATCCG                CCTT TTTC AAGG                 ATTTCTCTGGCTTTC  47 263
  Nmul_A1466 1676297 .. 1676310 +  -4.5   -3.5882   ACGATTGCTGAGGCA               TAGGC TCTC GCCTG                TTTGAAAGTGATATG  52 306
  Nmul_A1472 1681890 .. 1681901 +  -7.2  -2.64472   CAATATTCGCGGAAA                GGGG TTTT CCCC                 TCCCTTTCCCGCATA  56 44
  Nmul_A1474 1684159 .. 1684177 +  -5.3  -3.40403   CTGGTATGCCGCCTT            GACCTGAC CCGG GTC-GGTC             TTGTCATAGAGCACG  53 314
  Nmul_A1480 1690867 .. 1690893 +  -8.7  -5.09762   TCAAGTAACATGAAT         CCAGTCAGAAC CTGTC GTTCTGGCAGG         TTTTTCTGTTGAAAT  93 33
  Nmul_A1483 1693011 .. 1693028 +  -4.2  -3.05384   TCAAGCCTTGAAGGT             TGCTTT GGGCCG AAAGCA              TTAACTCCACAGGCC  47 4
  Nmul_A1484 1694355 .. 1694367 +  -7.7  -3.81339   TCCATCCGCGGGGGC                GCTTG CGT CAAGC                TTTGACTTGTCGCTC  68 491
  Nmul_A1486 1695900 .. 1695922 +  -9.9  -2.66787   TTGATAAGAAAGAAA           TGCCAGGAT ATTCA GTCCTGGCA           TCATCTCGGTGTTAC  66 144
  Nmul_A1491 1706072 .. 1706090 +    -6  -3.34398   TCATATAGGGATTCC             CTGATTGT AGT GCGATCAG             TCTTTCCAGAAAGGA  57 296
  Nmul_A1492 1708030 .. 1708052 +    -7  -4.01101   GCTCAGGGACGTAAT           TCCGTTTACG CCG CTTGAACGGA           TTCTTCTTGAATTTC  71 123
  Nmul_A1493 1709351 .. 1709364 +  -6.7  -2.78992   CATACTCAGCGGAAT               TGCAC AATC GTGCA                CTTCTTGAAATAGAT  54 4
  Nmul_A1494 1710577 .. 1710594 +  -3.3  -4.62336   TGCCCGCAAAGAAAC             TTGCGGC GCCG GCAGCAG              TTTTTAGAATGGAGT  66 130
  Nmul_A1496 1712519 .. 1712529 +  -5.4  -3.31022   TTCCCTTTGCTGATC                 CTGT TGC ACAG                 TTCATGATATTTACT  52 325
  Nmul_A1498 1714076 .. 1714093 +  -2.7  -3.61517   TTCCGCAATCTTGTC             GTTCC GGGGAGGG GGAAC              TTCTTAAAAGCCGCT  49 85
  Nmul_A1499 1715810 .. 1715826 +  -6.5  -4.40572   TTCCAGGTTGTCGGG              CTGACGG ACA TCGTCGG              TTTTGTCCAGCTTGT  74 137
  Nmul_A1501 1717965 .. 1717982 +  -9.1  -3.73107   TGATTTCCGGCACCT             CCGGTCG GAAC CGACTGG              TTTGGGCTTTGCTAG  74 167
  Nmul_A1511 1729884 .. 1729897 +  -2.3   -3.7574   CGTGATTCAGGAGAA               AACCC GTCA GGGTA                TATTTTAGTGATGGG  50 353
  Nmul_A1516 1737416 .. 1737431 +    -9  -2.62263   GATTCATCCTTGATA              GTGACG CGAA CGTCAC               TGATATAGGCGGCAT  59 306
  Nmul_A1519 1739132 .. 1739147 + -11.8  -2.53382   ATCCGAGTGGATCCT              GCCGGC GTCA GCCGGC               TGCGTTACGGCTGGT  75 66
  Nmul_A1520 NONE
  Nmul_A1521 1740781 .. 1740806 +  -8.9  -2.51312   TCGTCCCCAGCGCTT         CGCTCCCCCTG CACA CAGCGAGAGCG          CTTCATCCCTCCATT  63 156
  Nmul_A1522 NONE
  Nmul_A1523 1743568 .. 1743578 +  -2.4  -4.36595   CCGACTTTCTGCTTT                 CGGC CCG GCGG                 TTTTCAGTTTAAATG  61 47
  Nmul_A1524 1744460 .. 1744470 +  -5.4  -4.15044   TTGCCGCTTTCACCC                 TGCT CGC AGCA                 TTTATTCGGGAAACA  66 170
  Nmul_A1527 1746543 .. 1746554 +  -4.4  -4.12198   CTCTTTGGGACACTC                GATC CACC GATC                 TTTTGCCGGCTTCTA  60 164
  Nmul_A1528 1749773 .. 1749785 +  -7.7  -3.59936   TACGTCGCGGAAAGA                CAGCA TTC TGCTG                TTCGTTCTTAATTTC  66 84
  Nmul_A1531 NONE
  Nmul_A1532 1752489 .. 1752510 +  -3.7  -2.70932   AGCGGAAGTCGCATT           GCTTATCCGG GAA CTGGA-GAGC           TGATTCGAAGGCCGA  42 1
  Nmul_A1533 1753039 .. 1753055 +  -8.1  -3.62011   GTTTATCTTGACAAT              TACAAGT AAT ACTTGTA              TTATGCTTTCCATGT  68 138
  Nmul_A1534 NONE
  Nmul_A1535 1754872 .. 1754882 +  -2.4  -2.75992   GTAAATCCGGCGAAA                 CGGG AAA CCGG                 TGATGTTGCATGCCA  40 61
  Nmul_A1536 1755252 .. 1755270 +  -5.2  -3.36175   TTTCTCATCTATTAA             GCGAAGCG CAG CATTTCGC             TTCTCAATCCCAATT  54 26
  Nmul_A1537 NONE
  Nmul_A1538 1758288 .. 1758301 +  -3.8  -4.42386   GCTTCGAAAGCAAAC               CGGT CCCTGC ACCG                TTTTCTGCCTCCGGA  66 474
  Nmul_A1543 1765662 .. 1765680 +    -6  -4.58283   GAAAGGGGAGGAAAT             CCCATG TCTCTTT CATGGG             TTTTTGAGGGGCTTG  75 100
  Nmul_A1547 NONE
  Nmul_A1548 1774638 .. 1774650 +  -3.4  -2.96711   TGGATGGGAAACTGA                TTCC CGTGA GGAA                TGTCTAAATTGTCGG  45 26
  Nmul_A1549 1775688 .. 1775699 +  -3.6  -3.82202   GAAATGGGGGGCGAT                GCTG CGGC CGGC                 TTATATTTACCGGTG  55 94
  Nmul_A1553 1780541 .. 1780551 +  -3.2   -2.9313   GCGGAAGAACGACGG                 GTAG CGG CTGC                 ATTATTGATTTAACC  45 2
  Nmul_A1554 1780983 .. 1780995 +  -4.8  -3.56273   TCATCGACCGCTTCA                TCCG GAAAG CGGA                TTATCTCGTACTCAC  55 43
  Nmul_A1559 1791694 .. 1791704 +  -8.2  -2.61582   GAACGTGACCCTTTT                 CCCG GAG CGGG                 GTTATACCTGCAGTC  61 100
  Nmul_A1560 NONE
  Nmul_A1561 NONE
  Nmul_A1562 NONE
  Nmul_A1563 1795986 .. 1795997 +  -4.4  -4.11371   TTAAACTGCACTCCA                TCTG ATTC CAGA                 TTTTCCCGCCTGTTC  60 114
  Nmul_A1564 1800526 .. 1800538 +  -9.1   -5.0133   TGCGACCGATACGGC                GGGGA ACA TCCCC                TTTTTTAAAAGGCTG 100 288
  Nmul_A1574 1808602 .. 1808621 +  -6.5  -2.78891   TGACATTTTCCTTTT            TCATTCC TTACTC GGAATGA             TGGTTACATTCAAAT  54 44
  Nmul_A1576 1810394 .. 1810411 +  -4.1  -3.63922   ACGTACAGAACGGCA             GGAAAGA TTTC TCTATCC              TCTTTTAAAGGCAAT  55 285
  Nmul_A1577 1811338 .. 1811350 +  -2.6  -3.98282   GGTTCATTTTCCATC                GCTG AATAG CGGC                TTTCCTTGATCTCCG  54 449
  Nmul_A1579 NONE
  Nmul_A1580 1813850 .. 1813863 +  -3.7  -3.53343   AAGCGATCAGCGTAT               CGAGG AATT CCCCG                TTTAACAGCCGCCTT  51 369
  Nmul_A1582 NONE
  Nmul_A1583 1816584 .. 1816600 +  -3.7  -2.92475   AAAATAAAGGATATC              TTGCTAT AAC AAAGCAA              CTTTATAACGCTCCA  45 62
  Nmul_A1584 1817706 .. 1817725 +  -7.8  -4.12902   CAGTGATGAATTCCG            GCCGGG GATCACGG CCCGGC             TTTTCCAGCTCCTTC  74 520
  Nmul_A1596 1830504 .. 1830516 +  -3.3  -3.37018   ATATTTTCCCTTTCA                GCAAG GCT CCTGC                TTACTCTGATTTGTT  48 279
  Nmul_A1600 1834543 .. 1834572 + -16.7  -3.39327   AACAACATGCACAAA       TTAAAAACCCGCT CATC AGCGGGTTTTTAA        TTATAACTGTGCGCC 100 132
  Nmul_A1606 1844450 .. 1844468 + -11.7  -3.14564   ATTCCATCGTCCGCA             TCCCCGG ACTCC CCGGGGA             TTCGTGAAAACCTAC  79 44
  Nmul_A1607 NONE
  Nmul_A1608 1848174 .. 1848193 +    -5  -4.08706   TGGCATAAAAATATA            TGGTGG-CC TGC GGTCCATCA            TTTGTATACTCAACC  65 365
  Nmul_A1615 NONE
  Nmul_A1616 NONE
  Nmul_A1617 1858235 .. 1858245 +  -2.4  -4.71307   AGAACTGACTTGCTT                 CCCG AAT CCGG                 TTTATTTCCTTTTTG  67 132
  Nmul_A1621 1861540 .. 1861554 +  -6.4  -2.71791   CACTCCGCCGCTCAC               TGTAGC GGC GCTACG               CTTTCGGAGGACAAT  53 244
  Nmul_A1622 NONE
  Nmul_A1623 1863877 .. 1863900 +    -3  -4.57569   CGCTTCGCGCGTTGG          AGCGGATGAG CGTT TTCACCCGCA           TTTTTGCGGGACTGG  65 241
  Nmul_A1625 1865034 .. 1865047 +  -6.7  -3.84906   TTACCCCTCGGTTCC               GGGAA TACT TTCCC                TCTTTTCTGAATTGT  66 146
  Nmul_A1626 1866597 .. 1866609 +  -3.3   -2.7535   TATCAACTGCCGAGC                CGGCT TCC AGCCA                TGATATGTTGAACAG  43 263
  Nmul_A1627 NONE
  Nmul_A1628 1867992 .. 1868008 + -10.9  -4.65895   TAGAGGCAAAAAAAA              GGAGTAG AAA CTACTCC              TTTTTGGATACAAAC 100 75
  Nmul_A1630 1869725 .. 1869737 +  -4.8  -3.65902   GTATCATATAAGATG                CGTC CGTTC GACG                TTTCGATCAAATAAG  55 367
  Nmul_A1635 1873220 .. 1873230 +  -2.4  -3.50853   CCTTTTCGGGCATGA                 GCGG AAT CCAC                 TTCTGCTTCCAGGCG  47 137
  Nmul_A1642 1882195 .. 1882208 +  -2.3  -2.62184   CGACGGTCAGGGCAA               GCCTG TGGC CATGC                TCCTGTCCGAAGGGC  39 63
  Nmul_A1643 NONE
  Nmul_A1648 1887461 .. 1887491 +  -6.1   -2.8742   ATGCCTGCACCCATG       GGAAAGGGCTGGT TACAT ATCATCCCTCTCC       TCCTTCATATTTAGA  52 269
  Nmul_A1651 1889413 .. 1889434 +  -4.3  -3.75629   AAAGATTACTGCGCC           TGCTCCGCG ACAA CACGGATCA            TTTCAATTCGGCCTA  55 56
  Nmul_A1652 1891987 .. 1891999 +  -3.3  -4.49389   ATGCTTCTTGACTGG                GAGGC AGG GCCTA                TTTTGCTTCTCCCCT  66 222
  Nmul_A1662 1901319 .. 1901332 +  -4.5  -4.15006   ATGTGCCCGACTACC               TGGAG ATTG CTCCG                TTTTAAACTCAATCT  64 6
  Nmul_A1663 1903019 .. 1903034 +  -4.8  -3.06831   AGGCTAAATGCCCCC              TTCAAT TAAG ATTGAA               TTGACTGGAAATTGG  49 263
  Nmul_A1664 NONE
  Nmul_A1665 NONE
  Nmul_A1666 NONE
  Nmul_A1667 1905654 .. 1905677 +  -2.4  -4.40652   CAAGAGGCTTGGAAG          CCGGAC-GCAT TAT ATCCTGTTCGG          TTCTTTTCTCTCATT  61 58
  Nmul_A1668 NONE
  Nmul_A1669 1908992 .. 1909005 +  -3.8  -2.79183   TGAACTGGAGGATGA               TCCG CTCCCC CGGA                TATGCTAGAAATGAA  45 4
  Nmul_A1670 NONE
  Nmul_A1671 NONE
  Nmul_A1672 NONE
  Nmul_A1673 1913843 .. 1913864 +  -2.9  -3.37622   TATACTAAAAATAGA           TCGGCTGCT GTTC AGCAGATGG            TTATGGATACCTCTT  47 233
  Nmul_A1674 NONE
  Nmul_A1675 NONE
  Nmul_A1676 1918001 .. 1918022 +  -4.3  -3.28712   CGTAAAACAGCCTGT           CACTACTGC TCGT GCCGCAGTG            TTGTAAAACCAGGAG  50 238
  Nmul_A1677 1919120 .. 1919131 +  -5.8  -3.75686   AATCAGTGCATGGAA                GAGC ATGC GCTC                 TTGTAGTTTTCTTAG  61 61
  Nmul_A1686 1927373 .. 1927387 +  -2.8  -2.86747   GACCGACCGCCGCTC               TCCAAA CTA TATGGA               TGATTCTGCTCCCTA  42 194
  Nmul_A1689 1930353 .. 1930363 +  -4.6  -3.72073   GCTTCGGACCCGCTT                 TGCC TTT GGCG                 TTAATTTTGATCGAT  57 230
  Nmul_A1691 1931935 .. 1931945 +  -6.8  -3.66356   ACAGTGAAACTTAAA                 GCTC CTT GAGC                 TTTAAAATTGACAGT  63 27
  Nmul_A1694 NONE
  Nmul_A1695 NONE
  Nmul_A1696 NONE
  Nmul_A1697 1935469 .. 1935480 +  -4.4  -2.80994   CGCTAATGAGAGGAG                TCGA ACCT TCGA                 TCTACTGAAATTAGG  45 174
  Nmul_A1698 1938598 .. 1938623 +  -8.9  -2.83522   CTGAGCCCCGGCTTG         CGCACGGGGCT CATG ATCCCCCTGCG          GTTTGGTGCGGCGCT  65 67
  Nmul_A1699 1939316 .. 1939340 + -14.3  -2.78371   TCAAAAACTCAGGAA          TGCGGCGGCAG CAC CTGTTGCCGCA          GTTGTTCCCCATATA  88 329
  Nmul_A1701 1942194 .. 1942215 +    -8  -3.18681   GCTGAGGGGCACCGC           CCTCGGAG TTCTTC CTTCGAGG            TTGATGACATTGGCC  62 469
  Nmul_A1703 1944530 .. 1944548 +    -3  -2.78463   GTCTTCGTAGGTCAT             GGGAATCC TAT GAATGCCC             TGTCCTGCAACGCGT  42 223
  Nmul_A1704 1945408 .. 1945425 +  -7.7  -3.73042   TCTTTTCCTGAGCGG             CGATGCG TCGG CGTATCG              TATTTTCATAACGCG  65 157
  Nmul_A1706 NONE
  Nmul_A1707 1948944 .. 1948972 +    -3  -4.14243   CCCAACAGGTCAGTC       CCGGGC-GCTTGC GCAG GCAGGCTGACCAG        TTTTGGACTGCCCTG  58 488
  Nmul_A1709 1953130 .. 1953141 +  -2.2  -4.41548   TTGCTGCTTTTCTCC                TTCG TGAC CGGA                 TTTTGTACCGTATAC  61 101
  Nmul_A1710 NONE
  Nmul_A1711 NONE
  Nmul_A1712 1956893 .. 1956905 +  -9.1  -3.80625   CGCGCTATTGCTGGG                CTGCC TCC GGCAG                TTTCCATTCTGGCCG  76 407
  Nmul_A1713 1957987 .. 1958000 +  -3.8  -4.45807   AGGCATGAGAAACGT               GGCA AGGATA TGCC                TTATTTCTTTTGGTC  65 237
  Nmul_A1715 1959155 .. 1959168 +  -5.9  -2.71712   CATACCAATGAAATA               GTCGG AAAC CCGGC                ATTTCCAAACGGGGA  51 25
  Nmul_A1716 1959904 .. 1959921 +  -3.3  -3.92869   CTGTTCCGGAAAGAC             CGGACTG GGAG CGGTGCG              TTTATCAATGACTGC  55 51
  Nmul_A1717 1960232 .. 1960254 +    -7  -3.75766   ATCCGGCGGACGAGC           CCCTGCTT TGATTAT GAGCAGGG           TTCTTCACTTCTCGC  67 15
  Nmul_A1718 1962032 .. 1962045 +  -3.8  -3.15999   GCCCCGTACCGCAAC               CAGG CCTGCA CCTG                TTCCGTCTGTGCGGG  45 444
  Nmul_A1721 NONE
  Nmul_A1722 1967087 .. 1967102 +  -5.4  -3.17212   CTCTGACCAGCACCT              GC-GGCA CTA TGCCAGC              TTCGTGCGATCATGG  52 119
  Nmul_A1738 1991143 .. 1991165 + -12.6  -4.99043   TGTTGTGATTTTCAA           GGCGCTGGCC ATC GGCTCGCGCC           TTTTCTTTATCACAC 100 176
  Nmul_A1739 1992684 .. 1992716 +  -7.5  -3.57792   GGTCCATAATAAAAT      CGTGGGCCTCCGC CTTTTTC GCGGCGGCCACCG      TTTCCGCATCGGTGG  62 491
  Nmul_A1741 NONE
  Nmul_A1742 1996176 .. 1996187 +  -3.6  -3.55563   TGGCTCCATGCAGAC                CCGT GTGG GCGG                 TTTCGCCAATCGCAT  51 525
  Nmul_A1745 1999102 .. 1999116 +  -7.8  -2.87132   CCTGGGTCGCACTTT               GCGAGG CTG CCTTGC               TCTATGAGGCGGCGG  59 142
  Nmul_A1746 NONE
  Nmul_A1747 NONE
  Nmul_A1748 2001643 .. 2001661 +  -3.8   -4.7497   CTTATTTTGGGCAGA             TGGATGAA GGA TTCACCCG             TTTTTACTCCATGGA  71 107
  Nmul_A1749 NONE
  Nmul_A1750 2003550 .. 2003566 + -12.3  -5.26875   GGCCACGCCATGAGA              GGGCACA CCA TGTGCCC              TTTTTTGATTGCCGG 100 204
  Nmul_A1751 2005476 .. 2005488 +  -3.3  -3.53012   GGGGCACATGCTCAC                CAGGA AAA TCCCG                TTTCCGGGAGAGCAA  50 72
  Nmul_A1752 2006374 .. 2006390 +  -2.2  -2.77899   AGGACCTTGAGCATG              TGGTGG ATCAG TCGCCA              TAATTGGTCGGAGGG  40 55
  Nmul_A1753 NONE
  Nmul_A1754 NONE
  Nmul_A1755 NONE
  Nmul_A1756 NONE
  Nmul_A1757 2009750 .. 2009763 +  -3.8  -2.93869   CCGATTCACGAGCTA               GGGT CTGCTA ACCC                CTTTCTGACATGCTC  47 295
  Nmul_A1759 NONE
  Nmul_A1760 NONE
  Nmul_A1761 2012585 .. 2012599 +  -9.2  -2.62396   GTATCGGCGTTCGCA               GCGGCG AGT TGCCGC               TGGTGTAGCAAAATC  63 3
  Nmul_A1762 2013340 .. 2013365 + -15.5  -4.43669   AACCGGCTGACAGGG         CCCGGTGGAAGC GAA GCT-CCACCGGG         TTTCCTTTTTTGGAT 100 49
  Nmul_A1765 2018628 .. 2018677 + -15.9  -3.34988   GTAACTCTGCTTCTG TCGCATTCCATAGAAAAGGGAGC TTCG GCTCCCTTTTCTATGGGAACCAA TGTATTTCTGAATAA 100 37
  Nmul_A1766 2020297 .. 2020317 +  -5.3  -3.13164   GAAATTTACGTTACA            CTGCTGCAC TCA GGGAAGCAG            TTCAATCCTTCAGCC  52 431
  Nmul_A1767 2021405 .. 2021416 +  -5.8  -4.64598   TGGCTGTGGTTGTTG                CCAC CTCT GTGG                 TTTTTCCCGTCCTTG  75 428
  Nmul_A1778 2032722 .. 2032751 +  -6.4  -2.78547   CATCCATCCAGAAAT       CGGCTCGTCCTGG AAGAA CC-GGACGAACTG       TCGTTCATCCAGTGA  50 279
  Nmul_A1780 NONE
  Nmul_A1781 2035364 .. 2035401 + -10.6  -2.52543   GGCAAACCGTTGGAT   GCCGAATCG-GCGGG TTGCGTACT CCCGCGCGTTTCGGC   TCAATTCCCGCGCAT  65 113
  Nmul_A1784 NONE
  Nmul_A1785 2038568 .. 2038581 +  -3.8  -4.82901   TGGCAGAAGGATTTA               TGCG CGTCCC CGCA                TTTTTCTCGCACAAA  71 45
  Nmul_A1798 2057067 .. 2057078 +  -4.4  -3.53811   AATGAGCCCCGGATT                CCAA AGAC TTGG                 TTTCACGGAAGTGCC  52 196
  Nmul_A1799 2059108 .. 2059132 +  -7.2  -3.79882   CACGACCGGTTCTAG          CGCTTATTTC AGGGG GAAGTAGGCG          TTTCATCCATGTTCT  69 4
  Nmul_A1802 2061506 .. 2061519 +  -9.5  -3.67597   ACACCACCGTTTTTT               CCGGC AGCG GCCGG                TTCTTGAGTGAGGAA  74 366
  Nmul_A1806 NONE
  Nmul_A1807 NONE
  Nmul_A1808 2069512 .. 2069522 +  -8.2  -3.53779   GCAGACGGATCGTTA                 CGGG TTG CCCG                 TTGATCTTTTGCCAG  69 278
  Nmul_A1811 2073791 .. 2073827 +  -5.9  -4.56597   CATTGCACCGGCTCC   TGC-CCTGCCA-GCAGG ACTCC CCTGCATGCCAGGCGCG   TTTTTCGCACGGGAC  75 316
  Nmul_A1815 NONE
  Nmul_A1816 2076758 .. 2076778 + -11.2  -5.65927   TTATTTCCCAGGAAA            GCCCTATC AGCCC GATAGGGC            TTTTTTGTTTGCATC 100 47
  Nmul_A1817 2077858 .. 2077869 +  -5.8  -2.70525   CAACATTTGCGGAAC                CGGA TACA TCCG                 ATTGATTTCCCACAG  51 9
  Nmul_A1818 2078212 .. 2078233 +  -3.6  -2.63596   GGGAGTACTCATGAA           GCTTCGCG AGAACG CGCTGAGC            TGATATGAACTCGCC  42 1
  Nmul_A1819 NONE
  Nmul_A1820 NONE
  Nmul_A1821 2080090 .. 2080100 +  -8.2   -3.7941   CATAAGTTTTCTTTC                 GCGC CCA GCGC                 TTCTTCTGCCAGATG  71 129
  Nmul_A1824 NONE
  Nmul_A1825 NONE
  Nmul_A1826 2088350 .. 2088378 +    -4   -2.6732   GACGTACTGTGATCG       GGACG-TTGAAAC TCAG GTTTTAAATGTCC        GTATTTACATTCCAG  44 3
  Nmul_A1827 2089488 .. 2089501 +  -2.3  -4.07568   CCAGGGCATCACGCA               TGGGC ACCG GCTCG                TTTTGCACCAGGCGG  56 115
  Nmul_A1836 2119226 .. 2119251 +  -3.3   -4.1822   GAATGAAGCGTTGCA         CTG-ACCGGT TGAATGC GCCGGTACAG         TTTATTGGGGTAGGG  60 22
  Nmul_A1840 NONE
  Nmul_A1841 NONE
  Nmul_A1842 2126892 .. 2126923 +  -4.3  -2.93454   AGTTTATAATAAAAA      CCGTGCCACAATC CTCCAT GATAGCCGCACGG       ATTGTTCTGATCTTT  47 76
  Nmul_A1843 2128143 .. 2128155 +  -4.8  -2.75769   ACCGGAGCTCATCCA                CAGG GATAA CCTG                GTTCTGCTTTAACAC  47 1
  Nmul_A1850 2134839 .. 2134849 +  -6.8  -2.57931   GAACGGATAAAGAAG                 CTGG TAT CCAG                 ATTGTAGCGGGTAGC  53 8
  Nmul_A1851 2135765 .. 2135777 +  -2.7  -3.23395   TCATCCACAACAGGC                TTCTT TTC AGGAA                TTGCTCATGCTCAAT  45 64
  Nmul_A1852 2137208 .. 2137220 +  -7.7  -3.16971   ATTTCTTGCCTCCTT                CCGTT GCC AACGG                TTAACTCTATAGTAC  59 313
  Nmul_A1854 2138661 .. 2138675 +  -7.1  -3.27475   CATCCGTGGTGAAAA               CCAGC AAACC GCTGG               TGTTGTAATCCAACC  56 408
  Nmul_A1860 2145982 .. 2145998 +  -2.9  -2.82289   TCCGTTTCGCCATTA              TTGCCGT GTC GCTGCAA              ATTTCCCATATTTTG  42 49
  Nmul_A1861 2147040 .. 2147054 +  -2.8  -3.63922   GCTTCACAATGACTG               CTCAAA CCT TATGAG               TCTTTTCGGCGAGAT  51 29
  Nmul_A1867 2154486 .. 2154497 +  -2.2   -2.5805   CGTTCCTACTTATCC                TGAC GCGG GTCG                 CTTCTGGAAAATGAT  39 0
  Nmul_A1868 NONE
  Nmul_A1869 2156515 .. 2156528 +  -8.1  -3.07013   AGGCAACTGTCGGAA               GCTGC CATA GCAGC                TATATTAACGACGTG  60 53
  Nmul_A1882 NONE
  Nmul_A1883 NONE
  Nmul_A1884 NONE
  Nmul_A1885 NONE
  Nmul_A1886 NONE
  Nmul_A1887 2173379 .. 2173405 +  -5.8  -3.53012   GTGAAGCAAAACAAA         GCCGGGCT TCCTTCCTTTT GGCCCGGC         TTTGCCAACCCGAAA  59 107
  Nmul_A1889 2176609 .. 2176636 + -18.6  -3.39884   GACAACTTGCATGAT        CAAAAACCCCGC TCTC GCGGGGTTTTTG         TTATCGATAATATTT 100 54
  Nmul_A1899 2187502 .. 2187539 +  -7.8  -3.31564   AAACTCCAGGCAATG   GAAAG-CGGTGAGATGG CTCGA CTGTCTCACCGGCTCTC   TGTATTTCCTCCTGT  64 70
  Nmul_A1901 NONE
  Nmul_A1902 NONE
  Nmul_A1903 NONE
  Nmul_A1904 2195284 .. 2195314 +  -7.5   -2.7264   ATAGTGGACTTTGGC      TACGC-CGGGCTGG GCTT CCAGCCAGCGCGCA       ATTTCCAGCGCATTT  55 513
  Nmul_A1916 2206423 .. 2206434 +  -7.2  -3.25192   GGCAAGCTTGCGCAA                CCGG CCAA CCGG                 TATTGTCAGCTTGCC  59 120
  Nmul_A1924 NONE
  Nmul_A1925 NONE
  Nmul_A1926 NONE
  Nmul_A1927 2218441 .. 2218454 +  -3.7  -3.23447   GGCCGCTCTGTAAGG               GACCG ATCC CGGGC                TGTTCTACCCGTTGG  46 135
  Nmul_A1928 2218952 .. 2218973 + -14.5  -5.24129   CCCCGATACAAAAAA           GGTTGGGCA AAAC TGCCCAACC            TTTTTTATGCGCGGA 100 72
  Nmul_A1930 2220717 .. 2220737 + -11.1  -5.06414   GGTAAACTCACCCCT            GGCCCGG CGTTCGT CCGGGCC            TTTTTATTGAACCCA 100 238
  Nmul_A1931 2222074 .. 2222094 +  -9.6  -4.84262   TAGTGGACTCTCCTT            TGCCCGGC TCACC GCCGGGCC            TTTTCTTCCTTATTG 100 398
  Nmul_A1932 NONE
  Nmul_A1933 NONE
  Nmul_A1934 NONE
  Nmul_A1935 2225162 .. 2225176 +  -5.7  -3.92324   AGCCAGTACCATTCC               TTCGG ATATA CCGAA               TTTCATCTTGCGCGG  65 168
  Nmul_A1942 NONE
  Nmul_A1944 2236546 .. 2236557 +  -2.2  -3.33696   CCGGTTTTGAAGGCG                GGGA ATCT TCTC                 TTCGTTGCAACCGCA  45 133
  Nmul_A1945 NONE
  Nmul_A1946 2238807 .. 2238821 +  -4.9  -3.37464   TCGGCGATTCCCTTG               TCCGG TGTCT CCGGG               TTATAAACTTCGTCC  51 293
  Nmul_A1954 2246485 .. 2246498 +  -3.7  -3.50045   CGGCCCTTCATCTAG               CCCGC CTTC GCGAG                TTATCGTCTATCGCT  50 55
  Nmul_A1955 NONE
  Nmul_A1956 NONE
  Nmul_A1957 2251713 .. 2251724 +  -5.8   -3.2496   CGGGACTGATTTCAT                CGGA GTGC TCCG                 TTCCCTTCTGACTTA  54 521
  Nmul_A1959 2254121 .. 2254135 +  -2.1  -3.38812   GAGACGGAATATCCA               CTTTC GCAGG GAAGG               TCTTCTTGGGGCGGC  45 499
  Nmul_A1962 NONE
  Nmul_A1963 2257984 .. 2258011 +   -17  -5.70522   TCCTGCAAAAAAAGT        GGCGGGCCACAG ATAA CTGTGACCCGCC         TTTTTTATTATTATT 100 69
  Nmul_A1967 NONE
  Nmul_A1968 2263565 .. 2263578 +  -4.5  -3.26675   TTTTAAGGAGATGTA               CATGG AATC CCGTG                CTTTTAATTCCCTTA  50 92
  Nmul_A1969 2265372 .. 2265382 +  -6.8  -3.70741   TTCTCGCTCCCGAGT                 CCCA AAC TGGG                 TATTTCTTCCAATTT  63 86
  Nmul_A1973 NONE
  Nmul_A1974 2272164 .. 2272180 +  -2.2  -3.53224   CTTCAGCCGGAGCAT              TGCTGG CATCA CCAGAA              TTTCCACCAGGGCTC  47 76
  Nmul_A1976 NONE
  Nmul_A1977 NONE
  Nmul_A1978 2275681 .. 2275697 +  -4.4  -3.56704   GCTGGAAACCTGTTT              GCTCAT CATGC GTGAGC              TTCATTTGCTCAAGC  52 11
  Nmul_A1979 2277205 .. 2277219 +  -4.3  -2.54193   GTAAGGGATCCTGAG               TAGCT ATCGG AGCTA               TCGGTTGACATGCTC  44 37
  Nmul_A1980 2278036 .. 2278056 +  -9.7  -3.27525   GCCGGATAGTCCTCA            CGCTTCGAT ACA AACGAAGCG            TTCAATTTGACCCCC  73 244
  Nmul_A1981 NONE
  Nmul_A1982 NONE
  Nmul_A1983 NONE
  Nmul_A1984 NONE
  Nmul_A1985 2283864 .. 2283898 + -12.9  -3.70773   TGAGCGTGCCAAACA     CCCTGCGGACCAG TTCACTATC CTGATCCGCAGGG     TTATTGCGTATGGCC  90 65
  Nmul_A1998 2296419 .. 2296453 +    -8  -3.08947   AAGAATTGAAAAAAA     TCAGAGGCGATT TCCCCGCAAAC GATCGCCTCTGA     TCCTTTATATCATTG  60 40
  Nmul_A2000 2297821 .. 2297849 + -13.1  -3.79113   CGCTCAAATCAATCG        GCCGATGCTCAAG AAG CGAGAGCATCGGC        TTCTTGTAACGAGGT  93 473
  Nmul_A2001 2300852 .. 2300862 +  -3.2   -3.1506   GACATTGTGCCCTCT                 TTGC TGG GCGA                 TTGATCCGGGAATTT  46 158
  Nmul_A2002 2302586 .. 2302613 +    -7  -2.72144   GCTATCCGCTCCTCC        TGGCCGTTGCGCA TCG TTCGTA-CGGCCA        ATTTAGAGCAAATAG  56 313
  Nmul_A2006 2306766 .. 2306776 +  -3.2  -3.71873   TGCTCGCTCCGCATC                 CGGA AGA TTCG                 TTTCCGTGTGCATCA  53 387
  Nmul_A2007 2307544 .. 2307556 +  -4.7  -3.02144   CTGGTCAGAAAACGC                GGCGC CAT GCGCA                TATTGCACCAGCTCG  47 405
  Nmul_A2016 NONE
  Nmul_A2017 NONE
  Nmul_A2018 NONE
  Nmul_A2019 2316927 .. 2316960 +  -2.3  -5.44721   AATTCTGGACAGGTA     GTGGGAGGTCTTCAG GTCC CTCAAGACGTGCCCC      TTTTTTTCCACTCGT  79 125
  Nmul_A2020 2318186 .. 2318208 +  -7.7  -3.79906   CTGGAGTTCGGTTGG           CGAGCGC AGAATGCGG GCGCTCG           TTGTTATAAAACTGC  68 475
  Nmul_A2026 2322403 .. 2322429 + -16.8  -3.95584   CATTTCCTTTCCCAA         TAAAAACCCGCT TCA AGCGGGTTTTTA         TTTCCTTACTGAGGA 100 46
  Nmul_A2030 NONE
  Nmul_A2032 2328681 .. 2328692 +  -3.6  -3.14683   CGCACCGATGTATCC                GTGC TCTC GCGC                 TTCATCGAACAGTGT  46 338
  Nmul_A2034 NONE
  Nmul_A2035 2329755 .. 2329768 +  -2.4  -3.15027   CCGGGGCTTCGGGCG               TGGA TAACTC TCCA                GTTTTGATCAGGAAT  43 143
  Nmul_A2036 2331315 .. 2331325 +  -2.4  -6.32017   ATTCCCGTTCTCAAA                 CCCG CTT CAGG                 TTTTTTTTGTTTATT  95 55
  Nmul_A2037 2332026 .. 2332037 +  -7.2   -2.6063   CCGTTTATTTTCCGG                GCGC TGAT GCGC                 TAGATTCTCCCTGAA  56 113
  Nmul_A2039 NONE
  Nmul_A2040 2335907 .. 2335933 +  -5.9  -3.93262   TCGTGCGAAAGCCGC         TTGTTCGCCTT TATTC AAGGTGAGCGA         TTTCATCTCTTCGAG  65 379
  Nmul_A2042 2336917 .. 2336940 +  -3.8  -4.20932   GTCTCGAACCGGGAA          TAAGTGCGAC TAAT GTGGCACTCA           TTTTAGATAAATCTT  62 138
  Nmul_A2045 2338821 .. 2338870 + -15.8  -3.25823   CCGAACCGAAGACGC GCGGGTTCGCGGTGCG-GAAGCGG CCTA CCGCTTCACGCACTGCGC-TTCGC TTCATGTCAAGCGCA 100 182
  Nmul_A2051 NONE
  Nmul_A2052 2346416 .. 2346433 +  -2.6  -2.88023   AGCGCCCCAACAAGA             TCTCGG ACCCGG CCGAGC              ATTTCCTGATGCTGC  42 245
  Nmul_A2061 2355311 .. 2355329 + -10.2  -2.71364   TAGAAAAACCCCCAG             GGCGGCTG CCG CAACCGCC             TCGTTACCCAACTCC  66 436
  Nmul_A2063 2356412 .. 2356440 +  -8.7  -2.74192   TATTACCAGTGTATG        CTGCCGGCCGGTG TCA CACAGGCTGGCGA        TGATATTCCCGACTC  60 379
  Nmul_A2065 2357577 .. 2357591 +  -7.2  -2.76815   GCGACTGACATCCCT               GATATC TTC GATATC               CTTGTTCAGCCGGCT  55 120
  Nmul_A2072 NONE
  Nmul_A2073 2365416 .. 2365427 +  -4.4   -3.4268   CTCGGTGGTTGACGC                TTGC ACAG GCAA                 TATTTAGACTTGTGG  50 152
  Nmul_A2074 2366430 .. 2366451 +  -7.3  -3.17392   GCCAGGGGAGCTATC           CTGCGATAA ATGA TTCTCGCAG            TTCAATTGGCAGCTC  60 101
  Nmul_A2075 2367918 .. 2367937 +  -6.4  -3.14132   GCAGGCTGCGAGGCG            TTCGGTGC GCAG GCACTGGA             TTGATGCAACACAGA  57 2
  Nmul_A2076 NONE
  Nmul_A2077 2369039 .. 2369061 +    -4  -3.17443   CTTTCAAAATGCCCT           GCCAATGCTC CCC GAGCGATTGC           TGTGTCTTATATGAA  48 77
  Nmul_A2078 2371603 .. 2371648 +    -6  -3.72576   GTCAGAATGCCATCG GCGCCCGCGCGCTTGCAGGCG AGCAG CGCTT-CAAGCACACAGGCCC TTTCATCCAGCCAGC  60 153
  Nmul_A2083 2377407 .. 2377418 +  -2.2  -3.14564   CCCTTCTGGTATCAA                TGGC AGGT GTCA                 TTAATAGAGACCTGC  43 266
  Nmul_A2084 2377856 .. 2377869 +  -5.2  -3.20991   CATTCCGCAAGCTCT               CCGG TAGTTT CCGG                TTCGATTACGTTCGC  52 63
  Nmul_A2085 2379270 .. 2379291 +  -5.8  -3.57144   ATACCCCCCCTCTCC           CGGAATGC CTTATT GCATCCCG            TTTGCGAGTAGAGGA  59 61
  Nmul_A2086 2379626 .. 2379643 + -12.7  -4.99134   CTGAACTTTGAAAAA             GGCAGCC CCTG GGCTGCC              TTTTTAATTTCCAGT 100 48
  Nmul_A2087 2381191 .. 2381204 +  -3.7  -4.93877   CCCGTGAACTGTTGT               CCCGC TTCG GCAGG                TTTTGTTTGGTGGGA  73 81
  Nmul_A2093 NONE
  Nmul_A2094 2385880 .. 2385890 +  -2.4  -2.70932   ATCATTAGATATATC                 GCAG GCT CCGC                 TCCTTCCACAGGAAC  39 52
  Nmul_A2095 2387212 .. 2387226 +  -5.6  -3.28712   GGTCAGAATTCGGAT               CAGGCC CAT GTCCTG               TTCTGCAAAGAAGGG  52 505
  Nmul_A2099 2392392 .. 2392403 +  -2.2  -3.24329   TGCCCATATGATCTT                TTCC GATA GGAG                 TCTTCATTGAAAATC  43 97
  Nmul_A2100 NONE
  Nmul_A2101 NONE
  Nmul_A2102 NONE
  Nmul_A2103 2395029 .. 2395052 + -12.4  -2.72385   AACTCTCCTTGTCAA          CGGGCGGC CTTCGGCA GCCGCCCG           CTTCTGGTTCAGTTT  78 103
  Nmul_A2105 2398824 .. 2398838 +  -4.9  -3.92075   CAGCCTGAATCAACA               CCGGG CGCCT TCCGG               TTTATCCGTCGGGCT  59 91
  Nmul_A2106 NONE
  Nmul_A2107 NONE
  Nmul_A2108 2405708 .. 2405723 +    -4  -3.50393   AATTCCCTTACCTAT              TTTGGC ATGG GTCAAA               TTGTATCCGCTGCCC  52 373
  Nmul_A2109 2407939 .. 2407952 +  -2.4  -3.28712   AGGAGCATCAATTTT               TTCC GGAAGA GGAA                TTATGAACGACAAGC  45 61
  Nmul_A2110 2408392 .. 2408402 +  -2.4  -3.62591   GGGAAGTTGAATGGG                 ACGC AAT GCGC                 TTTGCCAATTGTGCC  50 52
  Nmul_A2111 NONE
  Nmul_A2112 NONE
  Nmul_A2113 NONE
  Nmul_A2114 2410544 .. 2410559 + -10.4  -5.60689   ATTCCGAGACAAAAA              GGCAGC CCAG GCTGCC               TTTTTTGTTCTGTCC 100 89
  Nmul_A2116 2413560 .. 2413575 +  -3.2  -3.86897   ATATCCAGTGCTGCC              TCCACT GCAA AGCGGA               TTTCTCCCCGGTGAC  54 436
  Nmul_A2120 2417225 .. 2417237 +  -4.7  -3.08812   CGGACGGGTGGTGCG                CGCCG ATT CTGCG                ATTTATTCCGGAGCC  49 105
  Nmul_A2124 2419896 .. 2419908 +  -4.8  -4.09864   ACCATTGGTTCCGCC                CGCT CGGGC AGCG                TTTTACAGGATGCAT  62 161
  Nmul_A2128 2423196 .. 2423208 +  -5.5  -2.95192   GGAGGATATTTGGTA                CGAGC GGT GTTCG                GTTTATCCGATTGCC  51 201
  Nmul_A2134 2429605 .. 2429638 +  -8.9  -2.82516   CAAGATTCATTTCGA     GCGCATA-TTTTGCCG CGC CGGCTGAGCTATGCGC     TGTGGTCGTGCGAGG  60 171
  Nmul_A2138 2432460 .. 2432474 +   -10   -2.9648   TTTGATTTGAGGAAA               TCCCGA AAA TCGGGA               TATAATATTCGTTTT  69 36
  Nmul_A2139 NONE
  Nmul_A2140 2433043 .. 2433099 + -33.6  -3.36694   TAAAACTCAAGAAAA TATGGGCTCAAAAACAGAAAACCCGCC AAAT GGCGGGTTTTCTGTTTTTGAGCCC-TA TGTTTAGAAATCCCT 100 89
  Nmul_A2145 2437651 .. 2437664 +  -8.1  -2.66316   GCAGAGGCTCGGAAT               GTGCG TTAT CGCAC                TGATGTGATCAAAGC  58 112
  Nmul_A2146 NONE
  Nmul_A2147 2439221 .. 2439234 +  -2.3  -3.20639   TCCCGTTTTAGAATC               CCGTT TCCG ATCGG                TCGTTTGTTTCCTGC  43 98
  Nmul_A2148 2439693 .. 2439722 + -15.1  -3.22102   GATAGCGAGGTAAAT       CTGGCTCGAGGAT CAGC ATCCTCGAGCCAA        TATTGTCCCGCCTGT 100 45
  Nmul_A2149 2441071 .. 2441088 +  -5.5  -2.58714   CGAGTAGTGAGTGGA             CTGTTCG TTAT CGCACAG              TAGCTTCCTCTAAAA  48 161
  Nmul_A2150 NONE
  Nmul_A2151 NONE
  Nmul_A2152 NONE
  Nmul_A2159 2453991 .. 2454041 +  -5.8  -2.60823   TTAGCGCCTCTTACT TC-TATAATGGTATTATTTGCTC GATCTA GAGCAAATAATACTACTAAATGA TCAGTTGTCGACTTT  51 132
  Nmul_A2160 NONE
  Nmul_A2161 2454518 .. 2454531 +  -3.7  -2.71364   CGGTCAAGCTCAAAA               CAGGC TGAA GCCAG                TGATTCAAAAAATCG  42 18
  Nmul_A2162 2455202 .. 2455214 +  -7.7   -3.9122   TCCGCATGCAGCAGG                CCCTA TCT TAGGG                TTGTTTAGCGCAGTG  70 232
  Nmul_A2163 NONE
  Nmul_A2164 2458210 .. 2458224 +  -5.7  -4.18494   CAGGCTCTCTTCCGC               GTGCT TGAGC AGCAC               TTTTGCGTGACCGTC  67 405
  Nmul_A2168 2462419 .. 2462436 + -11.3  -3.19192   GGTTTTCAGCTTGAA             GGGCTTC TGTT GAAGCCC              TTCCCTTCAATCACA  76 47
  Nmul_A2169 NONE
  Nmul_A2170 2465686 .. 2465728 +  -3.5  -3.14026   CTATGACTTGAACAG GC-G-GCGGGCATGGTTGAT GAAGCA ATCG-CCCTGCCCGCGCAGC TTGAATGTACGTATC  46 79
  Nmul_A2171 2466521 .. 2466536 +  -3.3  -2.71325   TAAGACATTCGTGAA              TTCCT TAGCTT AGGAA               TAAATTTCTGAATAG  42 243
  Nmul_A2172 2467450 .. 2467461 +  -5.8  -2.78384   GCGCCTGCCTGCTTG                GGGA GATA TCCC                 TGTAGTAGCCCCCAA  52 127
  Nmul_A2173 NONE
  Nmul_A2174 2469109 .. 2469125 +  -2.9  -4.05788   GAGTTGAAAAAGGAG              CGCTGAA TCC TGTAGCG              TTTGATTTCACAGGA  56 364
  Nmul_A2189 NONE
  Nmul_A2190 NONE
  Nmul_A2191 2490267 .. 2490281 +  -2.8  -2.64472   TACCGGCCAAATAGC               TGCCAT TTC ATGTCA               TAGCTTTGGCAGGTA  41 27
  Nmul_A2192 2491579 .. 2491592 +  -6.7  -4.87786   AACGGGTTATTGCAA               GCATG AATC CATGC                TTTTTGTGCGATTGC  83 214
  Nmul_A2193 NONE
  Nmul_A2194 NONE
  Nmul_A2195 2494835 .. 2494854 +  -8.6  -3.46169   GCTTGCCCGGATAAA            TCGATGGG TCAC CCCATTGA             TTGTGAATTATGATT  69 27
  Nmul_A2200 NONE
  Nmul_A2201 NONE
  Nmul_A2202 NONE
  Nmul_A2203 NONE
  Nmul_A2204 NONE
  Nmul_A2205 2506130 .. 2506140 +  -8.2  -3.15544   TTCGCAATCTTCACC                 GCGC TTT GCGC                 TTCCTCCCGGTCCAC  60 212
  Nmul_A2208 2511222 .. 2511232 +  -3.2  -4.20932   CATTAAGACAACTGC                 CGTT ATG AGCG                 TTTTAACTGCGTCTT  60 376
  Nmul_A2209 NONE
  Nmul_A2210 NONE
  Nmul_A2211 2512980 .. 2512992 +  -3.3  -3.37655   AGTCGTCGATAGTGC                CAGCC TTT GGATG                TAGTTTTTTGAACCG  48 41
  Nmul_A2215 2515749 .. 2515768 +   -15  -5.17353   CGGAAATACCTCCGG            GGCGGCTG GAAA CAGCCGCC             TTTTTTCATGCCTCT 100 100
  Nmul_A2229 2533185 .. 2533202 +  -4.1  -2.52896   GCATGCTGGAGAATC             TTCACGC GACC GCCTGAA              TGCATTGAGAGATCG  44 9
  Nmul_A2230 2534616 .. 2534634 +  -6.7  -3.23042   GCATCCCTAGATGGC             GCCGGAA CCTCC TTTCGGC             TTGATGATACCTATT  57 59
  Nmul_A2231 NONE
  Nmul_A2232 2536820 .. 2536832 +  -2.6  -2.79915   TGAGTAAATAGTAGC                CTGC TGCGC GCGG                TATAATCGGCTGAAT  42 34
  Nmul_A2233 2537918 .. 2537932 +  -2.8  -3.72576   GCAGGACAGTCTTAT               CGGA CTGAAGC TCCG               TTTCATACACCAGAA  51 410
  Nmul_A2242 2549015 .. 2549028 +  -2.3  -2.83403   CAATTACCCCTCCCC               CCAGG CACA CCTTG                CTTTCGTACACCACC  39 332
  Nmul_A2245 2552137 .. 2552163 + -18.1  -4.16259   CCTCGACAAGAAAAA         GCCCCTTGCTG ATTTA CAGCAAGGGGC         TTTGTATAATTCTGT 100 123
  Nmul_A2247 NONE
  Nmul_A2248 2555302 .. 2555333 + -13.1  -5.41787   TTTCAGGGTAGAAAA      CAAGGAAGGCGCG AATTTC CGCGCCTTTTTTG       TTTTTGTCTTTTTTA 100 47
  Nmul_A2252 NONE
  Nmul_A2259 NONE
  Nmul_A2260 2571350 .. 2571365 +  -3.9   -3.0264   TTGGGGAGGATTCTA              CCGCC CCTACT GGTGG               TATTAGCAACCGTTT  47 4
  Nmul_A2261 2573087 .. 2573123 +  -8.7  -3.01791   GTGAAAACTGACAGG   CTCCGGCCGGC-GATA TCCGAT TTTCTGCCGCCCGGAG    TATTCAGGAAAAAAT  63 213
  Nmul_A2265 2575580 .. 2575606 +  -3.6  -4.17048   CCGCGACGGTCCGCC         ACGTGCCGGT ACAGCTC ACCGGCAAGA         TTCTTTTCCAGCCGG  60 513
  Nmul_A2272 NONE
  Nmul_A2273 2585522 .. 2585557 + -11.9   -5.3658   TTTCCTTCTACATTT    GGGCTCGTCACACAT CACCCC ACGTGTCACGAGCCC     TTTTCTTTTTCTGAT 100 202
  Nmul_A2274 NONE
  Nmul_A2275 2588541 .. 2588575 +  -3.6  -3.84246   CAGCATTCCCGGGCT    TGC-TTTCCCCAAGC TTGTCC GCATCGGGAAACGCA     TTTCATCCTTCGCCA  55 183
  Nmul_A2276 NONE
  Nmul_A2277 NONE
  Nmul_A2278 2591902 .. 2591916 +  -2.8  -2.52464   GAGGATAATTTTTTA               TTGCAA CGG TCGCAA               TCCCTTACAAGAAGA  40 54
  Nmul_A2279 NONE
  Nmul_A2280 2594151 .. 2594192 +  -5.1  -5.08824   TTGCCATGGAGACGC TGTCCACGGTAGCGCGCGGT TCA ACCTTG-GTAACGGTGGACA TTTTTTCCATCAACC  82 217
  Nmul_A2285 2601836 .. 2601852 +  -6.5  -3.16921   TCCATTGCCTGTATT              CCTTGGT AAC ACCATGG              TTCATCCCCGTTCGT  57 249
  Nmul_A2286 2602915 .. 2602949 +  -3.4  -3.55191   GTAGTCCCGCCGCCT     TCCAACCGCCCTTGGT ACC GCGATGGCCGGTTGCA     TCTTTCTCACCTTCG  49 207
  Nmul_A2288 NONE
  Nmul_A2289 2605805 .. 2605817 +  -4.8  -3.78793   TATTACGGTGTGTTA                CCAC AGAGG GTGG                TTATTCGTCATTATA  57 92
  Nmul_A2290 NONE
  Nmul_A2291 NONE
  Nmul_A2292 NONE
  Nmul_A2293 2609204 .. 2609216 +  -4.8  -3.36256   CCAAGTTATACCGGG                CCTG TCATC CAGG                ATTTTTGCACGTGTG  52 91
  Nmul_A2300 NONE
  Nmul_A2301 NONE
  Nmul_A2302 2619500 .. 2619514 +  -4.2  -4.67234   TCGGAAGGTGGGGGG               AAGGAC GTT GTCCTA               TTTTTCCACTTGGCT  71 128
  Nmul_A2304 NONE
  Nmul_A2305 2624488 .. 2624514 +    -3  -4.04474   ATGCCATGCAATCCG        CGCCGGTGA AATCGAAGCC TC-CCGGCG         TTTCTATCAGCATGT  56 510
  Nmul_A2308 NONE
  Nmul_A2309 2628587 .. 2628600 +  -6.7  -4.52589   CATTGATCTGCGGGA               GTGCT TTGT AGCAC                TTTTATGTAGCAAAA  75 383
  Nmul_A2311 2630249 .. 2630261 +  -4.1  -3.45434   CAGAAAGGAGGATGA                TTCCT GGC AGGAG                TTCTGATGCCTTCTT  52 7
  Nmul_A2312 2631387 .. 2631411 +  -8.6  -3.38812   TGCTTGCGGGTGGTG         C-CCTGCTGCA CGAT TGCAGCGGGAG          TGTTATTGGGCAGAC  64 365
  Nmul_A2314 NONE
  Nmul_A2315 NONE
  Nmul_A2316 NONE
  Nmul_A2317 2636256 .. 2636269 +  -2.3  -3.58396   AGAGAGGCAATGGGA               CTGGA TTAT TCCTG                ATTTTTGCTTTGCGC  47 11
  Nmul_A2318 NONE
  Nmul_A2319 2637848 .. 2637872 +    -5  -2.84126   CAATTGTAATTCAAG         GCAG-CCTTCC TTCC GGAAAGACTGC          ATTTCGCCTTTCTCC  47 70
  Nmul_A2327 2648667 .. 2648698 +  -5.2  -3.05463   AGCAACGATAGAAAG      TGGTTTTTAAGGAC CCCG GTCTTTGCAAGCCA       TTCCATCGGGAACAT  51 134
  Nmul_A2328 NONE
  Nmul_A2329 2651185 .. 2651216 + -11.5   -3.2794   CCAGGAATGTCGGTG      CGCCCACGGCATC ATAAGC GACGCGGTGGGCG       TTGGTGTCGATGAAA  74 168
  Nmul_A2335 2661023 .. 2661044 +  -2.2  -4.43501   GCTCTGGAAGCCTCC           TCCCGGGCG ACCAA CGCC-GCGA           TTTTATCCCTCAATT  62 424
  Nmul_A2346 2674426 .. 2674438 +  -9.1   -5.0133   TGCGACCGATACGGC                GGGGA ACA TCCCC                TTTTTTAGCAGGCTG 100 457
  Nmul_A2349 2675899 .. 2675910 +  -7.2  -3.53779   CTCCGGGTACCTTAC                CGGC TCGT GCCG                 TTCGTGTTTTAGCCG  64 2
  Nmul_A2350 2677746 .. 2677758 +  -3.3  -4.59109   CTCCGGCAGTTCCTT                GCGCA ATC TGCAC                TTTTTGCGGACTCTC  67 197
  Nmul_A2364 2692366 .. 2692385 +  -8.6  -3.84246   CCTTGCCGCCTCCCA            GTCTGACT TTCC GGTCAGAC             TTTCCTCGTTCACGC  73 407
  Nmul_A2367 2694231 .. 2694241 +  -4.6   -4.7173   TCAATGCTCCGCATC                 GGCG CAC TGCC                 TTTTTGCCTCTCCTG  73 115
  Nmul_A2368 2695063 .. 2695078 +  -6.8   -4.2349   CTCCGCCGCGCGCAG              CAGGGC CCTG GCCTTG               TTTTGCGTCTCCACC  74 186
  Nmul_A2372 2698800 .. 2698827 +  -7.7  -4.19817   CGATGAGCCCGTTTT        GCCTCGGCTTCG GTGAG CGGAGC-GGGGC        TTTTCCCTGCGTAGG  74 95
  Nmul_A2384 2717494 .. 2717507 +  -5.2  -2.52896   AAGGCCGTGATTCAA               GGCG CCTTTC CGCC                TGCATTGCGAAATGC  48 80
  Nmul_A2386 2719508 .. 2719520 +  -3.3  -4.13692   AATTGGCACTCTGTC                CCCCA ATC TCGGG                TCTTTCTTTTTTGCC  58 379
  Nmul_A2387 NONE
  Nmul_A2388 2720855 .. 2720868 +  -3.1  -2.52834   CATTGCCGGTTGAAA               GCGAT GCAG ATTGC                CTTAGTCCTCGCCTG  40 69
  Nmul_A2397 NONE
  Nmul_A2398 NONE
  Nmul_A2399 2735851 .. 2735867 +  -2.3  -3.14671   CTAATAGGCAACACC              CAATG AAGGTAG CATTG              TATGTTCACTGTTTC  43 20
  Nmul_A2400 NONE
  Nmul_A2401 2738297 .. 2738323 +  -4.5  -3.04398   AATCTGCTAAATGAA        TGTCTGTCACGGT TGA ACCG-G-CAGACG        CTTTTACCGGCGCGA  49 224
  Nmul_A2402 2739204 .. 2739216 +  -4.1  -2.96695   AAAAGAAGATCTAAG                GCAAT AAG GTTGC                TCATTTCATACGAGG  47 27
  Nmul_A2403 NONE
  Nmul_A2404 2742897 .. 2742907 +  -8.2  -3.17571   TTTTGACGAAGGCCT                 CGGC CAT GCCG                 TTGGATTCGGGGCTT  62 266
  Nmul_A2407 NONE
  Nmul_A2408 NONE
  Nmul_A2409 2746369 .. 2746398 + -10.1  -3.41569   TGCCTTCCCTCTCCC       TGTCCTCTCTC CGCCAAAT GGGAGAGGACA        TGTTTCAATGAGTGG  75 60
  Nmul_A2413 2750817 .. 2750834 +  -8.4  -3.28001   CCAACTGATGCAGGC             GCGCTG TACTTT CAGCGC              TTGAATTTCCCCATA  62 318
  Nmul_A2415 2752691 .. 2752710 +  -5.6  -4.05669   GCCTTTCCTCCCTAT            CTCGGTCGG ATA CCG-CCGCG            TCTTTTTCTCGCCTT  64 74
  Nmul_A2416 NONE
  Nmul_A2417 2755478 .. 2755496 +    -3   -3.2486   CGAAAGGCCGCGCGC             TCCAGCTC GCT GAACAGGA             CTTTTCCTTCCCATA  45 439
  Nmul_A2419 NONE
  Nmul_A2420 2758111 .. 2758121 +  -5.4  -3.11604   TCTCCGCAGCATGGC                 TACG AGT CGTA                 TCTGTAATTTTCGTC  50 221
  Nmul_A2423 NONE
  Nmul_A2424 2763114 .. 2763124 +  -6.8  -3.92522   TGAAGCATCCGCAAA                 TCGG GTT CCGA                 TTTGTCCGCTTGCGG  66 73
  Nmul_A2439 NONE
  Nmul_A2440 2785706 .. 2785723 +  -9.8  -5.09204   TGAGAACGTGGAGTG             CCCCCG GTGAAG CGGGGG              TTTTTATTAACCTAT 100 38
  Nmul_A2442 2791397 .. 2791423 + -10.1   -4.1822   CATATTCCTTTTTTA        CGGCCGCCCAGG CTAC CCTGTGCG-CCG         TTTCTTCGCGTGAAG  83 265
  Nmul_A2444 NONE
  Nmul_A2445 2794053 .. 2794082 +  -9.4  -2.74371   CGAAATAGATAACTC      GG-TGACAGGCGCT GGGA AGCGCCTG-CATCC       TCCTATTCGCGGGTT  63 33
  Nmul_A2447 2797256 .. 2797271 +  -3.2  -5.03145   AGAAAACAGGATGAG              CCCG CGCTGCAA CGGG               TTTTTTGGGGAGTTA  75 102
  Nmul_A2449 NONE
  Nmul_A2450 NONE
  Nmul_A2451 2803332 .. 2803344 +  -6.9    -4.431   TCCACCTGCACTACC                TCGGC GTG GCCGG                TTTTATCAGTGCATA  75 427
  Nmul_A2462 2812102 .. 2812119 +  -3.4  -3.25147   GCTGACGCCGCCCGA             TC-CCGC ATTTC GCGGAGA             TATCTTCTCTGGTTA  46 36
  Nmul_A2463 2813182 .. 2813193 +  -3.6  -2.71791   AAAAATTCCCCAATC                CGGT TCAA GCCG                 ATTTCCAGGAGAACT  42 129
  Nmul_A2464 2814704 .. 2814725 +  -7.3  -2.80935   TGCCGGCGCTTTTTT           GCAAGTGCGG TCG CTGC-CTTGC           TCTGCTCAATACCCT  55 477
  Nmul_A2467 2819262 .. 2819287 +  -9.8  -4.56597   TAACAGCGTGGTACA         CCCCATCCGCT TTCAC AG-GGATGGGG         TTTTTGGCAAAAACA  91 66
  Nmul_A2468 NONE
  Nmul_A2469 2823947 .. 2823985 +  -2.4  -4.07687   TCTGCCATCAATACA   TTTTCCCTGCGTCGATTA TAA TCATTTACGCTGGTAAAA   TTTTAAGGACGAGGT  55 178
  Nmul_A2470 2824342 .. 2824380 +  -4.6  -3.39784   TATCCCCCTGATCCG   GCACGTTTCATCGC ACCATGTTCCG GCGATTGGACGTGC   TCTTCTTCAGAATAA  52 45
  Nmul_A2471 2826007 .. 2826020 +  -5.9  -3.28791   GGTTGAATAAATGTT               GCTGC TCCT GCGGC                TTCTGCCGCCAGGGT  57 47
  Nmul_A2472 NONE
  Nmul_A2473 NONE
  Nmul_A2474 NONE
  Nmul_A2475 2829124 .. 2829134 +  -5.4  -2.77235   TCGGCACTCATCAGG                 GGTT ACA AACC                 TGGTTCAATAATTCC  49 102
  Nmul_A2476 NONE
  Nmul_A2478 NONE
  Nmul_A2479 NONE
  Nmul_A2480 NONE
  Nmul_A2481 NONE
  Nmul_A2482 NONE
  Nmul_A2483 NONE
  Nmul_A2484 2837470 .. 2837484 +  -4.2  -3.07029   CGACGTATTGAACCA               CCCATT AAA ATTGGG               TATTGAAACTGTTTC  47 48
  Nmul_A2487 2842420 .. 2842432 +  -7.7  -2.87564   GTTTTCTCAGGAATG                CTGGA ATA TCCAG                TATATCCACCCCTGA  56 427
  Nmul_A2504 2861814 .. 2861834 +  -7.5   -3.0094   CAGTACGGTGAGCAA            CTTGTCGAC CCC GACGACGAG            TATGTCTCCCTGCGG  57 462
  Nmul_A2507 2867397 .. 2867409 +  -4.7  -3.04517   TACGACGGATCAGAA                GCGGC ATG GCCAC                GTTTTCCAACGCGGT  47 479
  Nmul_A2513 NONE
  Nmul_A2514 2877335 .. 2877365 +  -6.9  -3.32844   AAAGTCGCACTTGAA      C-GACTGGGTGTTG AGAT CAACCCTCAGTCCG       TTATCAGGTGAGCAC  58 160
  Nmul_A2531 NONE
  Nmul_A2532 2899885 .. 2899901 +  -3.6  -4.58466   TCTCGCAGTCTCTCC              CGCTGC TGCCC GCACCG              TTTTGTGCTTCTGGC  66 73
  Nmul_A2535 2903667 .. 2903680 +  -3.8  -3.50449   AATACCGGAAGCCGC               GAGG AAAAGG CCTC                TTATGGCTTTGTGAT  52 102
  Nmul_A2536 NONE
  Nmul_A2537 NONE
  Nmul_A2538 2907337 .. 2907347 +  -2.4  -4.28994   TCCCGGATGGAGAGG                 CCCG CGC CAGG                 TTTTCATCAGTGCTC  57 73
  Nmul_A2542 NONE
  Nmul_A2543 NONE
  Nmul_A2544 2913824 .. 2913840 +  -3.7  -2.71144   CGGACTACGGATTGG              TACAAAC ACT GTTTGCA              TGCTTCGCGCGAATC  42 56
  Nmul_A2545 2914479 .. 2914494 +    -4  -3.66897   TGGCACCTCTATTCC              GGTATA ACCT TATGCC               TTGTATCGTTTGTAC  55 74
  Nmul_A2546 2916378 .. 2916388 +  -5.4  -4.07687   GCCGGGTACTTTTTT                 CGAT TCC ATCG                 TTTTGGAAGAAAGCT  65 515
  Nmul_A2552 2921335 .. 2921345 +  -4.6  -3.78775   TTGTCCGCCACGTCG                 GTGG CAA CCGC                 TTTCATGCTGAGACG  58 291
  Nmul_A2571 2945233 .. 2945245 +  -7.7  -3.60865   GGCCGGTACGCGGCC                GTTCG GCC CGAAC                TTCTGCTTTGCCATC  66 173
  Nmul_A2572 2947688 .. 2947703 +  -3.2  -3.64703   AAGAATCTTTGATTT              GCCTTC ATGA GAAGCC               TTTCCCTGCAGAACC  53 67
  Nmul_A2573 2949238 .. 2949262 +  -2.1  -2.92475   GGAGAAGCAGAAGGA          AGCATTTATGA TCG TCATGCATGCA          ATTTGTAACCCTGCC  42 159
  Nmul_A2574 2949947 .. 2949976 + -16.5  -3.28416   CGGGTTTAACCCTGC       GAG-GCCAGGGCGC CGG GCGCTCTGGCTCTC       TTCATATCCATCATC 100 32
  Nmul_A2595 2981114 .. 2981135 + -15.9  -6.06723   TTTGTATGGCCCAAA           CCAACCCGC TTCA GCGGGTTGG            TTTTTTTTTGAAAAC 100 52
  Nmul_A2596 NONE
  Nmul_A2597 NONE
  Nmul_A2598 NONE
  Nmul_A2599 NONE
  Nmul_A2600 2987860 .. 2987876 +  -3.6  -3.59738   CGAGAAGATACTTGA              GCAGGG CAAGT CCATGC              TTTGAAAATCTGATC  50 4
  Nmul_A2601 NONE
  Nmul_A2602 NONE
  Nmul_A2603 2990875 .. 2990886 +  -2.2  -3.81092   GCGCCACAAAAACAA                CTGC CTTT GTAG                 GTTTTTTCGTTGTTC  52 513
  Nmul_A2617 NONE
  Nmul_A2618 NONE
  Nmul_A2619 NONE
  Nmul_A2620 NONE
  Nmul_A2621 3007042 .. 3007068 +  -7.2  -2.72441   GAGGGGAAAGTAGTT         TACGCGTGCTAG AAT CTGGCACGCCCA         TCCATTTATCCATTT  56 86
  Nmul_A2622 3008416 .. 3008462 +  -7.1  -2.85545   TTTATAGTTTCTGCC CCCTCCGCCGCCAGG-TCGGGA ACTG TCCGGAACCCTGAGGCGGATGG TAATATTGTTCCGGA  57 78
  Nmul_A2623 3008872 .. 3008893 +  -5.8  -4.21908   ATTCGCCTTGACTCT           TCTTGCCC CGCTAA GGGCAAGC            TTTTCACTGCTGCTC  67 103
  Nmul_A2627 NONE
  Nmul_A2628 NONE
  Nmul_A2629 3013345 .. 3013357 +  -4.8  -4.10357   AATTCCGCGATAACT                TCGG AATCC CCGA                CTTTTTTTATTACTT  62 268
  Nmul_A2631 3014898 .. 3014916 +  -4.6  -3.06162   CGCGGTTTTTCTGAC             CTTGCT GCGGGCA AGCAAG             TCTTGCAATAAGATA  49 146
  Nmul_A2632 NONE
  Nmul_A2633 3018438 .. 3018448 +  -8.2  -2.57564   CCGGAAAACCTTCTG                 CCGG AGA CCGG                 ATTATCCCGCGCTGA  61 0
  Nmul_A2635 3022074 .. 3022084 +    -4  -3.76224   CCTGCCAGACAGAAG                 TTTC CCT GAAA                 TTTCCTCAGTGCAGC  55 182
  Nmul_A2638 3025317 .. 3025340 +  -3.1  -3.84246   CGAACCTTTCATGTA          GAGCACCACG GGATG CGTGGT-CAC          TTGTTGCTTGATGAT  54 423
  Nmul_A2643 NONE
  Nmul_A2644 3030288 .. 3030307 +  -3.4  -2.91912   GAAGAAAAGGCGCAA            GAGGCTCC TAAT GGAGCCGA             TGTATGAATCAATAG  43 72
  Nmul_A2645 3030737 .. 3030763 + -19.6   -4.0825   TCCCCTCCCGCTCAA         CCAAAAACCCGC TTT GCGGGTTTTTGG         TTATTTGATTCAGCC 100 56
  Nmul_A2649 NONE
  Nmul_A2650 NONE
  Nmul_A2651 3041723 .. 3041736 +  -3.1  -3.28261   TTAGGTGGAACGATG               TGACC GTGC GGTTA                TTAATATCAACTTGT  47 205
  Nmul_A2652 3043349 .. 3043374 +  -3.2  -4.56597   TATTAAAACGATTAT         CCTGTAACAG TCGATT CAGGTACAGG          TTTTTAACCGGCGAG  66 437
  Nmul_A2653 3044684 .. 3044701 +  -2.5  -3.21225   GCTTGTGCAAGGATA             AGGCTGC CATT GCTGCCA              TTCGCTACTTTTTCG  43 25
  Nmul_A2654 NONE
  Nmul_A2655 3048443 .. 3048457 +  -5.7  -4.49981   ATCGAACAGCTCGTG               CTGGA TATCT TCCAG               TTTTATCCTGATATC  73 403
  Nmul_A2678 3077296 .. 3077310 +  -4.2  -4.89233   CTTGGCATCCTTGTA               AACCTG CTC CAGGTA               TTTTTCATATTCCTC  77 394
  Nmul_A2681 3081876 .. 3081893 +  -3.3  -5.03747   AATCGAAATGCAATC             TTCCACG CCTG CGGGGGA              TTTTTTCAGCGGTTT  75 60
  Nmul_A2686 3087130 .. 3087146 + -10.1  -3.52093   AGTGCTCCCTTGCCA              GTTCGGG CTG CCCGAGC              TTCTCATTCAGCTGT  71 191
  Nmul_A2691 3094113 .. 3094125 +  -3.4  -3.21695   ATATCCCGGGGCACC                TCTG AATTG CAGA                TTGCCTTGGTGCTCA  46 56
  Nmul_A2692 3095879 .. 3095891 +  -4.8  -3.45027   CTGACATACGGCGGG                CTGC CTCTT GCAG                TATTTCATCACCGGT  51 309
  Nmul_A2696 NONE
  Nmul_A2697 NONE
  Nmul_A2698 NONE
  Nmul_A2699 3103715 .. 3103728 +  -3.8  -3.05597   GCTGACCGCTAACCG               CTGC CCCTTT GCAG                ATTTTGCCAAGTCCC  47 29
  Nmul_A2700 3105736 .. 3105748 +  -4.1  -4.78572   ATAACGGTAAGTTCC                CGTTA TTC TAGCG                TTTTATTCATTGACC  71 37
  Nmul_A2701 NONE
  Nmul_A2702 3106606 .. 3106626 +    -9  -3.48276   ACGGGTGGGAAAATA            GCGGGTAA CTCCC TTGCCCGC            TTGTCTGACAACCGC  71 133
  Nmul_A2707 NONE
  Nmul_A2725 3127527 .. 3127538 +  -5.8  -2.79796   GCCCGAAATAACCCC                CGTC GAAT GACG                 TATGCTCACATCCGA  52 261
  Nmul_A2726 3130009 .. 3130033 +  -8.5  -2.59742   GTCGCAATAGGGGAA          CTCCCGGTC AGACCGG GTCCGGGAG          GTTCTAAAACTTCCG  61 284
  Nmul_A2727 3131049 .. 3131062 +  -5.2  -2.74322   CGTCGCGAGGCGGGG               CCGG AAAGTC CCGG                ATTTGCGCAATTGAA  48 161
  Nmul_A2728 3132861 .. 3132871 +  -3.2  -3.67918   TCTCCCGCTCGGAGG                 GGTC CTT GATC                 TTTCCCGTCTTCGTT  51 346
  Nmul_A2730 3134679 .. 3134699 +  -6.8  -3.14564   ACTCCATGAAATTTA            GCCGGCTT CCCGC GAGTCGGC            TTGCTGCCACAGTCC  57 183
  Nmul_A2731 NONE
  Nmul_A2732 3139230 .. 3139246 +  -6.5  -4.56597   TTTCCGTCACCGAAA              TAACCGG TTG CCGGCTA              TTTTTCCCGCCGGCC  77 102
  Nmul_A2738 NONE
  Nmul_A2739 NONE
  Nmul_A2740 NONE
  Nmul_A2741 3147293 .. 3147308 +    -9  -3.90048   GCCCGGTAAACCAGC              TGGTGC TGCT GCACCA               TATTTTTCCCCCGGA  73 193
  Nmul_A2756 3160999 .. 3161019 +  -2.5  -3.28873   GGGGGAGTTATCTAG            CTTGCCA AGCGGTA TGGCGGG            TGGTTTTTGATCGAT  45 225
  Nmul_A2757 3162237 .. 3162250 +  -6.7  -2.85351   TATGGCTGAGTATTT               CCTGA ATAC TCAGG                TATCATGTGAGCCAC  54 95
  Nmul_A2758 3163747 .. 3163765 +    -8  -4.06892   ATCTCTTTTTTGAGT             CTGGCGCC ATT GCCGCCGG             TTTATCTGCGCTTAT  73 96
  Nmul_A2771 3177578 .. 3177594 +  -5.7  -3.17392   TTCCCCGCCGTATCG              GTCGCAC AAA GGGCGGC              TTGAATTCAAAGCTC  55 5
  Nmul_A2772 3178309 .. 3178320 +    -3  -4.44046   AGGTCTTGTGGTGAA                GAAA CCGG TTTC                 TTTGTTTCACGTGAA  62 419
  Nmul_A2774 3180684 .. 3180699 +  -2.5  -3.93695   GGCTATCCACAAGCA              GCAGG ACGATA CTTGC               TTTATCGATCGTGGA  54 520
  Nmul_A2779 NONE
  Nmul_A2778 NONE
  Nmul_A2777 3183421 .. 3183433 -  -7.7  -3.26719   TCCAGAAACATTCAA                CGGAA GGG TTCCG                CAGGAACGGGGTCAT  62 9
  Nmul_A2776 3181568 .. 3181586 -    -6  -2.90194   ATCGCGGCAATCACA             TCAGAACG GGT CATCCTGA             GTTCGAATGCCAACC  52 95
  Nmul_A2775 3180138 .. 3180150 -  -6.2  -3.63515   GTCCAGCGGCAATAA                CCGG GATAA CCGG                GGCGAGAACAAGTCA  60 98
  Nmul_A2773 3178243 .. 3178253 -  -3.2  -3.49232   GCTGCAAATACAATA                 CCAG GAG CTGA                 TTGCCATAGAACACA  50 115
  Nmul_A2770 NONE
  Nmul_A2769 3174423 .. 3174439 -    -8  -4.67556   ATAAGAGGTGAAAAA              CTTGGC GAAAA GCCAAG              GAATCTTACTTTACT  85 36
  Nmul_A2768 NONE
  Nmul_A2767 3172668 .. 3172689 -  -5.1  -3.36694   ACTTACTTTGAAAGA           GACTCCGGA TTAC TCTGGAATC            GTCGGATTACCACCG  54 32
  Nmul_A2766 3171283 .. 3171313 -    -2  -3.05715   AACCTCGTGATTCAA      CAAGGG-TCTACA TGACTG TATAAATCCCTTG       TCGCTTCCTTGTTGC  42 195
  Nmul_A2765 NONE
  Nmul_A2764 3168931 .. 3168971 -  -7.6  -5.41143   GATTCGTTAAAAAAA CACCGATCCACCTTGCCGTC TGT AACGGT--GGCGGACCGGTG TTTGCATGCTGCCTG  95 144
  Nmul_A2763 NONE
  Nmul_A2762 3167514 .. 3167529 -  -2.5  -2.91276   GCCCCCTGCACAAAG              GGACT GCGGCG AGCCC               AAGCTCAAGTCAACC  40 74
  Nmul_A2761 NONE
  Nmul_A2760 NONE
  Nmul_A2759 3163642 .. 3163659 -  -7.7  -2.75992   CCGCACTGAATATCA             GCC-CTCC AGG GGAGAGGC             TTACAGGGAATCGCT  59 204
  Nmul_A2755 3158466 .. 3158476 -  -2.4  -4.15044   TTGCTCGCCAAGAAA                 GCCC TGG GGGG                 TGGCTATTTAGAGCG  57 484
  Nmul_A2754 3156646 .. 3156667 -  -5.1  -3.90048   GCTTTTTGAAAAATA           CCCCTGTTT CAAA ACACAAGGG            GTGAGATGAGCCACC  61 117
  Nmul_A2753 3156086 .. 3156099 -  -6.7  -2.77235   CGAATCATTCAATCA               CGAAC AGCG GTTCG                CCATACTCGACAGGC  54 1
  Nmul_A2752 3154601 .. 3154619 -  -4.5  -3.15544   CCCGAGTTCCAGTAA             CGAGGCC GATAG AGCCTCA             GCCGGAATTGTTATT  50 23
  Nmul_A2751 NONE
  Nmul_A2750 3152608 .. 3152620 -  -3.3  -3.60627   CGATTTTACCCCAAA                TCGGG TAG CCAGA                GGGCGGGCAGGCACC  50 69
  Nmul_A2749 NONE
  Nmul_A2748 NONE
  Nmul_A2747 NONE
  Nmul_A2746 NONE
  Nmul_A2745 3149332 .. 3149346 -  -5.7  -2.59431   CTTGGCGACAACTGA               TCTGC AAGCG GCAGA               CTGGTTTCTGCGAAT  51 40
  Nmul_A2744 NONE
  Nmul_A2743 NONE
  Nmul_A2742 3146788 .. 3146801 -  -3.7  -3.84451   TGGTGGAAATGGAAA               CCCGC TTCA GCGGC                CGCGATATTTCACTC  56 411
  Nmul_A2737 NONE
  Nmul_A2736 NONE
  Nmul_A2735 NONE
  Nmul_A2734 NONE
  Nmul_A2733 3139233 .. 3139243 -  -8.2  -3.96216   CCGTCACCGAAATAA                 CCGG TTG CCGG                 CTATTTTTCCCGCCG  73 146
  Nmul_A2729 3132757 .. 3132777 -  -5.3  -4.29325   CAGGAATAGCGAAAA            TGGAAACCG GAC CGGATGCCA            CTAAAATTTTATGCG  66 26
  Nmul_A2724 3123768 .. 3123787 -  -3.5  -4.97957   CACAGAATAACAAAA            GCGGTTC TGTGAT GAAACGC             AATTCGAGCAGCTGT  73 419
  Nmul_A2723 3122529 .. 3122539 -  -2.4  -2.85508   TAAAGCCGACAAGGA                 GGCG TTC CGCA                 AGCGGCCCTCCCTGG  40 77
  Nmul_A2722 NONE
  Nmul_A2721 NONE
  Nmul_A2720 3120504 .. 3120514 -  -2.4  -3.19192   GCTGATCGAATTGAA                 TCGG CGA CCGG                 AGCGATAATCTGAAG  43 71
  Nmul_A2719 3119351 .. 3119366 -  -3.2  -3.98826   TGATCAATTGAGAAA              TCGATG CCGA CATCGC               GACCAGCTGCCGGCT  58 67
  Nmul_A2718 NONE
  Nmul_A2717 NONE
  Nmul_A2716 3117750 .. 3117763 -  -3.1  -3.62275   ACGGACGACTGCAAA               TCCGA ATTT TCAGA                AGTGCGTTCATTTCG  51 33
  Nmul_A2715 3116530 .. 3116540 -  -3.2  -3.08642   ATACCAGTCATTCAA                 GGTA ATG CACC                 TTGACACTCAAGTTG  45 7
  Nmul_A2714 NONE
  Nmul_A2713 NONE
  Nmul_A2712 3113648 .. 3113673 - -11.2  -3.07622   ATATACGGGACGGAA         GCCGG-CAGGA AAATG TCCTGGCCGGC         ACACGCCGCTATTTG  74 34
  Nmul_A2711 3112889 .. 3112902 -  -2.3  -5.07107   TAAAGTTGTAAAAAA               CGAGT CACG ACGCG                GTCTATTTTACCCCG  73 51
  Nmul_A2710 3112183 .. 3112194 -  -5.8  -3.23216   TTTGAGTATCAGGAA                GCAG GCGT CTGC                 CGGAAACCTGCGTGA  55 7
  Nmul_A2709 NONE
  Nmul_A2708 3110403 .. 3110420 -  -3.5   -4.0492   GAACCTTTATACAAA             CGTGTATT TGC AAT-CACG             AAAAGAGCTTTCGGA  58 306
  Nmul_A2706 NONE
  Nmul_A2705 NONE
  Nmul_A2704 3107101 .. 3107111 -    -4  -2.70932   TGGTCTCTGGAAGGA                 TTGA ACA TCAA                 GTTTTTTAACGAGGA  44 31
  Nmul_A2703 3106265 .. 3106284 -  -3.5  -5.63517   GCGGGAAAGAAAAAA            GCGGC GGAGGTATGT GCCGC             CTGTCACGGTCCGGA  91 421
  Nmul_A2695 3100144 .. 3100154 -  -4.6  -3.37245   CGATTTTAACAGCAA                 CGCG CAC CGCA                 GACGATTTGTTCAGT  52 101
  Nmul_A2694 NONE
  Nmul_A2693 3095523 .. 3095534 -  -7.2  -3.07344   TGACGCTCCAATAGA                GCCG GAGG CGGC                 AATTTTTCGGCGCTA  57 38
  Nmul_A2690 NONE
  Nmul_A2689 NONE
  Nmul_A2688 NONE
  Nmul_A2687 3086576 .. 3086591 -  -3.2  -3.03124   TTGCACCGGTCAAGA              GCATCC TCGA GGATGT               ATTTCACGGGCCCAA  43 490
  Nmul_A2685 NONE
  Nmul_A2684 NONE
  Nmul_A2683 3082571 .. 3082581 -  -3.2  -3.53012   CGCTGCTGGGGGAAA                 GCTA GAT CAGC                 ACCGCGTTGAGTATC  50 16
  Nmul_A2682 3081478 .. 3081517 -  -2.8  -3.61398   GCGTCTGCGCAAGAA  TCCGCCGAAGCATGTCG GAAAGCT CGCCCTGTTT-GGCGGA  TTCGTCGATGCGGCA  49 418
  Nmul_A2680 3080243 .. 3080254 -  -2.2  -2.90615   AGTTTTCGGAAAGTA                GCTGC CCG GC-GC                GCAAAAGGGTAAAAG  40 132
  Nmul_A2679 3076840 .. 3076868 -    -3  -4.03234   TGTTCTCGATATAAA        TACTGCGGGCGT GGCGG ACCGCCGCAGTG        CCGGATTTAACAATG  56 180
  Nmul_A2677 NONE
  Nmul_A2676 NONE
  Nmul_A2675 3073103 .. 3073133 -  -6.9  -3.27475   TGGTCGAGCAGAATA      TCGGAG-ACAGGGT GCGC ACCCCGTGCTCCCA       ATGATACAGATCGTC  59 95
  Nmul_A2674 3072191 .. 3072203 -  -6.3  -2.84634   TCCTAGATTATGAGA                CATTC TTC GAATG                AGTATTCGTTTTCCG  54 332
  Nmul_A2673 3070421 .. 3070434 -  -2.4  -2.83822   GGCACGCGACAAGGA               GCAT CATGCC ATGC                AGCCGCCCTCGCCAG  40 143
  Nmul_A2672 NONE
  Nmul_A2671 NONE
  Nmul_A2670 NONE
  Nmul_A2669 NONE
  Nmul_A2668 3062124 .. 3062142 -  -3.8  -2.71712   CTTGGGCCTGGAAAC             GCAACGGA TCA TCTGTTAC             TTATCCCGGTTCTCA  44 38
  Nmul_A2667 NONE
  Nmul_A2666 NONE
  Nmul_A2665 3058322 .. 3058332 -  -5.4  -2.71483   ATAGGGCTCCAATCA                 TAGC AAC GCTA                 CGACTTGCTCGGCGA  48 12
  Nmul_A2664 NONE
  Nmul_A2663 3056768 .. 3056794 - -14.4  -2.70979   TGTCAAGGAAATTGA         GCATCGCGACGC CAG GCGCCGCGATGT         TTCGGAGATATTTCT  88 41
  Nmul_A2662 NONE
  Nmul_A2661 3053601 .. 3053622 -   -13  -5.30616   TCAGGTAAATAAAAA           CAGCCCGG GCAAAG CCGGGCTG            TGTTGCTACGTTTGA 100 123
  Nmul_A2660 NONE
  Nmul_A2659 3051420 .. 3051451 - -21.8  -4.93877   CTCCATGAAATAAAA      CCACTGTTTCCGGT TGTT ACCGGAAACAGTGG       TTGAACAGCAAAATT 100 106
  Nmul_A2658 3050222 .. 3050240 -  -2.4  -3.55801   ATTAAGTTCGGTAAA             CGACATAT TCA ATACTTCG             AGACCGCATGACAAG  47 252
  Nmul_A2657 NONE
  Nmul_A2656 3047723 .. 3047735 - -10.5  -3.48276   GGTGCTGGCATATAA                CGCGG GAG CCGCG                TTCAGCTTCCTGAGT  74 376
  Nmul_A2648 3033536 .. 3033556 - -10.4  -5.22312   ATTGATATCAAAAAA            GAGCGCCC GCTCG GGACGCTC            AAATGTGAACAGTTT 100 50
  Nmul_A2647 NONE
  Nmul_A2646 3031214 .. 3031233 -  -3.6  -3.01712   TGCTGCCCGGTAATA            GCCTTCAGT AAA ACCGAAG-C            GATGACGACATGCCG  45 63
  Nmul_A2642 NONE
  Nmul_A2641 NONE
  Nmul_A2640 3025414 .. 3025430 -  -4.4  -3.54741   GATTATCGGGGGAAA             GCCCTCC AGGA GGAGG-C              AATTCTTCGATATAT  52 45
  Nmul_A2639 3024932 .. 3024944 -  -3.3  -3.22388   TAGGCAATCTATGAA                CGATC TAT GGTCG                CTTCAGCCCCGCTTC  46 131
  Nmul_A2637 3023070 .. 3023080 -  -2.4  -3.64283   GAAATTCCTGAATAA                 TGCG TGG CGCC                 CCGATACTTCAGAAG  50 190
  Nmul_A2636 3022034 .. 3022066 - -14.2  -3.57792   GGAGTGACCGGTAAA      CTGGCAGGCCCC GAATGACGA AGGGCCTGCCAG      ACAGAAGTTTCCCTG  93 49
  Nmul_A2634 3018419 .. 3018445 -  -7.2  -4.13728   GAGACACCCGGAAAA         GCCCCCGGAAAA CCT TCTGCCGGAGAC         CGGATTATCCCGCGC  71 30
  Nmul_A2630 NONE
  Nmul_A2626 NONE
  Nmul_A2625 3009548 .. 3009579 -  -2.2  -3.77806   TTCCATAGCAAAAGA      GCGCCGG-GTATCAC GAG ATGATGCTCCGACTC      CTCCGGGTTTGAATA  50 129
  Nmul_A2624 3008599 .. 3008612 -  -3.7  -3.62864   GAAACTGATCGTAAA               CCGCC GCAT GGGGG                GTCTGGTTCTCGCTC  53 260
  Nmul_A2616 NONE
  Nmul_A2615 3000831 .. 3000847 -  -3.5  -3.82084   GGTGAATAGGAACAA              CTGCCGG TTT CCGTCGG              GTCGTTTCAGCATTA  55 113
  Nmul_A2614 NONE
  Nmul_A2613 2998452 .. 2998478 -  -5.2   -4.1964   CGGAAGAGCTGAAAA         GAGTGAATTATG CCC CATAATCCAGCC         CGGCTGAATCCTTAG  66 196
  Nmul_A2612 2997879 .. 2997900 -  -2.3  -2.82933   TCGTAATGCACGAGA           CGTTGAGTGA GTG TCACGCAA-G           CTCCAGGATGGAAGG  40 17
  Nmul_A2611 NONE
  Nmul_A2610 NONE
  Nmul_A2609 NONE
  Nmul_A2608 2993804 .. 2993834 -  -8.3  -4.70515   GACAGGTAAAACAAA       TCTCTCATGGCAG CACCT CCGCCATAAGTGA       ATCACATTTGATCCT  88 232
  Nmul_A2607 2993392 .. 2993405 -  -2.3  -2.62184   GCCCTTCGGACAGGA               GCATG GCCA CAGGC                TTGCCCTGACCGTCG  39 63
  Nmul_A2606 NONE
  Nmul_A2605 2991102 .. 2991126 -  -5.6  -2.88663   ATCTATCGGTATATA          CCGTGGCAGT CGAAC ACTGCCCTGG          AATTTGTAGAAAGAT  49 202
  Nmul_A2604 2990137 .. 2990151 -  -6.4  -2.62184   GGTTTTCCTATATCA               CACTTG CCT CAAGCG               GGCCGGAAATTGCCA  49 343
  Nmul_A2594 2978924 .. 2978939 -  -4.6  -3.55444   TGGTCATCGGTGAAA              CCGCCA TCAT TGGCCG               GCACGTGCGTTTGTA  55 173
  Nmul_A2591 2977294 .. 2977312 -  -4.5  -2.57931   CTGACCCGGCAGAAT             TTGCAGC CAGCT GCTGCAT             GCAGGACGTCAACCG  46 315
  Nmul_A2590 NONE
  Nmul_A2589 2974713 .. 2974723 -  -2.4  -5.38326   TCAACGAAAGAAAAA                 CCGG AAT CCGT                 CCTGCAAATTCTGCT  79 277
  Nmul_A2588 NONE
  Nmul_A2587 2972047 .. 2972062 -  -4.6  -2.53263   CTCAGCTTCAACCTA              CGCATC AGGT GTTGCG               GTCTCGGTCATGTGA  46 14
  Nmul_A2586 NONE
  Nmul_A2585 NONE
  Nmul_A2584 NONE
  Nmul_A2583 NONE
  Nmul_A2582 NONE
  Nmul_A2581 NONE
  Nmul_A2580 2966354 .. 2966383 -  -4.4  -3.52896   GGACCACGCAGACAA      CAGGAGGAAATGCA GGGA TGC-CTTCC-CCTG       GTTCCATGAAATATG  52 105
  Nmul_A2579 2965422 .. 2965437 -    -4  -3.84451   CCCCGGAAACTCAAA              GCG-TGA TCT TCAACGC              CATCGCCTTGGCCAC  57 5
  Nmul_A2578 NONE
  Nmul_A2577 2962493 .. 2962513 -  -5.3  -2.96216   CCCGAGCAGCATATA            TGGACGGCA TTG CACCGTCCG            TTAGCGCAATGCCTA  51 38
  Nmul_A2576 2960842 .. 2960864 -  -6.2  -2.79183   CGGATCGTTACGACA           GCAGGCATGA TCA CCACGCGTGC           CGAAAAAGAAAGTGC  52 13
  Nmul_A2575 2950321 .. 2950334 -  -8.1  -4.24948   CCAGGATATTCAAAA               TGCGC TTTT GCGCA                GCCTATTGAGGCGAT  75 179
  Nmul_A2570 NONE
  Nmul_A2569 2941384 .. 2941416 -  -2.6  -3.93216   GGCAAAGTACAACAA     CTCCCCATCGTGCCC AGCC AGGC-CAATTGGGCG      AATCCGGGCTAGACG  54 62
  Nmul_A2568 NONE
  Nmul_A2567 2939066 .. 2939078 -  -3.4  -3.28712   TTCTTTTCTTCAGAA                TCTG GCGTT CAGA                TCCAGATTGACGGAA  48 7
  Nmul_A2566 2938295 .. 2938321 -  -3.8  -3.08679   TCCCTTGATGCAATA        GT-TACCAGTC AAACTG GACTGGCAGAC         GGATACCCCGGAACA  47 73
  Nmul_A2565 2937578 .. 2937599 -  -3.6  -3.53224   TATCTCTTCTCCAAA           TCCGACGG GCAAGA CCAACGGA            AAGGTTTGATACGCC  50 176
  Nmul_A2564 2936871 .. 2936886 -  -3.3  -3.05384   TGGCCTGCTACTGAA              TGATG CCGCCC CATCA               ATCCTTTCAACCCTT  45 65
  Nmul_A2563 2935815 .. 2935825 -  -2.4  -4.41237   ATCAAACAAGAGAAA                 CCTC ACC GCGG                 TTCTGCCGGTTCGAG  61 1
  Nmul_A2562 2934743 .. 2934760 -  -6.9  -3.71649   CCTTTAAAGTTGAAA             CGGTGGG GCCT CGCACCG              ACCCTATTTCGGTGG  63 230
  Nmul_A2561 2933394 .. 2933411 - -14.1  -5.52909   GAAGACGGAAAAAAA             GGGGCGC CGAG GCGCCCC              TTTCTTGCTGTTGAA 100 47
  Nmul_A2560 2931547 .. 2931568 -  -2.9  -2.64616   TGTCCATGCACATGA           CTTGATGAG GCAT CTCATCCGG            CAATATTCCTTGCGA  41 300
  Nmul_A2559 2930706 .. 2930722 -  -2.9  -2.94144   CTTTCACGGAAATGA              CGATCAA GGT TTGGCCG              GAAGGTTTCTGCCTC  43 184
  Nmul_A2558 2927761 .. 2927771 -  -2.4  -2.92475   GGGATGTCCACAAAC                 CGCC ACA GGTG                 CGAAGTATACAATTA  42 49
  Nmul_A2557 2926879 .. 2926908 -  -4.4  -2.98778   GGACAAGTGAAAGCA       GCAGTTGAGATTT GATTA AAATCTCATC-GC       AATGGCTCGGCCGCG  47 19
  Nmul_A2556 2924722 .. 2924740 -    -3  -2.58544   CCGCATGGCGACAAT             GATGCCGA CCG CCGTCACC             CGGGGAACTTCCGGT  41 21
  Nmul_A2555 NONE
  Nmul_A2554 2923488 .. 2923501 -  -6.7  -2.72739   CGCAACCGATACAAG               CGGAA GCCA TTCCG                ATGTTCAAGGAAGCA  53 80
  Nmul_A2553 2921136 .. 2921147 -  -2.2   -3.3761   GTCCCGGAATAAAAG                CCCT ATCG AGAG                 GAGTCTTTTATTCCG  45 185
  Nmul_A2551 NONE
  Nmul_A2550 NONE
  Nmul_A2549 2918148 .. 2918168 -  -5.3  -5.00846   CAAATAGGATAAAAA            TCAGGCGGA CAT TCTGCCTGT            CTCGTGTGAGTCGAA  82 51
  Nmul_A2548 NONE
  Nmul_A2547 2915860 .. 2915872 -  -9.1  -3.53811   GCGACCTGGCGCAAA                GCGAG GAT CTCGC                CCGCTACGTGCTTTA  71 414
  Nmul_A2541 2909876 .. 2909889 -  -3.9  -3.22102   ACAGCGTTCATAATA               TTTTC TCCT GAAAA                TGAACGAGCGCCGTT  48 122
  Nmul_A2540 2908359 .. 2908411 -  -4.1  -4.24002   TGGCAAAGCGGAAAA GCGCGGAGAGGGTAAAAAGATGGT GTTCTA ATCCCCTCTTT-CCTTCACCGCGC TAATCCAGACCTGAA  62 46
  Nmul_A2539 2907311 .. 2907343 - -12.6  -3.72757   GATAAGTGAAGAGAA      GCGCGGGTTCCTCC CGGAT GGAGAGGCCCGCGC      CAGGTTTTCATCAGT  90 181
  Nmul_A2534 NONE
  Nmul_A2533 2899956 .. 2899967 -  -7.2  -2.70022   TGCAGGTCAGATAAT                GCGG CGTT CCGC                 GAGTGCGGGTTATTC  56 108
  Nmul_A2530 2896638 .. 2896655 -  -5.5  -2.58579   TCAATGGCCGACAAT             CCAAGCC TCCC GACTCGG              CCGTGCAACGTCCCT  48 158
  Nmul_A2529 2895674 .. 2895690 -  -2.1  -3.13722   TGGAGGAATAGAAAC              CGGAATG GAA CAAGCCG              CTGTTTCTATCCCTA  43 147
  Nmul_A2528 2893775 .. 2893792 -  -4.1  -2.53911   TGAACTCTGAATTGA             TTCAGTC GCCG GCCTGAA              GTATTAATGAAAAAA  44 174
  Nmul_A2527 2892776 .. 2892788 -    -2   -3.0497   ATAGTAGCCGTAATA                TTCT CCGCC AGAA                AATGTCTTGGTCTTG  42 76
  Nmul_A2526 NONE
  Nmul_A2525 2890059 .. 2890074 -  -3.2  -3.25341   ACTCGAATAGCAATA              CCTGCGC CGG ACGC-GG              CTTCCTCGTAATCTC  46 103
  Nmul_A2524 NONE
  Nmul_A2523 NONE
  Nmul_A2522 NONE
  Nmul_A2521 NONE
  Nmul_A2520 NONE
  Nmul_A2519 2882017 .. 2882038 -  -5.8  -3.63744   CGGCGGGTGAAAAGA           CCTGGAAC GCTTGG GCCCCAGG            ATTTCGCCCTCCGCC  61 79
  Nmul_A2518 NONE
  Nmul_A2517 NONE
  Nmul_A2516 NONE
  Nmul_A2515 2877166 .. 2877179 -  -8.1  -3.48276   CTTTTGTTCAGACAA               GGCAG CACT CTGCC                ATGATGCGGAACAAC  66 124
  Nmul_A2512 2871845 .. 2871856 -    -3  -2.52834   TACTGCATCAGCAAC                GATT CATC AATC                 AGACACATTCGGCAC  40 24
  Nmul_A2511 2871390 .. 2871419 -  -4.8  -3.90744   CTCCTCGCTAAATAA       CGCTCAGTGGCC GTGCAT GGCCTATGCGCG        CCAAGCTTGCACGGG  59 17
  Nmul_A2510 NONE
  Nmul_A2509 NONE
  Nmul_A2508 2866869 .. 2866884 -  -4.6  -3.18264   TTCGCGATTTATGAA              TGGCGC AAGC GCGCAA               AGCGACGCAGACAAA  49 194
  Nmul_A2506 NONE
  Nmul_A2505 2861097 .. 2861111 - -11.4  -2.53382   AGCATGCTCAATGCA               TCCGGC TCT GCCGGA               TGAAATATGGCTGCC  68 320
  Nmul_A2503 NONE
  Nmul_A2502 NONE
  Nmul_A2501 NONE
  Nmul_A2500 NONE
  Nmul_A2499 NONE
  Nmul_A2498 2854081 .. 2854093 -  -3.3  -3.47349   CCTGTAAACTCATAA                CCCGG CTT CCAGA                CGCTTTACGACTCGC  50 7
  Nmul_A2497 NONE
  Nmul_A2496 NONE
  Nmul_A2495 NONE
  Nmul_A2494 NONE
  Nmul_A2493 NONE
  Nmul_A2492 NONE
  Nmul_A2491 NONE
  Nmul_A2490 NONE
  Nmul_A2489 NONE
  Nmul_A2488 2842217 .. 2842247 -  -9.7   -3.4582   CCATCCCAGGAAATA      GCGGGTCG-CTCAG TTTG CCGAGACGACCTGC       AAGAAAAACTCCCGA  74 172
  Nmul_A2486 2840569 .. 2840601 - -12.8  -5.42259   CGATCGTCAAAAAAA      TAGGGGGTGAGG TTTTTTCGG CCTCACCCCCCA      CTGCAAAGTATTTAT 100 47
  Nmul_A2485 2837510 .. 2837553 -  -8.8  -2.63723   GTTTCAGGAAGCAAC CTCTGCATTCCGCCGCCG-GG CCC CCTCGGCGGCAAAACAACGAG CAAGTTCATTTAAGG  61 251
  Nmul_A2477 2829711 .. 2829729 -  -5.8  -3.57263   ATTTTCACCCGTAAA             CGGCGGAC AGA GGCCGCTG             AAGAATTCCGCTCGG  57 327
  Nmul_A2466 2816995 .. 2817026 -  -2.4  -3.76224   CCTCTATTTATGAAA      CAACAAAAACTATCG CTG CGCTA-TCTTTGCTG      GGGTGGGGGGCATCC  50 364
  Nmul_A2465 2814223 .. 2814241 -  -2.4  -3.83705   AAAACCATCAGGAAA            GC-CCTG GATGCA CAGGCGC             ATCACAAATAACCGG  52 52
  Nmul_A2461 2809505 .. 2809518 -  -3.8  -2.78384   TGCTTGTTCAGCATA               GCTG CAAACC CAGC                CATCCGCTCTTCGGA  45 47
  Nmul_A2460 2809153 .. 2809183 -  -8.3  -4.70515   GACAGGTAAAACAAA       TCTCTCATGGCAG CACCT CCGCCATAAGTGA       ATCACATTTGATCCT  88 58
  Nmul_A2459 2808741 .. 2808754 -  -2.3  -2.62184   GCCCTTCGGACAGGA               GCATG GCCA CAGGC                TTGCCCTGACCGTCG  39 63
  Nmul_A2458 NONE
  Nmul_A2457 2807538 .. 2807554 -  -2.1  -2.52464   GCTCCGGCCAAGTTA              CGCGCCA GTT TGTCGTG              ATCAAATGGATAAAT  39 50
  Nmul_A2456 2805728 .. 2805738 -  -5.4  -2.62192   CTCGATTCAAGTAAG                 GATG CGT CATC                 ACATTTTAGCTGGCG  48 24
  Nmul_A2455 NONE
  Nmul_A2454 NONE
  Nmul_A2453 2803566 .. 2803576 -  -8.2  -2.74322   CTTAATCGGTTAAAT                 GGGG TTT CCCC                 CGCGCAAATCAATCG  61 49
  Nmul_A2452 2802983 .. 2803005 -  -3.3  -3.53012   TTGCGCCTTGGCAAA           GCCGGCAGA GGCTT TCTGATGGC           TAGTCAGCGCTTACA  50 36
  Nmul_A2448 2797247 .. 2797259 -  -2.6  -4.66537   GGGGGGAAGAGAAAA                CAGG ATGAG CCCG                CGCTGCAACGGGTTT  68 50
  Nmul_A2446 2794027 .. 2794039 -  -4.7  -4.33487   AGAAAAGAAATTAAA                CGCGG CTC CTGCG                AAATAGATAACTCGG  67 83
  Nmul_A2443 2790882 .. 2790896 -  -5.7  -3.37354   CATACTGATGGAGAA               GTCGA ATCCA TCGAC               GTGGATGCGGTTGCA  56 473
  Nmul_A2441 2785651 .. 2785677 - -12.4  -3.53012   TCGCTTTCTGCCAAA         TGATAGTGCTTC TGT GAAGCACAATCA         CAGCTCCGCTAAATG  86 275
  Nmul_A2438 2780935 .. 2780958 -    -6  -4.14598   TGGAATGAAATCAAA          CGCCG-CTG GCAACCA CAGACGGCG          TTCCGGAAACCCACC  69 112
  Nmul_A2437 2779637 .. 2779650 -  -6.7   -3.6502   CATTCGTCATGGAAA               TCACG TTCC CGTGA                TTTCGATCCTTGAAG  63 12
  Nmul_A2436 NONE
  Nmul_A2435 NONE
  Nmul_A2434 2775532 .. 2775561 -  -3.5  -2.63289   GGAATTGCAAAAACT       CCAGAGGGCACATG CTG CATA-GCCCACTTG       CTATCATCTTCATGC  42 179
  Nmul_A2433 2774035 .. 2774049 -  -4.2  -3.14211   ACTGCCTTTCATCAA               TCGATG GAA CGTCGA               TGAAAATCACTCATT  48 86
  Nmul_A2432 2770895 .. 2770908 -  -3.9  -2.51966   CGAAATTCTACTAAC               GATTT TGCT AAATC                CTGAGGGACGAGGTC  44 97
  Nmul_A2431 2769568 .. 2769591 -  -4.4   -4.1899   GCACGGGACTCAAAA          TCCCGCGACC GCGA GGTCATGGGG           GTTCGATTCCCCCTC  62 509
  Nmul_A2430 NONE
  Nmul_A2429 2767130 .. 2767144 -  -8.6  -4.53475   ATGGGATAAAAAGAA               CGTGAT TTT ATCACG               ATGCCGTTTGTGCTT  83 21
  Nmul_A2428 2766722 .. 2766736 -  -3.4  -2.84192   CAGAGGAGGAGGAGA               GTGCAG CGA CCGCGC               CATACGGCGTTTACA  43 51
  Nmul_A2427 NONE
  Nmul_A2426 NONE
  Nmul_A2425 2763114 .. 2763124 -  -6.8  -3.59315   TGAAGCATCCGCAAA                 TCGG GTT CCGA                 TTTGTCCGCTTGCGG  61 46
  Nmul_A2422 NONE
  Nmul_A2421 2757879 .. 2757891 -  -9.1  -2.68823   GCCCGCCCATATAAT                CCAGC GCA GCTGG                GTTCCCTCATACTGC  63 195
  Nmul_A2418 2754834 .. 2754857 -  -4.4  -3.72695   ATTGTTCTCAGTAAA          GGCCCGCTAC CTGT GAAGAAGGCC           AACCTGACGGAAAGG  55 324
  Nmul_A2414 2750487 .. 2750503 -  -2.1   -3.7511   TTGCTTACAAGATAA              CCTCAGC CCG GCTGGTG              GGTACGGGGATCAAG  50 97
  Nmul_A2412 2748571 .. 2748585 -  -2.8  -3.96624   CATCCGGAGGATAAA               GCCA GAAGACG TGGC               CTGCAATTGCACTTG  56 73
  Nmul_A2411 NONE
  Nmul_A2410 2746259 .. 2746278 -  -4.2  -4.83615   GAGCTCCCAGAAAAA            GCGGCTTG ATAG CAAGACAC             ACAAGGGCCAGATCA  77 150
  Nmul_A2406 NONE
  Nmul_A2405 2742666 .. 2742678 -  -6.3  -3.40071   AAGTGATAGCGAGAA                TGCTT GTG AAGCA                GCCACGCGAGATGTG  59 53
  Nmul_A2396 2729250 .. 2729279 - -10.7  -3.72593   AACAAACTCGAACAA       GGGCCGCTGGA AAAAGAAA TCCAGCGGCAC        ATAAACAAGTCTACA  81 36
  Nmul_A2395 NONE
  Nmul_A2394 NONE
  Nmul_A2393 NONE
  Nmul_A2392 2725632 .. 2725643 -  -4.4  -3.05596   CATTCTTTTATCGAA                GTTC AGGG GAAC                 TTTTTCAAAAATAAC  47 43
  Nmul_A2391 2722795 .. 2722812 -  -5.5  -4.29391   AATCATAAAACGAAA             CTTTGCG CGGT CGCGAAG              ACTGTTCCTCAGCAG  66 429
  Nmul_A2390 NONE
  Nmul_A2389 2721095 .. 2721106 -  -5.8  -2.88544   CTGGATCCGGATAGA                CGTG TAAA CACG                 GGGAGCAAGAGAGCT  52 383
  Nmul_A2385 2717268 .. 2717278 -  -2.4  -4.09864   ATCGAGCCCGGAAAA                 CGCG CTG CTCG                 CTGCTGTATACCTGC  56 358
  Nmul_A2383 2711703 .. 2711730 - -14.2  -3.54424   CTGCATCCGGGCAAA        GGAATCCCGGAT TAAG AACCGGGATTCC         TGCGGGTTAACCTAC  93 32
  Nmul_A2382 NONE
  Nmul_A2381 2708144 .. 2708155 -  -5.8  -3.62491   AAAAAACCTGCCAAA                GAGG AAAT CCTC                 CCACTCTCTCAATCG  61 34
  Nmul_A2380 NONE
  Nmul_A2379 NONE
  Nmul_A2378 NONE
  Nmul_A2377 NONE
  Nmul_A2376 NONE
  Nmul_A2375 NONE
  Nmul_A2374 2700275 .. 2700288 -  -5.9  -5.18355   TTCAAAAACGAAAAA               CGCGC GCCC GCACG                ACTAGGCACCAAAGG  89 27
  Nmul_A2373 2698731 .. 2698741 -  -5.4  -3.15579   CGAATCCTCCATTAA                 GAAG TAT CTTC                 CCCTCGGCGTTACCC  52 35
  Nmul_A2371 2697438 .. 2697449 -  -4.4  -3.54424   CGGGAGCTTTCCAAA                TGGA TCGC TCCA                 AACTCGGGAGTTTAC  52 53
  Nmul_A2370 2696530 .. 2696540 -  -4.6  -4.35313   GAAAATGAAAAAATA                 CCGC AGA ACGG                 ATCAATATTTATCGA  67 119
  Nmul_A2369 2694878 .. 2694892 -  -2.8  -4.23486   AATCAGTGAAAATAA               GGTTGA ATA TCAACT               TGCGCCCTGATGCTT  59 145
  Nmul_A2363 2689712 .. 2689741 -  -9.3  -2.71263   AACTGCTTTCAACTA       TTGACCGCCCGGCA CTG TGCCGGGCAGT-AC       TTGAACTTCAATTGC  63 97
  Nmul_A2362 NONE
  Nmul_A2361 NONE
  Nmul_A2360 NONE
  Nmul_A2359 NONE
  Nmul_A2358 2684548 .. 2684574 -  -2.2  -2.57468   GGTCATCACAGTAAT         CCTCATCGCA CCAGCAC CGGGACGAGG         GGTCCGCCGGCGGCG  39 1
  Nmul_A2357 NONE
  Nmul_A2356 NONE
  Nmul_A2355 NONE
  Nmul_A2354 2680871 .. 2680882 -    -3  -3.94989   GAAACAGATAGTAAA                GAAT GTCC ATTC                 CCGTCTCCTCGCCCC  54 41
  Nmul_A2353 NONE
  Nmul_A2352 NONE
  Nmul_A2351 2677381 .. 2677401 -  -5.3  -3.06183   GCGAGGGCCAGGGAA            TCGCTTACG ACG CGGAAGCGG            CCGAATATCTGCTGG  50 344
  Nmul_A2348 2674345 .. 2674358 -  -2.3  -2.62184   GCCCTTCGGACAGGA               GCATG GCCA CAGGC                TTGCCCTGACCGTCG  39 63
  Nmul_A2347 2673765 .. 2673786 -  -2.3  -3.57561   TCCGAAGTGTGGAAA           CTGA-AATCG GCA CGCTTGTCAG           CGTTACAATCCGAAT  47 246
  Nmul_A2345 NONE
  Nmul_A2344 2671204 .. 2671233 - -18.1  -3.28924   CACCGCCTCCGATAA       TAAAAAACCCCGC AGCC GCGGGGTTTTTTA        TTGCACAGCTTATTG 100 68
  Nmul_A2343 NONE
  Nmul_A2342 2669100 .. 2669117 -  -5.5  -3.53091   ATCCCTGGTGCGAAA             GGGGG GACTCGAA CCCCC              ACACCTTTCGGCGCC  56 198
  Nmul_A2341 NONE
  Nmul_A2340 NONE
  Nmul_A2339 2665668 .. 2665681 -  -3.8   -3.2285   AGAAATTCAAGGCAA               CGAC GGCAAT GTCG                AAACATGAAACCCGG  48 42
  Nmul_A2338 2663089 .. 2663110 -  -3.7   -2.5547   ACGTTTTATATCAAG           CGGCTTG TGCCTGGT CAAGCCA            TTGTCAAAATATTTC  42 108
  Nmul_A2337 2662544 .. 2662561 - -11.3  -5.61689   AAAACGAATAAAAAA             GGCGAAC TCGC GTTCGCC              CTGATGGAAACAGAT 100 221
  Nmul_A2336 2660481 .. 2660501 -  -3.1   -2.6356   AGCTACACGGAGAAG            GTCGCGCCG CTG CGGCGTAAT            GTATCGATCATGGAT  40 162
  Nmul_A2334 NONE
  Nmul_A2333 NONE
  Nmul_A2332 NONE
  Nmul_A2331 NONE
  Nmul_A2330 2650783 .. 2650794 -  -7.2  -3.75015   ACAATTTCGATGAAA                CGGG ACAA CCCG                 TCATATTTGATCCTG  65 291
  Nmul_A2326 2644670 .. 2644700 -    -2  -3.05715   AACCTCGTGATTCAA      CAAGGG-TCTACA TGACTG TATAAATCCCTTG       TCGCTTCCTTGTTGC  42 195
  Nmul_A2325 NONE
  Nmul_A2324 2642318 .. 2642358 -  -7.6  -5.41143   GATTCGTTAAAAAAA CACCGATCCACCTTGCCGTC TGT AACGGT--GGCGGACCGGTG TTTGCATGCTGCCTG  95 144
  Nmul_A2323 NONE
  Nmul_A2322 2640901 .. 2640916 -  -2.5  -2.91276   GCCCCCTGCACAAAG              GGACT GCGGCG AGCCC               AAGCTCAAGTCAACC  40 74
  Nmul_A2321 NONE
  Nmul_A2320 2637847 .. 2637873 -  -5.1  -3.19246   TCAATTGTAATTCAA         GGCAGCCTTCC TTCCG GAAAGACTGCA         TTTCGCCTTTCTCCC  52 305
  Nmul_A2313 2630805 .. 2630821 -  -3.6  -4.45738   GACCCGAAGAAGAAA              GTGCGG CTTAT CCTCAC              CTACCCCATGAGCAC  66 422
  Nmul_A2310 2627879 .. 2627890 -  -3.6  -4.05788   GTTGGCGAAACCAAA                GACG GGCT CGCC                 GGCGAGGAAGGAACT  58 518
  Nmul_A2307 NONE
  Nmul_A2306 2623994 .. 2624009 -  -5.4  -3.44051   GGGCGACGACGAGAA              TCCCGA GTAG TCAGGA               TTGAGACTTTTCCGT  54 20
  Nmul_A2303 2619452 .. 2619477 -  -6.7  -3.35073   ATTACGTGGAAGCAA         GGGGCGGGGCA AGCC TGCCCTACACC          GGTGATATCGGAAGG  59 60
  Nmul_A2299 2615065 .. 2615080 -    -4   -2.5409   AGAATCGGCAACGCA              GTGTTC ATGA AAACAC               ACCCCTATAAGGCCT  44 30
  Nmul_A2298 2614517 .. 2614554 -    -4   -2.7806   GGGAAACCTTTAAAT   GATCTCCCCGAAGGCC GGAAAA GGCTCTCGAGGACTTC    GGTTTCCTATCGTAT  45 103
  Nmul_A2297 NONE
  Nmul_A2296 2610312 .. 2610335 -  -6.7  -3.27408   GGTGATGGAAAGAGA          GCGTCCGAA GACTGG TCCGAACGC           GATTCCGTACACTTG  59 106
  Nmul_A2295 2609838 .. 2609851 -  -3.1  -4.25104   GGGGTTGCAGCAAAA               TCGAGC CTG GC-CGA               TTTCGAACCGTATCT  59 41
  Nmul_A2287 NONE
  Nmul_A2284 2598713 .. 2598726 -  -3.1  -2.87026   GATAGCTATAGGAGA               GTACC CCTG GATAC                GTCGCGTGGACGGCA  42 64
  Nmul_A2283 2597205 .. 2597219 -  -3.5  -3.10597   TCTTCCACTGAAAAT               CTACC ACCGG GGCAG               CCGCCCGTCAATGCG  46 33
  Nmul_A2282 NONE
  Nmul_A2281 2593658 .. 2593669 -  -2.2  -3.78736   GACAGATTTACGAAA                CCTA TTGC CAGG                 ACTGTCATGGAAATC  52 370
  Nmul_A2271 2582542 .. 2582554 - -10.5  -3.67976   CGCAGCAATTTTAAA                GCGCC GGT GGCGC                AGGGCCGCTCACGGA  79 34
  Nmul_A2270 NONE
  Nmul_A2269 2580853 .. 2580872 -  -5.8  -5.10497   AATTCAGGGAAAAAA            TGAAGAGCG CTG CGCTCTT-A            TTTGTAATGATTACC  85 163
  Nmul_A2268 NONE
  Nmul_A2267 NONE
  Nmul_A2266 2574824 .. 2574848 - -13.6  -2.87344   TACTGCTTCCATACA          TCGACGCGGC ATTCG GCCGCATCGA          TCCACCACCACGGAA  85 324
  Nmul_A2264 NONE
  Nmul_A2263 2573625 .. 2573638 -  -2.4  -2.61144   TGATCGTTCAAATAT               CTCA CGCTCC TGAG                CCGCGCCTTGCGGTT  39 13
  Nmul_A2262 2572811 .. 2572835 -  -5.6  -4.28432   AAGCCGAATTCAAAA          GACGCTTCGG AGGAA CCGGAACGCC          AGCCTATGAAGAAAT  69 331
  Nmul_A2258 2568965 .. 2568975 -  -2.4   -3.5218   ACAGCACAGTAAAGA                 GGAG TTC CACC                 CAAATTGCTGACGCT  47 195
  Nmul_A2257 NONE
  Nmul_A2256 2565383 .. 2565402 -  -2.1  -2.82635   ATGGGTACGAGCAGA            GCTTCCC TTTCCG GGAAAAC             AGGCCTGCCGGAGCT  40 50
  Nmul_A2255 2564353 .. 2564366 -  -3.8  -2.75963   ATCTCCACCCGAAAC               CCGA GTATAG TCGG                CTAGAGTATCAGATA  45 99
  Nmul_A2254 NONE
  Nmul_A2253 2560955 .. 2560967 -  -7.7  -3.99405   GTAAGCCAGCATAAA                GTGAG AGT CTCAC                AAGAAATAAGTTAAG  73 403
  Nmul_A2251 NONE
  Nmul_A2250 2556054 .. 2556079 -  -6.1  -4.08064   AACGCTCGGGCAAAA         GGTGTTCCGCGA GTC CCGCGTAAC-CC         AGAACGCCTCTATCA  66 38
  Nmul_A2249 2555302 .. 2555333 -  -9.4   -4.4009   TTTCAGGGTAGAAAA      CAAGGAAGGCGCGA ATTT CCGCGCCTTTTTTG       TTTTTGTCTTTTTTA  83 165
  Nmul_A2246 2552137 .. 2552163 - -18.1  -5.18726   CCTCGACAAGAAAAA         GCCCCTTGCTG ATTTA CAGCAAGGGGC         TTTGTATAATTCTGT 100 90
  Nmul_A2244 NONE
  Nmul_A2243 2548673 .. 2548699 -  -2.8  -4.57073   GACCGTCTGGAAAAA         CGGCCCGCGTTC ATG GAAACCGCGCCA         CAGGATTGACAGCAG  65 306
  Nmul_A2241 2546609 .. 2546625 -  -5.2   -3.3573   GAAAGGACGCGAGAA              TCAGTA TTCCG TACTGA              TTTTTCTCGCTAATG  54 9
  Nmul_A2240 NONE
  Nmul_A2239 2543792 .. 2543836 -  -9.5  -4.13767   TCCGGGACGCCAAAA CGCAG-GATGCGGAAA-GG AATGAGGCG CCTTTTCCGCACCGCTGCG CTTAGAATGTCTTGA  81 76
  Nmul_A2238 2542493 .. 2542517 - -11.5  -3.40522   ATGGTTTTATGAGAA          CTGCCCGATTT GGG AAACCGGACAG          GAACGCTGTCTATTG  82 117
  Nmul_A2237 2540363 .. 2540374 -  -2.2  -3.91488   AATCTCCGGAAAGAA                TCCC GAAG GAGA                 AGATGGGCCGGAATG  52 74
  Nmul_A2236 2538922 .. 2538934 -  -5.5  -3.02461   CAATTTCCGGGAAGA                TCCCC GAA GGAGA                AGATGGGCCGGAATA  51 111
  Nmul_A2235 NONE
  Nmul_A2234 2537460 .. 2537474 -  -3.5  -3.33121   AGGAAGGAAAAATTA               CCGAC AATAA ATCGG               TGTCAGGTTTGTTCT  49 164
  Nmul_A2228 NONE
  Nmul_A2227 2528353 .. 2528389 - -16.7  -4.91873   GACAGCAAGTAAAAA    TTAAAACGGCGTAGGAC TTG GGCCTACGCCGTTTTAT    GATCGATTTAATTAA 100 46
  Nmul_A2226 NONE
  Nmul_A2225 NONE
  Nmul_A2224 NONE
  Nmul_A2223 2522559 .. 2522573 -  -2.8  -3.75897   AAGTGGTAAGGCAAA               CGTTCC CTG AGAACA               TGGCGAGGAAGGTCG  51 50
  Nmul_A2222 2522012 .. 2522027 -  -4.6  -2.67017   AACGTCACAACGAAT              TCCCGC AGTA GCCGGA               GTGGCGCGTAGTGAT  46 140
  Nmul_A2221 2520897 .. 2520930 -  -3.8  -3.10409   GATGAATGGAGTGAA     GCGTAGCCCATC TAATTCCGGT GATGGGCTGCGG      CTTTAGCCTGCACCC  48 186
  Nmul_A2220 NONE
  Nmul_A2219 NONE
  Nmul_A2218 NONE
  Nmul_A2217 2517238 .. 2517250 -  -6.3  -3.98826   CGATCAATCCAGAAA                TGAAG ACG CTTCA                CTCAAACAGAACCAC  68 1
  Nmul_A2216 2515331 .. 2515342 -  -7.2  -3.46563   CACAGATCATCACAA                CCGC CGCC GCGG                 GAACAGGAGCAATCT  62 466
  Nmul_A2214 NONE
  Nmul_A2213 NONE
  Nmul_A2212 2512795 .. 2512844 -  -7.7  -2.94333   GCGGAAAAGTAAGGA CGCCAGTCG-CGGTCATGCAGCTT TTG ACGCTGCTCGACCGGCACCCGGAG CTGCTTGAGGAAATC  56 307
  Nmul_A2207 2506771 .. 2506787 -  -2.3  -3.92869   CGAGTTATCGATAAA              TTCTCCA GCG TGAAAAA              AGTTCGGACGTAGGA  52 130
  Nmul_A2206 2505816 .. 2505833 - -12.7  -2.94194   CAGAAACTGCACAGA             CTGCCGG CAAT CCGGCAG              ATCAAACAGTGCCGG  79 255
  Nmul_A2199 2497096 .. 2497107 -  -7.2  -3.16742   CGCAACGGGCATCAA                CGCG GAGT CGCG                 CTTATAAGCCGCGCA  60 267
  Nmul_A2198 2495930 .. 2495964 -  -9.3  -2.92175   GTCCAACAGACCAGA    CTGCGCCGCCGCCATA GGGA TAAAGCGGCGGCA-AG     AAAGATTATCTCCTC  66 45
  Nmul_A2197 2495326 .. 2495357 -    -8  -2.58663   AGTGAGTTCCACAAG      CGCCGGCT-TCCCTG ATA CAGGGACAGACAACG      AATGCTTTCGGCACT  58 39
  Nmul_A2196 2494835 .. 2494854 -  -6.4  -3.85698   GCTTGCCCGGATAAA            TCGATGGG TCAC CCCATTGA             TTGTGAATTATGATT  66 33
  Nmul_A2188 2484319 .. 2484337 - -11.7  -6.15828   CTTAGCAAAAAAAAA             CCCTGCC GCGAT GGCAGGG             TTTGATTTTTTTGCG 100 61
  Nmul_A2187 NONE
  Nmul_A2186 NONE
  Nmul_A2185 2481317 .. 2481343 - -15.2  -3.15999   GGTCGAGAGATTGAA         TACCCTCTCCCT GGC AGGGAGAGGGTG         TCTTTTTGAAACAAA 100 144
  Nmul_A2184 NONE
  Nmul_A2183 2478599 .. 2478620 -  -5.8  -3.47345   AAGCGGATACGATAA           TACGCGCG GAGGGT CGCGGGTA            TTCAATGCGAGTTAC  59 84
  Nmul_A2182 NONE
  Nmul_A2181 2477400 .. 2477413 -  -5.2  -3.95435   TTCGCCAAAAGATAA               GCGG CTTCTC CCGC                ATCCTTTGGTTCAAT  61 41
  Nmul_A2180 2476322 .. 2476340 -    -6    -4.329   GAATATATCAATAAA             TCCTGTAA CGG TAACAGGA             ACATGAGAAGCAAAG  72 190
  Nmul_A2179 NONE
  Nmul_A2178 2470916 .. 2470939 -  -5.2  -5.55769   TTGGACAACAAAAAA          CCCGCAAG CCTTTATT CATGCGGG           TTTTCTGGATTTCTT 100 322
  Nmul_A2177 2470082 .. 2470092 -  -2.4  -3.84246   GGTCGAACCAGTAAA                 GCTC TTA GGGC                 CCTTGGTTTTGATGT  52 127
  Nmul_A2175 2468808 .. 2468818 -  -6.8  -2.79796   CGGTATTGCACTACA                 CACC CAA GGTG                 CGGCTGGAGAATGAG  54 376
  Nmul_A2167 2460112 .. 2460124 -  -3.3  -3.33744   TCCCTCTTTAAAAAT                CCTCA ACG TGGGG                CAGATTCAAGTTTGA  48 219
  Nmul_A2166 NONE
  Nmul_A2165 2457620 .. 2457635 -  -2.5  -4.08767   TGCAGCTGCGGAAAA              GACTG ACGAGA CAGCC               AAAACAACAGAGCAG  56 414
  Nmul_A2158 2452314 .. 2452337 -  -5.2  -3.53012   GGTTCTGTCGCCAAA          CTTCTACCGG AGCC CCCGTTGAAG           CCGGGTCCATGTGGC  56 115
  Nmul_A2157 NONE
  Nmul_A2156 NONE
  Nmul_A2155 2449991 .. 2450013 -  -3.4   -3.4252   GGTCAGGCACGAGAA           GGCAACTCCT GAC AACAATTGCC           GCCTCATTCGCTCGC  48 29
  Nmul_A2154 NONE
  Nmul_A2153 2446556 .. 2446573 -  -2.7   -4.0162   CGCGGATAGCACAAA             GGAAATT GAAG AATTGCC              ACTTCGTACTGGTGG  56 498
  Nmul_A2144 NONE
  Nmul_A2143 NONE
  Nmul_A2142 2434415 .. 2434436 -  -2.2  -5.11937   AAGAACCCGAAAAAA           CG-CGGACG GAAAG CGTCGGACG           GCAGCGACGCGGGAG  73 87
  Nmul_A2141 2433043 .. 2433099 - -33.6  -4.77719   TAAAACTCAAGAAAA TATGGGCTCAAAAACAGAAAACCCGCC AAAT GGCGGGTTTTCTGTTTTTGAGCCC-TA TGTTTAGAAATCCCT 100 39
  Nmul_A2137 NONE
  Nmul_A2136 NONE
  Nmul_A2135 2429419 .. 2429430 -  -4.4   -4.3129   GAGGCATGACGAAAA                TGCT GCGA AGCA                 TGAAGGGAATGCTGC  66 111
  Nmul_A2133 2427138 .. 2427156 -  -5.2  -3.86481   AAGAAGGCAGAATAA             CTGGAGAT TCC ATCCCCGG             ATTTCCTTGCACTTT  61 76
  Nmul_A2132 NONE
  Nmul_A2131 NONE
  Nmul_A2130 NONE
  Nmul_A2129 2423329 .. 2423359 -  -2.6  -4.08064   AACCCGCCTGCAAAA       TGAAGAAACGGA TAGGGAG TCCATTTCTCCT       AAAAAGTGCAGGAAG  56 24
  Nmul_A2127 2421028 .. 2421040 -  -3.3  -3.35679   CGCCTGGATCTACAA                CTGCT TTC AGCGG                GCTAATAAGCCGCCC  48 53
  Nmul_A2126 NONE
  Nmul_A2125 2419733 .. 2419748 -  -5.4  -3.60475   AAGAAACCTGGTAAA              GCAACT GGAG AGCTGC               ATTTATCTTTGATGA  56 28
  Nmul_A2123 NONE
  Nmul_A2122 NONE
  Nmul_A2121 NONE
  Nmul_A2119 NONE
  Nmul_A2118 NONE
  Nmul_A2117 2413216 .. 2413228 -  -6.2  -3.49858   GTAATCATATGATAA                CCGG CCAGT CCGG                CAATTCATTTTTCCC  59 2
  Nmul_A2115 2410544 .. 2410559 - -10.4   -4.9725   ATTCCGAGACAAAAA              GGCAGC CCAG GCTGCC               TTTTTTGTTCTGTCC 100 61
  Nmul_A2104 2394956 .. 2394966 -  -6.8  -2.82516   CGCTGGATTAGGATA                 CCTG TTT CAGG                 TGCTGCTACCTTTAC  54 364
  Nmul_A2098 2390683 .. 2390711 -  -3.7  -3.65522   CATTGACGGGAAGAA        CGCCTGGCAAGAT AGA ATCACGGCAGGAG        CATCGGGAGATGTTC  53 163
  Nmul_A2097 2387998 .. 2388018 -  -6.9  -3.83502   TACTGTCAGATTAAA            TCTGAACTA CTA CAGCTCAGA            CAAGCTTGAACTCCG  66 21
  Nmul_A2096 2386656 .. 2386675 -  -4.2  -2.57013   GTGGAAGGCAACTGA            TGCTCAAG CTTG CCGGAGCA             GAGACAGGCTATGCG  44 202
  Nmul_A2092 NONE
  Nmul_A2091 NONE
  Nmul_A2090 NONE
  Nmul_A2089 2381523 .. 2381536 -  -3.1  -3.90291   ATTGTTGTAACGAAA               GGACAG TTA CTG-CC               GGGATACGAAGAACA  54 196
  Nmul_A2082 NONE
  Nmul_A2081 2373410 .. 2373432 -  -5.6  -4.56597   TTGCGTTCTGAAAAA           CGGACATA TCCAGTC TACGTCCG           CAGGACGCAAAAGCA  73 43
  Nmul_A2080 NONE
  Nmul_A2079 2371111 .. 2371123 -  -3.3  -4.07687   ATCTGGCGGGTAAAA                CCGGC ACT ACCAG                TAATTATGTGGACGC  58 447
  Nmul_A2071 NONE
  Nmul_A2070 NONE
  Nmul_A2069 NONE
  Nmul_A2068 2358692 .. 2358717 - -11.9    -5.252   CACGTGCATAAAAAA         GCGGCATGATC TTTC AATCACGCCGC          CATTATATCCATCCG 100 56
  Nmul_A2067 2358322 .. 2358332 -  -6.8  -3.61988   TGATTTACAAATGAA                 CGTC CGG GACG                 TCATATTTTTTCCGG  63 4
  Nmul_A2066 2357449 .. 2357459 -  -2.4  -5.34381   AAACCGAAAGAAAAA                 GCGC GAT GCCC                 GATCCGACTTGTGGG  76 113
  Nmul_A2064 2356059 .. 2356077 -  -6.6  -3.14564   TCATGCGGCCATTAA             GGGGCGCT GGA AGCATCCC             GGTAAGTGCCTGCCT  57 204
  Nmul_A2062 2354641 .. 2354653 -  -2.6  -4.59773   CGGCACTTGCAAAAA                CGGG ACTTA CCCA                ACTGGTAGTGGCTGG  65 341
  Nmul_A2060 NONE
  Nmul_A2059 2352938 .. 2352950 -  -3.4  -2.87344   CACTTTTTTGATACA                TGCA GTACT TGCA                ATTGAAGTCGGCTAC  43 65
  Nmul_A2058 2351009 .. 2351020 -    -3  -2.71712   TCTTTCCGTTGAAAG                GAAA AATT TTTC                 TATTATATCAGAACA  41 75
  Nmul_A2057 2348746 .. 2348781 - -23.6  -3.06183   TGGAGCTGTATTGAA    CTGGATACTGAAGGCT AGTC AGCCTTCAGTATCCAG     GAAGCTGCGCAGGCG 100 8
  Nmul_A2056 NONE
  Nmul_A2055 NONE
  Nmul_A2054 NONE
  Nmul_A2053 2346414 .. 2346424 -  -3.2  -3.62522   GAAGCGCCCCAACAA                 GATC TCG GACC                 CGGCCGAGCATTTCC  53 206
  Nmul_A2050 NONE
  Nmul_A2049 NONE
  Nmul_A2048 2340485 .. 2340505 -  -3.9  -2.91888   AAATCGGGCAAATCA            CAGCAGATC GTA GATGGGCTG            AAAGTAAGGGCCGAC  45 2
  Nmul_A2047 2339042 .. 2339072 -  -6.8  -3.36803   GAAGCTTATCCACAA       CCCTATCCCCGG TCTATCC CCGGTAACAGGG       GAAAACCTCATTATC  59 399
  Nmul_A2046 2338497 .. 2338507 -  -2.4  -3.64162   AGCAAGGATGGCAAA                 CCGG TGG CCGC                 TCTGGTGGATGCGGA  50 85
  Nmul_A2044 NONE
  Nmul_A2043 2336920 .. 2336937 -  -5.5  -3.65314   TCGAACCGGGAATAA             GTGCGAC TAAT GTGGCAC              TCATTTTAGATAAAT  59 183
  Nmul_A2041 2335153 .. 2335166 -  -5.3  -3.63627   TCCTGACACCTCAAA               GAATG TTTT CATTC                AGCCCAATCCCTTTC  59 481
  Nmul_A2038 2332699 .. 2332720 -  -7.9  -3.00022   CGCACTCCAGACACA           GCGGAGCGC AAAA GCAATCCGC            TCAGGAAGTATCGGT  60 67
  Nmul_A2031 2324718 .. 2324740 -    -4   -4.3739   GAGTTGGCTACAAAA           GCTGGGCC GATCAGT GACCCCGC           TGACACCGTGATCTG  65 443
  Nmul_A2029 2323303 .. 2323333 -  -8.3  -4.70515   GACAGGTAAAACAAA       TCTCTCATGGCAG CACCT CCGCCATAAGTGA       ATCACATTTGATCCT  88 39
  Nmul_A2028 2322891 .. 2322904 -  -2.3  -2.62184   GCCCTTCGGACAGGA               GCATG GCCA CAGGC                TTGCCCTGACCGTCG  39 63
  Nmul_A2027 2322409 .. 2322423 - -11.4  -5.06414   CTTTCCCAATAAAAA               CCCGCT TCA AGCGGG               TTTTTATTTCCTTAC 100 155
  Nmul_A2025 NONE
  Nmul_A2024 2319831 .. 2319844 -  -2.3  -2.87211   ATGGCGGGGTAGAGA               CAGGA TATG TCCAG                GGCGAAAGCCTAAAA  40 240
  Nmul_A2023 2319479 .. 2319493 -  -2.8  -3.35344   CGCAAAGTACATTAA               GGCT GTTCGGA AGCC               GGAATCCAGCGATAA  47 7
  Nmul_A2022 NONE
  Nmul_A2021 2317973 .. 2317983 -    -4  -3.91066   ATGTAAATAATATAA                 CTTA GCG TAAG                 CTACTTATATATGCT  57 172
  Nmul_A2015 2313093 .. 2313105 -  -6.3  -2.84504   ATTTCTGAAATACGA                TAAGG CTT CCTTA                TAAATCTAAAGTTTT  54 118
  Nmul_A2014 2312398 .. 2312433 - -15.1  -3.21288   CAATCTAGAGCAAGA    TTTTACCCATGATAA AATATG TTATCATGGGTAAAA     TAATAAGAGAGGAGA 100 171
  Nmul_A2013 2311986 .. 2312008 -  -2.9  -2.98823   TTTTTCCCATATATA          TATATGCACA CCAT TGT-CATATA           GCCGCCTATTTGGGT  43 59
  Nmul_A2012 2310390 .. 2310400 -    -4  -4.60797   TTTGTAGACAGAAAA                 GTTA ATC TAAC                 TTTCATAAATGGAGT  68 388
  Nmul_A2011 NONE
  Nmul_A2010 NONE
  Nmul_A2009 2308580 .. 2308600 -  -8.9  -3.05022   CGGTGGATATACATA            GCCGGCGAA CCG TCCTCCGGC            AGCCGGGCGAAGATC  66 457
  Nmul_A2008 2307167 .. 2307194 -   -17  -2.71712   CGGCGCTGGTTAAAC        CCGGGCAAGGCT TGAA AGCCCCGCCCGG         TGTGCAAATTCGGCT 100 123
  Nmul_A2005 NONE
  Nmul_A2004 NONE
  Nmul_A2003 NONE
  Nmul_A1999 2296419 .. 2296453 -  -7.3  -5.57054   AAGAATTGAAAAAAA     TCAGAGGCGAT TTCCCCGCAAACG ATCGCCTCTGA     TCCTTTATATCATTG 100 35
  Nmul_A1997 2294089 .. 2294104 -    -4  -3.46511   TGATACAACTGACAA              TTGCTA ATGC CAGCAA               TTCCCGATAACTGCC  52 56
  Nmul_A1996 NONE
  Nmul_A1995 2291776 .. 2291795 -  -2.9  -3.17542   CAGAAGAGCGAAAAT            CAACGAA AGAAAA TTCATTG             CGAGAAAATCATGCT  45 77
  Nmul_A1994 NONE
  Nmul_A1993 NONE
  Nmul_A1992 NONE
  Nmul_A1991 NONE
  Nmul_A1990 2286647 .. 2286663 -  -2.2  -3.26471   CTATCGTCAGACGAA              GTCACG GGTTT CACGAC              CTTCAGGATATCGAA  43 28
  Nmul_A1989 2286293 .. 2286316 -    -6  -2.62463   TGTATCACGGAGAAG          CTTCCGGAAT ATGA ATCGCGGAAG           GAATCAGAAATTCGC  51 40
  Nmul_A1988 2285590 .. 2285604 -  -7.8  -3.28119   ATTGATCCATATCAA               TCCGGA ATA CCCGGA               TCGATTGATATCCAT  64 59
  Nmul_A1987 NONE
  Nmul_A1986 2283764 .. 2283782 -  -3.9   -4.9218   CATCTACCAGAAAAA            GCTCGAAG ATAT CTTC-AGC             AAATACGTCAACGTC  75 87
  Nmul_A1975 2271685 .. 2271698 -  -2.3  -4.14243   CACGTTATCCGAAAA               GCAAG GTAT CTGGC                GGAAACATTTCAGGC  56 499
  Nmul_A1972 2269952 .. 2269965 -  -2.3  -2.71918   TTATTTCAGAAATAG               CTTCC ATCA GGGAG                ACTTAGCCGAATGCG  39 143
  Nmul_A1971 NONE
  Nmul_A1970 2265352 .. 2265377 -  -2.5  -4.45485   ATGATACGGAGAAAA         TTTAGTTCTCG CTCC CGAGTCCCAAA          CTGGGTATTTCTTCC  61 278
  Nmul_A1966 NONE
  Nmul_A1965 2259425 .. 2259445 - -12.7  -2.94595   AATGCGGATTATAGA            CTTGATTCC GGC GGAATCAAG            CGTTTTTTTGAATGT  83 372
  Nmul_A1964 2257982 .. 2258013 - -12.2  -5.40072   GTTCCTGCAAAAAAA      GTGGCGGGCCACAG ATAA CTGTGACCCGCCTT       TTTTATTATTATTGT 100 119
  Nmul_A1961 2254940 .. 2254958 -  -2.3  -4.07568   TGTGGGCCTGCAAAA             CCCGCTC AATCA GAAAGGG             GCATGTATCCGAACA  55 94
  Nmul_A1960 2253547 .. 2253578 -  -6.6   -3.0464   AAGGTATTCTCAAGA      TTCACGTCAGCCGCA CGC TGCCTCTGACG-GAA      GCCGCCGAAGCGCAT  54 180
  Nmul_A1958 2250818 .. 2250831 -  -3.9  -3.07816   CGCGGATCCATCGAA               TTTCA TGTT TGAAA                TAACCGAGACAGCAG  45 506
  Nmul_A1953 NONE
  Nmul_A1952 2241676 .. 2241703 -    -7  -3.57144   CTCCTTATGGGTAAA        GCCTC-CCATGAT GCG AACACGGTGAGGC        AAGGTCGAGTGTTTC  64 168
  Nmul_A1951 2241269 .. 2241281 -  -3.3  -2.78891   ATTGCAATCCAACGA                CTTGG CAG CCTAG                GTTGCAAGCGTGGTT  43 22
  Nmul_A1950 2240962 .. 2240980 -  -2.5  -4.41348   CTGTCTGTAAATAAA            GAT-CCAT TTAG ATGGGATC             GATCCGGTTTACATG  61 14
  Nmul_A1949 NONE
  Nmul_A1948 2240134 .. 2240163 - -15.9  -3.95153   GCAATGAGCCAGAAA       TCAAAAAGGGCTG TTGC CAGCCCCTTTTGA        AAATCAAAAGACAGA 100 48
  Nmul_A1947 2238470 .. 2238488 -  -5.9  -2.76189   CAAGGGATGGAATCA             CAGCGGG CACGT CACGCTG             CAACGTGGTGAGCGT  50 223
  Nmul_A1943 2235023 .. 2235033 -  -6.8  -4.17958   AAGAGTCTGAAGAAA                 GCCT CCA AGGC                 CAAGCAGTAGGGACA  71 104
  Nmul_A1941 2232994 .. 2233010 -  -6.5  -2.87132   GGGGTGGCGGAGAGA              GAGGGAT TCG AACCCTC              GATAAGCTTTTTGAG  54 169
  Nmul_A1940 2231007 .. 2231034 -  -9.2  -3.15354   GAGCTCAAGCGAATA        CACCTAAACACC CCCG GGTATATAGGTG         GGCGAGATGCGCGTG  67 1
  Nmul_A1939 2229891 .. 2229910 -    -5  -4.06502   GAGCCTCAAAGCAAA            TTCCGG ATCGATTG CCGGAA             GAACGGCGGAATATA  62 42
  Nmul_A1938 2228714 .. 2228737 -  -2.4  -4.35085   ATTCTCAAAAAAACA          GAAAGCTCAA GATG CTGAACCTCC           CCCTACAGTAGCAGT  61 8
  Nmul_A1937 2227348 .. 2227370 -    -4  -4.25104   TGGGGCTGACGAAAA           GGATTTCCAG ACC CCGGATTTCC           AGCCCTCTGACTCAT  62 321
  Nmul_A1936 2224954 .. 2224975 -  -4.3  -3.71745   GAAGCACTGAAAAGA           GAGTATGGC TCAC GCCCTACGC            GTTATCCAATGCAGG  55 125
  Nmul_A1929 2218933 .. 2218991 - -18.5  -3.06492   TCATTCATTCGAAGA CTCTCCCCGATACAAAAAAGGTTGGGCA AAAC TGCCCAACCTTTTTTATG-CGCGGAAAG TACGCATGCTCCAAT 100 354
  Nmul_A1923 2212170 .. 2212199 - -16.5  -4.42788   TGCAACCTCATAAAA       CAAGGGGTGCAGG ATAC CCTGCACCCCTTC        TTTACTTGATACTAC 100 51
  Nmul_A1922 2210843 .. 2210877 -  -7.4  -2.73338   ATAACGGCTTCAAAT     CTCAATGTTTCATTAT CCC ATAATGAAATATCAAG     GAACAGCAAGAGTAC  56 48
  Nmul_A1921 NONE
  Nmul_A1920 2209192 .. 2209204 -  -4.9  -3.14211   ACTCCCTCGCATGAA                TGAAA CTT TTTCA                CTGCTGATTACCGTT  50 47
  Nmul_A1919 NONE
  Nmul_A1918 2207442 .. 2207461 -  -2.8  -4.15044   CTCTTTTGGAAGAAA            TCGTGGTT GATC AACCACAG             GATATGAAGTGTCGT  59 43
  Nmul_A1917 2206255 .. 2206285 -  -4.7    -2.974   GGAAGATGGAAATCA      GGCGGCACGATG TCTTGATT CACCGCGC-GCC       TTTGCCGCTTCTAGC  46 46
  Nmul_A1915 2205157 .. 2205169 -  -3.3  -2.88822   CCCGCTACAGAACGA                GTGCC CAC GGCAG                CGGTTCCTCTTCTTT  43 2
  Nmul_A1914 NONE
  Nmul_A1913 NONE
  Nmul_A1912 NONE
  Nmul_A1911 NONE
  Nmul_A1910 2200547 .. 2200557 -  -2.4  -3.10597   GCGTCGAGTGAAAAT                 GCTC AGA GCGC                 GGGAGGGGAAGCGTG  43 17
  Nmul_A1909 NONE
  Nmul_A1908 2198436 .. 2198447 -  -2.2  -3.93673   TAAACATGGCAGAAA                CACG ATGT CGTA                 TGTAAAGGGTCTCAT  52 50
  Nmul_A1907 2197815 .. 2197825 -  -3.2  -3.32765   AATTCCACACATGAA                 TGCA CTC CGCA                 AAAATGACTTAGATC  48 103
  Nmul_A1906 2196186 .. 2196197 -  -7.2  -5.00616   GCTTTCGCTAAAAAA                CGGG TTTT CCCG                 CTTTAGCTGAATTTA  85 119
  Nmul_A1905 2194520 .. 2194539 -    -7  -3.12884   AAATACCATCGAACA            GGTCCGCG AAGG CGCGAGCC             TCTCCAGAGCGCTGC  54 437
  Nmul_A1900 2187490 .. 2187504 -  -2.1  -4.37092   ACCTGGGGTAGAAAA               CTCCA GGCAA TGGAA               AGCGGTGAGATGGCT  61 228
  Nmul_A1898 2184724 .. 2184740 -  -3.7  -2.50935   ATCTCAGTCACGAAT              CCTGT TGGCCTT ACAGG              TTCCAGGAGCCGATA  42 19
  Nmul_A1897 NONE
  Nmul_A1896 2183796 .. 2183820 -  -2.1  -3.50393   TTCCATCCCATATAA          GCTGCCA TCGTCCTGTTC CGGCAGC          TTGCTCACGGATTCC  47 30
  Nmul_A1895 NONE
  Nmul_A1894 2182134 .. 2182150 -  -2.9  -2.78712   CTGGCAACTCAATGA              TTCCTCC AGA AGAGGAC              ACCGGATTCTTAGCA  42 44
  Nmul_A1893 NONE
  Nmul_A1892 2179936 .. 2179956 -  -7.6  -2.60512   CGGAATATCAATCGA           GCTAGCGGC TCGC GCCG-TAGC            CTGCAATGGAATGGT  58 497
  Nmul_A1891 2177725 .. 2177735 -  -5.4  -2.61274   TTGATCTGAAGCAAG                 TTGG ATG CCAA                 TGAGAAAGTCTATGA  48 136
  Nmul_A1890 2176960 .. 2176975 - -10.4  -5.81412   GTTACCCAAAAAAAA              GCTCGC CGAA GCGAGC               TTTTTAACTGGAATA 100 51
  Nmul_A1888 2173375 .. 2173409 - -10.1  -4.41047   ACTCGTGAAGCAAAA     CAAAGCCGGGC TTCCTTCCTTTTG GCCCGGCTTTG     CCAACCCGAAAAAAC  90 57
  Nmul_A1881 NONE
  Nmul_A1880 NONE
  Nmul_A1879 2165441 .. 2165456 -    -6  -3.40052   ATAGCCGGAACAATA              CGCAGC AGAA GCAGCG               GAAGGAAGGGAGACT  57 62
  Nmul_A1878 2164387 .. 2164397 -  -2.4  -3.44334   GCAAACGAATATCAA                 CGAC ATT GACG                 CCAATTTTGCTGCCC  47 83
  Nmul_A1877 2162397 .. 2162419 -  -5.5  -2.62184   TCCCCCTCTATAGTA           GACCCCACC GGGAA GGTACGGTC           TGGATTAAATCCGGC  48 82
  Nmul_A1876 NONE
  Nmul_A1875 2161164 .. 2161179 -  -2.5  -2.90194   ATTTTTTGAAGTATA              CCGGA GAATTG TCCAG               AGAATGTCTTTACCT  40 141
  Nmul_A1874 2159978 .. 2160002 -  -8.5  -2.87344   GATTTTCTGGATATA          TCCTCCTGCAT GTG ATGCCGGCGGA          ATTTATCTGGAGTTT  62 28
  Nmul_A1873 NONE
  Nmul_A1872 2158083 .. 2158093 -  -6.8  -3.15579   TCAATCGGTCAGCAA                 TCGG AAT CCGA                 TCTTGACAGGCAGGC  57 104
  Nmul_A1871 NONE
  Nmul_A1870 2156301 .. 2156314 -  -3.1  -3.15663   ATCGATTGCCAGGAA               GCTACG CGA CGT-GC               CTGACAACCATGCAG  43 281
  Nmul_A1866 NONE
  Nmul_A1865 NONE
  Nmul_A1864 2148548 .. 2148559 -  -3.6  -2.56761   TAAAACTTCAATGCA                GGAC TTTC GCCC                 CGCTACAGAGTCCGC  42 28
  Nmul_A1863 2148112 .. 2148135 -  -5.2  -3.89614   CGCAACTTGCAGAAA          TAGCTGCACG AACT CGAGCAGATA           TAAGCGTGATAAACA  61 43
  Nmul_A1862 2146642 .. 2146655 -  -2.3  -3.06796   CGGTAGCGGAGCGAA               CCGCA GAAT TGCGC                GAGAGTGAAGCCAGA  42 398
  Nmul_A1859 2142966 .. 2142979 -  -9.5  -5.19328   AGCTGATAAGAAAAA               CCCGC CGAA GCGGG                TTTAGGTCAAGCTAC 100 32
  Nmul_A1858 NONE
  Nmul_A1857 NONE
  Nmul_A1856 2139442 .. 2139454 -  -3.5  -3.12847   AAGGGGCAGAGTGAA                TATTT GCG AAATA                AATGCTTGCTACTTG  46 34
  Nmul_A1855 2138158 .. 2138170 -  -9.1  -3.32294   CGAAATCGGTCATAA                CAGGG AAG CCCTG                GAGCGTGCCTTTCCC  66 121
  Nmul_A1853 2136924 .. 2136948 -  -3.7  -4.26938   CTGAGAAAATAAGAA          TAAAAATGG AGATGGA CCATTTCTA          CGGGCGGGACTGACC  60 23
  Nmul_A1849 2132639 .. 2132650 -  -7.2   -3.8377   AATTTGTACAGGAAA                CCGG AATT CCGG                 TACCAGTACCGGCAG  69 58
  Nmul_A1848 NONE
  Nmul_A1847 2130940 .. 2130986 - -13.1  -4.09963   CCCGAACAATAACAA TACAAGCGGAAGGAACGGGAT GCAGG ATCCGATCCCTTCCGCTTGCT GTCTATAGTCGCCTA 100 73
  Nmul_A1846 2129519 .. 2129541 -    -4   -3.2029   AATGAATAGAGGCAA           CGCCAACCGA ACA TCGGCCATCG           TTCAGGGCAGCCCGT  48 27
  Nmul_A1845 NONE
  Nmul_A1844 2128067 .. 2128087 - -12.5  -3.54638   ACAATGCTGCGGAAA            CCCGGCGTA TTC TCCGCCGGG            CAAGCGACGAAATCG  85 292
  Nmul_A1839 2120218 .. 2120228 -  -2.4  -3.06509   CCCGAAACAAGTATA                 GCGG ATA CCGT                 TGTGCAAATGCTTCC  42 84
  Nmul_A1835 NONE
  Nmul_A1834 NONE
  Nmul_A1833 NONE
  Nmul_A1832 NONE
  Nmul_A1831 2105470 .. 2105480 -  -5.4  -3.49419   GGTGCGGATAAAAAT                 GATG GAA CATC                 GGGAGATGGAATGGC  56 63
  Nmul_A1830 NONE
  Nmul_A1829 2089919 .. 2089930 -  -4.4  -3.63707   AAGACAAGGCGCAAA                GGTT ATAG AACC                 TTCGAGGGAATTGCT  55 16
  Nmul_A1828 2089354 .. 2089390 -  -8.6  -3.61894   AAGGTGCGTGAAGAA    GTGGCGCAGCAATTAC AGAGG GCTTTTGCTGCGCCTC    GAACCTAGCCAGGAT  71 49
  Nmul_A1823 NONE
  Nmul_A1822 2079879 .. 2079898 -  -5.8  -4.16842   GGGAGGTTGAACAAA            TTCCTGTT CCGC AACAGAAA             TGCCGCTGAGGTGAT  67 167
  Nmul_A1814 2074931 .. 2074953 - -19.2  -2.98034   GAGCAATCCAAATTA           GCGCGGTGAC TGC GTCACCGCGC           CCCTGCGCTAAAGCA 100 66
  Nmul_A1813 NONE
  Nmul_A1812 2073239 .. 2073252 -  -2.4  -3.22884   GGACGAACCCACCAA               CCAT CTCGAC ATGG                AATCCATCGAATCGC  43 334
  Nmul_A1810 NONE
  Nmul_A1809 2068929 .. 2068943 -  -4.9  -3.61398   GTTTTTGCCCAACAA               GACGG GTATT CCGCC               GGGTTATGAAGAGAA  52 349
  Nmul_A1805 NONE
  Nmul_A1804 NONE
  Nmul_A1803 2061267 .. 2061278 -  -2.2  -3.65294   TCTGAGATAAAGTAA                CAGA TATT CCTG                 AAAGCGAATCTTTCG  50 50
  Nmul_A1801 2059633 .. 2059657 -  -2.1  -2.74741   ACCAGACTTTAACCA          GATCGTCAC ATCGTTA GTGAAGACC          GGAAGCACGAGGCAT  39 14
  Nmul_A1800 2059159 .. 2059179 -  -8.2  -2.69964   TTCTGAAGGACAGCA            GCGGGGCA TTTCC CACCCCGC            TATTCGCGCAATCCT  61 55
  Nmul_A1797 2052774 .. 2052806 -    -4  -2.50492   GAGGAGGATGAAGAT      CGCCGCCAGCAGCA TCCAT TGCCACCAGCGGAA      GCTTGGGAAAGCATG  44 77
  Nmul_A1796 2048383 .. 2048396 -  -6.7  -3.28924   CACTCCCTGTTACAA               CAGAC CGAC GTCTG                CATGGCCAACCAGAG  59 419
  Nmul_A1795 NONE
  Nmul_A1794 NONE
  Nmul_A1793 2045017 .. 2045032 -  -3.2  -4.15106   GAGCAATCGGGAAAA              CTGCCA GTAT CAGCAG               TGTGCAACCTCCGTG  60 19
  Nmul_A1792 NONE
  Nmul_A1791 2042117 .. 2042129 -  -4.8  -3.34013   GATCCGGCGAATGAA                CTGC GGAAT GCAG                TAGCAGCCCGGCTTC  52 117
  Nmul_A1790 NONE
  Nmul_A1789 NONE
  Nmul_A1788 2039876 .. 2039891 -  -6.1  -3.84825   GCCACTCATATTAAA              GCCCA GTCCAA TGGGC               AGTGAGCGGCAGGAA  64 43
  Nmul_A1787 NONE
  Nmul_A1786 2038221 .. 2038231 -  -3.2  -3.25918   GAACCGCGAAATAGA                 TCGC CAA ACGA                 ACAGCAATATCCGGC  45 464
  Nmul_A1783 NONE
  Nmul_A1782 2034880 .. 2034890 -  -2.4  -3.63464   GCCGAAAGAAGAAGA                 GCGC GTG GCGA                 CTGTCATTCGGGCCA  50 436
  Nmul_A1779 2032209 .. 2032222 -  -3.7  -4.57569   CGATTCCGGGAAAAA               TCGCG GTGC CGCGT                CAGTCTCTTCCGAAG  69 416
  Nmul_A1777 NONE
  Nmul_A1776 2028814 .. 2028831 -  -3.4  -3.24924   GTTTGATCGATAAGA             TGCCGA CTGGTT TCGACA              GCAGCTATTGCCAAA  46 204
  Nmul_A1775 2027874 .. 2027890 -  -2.1   -3.9392   TCGTACGCGAAAGAA              TCATCGG GAA CCGGAGA              AAATACGGTGAATAT  52 65
  Nmul_A1774 NONE
  Nmul_A1773 2026499 .. 2026520 -  -3.7  -4.81083   GTGAATGAGCAAAAA           GCGGAAA GAAGGTGA TCTCCGC            CGAGCGGGGAACTGG  69 90
  Nmul_A1772 2024836 .. 2024854 -   -11  -2.78384   TGCGGTTGCACGACA             TTCGGGCA AAC CGCCCGAA             TTTTTTCAACACCCC  74 97
  Nmul_A1771 2024350 .. 2024375 - -14.1   -4.0371   CAGGCGGGAGATAAA         CAAAAACCCGC GCGA GCGGGTCTTTG          TCAAGTAGCGATCGT 100 144
  Nmul_A1770 2022369 .. 2022399 -    -6  -4.37721   AAGAAAACAGAGAAA       GAAACCGGCCTACG CCG CGCGCGCCGCTTTC       CTGCGTTCGTGCTCC  72 4
  Nmul_A1769 2021591 .. 2021603 -  -4.1   -2.7263   ATTATCCGGGGAAAT                CACAA ATT TTGCG                GCACGAAAGCTCGCA  44 45
  Nmul_A1768 2020803 .. 2020819 -  -3.7  -2.52464   TTCTCTTCGAACTGA              GCTTG AACCGCG CAAGC              AAGGAGGATGATGCG  42 283
  Nmul_A1764 2015037 .. 2015047 -  -8.2  -3.27298   CCTGTTAACGAGTAA                 GGCG CAA CGCC                 AAGGAAAATGGAAGG  66 48
  Nmul_A1763 2013295 .. 2013307 -  -4.1  -4.62069   GGTCCAGCCGAAAAA                GATCA ACG TGACC                GTTCAATAAGAGTAT  68 197
  Nmul_A1758 2009655 .. 2009679 -  -2.2  -4.17048   GCCGCGCGAAAATAA          CGGTATTTCA TATCT CAAAATACCA          TTGAATGTCATCTGA  57 140
  Nmul_A1744 1997362 .. 1997383 -  -5.8   -2.5333   GGAATGATAACAGAC           CTGGCGGA TGCTTT TACGCCAG            CAAAGTCGATAGGTC  50 111
  Nmul_A1743 1995326 .. 1995341 -  -2.6  -4.13767   GCCCCCACCCCAAAA              CTTC-CT TAC AGCGAAG              AGATGTTTATCAAGG  56 396
  Nmul_A1740 1992258 .. 1992279 -  -4.5  -2.80994   TTGAACCGCAGGAGA           TATAGGCTT TCTC AAGCTTATA            GTTCTATGCGTCTTC  47 29
  Nmul_A1737 NONE
  Nmul_A1736 NONE
  Nmul_A1735 NONE
  Nmul_A1734 1982220 .. 1982240 -  -4.7  -3.41978   CGAGAATGCAAGCAA            GCGATACAT GCG ACGCATCAC            CCCTGCTCCAGGGAA  52 22
  Nmul_A1733 NONE
  Nmul_A1732 NONE
  Nmul_A1731 1977659 .. 1977690 - -14.5  -3.21218   ACGGGCGATTATGAA      GTGCGAATGACCG ATTCAG CGGTCATTCGCGC       CACTCTCCACAGTGG  91 476
  Nmul_A1730 NONE
  Nmul_A1728 NONE
  Nmul_A1727 NONE
  Nmul_A1726 NONE
  Nmul_A1725 1970048 .. 1970058 -  -2.4  -4.62069   TGTCCATCGCAAAAA                 GGTG GGG CGCC                 ACGCCACGTGTCGGC  63 233
  Nmul_A1724 NONE
  Nmul_A1723 1967005 .. 1967018 -  -5.3  -3.34895   CTGATCTGCAATCAA               GCATT TGGC AATGC                CCTCTCTATCGGGCA  54 100
  Nmul_A1720 NONE
  Nmul_A1719 1961454 .. 1961476 - -11.3  -3.12803   CACCGACACGCAATA           CGCCGATGA GATCA TCACCGGCG           GTCAGGCAGATCTCG  72 244
  Nmul_A1714 1957656 .. 1957671 -  -5.4  -4.18018   CCTGTCCATTCAAAA              CTGGCAG TCA CTGCC-G              ATGCAATTCCCGCTG  65 355
  Nmul_A1708 1948409 .. 1948435 - -10.9  -3.19848   CAAAACTTACGAAGA         TGTTGTACCCG CATAT CGGGTCCAACA         ATTCGAGGATATCCT  71 154
  Nmul_A1705 1944924 .. 1944943 -  -5.6  -2.82834   CATGGCATTATGAGA            CGGCGCGA AACC TGGCACCG             TTGCGGGATCGGGGT  47 428
  Nmul_A1702 1941568 .. 1941586 -    -3  -2.72324   GTCAGTGAAATCAAT             CCGCAGAA CTG TACTCCGG             GACATGAATGCGAAG  41 288
  Nmul_A1700 1939316 .. 1939340 -  -9.9  -3.29973   TCAAAAACTCAGGAA          TGCGGCGGCAG CAC CTGTTGCCGCA          GTTGTTCCCCATATA  73 130
  Nmul_A1693 NONE
  Nmul_A1692 1931916 .. 1931964 -  -3.9  -5.10208   GAATCGCAAGAAAAA CCAGACAGTGAAACTTAAAGCTC CTT GAGCTTTAAAATTGACAGTCAAA GGGTAGGTAAAGTGC  77 114
  Nmul_A1690 1930158 .. 1930169 -  -2.2  -3.94773   TACTGAAAAAACCAA                GCAA CGCA CTGC                 ACTCACGCCAACTTA  52 283
  Nmul_A1688 1927932 .. 1927945 -  -2.3  -2.62184   GCCCTTCGGACAGGA               GCATG GCCA CAGGC                TTGCCCTGACCGTCG  39 63
  Nmul_A1687 1927335 .. 1927345 -  -3.2  -3.44848   TCGGTGGAGCAAACA                 GCTG GCC CAAC                 ACCATCATCACCGAC  50 274
  Nmul_A1685 NONE
  Nmul_A1684 NONE
  Nmul_A1683 NONE
  Nmul_A1682 NONE
  Nmul_A1681 NONE
  Nmul_A1680 1921936 .. 1921949 -  -3.1  -5.38549   GGCAAAGAATAAAAA               GACCT TTTT AAGTC                GATATTCTGCGGCCG  80 47
  Nmul_A1679 1920118 .. 1920135 -    -2  -3.12327   GCTTTATAGGCAACA             TAAAGG GGTTTT CCTTCA              AAGGTTTCTAAGCAT  43 42
  Nmul_A1678 1919071 .. 1919097 -  -5.8  -4.56597   TGGTTCGGCGAAAAA         GCCTGCCGGCAT AAA ATACCTGCAAAC         CCGACCCAATCAGTG  75 153
  Nmul_A1661 NONE
  Nmul_A1660 NONE
  Nmul_A1659 NONE
  Nmul_A1658 NONE
  Nmul_A1657 NONE
  Nmul_A1656 NONE
  Nmul_A1655 NONE
  Nmul_A1654 1892951 .. 1892961 -  -2.4  -3.14878   TGTTCCAATTCAACA                 GCGG TTG CAGC                 TTCCACCACTTGCGC  43 41
  Nmul_A1653 1891566 .. 1891580 -  -6.4  -3.20382   CGCGATATCTACCAA               TCCAGC ACT GCTAGA               GCCATATTTTATGGG  54 442
  Nmul_A1650 1887938 .. 1887948 -  -3.2  -2.50252   ACTCTTATAATATAG                 GCCA ACA TGAC                 GTTATTGCATTTCCC  42 215
  Nmul_A1649 1887351 .. 1887361 -  -2.4  -4.07568   TCCCCGTTCCCAAAA                 CTGG ATA CCCG                 TTCCCAAACTTAGGC  55 217
  Nmul_A1646 1883441 .. 1883454 -  -2.3  -2.62184   GCCCTTCGGACAGGA               GCATG GCCA CAGGC                TTGCCCTGACCGTCG  39 63
  Nmul_A1645 1882643 .. 1882662 -  -5.6  -3.17051   TGTTTAGCATCAATA            CGCCAGAG ATCA CCATGGCG             CTGTAGCCAACCCGC  52 466
  Nmul_A1641 NONE
  Nmul_A1640 NONE
  Nmul_A1639 NONE
  Nmul_A1638 1874364 .. 1874380 -  -3.7  -3.55622   TTCAACGGCGGTAAA              GTTGC TGCTTTG GCAAC              GCGAGCTTCTTGATG  50 315
  Nmul_A1637 1873414 .. 1873428 -  -4.2  -3.14132   GGCGTCGCTCAGCAA               TTGCCG CTG CGCCAA               GTACCCTCTCGAGTG  48 292
  Nmul_A1636 1872889 .. 1872933 -  -2.6  -2.74792   GGATTATTGCGAAAT GCCCGTCCCGGAGATTGCTC CTCAT GAGCACGTGCCAGGACATGC TCCTTCTCATAATGG  39 275
  Nmul_A1634 NONE
  Nmul_A1633 1870235 .. 1870250 -  -5.4  -2.67694   ATGAGCACTATATTA              CTGCAA TTTC CTGCAG               GTCACGAAAATAGCA  48 41
  Nmul_A1632 1869935 .. 1869951 -  -4.3  -3.73068   GCCGCAAGCTAATAA              TCACCCC GCT GGGAAGA              CGCCTCTTCCGAGTG  55 2
  Nmul_A1631 1869346 .. 1869373 -  -3.3  -3.00774   TACGTGAAGGACAGA        CTGTGAACGCG GAGGGT CGCGCTCACCC         CTCGAAGTAAGCAGA  45 274
  Nmul_A1629 1867992 .. 1868008 - -10.9  -5.83822   TAGAGGCAAAAAAAA              GGAGTAG AAA CTACTCC              TTTTTGGATACAAAC 100 19
  Nmul_A1620 NONE
  Nmul_A1619 NONE
  Nmul_A1618 1857952 .. 1857962 -  -2.4  -3.67737   GACAAAACGGTGAAA                 CGCC TTG GGCT                 CAGTGCGCATTCGCA  50 359
  Nmul_A1614 1854824 .. 1854837 -  -5.2  -3.05596   TAGCCTCCGATCGAA               CGCG GCGCTG CGCG                GGGAAGCTAGCGGTC  51 32
  Nmul_A1613 1851747 .. 1851762 -  -4.6  -2.72471   CTCCCATGATATAAG              GGTGCC CGCT GGCATC               ACGCAAAAACAGGAA  46 197
  Nmul_A1612 NONE
  Nmul_A1611 NONE
  Nmul_A1610 NONE
  Nmul_A1609 1847796 .. 1847808 -  -4.7  -4.23758   ATGGGAGACGCAAAA                CGGGC TCC GCCAG                AGAATCCAGAGGACA  66 188
  Nmul_A1605 1839941 .. 1839969 -  -8.4  -3.32844   CCCGCCATTTTACAA       GAATG-TAAGTCA GGCG TGACTTAACATTC        CTGCGGCCCGCATGC  66 476
  Nmul_A1604 1838157 .. 1838171 -  -4.2  -3.05715   AACTGGTGGAGGTAA               GCGG GATCGAA CCGC               TGACCTCTTGCATGC  47 338
  Nmul_A1603 1836299 .. 1836309 -  -2.4   -5.5353   CACAGCAATAAAAAA                 CCGC TTG GAGG                 GATGAAACAGGGCAA  83 377
  Nmul_A1602 1835920 .. 1835933 -  -9.5  -5.83211   CATGAAAATAAAAAA               CCCGC GCAG GCGGG                TTTAGGAAGTGAGAG 100 92
  Nmul_A1601 1834543 .. 1834572 - -16.7  -3.99444   AACAACATGCACAAA       TTAAAAACCCGCT CATC AGCGGGTTTTTAA        TTATAACTGTGCGCC 100 102
  Nmul_A1599 NONE
  Nmul_A1598 1831237 .. 1831250 -  -4.5  -3.72968   ACGAGCACACGCAAA               CAAGC GCAA GCCTG                CGATCAATCGCCTCG  57 29
  Nmul_A1597 1830433 .. 1830472 -    -4  -3.73042   CTCGCCAGCAAAATA  CCGTTCGAGATCCGGGGC TCAT GCACCGGGAGGCAAACGG   ATCGTAGATATCGTG  55 70
  Nmul_A1595 NONE
  Nmul_A1594 NONE
  Nmul_A1593 NONE
  Nmul_A1592 1825994 .. 1826027 -    -3  -3.84572   AAAGATACAAGAGAA     GAGCGCGACCAG TCAGGAACCT CTGGGCGCACAC      CCTGTAAGGACTGTT  54 305
  Nmul_A1591 NONE
  Nmul_A1590 1822479 .. 1822512 -  -3.9  -2.63089   CACTACCGGAAATAT     CGGAAG-ATGATTCAC CCA GCCATTCATGCTTCCG     GATCCCCATCGACGT  44 15
  Nmul_A1589 NONE
  Nmul_A1588 NONE
  Nmul_A1587 1820062 .. 1820092 -  -2.5  -3.85817   AGGTCGGCCCAGAAA       GGAATCACGCCAT TCGTC ATGGCTCGATCAC       CTCGCCCCGCAAAAG  52 11
  Nmul_A1586 NONE
  Nmul_A1585 1817217 .. 1817248 - -13.2  -3.91798   GAAGGGGTAATGAAA      TCAACAGGGTCAGAC TTA GTCTG-CCCTATTGA      TACAGCTAGATCGTA  95 55
  Nmul_A1581 1813423 .. 1813473 -  -5.3  -3.57144   GCGTGGACGTCCAAA CAGCGCCGTGA-TGCCTGGAGACT GCTC AGCCTGCTGGGTGTAACGGCGCTG ACCGCTGCGGCATTC  55 121
  Nmul_A1578 1810918 .. 1810928 -  -3.2  -4.15854   AAAGCGATTTGAAAA                 TGCA GTT CGCA                 TAGCCCACTTTTTTA  60 89
  Nmul_A1575 1808268 .. 1808281 -  -5.2  -3.68325   CACACCCGAATACAA               CCGG TCCATG CCGG                GCGTGCTCAAGAACG  58 375
  Nmul_A1573 NONE
  Nmul_A1572 1806575 .. 1806586 -  -5.8  -3.60792   TCCTGAATTCCTAAA                GCAG ATCA CTGC                 TCTTGATCTCACAAT  59 135
  Nmul_A1571 NONE
  Nmul_A1570 NONE
  Nmul_A1569 NONE
  Nmul_A1566 1800500 .. 1800516 -  -5.1  -3.17392   GAGTTTTGAATTCAA              GTCGC CTTTCGT GCGAC              CGATACGGCGGGGAA  52 442
  Nmul_A1565 1800151 .. 1800164 -  -3.8  -5.16681   TCAAAAATAACAAAA               GAGG GGCCTT CCTC                CCCTTCACACAGCAC  81 79
  Nmul_A1558 1788155 .. 1788166 -  -2.2   -4.0896   AAATTCTGTTGAAAA                CAAG GTTT CCTG                 TTTTCAACCTGATTC  55 233
  Nmul_A1557 NONE
  Nmul_A1556 NONE
  Nmul_A1555 1780773 .. 1780788 -  -5.4  -3.10597   CGCGCTAGCGAAAAT              GGA-GGG TTG CCCGTCC              GGCGGAAGCAGCACT  50 431
  Nmul_A1552 NONE
  Nmul_A1551 1777263 .. 1777285 -  -2.6  -4.07687   AGTTTGCCCTGAAAA           TGTCAGCGAT CTT ACCCCGGACA           CTAGCGGGGGTTGAC  56 59
  Nmul_A1550 NONE
  Nmul_A1546 1768058 .. 1768071 -  -3.1  -3.31263   AGTTCATCTTGAGAA               GCTTG AATC CAAAC                CTAGATTCTTGCCTT  47 49
  Nmul_A1545 NONE
  Nmul_A1544 1765233 .. 1765243 -  -5.4  -4.45544   TCTGATCAAGGAAAA                 CCAT ATC ATGG                 CTGCCGGCGGTATTG  70 497
  Nmul_A1542 1763149 .. 1763172 -  -3.8  -3.69395   TGGAGGATGCAATAA          GCAAGCCATA GCTG TATCGCATGC           GATGTCAAAGCGAAG  55 30
  Nmul_A1541 1760313 .. 1760328 -  -4.7  -3.15249   GACACCTTGGATGAA              TCCGA TGAGAG TCGGA               CGATGGTACTGTAAA  50 125
  Nmul_A1540 1759255 .. 1759265 -  -2.4  -3.05597   TTGATTCCTGAAAAT                 CCTG CTC CCGG                 CTCTCGAATTCGGGC  42 47
  Nmul_A1539 1757889 .. 1757909 -  -4.7  -3.56161   CAACGTATTACATAA            CGGATAATT CGA ATTTACCCG            AAACCTGTCTGATAG  55 222
  Nmul_A1530 1750404 .. 1750414 -  -8.2  -3.52762   AAAAGAAGTAATCAA                 CGCC ACC GGCG                 AAAGCGAAAACCAGG  69 101
  Nmul_A1529 1749773 .. 1749785 -  -7.7  -3.34715   TACGTCGCGGAAAGA                CAGCA TTC TGCTG                TTCGTTCTTAATTTC  64 33
  Nmul_A1526 1745080 .. 1745093 -  -2.3  -2.62184   GCCCTTCGGACAGGA               GCATG GCCA CAGGC                TTGCCCTGACCGTCG  39 63
  Nmul_A1525 1744486 .. 1744506 -  -5.4  -3.35597   TTTATTCGGGAAACA           GGTACCTCC GGCC GGAGGC-CC            TCCCCCGCCCCCACC  54 261
  Nmul_A1518 NONE
  Nmul_A1517 1736842 .. 1736854 -  -6.3  -3.39005   CATATAACGGGAGAA                TCGAA ACC TTCGA                TACGCCTTTCAAATG  56 385
  Nmul_A1515 1733476 .. 1733496 -  -7.6  -2.81969   GTAATAATCCAAGGA            TTTCGGCC TTCCG AGCCGAAA            TAAAATGAATAAGCG  59 44
  Nmul_A1514 1730632 .. 1730648 -  -2.3  -3.45134   TTAATCAATTTAGAA              GTTATCT TAA AAACAAC              AGGTATTCCTCTCTG  47 185
  Nmul_A1513 NONE
  Nmul_A1512 1729194 .. 1729215 -  -4.5  -3.90045   CAACAGGAAATAGAA           GGTTGCT-TC GCT GATAACAACC           GTTTTCATCCCTCCT  58 368
  Nmul_A1510 1726363 .. 1726376 -  -3.8  -2.81702   TCATCCAATAAACAT               GCTC AGTCAG GAGC                TGCACGACAAAGCGG  45 18
  Nmul_A1509 NONE
  Nmul_A1508 NONE
  Nmul_A1507 NONE
  Nmul_A1506 NONE
  Nmul_A1505 1721453 .. 1721476 -  -3.6  -2.66733   CTTGAATCGAGACTA          CCGGGAACGC TACC GCCGGCCCGG           CTCGCGTTCAACCCC  42 33
  Nmul_A1504 NONE
  Nmul_A1503 NONE
  Nmul_A1502 1717819 .. 1717833 -  -4.2  -3.97042   TGACTACCAAGGAAA               TGTAGG GGT CCAACA               ATCATCCGTTCATAT  60 186
  Nmul_A1500 1715595 .. 1715611 -  -5.7  -5.00884   ATGCGGTGGAAAAAA              GCTGGGA TTG CCCCTGC              CACGGAAGCCGCTTC  84 294
  Nmul_A1497 1712018 .. 1712036 -  -9.6  -3.52102   ATCCGAGTTATATAA             GCTGATGC CGC ACATCAGC             CAGCGGACAGCAATC  71 222
  Nmul_A1495 1710076 .. 1710102 -  -3.5  -4.58395   TGTACTCGCGAAAAA         TCCACCGCGGC TCGAT GCCGTGGTGCT         TGAATCCCTCCATCC  69 521
  Nmul_A1490 1700746 .. 1700765 -  -4.2  -3.99324   TGGCATGACGATAAA            CAGTTCGG TCAC CCGAATCG             AAGACCAGCCGGGTA  60 63
  Nmul_A1489 NONE
  Nmul_A1488 1699010 .. 1699022 -  -2.7  -4.30719   TCTCCCGAGAATAAA                TTTCA GAA CGAAA                AAAAGTAAGGGGATT  59 113
  Nmul_A1487 1695900 .. 1695922 -  -9.2  -4.73677   TTGATAAGAAAGAAA           TGCCAGGA TATTCAG TCCTGGCA           TCATCTCGGTGTTAC 100 182
  Nmul_A1485 1693913 .. 1693938 -  -8.9  -3.30159   TGAACTTTGCTAGAA         CGCCCCTGGCA CTAC TACCGGGGGCA          CATCAAGATCGCCAT  69 403
  Nmul_A1482 1691897 .. 1691907 -  -4.6  -3.10012   AATGTGAGGAGTGAA                 CAGC ACT GCCG                 GCTGAAAACTGGCAA  50 70
  Nmul_A1481 1690924 .. 1690952 - -11.8  -2.98947   CCCAAGGAAGAAGCA        GGATGTTGCGTC CCCGC GACGCAACATTC        ACTTGACAAAACCAA  78 473
  Nmul_A1479 1689826 .. 1689843 -  -5.5  -3.30908   GATGAAAGATTAATA             CCGTTTC AGAG GAACCGG              CCCGGAATCGGGATG  54 2
  Nmul_A1478 1687074 .. 1687084 -  -3.2  -4.40181   AAACACTATAACAAA                 CGTC CAT GACA                 CTAGAAAACGATTCA  63 168
  Nmul_A1477 NONE
  Nmul_A1476 NONE
  Nmul_A1475 1683878 .. 1683905 -  -5.5  -3.72324   TATCCTGATCAAGAA        GCACCTCCCCT CCCCTC AGTGGAGGCAC         CTTCACTGAAAATAT  59 81
  Nmul_A1473 1681890 .. 1681901 -  -7.2  -3.55548   CAATATTCGCGGAAA                GGGG TTTT CCCC                 TCCCTTTCCCGCATA  64 66
  Nmul_A1471 1679859 .. 1679882 -  -2.3  -3.38683   ATAGCTAAAAGCGAA          GGGACGATT CCTGCT ATCCGCCCC           CGGCCGATCCTGCAT  45 132
  Nmul_A1470 NONE
  Nmul_A1469 1678773 .. 1678793 -  -3.3  -3.14132   TCTCCTTTTGACTAA            CAGGTTTTC TGG AAAAACGTG            AACAGTCTGCGCAGG  46 41
  Nmul_A1468 1678048 .. 1678061 -  -2.3  -2.66873   ACGTGCACGAAACAT               TGTGC GGTA GCTCA                CGGTAGCAACATAAA  39 107
  Nmul_A1467 1675920 .. 1675935 -  -6.8  -4.02334   TATCTACACGATAAA              CGGTGA GCTT CCACCG               CAGAAAAGTCATAGC  68 311
  Nmul_A1465 1674097 .. 1674107 -  -2.4  -4.61633   ATAGAGTCGCAAAAA                 CCAG CGC CAGG                 TTGGTTGGCAGGCGA  63 86
  Nmul_A1464 NONE
  Nmul_A1463 NONE
  Nmul_A1462 NONE
  Nmul_A1461 NONE
  Nmul_A1460 1667792 .. 1667813 -  -5.7  -6.28631   GAAAGCAAAAAAAAA           CCGCCAATG TTTC CAGAGGCGG            TGGCTCTTGATTGAT 100 56
  Nmul_A1459 1666458 .. 1666469 -  -4.4  -3.82481   AGGAAAATTGAATAA                CTGA GTCA TCAG                 AACGCGCTCCTCAAA  57 22
  Nmul_A1458 1665683 .. 1665706 -   -16  -5.65927   TATCCAAATAAAAAA          GCCGCCCCTG TTTC CAGAGGCGGC           TCAATAGAGTGCGAT 100 48
  Nmul_A1457 1664763 .. 1664774 -  -4.4  -3.82481   AGGAAAATTGAATAA                CTGA GTCA TCAG                 AACGCGCTCCTCAAA  57 22
  Nmul_A1456 1663989 .. 1664010 - -11.5  -5.19261   AAAGCCAGTAAAAAA           CCGCCACTG TTTC CAGAGGCGG            CTCGATAGAGTCCGA 100 49
  Nmul_A1455 NONE
  Nmul_A1454 1661594 .. 1661604 -  -8.2  -2.89848   TAAAAGGGATTAAAG                 CGGC ACA GCCG                 AGTCAACCGCAATCA  62 9
  Nmul_A1453 1661016 .. 1661042 - -15.2  -5.08088   AATCCTCAATAAAAA         GGCGATTCCCAG AAG CTGGGAATCGCT         TTTGACTTCCTGATT 100 52
  Nmul_A1452 NONE
  Nmul_A1451 1660284 .. 1660306 -  -3.5   -3.5637   GCAGATCATAAAAAT          CGC-TCCA-GA ATT TCATGGATGCG          CCTCCAAGCCGAACA  50 15
  Nmul_A1450 NONE
  Nmul_A1449 NONE
  Nmul_A1448 NONE
  Nmul_A1447 1657811 .. 1657823 - -10.5  -6.06723   TCGGGCAAAAAAAAA                GCGGC TAT GCCGC                ATCTTGTTCAAAAAA 100 53
  Nmul_A1446 1657148 .. 1657161 -  -8.1  -3.55444   GTTTTACCGTCGAAA               CGTGG GGGT CCACG                GGGGTTTCGTTCGTC  66 132
  Nmul_A1445 NONE
  Nmul_A1444 1654304 .. 1654324 -  -3.1  -2.92667   TGAATTCCTAAAGCA            GATCAGCCG ACC CCGCCGTTC            GAGCCTTATGGTAGC  43 40
  Nmul_A1443 NONE
  Nmul_A1442 NONE
  Nmul_A1441 1652976 .. 1652993 -  -9.8     -6.13   ATAGTCAAAAAAAAA             CCGCCC GAACAG GGGCGG              CTCGCGTTTGGGCGA 100 158
  Nmul_A1440 NONE
  Nmul_A1439 NONE
  Nmul_A1438 NONE
  Nmul_A1437 NONE
  Nmul_A1436 NONE
  Nmul_A1435 1647602 .. 1647616 -  -4.2  -4.33274   TCTATACGACCAAAA               CGCC GATTACA GGCG               CGGATTTGCTCAACG  66 519
  Nmul_A1433 1645067 .. 1645079 -  -3.3  -2.91395   ACCGTCCGGAGAAAT                GGGGT AAA ACCCG                GTAGGGTCAGCTAGT  43 174
  Nmul_A1428 NONE
  Nmul_A1427 1639572 .. 1639584 -  -3.4   -2.8352   GGGCAATTGAAGAAG                TAGC GAGAG GCTA                ACCGAGCTTCTCCTG  43 82
  Nmul_A1426 1637219 .. 1637231 -  -3.4  -3.15544   CCCTACTTTCATGAA                TGAG CTGTT CTCA                GTGCATTCCTTCATG  46 120
  Nmul_A1425 1635836 .. 1635852 -  -5.1  -3.13403   CTGGCCGTATTAACA              CCGGA TATACCG TCCGG              CTTTATTACGCAGAT  50 340
  Nmul_A1423 NONE
  Nmul_A1422 NONE
  Nmul_A1421 NONE
  Nmul_A1420 NONE
  Nmul_A1419 1629255 .. 1629271 -  -2.9  -3.21276   TCTCGGGTCACAACA              GCCGGTT CCG AAACAGC              CATGCGGCGAAAGGC  45 1
  Nmul_A1418 1628159 .. 1628188 - -18.1  -3.68222   CCTTAACTCTAATAA       TGAAGATGGACGT TTAA ACGTCCATCTTCA        TCTGGCGAGACCTTC 100 49
  Nmul_A1417 1625427 .. 1625474 -   -12  -2.59921   AGTAATGGTTATAAC GGTTGGTCCTGGTTAACGGCAA TCAG CTGCGGTTAACCAGGGTCATCC TTTTTCGTACAGTTC  78 20
  Nmul_A1414 1623284 .. 1623294 -  -2.4  -4.06096   AATGAAATAGAAGAA                 CGGC GCT GGCG                 CTACCGATTGACCCC  54 340
  Nmul_A1408 NONE
  Nmul_A1407 NONE
  Nmul_A1406 NONE
  Nmul_A1405 NONE
  Nmul_A1404 NONE
  Nmul_A1403 NONE
  Nmul_A1402 1599634 .. 1599665 -  -5.9  -2.63079   TGGGTAGAGAATGCA     GCGGATC-AGC-CCG GGCT CGAAGCCGGATCCGC      TTTGTCAGTCGCCGC  49 115
  Nmul_A1397 1591879 .. 1591892 -  -5.3  -5.27335   CTTCGGAAAGAAAAA               GAAAG AAAG CTTTC                TAGAGGAACCACCCG  85 70
  Nmul_A1396 1591274 .. 1591287 -  -3.8  -4.15044   TTTCTTCTTAAGAAA               GGTG GCGGAT CACC                CTGCAAGGATTTCCT  62 4
  Nmul_A1395 1590682 .. 1590718 -    -3  -3.14683   ACATTTTGTCATCAA   CAGC-TGTTTATGCCGGG CGA CCC-GCATCAGCAGGCCG   ATCAGCGAAGCAGAA  45 27
  Nmul_A1394 1589476 .. 1589490 -  -5.6  -4.57073   CAGCGCCTTGAAAAA               CATCGC AAG GCGAGG               ATCGATGATCCCAGG  73 217
  Nmul_A1392 1583583 .. 1583593 -  -4.6  -3.29829   CACAGCCTTTTACAA                 GCAG ATT CCGC                 TGAAGCAGTAGCGGC  52 177
  Nmul_A1389 1580756 .. 1580769 -  -4.5  -3.72576   CCCGGCGTGAGTAAA               TCGGC TAAA GCCAA                GAGTATGGAAGATAA  55 265
  Nmul_A1387 NONE
  Nmul_A1386 1578000 .. 1578010 -  -5.4  -3.62607   TAGTATAAAAATATA                 CACT ACT AGTG                 AGGTGAGGCTCAGCA  59 250
  Nmul_A1384 1577141 .. 1577162 -  -2.1  -4.25104   TTTGGCGCAGGAAAA           GCACACCTG GCTA CAGGACCGC            GGCGCGCTCGAACAG  60 75
  Nmul_A1382 1574478 .. 1574496 -  -5.2  -3.05496   CGACAACAACAATTA             TTCCCCTG ATC CAGGGATA             CTGGCTTATGGGCGT  51 429
  Nmul_A1381 1573660 .. 1573675 -  -2.6  -3.34043   TGGATGACCTCATAA              TTC-AGG CCG CCTTGAA              CAAGTTGAAAAAGTT  47 11
  Nmul_A1380 NONE
  Nmul_A1379 NONE
  Nmul_A1378 NONE
  Nmul_A1377 1571034 .. 1571044 -  -8.2  -2.57931   CGCATCGGCGAGAAG                 GGGC GGC GCCC                 TCCGTGTTTTCTTGT  61 511
  Nmul_A1376 NONE
  Nmul_A1375 NONE
  Nmul_A1374 NONE
  Nmul_A1373 NONE
  Nmul_A1372 1558156 .. 1558187 -  -4.3  -2.57132   TCTTGTCCTGACAAC      CGCAGGCTCGG AGGAAAAATG CCGGGCATGCG       TTGCTCTGGGCGCTG  44 484
  Nmul_A1370 1556820 .. 1556834 -  -2.8  -2.87132   TCTCCTCTCGATAGA               CTCC TGCCGAT GGAG               GTCCGGCGGATTCTG  42 44
  Nmul_A1369 1556250 .. 1556285 - -10.7  -3.17325   AGCTGGTACAAGACA    GAATCCGGGA-AAATC ATCGG AATTTATCCCGGATTC    TCTTTTCAGTACGCA  71 266
  Nmul_A1364 1551496 .. 1551529 -    -9  -4.32846   AGGATACAAAAAAGA     GACCCGGTAA-GG AGTAGTTGG CCTTTACCGGGTC     AGTGGCATCCACTAC  83 439
  Nmul_A1363 1550717 .. 1550729 -  -4.9  -2.84878   GGTTCCAACGGAAAG                TTTTC CCC GAAAA                GCGGGTGCAGACTTT  47 62
  Nmul_A1362 1550115 .. 1550128 -  -6.7   -5.1675   CGAGGCAGCAAAAAA               TCTCG AATT CGAGA                AGGCTGCGGAGTATC  91 198
  Nmul_A1360 1546286 .. 1546311 -  -7.5  -3.75665   GGACATTCCAGGAAA         CCTCGGTCCCCG TAC CCGGAACCG-GG         CGGGGGATGTTTCAG  65 366
  Nmul_A1358 1544853 .. 1544863 -  -4.6  -3.11073   GAGGTGACGCAAAAC                 GCCC GTT GAGC                 TCAGCGGCTTACCTT  50 26
  Nmul_A1344 1532781 .. 1532812 -   -10  -2.82635   ATCTGGATCAGCATA      TTCCGCCGCAGCTC TACC GGGCGGTGGCGGAA       TTGCTCGTATGGCTT  64 100
  Nmul_A1320 1510751 .. 1510764 -  -2.3  -2.62184   GCCCTTCGGACAGGA               GCATG GCCA CAGGC                TTGCCCTGACCGTCG  39 63
  Nmul_A1319 NONE
  Nmul_A1318 NONE
  Nmul_A1317 NONE
  Nmul_A1316 1508376 .. 1508418 -  -5.7  -3.60792   CCTGCAAGGGTGAAA GGAATACCTGCATTTATCCCG ACA CAGGA-AA-TGCCGGAATTCC TTGTTCCAATCCGTC  59 139
  Nmul_A1304 1494729 .. 1494743 -  -4.3  -3.06261   GCTGAAGGCTCAACA               GGAAA AGTTA TTTCC               TGGAGCGGCTGGTTA  47 18
  Nmul_A1302 1493123 .. 1493136 -  -2.3  -3.72374   GTGTATGAAGAAATA               TCCGG CCAA CCCGA                TCCTGTGCTTGGTTC  50 357
  Nmul_A1299 1490953 .. 1490966 -  -2.3  -2.62184   GCCCTTCGGACAGGA               GCATG GCCA CAGGC                TTGCCCTGACCGTCG  39 63
  Nmul_A1298 1490408 .. 1490419 -  -5.8  -3.60234   CGATATACGGGCAAA                CAGC GCGT GCTG                 TCTCATGAAGGCAAG  57 221
  Nmul_A1296 1489918 .. 1489965 -  -2.7  -2.53911   CGAATGGGGAAGGCA TCGCGGCAGCGTTCGATCATGCG ATAT CTCATT-TCGA-CGCTTTCGCGA ATAACGCCGCCGCTT  40 6
  Nmul_A1295 1488987 .. 1489015 - -10.4  -4.71426   CGGGCACCAATAAAA       CAAGG-GCTTGCA GCAA CGCAAGCCCCTTG        TTAAGTTTCAGCGTA 100 90
  Nmul_A1293 1486022 .. 1486034 - -10.5  -2.52516   TTCTGGATCACCAAG                GCGGC CAT GCCGC                ACCTTAAGCCCGGAG  65 396
  Nmul_A1291 1484565 .. 1484605 -  -8.4  -2.80994   GGTAACTCTATGACA GAGCTGCACGCT-GGCACGA ATA TCCCGCCCAGCGTGCAA-TC TTACGCAGCTTGAAT  62 26
  Nmul_A1289 NONE
  Nmul_A1288 1480850 .. 1480860 -  -2.6  -3.19653   TCATAAGTGGAGGAA                 TTTT AGC AAAA                 TCAGGGAGTTGATCA  45 49
  Nmul_A1287 NONE
  Nmul_A1286 1478411 .. 1478430 -  -2.1  -3.40899   AAGGGTTGAGCAGAA            TGGCC GGCCGAACAA GGCCA             TTGCCTTGGTACAAG  45 41
  Nmul_A1285 1477951 .. 1477975 -  -4.1  -2.74263   ACGCCAGCCGGAAAT          GCCGATACGCG TCT CGCTCACCCGC          CCTAACTCCGTCCAC  44 27
  Nmul_A1284 1476757 .. 1476773 -  -9.3  -3.18912   CGAGGCAGGCAGGAA              GGGCGGC AAG GCCGCAC              ACGAGAAGGGTACGG  65 363
  Nmul_A1276 1466361 .. 1466373 -  -4.7  -3.17051   TGCTTAGGATTAAGA                GCCGG CCG CAGGC                ATCACCCTGCTATCC  50 272
  Nmul_A1275 1465939 .. 1465954 -  -3.9  -3.01791   ATGCTCTCTGCAAGA              GGCGA TAAAGG CCGCC               CACCTCGCAGATGCT  47 42
  Nmul_A1274 1464558 .. 1464574 -  -9.5  -2.62983   CTCAGTGGTAGAGCA              CAACCTT GCC AAGGTTG              GGGTCGCGAGTTCGA  66 340
  Nmul_A1268 1459576 .. 1459586 -  -3.2  -4.08216   CGATTTCGCTGAAAA                 CCTG GCG CAGA                 GTTTGATCGCTGACC  58 370
  Nmul_A1266 1457698 .. 1457737 -  -7.8  -3.94188   ATGGAGTGGAAAGAA  GGGGTTGCCGCGGTAA ACGTTCAA TAACCGCGGCAACATC   TCGATCAGTTCGGCC  70 30
  Nmul_A1264 NONE
  Nmul_A1263 NONE
  Nmul_A1262 1453193 .. 1453210 -  -9.9  -3.18768   CTGAACATGAAGAGA             CAGATGC GTCT GCATCTG              CTTCAGCCGAATAGC  70 280
  Nmul_A1261 1452108 .. 1452155 - -11.2  -3.09175   AAGCTCGACCCAATA TTCCTCTTCCCTCCTCCTCCCAC TGT GGGGGAGG-GGCGGGAAGAGAGG GAATGGCAGCCTGAA  74 228
  Nmul_A1259 NONE
  Nmul_A1256 NONE
  Nmul_A1255 NONE
  Nmul_A1254 NONE
  Nmul_A1253 1440741 .. 1440751 -  -2.4  -4.07687   ATGCTGTGGGGAAAA                 CGGC CAG GCTG                 AGGAAGAATTATCGC  55 90
  Nmul_A1252 NONE
  Nmul_A1251 1437360 .. 1437371 -    -3  -2.83068   AGATATTGAAAACAC                TCAT TCAA ATGA                 AACTGACAGGGTTAG  42 85
  Nmul_A1250 1436686 .. 1436700 -  -8.5  -4.43844   TGAGTAGTGAGAAAA               CCCGC ACTAA GCGGG               TTTTTTATATGCCAG  80 156
  Nmul_A1248 1434390 .. 1434426 -  -8.9   -4.2074   CGGGGAAGATAGAAA    TTCCGGCAATTATCA TCCGGTC TAATGATTGCCGGAA    ATTAAAACAGAAAAA  80 455
  Nmul_A1246 1430028 .. 1430043 -  -4.6  -2.64155   TGTTTCTCAAACCCA              GCGGGA AAAG TGCCGC               TCTCGCCGTGCTGGC  44 370
  Nmul_A1236 1420020 .. 1420030 -  -3.2  -3.73775   GCGATGCTCATGAAA                 CGGA TAT TCCA                 TTATTTTGTGAAGAT  53 7
  Nmul_A1235 1419277 .. 1419308 - -10.2  -2.90054   TAGTAAACCAGGACA      GGCCGAA-GAGATTC CGG GAATCGCATCCGGCC      GCTGCACGAAGTGGG  71 59
  Nmul_A1232 NONE
  Nmul_A1231 1414529 .. 1414541 -  -3.3  -2.55309   GCTCAAGAAGAAATT                CGATC ACG GGTCG                CTGTCTGAAAAGTGA  42 16
  Nmul_A1230 1413424 .. 1413471 -  -5.6  -4.95957   GAAACCAACGAAAAA CTCAAGA-CTCGCAATTCCGC GCTGGAT GCGGAAGTGCGGGACCTCAAG CAGGGATATGACGCT  80 184
  Nmul_A1224 NONE
  Nmul_A1223 NONE
  Nmul_A1222 1404019 .. 1404029 -  -6.8  -2.50816   GGTTGATTGATGAAT                 TCCC GAA GGGA                 GCGGGAGGATTGAGG  52 157
  Nmul_A1221 NONE
  Nmul_A1220 NONE
  Nmul_A1219 NONE
  Nmul_A1218 1402021 .. 1402031 -  -8.2  -3.52093   ATAGCGTAACGATAA                 GGCC GAT GGCC                 TTTGGATTGATCTTC  69 321
  Nmul_A1217 NONE
  Nmul_A1216 NONE
  Nmul_A1215 NONE
  Nmul_A1214 1398858 .. 1398880 -  -6.2  -2.79809   GAAAAACTGGAAGCA           GTCCGCGG CATCGGT CCGTGGAC           GGTGAATTATGGATT  50 347
  Nmul_A1212 NONE
  Nmul_A1211 NONE
  Nmul_A1210 1396360 .. 1396385 -    -9  -2.94695   TGAGCAGGAATGACA         GAGCCCTTTC GGTTCG GGAAGGGCTC          GGGGCGAAACTTTTT  66 42
  Nmul_A1209 NONE
  Nmul_A1208 NONE
  Nmul_A1207 NONE
  Nmul_A1206 1391802 .. 1391832 -   -27  -4.14627   TTTCCAGAGAAAGAA       GGGGGCGCAAAGGC TCT GCCTTTGCGCCCCC       CCAGGGGCATGCTTC 100 77
  Nmul_A1205 1391064 .. 1391090 -    -5  -2.64155   TCTGGCTCAAATCGA         GAGCAGTGCC ACTTTCA GGCTCGGCTC         GTCTTGCATGCACTC  46 149
  Nmul_A1202 NONE
  Nmul_A1201 1388397 .. 1388408 -  -4.4  -2.79302   ACCAGTCGCATGATA                GTGA TCCT TCAC                 AAAGCGGCATTATAG  45 202
  Nmul_A1200 NONE
  Nmul_A1199 1385185 .. 1385207 -  -4.8  -3.76402   AGTTTATTCAGGAAA           GCATTCGG GCTTCCT CCGGATGC           TTTCATTCCCACTCT  57 28
  Nmul_A1191 1377947 .. 1377980 -  -6.7   -3.6239   ATACCGACAAATCAA     TGTGGCATATTGTCG CATG CGGCAATATGTCGCA      GTTTCCTGATGGAAT  63 236
  Nmul_A1190 1376760 .. 1376772 -  -5.5  -3.34029   CAAAGACGTGCAGAA                CCTCC GTA AGAGG                TGATAACACGATTAG  54 273
  Nmul_A1184 1373030 .. 1373050 -  -8.9  -3.01243   CTCACACAACAATGA            GCCCGAGCC ATG AGCCCGAGC            CGTTGAATATGTGCC  66 160
  Nmul_A1182 1362902 .. 1362912 -  -5.4  -4.71426   GCGGGACGAAGAAAA                 GACT GAC AGTC                 AGGATTTTTTTACAT  75 24
  Nmul_A1181 1360523 .. 1360537 -  -2.8  -3.14693   TTGATGAGTAACAGA               CAAGAC CAG GTATTG               AAGCATTTTCTTGCC  45 190
  Nmul_A1180 NONE
  Nmul_A1179 NONE
  Nmul_A1178 1357383 .. 1357409 -  -2.9  -4.08064   AATCTTTTCTGAAAA        CGA-GTGGGGGC AAAG GCCTGCACATCG         TCGTGCCGATCAGGA  58 441
  Nmul_A1175 1353593 .. 1353604 -  -4.4  -3.29096   TCCATTAACGAGGAA                TTCC ATGG GGAA                 ATTCAGCCGCAAAGC  50 161
  Nmul_A1174 1351551 .. 1351569 -  -3.8  -4.24606   AAGTCAGATTCAAAA             CCACCC GGAATTG GGGTGA             AACCTGCTTTGTGTT  64 204
  Nmul_A1145 NONE
  Nmul_A1144 NONE
  Nmul_A1143 1313686 .. 1313704 -  -6.8  -2.70923   TCGTAACAGCAGAAT             TGCCATTA CTT TAATAGCA             GAATTAGGAAATATT  53 217
  Nmul_A1142 1313300 .. 1313319 -   -15  -5.24129   CCTGGCCATAAAAAA            GGCCGTCC CGGG GGACGGCC             TTTTTTAACGCTTGG 100 53
  Nmul_A1140 1312462 .. 1312477 -    -9  -5.93809   TTTGGACAAAAAAAA              CCATCC GAAG GGATGG               TTTTTTTGCCTGGCA 100 48
  Nmul_A1137 1307632 .. 1307648 -  -2.1  -3.54129   GACAGTTTTGTCAAA              CAGGTAC GAA GTGCCGG              ACTCCGCGACGTTTC  47 209
  Nmul_A1135 1304974 .. 1304988 -  -6.4  -3.96618   GGTAAGGTTAAACAA               CTTCGG AAC CCGAAA               TATTACTGACTATGG  68 117
  Nmul_A1134 1303545 .. 1303559 -  -7.8  -4.67755   ACATCCACCCAAAAA               CCACTG CAT CAGCGG               GGTGAGGTTGTTCAA  85 275
  Nmul_A1128 1297416 .. 1297428 -  -2.7  -2.75022   GGGTTGATACAGAAT                TACGT CGA ACATA                TTGATTCTGTCTTAC  42 63
  Nmul_A1127 1296955 .. 1296965 -  -2.4  -3.19175   CCTCAACACATTCAA                 CTCC TCC GGCG                 CTATGCGAATCCCGT  43 26
  Nmul_A1121 NONE
  Nmul_A1120 NONE
  Nmul_A1119 1290090 .. 1290114 -  -3.5  -3.66999   ATGCAGGCAGCGAAA          GAATTATGGCA TTT TGCCTCGATTC          TTCCGCTGCCTGATG  53 53
  Nmul_A1118 1288746 .. 1288759 -  -2.3  -4.08945   ACCAGTTTGCCAAAA               GCGGT TTCA AACGC                GATCCGATGGAATAT  56 369
  Nmul_A1110 1279221 .. 1279233 -  -4.1  -3.64703   GCCTGGTGACGGAAA                CCCAT GAC ATGAG                CGGAAATCTGGAGCG  53 512
  Nmul_A1108 NONE
  Nmul_A1107 1275141 .. 1275159 -  -4.6  -4.33907   CATAAAGACTTAAAA             TGGAAACT TCA ATTTTCCA             TGATCATGATCGGGT  67 90
  Nmul_A1106 1274519 .. 1274531 -  -3.3  -2.56432   GTGAAGACGATGAAC                GCTGG ATT CAAGC                TCAAGCTGATATCCC  42 157
  Nmul_A1105 1272799 .. 1272829 - -13.3  -3.40403   CTTTCCGCATCACAA       GCCGCCTATTCCT GCATA AGGGACAGGCGGC       GCTTGCAGACGATTC  91 144
  Nmul_A1068 NONE
  Nmul_A1067 1234828 .. 1234845 -  -3.5  -4.07687   ACCCCGCGGGGAAAA             GTATC-TC TGT GACGATAC             GCTTCCCCCAAGCGT  58 100
  Nmul_A1064 1229178 .. 1229197 - -13.6  -4.14392   CCTGAATCTTTAAAA            GAGGCGAC GTTT GTCGCCTC             TTTCTTTTATGAGAC 100 43
  Nmul_A1057 1217218 .. 1217229 -  -5.8  -3.34398   GCGTGCTGCCAAAGA                CCTC ATGC GAGG                 AGACTCTGGTCAGGG  57 35
  Nmul_A1056 1216167 .. 1216177 -  -6.8  -3.71792   GGAATTCAAAAGTAA                 CGCA GCG TGCG                 GTGATTCAAGGCGGG  63 5
  Nmul_A1055 1214145 .. 1214170 -  -4.6  -4.33274   CCGATACCATGAAAA         TTTCCGCGCC GGGGCT GGGGCGGAGA          TTACTGAGTATGTTG  66 510
  Nmul_A1050 NONE
  Nmul_A1049 NONE
  Nmul_A1048 NONE
  Nmul_A1047 1209680 .. 1209693 -  -3.7  -2.71364   TTATCCCCGCAATGA               CGGAG CGTT CGCCG                GCGTATCTGTCATCG  42 91
  Nmul_A1046 NONE
  Nmul_A1045 1208034 .. 1208062 -  -4.5  -2.62111   GGTGGAAAAAATCAG        CGGCAACAAGGTG AAG CAGCTCGTTACGG        TAAAAACCGGCGTGG  44 322
  Nmul_A1039 NONE
  Nmul_A1038 1199671 .. 1199689 - -13.1  -5.45652   ACTCCCAACAAAAAA             GCCCGGG AATCA CCCGGGC             TTTTTTGTTGGTGCT 100 162
  Nmul_A1036 1197622 .. 1197634 -  -5.5  -3.45033   GACAACGTACCAGAA                GCGCA CTG TACGC                TATTCAGCTTCTATG  56 36
  Nmul_A1035 1196215 .. 1196241 -   -21  -5.33405   GGCATGAAATAAAAA         GGGCGGAAGCAT AAC ATGCTTCCGCCC         TTTTTTGCGCCCCGT 100 96
  Nmul_A1029 NONE
  Nmul_A1028 NONE
  Nmul_A1027 NONE
  Nmul_A1026 1188458 .. 1188475 -  -4.7  -3.53012   CCTCCTTTGCGGAAA             GCGCGAC GCTG GCAGCGC              TGGCGTTATTGCTTA  52 185
  Nmul_A1012 1171805 .. 1171827 -  -9.1  -3.31691   CAGAAATATTATTAA           CGGCGAATG GCTCT CGTTCGCCG           GGCCCCCGTTTTACC  69 383
  Nmul_A1010 1170204 .. 1170237 - -18.3  -3.07043   GTGAGGACTCCAATA     TTGTCGAGAACCGGT TTTG ACCGGTTCTCGACAG      GGCTGTCCTGTGGCG 100 112
  Nmul_A1008 NONE
  Nmul_A1007 1167229 .. 1167242 -  -3.8  -2.64472   GATGCGCGAAAGGGA               GGAC GCGATG GTCC                GATCGCGGAGAGAGG  44 90
  Nmul_A1005 NONE
  Nmul_A1004 NONE
  Nmul_A1003 1163844 .. 1163854 -  -5.4  -3.96148   GTGGCTGAGTACAAA                 GTCA TCA TGAC                 CGGTTAATTCCCAGC  61 78
  Nmul_A1002 NONE
  Nmul_A1001 1162338 .. 1162348 -  -6.8  -3.89614   CCGAACGGGTATAAA                 CCTG AAT CAGG                 CGGGGAAAACCCAGC  66 504
  Nmul_A1000 1160962 .. 1160976 -  -5.6  -2.62292   AATTATTACAAGTCA               TTCCGG CTT CCGGGA               AGGTTGCAAGGCACC  48 8
  Nmul_A0997 1156517 .. 1156531 -  -3.5  -3.04398   GTTGTCCTTGAAAAG               CGAGA CAAAT TCCCG               ACGCTTATCGTTGCC  45 362
  Nmul_A0996 NONE
  Nmul_A0995 1155272 .. 1155287 -  -3.2  -4.00042   TTTGCCAGGAAAGAA              TGGGAG CTGG CTGCCA               TGTCCATCATCGCAT  56 218
  Nmul_A0990 NONE
  Nmul_A0989 NONE
  Nmul_A0988 1146212 .. 1146226 -  -7.8  -2.73159   GCAATGCTCTCAAAT               CCACAG CCT CCGTGG               TTTCCCAACATTGTG  58 217
  Nmul_A0985 NONE
  Nmul_A0984 NONE
  Nmul_A0983 1143151 .. 1143161 -  -3.2  -3.28188   ACCAAAATTTATGAA                 GCAA CTG CTGC                 TTCCCATTCTCTTAA  48 8
  Nmul_A0982 NONE
  Nmul_A0981 NONE
  Nmul_A0980 NONE
  Nmul_A0979 NONE
  Nmul_A0978 NONE
  Nmul_A0977 1138048 .. 1138076 -  -5.1  -2.78384   CGGCGGTGCAGCAGA        TTTCAGGGCGGGT AGA ACCCGCCCCTCAT        CAAGAAATTTCTAGG  49 36
  Nmul_A0975 1136420 .. 1136453 -  -7.3  -2.61264   CCCCTTATTGACAAG     CCTCCATCCTGGCCGG AAT CCACCCTGG-CGGAGG     ATGCGATCAGGAAAG  54 252
  Nmul_A0973 NONE
  Nmul_A0972 1129534 .. 1129547 -  -3.1  -2.87404   ACATTAATCAGCATA               TTCCC GGTC GAGAA                AAATATAATTCCGTC  42 154
  Nmul_A0971 1128902 .. 1128924 -  -4.9  -3.17714   TTAAATTCGCATTAA           CGCCCTTAT TCAAC ATAAAAGCG           TATCGCGTTCATCTA  50 144
  Nmul_A0970 1128569 .. 1128588 -  -5.6  -3.06133   TAATTTCGGACTCAA            CCCCCTGC AACG GCAGGCAG             GATGGTCAGCAAGTC  51 2
  Nmul_A0969 1126609 .. 1126620 -  -4.4  -3.65199   AATGGTTCATTTAAA                TCTC CAGG GAGA                 ATTGACTTGGGTATA  55 5
  Nmul_A0968 NONE
  Nmul_A0967 NONE
  Nmul_A0966 1122398 .. 1122408 -  -2.4  -2.55668   GATTTTGACAGCAAC                 GCGC TCT GCGG                 AGGATTTGTTCAGCG  39 120
  Nmul_A0965 NONE
  Nmul_A0964 NONE
  Nmul_A0963 NONE
  Nmul_A0962 1117569 .. 1117579 -  -2.4  -3.85817   ATTTCCCGTCAGAAA                 GCCG ATG CGGT                 CGCTATTCGGCCGCT  52 39
  Nmul_A0961 1114615 .. 1114626 -  -7.2  -3.30124   TGGGACCGGGGACAA                GCCG CCTC CGGC                 CAGAAAGGAAGTTTT  59 343
  Nmul_A0959 NONE
  Nmul_A0957 NONE
  Nmul_A0956 1107974 .. 1107990 -  -7.3  -3.01918   CCACTCCATAAATGA              TGCTTCC GCG GAAAGCA              AGCACGCTTTGAAAA  59 130
  Nmul_A0955 1107644 .. 1107660 -  -8.7  -4.11061   CAGAATAAAAGATAA              GGGGATC TTT AATCCCC              CGCAGCCTGTTTGTT  76 17
  Nmul_A0946 1097258 .. 1097271 -  -2.3  -3.38812   CCCGGTTCAACAATA               GACAG TTGA CAGTC                GTAACAGAGATGGAT  45 69
  Nmul_A0945 1096498 .. 1096532 -  -2.1  -3.42301   AAAAACAACAATATA    GCCTGGCGTGAAGCTGG TAT CCAGAATC-CGC-AGAC    GATCATCCAAATATT  45 28
  Nmul_A0938 NONE
  Nmul_A0937 1083822 .. 1083846 -  -7.8  -3.96624   GAGTTTCACCAGAAA          CCTGCCCTTC TGTCG GAAGGGCTGA          ATGAATTCCTTGCCC  73 106
  Nmul_A0934 1080077 .. 1080091 -  -2.1  -4.64676   TGAGCTGGAAGAAAA               CAGAG GGTAG CTCTA               ATTCCCTAGTGGGAA  63 297
  Nmul_A0933 1078738 .. 1078758 -  -5.4  -4.15222   ATGGGTTGGAATAAA            CCCCAATG GGACA CATTGGGT            GTGAAGGAGAATTTA  66 220
  Nmul_A0932 1078432 .. 1078458 -  -5.2  -4.17701   CCCAGAAACGAGAAA        GCGCCA-G-AGG TGGGG CCTGCCTGGCGC        CTGAAAGAGGGTAAA  66 48
  Nmul_A0931 1075158 .. 1075180 -  -4.8   -2.8507   TGATCCAATGAAGGA           CCAGATCG ATCTCGA CGATCAGG           AGTCTTGATCAGGAG  47 440
  Nmul_A0929 NONE
  Nmul_A0928 NONE
  Nmul_A0927 NONE
  Nmul_A0926 NONE
  Nmul_A0925 NONE
  Nmul_A0924 1051660 .. 1051670 -    -4  -2.51547   GCCTCACATTAATAG                 TCAA CGT TTGA                 TTCCTTCCAATCGAG  44 49
  Nmul_A0923 1050629 .. 1050641 -  -3.4  -4.25104   CTGTCTTTATCAAAA                CTGT CTACC ACAG                CTGTTAGATTCACAT  60 112
  Nmul_A0920 1044776 .. 1044794 -  -5.2  -3.29511   CCGATTTTCGCAGAA             TCCGGATA GGT CAACCGGA             AAACCTCAAGAGCGA  52 498
  Nmul_A0915 1042207 .. 1042223 -  -2.9  -4.02424   ATGAAGGAGTACAAA              GGCTTTG ATG CAGAACC              TGCCCTGCCTCCTTC  56 106
  Nmul_A0913 1040092 .. 1040104 -  -4.8  -3.38272   GACCATGATCGATAA                CCTG GCCGG CAGG                TTGAGGGTAACGCCC  52 58
  Nmul_A0912 1038409 .. 1038422 -  -6.7  -3.38812   GCGGCGCGAACAAGA               GCAAC GAAA GTTGC                CTGATTTGTTGAAAC  59 51
  Nmul_A0911 1035554 .. 1035570 - -10.1  -3.29511   CCTACCCTGGCAGAA              GGCACCA ATC TGGCGCC              GATCTCAATCTCTCC  75 170
  Nmul_A0910 NONE
  Nmul_A0909 NONE
  Nmul_A0908 1032197 .. 1032211 -  -3.5  -3.38046   GGTGTATCGCAAATA               TGACC CGAAT GGCCA               AGCGATGCGCGATGT  49 384
  Nmul_A0901 NONE
  Nmul_A0900 1024369 .. 1024386 -  -2.6  -2.74987   TGAGATACAAACGCA             CCAACC TTCGAT GGGTGG              CAGCATTCGAAGCCG  42 192
  Nmul_A0898 1020776 .. 1020786 -  -5.4  -3.15544   CGGGAGGCGGAGCAA                 GCTT AAG AAGC                 TCCAAGCTTTCCTGA  52 116
  Nmul_A0897 1019478 .. 1019488 -  -3.2  -4.77036   TTTCAGTATGAAAAA                 GTCA ATT CGAC                 CTTATTCTGGATTGC  69 229
  Nmul_A0896 1018729 .. 1018741 -  -5.5  -3.90744   GTTTGCCCGAAAGAA                CCTCG GAG CGAGA                ATATGGAGGACATGG  61 100
  Nmul_A0895 NONE
  Nmul_A0894 NONE
  Nmul_A0893 1014055 .. 1014072 -  -2.7   -2.7535   TGCCGGAAGATATGA             TTGCAAT GGCC ACCGCAA              AATCCCAGGAAGTGC  41 127
  Nmul_A0891 1012117 .. 1012146 -  -7.1  -2.56838   TAGATTCAAAGAGAG       GGGTTACTGGAAC CAAT GTTGCAGCAGCCC        TTTTTTGGCTTCCGG  51 246
  Nmul_A0889 1009804 .. 1009843 - -10.7  -3.35996   GACCGCTATTGATAA  GTGAGGGCGGCGATC ATTCTCCTCG GATCGCCGCTCTCTC   GGCATAGCCGCGGGC  78 180
  Nmul_A0887 1008451 .. 1008479 -  -8.9  -2.92098   CAACCAAACGAATTA        TTTGAGCTATGCA TCA TGCTTAGCTCAAT        CCGGCCGAGGTCCTC  65 122
  Nmul_A0885 NONE
  Nmul_A0884 1004514 .. 1004530 -  -2.2  -2.63289   CGAACTCGAAAAATC              CGCGAT GAAGA ACCGCA              TCCAGATCATTCTTT  39 41
  Nmul_A0883 1003618 .. 1003629 -  -3.6   -3.6215   TCAAGTGAGGGCAAA                CAGC CACT GCCG                 TCCACGACCCTTGCT  53 94
  Nmul_A0882 NONE
  Nmul_A0881 NONE
  Nmul_A0880 NONE
  Nmul_A0879 NONE
  Nmul_A0878  999163 ..  999180 -  -6.9  -4.81249   GTCCAAAGTGAAAAA             CTGCCTC GGGA GGGGCAG              AGCCTTCACCGGCAG  80 100
  Nmul_A0876  997055 ..  997068 -  -9.5  -3.23393   TTGTACGTGACAATA               CCGGC TCAC GCCGG                GAAATCGACCTGCTG  68 220
  Nmul_A0873 NONE
  Nmul_A0872  990321 ..  990339 -    -8  -3.82824   TATCATCGACAAGAA             GGGGCCGC TCA GCAGCCCG             GCCGACCGCGACCAT  71 432
  Nmul_A0870 NONE
  Nmul_A0869 NONE
  Nmul_A0868  987402 ..  987419 -  -8.4  -2.53409   GATGAAGCGATGAAC             GGCCTC CTGCGT GAGGCC              TTCGCGGAATACCCG  56 316
  Nmul_A0863 NONE
  Nmul_A0862 NONE
  Nmul_A0861 NONE
  Nmul_A0860 NONE
  Nmul_A0859 NONE
  Nmul_A0858  977391 ..  977405 -  -2.1   -2.7263   AGCATGGCCTGAAAC              CTCGTC TTTT GACG-G               TCCGCTTACAACCGG  39 31
  Nmul_A0857 NONE
  Nmul_A0856  973133 ..  973147 -  -3.4  -2.72204   GTAAAACGGAAAGAC               GCCGGC TGC GCAGAC               CTGTACCCGCGCAAT  42 42
  Nmul_A0855  971539 ..  971597 - -14.6  -3.51232   CGTTCGCCAAATTAA TCAGGGAATACCTGAAGGCCACGGTTGA ACA TCTTCCGTGGCCTTGAAGTACCTCCCGA TCTTTCTTTGGGACT  93 54
  Nmul_A0844  956663 ..  956679 -  -2.9  -5.00884   ATCGGTTCTAAAAAA              GGAAACT CCT AGACTCC              TGATCCAATGATTCT  74 268
  Nmul_A0843  955512 ..  955524 -  -3.3  -3.90318   CCATCACTTGAGAAA                TTGCC GCC GGCAG                TCAAGTAATGGTTGT  55 108
  Nmul_A0841  954151 ..  954183 - -13.7   -2.9045   AAAAAGTCAGTAAAG      CAAACGAAAATCC TGTTGTG GGATTTTCGTTTG      AGAAATTGTAACGTC  85 409
  Nmul_A0836 NONE
  Nmul_A0835 NONE
  Nmul_A0834  951109 ..  951136 - -11.2   -3.4072   TATGGGCTACTATAA        GGTGCCAGAGCG ATGG CGCTCGTGCACC         AGCAGCGTCAACTTG  78 80
  Nmul_A0832  948121 ..  948167 -  -3.1  -4.72272   TCGTTGGAGTAAAAA TTGTGGCGCAGAATGGG TATCGCCATAGCC CCCATTCTGCAATACAA CAGCAGTCACGCCTC  68 274
  Nmul_A0831  945577 ..  945592 -  -4.6   -2.8779   ACAAGGGATACGACA              GCCACG TGTT CGTCGC               AGTGATCACCGAGAC  46 389
  Nmul_A0829  944038 ..  944057 -  -4.2  -4.16016   CGATTTCGGAATAAA            CCCGCG GGAAAAGA CGCAGG             CTACGATTTTTACTT  62 453
  Nmul_A0825  939678 ..  939692 -  -7.8  -3.34222   ATGATCAGGCGATAA               TGCGCA TTT CGCGCA               GCCGACGGCGAAGGA  64 0
  Nmul_A0820  934959 ..  934989 -  -2.5  -2.99558   GGATAAGGGATAAAC      GAGCGGG-GCAG TTGCAGTT CCGAGCCCGCTC       AGGGGGTTGCTCCAA  42 24
  Nmul_A0819 NONE
  Nmul_A0818 NONE
  Nmul_A0817  931566 ..  931586 -  -2.6  -2.80344   GCCGTAGTCAACAAT            TGCAATAT CAGTC ATACCGCA            TCTATGAGTGTGGGA  42 43
  Nmul_A0816  930947 ..  930957 -  -2.4  -3.54459   CTAACGTTTCTCAAA                 CGGG CTT CCAG                 CGGACAAAGTTACCG  47 10
  Nmul_A0815  930051 ..  930061 -  -2.4  -4.44307   TAGAAAAAAGAATAA                 TCCG AGT CGGG                 AACCGCTCCAGCCTG  61 68
  Nmul_A0814 NONE
  Nmul_A0813  928679 ..  928700 -  -2.2  -2.87725   GGCGAAAAAGAATAT           CGGG-ATCG CTCAT CGCTGCCCG           TAGATCTCTTCGGGA  40 13
  Nmul_A0812 NONE
  Nmul_A0811 NONE
  Nmul_A0810  927646 ..  927663 -  -9.1  -3.19003   ATAAGACCGGATCAA             GCGATCG ATAG CGACCGC              GTCACTTCTCGCTTG  67 72
  Nmul_A0809 NONE
  Nmul_A0808  925994 ..  926005 -  -5.8  -3.29856   GAGGAAAAGAGGTAA                CGGA TTCA TCCG                 GCATGCTCAATCTGG  54 269
  Nmul_A0806  924025 ..  924037 -  -5.5  -4.03234   GCTGGTTCATATAAA                CCGGT AGC ACCAG                TAGGGAGACTCTTTC  64 123
  Nmul_A0805 NONE
  Nmul_A0804  920875 ..  920896 -   -13  -5.30616   TCAGGTAAATAAAAA           CAGCCCGG GCAAAG CCGGGCTG            TGTTGCTACGTTTGA 100 123
  Nmul_A0803 NONE
  Nmul_A0802  918744 ..  918777 - -13.9  -2.70275   TAAGCCTACATACGA     TCTCAGCCGCTCTCA TAAG TGAGAGCGGCTGATT      GAGGGCTATTTACAT  88 54
  Nmul_A0801  916797 ..  916837 -  -8.9  -4.66833   GGTCAATCCTAAAAA  GCCGCCCGGCTCCTGCC TGACCAG GGCAGAAACCGGGCCAA  GACTGGAACAGGCAG 100 309
  Nmul_A0797  911958 ..  911970 -  -3.4  -4.15565   TTGATCAGGTTAAAA                CATG AGTGA CATG                TTTTTTGGAATTGCC  60 7
  Nmul_A0796  910411 ..  910429 -    -3  -4.06785   AGACCGACAAAAATA             CGATTCCC CGA GGAAGCCG             GCAATCAACTTGATC  56 247
  Nmul_A0750  873087 ..  873106 -  -7.1  -3.13164   CGCGTAAGGATCGAA            GGC-CGCG GTTCG CGCGAGCC            TATTGTCGCCAATGA  54 282
  Nmul_A0746 NONE
  Nmul_A0745 NONE
  Nmul_A0744 NONE
  Nmul_A0742  863255 ..  863269 -  -3.5  -3.85698   CCTCCTTTTTATAAA              GCC-CG CTGG CGAGGC               GGGAGGCGAGATCCA  55 103
  Nmul_A0741  862581 ..  862605 -  -2.1  -3.05816   GGAGTTTTGACTGAA          GCTATCTCAAC GAT GCAAAAATAGC          GTCGCGGATTGTTTC  42 2
  Nmul_A0740  861127 ..  861148 -    -3  -3.60627   TTACGCCAGGTTAAA           GCGAC-TCA AAGCG TGAAGCCGC           TCAATTTTTTCGGGA  49 9
  Nmul_A0739  858890 ..  858920 - -22.8  -4.09685   TCTGAGGTCCCAAAA       CAAAACACGCCGGA AGG TCCGGCGTGTTTTG       GAGAACGCGAAAAAT 100 40
  Nmul_A0738  858368 ..  858412 -  -7.1  -3.37053   ATATATCCTAAGGAA CCCTGAACAAATCCTCCGTCG CGG CTGCGAGGAATTTGTTCAGTG GTTCCCTAAGTCAAG  62 49
  Nmul_A0737  856773 ..  856785 -  -4.1  -3.75153   TTCTGCCAAGGCAAA                GAGAA GGT TTCCC                TAATAAGCATCGGTT  55 273
  Nmul_A0735  854585 ..  854599 -  -3.5  -3.44319   TGCAACTCACTACAA               CACCG GGCAT CGATG               GGAAGCGTATTACCC  49 371
  Nmul_A0732 NONE
  Nmul_A0731 NONE
  Nmul_A0730  850221 ..  850235 -    -5  -4.16279   CACATCAGCTCAAAA               TTCCTC GAC AAGGAA               AAGCGTTACTGCGCT  64 66
  Nmul_A0726  845720 ..  845735 -  -6.8  -2.69151   TCGGGCTATACATTA              GCCCGA CTGG TCAGGC               ATACATTAAATATGG  51 401
  Nmul_A0720  835615 ..  835650 -  -2.4  -3.79906   GGATCGGGACAAGAA    CCGTGCGTGGGATCTGC TGA GC-GCCGCCAAGCACAG    TTATGATCTTGTCAT  52 459
  Nmul_A0717 NONE
  Nmul_A0716  827461 ..  827478 -  -4.9   -2.5632   GAATACACCATGAAG             TTTTACC TGCC GGCAAAA              AAGCAGGGCGCGCTT  44 520
  Nmul_A0713 NONE
  Nmul_A0712 NONE
  Nmul_A0711  821896 ..  821927 - -15.9  -2.56186   ATAAAAGTAATAGAG      GCACGGTGGACCG TATCTT CGGTCCATCGTGC       TTTTTTTGCTCAGGG 100 128
  Nmul_A0692 NONE
  Nmul_A0691 NONE
  Nmul_A0690  794236 ..  794256 -  -3.9  -3.04398   GGCTGCCCTGAAAAC            CCAGGGG TAGCGGT CCGCTGG            TTAAGTGAGGGTGAT  47 100
  Nmul_A0689  792963 ..  792987 - -10.7  -5.28778   ACGATCGATAAAAAA          GCGGGAACTCA TGC CGATTTCCCGC          CCGCTTCACTCTGGG 100 9
  Nmul_A0688  789360 ..  789392 -  -4.7   -3.5393   AGGATCCCTGTGAAA      CGCCTGGAGCAGGAA ACA TTCCTGGTGCGGGAG      CCGGGTTCCGGTACA  52 434
  Nmul_A0686 NONE
  Nmul_A0685  786694 ..  786730 -  -4.5  -2.71712   GCTGCCTTTCCAAAT   TGG-T-TCTCCCCTCCC GGGAA GGAAGGGGAGGCAGCCA   TCAGTACCGCTCTGC  46 26
  Nmul_A0684  785491 ..  785508 - -14.1  -5.63504   AAGCGGATAAAAAAA             GGCGCCC AACC GGGCGCC              CTGTTTGATCAATAC 100 104
  Nmul_A0682  781874 ..  781888 -  -7.1  -2.79133   GAACCTCCTATTATA               GCCTG TGTCC CAGGC               CGCCGCTTACAAGTT  57 6
  Nmul_A0681  780755 ..  780773 -  -8.1  -2.62616   CCATCTTGGAGATCA             GGGAGGC TCATC ACCTCCC             GTATCTTCTTAAAGC  58 122
  Nmul_A0672  771027 ..  771040 -  -5.2  -3.72576   GGTCGTGCCAGGAAA               GCGG AGATTA CCGC                TTCCGTCTCTTTTCA  59 54
  Nmul_A0671 NONE
  Nmul_A0670  765447 ..  765467 -  -5.4  -2.50492   CATGAGCATTAAGAC            GTGAACTC TGGTG GAGATCAC            CGTTAGAGATATAAG  48 47
  Nmul_A0656 NONE
  Nmul_A0655 NONE
  Nmul_A0654  751169 ..  751187 -  -2.4  -4.37092   ATTCTCCCGAGAAAA             TTGGAAAA CCT TTCTCCAT             GAACAATTTTTTCCT  61 83
  Nmul_A0652  749794 ..  749821 -  -4.1  -2.91681   TGGTAATCGCATAGA        CCGGACGGTGGA GGGGT TTCA-CGCCCGG        GTGGTGCAACACGAA  44 200
  Nmul_A0644  739098 ..  739114 -  -5.7  -3.17486   AACAACCCGGATGAA              GGGGAAG GCC CGCCCCC              AAGCGAAGTAACGGA  54 486
  Nmul_A0641 NONE
  Nmul_A0640  734098 ..  734109 -  -7.2  -3.54129   GACATCCTGGGTAAA                CGCG GGCA CGCG                 GAATGAGCGGGAATT  64 45
  Nmul_A0639  730241 ..  730251 -  -2.4  -2.57463   AATGCTCTTTAGAAG                 GGCC ATG GGAC                 GGAGTTCCGGATAAA  39 208
  Nmul_A0638  728135 ..  728152 -  -6.3  -3.29511   TTTACGGGTTCAGAA             CTGATTC TGCA GAACCAG              GCTCAGCGGTTGCTG  54 410
  Nmul_A0636  726063 ..  726073 -  -6.8  -2.88544   TCTCAGGCCGATATA                 CGAG CGA CTCG                 TTCAACGATCCCGAC  53 291
  Nmul_A0632 NONE
  Nmul_A0631  717468 ..  717485 -  -3.3  -3.99494   GCAATGCAACAAGAA             GCAGCGC CTAT GCGATAC              GAGACTCGCGAACCT  58 15
  Nmul_A0627 NONE
  Nmul_A0626  708062 ..  708074 - -10.5  -5.63504   AAGCCGACAAAAAAA                GCGGC ACT GCCGC                TTTTTTGCCTTTCCT 100 305
  Nmul_A0625 NONE
  Nmul_A0624  705441 ..  705453 -  -9.1   -3.6422   CAGCCTGCTAAAAGA                GGGGA TGT TCCCC                GCCCGGTCGCACGAA  74 192
  Nmul_A0622  704208 ..  704223 -  -4.6   -2.8779   ACAAGGGATACGACA              GCCACG TGTT CGTCGC               AGTGATCACCGAGAC  46 404
  Nmul_A0618  700158 ..  700185 -    -7  -3.21924   TGACGGCGGATAATA        CCTTGATGC-TCC GAT GGATGCTCCAAGG        ATAGCACAAGTCAAA  60 304
  Nmul_A0616  696792 ..  696802 -    -4  -3.44622   TACGTTTATAACGAA                 GAAA CCT TTTC                 TGTTCCGGGCTGGGC  49 384
  Nmul_A0614  694697 ..  694716 -  -2.2  -2.59742   TCGAAGCTGTACAAC            GATTACCCA ACC TGGA-AATC            TTCCCCTGAGTCTGC  39 43
  Nmul_A0613  693346 ..  693379 -  -3.7  -5.67967   AGGATTACAAAAAAA     CCGGCATGATTTGCGG TAT CC-CACTCCCTGCCGG     ATTGGAGGAAGCCGG  91 500
  Nmul_A0599  681747 ..  681777 -  -8.3  -4.70515   GACAGGTAAAACAAA       TCTCTCATGGCAG CACCT CCGCCATAAGTGA       ATCACATTTGATCCT  88 312
  Nmul_A0598  681335 ..  681348 -  -2.3  -2.62184   GCCCTTCGGACAGGA               GCATG GCCA CAGGC                TTGCCCTGACCGTCG  39 63
  Nmul_A0597  680929 ..  680941 -  -4.7  -2.69259   TACCGAGAAGAACAG                GCGGG CCA CTCGC                TGGGGTGTTAGTCAA  46 81
  Nmul_A0594  678716 ..  678729 -  -6.7  -2.75844   TCCTTCATCTCAAAT               CAGCA AAAT TGCTG                GATTGAAATAATAGG  54 121
  Nmul_A0593  678292 ..  678320 -   -11  -3.02947   GATTGATTAGAGATA        GGGATGTGGACC GACGA GGCCCACATCCT        AAATCCCTTACTGTA  74 43
  Nmul_A0585 NONE
  Nmul_A0584 NONE
  Nmul_A0583 NONE
  Nmul_A0582 NONE
  Nmul_A0581 NONE
  Nmul_A0580  664821 ..  664836 -  -3.2  -3.83568   TCACAGTCAGAACAA              GCGG CTGATTTC CCGC               TCCATTCCCGCCGTT  55 1
  Nmul_A0579  664474 ..  664489 -  -4.6  -3.63569   GGAAGCTTGCAACAA              CTGCGG ATAG CCGAAG               TATCAACTGGCGGTT  57 28
  Nmul_A0576 NONE
  Nmul_A0575 NONE
  Nmul_A0574 NONE
  Nmul_A0573  658820 ..  658836 - -10.8  -3.45839   AGGCCTAAATATTAA              GCCGGC ATTAA GCCGGC              TTCAAGCTTTAAGGA  79 341
  Nmul_A0567  653146 ..  653160 -  -3.4  -3.02013   AGTGCAACAACGATA               CGACGC ATG GCGCCT               CCCGGCGGGTCAGGT  45 74
  Nmul_A0566 NONE
  Nmul_A0565 NONE
  Nmul_A0564  650766 ..  650776 -  -6.8  -3.28712   GCGGGTGGGCCAGAA                 CGTG GTT CACG                 CAAAGTTCGGGGCAG  56 238
  Nmul_A0561 NONE
  Nmul_A0560  646369 ..  646402 - -12.3  -5.60556   AAGATAAAAGAAAAA     GCCGCATGTCCGCCA GAAA CAGCGGGCAGGCGGC      TTTTTATGACAGATA 100 46
  Nmul_A0559 NONE
  Nmul_A0558 NONE
  Nmul_A0557 NONE
  Nmul_A0556  642867 ..  642885 -    -8  -2.79831   TGAAGGGGGATGAGA             GCCCGGCC GAT GTCCAGGC             CACCCTGCTGGAGCT  57 417
  Nmul_A0553  638952 ..  638964 -  -4.9  -2.91274   CGGAGCCGAATGACA                GAAAA CCA TTTTC                AGATCAACTCCCCCG  47 179
  Nmul_A0552  637337 ..  637352 -  -2.4  -3.41359   GGCGCAAAAGCAAGA              GGCAGC AAGA GACGCC               ATAAAATTGGGCGAG  45 50
  Nmul_A0551 NONE
  Nmul_A0550 NONE
  Nmul_A0549 NONE
  Nmul_A0548 NONE
  Nmul_A0547 NONE
  Nmul_A0546  631668 ..  631715 -  -2.7  -2.53911   CGAATGGGGAAGGCA TCGCGGCAGCGTTCGATCATGCG ATAT CTCATT-TCGA-CGCTTTCGCGA ATAACGCCGCCGCTT  40 6
  Nmul_A0545  630817 ..  630827 -  -2.4  -3.02739   TCTAATGCAGAGACA                 CCTC CAT GGGG                 TTTTACCCCATTTCT  42 28
  Nmul_A0544 NONE
  Nmul_A0543 NONE
  Nmul_A0542 NONE
  Nmul_A0541  623572 ..  623587 -    -6  -3.97042   TGATCAGCAAGGAAA              TCGGCG TGAG CGCCGT               AAACGGCGTGGTGTG  65 306
  Nmul_A0533 NONE
  Nmul_A0532  609978 ..  610002 - -12.1  -2.70932   GCGGTTGCCTAACCA          CGGCTTCGGCT TCC AGCCGACGCCA          AAATCGGGCGTGGCT  78 113
  Nmul_A0527  602425 ..  602437 -  -4.1  -3.60048   GGGTGCCGAAAAAAG                CATCG CGG CAATG                AAAATGCAACCTCTT  52 42
  Nmul_A0526  599665 ..  599695 -   -11  -2.96444   TTTTGCAATAAGAAC       TCGCACCGCTCCCC TCG GTGGAGCGGTGCTT       CTGGTGGTGATCCCT  74 52
  Nmul_A0525  597136 ..  597156 -  -5.3  -2.59055   GAAATCTGGTACAAG            GCGACCGCC CGC AACAGCCGC            TTTCATATCTATGTG  48 466
  Nmul_A0524  596029 ..  596039 -  -5.4  -4.46112   GCGTATGGAAAGAAA                 GTCT GGC AGAC                 AGCCTAACAGGGGCG  70 337
  Nmul_A0521 NONE
  Nmul_A0520 NONE
  Nmul_A0519  589328 ..  589339 -  -2.2  -3.29511   TTCATCCTTTGACAA                GCTC AGGT GAAC                 GGGATGCAGGGTTGA  45 44
  Nmul_A0518  588300 ..  588313 -  -4.5  -3.92522   TTTCAAGCTCATAAA               GCC-GG AGT CCAGGC               TTTCGCCTTTTTTGT  59 221
  Nmul_A0517  587516 ..  587534 -  -7.4  -3.25073   GGTCTAAGATGAAGA             GGGTGC GCTCAAT GCACCC             GTTCGCGCAGTGCGA  60 161
  Nmul_A0516  585751 ..  585805 - -16.7  -2.73221   CGAAGAAGTAGAGGA TCAATGGGGTCGGAGCCGATTGACTT TCAG AAATCAGTCGACTCCGACTCC-TTGA TTTTGGCTCAGGCCA 100 49
  Nmul_A0508 NONE
  Nmul_A0507 NONE
  Nmul_A0506 NONE
  Nmul_A0505 NONE
  Nmul_A0504 NONE
  Nmul_A0503  567956 ..  567979 -   -11  -5.37043   ACCTTATAGAAAAAA          CCCCGATTCT TACG AGAGTCGGGG           TTTTTTTATTGATAC 100 369
  Nmul_A0500  558114 ..  558131 -  -3.4  -3.89614   TGCAACGGCCAGAAA             GGATCCG CTGCT CGG-TCC             GATCTTCGAGGCTCA  54 386
  Nmul_A0481  539004 ..  539034 -  -2.7  -3.09834   GATCGGAGCAGCCAA      GGCCAATG-AGCACT TCG ACTGCTTCATTG-CC      AGTGGCCCCATCCCC  45 49
  Nmul_A0475  531388 ..  531425 -  -7.1  -3.14132   TCTGCGCTCCATGAA   GGGATGAAAAGCTTAAC TTTT ACTATCCTTTTCATCCC    CTTTTCGATATGGAC  60 0
  Nmul_A0474  529358 ..  529368 -    -4  -3.02204   TCAAAAGTGAAATGA                 TATG CCG CATA                 TTTGTTTTTATACCA  47 33
  Nmul_A0473  528813 ..  528857 - -14.9  -4.89567   GTTCAAAATAGAAAA GCGCCGTTAAACGCCAAGCCC GCA AGGCTCGGCTCTTCCCGGCGC AACTGTTGCTGGATT 100 44
  Nmul_A0472  527558 ..  527575 -  -9.1  -3.64703   GGTTCCGCATGCAAA             CCCACGC TTGG ACGTGGG              GTTTGCATGTCAAGT  74 219
  Nmul_A0470 NONE
  Nmul_A0469  523774 ..  523793 -  -3.5  -2.91274   CTTACGCGAATTACA            GAAACCC GTTAAT GGGATTC             CATGGGGCTGTGAGC  43 178
  Nmul_A0468 NONE
  Nmul_A0467  519845 ..  519855 -  -3.2  -5.45802   CTCCCAAAAGAAAAA                 GACG GAG CATC                 AAACAAGACTTATTC  81 39
  Nmul_A0466  518213 ..  518262 - -13.1  -3.13522   ATGGTCGGATCAACA GGGCCCGTCAATACTCGTTTC-AC ACC GTCGAAACAAGTATTGACAGGCTA GGGACGCCTATCCCG  84 33
  Nmul_A0465  516693 ..  516705 -  -9.1  -2.93435   CGAATGAGGGATAGA                GCGCA TGG TGCGC                GCTTGAGGGTGCGCG  66 207
  Nmul_A0464  516173 ..  516188 -  -2.5  -4.07687   ATCTGCTGCTTAAAA              CGGAA TCAGCC TCCCG               CGCCGCCCACGGAAA  55 15
  Nmul_A0463  515698 ..  515713 -  -3.9  -4.55023   GTCAACAGTAGAAAA              CAGGC GTTCGG GCCCG               ATTCCGGCCTCTCAA  68 37
  Nmul_A0462  513418 ..  513436 -  -5.9   -3.6279   AAACCTTGCGAAGAA             CGACACC CGGAT GGTGACG             GAAGGGCCCTTTTCA  61 216
  Nmul_A0461  512114 ..  512145 -   -16  -3.66256   TAGAGTTTCAAAAGA      CCCCTGAACAGG TCAGCACT CCTGTTCAGGGG       GATGGTCCCTAATGC 100 127
  Nmul_A0460 NONE
  Nmul_A0459 NONE
  Nmul_A0458 NONE
  Nmul_A0457 NONE
  Nmul_A0456  506276 ..  506288 -  -9.1  -3.21593   GATGCTTGCAGAATA                TCCGG AAG CCGGA                CAGAAAGTGGCATGA  67 98
  Nmul_A0453  502904 ..  502917 -  -2.3  -4.55689   AGGATTGAGAGAAAA               GCTCC ACGC GTAGC                CCCGCTTTGGAGGCA  63 84
  Nmul_A0452 NONE
  Nmul_A0451  500943 ..  500977 -  -5.1  -2.78384   CGGGGGTTGACGAGA    GAACCTCC-TCAGG TTTGCCGG CCTGATGGATGTTC     AGCCCGACCGTAGGC  49 109
  Nmul_A0449  498345 ..  498385 - -12.5  -2.71059   TCAATATTAAAGGTA  GTGTGCGGCAGCTGGCAGC TTT GCTGTCAGCTGCCTGATAC  GCATCAGTTCCCCTG  78 102
  Nmul_A0448  497188 ..  497214 -  -2.3  -3.65812   TGCCGCTGAACAGAA        TCTCCCGTT-GA TCAA TCGAACGGATGA         GGTTTGGGTGTATCC  50 10
  Nmul_A0447 NONE
  Nmul_A0446 NONE
  Nmul_A0445 NONE
  Nmul_A0444  493284 ..  493305 -    -5  -2.71731   GGTACCCCCGAAGCA           GCCCGCCG TATTCC CGGAAGGC            TGCTTCATCCGAATG  46 59
  Nmul_A0443 NONE
  Nmul_A0442  491628 ..  491648 -  -5.4  -3.84451   TGTTTGAAAGGTAAA            GGGAGGAA GAACT TTCCTTCC            TAAAGCTGGCTAAGG  61 49
  Nmul_A0441 NONE
  Nmul_A0440  489242 ..  489262 -  -9.7  -2.51173   AGTAACGTGATCAAG            GATGCCGAA TGG TACGGCATC            AACACTCATCTGTAT  63 492
  Nmul_A0436 NONE
  Nmul_A0435 NONE
  Nmul_A0434 NONE
  Nmul_A0433  480311 ..  480324 -  -2.3  -3.72576   CGGCCTTCCAGTAAA               GGCGA TGCA TCTCC                TTGCAAGAACTGCAA  50 99
  Nmul_A0430  476734 ..  476754 -  -6.1  -2.58677   GAGAGAATTATGAAG            TCCGCATCA GTA TGATGCGAG            TAACGGGTCTTTCTC  51 11
  Nmul_A0429 NONE
  Nmul_A0428 NONE
  Nmul_A0427 NONE
  Nmul_A0426 NONE
  Nmul_A0425  472170 ..  472192 - -10.5   -2.5547   ATTGGGGAGAGGAAC           CGGTGGCGC GTGGG GCGCCACTG           CTGATGGATGGTACG  66 333
  Nmul_A0423  470234 ..  470244 -  -4.6  -3.90744   GCGGGTGCCAAATAA                 CCCG GGT CGGA                 ACAGATATCTGATCG  59 109
  Nmul_A0422 NONE
  Nmul_A0421  467165 ..  467195 -  -8.3  -4.70515   GACAGGTAAAACAAA       TCTCTCATGGCAG CACCT CCGCCATAAGTGA       ATCACATTTGATCCT  88 39
  Nmul_A0420  466753 ..  466766 -  -2.3  -2.62184   GCCCTTCGGACAGGA               GCATG GCCA CAGGC                TTGCCCTGACCGTCG  39 63
  Nmul_A0419  466203 ..  466229 -  -5.1  -3.34488   AATTGGCGGAAAAAT         CAGGAAGCTTC ATTCA GCAACTCCCTG         CCCGCCCGGTCTCCC  53 211
  Nmul_A0415 NONE
  Nmul_A0414 NONE
  Nmul_A0413  457380 ..  457394 -  -6.4  -3.53012   CCCCTGTGTCTGAAA               CTGCTC CCG GAGCAA               TTCACAGAATTTACC  61 141
  Nmul_A0409  452728 ..  452739 -    -3    -2.914   TCCACTATAGCAAAG                CTTT CTGA AAAG                 GAAGATCTGGAATCA  42 59
  Nmul_A0408 NONE
  Nmul_A0407  450500 ..  450517 -    -4  -4.35518   AATTCGACATCAAAA             GCCGGG ATTGAG CGCGGC              ACACGATATAGCGTC  65 71
  Nmul_A0399  442216 ..  442231 -  -3.2  -2.92613   GGGCAGCCTAAATGA              GCAGCGG AGT CCGCC-C              GGAATCGTTGACCGG  45 92
  Nmul_A0398 NONE
  Nmul_A0397  440426 ..  440442 -  -5.7  -4.24404   AGGCAAAGGTTAAAA              CCCCGGC AGA GACGGAG              GAAACAAAGGTGGCG  71 202
  Nmul_A0394 NONE
  Nmul_A0393 NONE
  Nmul_A0392 NONE
  Nmul_A0391 NONE
  Nmul_A0390  430466 ..  430476 -    -4  -4.08485   GCCACGGAAATGAAA                 TTGA ACG TCAA                 GCTTACCTCTTATTC  60 35
  Nmul_A0389  429082 ..  429100 - -10.3  -4.99638   ATACGCACACAAAAA             CACCGCT CAAAT AGCGGTG             CGGGTCGGCAAAACC 100 103
  Nmul_A0388  426971 ..  427005 -  -3.5  -4.89054   TGGATAAAAAAAGAA    CCTCGGACGCGGAGAA AATT TTCTCCGCGTTTC-GG     CTGGCAATTGGTCAG  73 43
  Nmul_A0387  425833 ..  425859 -  -7.5  -3.03124   CTCCACGTTTTAAGA        CATAAGGAAGTC TAGG GA-TTCCTTATG         ATGAATTGAAGAGAA  59 107
  Nmul_A0386 NONE
  Nmul_A0385  423072 ..  423084 -  -3.4  -3.68378   GTATATGGTAAAACA                TCAC AGGCA GTGA                AAAGATCGAGACGAA  53 53
  Nmul_A0384  421867 ..  421887 - -14.7  -5.06414   CTCCGGTAATAAAAA            GGCGAACCG TAT CGGCTCGCC            TTTTATCCCGTTCGA 100 103
  Nmul_A0378 NONE
  Nmul_A0377  413494 ..  413505 -  -4.4  -2.64803   CCACCTTCAAACTTA                TGCA TTCC TGCA                 GCCGGCACTCAACTT  44 471
  Nmul_A0376  410532 ..  410551 - -12.2  -3.35934   GCACAGACTGGATAA            CTGTCTCC TGTT GGAGACAG             TCCAGATGCGATATC  85 131
  Nmul_A0375  409505 ..  409521 -  -9.5  -3.26433   GAATGATAGCATCAA              TGCCAAA TGC TTTGGCA              GGGAAGACTGATGGA  70 99
  Nmul_A0374  407382 ..  407399 -  -6.9  -3.26947   GAACGGGCATATTAA             GCTCCTG CCCT CAGGCGC              CAAAGCATCTGCTCC  59 4
  Nmul_A0373  405819 ..  405839 - -14.7  -4.51174   GCACGACAATGAAAA            GGCCACCCC GAC AGGGTGGCC            CGAAGAGTGAATGCG 100 56
  Nmul_A0370 NONE
  Nmul_A0369  400602 ..  400612 -    -4  -3.01791   AGCTCTCCCCCAAGA                 TTGA GGC TCAA                 GCTTTACTGATCCAC  45 240
  Nmul_A0366  397399 ..  397413 -  -2.8  -3.14211   ACTTTCTTGCAGGAA               GTTACC CCT GTTAAC               ACGGAAGCGAACAGG  45 114
  Nmul_A0365  396164 ..  396181 -  -9.9  -2.64735   ACCGGACTCACATGA             CGGTGAA CGGT TTCACCG              CCCTCGGACTCGTGG  63 344
  Nmul_A0355  384847 ..  384873 -  -3.8  -3.98256   CTGGCACGAAAAATA        CCATGAG-CCTC CCATT GAGGACTCA-GG        AGGACTCGAGCCTGC  60 143
  Nmul_A0354  383669 ..  383685 -  -2.1  -4.13561   TCGTGCCAAAAAACA              CTGGTAG GCA CTCCCGG              GCGCGAGTGACCGGG  55 100
  Nmul_A0346 NONE
  Nmul_A0345 NONE
  Nmul_A0344  375527 ..  375556 - -18.1  -4.18494   CAGGGGCAGCCAAAA       TAAAAAAGCCGGC ACTT GCCGGCTTTTTTA        GCGGACCCGGGCTTA 100 38
  Nmul_A0343 NONE
  Nmul_A0342  374228 ..  374238 -  -3.2  -4.12456   ATAGCAGGCCTAAAA                 CCCA TAC TGAG                 GGGTGAATGCTTGTC  58 39
  Nmul_A0340  372230 ..  372245 -  -2.6  -3.80858   TAATAGCAAGGCAAA              TGGGTAT GCA AT-CCCA              ATCCCTGAAATAGCT  54 187
  Nmul_A0336  367579 ..  367589 -    -4  -3.71998   CAGCGACCAAGATAA                 TAGA GTT TCTA                 CACCAGAAGAAATCT  55 391
  Nmul_A0328  353611 ..  353627 -    -5  -2.80053   AGAGAGTTTAAGAAG              GGGGCC GTTCA GGACCC              GTAGCGATGGAGCTC  47 79
  Nmul_A0327  351750 ..  351760 -    -4  -3.24188   GGACATCATGAGGAA                 GTAT GAC ATAC                 AGGATTAGTTTCAAT  47 304
  Nmul_A0320 NONE
  Nmul_A0319  344081 ..  344091 -  -3.2  -2.77899   TGCCTGGATGAATTA                 GCGA GCG TCAC                 TGTCTTCTCGCTTCC  43 22
  Nmul_A0318 NONE
  Nmul_A0317 NONE
  Nmul_A0316 NONE
  Nmul_A0315  339267 ..  339307 -  -8.2  -3.71917   AGTTCAAATCGGAAA CCCTTCTGCGGCTGC-TGG ATTG CCAAGCAACCGCCGGATGG  GGAGCAGATTTGTGT  71 68
  Nmul_A0314  338158 ..  338170 -  -2.6  -3.56092   TGACTATTGGCTAAA                GCCG GTTTT CAGC                CATATAGTTGCAGTT  49 70
  Nmul_A0298  321496 ..  321514 -  -4.4  -3.05816   GCACGCCTTATGGAA             GGCTTGGC TGA GCCATCCC             GCCAATCTCAAAACC  47 92
  Nmul_A0296  319119 ..  319129 -  -6.8  -3.93695   CTCATCATCGATAAA                 CCAG GTA CTGG                 TTCGTTCATTGCAAT  66 41
  Nmul_A0295  318211 ..  318221 -  -2.4  -2.75081   GACCGCTAAAAGGGA                 CGGC ATT GCAG                 GTTCTGGTGTAATCC  40 5
  Nmul_A0294  317276 ..  317292 -  -2.9  -3.05596   GAGCCCGTCAGCTAA              CCCGC ATGGTCA GCGAG              CGCGCAAGGGTCTCA  43 1
  Nmul_A0293  315092 ..  315104 -  -3.3  -4.57569   TGATGGGCGCAAAAA                TAGCC TTG GGCGA                CGCATTTGGCAGTAG  67 238
  Nmul_A0275 NONE
  Nmul_A0274 NONE
  Nmul_A0273  294472 ..  294483 -  -5.8  -3.53012   TGGTTTTCTCCGAAA                TCGG TTGG CCGA                 AATGCCAATTCAAAG  59 47
  Nmul_A0272  293310 ..  293322 -  -5.5  -3.35679   GGCTCTCAGTGATAA                CACCG GAG CAGTG                AACCAGATTTACAAT  53 352
  Nmul_A0269  290670 ..  290689 - -10.6  -2.50443   GGATATGGGAGGAAG            CCGTCGCG AATA CGCGGCGG             AACGCGGCGTCGGCA  65 94
  Nmul_A0245  262665 ..  262677 -  -6.2  -2.80859   GGAAAACAGAGAGGA                GGGC TATTG GCCC                AGTTGGGAAGGCCGT  52 42
  Nmul_A0233  247686 ..  247699 -  -2.4  -5.01732   AATCCGTCCAAAAAA               TTCG GGCTAT CGAA                GAAAAATCCGCCCAG  73 62
  Nmul_A0232  246776 ..  246800 -  -2.9  -5.29208   AAAACAAAAAATAAA          TGCGTTAATCT GTG AAATCAACGAA          CCTTCTTATACTCAG  77 514
  Nmul_A0231 NONE
  Nmul_A0230 NONE
  Nmul_A0229 NONE
  Nmul_A0228  242128 ..  242142 -  -4.2  -3.06183   GCGAGCGCTATTCAA               TCCACG ATC CGCGAA               ATTAAAAGCACACTT  47 262
  Nmul_A0226  240116 ..  240130 -  -4.9  -3.54543   ATGGAGCGGGGCAAA               GGCGA GCTTT CCGCC               GTGCAGGAAGTGCGC  52 225
  Nmul_A0224 NONE
  Nmul_A0223  237276 ..  237286 -  -8.2   -2.7386   AACGCAGGGTAATGA                 GCGG AAA CCGC                 CAGATCACTTTCATG  57 124
  Nmul_A0214 NONE
  Nmul_A0213  226530 ..  226568 -  -9.7  -2.75081   GAGGCGTAAAAGGCA  GGGAAATGACAGCGGGAGC AAG GC-CCCGTT-CCATTTCCC  TCAAGTGATTTGATT  68 39
  Nmul_A0212 NONE
  Nmul_A0211 NONE
  Nmul_A0210 NONE
  Nmul_A0209 NONE
  Nmul_A0208  221267 ..  221288 -  -8.1  -2.89191   CGACATGCGGATAGA           TCGCGGATTG AAT CAATCCG-GA           AGCGATGTGAAGCAG  59 218
  Nmul_A0207  220069 ..  220079 -  -5.4  -3.30771   CGATACCTTGCAGAA                 CATC CTC GATG                 CACCCGATCGGGATG  54 500
  Nmul_A0200  207659 ..  207680 -  -3.7  -2.71144   CAGCTCTCGTAACTA           TCAGTCGCCG GCT CGGCGA-TCA           GGAGCGTGGTTGCTT  42 172
  Nmul_A0199  206965 ..  206987 -  -3.4  -4.18161   GATAAAGGGCGAAAA          CAGGCTGAC CTCGTT GCC-GCCTG           GCTCAAGCCGAGGTT  58 441
  Nmul_A0195  204671 ..  204681 -  -2.4  -2.50821   GCGCTAAAGATATAT                 CGGG ATC CCGG                 CTACGGCAAGCGGTG  39 174
  Nmul_A0194 NONE
  Nmul_A0193  202440 ..  202457 -  -6.9  -4.08144   GTCAGTAATGATAAA             GGCGCAG ACGT CTTCGCC              CACGACATCTCCCAG  70 147
  Nmul_A0188  199049 ..  199068 -  -5.6  -2.78891   ATCTCAAGTTAACCA            CG-GGAGCC TAT GGCGCCTCG            TTCTTCATGCTGACC  47 252
  Nmul_A0182  192702 ..  192723 - -12.3  -2.93623   GTTTTCAAAAGAGGA           GTTGACGCG TCTG CGCGCCAAC            CTTGAAAGTATTGAG  75 461
  Nmul_A0177  187758 ..  187801 -  -8.1  -2.79276   ATCAGGGAGTAAGTA CGTTGGCCACATCGCTCTCC TGTTT GGAG-GCGATGCGGCTATTG CTGCTTATGCGTGTG  59 55
  Nmul_A0171  178209 ..  178220 -  -4.4  -3.86822   CAAGTTCTCTATAAA                GGTT CTGC AACC                 GCAATTGGAACAGTT  58 151
  Nmul_A0169 NONE
  Nmul_A0168  175064 ..  175091 -  -9.2  -3.53091   ATCTTCTGCCGGAAA        CCTTGTGGATAG CGTT CCATCTACAAGG         TTTTTCATTTGGAAG  71 224
  Nmul_A0166 NONE
  Nmul_A0165  173128 ..  173148 - -11.1  -3.92075   ATTTTTATTCAGAAA            CCCGCCC CTTATTC GGGCGGG            TTTCATATTGTTTAA  85 111
  Nmul_A0164  171437 ..  171467 -  -6.1   -3.5525   AGATATGCGTGGAAA      CCG-GGATCGAATG CTCT CGCCCGATCCTCGG       CGGACAGGTAAACGT  59 270
  Nmul_A0163  170445 ..  170461 -  -8.7  -2.71364   CGATCTGTGGAACGA              GGAACTG GAA CAGTCCC              GTGAACTTCTAAAGA  60 396
  Nmul_A0161  169097 ..  169113 -  -2.9  -3.60627   TTATGTCACGCGAAA              CCGCAAA ACG CTTGGGG              CTTCTGAGGGATGAC  49 418
  Nmul_A0159  166932 ..  166950 -  -8.8  -3.57144   TTTTGCAGCGGTAAA             TGCCGCGG AAT CCACGACA             CCGCCGGCAGGGTAA  69 372
  Nmul_A0158  165549 ..  165570 - -13.7  -4.59414   GTACAACAATGAAAA           GACCACCCC GACA GGGGTGGCC            CGAAGAGTGAATGCG 100 55
  Nmul_A0157 NONE
  Nmul_A0152  161250 ..  161275 -    -9  -3.55622   GGCAACTTGCTGAAA         TGCGCCGC CTTACTCGTT GCGGCGCA          TTGCTTGGACTCAGG  71 145
  Nmul_A0151 NONE
  Nmul_A0150  158014 ..  158026 -  -4.8  -3.65314   GGGAAGGGCGAACAA                CGCT TAGCC AGCG                CAGATTGCTTAGGTG  57 57
  Nmul_A0149  156917 ..  156929 -  -9.1  -2.82892   AAAAACAGGTTAAAT                TCGGG AAA CCCGA                TAATCTGTGCGGCAC  65 284
  Nmul_A0148 NONE
  Nmul_A0147  155417 ..  155444 -  -3.4  -3.79747   CGACCCACCATCAAA        CAACGG-CTTGCA GGG TGCGAGTCCTTTG        TTTCGACCCCAATTT  55 81
  Nmul_A0145 NONE
  Nmul_A0144  152707 ..  152723 -  -7.2  -5.03145   CAACCCCCCAAAAAA              GCCGCG GAACG CACGGC              CACGTCTTACCTCCT  88 76
  Nmul_A0143  150433 ..  150476 - -13.2  -4.14739   TCAGGTACTCGAAAA TCCGCTGGTCGATGCCATCA CACG TAATGTCATCGACCAGCTGC TTCGCGAGTAATCAG 100 114
  Nmul_A0139  144084 ..  144109 -  -8.9  -3.30159   TGAACTTTGCTAGAA         CGCCCCTGGCA CTAC TACCGGGGGCA          CATCAGCCCTACAAT  69 363
  Nmul_A0125  130834 ..  130850 -  -5.9  -3.37612   CTCAACCGGAATGAA              TCATCTG ATA CAGATAA              TAAACGGCAGAGTTG  57 88
  Nmul_A0124  130129 ..  130139 -  -5.4     -2.59   ATTGTCATATAATAG                 GACA TAG TGTC                 AGGAGACTATGACTG  48 4
  Nmul_A0123  129535 ..  129553 -  -5.2  -3.08327   ACCAAACCCCCAATA             CGAGGTAT CCG ACTCCTCG             AACTTGTAGCCGCAT  51 240
  Nmul_A0122  128342 ..  128358 -  -4.4  -3.92869   TTAGTTACTCAGAAA              CGGCTT GCATT AAACCG              AAGCAACCTAGTGGA  60 353
  Nmul_A0115  121719 ..  121732 -  -2.3  -4.32951   AAAGAAGACGTAAAA               CTAGG CGAC CCTGG                TAAGGCGGAGCGCTT  61 107
  Nmul_A0114  120288 ..  120302 - -11.4  -3.22314   TGTAAATTAAAACTA               CCCCAG TTT CTGGGG               ATGAGGTCAGGATAT  79 143
  Nmul_A0112 NONE
  Nmul_A0111  117491 ..  117505 -    -5  -3.80189   ATAGAGCAACGGAAA               GAACAA GGT TTGTCC               TCCGTAAAACTTTAC  61 185
  Nmul_A0106  112288 ..  112300 -  -3.3  -2.87132   GCGGGGCCTCATACA                GTCGG GCA CCGAT                ACTGTACTTGAGGAC  42 391
  Nmul_A0102  107743 ..  107765 -  -6.3  -3.61178   CTCAGGCATGCGAAA          CCTCGTAGCT GACG AGCC-CGAGG           CGCCTGGGCCCGAGC  57 352
  Nmul_A0099  105196 ..  105206 -  -5.4  -3.19192   GTCCAGTGAAGGCAA                 TACC GAA GGTA                 CTGAAGCAGGTAGGC  52 404
  Nmul_A0091   93694 ..   93728 -  -8.7  -2.76313   ACAACGCGAACAGCA    GGATCAGGACGTGACGT ATC ACGTCACG-C-TGCTCC    CTTCCGGCACGTCCA  62 137
  Nmul_A0090   92473 ..   92486 -  -6.7  -4.06904   TCATTCAAGCACAAA               TACCG CTGG CGGTA                CGGTCAGCATTCGAC  68 259
  Nmul_A0089   91284 ..   91298 -  -4.2  -3.54424   TGCTATGGGTTGAAA               CAGTCG GAT CGAATG               AACTTGTAAAAACTC  52 215
  Nmul_A0088 NONE
  Nmul_A0087 NONE
  Nmul_A0086 NONE
  Nmul_A0085 NONE
  Nmul_A0084 NONE
  Nmul_A0083   86869 ..   86882 -  -4.5  -2.61264   TTTCGGAGCGAGAAG               CGGTGC TGA GC-CCG               TATTGGTGCAGAGCC  46 95
  Nmul_A0082   85772 ..   85783 -  -2.2  -3.27951   TACCGGATGAGAATA                TCCG TGAG CAGA                 AAGGCAGGGAGGGAC  45 73
  Nmul_A0081   84840 ..   84851 -  -3.6  -2.72581   AAATAGATAAGGAAT                CGGC GCCG ACCG                 GGAATGCCCTGTTCG  42 79
  Nmul_A0080   84167 ..   84180 -  -2.4  -4.26076   TCATCGGCACGAAAA               TTCG CCGAGT CGAA                TTCAATCCACCGTAC  57 27
  Nmul_A0075   78991 ..   79014 - -12.5  -2.76442   ATCATGACGTAAGGA          TCGCCAGTG CTGATC CACTGGCGA           TATCCCTGTACATTA  80 80
  Nmul_A0073   77380 ..   77402 -  -6.2  -4.55887   GTGCAAAAATACAAA           CGGGCGGC AGAGAAA GCCACCCA           AGCTGCCTTTCACCA  75 331
  Nmul_A0071 NONE
  Nmul_A0070 NONE
  Nmul_A0069   74414 ..   74428 -  -5.6  -3.52909   GCAAATTATGAAACA               TCGGCC TTT GCCCGA               CCTGGCCGGGAATCC  55 473
  Nmul_A0065   71087 ..   71103 -  -6.5  -5.38497   ACTGAAATGAAAAAA              GCCGC ATGAATA GCGGC              TTTGAGGAAGTTATG  93 77
  Nmul_A0064 NONE
  Nmul_A0063   68891 ..   68901 -  -2.4  -3.75153   TCGGTTTAATTTAAA                 GCCG ATT CGGT                 TTTGATACGAGGACT  50 40
  Nmul_A0062   68202 ..   68215 -  -9.5  -6.09196   CGTAAAATAAAAAAA               CCGCC AAGA GGCGG                TTGTGTCCGCCTTTG 100 359
  Nmul_A0061 NONE
  Nmul_A0060 NONE
  Nmul_A0059   65257 ..   65267 -  -3.2  -5.08824   GCCGCATCTAAAAAA                 CCTC CTG GAAG                 GACCCGTGAATTCTG  75 287
  Nmul_A0058 NONE
  Nmul_A0057 NONE
  Nmul_A0056   62596 ..   62621 - -11.9  -5.38054   CTGGACAAACAAAAA         CCCCCTCATTT TTTA AGATGAGGGGG          TTACTTATACCTGGT 100 59
  Nmul_A0053 NONE
  Nmul_A0052 NONE
  Nmul_A0051   58786 ..   58805 -  -2.1  -3.74693   TGTTACGCGATGAAA            CCGGT TTTTTTCCTT ACCGG             TAGCACTTGAACACC  50 40
  Nmul_A0050   56518 ..   56529 -  -2.2  -3.85698   TGTCCGGGGGAGAAA                CAAG CTTG CTCG                 CCGTTCCTGTCACTC  52 35
  Nmul_A0049   55380 ..   55395 -    -4  -3.58533   GCAGAATGCTTGAAA              GCGCTCT TAA AGA-CGC              GTTTACCGATGCTGA  51 299
  Nmul_A0044   49134 ..   49150 -  -2.2  -3.62478   TAAGTAAGCTGGAAA              CTGCCT TGGTT ACGCAG              CTGCGTACGTCTGTT  50 18
  Nmul_A0040   43238 ..   43254 -  -4.3  -3.16475   TATGGAGATATTTAA              GCGAGGC ATC ACCTCGG              TGATTGCTCAAAGCG  48 91
  Nmul_A0039   41846 ..   41872 -  -9.3  -3.08133   CAGGGATTTATTGAA         GGCGCGCTGCG ATCAG CGCAGCGCGTG         CTGGTTGTGATAGAG  63 72
  Nmul_A0037 NONE
  Nmul_A0036   34890 ..   34904 -  -4.9  -5.75342   GCTCCTCAAAAAAAA               CGAGC CCGGT GCCCG               GCAGTTGAAATCGTA 100 351
  Nmul_A0031   32134 ..   32145 -  -4.4  -3.54424   CTGCATTCGTTGAAA                CTGA ATGT TCAG                 GAATAAAAGCTACTC  52 39
  Nmul_A0030   30458 ..   30476 -  -5.2  -4.54681   ATTAACGAAAAAGAA             GACGCG AGGATGG CGCGCC             TGTTCTGTTTTCTGT  73 396
  Nmul_A0028   29727 ..   29751 -  -2.8   -5.1287   GCCACATGCAAAAAA          CGGAAGCG CAGGTGAAT CGCTTCGG          ATTTGAGGACGCTCC  74 152
  Nmul_A0026   25742 ..   25765 -  -4.5  -3.61404   GGATTAATTATAGAA          GGGTAAGCA GCACTG TGCGCACCC           CTTTGCATTGTACTC  55 363
  Nmul_A0025   24645 ..   24657 -  -6.9  -3.14931   CTTACGCGGGAGGAA                GCACG GCT CGCGC                TGGGGGTGTTCCTGG  54 292
  Nmul_A0016   15886 ..   15913 -  -6.2   -3.5525   AGACAGCCTCCGAAA        TGGCCGCGGG GGCGATTG CACGCAGCCA         TGCCCAAGTGGCGGT  57 263
  Nmul_A0008 NONE
  Nmul_A0007    8462 ..    8478 -  -2.1  -3.16783   CAGTGAAGGCAAAAT              TGTCGCG TTA CGGGACG              TGGGGGCGCACGTCA  43 438
  Nmul_B2796 NONE
  Nmul_B2797 NONE
  Nmul_B2798    3045 ..    3066 +  -2.2  -3.00525   TCCAGGAAATGACAT           TGACCGTT AGCAGG AGCGGCCA            TGTCCTTTGCAAGCA  42 283
  Nmul_B2799 NONE
  Nmul_B2800    5546 ..    5560 +  -4.2  -3.94409   GGTGTACTTGTCGGC               TTGGGA TTT TCCCCA               TTTCTGGATCGTGTA  60 383
  Nmul_B2803 NONE
  Nmul_B2804    6922 ..    6933 +  -2.2  -3.06515   ATTTCTTAAGGGTGG                GGTG AACG TACC                 ATTTTAACAGTCGGC  42 40
  Nmul_B2805    7855 ..    7882 +   -15  -3.76402   TGATGCTTGAACATA        TCCATTGTGTCG TTTA CGACACGATGGA         TTTCATCGATACCCT  95 499
  Nmul_B2807   10426 ..   10446 +  -4.2  -4.25658   CTGATCTATAAGTTT            TAAATAAA CCAAA TTTATTTA            TTGTTTTACTCAGGT  62 435
  Nmul_B2810 NONE
  Nmul_B2811 NONE
  Nmul_B2812 NONE
  Nmul_B2809   15743 ..   15757 -  -2.8  -3.55563   ACCGCATCCTTGAAA               CAGG GAGGCGG CCTG               ATCTACATCGTCATG  49 75
  Nmul_B2808   10610 ..   10629 -  -3.5  -3.74224   CTCAAACCATCCAAA            CCCATAG TGTTCT CTAAGGG             CAATAGTATTTATTT  53 293
  Nmul_B2806    7189 ..    7207 -  -3.1  -3.17571   AATGCCTCAATCCAA             TGTCTCC CGCCT GGAGAAA             GGGTCTGACATGCTG  45 222
  Nmul_B2802 NONE
  Nmul_B2801    5190 ..    5204 -  -4.2   -4.8743   GGGAAAATAAATAAA               GCAGGA CTT TCCCAC               CGCGCCGCACGCTCT  74 109
  NmulC_2780    1646 ..    1664 +  -2.4  -3.39908   TAAAAAGCTCATCCT             GTCCAA TTCACCC TTGGGC             TCTATTTTCGAAGAA  45 78
  NmulC_2789   10770 ..   10785 +  -2.6  -4.47118   AATTACGTTCGTCCA              GCT-TCT TGA AGAAAGC              TTCTTTTTCGCTGTT  62 520
  NmulC_2792 NONE
  NmulC_2793 NONE
  NmulC_2794 NONE
  NmulC_2795   16329 ..   16340 -  -2.2  -3.84633   TAGCTTTAAAAAAAC                TCCC ATTT GAGA                 TGCGGGTATTGAAAT  52 408
  NmulC_2791 NONE
  NmulC_2790    9919 ..    9944 -  -5.5  -3.06183   CGGATTTCTATCGAA         CT-GCTCCAG AAAAAAA CTGGAGCCAG         CAGTCACGAACGGGC  50 387
  NmulC_2788 NONE
  NmulC_2787    7723 ..    7737 -  -2.1  -3.18155   ACAAAAACGTTAACA               GAACC TGGAT GATTC               TTAAAAGCTATTACT  43 36
  NmulC_2786 NONE
  NmulC_2785    4712 ..    4741 -  -6.4  -4.62203   CCTAAACAACCAAAA       TCACCCGTCGTG TATGAC CATGACTGGTGA        TGCGCTTTTCATGGT  77 392
  NmulC_2784 NONE
  NmulC_2783    3406 ..    3418 -  -4.1  -4.37092   AGTGGTTCGAGAAAA                TGGTA AAG CACCA                TATTTACGGTGACCT  65 83
  NmulC_2782 NONE
  NmulC_2781    1341 ..    1351 -    -4   -4.2408   GGAGAAAATTACAAA                 GATT GAA AATC                 TTATTGCCTTGATCC  64 327
  Nmul_D2813    1542 ..    1554 +  -4.8  -3.78234   GCCAGCGTCAAGTGC                CCGA CTGGC TCGG                TTGTTGGCTTTACCT  57 123
  Nmul_D2816    3319 ..    3341 +  -6.2  -2.59482   TCTAGCCGATAGATA           GCAGCTAGAT AAA AACTAGCAGC           TAGATTGGTAATTTG  51 336
  Nmul_D2817    4943 ..    4971 +  -9.6    -3.786   ATTTATCGACGCCCC       CT-GAAGGGGGCC AAAA GACCCCCTTCCAG        TTTCACCTTTTGTAC  76 309
  Nmul_D2819    8495 ..    8509 +  -3.6  -3.41693   TACTAGTGAAAGTTG               TTGAGA GGA TTTCAA               TTCATTGGTAGTAGC  49 467
  Nmul_D2820   10478 ..   10495 +  -4.2  -3.05384   TCAAGCCTTGAAGGT             TGCTTT GGGCCG AAAGCA              TTAACTCCACAGGCC  47 4
  Nmul_D2821   11668 ..   11679 +  -5.8  -2.80077   CCGTTTTGGAAGGCT                TCGC AAGC GCGA                 TACATTTTGTCCCGC  50 337
  Nmul_D2824 NONE
  Nmul_D2822   13720 ..   13747 +  -4.1  -3.09018   ACACGTACTGTGATA        CGCTAATAAGC GTATCG GCGGATTAGCG         GTTTTGCGATGGTCG  47 71
  Nmul_D2823   14103 ..   14131 + -13.2  -2.62735   CCAACTCAATAACGT        GCTACCGCTGCT GATCG GGTAGCGGTAGC        TGCTCTAGAACCTCT   0 42
  Nmul_D2827   11380 ..   11405 -  -8.9  -3.30159   TGAACTTTGCTAGAA         CGCCCCTGGCA CTAC TACCGGGGGCA          CATCACCTTAGCTTG  69 14
  Nmul_D2826    9432 ..    9447 -  -2.6  -5.24551   GCAAAGTAAGAAAAA              TGCATGT CCG ACA-GCA              AAATTTTCCATTTTA  77 83
  Nmul_D2825    7868 ..    7884 -  -5.1  -3.65425   GGCACACAGTGGAAA              GCGCT GCCGGAG AGCGC              ACGTGAAGCGATAGA  58 258
  Nmul_D2818    5515 ..    5561 - -10.9  -3.08934   CGACACACGCTAAGA CCAGGGGTGCAGGGAGG GTTTGACCGCAGG TCTCCCTGCACCCCTGC CCCGTGGCGAACGCG  74 285
  Nmul_D2815 NONE
  Nmul_D2814    1138 ..    1154 -  -6.5  -3.58801   AGAGAAGCTGCGAAA              CGAAGGC GCC GGCTTCG              AGAGCCTGTCGGATG  60 388
