# Supplementary material for: Rapid, accurate, computational discovery of Rho-independent transcription terminators illuminates their relationship to DNA uptake
Source: Genome Biol. 2007 Feb 21;8(2):R22. doi: 10.1186/gb-2007-8-2-r22 (PMC1852404; doi:10.1186/gb-2007-8-2-r22)
Supplement: Additional data file 4 — Best terminators found downstream of each of the genes of the 343 organisms studied. [file gb-2007-8-2-r22-S4.zip › Nocardia_farcinica_IFM10152.bag]

        dnaA    2007 ..    2032 + -20.5   -5.3236   GTCCTCCACACCCTC         GCACCGCCCCT GACC AGGGGCGGTGC          TTTTTTGTGCCTTGT 100 43
        dnaN    4050 ..    4063 +  -3.7  -3.13403   GCGTCGGTCGACGGG               GGCGC GGTA GCGCA                TGTTCGTCCGGGCGC  45 69
        recF    5405 ..    5418 +  -5.2  -3.74693   GATGGCCGGTGGGCT               CGCC CGGCCC GGCG                TTTGCTCGCGTCCGA  58 201
       nfa40    6271 ..    6281 +    -4  -3.61356   TAGCTAGTACTTGGT                 GTTA CGG TAAC                 TTTCGCCTCGCTCGT  51 51
       nfa50    7516 ..    7529 +  -3.1  -3.18118   TCTCGACCAGTCGGA               CCT-CG GGC CGCAGG               TGTGTTGTGCGATCG  43 216
        gyrB    9621 ..    9658 +   -17  -3.30124   TCCTCGACGTGTAGC   CGCCTGACGCGCCCGCG CGACT CGCGGGCGC-TCGGCCG   TTCTCGCACGTCAGC  87 27
        gyrA NONE
       nfa80   13902 ..   13933 + -21.7  -4.05446   GGCTCCACACCAGAA      CGCTCCCCACCTG CACATT CAGGTGGGGAGCG       TTTCTCATTCAAGGC 100 515
      nfa120 NONE
      nfa130 NONE
      nfa140 NONE
      nfa150 NONE
      nfa160 NONE
      nfa170 NONE
      nfa180 NONE
      nfa190 NONE
      nfa200 NONE
      nfa210 NONE
      nfa220 NONE
      nfa230 NONE
      nfa240 NONE
      nfa250   23886 ..   23907 +  -2.1  -2.52464   GCCCACTCGCCATCG           GCGACCTCG TCAC TGCGGTCGA            TCAGTTCGACGGCGA  37 137
      nfa260 NONE
      nfa270 NONE
      nfa280 NONE
      nfa290 NONE
      nfa300 NONE
      nfa310   26177 ..   26205 + -18.9  -5.15634   TCTTAGCCTGCGGAA        GGACTGCACCCCG AAT CGGGGTGTGGTCC        TTTTTTCGTGCCCTG 100 64
      nfa320 NONE
      nfa330   26715 ..   26746 +  -2.2  -2.78596   ATCCCACCACAGGAC      GTGTGACGGCGGC AGTGCTC GCCCACGTC-CAC      TGTGGTGACCCGATC  39 20
      nfa340 NONE
      nfa350 NONE
      nfa360 NONE
      nfa370   27852 ..   27872 +  -2.5  -4.56597   GTACCCCCGCTGCTT           C-GCGCTC AGAATC GGGCGCCG            TTTTTGACCCGAAAG  71 83
      nfa380 NONE
      nfa390 NONE
      nfa400   30389 ..   30410 +  -2.2  -3.21099   CTACATCCAGGCGCT           CGGGA-GGC GGTGA GCCATGCCG           TTCGTCGTCAACGAG  43 13
      nfa410 NONE
      nfa420 NONE
      nfa430 NONE
      nfa440 NONE
      nfa450 NONE
      nfa460 NONE
      nfa470 NONE
      nfa480   35570 ..   35585 +  -6.1  -3.14132   CATTCCAGATAGGAG              GTGCC CGAGAT GGCAC               TTGATCCCGACAACG  50 50
      nfa490 NONE
      nfa500   36566 ..   36590 +  -2.7  -2.78384   AACTCGTAACGCTGC          TGCACCTGCTC GAC GAGCACGAGGA          TCTCGTCGAGGCGGC  39 32
      nfa510 NONE
      nfa520 NONE
      nfa530 NONE
      nfa540 NONE
      nfa550 NONE
      nfa560 NONE
      nfa570 NONE
      nfa580 NONE
      nfa590 NONE
      nfa600 NONE
      nfa610 NONE
      nfa620 NONE
      nfa630   50551 ..   50581 + -18.3  -3.81951   ACCAGGCACACGCAA       ACGGCCCCACCTC TCGCC GAGGTGGGGCCGA       TTTCGTCGTATCCGG  95 40
      nfa680 NONE
      nfa690   53129 ..   53180 + -10.9  -2.70932   CCCTAGGCTCCACCA C-ACAGGGCTCGAACCCGCCGCCGA CCTG TCGGCCGAGG-TTCGGGCACTGTCG TCGTTCCGGACGCGG  59 219
      nfa700   54349 ..   54367 +    -3  -3.48026   ATTGTGCGTGCAGCG             GCGCCG CGAATTT CGGCGA             GTTTTTCGGTTTGGC  47 207
      nfa710 NONE
      nfa720 NONE
      nfa730 NONE
      nfa740 NONE
        pabA   59444 ..   59466 +  -3.3  -2.97188   GAGGTCGCCGCGCTG           GTGCCGC AGTGAGCGG GCGGCCC           TATGTCCTGCTGTCC  43 14
      nfa780   60695 ..   60730 + -17.6  -3.15544   CTCGATGACCGGCAT    GCGCTTGACGCGGTGG TTCT CCATCGCGTCGAGCAC     TTCCTCGACGTCGGC  78 147
      nfa880   74433 ..   74471 + -22.4  -3.34398   CCGGGACGTCGCGGC   CCTCGGGTCCGGCCGGTT TCC GACCGGCCGGACCCGTCG   TGTTTGACCGGGCGG 100 43
      nfa900   77518 ..   77564 +  -4.8  -3.40403   CGACCACCGAGACGA CCAGCACGCGGTGGCGCCGG GTCAGCA CCGGCAGCACCGGGAGCAGA TTCTGCTCCACCACG  51 516
        gltB NONE
        gltD   90708 ..   90738 + -24.1   -4.2828   CGTACCGAAACTCGG       GGCGCCCGTGGAC AACTC GTCCACGGGCGCC       TTTTCGTGCGTCCGC 100 48
      nfa980   91945 ..   91955 +  -8.2  -3.14211   ACCGGGCCGTCGCCG                 CGCG GAT CGCG                 TTCGTCGCGGAAGAT  53 101
        menG   98391 ..   98423 + -17.7  -3.20723   GCACCGAACAGCGTG      GCGCGGGCGGGCT CCGATCA GGCCCGCCCGTGC      TTGCGTTCGTAGGCC  85 290
     nfa1140 NONE
        htpG  107218 ..  107249 + -20.2  -4.34402   GCACCCGAAAAGCTC      GGCCCCCGTTCACT TTCC GGTGGACGGGGGCC       TTTTCGTGTCGCCCG 100 44
     nfa1160 NONE
     nfa1180  109921 ..  109958 + -28.6  -2.62184   CAGCATCGCTCGTCG   CGACGGCCGTCGCCGA TTCCCT TCGGCGACGGCCGTCG    TCGTGTCAGGCCGCC  95 54
     nfa1230 NONE
     nfa1240 NONE
     nfa1250  115831 ..  115886 +  -3.9  -2.60079   CACCAAGGCGCTGCT CGCGGCGGCCTGATCGGCGCGCCGGGCG CGT TGCG-GGTGTGGCCATC-GGCC-CCGTG TAGGTTGTGCGCTCG  40 13
     nfa1260  117028 ..  117060 + -29.3  -3.73072   GGTTTCACGATGCGA      CAGGCCCGGCTCGTC CTC GACGAGCCGGGCCTG      TTTGCTGCCGCGGTT 100 232
     nfa1320 NONE
     nfa1330 NONE
     nfa1340  123643 ..  123692 + -11.3  -3.75169   GAGTCGATGAGATCT TGGATCGCGGTCCGCAGCCGGGC CGTC GTGCCGCTGCTGATCGAGGTCCA TTTGGTGCCGTCGTC  74 150
        serS NONE
     nfa1410  130979 ..  130989 +  -8.2  -2.62263   TTCTCGCCCGGCGTC                 CGCG CAC CGCG                 TGATGTCCGGGGGCT  51 143
     nfa1420  132389 ..  132407 +  -4.4  -3.05463   CAGGCCGCCGTCGAC             GGGCGGTG AGT CAGCGCGC             TTCGATCGCCCACCT  43 17
     nfa1430  133503 ..  133525 +  -2.5  -2.81464   ACCCGGAGTGCGACA           AGACGGCCC GAGGA GGGCTGACA           TGTCGTGGCTGCTGC  39 122
     nfa1440 NONE
     nfa1460  135636 ..  135683 +    -7  -3.18264   GATCTCGGTGGAGGC CGAATCGTCGTGCGCC-TCGGC GAACCA GCCGTCGGCGTA-GGCGATGCG TTCGTCGGTCAGGCA  53 225
     nfa1490 NONE
     nfa1500  140112 ..  140128 +  -4.4  -3.78934   CCCGCAGCTCCCAGG              TGACCT GGTTG AGGTCG              TTGTTGTGGAACACG  59 513
     nfa1520 NONE
     nfa1530 NONE
     nfa1540  145411 ..  145430 +  -5.6  -3.35679   CGACCTCGCCGTGCA            CGGTGACG ATCT CGGTACCG             TTCTCGCTGCGCACC  53 337
     nfa1560 NONE
     nfa1570 NONE
     nfa1580 NONE
     nfa1590  148344 ..  148356 +  -9.1  -3.14132   CGCGGTGAACCGGCG                CAGCC GCA GGCTG                TTGCTCACCACGAAC  56 80
     nfa1700  162321 ..  162345 + -11.3  -2.83715   CCCGGCACCTGACCG          GGCGCCGCCAC CTC GTTGCGGCGCA          TCTCCTCCTGATAGG  60 290
     nfa1720 NONE
     nfa1730  166974 ..  167013 + -10.6  -2.74741   CCGCGTGGAGCGATC  CGCGCGGGCGCCGTCGC GCATCCG GCGTCGGCGCT-GCGCA  TACTTGGCGTGTCGT  56 60
     nfa1740 NONE
     nfa1750  168413 ..  168425 +  -5.5  -2.63596   TGCACCCTGCCCCGG                TCGGG ACT TCCGA                TACTCTGGGCTCCCG  42 126
         glf NONE
     nfa1770 NONE
     nfa1780 NONE
     nfa1790 NONE
     nfa1800  175227 ..  175240 +  -5.9  -4.09108   GGTCGCATCGCGGTA               GTGGC CTGC GCCGC                TTTATCTCGATTCGG  66 91
        fbpA  176674 ..  176700 + -22.3  -5.14965   ACGAGTCGAGGAGAA         CCGCCCGCGGC ACTTC GCCGCGGGCGG         TTTTTTCCTGCCCGT 100 263
        fbpB  178027 ..  178068 + -31.7  -3.02511   AGCGCACGCTGCCGT CGACGAACCGCCGGGCGCC CTCG GGCACCCGGCGGTTCGTCG  TGTTCGCGGAGTGCC 100 39
        fbpC  179475 ..  179518 +   -21  -4.12188   ACCCGCCGCGTAACA CCTTCGAGGCCGTCGCTTCC GCCC GGAAGCGACGGCCTCGCTCG TTTTCCCGGTCGTCG 100 48
     nfa1840 NONE
     nfa1850 NONE
     nfa1860  183170 ..  183213 +  -6.4  -3.53012   TGTAAAGTGCGCTGG TGATTCGCGACCGGCCCGTC GCAC GCCGGGGCCGTCGCGCCGCA TTTCCGCACAGCCAG  55 120
     nfa1870  184328 ..  184345 +  -4.1   -3.1247   CGGTCACCGCGCAGA             CC-GCAGG AAA TCTGCAGG             TTGACTCTGCGACAT  45 93
     nfa1880  186400 ..  186436 + -20.1  -3.53012   TGAACGGCCGGTCGA    CGGCGCCCGGCGCGGAT ATC GTCCACGCCGGGTGTCG    TTTCGCGGCGCGCCC 100 57
     nfa1890 NONE
     nfa1900  193732 ..  193751 + -11.4  -3.35679   TGTACTTGTCGTTCT            TGAGGCCG TTGG CGGCCTCG             TTCTGAATGGGGGCC  67 522
     nfa1920  197396 ..  197431 + -30.6  -3.73647   CCCGCACATGAGGAA    GGGCCGTGGTCGCGGA GTGT TCCGCGACCACGGCCC     TTGTTCGTACGTCCG 100 41
     nfa1980  208331 ..  208353 +    -9  -3.35679   CCTTGACGCCGAAGT           AGTCCCCGCC CTT GGCGCGGACG           TTGTCGGTACCCCAG  61 120
     nfa2020  212921 ..  212937 +  -2.2  -3.36452   CTATCGCGGGGTGCG             CGGG-GG TGTG CCGTCCG              TTCGTGTTGCGAACT  45 52
     nfa2030  213986 ..  214033 +  -7.8   -3.1505   CATGGCCGCCTCGTA GACCG-CGCG-GCCCTT-GTCCG TCATC CGGACGAAGATCGCGCGCCGGTC TTCCTCGCACATGCT  53 95
     nfa2050  216366 ..  216387 +  -7.9  -3.31144   GTTCACCTGCCGCAG           GTCCATCGG CCGA CCGGTGGCC            TTCTCGAACTCCGAG  56 506
     nfa2080  218593 ..  218631 + -24.1  -3.86897   TCGGTCGGACGAGTC  GAG-GAACCTCGTCCCGG GACG CCGGGACGAGGTTCGCTC   TTTCTCCGGGGTGCG 100 46
        rfbB  221323 ..  221349 +  -2.8   -3.2048   GCCGAGGAAGCGGAA         CGGATCGCCGAG GAT CTCGCCCAGCTG         TTCGTCGGGTTTCAC  45 518
     nfa2130  224224 ..  224250 +  -8.6  -3.29947   GGCCGAGGCCACCGG         TCGCTGACGGGC AGA GCCCATCATCGG         TTGATATCCTCGCTG  59 19
     nfa2140  226503 ..  226519 +  -4.3  -3.74526   GCGGCCACAGCGAGT              TGACGCC GAT GCCGTCG              TTCTTCAGTTCCTCG  59 286
     nfa2210  233845 ..  233857 +  -3.3  -3.21924   ACGTTGCGCCCGAGG                TAGGC CGC GCCCA                TGTTGTCGAGGATGA  47 372
     nfa2230  235807 ..  235838 +  -9.4  -4.13767   CCACGCCGCACTGAC      CGGCG-CGTACCAGA GGG TCTGGTTCGACCCCG      TTTTAGAATCGCGGC  75 27
     nfa2240 NONE
     nfa2250 NONE
     nfa2260  238552 ..  238582 +  -2.4  -3.64703   CCCGGGACTACCGAT      CCGTTCGGCAACG CGTGCT CGC-GCCGGCCGG       TTTCCGTCGCCCCGA  52 178
       hisC2 NONE
     nfa2350  246344 ..  246370 +  -5.6  -3.72695   CGGCGCGCAGGCTGT         CGCGGGCGGCGC CGA GCACGGTCAGCG         TTTCCTCCAGCACGT  61 223
     nfa2370 NONE
     nfa2380  248344 ..  248373 + -20.1  -4.96848   CCGCCACCGCCACGA       GCCCCCTACCTGT TTCG GCAGGTAGGGGGC        TTTTTCTATGCCGGG 100 166
     nfa2400  250057 ..  250074 +  -4.9   -3.3854   CATCCCTGCATGATT             GCA-CATC AAA GATGATGC             TTGTAGGTCATGCTT  49 28
     nfa2410 NONE
     nfa2420 NONE
     nfa2430 NONE
     nfa2440 NONE
     nfa2450 NONE
     nfa2460 NONE
     nfa2470 NONE
     nfa2480 NONE
     nfa2490 NONE
     nfa2500  254972 ..  254993 +  -9.4  -3.14693   CCGGTGAGCGCCCCT           GGGGTGGG ACATGG CTCACCCC            TCTCTTCCTGGTGGG  56 34
     nfa2510  255233 ..  255243 +  -2.4  -3.19463   GTGTGCAGCCGCTCA                 AGGC CGG GCCA                 TTGCTAGATGATGCG  43 4
     nfa2520  256107 ..  256160 +  -5.3  -2.79915   CCCAACTGCACAGTT G-GGCCAGTGGGGCCAC---CGGGCCA TGCA TGGCCCGACTGTGGCCCGACCGTCCGC TCTGCTGCACTCCGT  44 253
     nfa2540  256916 ..  256936 +  -5.4  -4.56597   GTACCCCCGCTGCTT           C-GCGCTCA GAAT TGGGCGCCG            TTTTTGAACCGGAAG  75 94
     nfa2550  258678 ..  258702 + -12.9  -2.60075   CGTCTCCGGTGAAGA          ACTCAGGTCCT TCA AGGACCTGAGA          GTTCCTTCGGGGAAC  62 503
     nfa2610 NONE
     nfa2620 NONE
     nfa2630 NONE
     nfa2640 NONE
         tgt  274471 ..  274482 +  -2.2  -4.45945   GAACCGATCAGCCGG                GC-CC ACA GGTGC                TTTTCCTTGGTCCGT  70 285
     nfa2670  275600 ..  275625 + -21.9  -3.80573   CGCAGACGCGGAAAA         GGGGCGCTCCC GAGC GGGAGCGCCCC          TTTCGTCATCCTGGG 100 47
     nfa2710  280069 ..  280080 +  -7.2  -2.97925   CCTCCGGCCGCTGAC                CCGC TCAG GCGG                 TGTCTGATGTCGCCT  52 73
     nfa2730  281905 ..  281939 + -12.7  -3.13403   CTCCGAGACGGAAAA     GGCCCGGTCCAGCGC ATACC GCACCGAACCGGGCC     TCTTCGTGGCGGAGG  68 42
     nfa2740  284040 ..  284056 +  -5.7  -3.05384   AACTCCAGCTGCGAC              CCGGTGC GCA GCGGCGG              TTCGCTCACCCAGCG  48 323
     nfa2770  286429 ..  286440 +  -2.2  -3.05384   GACGCAGAACTCGTT                G-CCC TCC GGGTC                TTGCATGACCCACCA  41 255
     nfa2790  287512 ..  287532 + -10.4  -2.54523   CGCAGGCGAAGGCCG           CCGC-GGGC TGAA GCCCGGCGG            TGCGTTGAAATCTCG  55 15
     nfa2800  288357 ..  288403 + -32.4  -2.87683   CCAAGTAGCCAGCGG TGAACCGGCCCCGCTCAACGCG TTT CGCGTCGGGCGGGGCCGGTTCG TGTGTCCAGGGCTGT 100 33
     nfa2810  289964 ..  290002 + -11.2  -2.64616   ATGCGGCGGCTCGCG GTCGACTGAGC-CG-GGCG GGCC CGCCGCGTGCTCAGT-GAC  TCGTCTCGCTGAAGA  59 17
     nfa2830  292877 ..  292902 +  -4.5  -2.63301   TGAACCACCGGCTCC         CCCCGGGGCAC GTCG GTGCCCGGCAG          TAGTCTCGGGCTGTG  42 38
     nfa2840  295498 ..  295524 +  -3.5  -2.79796   TCTATGGTATGCCCA         GACGCGCGGGC GGCCA GAGCGAGCGTC         TATCGTGGCGTGCCG  40 131
        fadA NONE
        fadB  299076 ..  299106 + -20.5  -3.15999   GCGCCGGTAGGCACA       GAGCCCGTCACCG TGTTC CGGTGGCGGGCTC       TTCGCTGTCTCCGGC  90 47
     nfa2870  302856 ..  302873 +  -9.1  -3.65351   CCACTTCCTCGACGA             GGTGCTC GGCT GAGCGCC              TTTCGCTAGGGCTGC  63 13
     nfa2900  306275 ..  306293 + -13.1  -3.01924   CGCGAACTGGGCTGA             GCCGCCG ACCCG CGGCGGC             TATTCGGCGGCGATG  66 26
     nfa2940  308562 ..  308575 +  -9.5  -3.85698   GGCGGCGGTTCGATG               CCGGG CCTG CCCGG                TTTCTGAGCGAGGAC  73 5
        recR  309247 ..  309283 +  -3.6  -3.32844   CGCACCGTAGGCGGG   CGCCGCACCGTG-GGCGG GCG CTGTGACGTGG-GCGGCG   TTGTGCCGTGGGCGG  47 66
     nfa3060  321620 ..  321634 +  -5.6  -2.73875   GCCTCGCTGAACGCC               TCCGAC ACC GCCGGA               TCCTGTTCGGACGCC  45 522
     nfa3090 NONE
     nfa3100  327659 ..  327674 +    -6  -3.01712   GAGGGAGGTGGCCTG              GTGCGC AGAC GCGCCC               TGTTCAAGGCGGCGG  48 117
     nfa3110  329304 ..  329315 +  -7.2  -3.03124   TTCCCCAAAGTGGTT                CGGG CGGG CCCG                 TGTTCGCCCGTCGCC  52 51
     nfa3120  330654 ..  330667 +  -3.7  -3.23979   TCTGGATCTGGCGCT               GTCCG TCGG CGGTC                TTCAGTTCGTGTTCG  47 439
     nfa3160  333968 ..  333985 +  -9.1  -2.62396   GAGGTAGCCGCCGGT             CCGG-CGG GCC CCGGCCGG             TAGTCTGGGGAGCTG  51 523
     nfa3180 NONE
     nfa3190  336352 ..  336388 + -20.9  -3.24365   GAGCGGACGAACCTC    CCCAGCACCGGCCGG AACCGAC CCGGCCGGTGCTGCG    TCTTGTCCGGTGTAG  93 39
     nfa3200 NONE
     nfa3210  337001 ..  337022 +  -8.7  -3.05844   CCGCCGGAAAATGGG           GTCG-CCGCT GGG AGCGGGCGGC           TGTTAGCCTGCGGCG  55 43
     nfa3220  338105 ..  338121 +  -5.7  -3.31144   GCCCGACCCCGAACA              CGGCCAG CAG CAGGCTG              TTGTCGACGTACCGG  51 178
     nfa3250  341240 ..  341276 +   -31  -4.41353   TGACCCCCGACGCAC    GAGCCGGGCGGGTGCG GAACA CGCACCCGCCCGGCTC    TTTTCGTCTGTCTCG 100 38
     nfa3270  342822 ..  342833 +  -5.8  -3.31144   GACCGACGCTGGTCA                GTGC CCCC GCAC                 TTCTCGACCTCACGA  52 58
     nfa3320  345166 ..  345187 +  -2.3  -2.58544   GTTGGCCAGCCGGTA           C-CGTACTTG ATG TGAGTACGCG           GTTCTACAAGTCGAG  38 16
     nfa3330  345952 ..  345968 +  -4.3  -3.96148   CAGGTGCGCCGGTAA              CGGCCTG CCA TAGGGCG              TTTGTCGTCAGAGCA  61 453
     nfa3350  346860 ..  346888 + -20.4  -3.41125   CTGGGCGAACAAGAA        GGCCCTGACCAG GTGGA CTGGTCAGGGCC        TTCTCGGTGTCTCAA 100 84
     nfa3380  349638 ..  349665 + -11.2  -3.01712   GCCTCTAGTGCTGGC        TACCGCGGCCAC CACG GTGGCAGCGGGA         TGTTCGGCAGCGGCG  62 33
     nfa3400  352726 ..  352759 + -15.3  -4.11216   CAGGACCGACAACCA     GCGAACTGAGCCCGC GATC GCGGGCTCAGTTCCA      TTTTCGGGGTAAGGC  95 51
     nfa3430 NONE
     nfa3440 NONE
     nfa3450  356773 ..  356796 +  -8.8  -3.18264   CTCCTGGGTCAGGTC          GTGGGTGACCC GCA GGG-CGCCCGC          TTCCTGGGTGCCGAA  56 249
     nfa3470 NONE
     nfa3480 NONE
     nfa3490  359383 ..  359425 +  -6.9  -3.53012   GCGGGGCCGACGATC CG-GC-GGCGAGACGACACCG CGG CGGTGGCGTCGCACCCGTGCG TTTGCGCAGGCCGGG  55 145
     nfa3500 NONE
     nfa3510  361706 ..  361730 + -12.2  -2.53263   CTCGTCCCCGCCCAC         TGC-GCGCCGA CCCG TCGGCGCAGCA          TCCGTTCCACCTCGA  57 372
     nfa3560  367347 ..  367363 +  -4.3  -3.69069   CGTGCTGGGAAAGGT              GGTCGGG AGA CGTGACC              TTCTCTTCCGGTTCC  55 281
     nfa3580 NONE
     nfa3590  371012 ..  371026 +  -2.1  -3.05816   GGCTGGCCGAACTCT              TCG-CC GAAC GGTCGA               TTCGATGAGCGGTGC  41 3
     nfa3600  371804 ..  371818 +  -2.1  -3.24708   CGCGATCACCCGAAA              GG-CAC TGGT GTGACC               TATGTTTCAGCCCTC  43 13
     nfa3610  372410 ..  372420 +  -2.4  -2.62184   GGCCGGGCGCGTACT                 GGAC GGG GGCC                 TGCTGTGACGGGCGG  38 7
     nfa3620  374834 ..  374890 +    -7  -3.09015   GCGGCAGGTTACTCA GCGGCGCGGCCCCCGGTGCTCGTGCGG CTCA TCGCATGGGCTCCGGTCGC-GTGGCGG TTCGGTGGCTGTCCG  52 185
     nfa3630 NONE
     nfa3640  376500 ..  376531 +  -7.3  -3.29461   GGTCGAGTGCGCCGA      GGACGGC-CCGT AGCAGCCGG GCGGCGCCGTCC      TTGTCCAGCGGGTTG  53 377
     nfa3660  379497 ..  379536 + -18.1  -2.87931   GCACGCCCGATTCCA GCTTCGTCCCTCATCACCG GCAT CGG-GATGAGGGACGA-GC  TGTATCCGGGGTAGG  80 41
        topA NONE
     nfa3680  384022 ..  384035 +  -2.3  -4.11216   CATCGCCGCCCAGTC               CGGCT GACC ACCCG                TTTTCGCGATCCGGC  61 19
     nfa3710 NONE
     nfa3720 NONE
     nfa3730 NONE
     nfa3740  388510 ..  388535 + -16.1  -3.72576   CGGACGCGGCGGCGC         AGGCCCCGGCT CCTC AGCCGGGGCCG          TTTCCTCACACCGCG  90 50
     nfa3760  390384 ..  390400 +  -5.1  -3.05384   GCGCGGACCGGGCAC              TCTGTCG ATA TGACGGA              TTCACTGAAGAAACG  46 64
     nfa3770  390838 ..  390868 +  -8.8  -3.29144   GTCGCCGAGTTCGAT       GCGCAACGCGTGCA GGG TGAGCGCGCCGCGC       TTGTAGACCCGGTCG  56 282
     nfa3810  398491 ..  398508 +  -9.1  -2.82516   AGAGCAGCGGTGCCG             CCGACGG ACTC TCGTCGG              TGTCGTCGTGGACGC  54 146
       echA1  400138 ..  400173 + -13.2  -4.08216   GAACACCGCCAGGGT    GCCCGGTATCGCCACC TAGG GGTGGCTGTGCAGGGC     TTTTCCGAACCATAC  90 139
     nfa3840  400519 ..  400546 + -18.4  -3.59262   CACCGCGACGAGAAA        GGGACGCCCGGC ATCG GCCGGACGTCCC         TTTCGCCGTGTGCGG  95 55
     nfa3860  402675 ..  402685 +  -4.6  -2.73468   GCGCAACTGTGGATG                 CTCG TGA CGGG                 TGGTTGACCATGTTC  43 19
     nfa3870 NONE
     nfa3880 NONE
         hpt  405498 ..  405512 +  -2.1  -3.05384   CGCCACCCGGGCCAG              CGCCGA CAGG TCG-CG               TTCGATCGCCCGGAA  43 130
     nfa3940  415306 ..  415318 +  -6.9  -3.29511   GGTCGCGGCCGCGAT                GGTCG CCA CGGCC                TTGTCCACCGCTGCC  53 126
     nfa3960 NONE
        ftsH  420138 ..  420148 +  -2.4  -3.59738   CGGTGCCGAACGATT                 GCCG GCG CGGA                 TTTGGAGGTGTCCTC  50 69
        folE NONE
        folP NONE
     nfa4010 NONE
        folK NONE
     nfa4030 NONE
     nfa4040  424946 ..  424964 +  -3.1  -2.78596   CCCGGCCCCGTAGCC             TCGGC GAACGGCGG GCCGA             TATCCTCGACCCGTA  39 77
     nfa4050 NONE
        panC NONE
        panD NONE
     nfa4080  428309 ..  428326 + -11.3  -2.53995   GTCGAGGCTGATCCG             GCCTCGA CCGT TCGAGGC              TGACTTCGAGTCCCT  58 146
     nfa4090 NONE
     nfa4100 NONE
        lysS  431021 ..  431041 +    -6  -3.08438   ATTGTGCGTCCGGTC            GCTCGCTG ACCGG CCGCGGGC            TGTTCCGGTCTCGTC  48 17
     nfa4120  431516 ..  431559 +   -14  -3.96892   CTAGTTCCGATTTTC GA--CTGCCGCCCGGGCG AATCGTGCGA CGCCCGGGCGGCAGCATC TTTGTGATAGGACTT  90 37
     nfa4130  432332 ..  432342 +  -2.4  -2.52635   TGCCGATCATGCCGT                 AGCG GGG CGCC                 CTTCGTGGTGACGCT  37 45
     nfa4140  433107 ..  433142 + -26.2  -3.28712   GTACGACTGGCACGA    CCCCGGCCGGCGGG AACAAACC CCCGCCGGCCGGGG     TTGTAGGCGGGCAGG 100 71
     nfa4150  436026 ..  436064 + -22.5  -3.16742   AGTAATCGCCCCGAA  C-CCCGAGGCCCGCTCCC CCCT GGGAGCGGGCCTCGGCCG   TTCGTGGCCGTTCGC 100 36
     nfa4200 NONE
     nfa4210  440661 ..  440679 +  -5.9  -3.39327   CTCCGGTGCGCGCGC             CTCGGCG GGGAG CGGCGAG             TTGTCCGTCTCCAAC  52 134
     nfa4230  442682 ..  442707 +  -5.9  -2.55544   GACGGGACCGGGGAA         CGGGCGCGCGG AACG CGGCGCGCGGG          TAGGTTCGATCGTGC  45 39
     nfa4240  443267 ..  443310 + -31.2  -2.79796   GAAGAACGGTGCCGA CGAGAAAGGGCGGTGCGGTC CGGG GACCGCACCGCCCTTTCCCG TGTCGTGCGCTCAGG 100 94
     nfa4280  445792 ..  445803 +  -2.2  -3.35679   CGCGCCTGCCGATCG                GTGC CCTC GTAC                 TTCTGCGTGCGCCGC  47 229
     nfa4300 NONE
     nfa4310  448389 ..  448402 +  -5.9  -2.70932   TGCCACCGACGGTGG               CGGCG TACA CGTCG                TGCTTGCCGAGGAAC  45 371
     nfa4350 NONE
        ispD NONE
        ispF  452270 ..  452299 + -13.6  -3.05384   TCGCCACCGCGCTGC       TGCGGCCGCGCGT ATAGC AC-CGCGGCCGCG       TTCCGTCGAGCCGCG  69 9
        cysS NONE
     nfa4390 NONE
     nfa4400  455559 ..  455617 +  -4.4  -3.07816   CGTTGGCCATGCCGG CCAGGCGCGGCAGCGTCCAGTGCGCGTAG CCGT CGGCGAGCAC-G-CCGCGG-CGCACCTGG TTGAGTCCGTACACC  46 452
       fadE2 NONE
       fadE3 NONE
       fadE4 NONE
     nfa4510 NONE
     nfa4520 NONE
     nfa4530  470857 ..  470901 +  -9.9  -3.20382   GTCGCCCGCGCTACC GTGGCGG-CGGTCCCCGCGC GAAGGA GTCCGATGACCGTCCGCCAC TTCGTCGATGTGCAC  60 41
     nfa4540  471549 ..  471575 +  -5.7  -3.12351   CCGCTCCACCGCGAA        CAGCCCG-GCGG CCAG CCGCTCGCGCAG         TTCGGTATCCGCGCC  48 232
     nfa4560  472931 ..  472942 +  -2.2  -2.94099   GATTTCACAGCCGGC                G-GCC CGC GGCAC                TGTGTGATCAGCACC  40 7
     nfa4570 NONE
     nfa4580 NONE
     nfa4590 NONE
     nfa4600 NONE
     nfa4610  477402 ..  477429 +  -6.2  -2.62184   GCGATCGTCAATTCG        CCCGCGCCTCG CCAGATC CG-GGCGCGGA        TGGTCTCGCCGGGGA  44 191
     nfa4640 NONE
     nfa4650  482639 ..  482649 +  -3.2  -2.62184   CGTCTGCAATTCACC                 TAGG AGG CCTG                 TCGTGTCCAACGGGA  40 23
     nfa4660 NONE
     nfa4670  484653 ..  484697 + -25.7  -2.90075   GATATGTCGACCGTG CGCCACGACCCGGGTCGTCCG TTG CGGGCGGCCCGGGTCGTCGCA TGTGGTTGGCGCCGG 100 67
     nfa4680  485960 ..  485976 +  -3.5  -4.15565   GCGCACGGTGACCAA              CCCGGCG TCG CGCAGCG              TTTTCAGGTGCTGGG  65 323
     nfa4750 NONE
     nfa4760  492261 ..  492294 +  -5.9  -2.89564   AATCTGTCCGGCTAC     TGGTCCCG-GCGCGTC ACC GGCGAGCACCGGATCA     TCTATGCCATCGAGG  47 80
       fadE8 NONE
     nfa4850 NONE
     nfa4855 NONE
     nfa4860 NONE
     nfa4870  504149 ..  504164 +    -9  -3.55447   GTCAACCGGCTGGCA              CCAAGC AAAT GCTTGG               TTGTATCATGGCTCG  63 98
     nfa4880 NONE
       fadA2  506186 ..  506205 +  -5.6  -3.35813   TGTACCGCACAGTGC            CGGGCGCG GTGG TGTGTCCG             TTGGTTGCCGTGAAG  53 202
     nfa4920  507929 ..  507971 + -22.3  -3.74693   GATCTAGAAGCAACG GTGGAACGGCCTCGCCTCAGT TGG AC-GAGGCGAGG-CGTTCCAC TTTCATCGGGTAACG 100 267
     nfa4950 NONE
     nfa4960  511697 ..  511718 +  -4.3  -3.64755   CAGGCCCTGGACTCG           GC-GGCGGGC TTG GCTGGCCAGC           TTCTTCGCGGTCTGT  56 522
     nfa4980 NONE
     nfa4990 NONE
     nfa5000  514686 ..  514714 + -12.4  -3.01924   TGGCGACGGGCCGCT       CGGCCGTGACGGC CCGT GCCGCCA-GGCCG        TATTCCCGCCGAATC  66 52
     nfa5010  516113 ..  516137 + -17.1  -2.92246   GCGCGCCACGAACCC          CGCCGGGTGAG GAC CCCACCCGGCG          TGTGCTTGCGATTGA  80 48
     nfa5030  518225 ..  518241 +  -2.1  -3.76482   CCTCCGCCTCCACCA              CGGTGGC GAT GTCGCAG              TTGTTGGTCATGTAC  55 347
     nfa5050  520011 ..  520021 +  -2.4  -2.91924   ACAGATACCCGCGCC                 GGCG TAT CGCG                 ATTTCTGCGGCGTGC  40 331
     nfa5110 NONE
     nfa5120  527929 ..  527941 +  -2.6  -3.15579   TACAGAGGGGAAGGC                TGGC GCATG GCCG                TTGGTCGCACGTTCC  43 148
     nfa5130 NONE
     nfa5140 NONE
     nfa5150  530918 ..  530939 + -12.3  -2.94099   GGTGACGAACCGGAG           GCGACTGTC CGGA GGCAGTCGC            TGTGTGGTCACCCGA  64 36
     nfa5180  534636 ..  534668 + -13.3  -2.91264   TGCCGTTCGGGGGCC      CTTGCCGTGCCGCCC GAG GGGAGGGGCGGCGAG      TCTCTCACTGCGCCG  68 79
     nfa5240 NONE
     nfa5250  542029 ..  542080 + -28.8  -3.07816   GACGAAAGGCAGTCC CCGC-CGAGCCGGTCTCCGGAGCGC CCC GCGCTCAGGAGGCCGGCTCGCGCAG TTCCATGGGTAGGCC 100 39
     nfa5270  543664 ..  543704 + -10.2  -3.69434   CGTGAGCAGCCAGCA CGGCACGGCCCCCGACCGC GAAA GCGC-CGGGGGCCGAGGCA  TTTCCGATTCGTTCA  71 36
     nfa5290 NONE
     nfa5300  547136 ..  547180 + -20.6  -2.87132   CTGACCCCCGGCCCA CACGAGACGGCCCCCGCCGG TTGTT CCGGTGGGGGCCGAGCCGTG TGTGTGGGCGGAGCC  84 37
     nfa5330  549895 ..  549913 +    -3  -3.48276   GCCGCGCTCAAACTT             CTGTGAGC GAT GCTTGCCG             TTCTGTAGGAACACG  47 20
        fabG  550949 ..  550984 +  -7.5  -3.53091   GCCGTCGGGCAGGCG   CG-CGG-CGCCCGCTTC CGCG GGTGTGGGCGGCCGACG    TTTCCGGCCGCAACT  58 124
      yrbE1A NONE
      yrbE1B NONE
       mce1A NONE
       mce1B NONE
       mce1C NONE
       mce1D NONE
       mce1E NONE
       mce1F NONE
     nfa5430 NONE
     nfa5440  561952 ..  561976 + -12.7  -3.29144   GGGGCCGGCCGGGTC          CGCCGCCGCGG CCA CCGCGCGGGCG          TTGTGCACCGCGTCG  68 468
     nfa5490  566721 ..  566731 +  -4.6  -2.56914   CGAGGTAACCACCTA                 CGCG TAA CGTG                 TCCCTTGCTAGGGTC  42 86
     nfa5500  567290 ..  567325 + -20.6  -3.54307   AGGGGGCTCTCTCCA    GAAAATGGCTCCGACC CGAG GGTCGGAGCCATTTCC     TTTCCCAGGGGTGTT 100 214
     nfa5510 NONE
     nfa5520  568824 ..  568834 +  -6.8  -3.37245   AATGCCCGAGATCCC                 GCAG GGC CTGC                 TTGATCTTGGCCTGG  55 11
        purD  571431 ..  571441 +  -2.4  -3.30124   CGATCGGGCCCGCCA                 CGTC GAT GCCG                 TTGTGGAAGGTGCCC  45 331
     nfa5570  573365 ..  573394 +    -2  -4.81359   CCGGCACCCGTCCGG       GCCGGATGAGGT AAAACA ACCTCGGCTGGG        TTTTCTCTTTCGATT  79 70
     nfa5580 NONE
        purB NONE
     nfa5600  576146 ..  576158 +  -3.3  -3.72576   GTCGTCCTGAGCCGC                ACGGA CCT TCCGG                TTTGCTGGCGAAACG  55 31
     nfa5610 NONE
     nfa5630 NONE
     nfa5640 NONE
     nfa5650  583174 ..  583210 + -28.8  -3.86202   GCCGGGCTTGCGACC    CCGCCCCGCTCCGGTG TCCCC CGCCGGAGCGGGGCGG    TTTCGTCTGGTCGCA 100 349
     nfa5670 NONE
        purQ  585332 ..  585351 +  -8.5  -2.85351   CTGATTGCCGCGGAA            TCCCCGG GTTCCG CCGGGGG             TCTGGTATCGGACGC  51 368
     nfa5700  586894 ..  586919 +  -8.2  -3.40403   TCACGAATAGCGCGC         TGCGGCGGTG CGATCA CGCCCCCGCA          TTCTCGTCCGCACAA  61 117
     nfa5710  588687 ..  588708 +  -2.2  -3.05596   CGGCGTTCACCAGCA           GCGCGGCGA CGGAC TGGCC-CGC           TTCGATCAGCCGGTG  43 336
        purL  592244 ..  592265 +  -9.3  -2.87132   GCCTGAGCGAGCGGC           GGCCGCCGC CCCC GCAGTGGCC            TCTCTCACAGCGGAC  53 35
     nfa5740 NONE
     nfa5750  594828 ..  594880 +  -2.7  -3.68351   GCCGCGCGCAGTCGC GCGGT-GAGATCGCGCGCCTGC-TCG ACCA CGTCGTAGGTGAGC-ATCGCTACCGC TTTCCGTCATGAACC  53 103
     nfa5760 NONE
     nfa5770 NONE
        purF  599076 ..  599117 +  -4.5  -3.63968   ATGCGTGCCCGAGAT CCGGTTCGG-GTA-GCGTG AGCAGG CATGTATCCGCCGAACCGG TTTGGAGCTTTCCCC  54 56
        purM  600235 ..  600263 + -11.6  -2.78712   TCCGTTCCCGGCCGG        TCGGGGCCTGCC GCCGG GGCATGCCCCGC        TGATTCGATTCCCGA  59 47
     nfa5840  605345 ..  605355 +  -6.8  -3.86252   CTCCTAGGGAAAGGT                 CTCC GCC GGAG                 TTATCTTTACTACGA  63 168
     nfa5850 NONE
     nfa5860 NONE
     nfa5870  609766 ..  609778 +  -6.9  -2.52896   GCGGTCGGTGGAATC                CGGCG GTG CGTCG                TGAATTCGACGGTGG  44 10
     nfa5880  611464 ..  611496 +  -2.6  -2.71364   CCGACCTCCTGACGG     CCGACTACCTTCGTG CGTA CACGA-GGAAGGAGG      TGGTTCGAAGAATGG  39 29
     nfa5890  611770 ..  611790 +  -6.7  -3.15663   GTGATCCCTCCTGCG            GGCGGCTAC ACC GTCGACGCC            TTCCTGAAGCTGCGT  50 64
     nfa5900  612184 ..  612200 +  -4.4  -3.63515   CGCGGTTCCAGGGGG             C-CGTCG GCGA CGACGCG              TTCTTCGACGTAGGC  56 93
     nfa5980 NONE
     nfa5990  618314 ..  618331 +  -4.1  -2.64155   CGGGCGTGTCGGACG             CGATTCC CGGA GGAATAG              TGAATTTCAAGCGCA  40 274
        pstS  619421 ..  619435 +  -2.7  -2.78384   AGACCCGGCTGACCA               CGGCG ATCAA CGCCA               TCTCCTGAGCCAGCC  39 3
        pstC NONE
        pstA NONE
        pstB  622215 ..  622255 + -31.3  -3.56643   CTGATCGACCCCGGA  TACCGGAAAGGCCCGCGCG AAT CGCGCGGGCCTTTCCGGTC  TTTCGGCGCTCTGCC 100 37
     nfa6070  627735 ..  627774 + -26.6  -3.01712   CAAGTGACCCGACAC  G-ACAGCGCCGCCGCCGAG CGA TTCGGCGGCGGCGCTGTGC  TGTTCGGGAACGACG 100 34
     nfa6100  631920 ..  631941 + -12.3  -5.27779   CCTGGCCACCGAGAA           GACCACCTG GTGA CGGGTGGTC            TTTTTTCGTCTTGCG 100 451
     nfa6110 NONE
     nfa6120  633288 ..  633320 + -16.9  -3.14132   GCCACGTCGTCGGTC      CGCCCGACCGCGCCC CGC GGGTCCGGTCGGGCA      TTCCTCGGCGGAGGA  80 220
     nfa6130 NONE
     nfa6140 NONE
     nfa6150  635361 ..  635379 +  -4.5  -3.39449   CACCGGTGCGGCGGC             GTCGTCG CAGGT CGGTGAC             TTGATCTTGGTCCGG  52 73
     nfa6160  636580 ..  636602 +    -9  -3.09516   AACGTGTCCACCACC           GGGGCCAGTG CCG CCCTGGCCCG           TTCGGTGCTGGAGCG  56 355
     nfa6190  641658 ..  641668 +  -2.4  -3.59979   GGCGAAACCACAACG                 GGCG GCG CACC                 TTTCCGGTGCGCCGC  50 59
     nfa6210  644343 ..  644357 +  -4.9  -2.65815   CGCGGTGTCACAGTC               CGGCG GGCCA CGTCG               TCGTCTCGGTATACA  42 75
     nfa6220  645001 ..  645013 +  -6.9  -3.66216   TGGTACAGTCTTCGT                CGTGC AGC GCGCG                TATTTCTGGTTTAGC  57 137
       aroG1  646249 ..  646307 +  -3.6  -2.67515   GCGGCGCGCTAGCCT CGCGCGATGGGCGACGAGCGGTTCGGC TGGTTC GCCGAGATGCTCGAC-CTCGGCGAGGG TGATCTGGTGCTCGA  40 29
     nfa6240  646789 ..  646837 + -19.6  -2.71011   CCGTCCTGACCGGAA AACGG-CGACGGTGCCGCACGAA GAAC TCCGTGCGGCACCGTCGTCCGGC TCGTTCGGGAAGGAT  83 32
     nfa6260  648506 ..  648532 +  -5.9  -3.42768   CTGCGGGCGGGCGCG        CGAGTCGGCTGAG AAC CTT-GCCG-CTCG        TTGTCAGGTTTTGCT  55 14
     nfa6270  649212 ..  649261 + -14.7  -3.21593   TCGCGCGTCGACAGC CGCGGTCCGGGCACCGCCGCGGG TGGG CTCGCGGCGGCGCCGGGGAAGGG TGTTATGCGGGGGTC  77 121
     nfa6290 NONE
     nfa6300 NONE
     nfa6310 NONE
     nfa6320  654864 ..  654888 +  -5.6  -3.19463   ACTGTCGCTGCTGTT         CGGCGCGTTCG AGTT CGG-CGCGCAG          TTCCTCGATCCTGGC  51 190
     nfa6340  656603 ..  656653 +  -8.1  -3.01712   CGTTGCCGACCTTCA ACGGCT-CGACCACCCGCTGGGACG CGA CG-CCCTGCGCGTCGACGTAGCCGA TGTTCACCGGCCGCC  52 162
     nfa6360  659083 ..  659122 + -32.4  -3.01791   CGCGTGTCGCGGATA  CGAATCAGGCCCCCGCCT CGAA AGGCGGGGGCCTGATTCG   TGTTCGGGGGAGGAT 100 48
     nfa6390  660987 ..  661035 + -14.4  -2.62184   CACTGATCGCCGGCC TCG-CCCGCGCGCGGCTGGGTGC TGAT GCTCCAGGACGCGTGCGGGACGG TGGTCTCGCGGCCGA  66 35
     nfa6430 NONE
     nfa6440  668484 ..  668500 +  -4.3  -3.25823   CCCGCGCGGCCACGA              TTGCGGC GGT GCCGGGA              TTGATCTGCCGGGAC  49 252
     nfa6470  672157 ..  672184 +  -9.1  -3.28712   AATTCGACATCGCGT        GAGCGCTCAGA GCCCGG TCTGGGCGCCC         TTGTCCCCGCGCCGG  59 24
     nfa6490  673127 ..  673139 +  -4.7  -3.30441   GATCAGCGAACCCGC                TCCCG CGC CGGGC                TTCTCGACGGTGGTG  49 249
     nfa6510 NONE
     nfa6520  674844 ..  674859 +  -4.6  -3.01712   CACACCAGCGGCAGC              CCCTCG TCCT CGAGGA               TGTTCACCCGCGAGG  45 362
     nfa6560  678594 ..  678652 + -10.2  -2.55074   CCTCGGTGGCCGAGG ACTGAAC--GACG-ACGGCCCGCGCCCCC GGAC GGGAGCGCGGGCCGTGCGGCATGCTCGGC TCAGTTGGCGTTGAG  55 21
     nfa6610  682985 ..  683036 + -23.9  -3.64103   ATCGGTCAACGCCGA GGCGATGG-CGGACTGCTGG-GCGC TGCT GCGCACCGGCAGTGCGTCCATCGCC TTTCCCGTCTGGGTG 100 95
     nfa6670 NONE
     nfa6680 NONE
     nfa6690  693847 ..  693880 + -11.6   -3.1355   TACCCGCACCAGCAA     GCCGACGTCGGCCA AGATCG TGGTCGCCGGCGGC      TTCGGTGTCGGTAAG  64 59
     nfa6700  694410 ..  694440 +  -5.9  -3.14344   GAGACCGGCCGGATA       CGCTCGCGCCATG CGGAT CTCGGCGCGGGAG       TTGGTCGGGCAGCTG  50 39
     nfa6710  696005 ..  696018 +  -2.3  -3.32844   TAAGCGTCGTTGACG               GTTCG GCCG CGCAC                TTCTACGGTCGGAAC  45 54
     nfa6720  697365 ..  697390 +  -7.5  -2.94099   GGCTCGCGGCGGGTC         ACCCAGGTGGT GCTG GTCACCTGGGA          TATCTCGTCGAGCAA  49 505
       echA6 NONE
     nfa6750  699946 ..  699957 +  -2.2  -2.56596   CCTGGTGGGAGAATG                TAGG TTGA CCTG                 TCGGTTCCTCCCGGC  38 18
     nfa6760 NONE
     nfa6770 NONE
     nfa6780  703031 ..  703079 + -26.1  -3.98282   GCTCACGCCCAGACG ACG-ACGCGGCGCGCGCCGACC GAAAGG GGTTGGCGCGCGCCGCGTTCGG TTTCCTTGCTCTCGG 100 46
     nfa6880  714835 ..  714845 +  -2.4  -3.54129   CCGATCTGGTGAAAC                 CGCG TGC CGAG                 TTTCCAGACGCTGTC  50 29
     nfa6930 NONE
     nfa6940  722562 ..  722582 +  -9.6  -3.54424   CGTATCGCGGTATAC            GAGGCGGC TCGGT GCCGCCGC            TTTCGACGGCTCGGG  67 246
     nfa6950 NONE
     nfa6960  724564 ..  724576 +  -3.3  -3.64703   GCTCTTGCGCGGGCG                CTCTG GAT CAGTG                TTTCCATCACCGCGC  54 99
     nfa6980  726124 ..  726137 +  -2.3   -3.0497   TCTTGCTCGTATGCC               GCGAT CCTG ACCGC                TATTGGCCCTGGTCT  41 16
     nfa6990  726753 ..  726791 + -19.5  -3.26545   GACCCGCTGCGCGTC  GTCGCGCGGCGGCGGCGC GCAC GCGCCGCCGCAG-GCGCC   TTGATCCTGTATGGC  91 330
     nfa7020 NONE
     nfa7030  729482 ..  729495 +  -3.1  -3.03159   TCGTGGGTCCTAGGA               GTTGA AATG TCGAC                TGTTGCAACGATTGC  41 21
     nfa7040 NONE
     nfa7050 NONE
     nfa7060 NONE
     nfa7070 NONE
     nfa7080 NONE
     nfa7090 NONE
     nfa7100  733994 ..  734006 +  -2.6  -3.01712   ACCGGTACCGGTGAG                GCCG CCTGA TGGC                TGTTCGGCGGAACCG  41 17
     nfa7110  735410 ..  735456 +  -3.4   -3.8062   ACGGGGGTCAGGCGA GGGTCTTGACGTCCAGTTCGCC GTT GGCGTACTGGGCGCGCAGCTGC TTCTTGTCGAACTTG  55 222
     nfa7130  738972 ..  738988 +  -7.9  -3.28712   CGCTGAGCGGGAAGG              CCGCCAC CCG GTGGCAG              TTCTGGAAGGCGAGC  56 184
     nfa7160  741603 ..  741651 +  -5.6  -3.85817   CCCCGGGGGCGTCGT ACGGTCCGCTCACGCGGCCGAC CCTGC GCCGGTCCCTCGTGCGGGCCGC TTTGTCGAGGGACGT  60 155
     nfa7170  749651 ..  749683 +    -4  -2.78715   TCGAAAACGAAAGAT      CGCACGTGGTCAGG CAGCC CCTGATCGCGCCTG      TGTAGTGCAGCCGTT  40 63
     nfa7180 NONE
     nfa7190  764939 ..  764955 +  -3.6  -3.96624   GGAGGCGGCGACAGA              CCGAAC CTGAT GTCCGG              TTTGTGATCGGAGTA  60 16
     nfa7200  781923 ..  781937 +  -4.2  -2.78816   AACGACCTGTTGTAA               CGACTT AAC AAGCCG               TATGGTCGGGCGTGG  40 83
     nfa7210  783110 ..  783149 + -20.1  -3.85817   CTGAGCGATCCTCGC  TCG-ACCGCCCCGCACAC CCCGA GTGTGCGGGGCGGTTCGC  TTTCTCACGCGCCGT 100 48
     nfa7240  786906 ..  786927 + -11.5  -2.78463   AGCACCGGACCGATC           GCCTCGCCG GTGA CGGCCAGGC            TCTCCTCGGGCACCT  58 417
     nfa7260 NONE
     nfa7270 NONE
     nfa7280  791186 ..  791209 +  -4.5  -3.14132   CGGGCGGGAGCGAAC          TCGTAGCCG ACCCAG CGGTTGCGG           TTGGTCCAGCCGACC  46 87
        rpsJ NONE
        rplC NONE
        rplD NONE
        rplW NONE
        rplB NONE
        rpsS NONE
        rplV NONE
        rpsC NONE
        rplP NONE
        rpmC NONE
        rpsQ  799720 ..  799762 + -17.7  -3.98083   TCGGCTGAGGTCGAA AGCCCGAAGGCCCGCTTCC ACTCC GGAAGCGGGCCTTCGTCCG TTTGTGCATTCGCTG 100 50
     nfa7430  800662 ..  800692 +  -3.9  -3.80893   GCTCAACGATTCACC      CGGATCGTGTGCCC CGCC GGGCAT-CGACCAG       TTTCCGTTGTCGGAT  57 325
     nfa7480  807977 ..  807988 +  -3.6  -4.05714   CTCGACTTCCCGGGC                CGCG AGCA CGTG                 TTTCTCCTTCACGAT  62 346
     nfa7510 NONE
     nfa7520  812898 ..  812912 +    -7  -3.74693   CCGGACCCGGCGGTG               CAGGGC CTC GCCCCG               TTTGCTCAGGTGCAG  63 111
     nfa7540  814861 ..  814876 +  -6.1  -2.75481   GAACACGAAGCTGTT              GCGGA ACGAGA TCCGC               TCCTTGCCGTTGGCC  45 504
        nbtG  821756 ..  821768 +  -4.7  -3.55444   GAGACGACGCCCTTG                CCGAG CAG CACGG                TTTCGGCGGTGGCGA  52 312
        nbtA NONE
        nbtB  824396 ..  824407 +  -4.4  -2.76263   CCCGTGCTCGAGGAG                GACA GCGA TGTC                 TAGTTACCTGCTCCC  40 11
        nbtC NONE
        nbtD NONE
        nbtE NONE
        nbtF  840979 ..  840989 +  -4.6  -3.14132   ATGACCGCGCACCGG                 CGGC CCT GCTG                 TTCGTGCCCCCGCGC  46 315
     nfa7730  845975 ..  846001 +  -7.9  -4.18494   GGGTGACACGACCAT         GCCCGTCGGGT CGGCA ATCCGGCGTGC         TTTTACGTCCAGGTC  73 204
        rplN NONE
        rplX NONE
        rplE NONE
        rpsN  847510 ..  847526 + -12.3  -2.52543   CACCGCCCGAAGGCA              CGGACTC CCC GAGTCCG              TGCCTTCGCGCGCAT  62 68
     nfa7780  848480 ..  848494 +  -4.9  -3.14602   CGTAGTCGAAGGTGA               TCGGC TCGTC GCCGG               TGTTGGTCACCTCCA  46 278
     nfa7800  850417 ..  850435 +  -6.7  -3.21276   AGTTTGAGGATCTCC             TCCTCGC GGGCG GTGAGGA             TGTTGTCCGGGGGCG  53 60
     nfa7830 NONE
     nfa7840  853769 ..  853794 +  -6.8  -3.08679   GCGGGCAGGTGCGGA         CGTCTTCGGC GGTGCA GTCGAGGGCG          TGTTCGATGGCGGCG  50 84
     nfa7870  855383 ..  855407 +  -4.1  -4.38712   ACCACCCGCCCCACC          TCGGGTGATGC GAC GCGGGGCCCGA          TTTTGTCCAGGTCGG  67 62
        rpsH NONE
        rplF NONE
        rplR NONE
        rpsE NONE
        rpmD NONE
        rplO  858310 ..  858343 + -26.9  -3.09968   GTAGGCTCTGACGTA     GTGGCACCGGACGAG AAGC CTCGTCCGGTGCCAC      TGTTAGAGTTCAATA 100 43
        secY NONE
         adk NONE
     nfa7960  861154 ..  861186 +   -17  -3.43288   ATACCCCGTCGAGCG     CGGCGACCCGCGGCG ATCT CGACG-GGGTCGCCG      TTCTCATCCCATTTC  90 48
     nfa7990 NONE
     nfa8000  870156 ..  870201 + -10.9  -3.01924   GCGCCAGGATTCGTA GTCCTCGACCGGTTCGGAGCC GGCC GGCATCGGGTCGGCCGTGGGC TGTTCCCGCGCGCTG  58 86
     nfa8050  874580 ..  874626 +  -2.7  -3.28712   GGATCGGGGCGCCGA GGTC-GGCGGCGGAGCGCTCGC CGTC GAGGATGCGCAGCCGCCAGAGC TTGTCGGCCAGGGCG  45 266
     nfa8070 NONE
     nfa8080 NONE
     nfa8090 NONE
     nfa8100  878803 ..  878833 +  -2.5  -3.50572   ACTCCGGTTGGTGAG      CCGGGTAG-GC-GCC GAT GGCTGAGCTGCCTGG      TTATCTCCGGTGGCT  47 27
     nfa8110 NONE
     nfa8120 NONE
     nfa8130  904024 ..  904034 +  -2.4  -3.29511   TGAGGCGCCGATCGT                 CGTG AAA CCCG                 TTGTGGAGAAATGAA  45 1
     nfa8140 NONE
     nfa8150 NONE
     nfa8160  905611 ..  905625 +  -5.6  -3.08992   AAGAACTTCCGAGAA               CCGGCG CTT CGTTGG               TATGTTCGACTGGGT  46 86
     nfa8170 NONE
     nfa8180 NONE
     nfa8190 NONE
     nfa8200  908644 ..  908654 +  -2.4  -3.53012   AACGACCGGGAGCGC                 GCCG TGA CGAC                 TTTGACCAACGACGG  47 19
     nfa8210  909456 ..  909478 + -17.8  -3.28712   ATCATCTCCGACTCG           GGTGATGCCG TCC CGGCATCACC           TTCTGGCACACCGCA  87 40
     nfa8220 NONE
     nfa8230  910170 ..  910198 + -22.5  -3.46602   GCGCCCGGGCCACGA        CGGCCGGTCGACA CCG TGTCGGCCGGCCG        TTGTCGTGTGCGCGG 100 41
     nfa8250  913959 ..  913970 +  -7.2  -2.80935   GGTCGATGCCGCGCC                GCGG CTGA CCGC                 TCTGATCGATGCGCT  48 325
     nfa8270 NONE
     nfa8280 NONE
     nfa8290  922841 ..  922864 +    -3   -3.2963   GCCGTGTGGCGCGCT          TGGACCCCGG CCTG CCCGCGTCTA           TTGTGAGGACGTCCT  45 98
     nfa8300  923535 ..  923553 +  -8.1  -3.14564   GGCGGCCAGTTCCAC             GTAGGCC CGCTT GGCCTGC             TTGCTCAACCGGTGC  53 114
        infA  928278 ..  928307 +  -5.7  -3.06696   CCGGAACGGAATGAA       G-ACTTCCCCAGTC GCC GACTGGGGAAAAAC       TGTGTTCACACCCCA  48 110
        rpmJ  928675 ..  928690 +    -4  -2.79183   CACACCGATAAGGAA              C-TGCCA GCA TGGCACG              TCTGATGGGCGTCGA  40 238
        rpsM NONE
        rpsK NONE
        rpsD  930194 ..  930214 +  -3.9  -3.00946   ATAGCGGGCGCCCTA            GAAGGAGGA AGA TCCTCATGC            TGATTTCTCAGCGAC  43 116
        rpoA NONE
        rplQ  931957 ..  931982 + -19.7  -2.73364   GGATGCCACGTATGA         GCCCGCCGCCC TTCC GGGTGGCGGGC          TCATTCGCGTACGCC  83 51
        truA  932814 ..  932851 + -14.1  -3.02144   GAGCGCCCCGTGGGC   GGGCATCGCGAGCCGTC CGGA GACGACTCGCGATGCGG    TGTTCGCGGCGATCG  69 39
     nfa8410  934379 ..  934406 +  -6.8  -2.67515   GCCTCCGGGCCGCCG        GCCACCGCGGCG TCCA CCACGCAGTGGC         TGATGTGATCCTCGA  47 103
     nfa8440 NONE
     nfa8450  937204 ..  937250 +  -7.1  -2.61695   CGGCTGACTCACTGC GCGGCCGCCATCGGCCG-CCGC CCGC GCGGATGCCCGATGTAGGTGGC CTCTTTCGCGATCGA  48 34
     nfa8470  940449 ..  940486 + -17.7  -3.61398   CAGAACTGAGCGTTC   AGGCGCGGTCGAGC-GCC CCG GGCGGATCGACCGCGCCG   TTGTTCCCGGCGCCG  93 32
     nfa8510  948412 ..  948423 +  -2.2  -2.62616   CAGCTGGCCTGGATG                C-CGG CGG CCGAG                TGATGTCCGCGGTCG  38 11
     nfa8520  949927 ..  949959 + -29.3  -3.50393   TCGGTAATACCAAAA      TTCGAGCCCCGGGCG GTG CGCCCGGGGCTCGAA      TTCTGTGGGGTACAA 100 75
     nfa8620  961847 ..  961857 +  -2.4   -3.4072   AGCGGGCGATGAAGA                 CGAC GTA GCCG                 TTGTAGTCGCCGGTC  47 355
     nfa8640 NONE
     nfa8650  967193 ..  967219 +  -2.9  -2.74563   CCACGCGATTCTTTC         CCGGCGATACC CTCCT GGTATCGTGGC         TCGTTGGCGTGTGGG  39 48
        rplM NONE
        rpsI  968336 ..  968380 + -22.9  -2.98942   TCAGGCGCGGCAGCT GTGCGAGAGCAGGCTTCCAGC ATC GCTGGTCGCCTGCTCTCGTGC TGTATATGAACGCAT  95 94
        glmM  969811 ..  969839 + -17.4  -3.28924   GCGGCGGTGGTGCCC        GCCCGCCGCGGT TGTCC ACAGCGGCGGGC        TTGTCCACAGACCTG  87 43
     nfa8690  970911 ..  970936 +    -9  -2.78384   GGCCAGTCCGGCATC         TCGC-GGCCGA ACCGC TCGGCCAGCGG         TGTCGTGCCGCGGAA  52 356
     nfa8710  972629 ..  972672 +   -24  -3.53012   GGGCTGGGGCTGACG CGCGGGCGCGGGGATG ACAGGATGAGCA CATCCCCGCGCCCGCG TTTCGAGGAGGAGCC 100 49
     nfa8720  973083 ..  973104 +  -3.5  -2.51133   TCCAATCGTTTGTGA           CCATCGCCG GATT CGACGGGGG            ATTCGTCGGTGGATG  39 112
     nfa8730 NONE
     nfa8740  975663 ..  975712 +  -3.5  -3.05384   TGCACGGTGCTTTCG GGCCC-G-CCGACCACTC-CGGCAG CGAC CTGACGCGTGCGG-CGGACCGGGCC TTCGGTGAGCCCACC  43 368
        glmS  978884 ..  978902 +  -6.6  -3.21276   TTCCAGGTCACGGTG             TCGCCGAC GCC GACGGTGA             TGTTCTCGGGGGAGA  53 216
     nfa8780  980768 ..  980785 +  -3.4  -2.72471   TCGGGGACGTACCGG             TCCG-GC CGATT GCACGGA             GTTGTCTGGTGCACC  40 110
         alr NONE
     nfa8800 NONE
     nfa8810 NONE
     nfa8820 NONE
     nfa8830 NONE
     nfa8840  986298 ..  986326 +  -5.2  -2.66216   GGCGGGCTGCCCGCG       TCCG-GCTGCTCC GACA GCGGCGGCTCGGA        ATTCTGCTCCTGCGG  42 168
       groES  988704 ..  988746 + -17.1  -3.58522   GGGATCGAGTCGTAG CGAC-GTGCCCCGGTTCCCCT CCC ACGGGG-CCGGGGCACCGTCG TTTCGGGCTCCTCCT  93 88
       groEL  990419 ..  990442 +   -21  -3.32769   GTACGGCGGTAGCGA          GGCCCCCGGG AGAT CCCGGGGGCC           TTCGTCGTTTCCGCG  95 43
     nfa8910  993566 ..  993595 +  -2.7  -3.83675   AGCGACAAGTGACCA       TGTTGACCGATGC GCTC GCGCCGGTCGCTA        TTGTTGGTTCCGTTC  56 69
     nfa8920 NONE
     nfa8930  995394 ..  995431 + -12.7  -4.07885   GTCGGAAACGAGTTG   CACAGAGACCGATCGCC CGAC GGCGATCGGCTTTCGTG    TTTTCGCGGGCCGTG  83 88
        guaB  997683 ..  997718 + -11.1  -2.62184   TCCTGACGAGCGCCC    CAGACGGCCGGGCACC CCAGC GGT-CCCGGCCGTCAC    TGCTGTCCGGCCCAC  59 35
     nfa8960  999155 ..  999187 + -13.5  -2.52464   GTCGGCTTGAGCGTG     CGGGCATGACCTGG CGCGCA CCGGG-CATGCCCG      TGCGTTCCGGGCGCG  65 17
        guaA 1000816 .. 1000842 + -25.2  -3.27298   TCCCGAGGCAGTGAA         CGGCCCGCACCG CTC CGGTGCGGGCCG         TTCGTCGTTCGCGGG 100 41
     nfa9020 1005410 .. 1005422 +  -4.8  -3.96327   TGAGGAGATGTAGGT                GACC GTGCG GGTC                TTTCTCGTCGACGAT  63 119
     nfa9030 1006123 .. 1006135 +  -6.2  -3.25823   CAGCCCGATGGTCAC                CGCC AGCGC GGCG                TTGGTCTGCCGCGGC  51 99
     nfa9050 NONE
     nfa9060 NONE
     nfa9070 NONE
     nfa9080 1011898 .. 1011922 + -12.7  -2.87132   TTCCGCCGCACGCTC          CCGCGCCGCCG GGG CAGCGGCACGG          TGTCTCCGGGCCGCC  64 490
     nfa9100 1012663 .. 1012674 +  -3.6  -2.98493   TCGTCCTCGGCTGAC                CGGG TCCA CTCG                 TGCTTTGATCGTGAC  43 27
     nfa9110 1013813 .. 1013827 +  -4.9  -3.61398   CGGCGCGCTGACCGG               GGTCC CAATC GGGCC               TTCTTCGCGCCGCCA  54 30
     nfa9140 NONE
       dnaE2 1019975 .. 1019988 +  -8.1  -3.75153   TCGTTGGGCATGGGG               TCGCG CTCG CGCGA                TTTCCGTTGACGCCG  64 2
     nfa9160 NONE
     nfa9170 NONE
     nfa9180 1022207 .. 1022247 + -15.4  -2.62184   ACGCGACTACTGCCA CGGCGCCGGACCG-GTGGCC GAC GCCCACGCGG-CCGGCGCCC TGCTGTCCACCAGCC  69 65
     nfa9210 1023448 .. 1023506 + -17.8  -3.16881   CGACCACGCACGGCA CCGGGGTGGCGGCCAGCGCGGCCGCGAC GCC GCCGCGCCCGCGCCCGACGTCGTGCCGG TTCATCGCCTCGGTG  78 227
     nfa9230 NONE
     nfa9250 NONE
     nfa9260 NONE
     nfa9270 1030194 .. 1030220 +  -2.8  -3.06501   CCTCGGACACCTGAC         CGGCGAGCCG CCCCACC CGTTGCGCCG         TTACATACAGCTCTG  41 27
      fadE11 NONE
     nfa9290 1032733 .. 1032778 +  -9.7  -2.71011   TTCCAGCATCGGCAC G-TGGCCGACCCGGTTGACC AGGATGC GGTCGGCCGAGTCGGGCAGC TCCTTCAGGAACCGT  52 333
     nfa9310 1034723 .. 1034746 +   -11  -3.09273   GATGCCGCAGCCGAC          GACGAGTCCG TATT CGAACTCGTC           TCTCTGTTCCACCGA  62 336
     nfa9320 NONE
     nfa9330 1036555 .. 1036582 + -11.2  -2.70932   GACGCCCTGCGCGGC        GACCATGCGCGC GAAC GCGCGGACGGTC         TGGTTGCCGCGCGCC  55 238
     nfa9350 NONE
        trpS NONE
     nfa9370 1040461 .. 1040472 +  -7.2  -2.83715   TGCGTTCGGGTTGTG                CGGC GGTG GCCG                 TCTCGTCGTCGTCCG  48 348
     nfa9390 NONE
     nfa9400 1043867 .. 1043888 +  -7.2  -2.52464   CGACGCGGGCATGCC           GCTGGGGT CCGGTC GCCCCGGC            TGAGTTCCGGACCCG  48 1
        radC 1046253 .. 1046265 +  -2.6  -3.16564   GTCCCGCGCCGCACC                CCTG GACGA CGGG                TTCGTCGAATGACGC  43 1
     nfa9500 1052163 .. 1052185 +  -3.4  -3.68351   TGAGTGCCAGACTGG           CCGCGT GACGGCTCTGG ACGCGG           TTTCCCTCATCACCA  55 38
        deoA NONE
     nfa9520 1054080 .. 1054131 + -13.5  -2.87132   GATCGCACACGTCGG CCCACCGCCGAATGGCCGCGGGC CGACAA GTCCGTGACCGTGCGGCGACGGG TGTGTGGCCCGCGCC  68 39
     nfa9530 1055424 .. 1055446 +  -3.2   -3.5393   GACGTACCAGCCCAG           CGGCGTGGAC TTG GCCAACGCGG           TTTCCACCGCGTCGT  50 162
         upp 1059993 .. 1060023 +  -6.1  -3.28924   GGCGGCCACCATGTC      GG-CGGCCGTCACCG CCG CGGAGATG-CCGTCC      TTGTCGCGCACGGTG  51 516
     nfa9620 NONE
     nfa9630 1064378 .. 1064398 +    -9   -2.8547   CGGGCTCACCCCGCG           CCGGATGCC GGGC GGCA-CCGG            TCTGCTGTGCGACAT  54 342
     nfa9650 1065507 .. 1065522 + -11.8  -3.29144   CGCGTGCACGTAGTC              GGCGGG CGCG CCCGCC               TTCTCCGCCGCGTCG  64 146
     nfa9670 1067493 .. 1067530 + -11.2  -3.66874   GACCTGGACTGACCC   GCCGCGCACCGGC-GCG AGTGC CGTTGCCGGTGGACGGC   TTTCGGTCGCATTGC  71 29
     nfa9680 1068908 .. 1068941 + -21.7  -2.87132   AACGGGATGATTCGA     CGGGTGGGGCGGTCG TTCG CGGCCGCCCCACACG      TGTGTCCCGGGGAGA  87 40
     nfa9690 1070092 .. 1070102 +  -4.6  -3.74792   TCTGATCTCGGAATC                 TGGG ATA CCCG                 TTTCACTCTCTGGTC  58 36
     nfa9700 1071345 .. 1071393 + -12.4  -3.23692   GAAAGCCCACGCGGC GGGCTGACCCGGCTCAGGC-TG TATCTAT CGTGCCTGTGCCGGGGC-GCCC TTCGTGGTGATGCTG  68 19
        glpD 1075432 .. 1075446 +  -4.2  -3.14132   CGCCGGATCGGCCAG               GTGCTG ACG CAGCAG               TTCCTCGAGCGCGGC  44 128
     nfa9760 NONE
     nfa9770 1082426 .. 1082452 +  -9.5  -3.64609   ACCAGAAAACTGCGC         TTTACTCCGGT AATTC ACCGGAGTAGG         TTTCAGGTCGTTCTG  67 40
     nfa9780 1084463 .. 1084473 +  -2.4  -3.40403   TGAACGCCACCCGCC                 TCGC TGC GCGC                 TTGTCCTGAACGACA  47 6
     nfa9830 1090248 .. 1090274 +  -7.3  -3.04203   CCATCATCCTGCAGA         CATTCTACGAC AGGTA GTCGTTGGATG         TAATTTGTCCGTTAA  52 9
     nfa9840 1091980 .. 1092000 +  -8.9  -3.28119   TCGGCCCGCAACGCC            CGCAGGTAC CAG GTGCCCGCG            TTGATCTCGATCGGT  56 327
     nfa9860 NONE
     nfa9870 NONE
     nfa9910 1099607 .. 1099649 +  -2.5  -3.65313   CGGCACTGCGCCCGG CCATCTGCGCCC-AGCGGGC GCGC GCCACCTCGGGCGTATGGGG TTTGCCCTGTAGTTC  52 274
        birA NONE
     nfa9960 NONE
     nfa9970 NONE
     nfa9980 1105859 .. 1105873 + -11.4  -3.61517   GCCTCGTGATGGCGC               TCGCGG CCG CCGCGA               TTCTTGAACGACCAT  72 312
        purK NONE
        purE 1108336 .. 1108352 +  -4.3  -3.59979   CGCATGGTCTCGTCG              AGGATCG CAT CGGTCCA              TTTCGCCTGGACGAC  56 478
    nfa10040 NONE
      fadE12 1111041 .. 1111069 + -26.1  -3.44527   CCCGCCCGACGCGAA        GGGGTGGCCCGGA ACC TCCGGGCCACCCC        TTGTGCTCGTCGATC 100 41
    nfa10080 NONE
    nfa10090 1113940 .. 1113951 +  -7.2  -2.83119   GCGTGGTGCGGCACC                CCGG CCGT CCGG                 TACTTCTCGGCGATT  48 142
       pntAa NONE
       pntAb NONE
        pntB 1118919 .. 1118964 + -26.1  -2.95079   GTAGCACATCGGTTT CGGCGAACCCCGGCGCTCCCG TCCA CGGGCGCGCCGGGGTTCACCC GTTTCTGCGCTGTTC 100 37
    nfa10180 1121316 .. 1121346 +  -9.7  -2.77899   GTCGCCGTAGGTGAC      CGCCAGCCATTCGGC GAA GCCG-ACGGC-GGCG      TGCTTGGTCACCGAG  52 339
    nfa10210 NONE
    nfa10220 NONE
    nfa10230 NONE
    nfa10240 1127596 .. 1127635 + -11.3  -3.31263   GTACCGCACGTCGCT  CAGCTGCGCCGCCAGCA CGTCGT TGCGGGTGTCGCAGCCG   TTGTGCCCCTCGGCT  67 444
    nfa10270 1130788 .. 1130800 +  -6.9  -3.14211   GACGATGTGCTCGAC                CTCGG TGC CCGGG                TTGATCCCGAGCAGT  50 380
    nfa10290 1132308 .. 1132326 +  -6.7  -3.21395   CGGGTGATGCCGGTC            TCGG-CGC GGTA GCGGCCGA             TCTTGTCCACGACCT  53 487
    nfa10310 NONE
    nfa10320 1136861 .. 1136881 +  -4.5  -3.14344   GGCACCCGGCAGCGG            GGCCGATCG CGG CGGCCGGAC            TTCGTCGGGCGGATC  47 57
    nfa10330 1137908 .. 1137919 +  -5.8  -3.88291   GGTGGGGCGCAGCGG                CACG TCGC CGTG                 TTTGTCGAAGTAGTA  63 117
    nfa10370 NONE
      fadE13 NONE
    nfa10390 NONE
    nfa10400 NONE
       echA8 1149414 .. 1149442 + -19.6   -3.2794   CGTTTCCCGCACCGA        CGGCTCGCACGC GTACG GCGTGCGGGCCG        TTCGTGTCAGTGCAG  91 42
        argS NONE
        lysA NONE
        thrA NONE
        thrC 1160271 .. 1160292 +  -6.5  -2.52464   CGACCCCGTGGCCGT           GGCCA-CCCG ACT CGAGCTGGCC           TGAGTTGAACCCGCG  44 1
        thrB 1161333 .. 1161349 +  -4.3  -3.14344   GTCCGTACATCGTGC              GCATCAG ACG CCGGTGC              TTCATCAGGGCAATC  45 90
         rho 1163752 .. 1163769 +  -4.7  -2.78596   GAGCGACGCAAGCGC             CGCGTCG ACGT CGGCGGG              TGTGGTGGCCGGGTA  43 155
       rpmE2 1164415 .. 1164454 +   -28  -4.36914   GCCAAGTAGCTTCCT  CGCCGACGCCCGGTCCTGC TGT GCAGG-CCGGGCGTCGGTG  TTTTGTCGGGCACCC 100 32
        prfA NONE
    nfa10550 1166482 .. 1166503 +  -5.7  -3.55444   CTTCGTGGTCGCCGT           CCGCAGCTG AGCG CGGCCGTGG            TTTCCCCGGTCGCCG  57 16
    nfa10560 1167271 .. 1167287 +  -2.1  -3.33261   ATGATCGGGCGGTAT              CGCGGGT GAT GCTGGCG              TTCTCGCCGTTGGCA  45 58
         rfe 1168434 .. 1168462 +  -4.5  -2.64155   GAGGCGGCGCAGCGC       CGTCCGCCGTCT GGGTAA AGTCGGTGG-CG        TGAGTTTCACCCCCA  42 8
    nfa10580 1169034 .. 1169053 +  -6.4  -3.39327   ATGCTTACTGCCGTG            CCGG-ACTC CGA GGGTTCCGG            TTCTGCATGTCGACG  52 139
        atpB NONE
        atpE NONE
        atpF NONE
        atpH NONE
        atpA 1173520 .. 1173530 +  -2.4  -3.12327   GAGAAGTAATCGGTC                 GAGC AAT GCGC                 TATTCGATGTCGGCA  43 32
        atpG NONE
        atpD NONE
        atpC 1176517 .. 1176557 + -26.3  -3.01924   GGTTCGAGAACATCC  CCGTTGTCGGCGGCGAAGG TAA TCTTCGCCGCCGACAACGC  TATTCGGGACCGGTG 100 46
    nfa10670 NONE
    nfa10680 NONE
        murA 1179419 .. 1179454 +  -2.7  -5.26316   CCAAATATTTTTTGG   T-TCCGGTTCCTCATAC CCCC GTGTGAGG-GTCGGATA    TTTTTTGTCAGCTAA  89 410
    nfa10710 NONE
    nfa10720 1187216 .. 1187232 +  -4.4  -3.61715   CCTTGGTGGTGCGGG              CACCGA CCGAC TTGGTG              TTGTTGCCGCCGATC  56 234
       fadA4 1190058 .. 1190077 +  -4.9  -2.93723   ATCTGTCCGATGTGA            CCGGTTC AACTAC GACCCGG             TGTAGTTGGTGCGGC  44 73
    nfa10760 NONE
    nfa10770 1191517 .. 1191544 + -10.4  -3.05343   CCGTAGTTGCCGACG        CCGGAACCGCCG TAGT CGGCGGCGTCGG         TGTTGAGGATCTCGG  59 168
        glgP 1198428 .. 1198464 +  -5.6  -2.60079   GTGTGCCGGGTCACT   CCGGCGCCCGGCAGCGG GACC CCGCGG-CGCGAACCGG    TGAATTCTCCGCTAC  42 115
    nfa10810 1199927 .. 1199940 +  -8.1  -3.90112   GGGTTGTGCGACAAG               CGGAC TGGA GTCCG                TTTAGTTGCCGAGCC  67 65
    nfa10820 1200947 .. 1200993 +  -4.1  -2.70932   CGCCGCGGTCGTCCA CGCTGCGCAGCAGC-CGGCCGG TGCC CTGGGCGAGCAACAGCGCGGCA TGGTTGGCGGCCACG  41 427
        clpS NONE
    nfa10870 NONE
    nfa10880 1206956 .. 1206980 +  -2.9  -2.72049   CCCCGGGTCCGATCC         GCCGGGAATA GCCACA TAT-CCTGGC          TCGTTGACGGCTGTG  39 49
    nfa10890 1207466 .. 1207481 +  -7.5  -3.72576   ACGACACCGTCACGC              CCGGC GCCTGA GCCGG               TTTCGTCCCCGAGCA  64 15
    nfa10900 NONE
        cysM 1209168 .. 1209180 +  -6.2  -3.65902   CTTCTGGGCGAGCTG                CCGG AAACG CCGG                TTTCGGTACCCTCGA  57 397
    nfa10930 NONE
    nfa10940 1210911 .. 1210969 +  -5.9  -3.66178   GAGCCGTCGCCAGAG CGGCCTGCGCGCCACGCTCGGCCGGTG GGGGTTG CGCCGGA-GACCGTCGCG-GCACGTCG TTTAGGCTTGGCCCG  57 39
         rph NONE
    nfa10960 1212382 .. 1212420 +  -3.6  -3.41222   CGGAGTGAGCGGATC   GGTCGGGGGCGGACTCAG ACG CCGAAGTCGCGCTTGACC   TGTTTGGCGTTGGCG  49 33
    nfa11000 NONE
    nfa11010 NONE
    nfa11020 1217779 .. 1217830 + -17.1  -3.28712   GTGATACCACCGCGA TGAAACCCGGCCCGGCGGCGGTG CGGCAA CACCGCCGCCGGGACCGGTGACC TTCTCGCACCGCGCA  87 51
    nfa11030 NONE
    nfa11040 1219931 .. 1219978 +    -6  -3.02739   GTCGCGAGCCCGGCC CGCCGGCGGCTGAGCGCGTCCAC CAC GCGGACGCGC-CGTCCACCCCTG TCTGTGTCGATTCCC  48 164
    nfa11050 NONE
    nfa11060 NONE
    nfa11070 NONE
    nfa11080 1236162 .. 1236200 +  -5.3  -3.06796   CGAGCCGGTGTCGGA  GCGGGCGGACTACC GGGTCGAACGGG GGTCGTCCGCC-GC   TTCGGTGGAGTCGGC  46 232
    nfa11120 1239854 .. 1239873 +    -5  -4.77165   TCGGCTGGAAAGTGG            TCAGCG TCACGGCT CGCTGA             TTTTGTTGTGACGCA  79 84
      yrbE2A NONE
      yrbE2B NONE
       mce2A NONE
       mce2B NONE
       mce2C NONE
       mce2D NONE
       mce2E NONE
       mce2F NONE
    nfa11210 1249034 .. 1249062 +  -5.2  -4.46212   CGCCATTGAGAACCT        TCCGGTCCGG ACATCGTCG CCGTGCCGGA        TTTTCTCGTCCAGGG  72 32
    nfa11220 1249622 .. 1249637 +  -4.6   -2.6834   GAGGAAAGGGTAAGA              CCGTGA TCAT TCTCGG               ATTGATTCTGCTGAT  42 69
    nfa11230 NONE
    nfa11270 1253673 .. 1253692 +    -7  -3.40403   GCTCGGCGAGGAAGG            CCAGCGCC AGTC GGTGCAGG             TTCTCGTCACCGCCG  55 397
    nfa11290 1256168 .. 1256211 +  -8.6  -3.19602   CCGGGCCGCGTCCAT CCGGTCGGCCAGCACCAGCGC CCG GCGCAGCCCCCGGCC-ACCGG TGTTGGTGTCGCCGC  56 286
    nfa11340 1261783 .. 1261793 +  -2.4  -3.07443   GAGGGAGGGGGTAGC                 GGCC GGT GGGC                 TTGCGTGAGCTGTCG  41 50
    nfa11350 1263262 .. 1263282 +  -3.2  -3.03159   AGGTAGCAGTCGCCG           TCGGCGCCC GCGC GGG-GCAGA            TATTCGCACAGTTGC  43 222
    nfa11380 NONE
    nfa11390 1266085 .. 1266101 +  -5.7  -2.78816   TGCGGCTGGAAGGGA              GCTGAGC ACC GCGCGGC              TATACTCCGGCATGG  46 21
    nfa11400 NONE
    nfa11410 1268230 .. 1268265 +  -2.4  -3.12803   CGTCGCACCCCCGGC    GCGCCGGACTCG-ACTA CCT TGGAACTGGTGCGGCGC    TGTTCGGTGTCGATC  43 71
    nfa11420 NONE
    nfa11430 1270892 .. 1270915 + -13.2  -3.14132   CGCGGGTCGGCGTCG          CGGGGCAGCTG CGC CAGCT-CCCCG          TTGATCCGGGCGGCC  65 461
    nfa11450 1272342 .. 1272362 +  -3.2  -3.46178   ATCCGGTCGGCCGAA           GTGCTGACG CCAT CG-CGGCGC            TTCTGATACGTTTCT  49 290
    nfa11460 NONE
    nfa11470 1274931 .. 1274941 +  -6.8  -2.83271   TGCGGAAGCCGGGGT                 CGAG TTC CTCG                 TCGTTGTAGGCGTAG  48 218
    nfa11490 NONE
    nfa11500 NONE
    nfa11510 NONE
    nfa11520 1279385 .. 1279399 +  -2.7   -3.2614   CGAGGCCGAGAGGGC               GGCGG CATGA CCGCG               TTCCTGTGGCGGCTG  45 16
    nfa11530 NONE
    nfa11540 NONE
    nfa11550 NONE
    nfa11560 NONE
    nfa11590 1285819 .. 1285829 +  -8.2  -3.36273   TGCCGCCCTGCAGGT                 CGCC GAC GGCG                 TTCATCTTCGACAGG  58 125
    nfa11610 1287374 .. 1287406 +  -5.4  -3.60098   GGCCGTCGCGGAGAC      CACCGGCACGTCGG GCACG TCGAGCAGCCGGTG      TTTGACCTGGGCGCT  56 337
    nfa11630 1288469 .. 1288496 + -10.7  -3.01712   TTGCGCGCGTGGGCT        TC-CCGGTAACG CCGGA CGTTACCGGCGA        TCTTCGCCGCCCGGG  58 486
    nfa11660 NONE
    nfa11670 NONE
    nfa11680 1296139 .. 1296152 +  -9.5  -3.02263   GCGCTGACGTCGGGG               GCGCG TTAC CGCGC                TCTTGACCGGGGTAT  59 34
    nfa11690 1297196 .. 1297216 +  -4.7  -3.29144   ACCAGGGCGTCGATC           CCGTCCTC GTCGAA GAGG-CGG            TTGTAGGCGCGCTGA  49 453
        clp3 NONE
        clp4 NONE
    nfa11740 1302522 .. 1302538 +  -9.3    -3.794   TGAGCGGGGGTGTCG              CGGCGCG GGA CGCGACG              TTTAGTAGCTTGGCA  67 38
         gnd 1304165 .. 1304193 + -10.9  -3.05844   AGATGACGGTGCCGA        CGTCCTCGGCGAC GAG GGTGTCGAGGGCG        TGTTCGGCTACCGCG  62 146
       echA9 1306772 .. 1306788 +  -9.3  -3.28712   GAGCGACCACGAGAA              CCGCGGC GGC GGCGCGG              TTCTCAGCGCGCGAA  59 74
    nfa11800 1309657 .. 1309674 +  -9.1  -2.50816   CCGCGCGGCGCTGAC             CGGC-CGG AGG CCGCGCCG             ATTGATCCGTCCCGG  51 27
    nfa11810 1310672 .. 1310696 + -17.2  -4.13767   TGATCCACGGCGCGA          TGGAGCGGCG TAACC CGCCGCTCCA          TTTTCGGGTGCGCGA 100 38
        katA 1311913 .. 1311928 +  -4.6  -3.66018   GATCTGGCGCCTGCG              CTCCTC GTAG GCGGAG               TTGTTGAGCTGATCG  56 192
    nfa11840 1313943 .. 1313966 +  -5.2  -3.47322   CCATCCGCCCCTCGA          CCGCCCGA GTGCGTGA TCGGCCGG           TTCGTTGTGGTAGCC  52 517
    nfa11860 1315404 .. 1315418 +  -8.5  -2.82516   CGCGGATGAAGGCCG               GCGCC CGCGC GGCGC               TGTGCTCGTGCAGGG  51 319
    nfa11880 1316932 .. 1316948 +  -5.8  -3.03441   GGCGGATCATGGTGA              GGCCGA AGGCC TTGGCC              TCTTCGGAGGTGATG  47 484
    nfa11900 NONE
    nfa11910 NONE
    nfa11940 1323402 .. 1323430 +  -7.5  -3.02511   GTCCCGTGCACCTGG       CGATCGGTTGCC CGGTGC GGCAAC-GGTCG        TGTTCGGCGAATCGA  52 111
    nfa11950 1324612 .. 1324622 +  -8.2  -2.78384   TCACGATTCCCTGGG                 CGCC CTG GGCG                 TCTGATCGCGCCGCG  52 10
    nfa11960 1326138 .. 1326156 +  -7.4  -3.28712   TCCGAACACCACGGG             CTTTCGTG AGC CGCGAAGG             TTGTCGCACAACCGA  55 69
    nfa11970 NONE
    nfa11980 1328315 .. 1328340 +    -6  -3.56099   GAACGGACGCTCCCG         CGCTCGGAAC TGGGCC GCGCCGAGCG          TTTCGCCGAATTGTC  57 112
    nfa11990 1329410 .. 1329445 + -11.6  -2.80935   GGACGGCGGCCACCT    TCGCCGCGGCGACGGC GATC GACGCCTCCGCGGCGC     TCTCCTCGGTGGGAT  60 251
    nfa12040 1336418 .. 1336462 +  -9.1  -4.09685   CGCGCAGTTGTGAGC CGCGCCGACCCCGCCACCGC CCGCGC GCGG-GGCGGGGTCTACCCC TTTTCGGGGGTGGAG  72 28
    nfa12050 NONE
    nfa12060 1338411 .. 1338423 +  -4.7  -3.05816   AGCGCGGGCCGAGCG                CGGCG GAA CGCCC                TTCGATCGGAGGTCG  46 268
    nfa12070 NONE
    nfa12080 1339852 .. 1339873 +  -8.7  -2.87132   TCTGGTTCGGGCTCG           CCCTGGCCTG ACC CGGGC-AGGG           TCTGTCCGCCGAGCC  51 121
    nfa12110 1342416 .. 1342438 +  -6.1  -2.53263   CACCGAGTAGCCGAA           GCCGCGGGC GACCA GCGCGCGGG           TGAGTTCGAAATCCG  44 364
    nfa12130 NONE
    nfa12140 NONE
    nfa12150 NONE
    nfa12160 NONE
    nfa12170 NONE
    nfa12180 1351088 .. 1351102 +   -10  -2.71364   CCGTGGCGAAAACCG               CGTGGT GGA ACCACG               TGGTTCCCCCGGTCC  56 42
    nfa12190 NONE
    nfa12200 NONE
    nfa12210 1354472 .. 1354512 + -17.5  -3.83026   TGACAGCGCACCGCG  ATGCCCCCGGCGCACCG AACCACC TGGTGCGCCGGGGGCCC  TTTCGTATCGGCAGC 100 38
    nfa12240 1358142 .. 1358152 +  -3.2  -3.65046   CGCGCTGCTGGATCT                 CGTC GGC GATG                 TTCTTCACCTCGAAC  54 468
        hutU 1363799 .. 1363839 + -22.7  -2.52464   TCGGCCCGACCGGTC  CACGACCCCGGAGCTGC GTGAGGG GCAGCTCCGGGGTCGTC  TGCGTTGCGGGAAGC  86 41
      fadE15 NONE
    nfa12310 NONE
    nfa12320 NONE
    nfa12330 NONE
        hutI NONE
    nfa12350 1374092 .. 1374129 + -13.4  -2.53263   TGACCGACGTCACGA   ATTCGGCTGCGCCGGA ACGGAA TCCGGCGCACCCGAGC    TCACTTCGCGCTCGC  65 38
    nfa12420 NONE
    nfa12430 1384162 .. 1384184 +  -4.1  -3.14344   GCACTATCACCACAG           CACCGTGAT CCGCC ATCGCGCTG           TTGGTGGGCAGGCTC  45 93
    nfa12440 NONE
    nfa12450 1386801 .. 1386835 +   -20  -2.70932   CGCGGTCTGAGACCC     GAACGTGCCCGGGAGC CAC GCTCCCGGGCACGTGG     TCGTTCCGGGGGCGG  83 31
    nfa12470 NONE
    nfa12480 NONE
    nfa12490 NONE
    nfa12500 1392555 .. 1392613 +  -4.6  -3.68351   GTCGCGGTAGGGCAG CCGTCGCCACTGCGTGA-GC-AT-CGGCAC GTA GAGCTGGAAAGCCTCACGC-GCGGTGACGG TTTCGCTGGTCACCC  56 226
    nfa12520 1394445 .. 1394476 +  -5.7  -3.31144   AGAACCGCGCCAGAT      GCACGGG-GTCCGG CGTGA CCGGGCTCCCGCGG      TTCTCCAGATCCGCG  52 96
    nfa12540 1398351 .. 1398386 +  -8.3  -2.60392   GCCCCGCCGCGCTGA   CACCGGGGG-AGCGAGG CCGA CC-CGCTACCCCTGATG    ATTCGTTCGCCGGTG  51 26
    nfa12560 1401145 .. 1401161 +    -3  -4.17296   TTGGGTAACGCGCAA              TATGAG GAACG CTCATG              TTTGTGTGTGTCGCG  61 433
    nfa12570 1410765 .. 1410817 + -25.1  -3.14564   GCGAGCAGGGCTGAC CAC-AGGGAAGCCGGATCGTCCCC GATGCG GGGGACGATCCGGCTTCTCGCGTG TTCGTCAACCAGTAC 100 27
        acpS 1411790 .. 1411810 +  -9.7  -3.14132   GTCCAGTGACGGGAT            CTCGCCG TGGAAGT CGGCGAG            TTCCTGCGAGACGGC  56 432
    nfa12600 1413701 .. 1413751 + -26.3  -2.53263   CTCGGCGCTTGAGCA CCGCACACCGCGACGTCCCGGCACC GCG GGTGCTGGGACGTCGCGG-GC-CGG TCAGTTCGCGGTGCG  95 29
    nfa12630 1416607 .. 1416621 +    -7  -3.28924   GCGTCGCGGAATTTC               GCCAGC TTG GCGGGC               TTGTCGGGGGAGATG  53 251
    nfa12650 1417231 .. 1417260 + -20.1   -4.7497   CCGCGAACGCGAAAA       CACCCGGATCGAC CGTG GTCGGTCCGGGTG        TTTTTCGTCGGTGCG 100 41
    nfa12670 1418378 .. 1418393 + -11.8  -3.40403   ATGGCCGGGGTGCCG              GGCCGC CCAC GCGGCC               TTCTCGTCGAGCAGC  67 131
    nfa12700 1421763 .. 1421784 +  -2.9  -3.06671   AGGAGTTCGTCGACG           CGGGCGAGCC GTC GG-TCGATCG           TGTTGCGGTGGGTGT  43 188
    nfa12780 NONE
    nfa12790 NONE
    nfa12800 NONE
    nfa12810 1436009 .. 1436025 +  -7.3  -2.63631   TCGAACCCCGAACCC              GCTGATT AAG AGTCAGC              TGCTCTGCCAATTGA  48 485
    nfa12820 1437585 .. 1437610 + -14.7  -3.96148   GCACGAACGACGACA         GGCCCCCGG CACCGCCT CCGGGGGCC          TTTCTCGTCACCGGG  95 41
    nfa12830 1438068 .. 1438087 + -13.6  -3.08679   GCCATTCGCCGTCCT            CGACGACG TAAT CGTCGTCG             TATTCGATGGCCGAC  67 207
    nfa12880 1442613 .. 1442659 + -12.3  -3.21099   ACGCCCCGGCGATGG GGGCACTGAGGGCGCGCGGGCTG TAC TGGCCCGC-CACGCTCA-TGCCC TTGCTGATGACGCCG  64 479
    nfa12920 1447517 .. 1447529 +  -3.4  -3.30441   GTCCATGCCGAGCGC                GATC AGCCG GATC                TTCTGCACGGTGGTC  47 81
    nfa12940 1449378 .. 1449389 +  -7.2  -2.71364   GGAGATATCCGACGA                CCGG ACAT CCGG                 TGATTCCGGACATCC  49 46
    nfa12950 1450557 .. 1450571 +  -3.4  -2.82516   TGCGTCAGCGGACGG               CGACCG AAG TGGGCG               TGTGATGATCGGGAA  40 6
    nfa12960 1451290 .. 1451312 + -11.2  -2.56596   GGGCGCCACGGTCCC           GGTGGCGACC TGC GCTCGCCGCC           TGCGTTCGTGGCAGC  54 407
    nfa12980 1452135 .. 1452171 +  -4.1  -4.07885   CGGGAGTACACGCGT    GCACCGACCGGTGCGCC GCC GGTGCCACGGTCGCGGA    TTTTCCCGGAAAGTG  60 48
    nfa12990 NONE
    nfa13000 1454151 .. 1454182 + -30.2  -2.66964   GCTGACCGAGCGGTA      CGGCGGCCGGCGGG GTGA CCCGCCGGCCGCCG       TCGTCTGCTCAGTAG 100 36
    nfa13010 1454638 .. 1454657 +  -3.4  -2.89447   GTCCGGCCACGCGCG            CCGTCCCG GGAT CTGGACGA             TCGTTATACTTGCGC  42 58
    nfa13020 NONE
    nfa13030 1457951 .. 1457969 +  -6.6  -3.14132   CGGTCTCTGAGTGCA             CCGGTTCG TCG TGCACCGG             TTCGTCCACAGCCGA  50 31
    nfa13040 1458297 .. 1458308 +  -7.2  -2.57132   GGGTGGGGGTCGATA                CCGC GGAC GCGG                 CTTCTCCAGCGCCCG  48 64
    nfa13050 1460148 .. 1460188 + -27.8  -4.28548   CGGCACGGGGAGTTC CGCACAGCGGGCGAGACGG TTAA CCGTCTCGCCCGCTGT-CG  TTTTCGTGGGTCGGT 100 81
    nfa13060 1465434 .. 1465466 + -14.1   -2.6342   CCCTTGATGCCGACA      GTCCGGTCCGGCC CGTATGT GGCCGGACCGGGA      TCGGTTCGTTTCGCC  66 103
    nfa13070 NONE
    nfa13080 1466932 .. 1466948 +  -3.5  -3.35679   CCGCGACGCCCGCGG              GCAGGGC CAC GCCCACC              TTGTCGGTGCCGAAC  49 222
    nfa13110 1468497 .. 1468524 + -18.5  -2.52464   AGGGCGTGTGTCGAA        GTGAGGGCGGC CGGTGA GCCGCCCTCAC         TGAGTTCGGAGCCAC  79 39
    nfa13140 NONE
    nfa13150 1472648 .. 1472660 +  -2.6  -2.62184   CACCTCCCCCCGGAC                GCCG CCGCC TGGC                TCGTCTGACCAGGAC  38 5
    nfa13160 NONE
    nfa13170 1473794 .. 1473843 +  -2.6  -2.73875   CACATACGGTGCGAG CAGCTCGCTCTGGCCGACCG-GGG CGAA CCCGCCGACGATC-GAGCGCGCGG TGATGTTGGGGACGG  39 359
        purC 1477229 .. 1477242 +  -3.7   -3.4072   CGAGGTAGGGGCGTT               GCCCG GCGA CGAGC                TTGTCGTGCGCGGTG  49 69
    nfa13210 NONE
    nfa13250 1483109 .. 1483135 + -20.9  -3.28712   CGACTGACGCGCCGG         CGGGTGCCGCC CGCCC GGCGGCACCCG         TTGTCAGCCAACCGG  95 34
    nfa13270 NONE
    nfa13280 1485662 .. 1485687 + -11.1  -3.18264   CGTCCGGCCCCTCAA         CCGGCGA-CGGC CGC GCCGATCCCCGG         TTCGTCGGTGCCCGA  64 106
    nfa13310 NONE
         tig 1492371 .. 1492412 + -24.5  -3.35197   ACGTTCCGCTGTGAG CGAAGAGGGGCGGTACCGG GAGT TCGGTGCCGCCCCGCTTCG  TTAATGTGTGTGACG 100 67
       clpP1 1493093 .. 1493131 +  -2.2  -2.52464   CCAGGCCAACGGCAT  AGGCGGATAGGCGGCGG CCCGGA CCGCC-CCTCACAGCCG   TCGATTGAACACACA  37 16
       clpP2 1494049 .. 1494059 +  -2.4  -3.40593   GGCATGCTCGCCCCC                 GCCG GAA CAGC                 TTCGTGTGTTGTGAT  47 247
        clpX 1495447 .. 1495485 +   -16   -3.5944   CCCGGCGCGTGCCCT   ACCGTTCGGTCCCGGTGA ATA TCGCTGGGACCGAACGAA   TTTCGAGGTGTAACT  85 42
    nfa13360 1496069 .. 1496089 + -12.5  -2.74999   GGCGTCGCGGGATGT            CAGGCGGGC TCG GCCCGCATG            TCCTGTTCGGGGTTC  63 100
    nfa13380 1497497 .. 1497507 +  -8.2  -3.28712   ACACCAGCTCGTGCG                 CCGG GAC CCGG                 TTCTCCCGCAGCGCC  56 310
    nfa13420 1504594 .. 1504641 +  -3.2  -3.05844   CGACGATGGTGAACA CCCCCGACGGCGAGTGC-AGGAC GGC GTGCTCGCGCGAGATGTCGGCGG TGTTGCCGTCACCGG  44 465
    nfa13450 NONE
    nfa13460 1509465 .. 1509501 + -12.1  -2.78463   TCGTGGATGATCACC    GGGCCGTCCGCGGTGCG CAA CGCGCGGCGGATGGCGG    TGTAGTGGGCGAGGT  58 391
        valS NONE
        folC NONE
    nfa13500 NONE
         ndk 1515397 .. 1515429 + -24.9  -2.62184   GCCCGCATCGTCCGG      TGGTGGCGGCGGGGG AAA TCCCCGCCGCCACCG      TCGTCTCCGCGGCAC  95 42
    nfa13520 1519368 .. 1519402 +  -3.4  -3.42574   GCGCCGCTCCCGGCC    GGGCGCCG-GGGACC GAATTG GGTCGCACGGAACCC     TTCTGGTAGCCTTGA  49 68
        rplU NONE
        rpmA 1520236 .. 1520264 + -24.7  -4.47259   CCGGACTCGAGCCGA        GCGGGTCAGGGTG CCA CACCCTGACCCGC        TTTTCGTGTTCTCGT 100 54
    nfa13550 NONE
        proB 1523003 .. 1523028 +  -4.5  -3.25942   GGCCCGCGGGTCACG         GGCACAGGGCG TGTT CGAGCAGTGCC          TTGCTGTCCGGCGGT  49 48
    nfa13660 NONE
    nfa13670 1532626 .. 1532667 +    -3  -3.01712   CCCACCCGAGATCGG TCAGCCGCC--CGACGACGCG TCC CGTCTCGGCGCCGGCGG-TGA TCTTGCCGGACAAGG  42 482
        proA NONE
    nfa13720 NONE
    nfa13730 NONE
    nfa13740 NONE
    nfa13750 NONE
        nadD NONE
    nfa13770 NONE
    nfa13780 1543505 .. 1543526 +  -2.1  -3.02144   TCCTCTGATGAGCCG           GTCCGGTCG GTCC CGGACGAAC            TGTTCCGGCAGGTGA  41 33
    nfa13790 NONE
    nfa13800 NONE
    nfa13820 1549018 .. 1549057 +  -4.8  -3.14132   GTGTGCGCCGCGACC  GGAGCGGCCGCGTGGATCG GCA CAGTCCAC-CGGCCCGGCC  TTCATCCGGCGCGGC  47 411
    nfa13830 1551428 .. 1551443 +    -9  -3.14463   CGTTCTCAGGCTCCA              CGAGCA GTGT TGCTCG               TTGCTCACGCCGCTT  56 450
    nfa13860 1555843 .. 1555863 +  -3.1  -3.02144   CTGGCATCAACGAGA            TCCGCTGCG TAC CGATGTGGA            TCTTCAGCCCGGTCG  41 525
    nfa13870 1560388 .. 1560401 +  -4.5  -2.78384   ACTAGACACGTGGAG               GGGTG ACCG CATCC                TGTGATGAGGCAGCA  43 58
    nfa13880 NONE
    nfa13890 1561890 .. 1561908 + -10.3   -3.2794   AGTCACAGCAAGTCC             GCCAAGC ACCCA GCTTGGC             TTCCTATCCGTAACC  63 43
    nfa13910 1565601 .. 1565621 +  -8.9  -2.78384   CCCGCACGGCCGGGT            CGTCGGTCA GCG TGGCCGCCG            TGTCGTACGCGGCGG  50 117
    nfa13940 1568726 .. 1568750 +  -6.4  -3.62046   GCATCAGAGCTTGTT         GAAGGCCAGCG CGAG CGC-GGACTTC          TTGTTGGCGGCCTGG  57 487
        aqpZ 1570280 .. 1570328 +  -7.5  -3.28712   CAGCCAGTTGCGATC GTGGGCCC-GCTCGGGATTCGACG ACAG CATC-AG-CCCGAGCAGGGTCCGC TTGTCCCGGCCGACC  53 267
        lepA NONE
    nfa14000 1574878 .. 1574893 + -10.4  -3.21276   GTGCACCCGACCGCC              GGACCG GACG CGGTCC               TGTTCTAGCCGAGCA  60 2
    nfa14010 1576803 .. 1576836 + -10.9  -2.82623   CGGGTGATGGGCGGG     GGAGTGCGCCGGGCGG AAT CCGCCCG-CGTCCTGC     TCGTTCTCCGCGCGG  61 69
    nfa14030 1579284 .. 1579309 +  -9.7  -3.60792   ATTGGCGTTGATCGC         TGTCGGCAATC TCGC GGTCGCCGACA          TTCTCTGTCGCTGAT  67 214
    nfa14040 NONE
    nfa14050 NONE
    nfa14060 NONE
    nfa14070 1583263 .. 1583290 + -19.2  -4.80882   TAACTGTGACCGAGA        GTGCCGGACGCT GCTG GGCGTCCGGCAC         TTTTTCATGTCGCGT 100 38
    nfa14080 NONE
    nfa14090 1586077 .. 1586113 + -22.3  -4.08216   GCCCGAACGGCGGTG    AGTGAGCGGCGCATCGG CAA CCGATGCGCCGCTCTCC    TTTTCCCCGCGGTAC 100 63
    nfa14100 1588926 .. 1588957 +   -10  -3.15861   CGACCAGCAGGGCGT      CGTGGTCGGCCGCG ACAT CGCGGATCACCGCG       TTCATGGCGGTCATG  56 287
    nfa14130 1591634 .. 1591652 +  -7.4  -3.14211   AGCCGGTTCCGACGC             TCCCGG CGATGGT CCGGGA             TTCGTCCGCCCGGAT  53 81
    nfa14140 1593762 .. 1593776 + -11.4  -3.14132   CAGCCGGGGATCGGG               GCCGAG CAC CTCGGC               TTGATCCAGGCGCAA  62 493
    nfa14200 NONE
    nfa14210 NONE
    nfa14220 NONE
    nfa14230 1601947 .. 1601962 +  -2.5   -3.3676   GGCGCCGGACGGTCA              TCGGG AGGTGG CTCGA               TTGTCAGGTATTGCC  45 82
    nfa14240 1602346 .. 1602380 + -14.3  -3.01712   GTCACCGCGGTGAGT     CGTCGCGGGCTCG GTACGTCGG CGGGCCTGCGACG     TATTACAGGAGCGAG  69 144
    nfa14250 1603513 .. 1603526 +  -4.5  -3.05384   AGTGCATCCGACTTA               TGCTG CTAC CGGCA                TTCGGTGGGGGCAGC  46 96
       dnaJ2 1604731 .. 1604746 +  -5.4  -3.24924   TCAGCGGACGCTGAT              CCGTTGG CCG CCA-CGG              TCTTCTACCTGGACG  47 27
    nfa14270 1605481 .. 1605516 +  -3.8  -3.53012   CGCTGGTGAGGGCGG    GTCGGCGGGTGGACTGT TCG GCGGACCGCCCGA-GGC    TTTGCGGCGCAACGA  49 32
    nfa14290 NONE
    nfa14310 1608933 .. 1608962 +  -6.3  -3.89822   AACAGTTCTCGAAGC       CGCTCGGCCGGGCA TGA TTCTCGGCCGC-CG       TTTCTCGGGTCGCTG  63 105
    nfa14320 NONE
    nfa14330 NONE
    nfa14340 NONE
    nfa14350 NONE
         era 1613419 .. 1613429 +  -8.2  -2.78384   CCCAGTGACGTCCGG                 GCCG ATC CGGC                 TGTCCTCGCGGAAGC  52 61
    nfa14370 1616438 .. 1616484 +  -3.6  -2.79183   CCAGGGCGTCCGGCA GCGGC-T-CGGATCGGCGGGCA TCAGC TGCGCGCCGAGCGGCACGCCAC TGTCGTCGACATCGC  40 110
    nfa14380 NONE
    nfa14390 NONE
    nfa14400 1623063 .. 1623077 +  -5.7  -2.69601   GTGGAGTGGCCGAAA               TTGCG GAGGA CGCAA               TGCGTTTCATGTCCC  46 54
      fadE17 NONE
    nfa14420 NONE
    nfa14430 NONE
    nfa14440 1628392 .. 1628427 +  -8.1  -3.06915   CACCGTCGGCGAGCC    CGGCGCGGTGGCCTG ACGGGA CGGGCCGATGCGACG     TTCAGTGGACTGGGT  52 10
    nfa14450 NONE
    nfa14460 NONE
    nfa14470 NONE
    nfa14480 NONE
    nfa14490 1633279 .. 1633297 +  -6.1  -2.74701   GACGATGAGCCTGGA             CATACAT ACGGA ATGTATG             TAATGTTCGACGTGT  46 33
    nfa14500 NONE
    nfa14510 1634811 .. 1634869 + -16.7  -2.68823   GTTCCTGAGTCCGGC CGC-CGCCCCCATGTCCGCAGCGTGGTTG TCG CGCCCGCG-TGCGAGGATGGGGGCGTGCG GTTGTATCGGGACGA  74 33
        recO NONE
    nfa14530 NONE
    nfa14540 1637302 .. 1637329 +  -4.8  -2.62184   TCGGCCCGTACGGTG        GCG-GCGATCACG GAC CGTAGTTGCACGC        TGGTCTGGCCCGCCA  42 402
    nfa14560 1638707 .. 1638735 + -15.9  -3.35679   TGTGTCCCGGGGTGC        GGGTCGCGACCGG CAT CCGGCCGCGACCG        TTGTGCGTCCGCCGG  82 125
        glyS 1641589 .. 1641623 + -15.6  -2.58544   GCGTCGAGCAGGAAG     GCGGTGTAGGCGGCGC AGG GCGCGCCCTTCACCGC     GTTGTCGAGGTCGGC  66 350
    nfa14610 1643503 .. 1643518 +  -6.8  -3.31157   CTCGGCCACCACGGC              CGCCCGC AGC GCG-GCG              TTCATGTCGTCGTTC  53 233
    nfa14630 1644445 .. 1644493 +  -3.5  -2.62184   CCCGGCCTGCGCCCC GCCCGAGGGCGGCCTGCTCGCCT CGA AGGCCCGCACGCTGGCCTGTGCC TCCTGTAAGGCACGA  40 186
    nfa14650 1647070 .. 1647089 +  -7.8  -2.62983   ACGCGCGGCACCGAT            CCGGCG GTCTCCCG CGCCGG             TGCTGTCCCGGTGAA  48 97
    nfa14670 NONE
    nfa14680 NONE
         dgt NONE
        dnaG 1653098 .. 1653124 + -10.1  -3.41745   TCCGACGACTTCGCC         GCGGGCTGAGG CCGGC CCTCAGCTCAC         TTGCTCTTGTGCCGC  65 17
    nfa14730 NONE
    nfa14740 NONE
    nfa14750 NONE
    nfa14760 1655269 .. 1655299 +  -7.5  -3.05384   ACTTCACTCCCTGAC      CCCCTGGCGCCTCG GACC CGAG-CGACAGGGA       TTCGCTCGGGGCCGG  52 27
    nfa14770 NONE
    nfa14780 1656588 .. 1656620 +  -2.5  -3.15249   TCGGCTCGCGCAGGC      GGTGACCGCGTGATC CCC GAAGACGCTGTCGCG      TTCGTCGCCGATCTC  43 13
    nfa14790 NONE
    nfa14800 NONE
    nfa14810 NONE
    nfa14820 1657520 .. 1657534 +  -3.5  -2.62184   GAGCAGGACCGGCAG               TGGGG GATCG CCTCA               TGATGTCGCGACCGA  40 8
    nfa14830 NONE
    nfa14840 NONE
    nfa14850 NONE
    nfa14860 NONE
    nfa14870 NONE
    nfa14880 NONE
    nfa14890 1661235 .. 1661264 +  -6.5  -3.07816   CACCGCGCTGGCGCA       CGTGATCAACG AGGAGGTG CGTTGATCACC        TTCCGTCAGTGCCGC  48 1
    nfa14900 NONE
    nfa14910 NONE
    nfa14920 NONE
    nfa14930 NONE
    nfa14940 NONE
    nfa14950 NONE
    nfa14960 NONE
    nfa14970 NONE
    nfa14980 NONE
    nfa14990 NONE
    nfa15000 NONE
    nfa15010 NONE
    nfa15020 NONE
    nfa15030 NONE
    nfa15040 1669502 .. 1669519 +  -2.6  -3.49878   ACCTCCAACGGCTAC             CGGCTC GTCGAG GAGGCG              TTGTGAGTTTCGTTG  47 2
    nfa15050 NONE
    nfa15060 NONE
    nfa15070 NONE
    nfa15080 1670778 .. 1670788 +  -2.4  -4.60797   GCGGTCTGACGTCAC                 CTCC GCA GGCG                 TTTTGTGTCTCCGCC  73 127
    nfa15100 1672435 .. 1672469 + -24.4  -2.87683   CACGCTGCGGCAGAC     CCTACGGCCACCCCGA GTC TCGGGGTGGCCGTAGC     TGTATCAGCCAGTCT 100 129
    nfa15110 1673335 .. 1673360 +  -7.5   -3.8901   CCCCTATGCCCAAAC         CCCCTTACATC CTTT GGTGGAGGGGG          TTTCGTCGTTTCCGG  67 85
    nfa15120 1673612 .. 1673648 +  -7.2  -3.25896   CGGTAGCCCTCATTC   GTCGCAGCG-GTGCACT TGCC GGTGATCGCGCTGCGGC    TGTTCTCCCTGCTGG  55 35
    nfa15130 NONE
    nfa15140 NONE
    nfa15150 NONE
    nfa15160 1675231 .. 1675241 +  -6.8  -3.54459   GTGCGCGTTCAAGGA                 CCGA CCT TCGG                 TTTCGGCAGCCTTGG  57 283
    nfa15170 NONE
    nfa15180 NONE
    nfa15190 NONE
    nfa15200 1677837 .. 1677850 +  -8.1  -3.01924   ACGATCGCCCAATTA               GGACC GCCC GGTCC                TATTCGAGCGAAGTG  52 405
    nfa15210 1678682 .. 1678719 +  -5.5  -3.02511   TGCGGGCTGTCTCCG   GTGGAGGGAGCTGACGGG TTC CTCGTCGACTTCC-CGAC   TCTTGGGGACATCGG  46 12
    nfa15220 NONE
    nfa15230 1680306 .. 1680316 +  -3.2  -3.59979   GAGGACGTTGACGGC                 CGGA TGT TCTG                 TTTCAGCTGAGGAGG  51 5
    nfa15240 NONE
    nfa15250 1683723 .. 1683749 +  -9.3  -3.53444   TAGCCCCGAAGAGCT         TCCCGTCCGGC GCGAG GCCGGTCGGAA         TTTCCCCCGCGATGG  61 38
    nfa15260 NONE
    nfa15270 1684719 .. 1684729 +  -6.8  -2.82516   TGAGAGGAGGCGTAA                 GCCA TGG TGGC                 TCTCGTCATCAACAG  46 38
    nfa15280 NONE
    nfa15290 NONE
    nfa15300 NONE
    nfa15310 NONE
    nfa15320 NONE
    nfa15330 NONE
    nfa15340 NONE
    nfa15350 NONE
    nfa15360 NONE
    nfa15370 NONE
    nfa15380 NONE
    nfa15390 NONE
    nfa15400 1696538 .. 1696554 +  -3.6    -3.494   AGACGTCATGTCCAT              CGCCCG CGACC TGGGTG              TTCTGTAGGAGGTTG  49 1
    nfa15410 NONE
    nfa15420 NONE
    nfa15430 NONE
    nfa15440 NONE
    nfa15450 NONE
    nfa15460 1699344 .. 1699360 +  -5.7  -3.15544   ATCGAGAAGTCCATC              GCACTCC GGA GGGGAGC              TTCATGAGCGTCCGC  50 2
    nfa15470 NONE
    nfa15480 NONE
    nfa15490 NONE
    nfa15500 NONE
    nfa15510 1702287 .. 1702300 +  -3.1  -3.06696   GCCCGATACCAGAAG               TGAGG AGCC CTTCA                TGTCTTCGACCACCG  41 23
    nfa15520 NONE
    nfa15530 NONE
    nfa15540 1704545 .. 1704595 + -14.2  -3.54424   GGGACGCTACCTGTA CAC-GAA--CGCCCCCGCTGATCCT TCAC AGGATCGGCGGGGGCGCATTCGGCG TTTCAGGGGGTCAGC  78 421
        kdpA NONE
        kdpB NONE
        kdpC NONE
        kdpD NONE
        kdpE 1723229 .. 1723245 +  -5.7  -3.38072   TCGCAGCCGCCCCTC              GCGTACG CTG CGAGCGC              TTGCTGTTCGGTGAA  52 60
    nfa15710 1723603 .. 1723629 +  -2.9  -3.56092   CACGCGCGCTACCCT         GGGGGACACGT ATAGA ACGTGTTCCAG         TTTCCGGGGTGGTGC  50 42
    nfa15720 1725022 .. 1725034 +  -5.5  -3.22388   CAGCTCGCAGAACAG                CGAGG AAA CCTTG                TTGATGCCTTCGGTG  51 484
    nfa15770 NONE
    nfa15780 NONE
    nfa15790 1731367 .. 1731381 +    -7  -3.01712   TACCGCCGCGCGCAG               CCGAGC GTC GCCCGG               TCTTCGAGGCGCGGC  52 459
    nfa15820 1735406 .. 1735417 +  -2.2  -3.21276   GAGGAGTGAATCAGT                TTGC CGCC GCAG                 TGTTCTCGACAGGCC  43 32
    nfa15840 1737262 .. 1737290 +  -2.9  -2.63631   TAGCGCCATCGCCAG        CTCGCGCTCCACG GCC CGTTCGGCGCCGG        TGCTGTGGACGTTCG  38 178
    nfa15850 1737717 .. 1737738 +  -2.8  -2.90496   GGACGATCCACTGAT           CCGGGACG CTGGGC CGACCGGG            TGATTTCGCCGGGGA  40 80
    nfa15860 NONE
    nfa15870 NONE
    nfa15880 1741232 .. 1741267 +  -5.4  -4.11484   CCACGCGGAGGTTAC    GGGGCGGATGC-CGG GAAATCG CTGCGTATCCGCCCG    TTTTGCCGGATTCCG  66 308
    nfa15890 NONE
    nfa15900 1742893 .. 1742937 + -28.7  -3.45849   GCGCCGCACAACGCT CGCG-GACGGCGGGTCCGGC CATCGT GCCGGGCCCGCCGTCGCGCG TTGTCGTGCTCTCAC 100 45
    nfa15920 1744786 .. 1744800 +   -10  -3.14564   GAGACGGGCGGGATC               GGCTGA CCT TCAGCC               TTGCTGAAAGCATCG  60 20
    nfa15930 NONE
    nfa15940 1746649 .. 1746660 +  -7.2  -2.53715   CGCGGCGACCGATCA                GCCG ATGA CGGC                 GTTCATGATGGTGCC  48 45
    nfa15960 1747435 .. 1747453 +  -7.4  -2.55668   ATCGGAGCCTGAGAC             CACCGG ACCGAAA CCGGTG             ATTCCTCTGAGACTC  48 29
    nfa15970 1748654 .. 1748666 +  -7.7  -3.72324   GGCACCGGTGCCGAC                GAAGC GCA GCTTC                TTGTTGCTCGCGATC  63 437
    nfa16000 1752595 .. 1752605 +  -8.2  -3.21099   CTGTCGGCCAACTCC                 CGGC GCA GCCG                 TTCGTCCTCGGCGGG  56 525
    nfa16020 1755321 .. 1755359 + -17.7  -2.64274   GCGATCTCACCGAAC  G-CTGGCCGGATATGGAT GGAG ATTCATATCCGGCCAGAC   TAGATTTCGGGGCAT  77 42
    nfa16030 NONE
    nfa16040 1757241 .. 1757276 + -13.9  -4.07568   TCACGGACCGGCTTC    CGCAG-CGCCCGCCGC CTCCC GCGGCGGGCGTCCGCA    TTTTGGGCGCGCCGA  90 41
    nfa16050 1758192 .. 1758204 +  -4.8  -2.63596   CAGACGTGGTCGTTG                GGGA AGACG TCCC                TCGTCTGAGCTGGAG  42 84
    nfa16060 1759145 .. 1759170 +  -8.9  -3.09516   TCCTCGGCGTCCTGC         AGCGCGCGGAT GAAG GTTCGCGCGCG          TTCGATGCTGGCCGC  53 405
    nfa16090 1761122 .. 1761154 + -11.1  -2.93382   CGCTGAGCTATACGC      CCGAGGCCCCTCGGG CGT CCCGACGGGCAATGG      TCTATGAATCTAGCG  61 294
        aceE NONE
    nfa16140 1767432 .. 1767442 +  -3.2  -4.63486   CATCTCCTGCGGTGG                 CGCT CAC AGTG                 TTTTCTTAGAGGCGT  72 130
        fabD 1768352 .. 1768367 +  -4.6  -2.67803   CCCCGCGTTGGCCGC              GCTGGG AACC TCCGGC               TAGCTTTCCTGCGCG  42 7
        acpM NONE
        kasA 1770081 .. 1770124 + -21.8  -3.66178   TGACTGCTCAACGAT CCCCGGTGGGGTCG-GCCG AACACCA CGGCTCGACCCCACCGGTG TTTCGACTTACGCAG 100 50
    nfa16180 1771646 .. 1771682 + -24.6  -3.64703   GTGACCTGAGATCGG   GCGAGCAGGCCCCGGGA GCGA TCCCGGGGCCTGCT-GC    TTTCCGTGGCCGCCG 100 57
    nfa16190 1772541 .. 1772574 +  -6.6  -2.79302   AGCATCTGGCGCATG     GAGCCGGCATTGTC GCCGCG GGCGATGCCGACGC      TCTCGTAGAGCTGCT  48 375
    nfa16210 1775120 .. 1775136 +  -2.1  -3.54158   TGCGCCTCCCGGACG              CTGACCG CTT CGACCAG              TTCGTTCTTGGACTC  49 425
    nfa16250 1777917 .. 1777953 +   -13  -3.40403   GGCCTGGCGGATGGC   GGGCA-CCTTGCCGCCG CCGT CGGCGGTGAGGGTGACC    TTGTCGTCCAGGACG  70 320
        cobD 1779606 .. 1779626 +  -2.5  -3.29511   GGCGATGCTGCGCCG            CTGAGCG GTCCGGG CGGTCAG            TTCTCGCGAAGTAAC  45 22
    nfa16280 NONE
    nfa16290 1781428 .. 1781453 +  -7.5  -3.35798   GTTCGGCGGTGCCGG         GGTCGG-CGGTC GGT GGCTGGCCGGCC         TTCTCCCTGCGCCGT  55 128
    nfa16320 1783812 .. 1783836 +  -3.4  -3.05384   GCCGCGGAATCGCCG          GGGGCTGACC CTGGC GATCGGACCC          TTCGGTGACCGCGAC  43 47
    nfa16330 NONE
    nfa16340 1785128 .. 1785138 +  -2.4  -3.34522   CCGGAAACTGACCGC                 GCCC ACC GGGA                 TTCGTTCCGGCGTGT  45 30
    nfa16350 1786293 .. 1786315 +  -2.5  -3.14132   AACACGACGTCACGC           CCGTGCTCG CGATC CGGCCCCGG           TTGCTGCACCGCCAC  43 451
    nfa16390 NONE
    nfa16400 1791292 .. 1791319 +  -5.5  -3.15503   CAGCGGCGCCGTCGT        CCGCGTGGCGGG ACGAA TCCGC-GTGCGG        TCTTGGGTATTCGAG  47 132
    nfa16410 1792063 .. 1792101 + -16.1  -3.85817   GCCTGACCGTCCCCC  CG-ATTCGCCCCTGTGCC GTCC GGTGCGGGGGCGAATTCG   TTTGTCCGGACCGCT  93 35
    nfa16420 1793511 .. 1793522 +  -7.2  -3.53012   GGGCGCGCTCATCAG                CGCG GCGG CGCG                 TTTGCGCCCGGCCAG  57 378
    nfa16450 NONE
    nfa16460 1797473 .. 1797527 +  -4.8   -3.6106   CGCGTTCCCGCTGGG TGGCGGCG-GCCT-CGCCGAGCACGC GCTCG GCGGCCTCGGCGCAGTAGCGCAGCCG TTTGGCGCTCTTGCG  56 273
    nfa16510 NONE
    nfa16520 1802336 .. 1802352 + -10.1   -3.4277   CGTGCGCGTCTTCCT              CGCCGGT GCG ACCGGTG              TTCTCGGTGTTCGGT  65 485
    nfa16530 1803106 .. 1803132 +  -3.4  -3.02144   ATGACGATGCCGACC         ACCAGCGCGGGC ACC GGCGGCGCGGGA         TGTTCGGCCGCGTAG  43 216
    nfa16580 1807919 .. 1807944 +  -6.1  -2.52516   TGGCGCGCGCACGCC         TCCGCCGAGCGC GCC GAG-TCGGTGGA         CTTCCTGCTCCACCC  44 51
    nfa16590 NONE
        glnA NONE
        glnE 1814341 .. 1814363 +  -6.1  -3.31144   TCGGTTCGCCTCCCA           CGCCGAGCG CACGA CGCCCGCCG           TTATGCGGGTGGCAA  52 309
    nfa16630 1815382 .. 1815430 +  -5.8  -3.14564   GGCGGCGGGCAACGA CCGCAGCGAGGCGAGCGT-GGTGG CCA CCGCCCGCGC-CGCCTCGGCGCCC TTGGTGACGAAATGC  50 52
    nfa16680 1821120 .. 1821130 +  -8.2  -3.84406   TGTCGCCGATCAGGC                 GCGC GGT GCGC                 TTCTTCTCCTGCGCG  68 280
    nfa16730 1827923 .. 1827956 +  -6.7  -4.48792   ATGTCCGGTTATGGT     GCATTTCGCC-GCAAC CGA GTTGCTGGCAGATTGC     TTGTTTTTCGATTGT  75 430
    nfa16740 NONE
    nfa16750 NONE
    nfa16760 1831401 .. 1831417 +  -4.4  -3.17763   GGACCGAGTCGGTGG             TGCTGGC GACC GCC-GCA              TTCCTCGCCTGTGCG  45 134
    nfa16770 1832345 .. 1832389 + -12.2  -3.28712   CCCGGTTTCGGTGGG GGTCACCGGAGGCGGGG GAGAGGTGGGCA CCCCGCCTCCGG-GACG TTCTCGCGGACCCGC  70 446
    nfa16790 NONE
    nfa16800 1833972 .. 1833984 +  -6.3  -2.88249   AGCGTGTGACGCGCA                TCACT ACA AGTGA                TGTCTGAAACATATC  47 39
    nfa16810 1834635 .. 1834645 +  -2.4  -4.36914   GCTGATCCCGTCAGC                 GGTC ATC GCCC                 TTTTGTAAGCACGAC  65 227
    nfa16830 1836682 .. 1836697 +  -2.4  -3.44146   TGGTGAGGTCTGCGG              TGAGCG CCGC CGCCCG               TTCGTTCTCGCGGCC  47 35
    nfa16850 1838046 .. 1838058 +  -4.1  -3.21912   CCGGTGATGAGGTAT                TCGGA GGG TCTGA                TTCGTCGCTTGCGGG  45 34
    nfa16910 1844382 .. 1844397 +  -5.4  -3.29263   CAGTTCGGCGGGCAG              CGGCATG GGC CA-GCCG              TTCTCGCCCACCTCT  49 320
    nfa16930 1846252 .. 1846277 +  -8.3  -3.06183   CGGTCACCTGCTCGT         CA-CGGCGCG CCTTCCT CGCGCCGGTG         TTCGATACCGGTCAG  55 93
    nfa16950 NONE
        gcvT NONE
    nfa16970 1850437 .. 1850490 +  -8.2  -3.05463   GGGGGTGTGCAGCAG CTCGATGGTCATCGCGCCGACGGCGAC GGT GTCGCCGT-G-CTCG-TGGCCGGTGAG TTCGCTGGGCGCGAT  53 369
        cobU 1853546 .. 1853567 + -12.3  -3.08679   GGACGCTCAGGAGGG           TCGCCGTCCG AAC CGG-CGGCGA           TATTCGGTGGGGGCG  66 63
    nfa17030 1854917 .. 1854948 +  -3.6  -3.61715   GCTTGAAGCCGGTGT      CGGTGGTGTCGGGGA ACT TCTCCAGCACC-CGG      TTGTTGACCAGCCTG  54 184
    nfa17050 1856046 .. 1856057 +  -7.2  -3.14602   ACGAGGCGGCTCCTT                CCGG GCGG CCGG                 TGTTGATACGGTGAG  53 55
    nfa17060 1857237 .. 1857282 + -13.9  -3.29144   GCGTCGGCTGTGGTC GG-CGCGGCCCGCGCGGTGCTC GAC GAGCATCGCGGTGATCGCGGCC TTGTCCAGCAGGTGG  70 158
    nfa17080 1860514 .. 1860535 +  -3.5  -2.55999   CGGTCAAGAGCGCGG           CCGCGCCCG AGGC CGAGTGAGG            ATTGATCTGACATGA  40 6
    nfa17090 1860981 .. 1861018 + -19.9  -3.29144   TGGTTCACACTCCGA   CATACAGCGCCCCATCG GAAA CGGTGGGGCGCTGTGCG    TTGTCGGGACGCTCG  91 43
    nfa17220 NONE
    nfa17230 1875246 .. 1875275 +  -2.8  -2.66316   TCCGCCCGCCGGAGA       CCACC-CAGGTGT CGGTC ACGTCGGAGGTGG       TGATCTCGTCGAGCC  39 405
    nfa17260 1877354 .. 1877398 +  -2.8  -3.53811   TCTACTTCGTTCGCT GAGTCGCCGGGCCGAGCGTCCT CGC GGGACGGTCAGCTC--CAACTC TTTCGCACAAGTCGG  50 24
    nfa17270 NONE
    nfa17280 NONE
    nfa17290 1881128 .. 1881170 + -31.4  -3.01791   CGCCCACCGCACCGG CCCCGAAGGCCCCGAGTCGG ATT CCGGCTCGGGGCCTTCGGCG TGTTCCGGGGGCGAT 100 42
    nfa17300 1881612 .. 1881662 +   -13  -2.55351   GTGGGCGTCCGGTGG GACCGGCGGCAGTTCCGGGCGGCC GTG GGCCTCCCAGTGCTGGCGCAGCTC GTTGGTGTAGCGCGG  60 167
       aroG2 1883670 .. 1883688 +  -6.6  -3.14132   GGCGACCAGGGTGAC             GGTTGTGC CCG GCTCGACC             TTGCTCGACGCCGAC  50 94
    nfa17340 NONE
        metF 1893866 .. 1893892 +  -7.8  -2.78384   CCCGATAGGCGGCCA         CCGCCTCCAGCG CCG TGCCGGGTGCGG         TGTGGTAGGCCGCCG  50 435
    nfa17490 1904350 .. 1904404 +  -9.7  -2.87132   AGGGCCGCAGCGATT CCCAC-GGC-CGCGGCGGCCGCCGGCG ACC CGCCGTAGGCCGACCAGAGCCAGCGGG TGTATCCGGCCGCCA  54 324
    nfa17550 1909711 .. 1909729 +  -8.8  -2.89564   ATCATTGGGGGCAGA             TAGCCGCC AAG GTCGGCTA             TCTGTCGCCTACCCG  53 103
    nfa17560 1910254 .. 1910286 + -15.6  -3.30771   ATCGTGACAACGACA     GGCGGCGTC-CACCC GCAC GGGTGTGGCGTCGCC      TTCTCGCGCGTCTGG  79 79
    nfa17570 1911129 .. 1911151 +  -6.9  -2.87132   GCGGGATCTTCTAGA          CCGGGCGAGC GAGT GC-CGCGCGG           TCTCTGCCCGGACGC  47 27
    nfa17580 NONE
    nfa17590 NONE
    nfa17600 1915311 .. 1915330 +  -9.2  -2.70932   GGGTGCTCAGCAGGG            CTCGCGCG GGCG CGCGGGAG             TGCTTGGCCGAGGCG  52 50
        murE 1917136 .. 1917172 +  -2.1  -2.87051   ACGATGCCCCGGAGA   CGAC-CGTCCGTCGCG GACGGA CGCGGAGGACTTGACG    GTTTCATGATCGAGA  40 153
        murF NONE
        mraY NONE
        murD NONE
        ftsW NONE
        murG NONE
        murC NONE
    nfa17680 1926139 .. 1926163 +  -4.1  -3.14211   CGCCCGGCCGGTTTT          CGGGGGTGGTG TGC CACCGGTCCGG          TTGCTGCGGCCGGAT  45 54
        ftsZ 1927732 .. 1927754 +  -9.1  -3.05844   GGGTGCCGCGGCAGC          GCGCCGCCGC ACTC GCG-CGGTGC           TATTACGCTCGGACG  55 119
    nfa17700 NONE
    nfa17710 NONE
    nfa17720 1930325 .. 1930339 +    -2  -4.07885   CGGCGGTGTGGTCAT               TTTGCG CGA CGCCGA               TTTTCGGGCAGAGTG  58 80
    nfa17730 NONE
    nfa17740 NONE
    nfa17750 1932016 .. 1932032 +  -2.1  -3.53012   TCCGACGCCGGACAA              ACGGGGT GGT ACCGCGG              TTTCGGCGCACCGGG  47 210
        ileS 1935429 .. 1935457 +  -5.8  -3.55447   ACAATCCCCAGTGTT        GCACCTGGTGCC CATGC GGCTGCTGGTGC        TTGTGTGATCGCTCG  57 207
    nfa17770 1936273 .. 1936324 +  -7.8  -3.16881   GTTGCCGGTGTCGTA CCAGCG-GCCGCGGATGACCTGGCC GAA GACCGGGTTGTCGGCGGCGTGCACG TTGATCGCGTCGGTG  53 130
    nfa17790 1938633 .. 1938665 +  -4.9  -3.14468   GGCAGTCTGGCCTGA     CCGGTAGC-CTG GGTCACCGGG CAGTGCTGCCGG      TTCGATGTGCTGGGC  47 26
    nfa17800 1939241 .. 1939291 +  -9.5  -3.23274   GACCCGTCACGCGCG GCCCGGCGACCGTCCGGGCCGCGCG CCG CGCGCCGTCTG--CGGACACCGGGG TTCCCTTCTCAGCAA  60 39
    nfa17810 1942639 .. 1942665 +  -5.9  -3.16564   GACAGCCGCGCGGGA        CGGCTGGCAC-CG GTC CGAGT-TCAGCCG        TTCGTCGGCTGGCGG  50 70
    nfa17840 1947135 .. 1947173 + -10.9  -3.09834   GCAAAGTGGTCGTTC  GACCCGCCGCGCCGCGAG AAGC CTTGTG-CGCGGCGGGCA   TTCGGTCGTGGAGTA  62 58
    nfa17850 1948115 .. 1948163 +  -6.6  -3.28924   GACCACCCCGAAGCG TCCCGC-GATCGCGTCG-GCGGGC AGT GCTTCCACGGCACGAACGGCGGGA TTCTCGGCGAGGGTG  53 120
    nfa17890 NONE
    nfa17900 1952224 .. 1952234 +  -6.8  -2.86177   CCGACGAAACGCCTC                 GACC GGA GGTC                 TGTCATGTCCGATGT  47 100
    nfa17910 1952722 .. 1952779 +   -32  -3.72576   ATCCGCACAGCCGAA TCGCCGCGGGCGGCGGACCCGATCCC CCTCAT GAGACCGGGTACGCCGCCCGCGGCGG TTTCCTCGACCGACG 100 41
        dnaE 1965575 .. 1965588 +  -5.2  -3.59979   TCGGCGGTCGGCGCG               GCCG GGTGAA CGGC                TTTGCGCTCCAGCAC  56 148
    nfa18030 1968286 .. 1968304 +  -4.4  -3.28712   CATCGTCCAGGTGGA             CAGCGCCG AGT CGAAGCTG             TTGTCCGGGAACGGC  49 365
    nfa18050 NONE
    nfa18060 1971867 .. 1971878 +  -7.2  -3.68222   CCGACCAGCGCCGCC                CCGG TCTC CCGG                 TTGTTGCGCTTGACG  60 178
    nfa18090 1974192 .. 1974219 +  -9.1  -3.01712   TCGAAGATCTCGTGC        GCGACCCGCAGC TGGGC GC-GCGCGTCGC        TCTTGCGCCGCCCGC  55 300
    nfa18110 NONE
    nfa18120 NONE
    nfa18130 NONE
    nfa18170 1984606 .. 1984628 +  -5.5  -2.53015   CTGACCGGCCGGGTG          GGAGC-CGGG CCGC CCCGCGCTGC           TAACTTGAACACTGT  42 37
        bioA 1985967 .. 1985979 +  -4.8  -3.08438   GCGGCCGGTGATGTG                CCGT CCTGA ACGG                TGTTCAAGTATGCTG  46 17
        bioF NONE
        bioD 1988171 .. 1988206 +  -2.7  -5.26316   CCAAATATTTTTTGG   T-TCCGGTTCCTCATAC CCCC GTGTGAGG-GTCGGATA    TTTTTTGTCAGCTAA  89 312
    nfa18210 1994255 .. 1994267 +  -5.5  -3.03124   CGGGCGCGGATCTGC                TCGGC GGC GTCGA                TGTTCAGCGGTCCGC  47 116
    nfa18250 NONE
    nfa18260 NONE
    nfa18270 NONE
    nfa18280 NONE
    nfa18290 NONE
    nfa18300 2004280 .. 2004290 +  -6.8  -3.62046   CGGCGACCGCGCCGA                 GCAG GGC CTGC                 TTGTTGGGGAAGTGC  60 416
        bioB NONE
    nfa18330 NONE
    nfa18340 NONE
    nfa18350 2007022 .. 2007032 +  -2.4  -3.88498   ATCGAGTAACCCTCA                 GCCG CAG CGGA                 TTTCGTGTGTCGGAC  56 40
        nadA NONE
        nadB NONE
        nadC 2011834 .. 2011859 +  -6.7  -3.09671   GCCGCCGACGATGCG         GCCGTCCCACC AGAC GGTGGGGCCGA          TGTTGCCGTTGCGGT  50 312
    nfa18420 2015210 .. 2015234 +  -9.9  -3.60627   AGCTGGCTCGAGCGC          GTCGCTGCGGG CAC CCCGTAGGGGC          TTTCCAGTACCGTCG  67 5
    nfa18430 2017025 .. 2017037 +  -4.7  -2.52543   GCTATGCTCCGATGT                CGCCG CCG CGGGG                TCCGTTCGGGCGGAT  42 47
    nfa18440 NONE
        hisD NONE
        hisC NONE
        hisB NONE
        hisH NONE
    nfa18490 2023594 .. 2023604 +  -3.2  -3.33348   GCACCGACTAAGCTG                 CTCG AAG TGAG                 TCTTGTGCTGTTACC  47 355
        hisA NONE
    nfa18510 NONE
        hisF 2025962 .. 2025976 +  -4.9  -3.29144   CCGGCCGGGGAATCG               TCGGG GCGGA CCCGG               TTGTCGGGCAGATGA  49 41
    nfa18530 2026152 .. 2026165 +  -3.7  -2.64616   GGCCGATCGGCTGCC               GCTGC CACC GCCGC                TGCTATAACTGAGCC  40 4
        hisI 2026603 .. 2026647 +  -4.8  -2.58861   GCGGCTCAGCTCGGC GCCGAGCCGGTCCGACATCGC CTGG GTGAGGGCGG-CGAGTTCGGC CTTCTGCCGCTCGTC  42 100
        trpE NONE
    nfa18590 NONE
        trpC NONE
        trpB NONE
        trpA NONE
         lgt NONE
    nfa18640 NONE
        pykA NONE
    nfa18660 2038677 .. 2038731 +  -6.4  -3.55563   GCGAAGACATCGCGC TCCTGGAGGTGGTCGTCCACCACCG CCCGGA CGGT-GTCGACGACCTGATCGAGGA TTTCGGGAGTCGCAT  54 352
    nfa18700 NONE
    nfa18710 2042699 .. 2042735 + -28.9  -3.73224   AGGCGCGAGACAGTG    CAGCACGCACGGAGGTG CAC CGCCTCCGTGCGTGCTG    TTTCCTGCGGAATAC 100 39
    nfa18720 NONE
    nfa18730 NONE
    nfa18740 NONE
        polA 2050086 .. 2050128 + -11.2  -3.06183   GGCGGTCGAACCAAG GCGCGGCCGCTTCGAGCTG CGCCGC CAGC-CGCAGCAGCAGCGC TTCGCTGCCGCTCGG  59 89
    nfa18770 2052473 .. 2052511 + -24.1  -3.48276   CCCGGCCGCATACGA  CG-AACGGGTCGTCCACC GCGC GGTGGACGACCCGTTTCG   TTCTCTCCGGGGCAC 100 42
    nfa18790 2054387 .. 2054425 +  -8.1  -2.83715   CGGTCGGTACGCCCT  CGGTGTCGATGTAC-TCC TTGC GGACGTTCTCCGACACCG   TCTGCTGGTCCTCGA  51 188
    nfa18810 NONE
    nfa18820 2057716 .. 2057734 +  -3.8  -3.79906   CTCCGCACCCGGCCC             GGCCAGTT CCC AATTGTCC             TTGTTCTCGAAGTCG  57 491
    nfa18840 2059896 .. 2059909 +  -5.9  -3.35679   CGGTGGGCGGCGGAT               CCGGC AGCG GCTGG                TTGTAGGTGGCCACG  53 430
    nfa18860 2061854 .. 2061873 +  -4.2  -3.61398   CGGGCAGGGTTCCGG            T-GCACCCG TCA CGGGCGCCA            TTGTTCCCCCGCCGG  54 361
    nfa18890 NONE
    nfa18900 NONE
    nfa18910 2066979 .. 2067009 +  -6.9  -3.30771   GACCAGCGCGATGTC      CA-GTTCGCCGC GGAGCAGG GCGGCGAGCATG       TTCTCCGAGGTGTCC  53 498
    nfa18930 2068854 .. 2068883 +  -2.9  -3.41051   GCCCGCGTCATGCTA       TCTTCGTGATATCA CTT TGATACC-CGGAGG       TTGTCATGAAGCTCA  47 58
    nfa18940 NONE
    nfa18950 2069974 .. 2069988 +  -4.9  -3.57144   CCCGGCGAGTTCGGT               CCGGG GTCAG TCCGG               TTTGCGGGTCACGAA  54 58
        rpsA 2072661 .. 2072703 + -24.3  -3.06302   CGCCTGAGCGTACTG AGCACGACGACCCCCGGACC GATC GGTCCGGGGGTCGTC-TGCG TTCGGTAGCCGTAGT 100 34
    nfa18980 2073131 .. 2073143 +  -3.3  -3.14931   AATTGCCCGGCGTGT                CGGAA CTT TGCCG                TTCGTGCCGGGTGCC  45 78
        coaE 2074510 .. 2074529 +  -3.4  -2.89564   AATATTTCAGAAATA            GCCCGAGG CTTG CCTCTGCC             TGTGTAGCCTGACGC  42 64
    nfa19000 2075049 .. 2075086 + -20.5  -2.62983   GTCCCGCCCGAGATG   GTGCGGCCCGGTGGCGA GAGT TCGCCGCCGGGCCGCCG    TCGTGTCGACCTCAG  82 44
        uvrB 2078409 .. 2078425 +  -2.1  -2.72344   GTTCGGCGTGCGCGG              GCTGACC GTC GGGCAGG              TCGTTGCGGCTGAGC  39 424
    nfa19040 2079531 .. 2079559 + -11.5   -2.5806   ATCCGCGCCGGAATG        CGGGGGTGGCGCG CGA CACGCCTGCCCCG        ATTCTCGCCGAATTT  59 53
    nfa19050 2080873 .. 2080887 +  -3.4  -2.62184   TCGCGGCGAGGACGT               CGGCGG CGA CCGTCA               TGATCTCGGCCGGGG  40 489
    nfa19080 NONE
    nfa19090 2086730 .. 2086757 + -15.6  -3.28712   CTCGGCGCCGCGCAG        CCGCGCC-TCGAG CGT CTCGGCGGCGCGG        TTGTCCAGCAGCGAA  73 247
        uvrA 2090489 .. 2090526 + -30.7  -3.01791   GCCCTGAAGCCCGTT   CCGGCGGCCCGGTACAC GACG GTGTGCCGGGCCGCCGG    TGTTCGCCGGCCGGT 100 47
        infC NONE
        rpmI 2093178 .. 2093195 +  -8.3  -3.08679   CCCCCGACCATATCC             GGGCGCG CCCG CGCCCCC              TATTCGATCAAGGAC  55 67
        rplT NONE
    nfa19170 NONE
        pheS NONE
        pheT 2098530 .. 2098544 +  -4.2  -2.56432   CCACGAGGTGTCCGG               CGACGA CGA TCATCG               GTTGCTCCTGTTCGG  40 381
    nfa19220 2099817 .. 2099841 +  -6.4   -3.5774   CGCCGGGGAAGCGCG         GCCGGCGGTGT CCTG ACAC-GCCGGG          TTTCGACCCTTCCAT  57 10
    nfa19230 NONE
    nfa19240 NONE
    nfa19250 NONE
    nfa19260 NONE
    nfa19270 2103768 .. 2103786 +    -8  -2.78384   CTGGTACCGGCCGGA             CCGGTGGC GCC GACGCCGG             TGTGATCCCGGCCGG  49 207
         ppc NONE
    nfa19290 2108056 .. 2108088 +  -9.2  -3.61398   GTCGACGAGGATCGG     C-GCGACGGCGTCG TCGGCAC CGACGCCG-CGCAG     TTGTTCGGCCGCCCA  66 195
    nfa19310 2109686 .. 2109702 +  -2.1  -3.14132   CGGTGTTGAGGATCG              CCCGATC CGC GACCAGG              TTCCTCGGGGAAAGC  43 32
    nfa19330 2111727 .. 2111741 +  -3.4  -3.80625   GCAACGATTCCTGCG               GCGCGG GTG CTGAGC               TTTCGGTTCTGCGAC  57 393
    nfa19350 NONE
        argC NONE
        argJ NONE
        argB NONE
        argD NONE
        argF NONE
        argR 2119950 .. 2119995 + -10.9  -3.14132   CCACCGGCTTCCACA CCACGCCGCGGTCGCCCGTGC GCAG GGACGCGAGGCGGCGGCGTAG TTCGTGAGCGGCCGG  64 85
    nfa19440 2122834 .. 2122856 +  -6.8  -3.64487   TCACTGGCGTTCAAC           GCGGTGAGTG CTT CCCGCGCCGC           TTCTTCCGGCTGTCC  60 148
    nfa19470 NONE
    nfa19480 NONE
    nfa19490 NONE
    nfa19500 NONE
    nfa19510 2127826 .. 2127844 + -10.2  -3.24924   GCAGGGACGCGCCTG             CGACCGCG AAA CCCGGTCG             TCTTCTCGATCGGAA  60 256
    nfa19520 2128109 .. 2128131 + -11.3  -3.87869   AACGTCACATCCGCG           CGACCGGTG CGAGC CATCGGTCG           TTTCTCCCGAATTCC  77 41
    nfa19530 NONE
    nfa19540 NONE
    nfa19550 NONE
    nfa19560 2132411 .. 2132445 +    -2  -3.01712   GCGGTGGACTTCCTG    CGCGTCACCCGCGCCG CCTGT CGGTG-GGGAC-CGCG    TCTTCGCCGCCCGAA  41 102
        tauD 2133429 .. 2133443 +    -7  -2.78384   CGGAGCGTGACGGGC               CCCGGC CCG GCCGGA               TCTCCTCGGCCGGGC  49 31
    nfa19590 NONE
    nfa19600 2134573 .. 2134601 + -15.3  -3.53012   CGCCCATGAACGTTC        CGCTCATCGACCC CTG GGGTCGGTGAGCA        TTTCCCGCGGCGAAC  82 0
        argG NONE
        argH NONE
    nfa19650 NONE
    nfa19680 2142500 .. 2142554 +  -8.4  -3.21276   CATCGCCGACCCGGC CGC-GCGCCCGGCCGGACCAGGAAGG TGATT CCTTCCAGCACCCGCCTG-CGCTGCG TCTTCTGCAGCGCGG  56 95
    nfa19710 2144151 .. 2144172 +  -4.3  -3.14132   ACCCGCCGTGCTTTC           TCGCTCCGC GAAT GCGGAGGAA            TTGCTGCGCCCCAGG  45 49
    nfa19720 NONE
    nfa19730 NONE
    nfa19740 2145990 .. 2146002 +  -2.6  -2.53271   CGCCGGTGGTCGTGG                CCGG TCTAC CTGG                GTGTTGTGCCGGTGG  37 66
    nfa19760 2147291 .. 2147309 +  -4.4  -3.76224   GCCCGAACGCCGAGA             TCGGCTCG GCG CGGGACGG             TTTCATCGGTACACC  59 209
    nfa19800 2152815 .. 2152857 +  -6.1  -3.03124   GGTCCGCCCGGAACT GGCATAGTGGTGCGCGGGCG ACGG TGCCCGCGCAAC-CGACGAC TGTTCAGGGGTCCGA  48 79
    nfa19810 2153894 .. 2153910 +  -5.7  -3.19192   ACTCGTCGAGCTGGG              CGTCGAG CAC CGCGGCG              TTGAGTTCGCTGGGC  51 443
    nfa19840 NONE
    nfa19850 2158626 .. 2158643 +  -8.4  -2.52543   CGGCCGGTCGCCGCA             CCCGAC GAGCCG GTCGGG              TAGGTTCACCACCAT  51 5
    nfa19860 2158977 .. 2159006 +  -8.5  -2.73875   CGGCGAGCTCGTCGA       GCGGCATCGAGGCC AGC GGC-TCGACGCCGA       TGATCTTGCGGGCCA  50 115
    nfa19900 2161790 .. 2161834 + -20.8  -3.01924   CGGTCGACGGTGCCG GCGT-GTCGTGGGTCGGCGGGT GGC GCCCGCCGACCC-CGTCGACGC TGTTCCGCACCGGTG  91 60
        tyrS 2163582 .. 2163617 +  -2.7  -5.26316   CCAAATATTTTTTGG   T-TCCGGTTCCTCATAC CCCC GTGTGAGG-GTCGGATA    TTTTTTGTCAGCTAA  89 421
    nfa19920 2170315 .. 2170337 +  -3.2  -3.21416   GCCTGGACAAGGGCA           ATGCCGAGAC CGT GGCGCGGCAC           TTGGTGATGGCGGTG  45 41
    nfa19930 2170951 .. 2170966 +  -3.2  -2.68434   ACCACCCGGCGCTCG              TGTCGG CGGG CTGACG               TAGTGTCGTGTCACG  40 78
    nfa19940 NONE
    nfa19950 NONE
        tlyA NONE
        ppnK NONE
        recN 2176037 .. 2176074 + -13.4  -3.63515   CGCGGCCGACGGTGT   ACTGGGCGCCGAC-GCC GGAGG GGCTGTCGGTGCCCGGC   TTCTTCAGCGTGAAC  75 325
    nfa20000 2176708 .. 2176737 + -25.1   -4.8048   CCGGTCGCGGAACGG       GGTCCGGGTGCGG TGCT CCGCACCCGGACC        TTTTTCGTGTGGCGG 100 42
    nfa20010 2178281 .. 2178297 +    -5  -3.03124   GCTCGGCCAGCTCGC              GTCCGC CCGCC GCGGCC              TGTTCCGGGGTCGCG  45 242
    nfa20030 NONE
    nfa20040 2181558 .. 2181577 + -12.2  -3.19602   AACGGGCGTGGCGTG            CGAATCGG GCGC CCGATTCG             TGTTACTGTGAAGAC  68 65
        pyrG NONE
    nfa20060 NONE
        xerD NONE
    nfa20080 NONE
    nfa20090 NONE
    nfa20100 NONE
    nfa20110 NONE
         cmk NONE
    nfa20130 NONE
    nfa20140 2191889 .. 2191900 +  -7.2  -3.53444   TCACCAAGCTCTGAC                CCCG GTCT CGGG                 TTGATTGTTAACGAC  58 27
    nfa20150 2195598 .. 2195656 + -16.8  -2.52464   CACCGCGGTGCCGCG -CTCGACGCGTCCGCGGCGTGC-G-CCGCC CGC GGCGGGCCGCACGGCGCGG-CGCTTCGGGC TAGCTTCCAGCAACA  69 183
    nfa20180 2200164 .. 2200180 +  -2.1  -3.89903   TCGGACGTAGCATGC              TCGATCG TAT CGTCCGA              TTTGTCGAGGTATTT  56 102
    nfa20190 2201355 .. 2201375 +  -2.4  -3.42459   AACATCCCGATGTTG            TCGGGCAC CGTCC GCGCCAGA            TTGATGTTGTGGGTC  47 430
    nfa20210 2203600 .. 2203614 +  -2.1  -2.70932   GGTGTGGTGACCCGG              CGT-CC GGCG GGTACG               TCCTTGCGAGGACCG  39 98
    nfa20220 2204882 .. 2204905 +  -9.5  -3.21276   TGCCGTCGGCGACGG          CCCCCACCG CGGGAC CGGTCGGGG           TGTTATCCGCCGAAG  60 74
    nfa20240 2206788 .. 2206820 + -16.1  -3.05384   GCGCCGGCTTGTGCG      ACGGCCGCCGCCGCC GTC GGCGACGGCGGCCCA      TTGGGTGCGGCAGCC  78 56
    nfa20270 NONE
    nfa20280 NONE
    nfa20290 NONE
    nfa20300 NONE
    nfa20310 NONE
    nfa20320 NONE
    nfa20330 2214950 .. 2214967 +  -6.3  -3.63515   CTTCCGGTGTTCCTC             GGGCATCA CCG TGA-GCCC             TTGTTCGGCCTCGCG  58 91
    nfa20350 2216266 .. 2216280 +  -5.6  -4.83615   CGGTGACCGGGGGCG               TGCCCG GTG CGGCCA               TTTTTCTAGAACCTG  83 35
    nfa20360 2217475 .. 2217508 +  -3.7  -3.66378   CCGGGGAAGGTCGCG     TCGTGGGCGGCGTTGG CGT CCAGCAC-GTCCCCGG     TTTCGCTGCGGTATG  54 356
    nfa20380 2219210 .. 2219231 +  -4.3  -3.87815   TGCCCGCCGGTCCCG           TTCCGGGCG TCGT CGTTCGGTA            TTTCTACCGATGACA  58 45
    nfa20390 2220639 .. 2220652 +  -2.3  -3.14931   CCGACGACCAGGCCG               CTGAG CACC CGCAG                TTCCTGCGCACTCAA  43 241
    nfa20470 2228759 .. 2228769 +  -4.6  -4.81249   AACGACGCCGAAGTC                 CTCC TTG GGGG                 TTTTTCGGTTTCGAG  84 423
    nfa20490 2229527 .. 2229540 +  -4.5  -2.71364   CCAAGAGTGGGTTAC               CGG-GG CTG CCACCG               TAGTTGAAGGACTCG  43 216
    nfa20500 NONE
    nfa20510 NONE
    nfa20520 2231943 .. 2231968 + -11.7  -3.17212   CGACCGCCAGTGCGA         CGCCGGCGGCG CGGG CGCGGGCGGCG          TTGATCGGCTGATCG  62 511
    nfa20560 2237208 .. 2237224 +  -6.5  -3.65313   GCCGGTAGTGCATCT              CAACGCG ATG CTCGTTG              TTTGGAATCTACTTC  57 241
    nfa20610 2243034 .. 2243048 +  -3.5  -4.08317   CCATCTGAATAGTTT               CTGGG CTCAA CTCAG               TTTGGTTTGCAATTA  60 45
    nfa20660 NONE
    nfa20670 2246224 .. 2246277 +  -5.8  -3.40788   TCGGAGCGTCACCGC GCCGCCAT-CCGCGACGGCTGGGGC CTGGT GCTCCGGGGGGTGTGGCATGTCGGC TTCATTGCGTTAGCT  55 108
    nfa20680 2246741 .. 2246756 +  -7.6  -2.59564   CGACAACCCCTTGAC              CTGAAG TAAA CTTCAG               CTTCTACCGTCGGGC  48 22
    nfa20690 2247684 .. 2247732 + -19.6  -2.78384   ACGGACCACTCGCCG CCCGCCGGGCCGGTGATCGCG AATTTCAG CGCGGTC-TCGGCCGGGCGGG TGTGCTCGCGCAGGG  82 250
    nfa20720 2249390 .. 2249442 +  -9.1  -3.66178   AGCCGGTTGACGTCG ACCGCGGGCCGCC-ACGACACCC TCCCGTCCC GGATGACGTAGGCG-CCCGCGGG TTTGGCGTTCAACCC  66 141
    nfa20800 2253508 .. 2253523 +  -3.2  -3.33737   TGCTGAGCACCAACC              CGGG AAAGGAAA CCCG               TTGTCCAAGTTGATC  47 35
    nfa20810 2253784 .. 2253823 + -22.9  -4.37711   GGTTCTGCCGCCGAA  CCGACGATGCCCCGGCC ACAACC GCCCGGGGCGTCGTCGG   TTTTCCGTTTCCTGC 100 64
    nfa20820 2255030 .. 2255046 + -12.3  -3.87869   CAGAGCCCGCGAAAA              GCGCTGT CCG ACAGCGC              TTTCTGAGACATTCC  81 2
    nfa20830 NONE
    nfa20840 NONE
    nfa20850 NONE
    nfa20860 NONE
    nfa20870 NONE
    nfa20880 NONE
    nfa20890 2261568 .. 2261597 +  -2.8  -2.53715   CGACTCGGCGGAGAT      GCCGCT-G-AGCGC CATC GCGCTGCCGGCCGC       CTTGATGCTGCTGAC  38 264
    nfa20960 NONE
    nfa20970 2269697 .. 2269709 +  -6.9  -3.72576   TCGCGTAGGTGAATT                CGCCG CCG CGGTG                TTTGATGGCGACCAC  63 130
    nfa21060 2279199 .. 2279209 +  -2.4  -2.71364   CCCTGGCGTTCTTCG                 TCGG TCA CCGC                 TCGTTCGCGCCCTGA  39 0
    nfa21070 2279754 .. 2279771 +  -2.5  -3.40403   GCCTACCTCGGATAC             CACCCCC ACGC GGAGGAG              TTGTGATGCCCGCCG  47 2
    nfa21080 NONE
    nfa21090 NONE
    nfa21100 2283157 .. 2283200 + -22.4  -2.84955   GACTGAACCTCGTTG CCGCGCCGGGCCGG-CGGGTC GCG GACCCGGCCGGCCCGGTCAGG TCTCCTCGTGGTTGT  89 35
    nfa21130 2285908 .. 2285923 +  -3.2  -4.07885   CGGGCTGGGCGGCGG              CGTCGTC GAG GGCG-CG              TTTTAGGGCGGCGTC  62 89
    nfa21150 2287692 .. 2287721 +  -6.3  -2.62184   GCGCGAACACCCGCA       GCGGCGGTCCC CAGTACCC GGTACCGCGGC        TGGTGTAGAGCCAGG  44 83
    nfa21190 2291188 .. 2291240 +    -9  -3.28712   AATAGGCGTCCAGGG TGTCGAGGGCGTCCTGGTCGGCCGC GATC GCGGCC-ACCGCGGCCACATCGGCA TTGTCCCGCAACGCG  59 221
    nfa21210 NONE
    nfa21270 2297692 .. 2297742 +  -2.4  -3.40522   GGAGGCTGCGGGTCA CGC-CCCCACCCTAAACACAGAT AGACCG GTCTGTCTACCGGGCGGGGTGCG TTATCGTGGAGCGGT  47 12
    nfa21280 2298377 .. 2298429 + -16.9  -3.22448   AGCGTCCGGCCGGAG TCGTGCGCGGGTGCGCGCGGGCCG GCCGGG CGGCCCGCGCGGGCGCTCG-GCGA TTGATCAGTGTTCGT  80 59
    nfa21300 2300180 .. 2300215 + -16.8  -2.62983   ACCGCCGCGACTCCA    CGGGGATCGGC-GCGGC GAA GCCACCGCCGACCCCCG    TGATGTGCCGGTGCG  73 43
    nfa21310 NONE
    nfa21320 2302607 .. 2302631 + -12.8  -2.80113   ATCACCTGCTCGAGC          CCCGGTCCTG ATACC CGGGGCCGGG          TCTCGTCCCCTCATG  63 15
    nfa21330 2304190 .. 2304205 +  -4.6   -3.1247   GCACGTCATGCGCAC              CGTTGC GTGT GCACCG               TTGCGTGTGCACCGT  47 190
    nfa21340 2305854 .. 2305896 +  -3.2  -4.25104   AGCCGAAGCCAGATA CCCGCGGTGCCGCTGTTCG ACGAAA CGGTC-GTGGCCACGTGGG TTTTGGTCGGCGCGC  67 298
    nfa21350 NONE
    nfa21360 NONE
    nfa21370 2309234 .. 2309258 +  -7.1  -2.57132   CGCGGTCGGCCGAGG         GCAGGCGCGG ATGAGC CCGCGTC-GC          GTTCTCGCCGGCACG  48 12
    nfa21380 NONE
    nfa21390 NONE
    nfa21400 2312131 .. 2312163 +  -4.9  -2.52676   ACCACGTGAACTGTG     TCGGTGCCGCGCG GAATACTGA CGCGCG-C-CCGA     TGAGTTCGAGCAGTA  42 129
    nfa21410 2313746 .. 2313788 + -28.5  -3.14564   AAGGCTGACTCGACA TGACCGACGCCCCCGACGC CGCGC GCGCCGGGGGCGTCGGTCG TTCGTGACCCGCTGC 100 33
    nfa21430 NONE
    nfa21440 NONE
    nfa21450 2317268 .. 2317281 +  -2.3  -3.54307   ACGACCAGCCCGGCG               GCGAT CAGG ACCGC                TTTGCCCGCGGTGTT  49 460
    nfa21470 NONE
    nfa21480 2321797 .. 2321854 + -32.2  -2.75064   CCGGGGGTGAGCAGG CGGC-GA-GCGGGCGCGGCCCCGAACCG GGTC TGGTTCGGGGCCGCGCCGGCGTCCGCCG TCGTTCGCTCAGGCG 100 122
    nfa21520 2325495 .. 2325536 + -18.1  -2.70932   ACGGGCTCCTCACGG TGCGGGCGGTAGGCGCGG GACGAGA CCGCGCCTACCGCAC-CA TCATTCAGGACAGGG  78 491
       fadA5 NONE
      echA10 NONE
       fadB3 NONE
      echA11 NONE
    nfa21610 NONE
    nfa21620 NONE
    nfa21630 NONE
    nfa21640 NONE
    nfa21650 NONE
    nfa21660 2337763 .. 2337781 +  -8.8  -3.28791   GCAGGCGTTGCGGAA             CTGCACGA CGA TCGAGCAG             TTGTCCACCCCGCAT  56 276
    nfa21720 2343746 .. 2343767 +  -2.9  -3.59979   CGCCTGCGGCGGCCA           TCCGGGC CAGCACGA GCACGGA            TTTCGGGTACCGCAG  52 415
    nfa21740 2346154 .. 2346191 + -21.4  -3.03441   GTGCGACGGCCGCCG   CGACGGCGACATCGAC AATGTC GTCGATGTCGCCGCCG    TCTTCGACGGTGGTC  86 72
    nfa21780 NONE
    nfa21800 NONE
    nfa21805 2351872 .. 2351893 +  -5.1  -2.74144   GCGGCGAACGGTTGA           CGTATTCCC ATAT GGGTATATG            ATTTGGGCGTGGCAC  43 127
    nfa21810 2352534 .. 2352558 +  -9.1  -3.53091   ACGGCGTGCTCGTTG          CCGGGCGGCAC ACC GGGCCGATCGG          TTTCGACGGCGGCGT  62 328
    nfa21830 2354771 .. 2354783 +  -3.3  -2.78384   CGGGCGGGCAGCGTC                GCGAG CGC CTCGG                TGTCGTGGGCGAGCA  41 315
        eutP NONE
        eutB NONE
        eutC NONE
    nfa21890 2361386 .. 2361400 +  -3.5  -3.22298   ACTCCCGGTGCGCAC              CGCACG AAGT CG-GCG               TTGGTGCTCAGTCCC  47 265
    nfa21940 NONE
    nfa21950 NONE
    nfa21960 NONE
    nfa21970 NONE
    nfa21980 2373088 .. 2373101 +  -9.5  -3.01924   CGGCGGTGATGCTGA               CGCCG GTGT CGGCG                TGTTCCAGGCGGGTG  55 333
    nfa22020 2376754 .. 2376782 +  -6.1  -2.64274   GATGCTGCGAAGCCT        TGAGAATTACTGT CTC ACTGTAGTTTTCA        TCGATTTGACCGAAT  45 23
    nfa22030 NONE
    nfa22040 NONE
    nfa22050 NONE
    nfa22060 NONE
    nfa22070 NONE
    nfa22080 NONE
    nfa22090 NONE
    nfa22100 NONE
    nfa22110 NONE
    nfa22120 2388024 .. 2388043 +  -2.8  -3.61715   CGAATTCGTCGCGGG            TCTCCG GGGCGGGG CGGGGA             TTGTTCGCCAAGATG  52 165
    nfa22140 2391094 .. 2391133 + -16.4  -2.82516   GCCCGGTGCGCGATC  TGGCGCACCGCCGTCGGCG TCT TGCCGACGGCGGCG-GCGA  TCTCGTCGTAGCCGA  72 460
    nfa22230 2400167 .. 2400187 +  -3.9  -3.53444   GCCGATCGGTACACC            CTGCGCG TTTCATC CGAGCAG            TTTCGGCCCGAATCG  49 136
    nfa22240 2401587 .. 2401631 +   -28  -3.09516   GCTGACCCATCCCGA CCCCGGCTGTGGGACGAGTG CGCCC CGCTCGTCCCACAGCCGGGC TTCCCTCGTGCCAGG 100 36
    nfa22250 NONE
    nfa22260 NONE
    nfa22270 2405164 .. 2405222 +  -2.9  -3.28924   CGGTGAGAATCCACC GCCCACC-CCGCGGCTACGCGCTGGCGAG TTC CTGGCCGAC-CGTGACCGCGTCGGTGAAC TTCTCGCGGAAGATG  45 35
    nfa22300 NONE
    nfa22350 NONE
    nfa22360 NONE
    nfa22370 2416880 .. 2416901 +  -5.7  -2.78384   CCGAAACCGGCACGC           TCGGCGACG TGCG CGACGGCGA            TGTCGTGGCCGCGCC  45 414
    nfa22390 NONE
    nfa22400 NONE
    nfa22410 2420853 .. 2420863 +  -8.2  -3.14881   GTTCAGCCGAGGCGA                 CCCG GCA CGGG                 TTCGTGGCGCAGTTC  56 385
    nfa22450 2424344 .. 2424397 +  -5.7  -3.31144   CCCGTACAGTGCGCG GGTCTGCGCCCGCCGATGCG-GGTGG GTA CGGCCGCGGAGAGGCGGCCGCCGATC TTCTCCAGATACACC  51 474
    nfa22490 2427925 .. 2427948 +    -3  -2.90075   CGGCCGACCGGAGAG          CCGTCGTG ACCGCCCC CGCGCCGG           TGTCGTTCGGCCCGC  40 17
    nfa22500 2428305 .. 2428338 +  -2.9  -3.13899   GCGGCCCGCTGAGCG     CGGCCCGGGGACGTC ACCC GACGTGCCCGAAATG      TCTTGGTGCACAATT  43 29
    nfa22510 2429564 .. 2429591 +  -9.8  -3.31144   GCGCATCGCGTCCAA        CG-CCGCGGTGAG GTG CTCGCCGCCGACG        TTGTCGAAGTAGGCG  59 345
    nfa22560 NONE
    nfa22570 NONE
    nfa22580 NONE
    nfa22590 NONE
    nfa22600 2440606 .. 2440620 +  -3.5  -2.87564   GTCGATCGTGGAAGA               CCAGG TGGCC CTTGG               TGTGTCCCGGGGTGG  42 477
    nfa22750 NONE
    nfa22760 2454687 .. 2454719 +  -7.6  -3.05844   GGGCCAGTGCCTCGG     CGACCG-GCGCGGCG TGCA CGGCGCGCATGATCG      TCTTGGCCTCCACCG  50 506
    nfa22780 2455659 .. 2455709 +    -6  -3.01712   GCAACCCGGCCGCGG CCAACGCGGTGAGGATCTCGCCG AGGCCG TGGCG-GAACTCCACCGAGGTGG TGTTGCGCAGGGACG  47 221
    nfa22800 NONE
    nfa22810 2460258 .. 2460269 +  -7.2  -2.63596   CGGTCCACCACCACC                GCCG GATA CGGC                 TCGTGTGCGGTGAGC  48 495
    nfa22830 NONE
    nfa22840 2461670 .. 2461680 +  -6.8  -3.01712   AGACCACCGCCATCA                 GCAC CGC GTGC                 TGTTCGACCCAGGAA  49 150
    nfa22870 NONE
    nfa22880 NONE
    nfa22890 2466836 .. 2466880 +  -7.7  -3.62096   CGTTGGCGGCCATCA CCCGGTGC-AGGCGGGCGGC GTCGAG GTCGGCCACCCGGCACTGGG TTTCCAGTAGTCCGG  60 468
    nfa22930 2470828 .. 2470864 +   -31  -2.62184   CGGAGTAGACACACC    CGCGGCGCCCGGAGTC CGTCC GACTCCGGGCGCCGCG    TCGTGTCCGGCGGAG 100 33
    nfa22950 NONE
    nfa22960 2473022 .. 2473043 +  -9.3  -2.80816   AGCAGCGTGCTCCAG           CCGCCGCCG CGTT CGGCGATGG            TGTCGTGGATGGCGC  54 323
    nfa22990 2474941 .. 2474991 +  -7.3  -3.74693   GATCAGCGGCGAACG CCACTGGTCGCGGCGCAGCACCAC CAGC GCGG-GCAAGGCCGCGAGCAGCGG TTTGCTCGCCTCGCC  63 513
    nfa23030 NONE
    nfa23040 NONE
    nfa23050 2479304 .. 2479321 + -10.5  -3.14132   CAGCAGCCGCCGCAG             CCGGGCC GCGC GGTCCGG              TTGGTCCAACCACGC  59 72
    nfa23070 2481258 .. 2481285 + -12.6  -3.33261   CAGGGCGGTGACCAC        CGCCCGGGTCGC CTCG GCGAGCAGGGCG         TTGTCGGCCTTGGCG  70 50
    nfa23090 2483897 .. 2483913 + -10.1  -3.52539   CGGTGTAGTCCACCC              CGGCGAT GGT GTCGCCG              TTCTCGTTGAGCTTG  65 352
    nfa23120 2487817 .. 2487839 + -12.6  -3.15544   GGTCGCCGGGTTCAC           CGGCCGGTCC GCC GGGCCTGCCG           TTGATCGCGGTGGAC  65 305
    nfa23140 2488546 .. 2488573 +  -2.6  -2.52464   GTCGGCAGCAGCGGA        TAGTCGTGCAGCG CAC CGCCGCAC-ACGG        TGAATTCGACCCGCA  38 102
    nfa23170 NONE
    nfa23180 2492322 .. 2492347 +  -8.1  -3.72695   TGTACACCGACCGGA         CCGGCTGAGGC GCCC GTCGCCGCCGG          TTTGGTGGCCGCCGT  64 18
    nfa23190 2493289 .. 2493299 +  -4.6  -3.40592   AGATGTGACCAGTTG                 CGGT CCA GCCG                 TTGGGTTTTCGTCTC  52 461
    nfa23210 NONE
    nfa23220 NONE
    nfa23230 2494863 .. 2494886 + -17.4  -2.66316   AGTGCGGGGTTCCGG          CCCGGCGGCG CTAT TGCCGCCGGG           TGCTCTCGTGCAGCG  77 54
    nfa23260 NONE
    nfa23270 NONE
    nfa23280 2500534 .. 2500575 + -26.6  -2.84192   CTGATCGCGCGCGCC GAGCGGTGCCCGTCCCGG GATGTG CCGGGGCGGGCACCGCGC  TGTCGTCGTGCTGTC 100 37
    nfa23290 2502762 .. 2502772 +  -4.6  -2.82516   GGTCTCCAGCGCGGC                 CTGC GCG GCGG                 TGTGCTCGTCGGGCG  44 341
    nfa23320 2505048 .. 2505073 +  -5.3  -3.47227   CCGCGCCGATTCCGG         CGCCGATGAGCG CCC CGA-CACCGGCG         TTGTGCTGCTTGCGG  52 179
    nfa23350 NONE
    nfa23360 NONE
    nfa23370 NONE
    nfa23380 2508071 .. 2508092 +  -5.8  -3.55444   TCGCCGACGACCAGG           GCGGGTGA CCTCGC TCACCCGA            TTTCCACCGTGAGCA  57 18
    nfa23390 NONE
    nfa23400 NONE
    nfa23410 NONE
    nfa23420 NONE
    nfa23430 2510440 .. 2510455 +    -6  -3.55444   TGGCGCGCTAGCGTC              CCGGCG CGAC CGCAGG               TTTCGGACCTCGCCC  57 30
    nfa23440 NONE
    nfa23450 NONE
    nfa23460 2513398 .. 2513440 + -28.5  -3.73224   ACTGAGCGCCGCCGA CGCCGATCGCCGGTCCCGG TTCGT CCGTGGCCGGCGATCGGCG TTTCATCAGCCGTAG 100 36
    nfa23480 NONE
    nfa23490 NONE
    nfa23500 2516473 .. 2516508 + -28.4  -3.46602   CGCCGCGATACCGAC    CGGCCCGTCCACCCGC TGCC GTGGGTGGACGGGCCG     TTGTCGTCTCCGGGG 100 51
    nfa23510 NONE
    nfa23520 NONE
    nfa23530 NONE
    nfa23540 2519961 .. 2519995 + -17.2  -2.74523   CTGCGTCGGCGAGGC     GGCGCTGTTCGGCGTC GCG GATGCCGAACAGCATC     TGGTATTCGAAATCG  74 267
    nfa23580 2522780 .. 2522806 +  -5.1   -3.5882   GAGGATCCGGCGTCC        GCCGCGCGCC CGGCACTT GGCGT-CGGC         TTTGGCGATCATCTG  56 394
    nfa23600 2523930 .. 2523943 +  -4.5  -3.56568   GGTCCCACCGCCTGA               CCG-GC ACG GCACGG               TTTGCCGGATCGTTG  54 26
    nfa23610 2524481 .. 2524497 +  -9.3  -2.62184   CGTGTCGGGGTTGGG              CCGCGGC CGC GCCGCCG              TGCTATCGAGGACCG  51 45
    nfa23620 NONE
    nfa23630 NONE
    nfa23660 2530396 .. 2530410 +  -8.5  -3.59979   CGCCCCGCTGACCAC               CGGCC CGGAC GGCCG               TTTCCGGTGCCGGGG  63 30
    nfa23690 NONE
    nfa23700 2534452 .. 2534466 +  -3.4  -2.54896   CCGCCGGGCGGTCGC               CCCGGT GCA GCCAGG               TCAGTTCGATGCCCG  40 290
    nfa23770 2538697 .. 2538726 +  -6.2  -2.87132   CGATGATCGCCCGGT       CGATCGGCGCCG AATGAG CGACGCCGCCCG        TGTGTCGGCGCAGCG  47 9
    nfa23780 2540575 .. 2540590 +  -3.2  -2.78384   GGGAACGGCACGGCG              TCGAGC AGGT GCTGGA               TGTGCTCGGGCGCAC  41 496
    nfa23800 2542283 .. 2542296 +  -6.7  -3.53012   ACCTCATTCTAGCAC               GTCTC CGGC GAGAC                TTTGCAGCCGGGGAA  55 232
       ilvD2 2547587 .. 2547603 +  -2.1  -2.52464   GGCTCGACTTCGCAC              CGAACGC CGC GCGCTGG              TAGGTTCGCGGCCCA  37 332
    nfa23840 2548483 .. 2548493 +  -2.4  -3.75629   GCCTCGCCCGCAACT                 GAGC CCC GCGC                 TTTCGGTTCAGGGTG  53 24
    nfa23850 2549797 .. 2549818 +  -5.7  -3.29471   GCGGTACAGGGCGAG           TGCGGCCTC GGTG GCGGCCGGA            TTGATGTGGTGGGCG  51 440
    nfa23880 NONE
    nfa23890 NONE
    nfa23900 2554729 .. 2554752 +  -4.5  -2.78384   CGAGGGCGCTACGGT          GC-CGGTGTC AGGAG GGCGCCGGGC          TGTCCTGGCGCGCCC  43 51
    nfa23990 2563673 .. 2563691 +  -8.1  -3.53012   CCCAGCTCGACCATC            CCGG-CCG GGGG CGGACCGG             TTTCCCGGCCACCGG  59 425
    nfa24010 2565451 .. 2565473 +  -4.1  -2.56596   CCGTCCTCGCCCGCC          CACC-CCGCT CCCG ACCGGTGGTG           TGAATTCCTCCGGCC  40 0
    nfa24020 2567117 .. 2567165 +  -8.1  -3.66018   GGCCAGGTCGAGGTC GGCGTCGGCGGCG-AGCTGACCGG CGCG CTGGGC-GCTGCGCAGCCGG-GCC TTCTTGGCCTCGTCC  63 170
    nfa24040 2568925 .. 2568942 +  -6.9  -3.35813   GCCGTCGTGGACCTT             CTCGGCG GTCG TGCCGGG              TTGGTTCCAATAGCC  55 444
    nfa24080 2573077 .. 2573096 + -11.4  -2.57132   GTATCTCCTGCGCAG            CGCACGTC GAAC GGCGTGCG             GTTGTACCAACGAGG  59 214
    nfa24090 2573426 .. 2573459 + -22.5  -2.85351   CGGATCCACGAACGA     CGGTCACCGCGAACC TCCG GGATCGCGGTGACCG      TGTCGTGTGCGGACG  89 51
    nfa24120 NONE
    nfa24130 2577531 .. 2577582 + -12.8  -2.82516   CCTGAGGCGTCCGGC GCGCCGGAGTCCGGTC-GCGGCCGG GTG CCCGCCGCCGCCCGGATTCAGGGCC TCTCGTCGTCGGCGA  63 36
    nfa24150 2579449 .. 2579478 +  -4.9  -3.86106   CTTCCGATTGGAAGC       GGGCTCGGGCG-AG TGG CTACGCTTGTGTCC       TTTGCTCATTCATGT  60 79
    nfa24160 2579900 .. 2579916 +  -3.6  -3.41878   TTCCGAATCTGTATA              CGCGGT GTGAG AACGCG              TTCTAGATTCGGGAC  49 71
    nfa24170 2581715 .. 2581727 +  -4.7  -3.22653   TCCGGGGCGCCGCTG                CGGCC GAG GGGCG                TGTTCTCCAGGTACT  49 201
    nfa24210 2585800 .. 2585836 + -12.1  -3.30124   CCTGGTCCCCACCCG    CACCGGTGCGCCGGGGT CGC GCAGCGCCGCGCCGGTG    TTCTCCGGGCTCCAC  64 405
    nfa24230 2587768 .. 2587813 +  -6.7  -3.30771   CTAGCGCGGCGCCAT CCGGAT-CGCGCCGTCGAGGCG GAT CGTCTCGCCGTTGAGCATCGGG TTCTCCACGATGTGC  52 408
    nfa24280 2593836 .. 2593888 + -14.2  -3.61398   ATGCCCCGCCCGCAC CGACGGCGGCGACCGC-CGGCGCGC CGAGCA GCGTGCCGAGCA-TCGTCGCCG-CG TTGTTGACCGAGCCC  79 143
    nfa24300 2596530 .. 2596542 +  -6.9  -3.07816   CGGGGTCGGTCCGGT                CGGGG TCG CCTCG                TTCGATCGCTGAGCG  48 1
    nfa24330 NONE
    nfa24340 NONE
    nfa24350 NONE
    nfa24360 2602384 .. 2602415 +  -8.6  -3.61715   CGCCGACCTGGTGGG      CGCCGACATCGCCT CGCC AGTAGATGGCGGCG       TTGTTGGCGAAGGTC  63 479
    nfa24400 NONE
    nfa24480 NONE
    nfa24490 NONE
    nfa24500 NONE
    nfa24510 2615116 .. 2615150 + -12.2  -3.01712   GCGCCGGACCGAGTG   CCGCGCG-G-CGGACGC GCGT GCG-CCGACGCGCGCGG    TGTTCAGCCCACGGC  66 112
    nfa24530 2616590 .. 2616608 +    -3  -3.53012   CAGCCTGCGCTCCAA             TTCCACTG CCA CCGTGGAC             TTTCCGGAGCCGGAC  49 499
    nfa24570 NONE
    nfa24580 NONE
    nfa24590 2623445 .. 2623481 +  -8.7  -2.52464   TCGTCCACCACCGCG    TCGGCCAGCTTGGCG TTGAGTT CCTTGAGCTGGCCGA    TCAGTTCCAGCGCCA  48 450
    nfa24610 2624856 .. 2624870 +  -5.6  -3.33261   CGTTCGCCCTGGGAG               AGGGTG GGC CACCCG               TTGTCGGCCTTGCCG  53 422
    nfa24650 2627403 .. 2627416 +  -3.7  -2.71144   AGCGGGGACGGAACA               CGGCG ACGC CGCGG                TCCTTCACCAGGGTG  41 383
    nfa24670 NONE
    nfa24680 2629947 .. 2629969 + -13.5  -2.52676   GTACCACCCTCCTGA           TCGGAGAGC CCGGC GCTCTCCGA           TGCGTTCCGGCGGTC  65 26
    nfa24710 2632159 .. 2632172 +  -4.5   -2.6544   AACGGCCCGAACCCC               GC-CCG CCC CGGCGC               ATTCCTCTTATGCTG  42 52
    nfa24720 2633125 .. 2633148 +  -6.6  -3.14132   AGCGCGCTTGCCCTC          GTCGAGCACC CGGC GGCGCTCGAG           TTCGTCGACCGGCAA  50 111
    nfa24790 2641017 .. 2641045 + -12.3  -3.06183   CCAGCGTGTACCAGC        GGAGCTGACGCCG GAT CGGGGGCGGCTCC        TTCGGTGGCGCTGCC  66 18
       pgsA1 NONE
        gcvH 2647061 .. 2647073 +  -6.2  -3.35679   TTATCGGGGGCTGAA                CCGG CCTTC CCGG                TTCTCCCTGCACGGG  52 27
    nfa24860 NONE
    nfa24870 2648739 .. 2648756 +  -2.5  -3.28924   GCTCTGCAGCGGTTC             GAGCCGG GCGG CCGGCGA              TTATGGGAGGCAGTG  45 136
    nfa24880 2649283 .. 2649293 +  -8.2  -3.75169   GCCTGAGACTTTTAC                 CGCG CGT CGCG                 TTTGGTCCGATGATG  67 61
    nfa24890 2650028 .. 2650052 +  -3.5  -2.90496   CGTTCGCGGGAGTGA         CGAGCGCGAC ATCGGA GTCG-GCGCG          TGGTTTCGGCACCGC  42 63
        gcvP 2653402 .. 2653426 +  -9.1  -3.32844   GGCGCGGTAGAACGC          CCGCAGCGCCG TCG CGGCGTCGGGG          TTCTGCAGTGCCGCG  61 270
    nfa24920 NONE
    nfa24930 2656575 .. 2656600 +  -5.4  -3.61715   CGGTGGGGGCCTGGA         CCTCGTAGGGC CGGTT GCCGT-CGAGG         TTCTTGCCGAAGGTC  56 450
    nfa24980 2661073 .. 2661130 +  -3.2  -3.62046   GAGGTATTCGCGCGC CTGCTCGCGCAGCG-CCGGACGGTACCC GCTC GGGTA-CACCGGGTCGCCGGGCGCGTAG TTCTTCAGCACCTCC  54 102
        glcB 2667324 .. 2667362 + -25.5  -3.53012   TGCCGCTGATCCCGG  CGCAACGAACCCCCGGCC ACTG GGCCGGGGGTTCGTT-CG   TTTCCGGGCGGCCGG 100 190
    nfa25080 2671876 .. 2671932 +   -24   -2.6186   GCGTGTGACCTGCTA GACCGCGCGGAGCCGGTGTGGACG AGGGTCCGGGG CGTCCACACCGGC-CCG-GCGGTC GTTGTCGGCTTCCCT  95 33
    nfa25090 2673662 .. 2673683 + -13.7  -2.53263   GTGGCGACGTAGGTG           CCGGTCGCCG GGT CGGCG-CCGG           TGCCTTGGGCGTCGA  63 371
    nfa25110 2675425 .. 2675436 +  -3.6  -3.14211   GGGGATCGGGGTGTT                CGGG CCCG CCTG                 TTCGTCGGCGACCCT  44 300
    nfa25220 2687784 .. 2687815 + -24.5   -4.8622   CCCCGATCCGTTGCC      GCGGCGGGCCCCA CCACCA TGGGGCCCGCCGC       TTTTTCGTTCGCCGC 100 160
    nfa25230 NONE
        ureA NONE
        ureB NONE
        ureC 2691077 .. 2691118 +  -3.5  -2.78384   CCGCGCCCGGCGCGA GCGCCTGGTAGGGGG-CGAC GGT GTCGGTCTCCCACGCGGCGG TCTGGTGGCGCCAGC  41 329
    nfa25280 NONE
    nfa25290 NONE
    nfa25300 NONE
    nfa25320 NONE
    nfa25340 NONE
    nfa25350 2699893 .. 2699907 +    -7  -2.52543   CGCCGAGGTCGGATG               CCCGGG GAG CCAGGG               TGGATTGCACACGAT  46 353
        ureF NONE
        ureG NONE
        ureD 2704573 .. 2704603 + -11.7  -3.15544   CCGGTGCCCGCCCGG       CCGCCGGTGGCGC ACCCA GCGCCGCCGCCAG       TTCGTCGGCGTCGGC  62 97
        recC NONE
        recB NONE
        recD NONE
    nfa25520 2722290 .. 2722306 +  -3.5  -3.31461   GTTCGGCGTCACCGG              CCCGGCG GCG CGCCCAG              TTCTCCACGTGCGTG  49 238
    nfa25550 2724764 .. 2724782 +  -6.7  -4.15044   CGGTTCCACCCGCGC            GG-CGGAC TCTT GTCCGTCC             TTTGTTGACAAGCCG  69 47
      fadE27 NONE
    nfa25570 2726693 .. 2726738 +  -4.6  -3.17194   TGCGCCGGTCGCCCG CGGTGTAATGCACTGGATGC TGTTTT GCATCGAGTGCAGAAATCCG TTCCCTTCAGCCGAT  47 92
    nfa25580 2727881 .. 2727908 +  -6.9  -3.57783   GGGCCGCACACACCA        GGCCCCGAACA CGGTCT TGTGCGGGGCG         TTCTGGTTGTAGTCG  60 318
    nfa25680 2738974 .. 2738986 +  -3.3  -3.40403   GCCCGGCGACACCAC                CACCG CAC CGATG                TTGTGCTCGGCCAGC  49 353
    nfa25720 2741555 .. 2741594 +  -5.7  -3.29043   GGGTGATCCTAAGCG  CGGTAATCGTGCAGATG CAAGCA CATCTGTACGAACACCA   TTGTGCGCAAAGATT  52 193
    nfa25730 2744262 .. 2744299 +  -3.2  -3.30771   TCATTCCCGCGTAGC   CCTCCCGCGC-CAGCAC GTCGA GCGCCGCGCGCGTGAGC   TTGTCGACGGTGTCG  47 493
    nfa25750 2745588 .. 2745617 +  -9.2  -3.16564   GCGCCGAGCCGGTGC       CGGGCCAGCGCCC ACTCC GGGCGC-GGATCG       TTCATCAGCTCGGCC  56 519
    nfa25810 2750987 .. 2751002 +  -4.6  -2.71924   GCCCATCACCGTGGA              GGTGCA CTGA TGCCCC               GTTTCGACCCCCATC  43 16
    nfa25820 NONE
    nfa25830 NONE
    nfa25840 NONE
    nfa25850 NONE
    nfa25860 NONE
    nfa25870 2756185 .. 2756224 + -22.2  -3.05498   ATAGGTCTGCGGAAC  CGGCGAAGCGCCGCGATC GAGG GGTCGCGGCGCTTCGTGG   TGTGTGTGTCGAGTG  95 37
       mce7A NONE
    nfa25910 NONE
    nfa25920 2763050 .. 2763075 + -12.5  -3.01712   CGCGCAGCGCGCCTC         CGGCCGGTTCG CGTA CGAGCCGACCG          TGTTGACCAGCAGCG  64 288
    nfa25950 2767077 .. 2767092 +  -8.2  -3.33261   TTCCAGATCGGCCCA              CGCCTG CAAC CGGGCG               TTGTCGGGGTTGGCC  58 319
    nfa25970 2767912 .. 2767927 +  -6.8  -3.21099   GCGAGCACTTCTACT              TCCTGC TGGA GCGGGA               TTCGTGATGCGCACG  50 3
    nfa25980 2769455 .. 2769489 + -18.5  -3.28712   CGGGCGGTTTGTAAA     AGGCGGCCGCCGTCC GCGCA GGACGACGGCCGCCG     TTGTGCCGCAGGGGG  89 455
    nfa26010 2770951 .. 2770971 +  -3.2  -3.85698   GCCGATTCCCGCGAC           G-CCACAGG TGTG CCGGTGGTC            TTTGTGACCGGCGAC  58 84
    nfa26020 2772012 .. 2772047 + -29.2  -3.23216   CGGTCGCGAAATGAA    TGACGGCCTGCCCGGA TCGC TCCGGGCAGGCCGTCA     TTCGTCGTCGTGGCC 100 60
    nfa26060 2775607 .. 2775634 +    -4  -3.28712   CGGCAGGTAGGCCAG        CG-CCTCCTCCAC GGG GCGGGGGAAGACG        TTCTCCCCGCCGGAG  47 327
    nfa26090 2780432 .. 2780448 +  -5.1  -2.84693   CCGCGCACCCGCGCC              CTGGC CCGGCTC GCCAG              CTTCTTCGTGGTGGC  44 463
    nfa26110 NONE
    nfa26140 NONE
    nfa26150 2786584 .. 2786608 +  -7.2  -3.36327   GGACGCCCGGGGTGT          TGTGTGGGAC CGGTA GTCCCATATA          TTCTGGATCACATCA  55 305
    nfa26160 2787852 .. 2787890 +    -9  -2.62184   TGCGCACCCAGCGGG  TGACCGTCGCC-TCGGTC ATCGA GAC-GATGGCGAAGGTCA  TGGTGTCGACCACCG  52 208
    nfa26180 2790152 .. 2790193 +  -7.9  -3.35996   TAGACGGTGTCGCGC AGGTTGTCCGCGCGGCCG TAGCCGT CGG-CGCGCGGGTGGCCG TTCTCGGTGGGCATG  58 349
    nfa26200 NONE
    nfa26210 2792460 .. 2792502 + -10.4  -3.02461   GACCCACTCGGTGAC GGCGCTGATCCGGGCGGCC TCGTTC GGCCAC-CGGCGCGGCGCC TCTTCACCCCAGTTG  59 68
    nfa26220 NONE
    nfa26230 2794059 .. 2794073 +  -5.6  -4.25104   GACGCGATCGCAGTA               GCGATC ACC GAACGC               TTTTCCTGAACCCAG  69 2
    nfa26270 2798408 .. 2798426 +  -3.8  -3.54414   AGCGGTCTCCACCCC             TCTCCG CGGGCGA CGGGGA             TATTTCGTTGGCCGT  51 342
    nfa26280 2798981 .. 2799030 + -10.8  -2.89191   CCCTCGGCCCGCCCG CGGGA-ACGCGGTGGA-CGCGGCCG GTG CGGCTACGATCCACC-CGTGTCCAG TGTCTGCAACTATCC  61 56
    nfa26290 2800448 .. 2800469 +    -3  -3.57144   CCGCCCCGGCCCCAA           CAGTACAG ATTTCG CTGTACTA            TTTCGGCATGGAGAC  50 209
    nfa26300 2800806 .. 2800828 +  -2.7  -2.59431   GGACGAGCGGGGGTG          CT-GCTGATG ACGG CGTCGGCGAG           TGCGTTGTCGCGGCG  38 19
    nfa26310 NONE
    nfa26330 2803023 .. 2803033 +  -2.4  -2.62396   TCATGCCCGCGAGCG                 GGCG CGG CGGC                 TAGTCTCGGCCCATG  38 142
    nfa26340 NONE
    nfa26350 NONE
    nfa26360 NONE
    nfa26370 2806160 .. 2806181 +  -2.9  -3.65529   TCCAGGCTGGCCAGG           CCGTGCAGGG TGC TCCAG-ACGG           TTTCGGTGAGGGTCT  52 140
    nfa26390 2807186 .. 2807213 +  -9.2  -3.54475   CCTCGCCGCGGCGGT        CACCATCGCT GCCGTCTG AGCGGTGGTG         TTCTCTCGTGCCCGC  63 7
    nfa26400 2807581 .. 2807605 +  -2.7  -3.53091   GTCCGCGGCCGCTGC          CGAGACCCGTG CGC TGCCGGTATCG          TTTCGGCGCGCAACT  47 186
    nfa26410 2809222 .. 2809234 +  -3.4  -3.61356   GCAGCGGAAACACGG                TCGT CCCAT ACGA                TTTCGCGTGGATCGT  54 95
    nfa26430 NONE
    nfa26440 NONE
    nfa26450 2812705 .. 2812728 +  -3.8  -3.33661   TCGGCCGGTGTCGAT          GTCGGCCCG GGCGGTG CGGGC-GGC          TGTTATCGTTCGGTG  47 82
    nfa26460 2814423 .. 2814438 +  -7.5  -3.13522   GAGGACATCGCCCAC              CGCCC GGACCG GGGCG               TGTTGATCAAGGCGT  53 39
         def 2818515 .. 2818534 +  -9.2  -3.54424   GTCAATTCTGCGATG            CGTTCGGC TATC GCCGACCG             TTTCAACACATGAGC  63 169
    nfa26530 NONE
    nfa26540 2820643 .. 2820665 +   -17  -3.17212   CCGCTGACGGTCGGC           GGGCTGCGCG TCC TGCGCAGCCC           TTGGTGGCCTGCTCA  85 34
       dapA2 2841330 .. 2841342 +  -6.9  -3.72576   GACAGGACGAGGGCT                TCCGC GCG GCGGG                TTTCGTCGAGGGGGA  63 339
    nfa26740 NONE
    nfa26750 NONE
    nfa26760 2843834 .. 2843848 +  -9.2  -3.64703   GAACCGGGAATCGGT               CTGCGC GCG GCGCGG               TTTCCCTCCGAGACG  63 39
    nfa26770 2845223 .. 2845234 +  -5.8  -3.95986   GACCGAAATCGAGCG                CCAC CGTG GTGG                 TTTCCTTGGATTCGA  63 494
       gabD2 2850375 .. 2850388 +  -5.9  -3.61398   CGTATTCGCGGCACG               GGGTG TCAC CGCCC                TTGTTGAGGGCCCGC  58 241
    nfa26860 NONE
    nfa26870 NONE
    nfa26880 2854850 .. 2854860 +  -2.4   -2.7263   GCCTCAAACTGTTTG                 CGGC GGG GCGG                 GTTTGGGGCCATCGT  39 55
    nfa26890 2855787 .. 2855825 + -10.9  -3.00476   GACCAGGGCGTCGAC  CCGCCAGCCCAGC-GCGT CGAG GTGCAGCTGGGCCAGCGG   TGTGTGCTTGCCGGT  58 228
    nfa26930 NONE
    nfa26940 NONE
    nfa26950 2863638 .. 2863661 +  -7.4  -2.52464   GCTGGAGGCCCGACC          TGCCGGTCGGC CGT GCC-ACCGACA          TCCGTTCGAGGACCA  48 156
    nfa26960 2864796 .. 2864841 +  -8.2  -3.72576   AGGAGCCGAGGTTCT CGGTGGCCGGGCTCGCCGGCAG CGGG CTGC-GGCGGGTC-GGCAGCGG TTTGGTGGCCGGGCC  67 52
    nfa27040 NONE
    nfa27050 2870647 .. 2870668 +  -2.8  -4.06502   CGCCCACACCGCATT           CGGCGGCG AGCCTG CGCAACCG            TTTGGTTTCCGCGTC  60 452
        katB 2873956 .. 2873972 +  -2.2  -4.54727   TCGGCGGTCCGCCCG              GCCC GGTCGACGA GGGC              TTTTGCTTTGCACGA  71 151
    nfa27080 2874519 .. 2874533 +  -5.6  -4.14511   CCGCCATGGAGGCGT               GAGGAC TTC GGCCTC               TTTTCCCGTGACCTT  66 24
    nfa27090 2875295 .. 2875305 +  -8.2  -3.72576   AAGACTGAGGCTGTG                 CCCG ATT CGGG                 TTTGGTCACCCCCAC  67 33
    nfa27100 NONE
    nfa27110 2877075 .. 2877096 +    -5  -3.72695   AGCGTGGCGACGTTG           CCGTCGGC CAGCGC GCGGGCGG            TTTCGTGCAGGCCCT  59 488
    nfa27150 2884421 .. 2884431 +  -8.2  -2.64155   GATCTGCCGAAGTGA                 CCCG CGG CGGG                 TCCGTTTCCGCACCG  51 26
        ectA NONE
        ectB NONE
        ectC NONE
        ectD 2887820 .. 2887877 + -16.3  -3.28712   CTGTAAGCCGCGGAT CAC-CCG-C-CCGGCGCGCCGGACGACC GTCAG GGTCGTCCGGCGCGCCGGCGTCTCAGCG TTGTCCGACCACCCG  82 35
    nfa27230 NONE
    nfa27240 2894616 .. 2894637 +   -13  -2.57132   TCAGGTCTTCCAGCA           GCTGCCGC ACCGGC GCGGCAGC            GTTGTCGAGCGCGCC  60 440
    nfa27270 2896877 .. 2896888 +  -7.2  -3.53444   GCGCGGCTGAGGCGC                CGCC ACCG GGCG                 TTTCGCGCGCCGTAC  58 31
    nfa27280 2897507 .. 2897519 +  -6.9  -3.35679   CGCCACCACCTCGGT                GCGGC CCG GCTGC                TTGTGGATGCGCCGC  55 342
    nfa27320 NONE
    nfa27330 NONE
    nfa27340 NONE
    nfa27350 2903005 .. 2903023 +    -3  -3.55622   ATCTGGAACTCGGCC             TTGCGGTG CAC CGGCGCGA             TTTCCACCAGTTCGA  49 340
    nfa27390 NONE
    nfa27400 2907306 .. 2907344 +  -9.5   -3.0976   GCTGGTCGCGGTCGA  CC-GACTGGTCCGGCGTCC GGT GGTCGCCG-ACCGGCCTGG  TCTTGAACTGTTCGG  56 498
    nfa27430 2909349 .. 2909370 +  -4.3  -3.14344   CACCCGGTCGACCAA           CCCGGCG GCCATCAG CGCCCGG            TTCATCGACAGGCTG  46 202
    nfa27460 NONE
    nfa27470 2911922 .. 2911937 +    -6  -3.02144   GAGGTGCGGAACCAC              GGCCGC GTCC GCGGCG               TGTTCAAGGGCGTGG  47 332
    nfa27500 NONE
    nfa27510 2914359 .. 2914370 +  -7.2  -3.97622   TGATCGTCGACCCAT                CCGC CTTC GCGG                 TTCTGTTTTCGGTGA  69 38
    nfa27550 NONE
    nfa27560 2919968 .. 2919996 +  -2.3  -3.25823   GGTCCACGGCCTCGG       TCGTCGGCG-GC GCATGA GCACGCCGACCC        TTCGTATCACCGCCA  45 9
    nfa27570 NONE
    nfa27580 2921913 .. 2921923 +  -4.6  -3.40403   CGGATAGGAAGACGT                 CTCG GTG CGGG                 TTCTGATCGCCCCCG  52 59
    nfa27590 NONE
    nfa27600 NONE
        hsdM 2925611 .. 2925631 +  -2.5  -2.73364   ATCCTCGCCGGCGGT            GCGGC ATGAGCAATTG GCCGC            TCGTTCCGCTCGGCG  39 17
        hsdS NONE
         mrr 2927925 .. 2927960 +    -9  -3.61178   CTGTAGATGCCGCAG    GCCGCGGAAATCCT-CG GAG CGCACGGTTTCCGCCGC    TTTCACCTCGATAGC  66 227
        hsdR 2933187 .. 2933199 +  -4.8  -4.07568   CTGGCCGGGGCCGAT                CGTG CGCTC CACG                TTTTCGACGACGACG  64 419
    nfa27710 NONE
    nfa27800 2951110 .. 2951128 +  -2.3  -3.48276   GCCTGGGAGAAGTGA            GC-CCGGG CGCA CCCGACGC             TTGTGTGAGAGCCGG  47 26
    nfa27810 2953241 .. 2953292 + -21.6   -2.9155   AGGCGGCAGCCTCAC CCTCCCAGTGCCCTGACGACCGCTG CCG CCGCGGTCGTCA-GGCGCTGGGCGA TCTCGTCTTCGGGGC  87 135
    nfa27830 NONE
    nfa27840 NONE
    nfa27850 2958115 .. 2958150 + -12.4  -3.39895   CATCGAACCGTAACG    CGGCGCCGACCGCCCGG AAA CAGGGCGG-CGGCACGG    TTACTTCCTACAGAC  73 28
    nfa27860 NONE
    nfa27870 NONE
    nfa27880 2962111 .. 2962121 +  -5.4  -2.78596   GACGCCGATGGTGCT                 GTGA GGC TCAC                 TATGCTGGGCGGATG  43 22
    nfa27890 2963145 .. 2963165 +  -3.1  -3.53012   GGAGGAAGTCACGCT            TGCCGAACC GCA GGCTCGGGG            TTTGGCCCACCCACC  50 414
    nfa27940 2966563 .. 2966580 +  -5.5  -2.57132   TTGCGACCGAACGGA             CGCGTAC TGCG GTACGCC              ATTGTCCCGAGGCGA  42 229
    nfa27950 2985642 .. 2985653 +  -3.6  -3.29144   AAGGTCAACGGACTG                CCCT TGGC GGGG                 TTGTCGCGCACCTGC  47 508
    nfa27990 2988844 .. 2988859 +    -6  -3.02144   GCGAAGGCGTCGCCC              ACGCCG GGCT CGGCGA               TCTTCCCCGCGATCC  47 299
    nfa28010 NONE
    nfa28020 NONE
    nfa28030 2993891 .. 2993926 +  -3.8  -3.59979   GCCGAGCGGGTAGAG    CCGCGGAAACT-CCCGG TCG CCGGCCAGCTCCCGCAG    TTTCGGCTGCGCCAG  54 380
    nfa28050 2995336 .. 2995355 +  -3.4  -3.80461   GGCGAGACGAAGGGG            GGTACGCA TCAT TGCGCTCC             TTTGGTCGTGAATTG  57 383
    nfa28070 NONE
    nfa28080 2997449 .. 2997469 +  -6.8  -2.78816   GTGTCCCCTGGCGTC            TGCTCTCG CGGAT CGCGAGCA            TGTCCTGCAGCATCA  46 123
    nfa28090 2999358 .. 2999389 + -14.4  -2.53263   GACCCCCCTTCGCGG      GAACGCCGCAGGTC CACG GACCTGCGGCGTCG       TGCATTCCGGGTCGG  65 229
    nfa28170 3008425 .. 3008439 +  -7.8  -3.53012   GGATATCGGCTGCGG               CCGAGC GTG GTTCGG               TTTCCGGCGGCCGCG  58 53
    nfa28180 3009948 .. 3009989 +  -5.8  -3.15544   AGGCGAGGATCGGGT CAGCGCTGGCGCCAGCTCAG TGGG CCGGGCAGGT-CCA-CGCTG TTCCTGCGGGTGCGC  50 40
    nfa28230 3011907 .. 3011935 + -12.3  -2.72991   TGATCAGGCCGACCA        CCCGGTCGCCGTC GGT GACGACGGCCAGG        TGGTTGCGGGTCTCG  58 127
    nfa28280 3017402 .. 3017418 +  -4.3  -3.50869   CCGCGCGCTCGCCGA              GTTGCCG AGA CGACGAC              TTCTCTGCCATGGTG  52 416
    nfa28330 3021712 .. 3021729 +  -7.7  -2.79302   TGGTGAACCTTGACA             GGCAAGT CCGC GCTTGCC              TATCGTGGCGGTCGT  49 35
    nfa28340 NONE
    nfa28350 3022705 .. 3022723 +    -3  -3.27476   CTCGTCCGCCTTGGC             CGTCGTCC GCG GCACCACG             TTCGTGATTCCCAAT  45 305
    nfa28430 NONE
    nfa28440 NONE
    nfa28450 NONE
    nfa28460 3031364 .. 3031374 +  -8.2  -2.54634   AGCGAGGACGCCGTG                 CCCG CCG CGGG                 GTTCCTGCTGTGAGC  51 2
    nfa28470 NONE
    nfa28480 NONE
    nfa28490 NONE
    nfa28500 3034957 .. 3034996 + -22.1  -2.71011   GGTTCGTGTCGTGAT  GATTCGGGCGGGGCCGC AGTAGG GCGGCCCCGCCCGACAC   TCGTTCGGCCCGACT  87 42
    nfa28520 3036685 .. 3036716 +  -3.6  -4.41348   GGACAACGGTCCGCA      GCGCATCG-CGCAGC ACC GTCGTGTCGATGCGG      TTTCTTTACCGGAGA  70 339
        ptsA 3043371 .. 3043392 +  -4.4  -3.42056   TGCGGTCACTGTATC           GACGGC CCCCAGAACC GCCGTC            TTGTGGCTTGCGGCT  49 520
    nfa28590 3043753 .. 3043770 +  -9.1  -2.56095   ACCGGCTCAGGCATT             CGGTGGC CGCG GTCACCG              TCCGTTCGATGTCGG  52 97
    nfa28680 3054193 .. 3054204 +  -3.6  -3.22475   AGAACGCCGCTACCG                GCGG CAAC TCGC                 TCTTGTCGAAGTGCA  47 322
    nfa28700 3057564 .. 3057581 +  -4.1  -3.44051   CGGCGCTCATGGTTC             TTGCTGCC GCT GGC-GCGA             TTCTGCTGATCCCGG  49 73
    nfa28710 NONE
    nfa28720 3059809 .. 3059826 +  -3.3  -3.53761   GCCGATGCGTCCGAC             GGGTAGC ACCT GCCATCC              TTTGGCGACCACTTG  50 410
    nfa28770 3064867 .. 3064879 +  -6.2  -2.87132   CCGCTGACCGAGTTC                GCGC AGCAA GCGC                TGTATGAACCGACGA  47 34
    nfa28840 3071175 .. 3071187 +  -4.7  -3.90744   GAACACATACCCGGT                GCGGG TGC CACGC                TTCTTTGCGCGGGCG  61 473
    nfa28860 3072665 .. 3072678 +  -4.5  -4.21462   GCGGGTCGACGTAGG               TGCCG GTGA TGGCA                TTTTGCCTGGTCAGT  66 299
    nfa28870 3073432 .. 3073477 + -32.1  -3.55761   GATGACACCTTCCTG AGCGCTGATCGGCGATCGGTG GATC CACCGATCGCCGATCAGCGCG TTTCCGGGATCGATC 100 36
    nfa28900 3075046 .. 3075070 + -12.2  -3.25823   GATGCATCCGTCTAC         CTCGTCGGCGA CGCC TCGCCG-CGAG          TTGCTCTGCGCCGCA  70 88
    nfa28910 NONE
    nfa28920 3077219 .. 3077248 +  -8.6  -3.01712   GTTCGGCGCGGAAAG      T-GCCGCCCGC-CT TCTC GGTGCGGGCGGCCA       TGTTGGCCAGGCCGC  52 398
    nfa28960 3081188 .. 3081234 + -12.9  -3.30124   CGGCGACGAGGGTGG CC-CGCCGCTCGGCGGCCTCGGC GAA GGCGAGTTCGACG-GCGGCGCGG TTGTGCGCGCTGCCG  68 426
    nfa28990 NONE
    nfa29000 3083814 .. 3083854 +  -6.2  -2.70932   GGTGACGACGAACGG TGACAGGCTGCCGAC-CC GGATGTG GGTGTCGGT-GCCGGTCA TCATTCGCACGAACC  45 354
    nfa29060 3089045 .. 3089103 +  -7.3  -2.91383   GCAAGCCGGCCGACT GATCG-CCGGGGC-CGCGCTCCCGGCCG AAGGCA CGG-CGGGCCCGCGTGTCCGGGGCGACC TCTGTCGGTGGGGGT  50 24
    nfa29070 3091109 .. 3091122 +  -3.8  -2.78384   CTGGGCCCAGCTGAT               CGAG GCGAAA CTCG                TCTGATCCGGACCGC  40 7
    nfa29090 3092257 .. 3092284 +  -4.7  -3.17194   GACGCGGTGCGGTTG        CCCGAGCG-CCG CTGAA CGGACGCGCCGG        TTGGGTTGGGCGACT  47 11
    nfa29100 NONE
    nfa29110 3094275 .. 3094319 + -30.2  -3.57144   GCAGAAGTAGTCCCG CACGCGTCGGGGCCCCGGACT TCGC GGTCCGGGGCCCCGACG-GTG TTTCCGGGTCAGACG 100 31
    nfa29150 3099474 .. 3099519 +    -9  -3.01712   CGCTGCCGTCTTCGG CCGCTGACCC-G-CT-CAGGCGG TGT CGGCCTGGGGTCGGGGTCCGCGG TGTTCGGCGCCGACG  55 141
    nfa29190 3102381 .. 3102393 +  -5.5  -2.92642   TGGGACGACTGGGAT                CCGTC CTA GATGG                TATGTAGGTAGTGAT  44 6
    nfa29200 NONE
    nfa29210 NONE
    nfa29220 3105508 .. 3105534 +  -5.1  -4.16943   CTTGTAGGCGGTTTC        GCGCCGGTGG TGAGTTGT CCG-CGGCGC         TTTTCCGCTCTCAGG  66 66
    nfa29240 3107184 .. 3107194 +  -3.2  -3.31144   AACCGCTCTCGCAAC                 CGAT CCC GTCG                 TTGTCCCGGTCGAGG  47 119
        uppP NONE
    nfa29310 NONE
    nfa29320 NONE
    nfa29330 3115209 .. 3115220 +  -4.4  -3.17075   CGATTCCCTGGCCCG                CGTT CTGA AACG                 TTCACTTCCGGCGGA  45 18
        cysS 3116617 .. 3116632 +    -6  -2.67515   ACGGTCCGGTTTGCT              CACCGG GGAT CCGGCG               TGATGTGGTGCTGAG  45 40
    nfa29350 3117723 .. 3117742 +  -9.2  -3.17212   CGGGACGGCTGACCT            TCGCGGTG TGAG CGCCGCGG             TTCGTAGCATGGTGG  56 15
    nfa29360 3118258 .. 3118269 +  -3.6  -3.05844   GGTTTCTGATCCGCT                GGTG GCGG CGCC                 TGTTCGGCTGACCCC  43 3
    nfa29370 3119432 .. 3119458 +  -4.3  -2.62184   CTCCGGCGTCCATCG        CCGCGC-CGAGC GCCT GCTCGAGATCGG         TCATCTCGGCGGCGA  42 287
    nfa29410 3123054 .. 3123064 +  -8.2  -3.28712   ATTCGCCTCGCCACT                 GCGG CGC CCGC                 TTCTCGGCGAACGCG  59 46
    nfa29450 3126033 .. 3126048 +  -4.6  -3.61398   GCCCGCCGCCCGCGC              CACCCG CACC CAGGTG               TTGTTCACCGCCGAA  56 114
    nfa29480 3131646 .. 3131659 +  -6.7  -3.14132   CGCCAGTCGCTTTTA               TCGTC ACGT GACGA                TTAATGGAACGAGGG  50 161
        furA 3133056 .. 3133074 +  -5.3  -2.59431   GTCCGCACCACCGAA             GTGAGCA CAGCC TGCTTAC             TCGCTTCTCCCCCGA  42 22
        katG 3135428 .. 3135462 +    -4  -2.62263   CACGACAGCGGGAAC     GTTGCCCGCGGGAACG AAC CGGACCGGCGTTCAAC     TACTCTCGACGCGGT  40 133
    nfa29510 3136215 .. 3136254 +  -8.6  -4.08767   TGTCCCGGCGGCACC G-TGAGG-CCGCCGGGGG TCTGGT CCCCTGGCGCTCCTCAGC  TTTTCGGGAGGTGAG  72 48
    nfa29520 3137336 .. 3137352 +  -2.1  -3.33696   AACCGGCCTTGACGG              CCACCGG GGC CGGGTGA              TTGATTGGGCGGACA  45 29
    nfa29530 NONE
    nfa29540 3139236 .. 3139246 +  -2.4  -2.52623   CAGCGAGGGTGAGTC                 CGGC GCC GGCG                 ATGTTCTGGCGCAGA  38 100
    nfa29560 3140736 .. 3140752 +  -3.5  -2.78384   GGCGGGAAGCTGGTG              GCCGCGG TGC CGGCGGG              TGTGGTGCGCGAGGG  40 128
    nfa29570 3141626 .. 3141641 +  -3.2  -2.57564   TGGTGGCCCAGTCCC              GTCAGT TGGC GCTGGC               CTTCTAGGGCGATGA  40 3
    nfa29580 3143930 .. 3143947 +  -2.5  -3.01712   GGCAGCGGCGCTCCC             GGGAGAC GGTG GACACCC              TGTTGGAGGCGGCGG  41 49
    nfa29590 3144798 .. 3144831 +  -6.7  -3.55563   AGTGCGGCGTGCGTG     TCGAGTCCCGCG-GCG GCC TGTTCGTAGGACTCGA     TTTCGGCGGTGGCGT  57 352
    nfa29660 3151196 .. 3151214 +  -6.7  -3.44051   GTCGAGCGCGTATTT            GC-GGTGC GCGC GCACCAGC             TTCTCGTACTGGAGC  55 138
    nfa29680 3153129 .. 3153152 +  -2.4  -3.54741   CAGCTCCCGCTCCTT          CATCTTCAGGA TGC TCC-GATGGTG          TTTGCGGGCGTGGTA  49 81
    nfa29790 NONE
    nfa29800 NONE
    nfa29810 NONE
    nfa29820 3167744 .. 3167792 +  -9.4  -2.62184   GCGACGTTGGTCAGG CC-CGGCG-CGCGGACGCCGACCG GGG TGGTCGGCGGCGGCAACGGCGCGG TCGTCTCCACCCGCC  52 381
    nfa29870 3172812 .. 3172841 +  -5.5  -3.33696   CCGAGCCTGCTCGTC       CTGCTCGGCGGCG TTCT CGGCGGCGGCCAG        TTCCTTGCGCAGCCG  49 164
    nfa29890 3175050 .. 3175065 +    -4  -3.53012   CGGGGCGACCGCAGC              CATC-CC TCG GGAGATG              TTTGAGCACCGGGCG  49 165
    nfa29900 3175581 .. 3175603 + -16.3  -3.19602   CTTCCTCTCGATTCG           GGGGCCGGA ACCGC TCCGGCCCC           TCTTCGTGTCCGACC  80 212
    nfa29910 NONE
    nfa29920 3176691 .. 3176746 +  -8.8  -4.07786   CCGCGCCGGGACAGA CCGGCC-AGGCTGTGGCGGCCGAGCAG CAT CGTCTCGAACTCCACAGCGTCGGTCGG TTTGTCCATTTTGTC  71 413
    nfa29940 NONE
    nfa29950 NONE
    nfa29960 3180674 .. 3180710 +  -3.9  -3.53444   GCCAGCAGCGATTCC  TCGTCGGTGGC-GATCGTG TCC CAC--TCGGCCACCG-CGA  TTTCCAGCCCGGTGG  50 344
    nfa29980 3182077 .. 3182101 +  -5.6  -3.35996   TGCCCGGCCCAGCGG          GGTGTCGTCG CCGAA CTTCGACACC          TTCTCCGTCGGCATG  53 173
    nfa30010 3184232 .. 3184259 +    -9  -3.14931   CCTCCGGGCGCACCG        CTCAGGCGCCGT GCTT GCGGCGCCGGAA         TTCCTCGGCGATGAG  56 320
    nfa30030 3185438 .. 3185454 +  -3.6  -2.73681   CGACCGATGAGCTCG              CGCGTG CTCAT CACGCA              TCCTTGCACTCGATG  40 31
    nfa30040 3186042 .. 3186072 +  -4.4  -3.06515   GGCCCTCGCGAACCT       CGGCTGAGCCGGGC CCC GGCCGTCCCTGCTG       CTTTTCCGAGTCGGC  43 19
    nfa30050 3186898 .. 3186951 + -10.2  -2.78384   CCCGGAGCTGCCTCC TCGAGGG-CCCGCCTCACCCGCGCGC GGGC GCCTGCGG-TGGGCCGGGATCCTCGC TGTCGTCGAACAGCG  56 50
    nfa30070 3190049 .. 3190067 +  -4.5  -3.27923   CACCGCGAGCGCGAT             GATCAGC TTGAC GCCGATC             TTGGTCATGTTCGGG  49 173
    nfa30130 NONE
    nfa30140 3196345 .. 3196361 +  -9.3  -3.59979   CCGTCGATGCGGAAC              CGCGCCC GCG GGGCGAG              TTTGGGCTGGCCCAG  66 198
    nfa30170 NONE
      echA15 NONE
    nfa30190 3200865 .. 3200877 +  -4.7  -3.15544   TGCGCGGGCGACGGT                GCGGC CCG GCCGA                TTGGTCGAGCTCGCG  47 114
    nfa30220 3202896 .. 3202910 + -12.8  -2.62983   CGACCGCGCGCATGA               CCGCGC GCA GCGCGG               TGATGTAGCGGTCGA  62 26
    nfa30270 NONE
    nfa30280 3215648 .. 3215686 +  -3.1  -3.89346   GCCCGCGACGGCGGC  GACCGGC-GCGTCGACG ATGAGCA CGAC-ACGCTGCCGGTG  TTTGTCGAATCCCGC  59 282
    nfa30300 3218771 .. 3218797 +  -2.3    -3.737   CTCTCGGGGATGCGA        CCACCT-ACGTT GCTG AACGTCGGGTGA         TTTGCTGAACGATTG  53 75
    nfa30310 3220246 .. 3220294 + -10.1  -2.57881   TGGCGCGGACGTCGC GCGGTCGC-GCCGGGCCCGGTC CCTACT GCCCGCCCGCGGCCGCGATCGC CTTGTCGACGAGTTC  55 191
    nfa30370 NONE
    nfa30410 NONE
    nfa30420 NONE
    nfa30430 NONE
    nfa30440 NONE
      fadE28 3232784 .. 3232798 +  -4.9  -3.14564   ACGTAGACACCGCGG               CCGCC GGCCA GGTGG               TTGATCCGGCGGTCC  46 90
    nfa30470 3233807 .. 3233819 +  -4.7  -3.54424   CCGAAACGGGTACGG                CCCAC CGG GAGGG                TTTCAGCAGCTGGAG  54 143
    nfa30500 NONE
    nfa30510 NONE
    nfa30520 NONE
    nfa30530 NONE
    nfa30540 3240725 .. 3240760 + -23.4  -3.28712   CCATAGGGATTGCGC    CGGTCTGCCGACCACC CGAA GGTGGTCGGCAGACGG     TTCTCACAAGCACCA 100 35
    nfa30570 3244556 .. 3244575 +  -7.8  -3.21099   GCCAGGCCGGTGCCG            CCGCCGAT GAGG ATCGCCGG             TTCCTCCTGCGCCCG  56 484
    nfa30600 3247680 .. 3247713 +  -8.7  -3.36671   GTCGTGCCCGCGGTC     GGCCAGGCGCAGCAGC GCG GCCTCGGC-CCTGGCC     TTCTCGAGTTCGGCT  58 193
    nfa30620 3248892 .. 3248917 +  -6.9   -2.8547   CTCGCCGATCAGCTG         TCGGCTCTCCTG GGG TGGGAGAG-CGA         TGTGGTGTAGCCGCT  47 102
    nfa30630 3250827 .. 3250843 +  -5.7  -2.64472   GGGCCGCGCGCAACA              CGTCCAG CGG CAGGGCG              TGGGTTTCCCCGCTC  44 299
    nfa30650 3252110 .. 3252128 + -10.3  -3.62597   GCGCGATGAATTCGG             CGCGATG ACCGC CATCGCG             TTGTTCACCCGTGAC  67 32
         phr 3253412 .. 3253451 +  -2.6  -2.63102   TCCGATCGCCGAATG  CCCGGGGATGT-GAGGTCG GGG CGGCCACTACGACGGCGGG  TAGTATGAGCGTCGT  38 13
    nfa30670 3254053 .. 3254088 +  -3.8  -3.93782   CAACCGAGTCCGGTG    GGTGTCGCGCGCCG CGACCGGC CGACGTCCGACCCC     TTTCCTCTTCGATCC  58 86
    nfa30680 3254707 .. 3254730 +  -6.6  -3.14132   CCCGCGTCGGGCGCC          CCGCC-TCGGC TCA GCAGGCGGCGG          TTGCTCGGCGCGGGA  50 60
    nfa30690 3255883 .. 3255925 + -21.3  -3.01712   GCGCTGTTCGAATCC TGAACCGCGGGGGCCGGTGC AGCC GCATCGGCCCCCGCGGC-CG TCTTCGCCGCGAAGG  86 23
    nfa30710 NONE
    nfa30730 3259783 .. 3259797 +  -6.4  -3.01712   CCGACAGGAGCACAG               CGATGA AGA TCGTCG               TCTTCGGCGCCACCG  48 20
    nfa30740 NONE
    nfa30750 NONE
    nfa30760 3262360 .. 3262377 +  -3.4  -3.28712   CCCTGGTCAGCCTCC             CGCAGCC TGCGC GGCT-CG             TTCTCCGCCCGGCGC  47 45
    nfa30780 3264632 .. 3264663 +  -8.6  -2.52464   GTGCTGCGGCGGCGA      CGCTGCGGCTC-GCG GTC CGCGGATCCCCGGCG      TCGATTCGACCCGGG  51 54
    nfa30880 3273621 .. 3273650 +  -7.9  -3.35679   GCTCGTGGATCGCGC      CGGCGGCAGCGCG CCCGCT CGC-CTGCC-CCG       TTATGCGTGCGCGGC  55 59
    nfa30900 NONE
    nfa30910 NONE
    nfa30920 NONE
    nfa30930 NONE
    nfa30940 NONE
    nfa30970 NONE
    nfa30980 3282665 .. 3282682 +  -4.7  -3.61398   CGCGGCTCGCCGGAC             GTCGTCG GGTC CGTCGGC              TTCTTCGCGGGCAGC  56 144
    nfa31000 3285288 .. 3285306 +  -7.3  -3.61398   GTGCACCGACCCGGC             CGCGGTC ACCCC GCCCGCG             TTGTTGAACGCCGCG  60 517
    nfa31040 3289133 .. 3289177 +  -7.8  -3.05463   GCGCAGCAACCGCAG CTGGTGCGAGACCGCCGAC-TG TTC CATGCCGACGGCCTCG-GCCAG TTCGGTGACCGGGCT  53 242
    nfa31060 NONE
    nfa31090 3293701 .. 3293724 +  -2.3  -3.14132   TGGGCTGAGCGCCTA          GTTCGTCGCC CCTTC GGCG-CGCGC          TTCGTGCAGGGCGGC  43 33
    nfa31110 3294944 .. 3294975 + -24.6   -3.9941   CGCGCGGATACCCCA      CCTGCCCGCGAATC TCCG GATTCGCGGGCAGG       TTTCGTTCTCCCGGA 100 69
    nfa31120 3296138 .. 3296149 +  -2.2   -3.5393   ACGCAGCCGTTCGGC                CTCG CGGG TGAG                 TTTCACCAGCGTGGT  50 15
    nfa31140 3297025 .. 3297057 + -23.6  -4.18018   CGCACCACGAGAAAA      GGCCGTTTCCCTCG GATCA CGAGGGAAACGGCC      TTTTCCGTGCCGCCG 100 46
    nfa31220 3319185 .. 3319195 +  -8.2  -3.02144   CGACCTTCGCGATGC                 CGGC GCT GCCG                 TGTTGCGGCAGCTGG  52 445
    nfa31240 3320854 .. 3320883 +  -7.1  -2.80816   GGGCGGCGCCCGCCG       CCAGC-CACGGCTG CAG CACCCGTGTGGTGG       TCTCGTGGATGCGGC  48 84
        tldD NONE
    nfa31270 3324717 .. 3324728 +  -5.8  -3.28791   TGATGCCGTAGGAAT                CGGT GAGC ACCG                 TTGTCACCCCGCGCT  51 196
    nfa31310 3327452 .. 3327462 +  -6.8  -3.01712   CCTCGGTGGCGCGCA                 CCAG GCG CTGG                 TCTTCCGCGCGGGCG  49 418
    nfa31330 NONE
    nfa31340 3329188 .. 3329221 +  -5.2  -3.26471   TCGGAAAATCCGTTG     CCGATCGGTCGC GGAAACCGTA GCGTCTGGTCGG      TTCATGTCCGCGTAC  49 41
    nfa31350 3329823 .. 3329833 +  -4.6  -2.70932   CCCGTGCGAGCATGA                 TCGG TAA CCGG                 TGGTTCGCCGACGCG  43 110
    nfa31360 3331939 .. 3331951 +  -4.8   -4.2828   CTCGTCGAAGACGTA                GCTC TCGCT GAGC                TTTTCGTACATCCAG  71 303
    nfa31380 3335872 .. 3335891 +  -8.6  -2.53876   GCCTGGTGGTGTACG            GCG-TCGAG CGG CTCGAGCGC            TGCCTTCCAGTCGGC  49 306
    nfa31400 3337429 .. 3337450 +  -7.9  -2.78384   GCGCGCAAGGCCGGT           TCGTCCTCG GGGG CGTGGGCGA            TGTGGTCGGCCGCGC  50 103
    nfa31420 NONE
    nfa31430 NONE
    nfa31440 3342799 .. 3342811 + -10.5  -2.78384   CGGAGGCGCGCGTAG                GCCCG TGA CGGGC                TGTCCTCACCGGCCG  56 18
    nfa31450 NONE
    nfa31460 3344176 .. 3344207 +  -6.6  -3.17051   ACAGCTCGGCGTAGG     CC--CGCGCCATGC GGCCCG GCGTGGCGCGCAGG      TGTTCGTCGTCGAGG  50 485
    nfa31500 3346155 .. 3346166 +  -7.2  -3.53012   TCCCCTCCCTCGGCC                GGCC GTCG GGCC                 TTTCCGGCAGCGCCC  58 77
        cobH NONE
       cobIJ NONE
    nfa31530 3349187 .. 3349241 + -15.7  -3.71848   GATCACGAGGACCGG CAG-GCCGAGCGCACGGGCGGCGTCGA GCT TCGCCGCGGTCTGTGCGC-CGCCGCTG TTCTTGGTGACCAGG  84 128
    nfa31580 3353038 .. 3353049 +  -3.6   -3.7282   CAGAGCACCGTGAGC                CCGT GCGG GCGG                 TTGTTCATCGACTCG  55 81
    nfa31600 3355337 .. 3355366 +  -7.1  -3.28637   GTGATCACTCAGTTG       GGGCGGCCG-ACCT CGT AGGTGCCGTCGTCC       TTGGTGATCTTGATG  55 144
    nfa31680 3363930 .. 3363942 +  -4.7  -3.44051   GCGGCCGCAGCGGAC                GAGCC ATC GGCGC                TTCTCCTGCTCCAGG  52 237
    nfa31750 3371005 .. 3371027 +  -2.6  -2.52742   GGCTCGCCGAAACGA          CCTCCGCGG ACGAGG CCG-GGCGG           ATATTCTCGGGCGGT  37 76
    nfa31760 3372019 .. 3372068 +  -6.2  -3.62046   CGGGGTCGACGAGGG TGAGTGTGCGGCCGGTGCGGCGC AGCTC GAATCGT-CCGGCCGCGCGCACG TTCTTCAACCAGTCG  58 190
    nfa31810 3376095 .. 3376137 +  -6.2  -3.57144   GGCTGGACGGCGTGG ACGC-GCCGCGACCGTCTCA CCCCT TG-GACGGGCGCCGCTGCGG TTTGGGAGTGACCAC  57 115
    nfa31830 3378468 .. 3378482 +  -8.5  -2.66787   CGATCGCACCCGAGG               CCGCG ACCGC CGCGG               TGGTGTCGATGTTGC  50 517
    nfa31940 3393127 .. 3393153 + -12.3  -3.14527   CCGCGCCCGACACAC        CGCGCGG-C-GGC CGA GCCGGACCGCGCG        TGTTGCTGAAAGTTG  68 147
    nfa31960 NONE
    nfa31970 3396740 .. 3396776 +    -8  -3.06183   CGCGGACCGCGCACG   TCGG-GAGGTGCGGCGTG ATC CACGC-GCACCGCATCGG   TTCGCTGGAGCTGGA  52 8
    nfa31980 NONE
    nfa31990 NONE
    nfa32000 3403791 .. 3403821 +   -11  -2.56596   GCGCCCGCCTGCGGG       CCCACGTCGACGGC CTG GCCGGAGACGTGCG       TGGATTCCTCGGGCG  54 170
    nfa32020 NONE
    nfa32050 3408488 .. 3408507 + -13.6  -2.79188   CGTCCGGCTCGAACG            GTTCGGCC GCGC GGCCGAAC             TGGTTCCCTTCGATC  67 517
    nfa32070 3411208 .. 3411218 +  -6.8  -3.36273   TGTCGCCGCGGTCGA                 GGTC GGT GACC                 TTGGTCTTGCGCAGG  55 139
    nfa32100 NONE
        rsbR NONE
        rsbS NONE
        rsbT NONE
        rsbX 3416132 .. 3416154 +  -3.2  -2.91593   CGGCGGCGGTGGCTT           CCGATGAGCG AGG CGCTGCCCGG           CTTTCTCGACGACTA  42 19
    nfa32150 3418595 .. 3418620 +  -9.7  -2.57795   CGCGTCCAGGTAGAC         CTGCGCGG-TGT CGC GCAGCCGCGCGG         TGGATTCGTCGTCGC  52 224
    nfa32170 NONE
    nfa32180 NONE
    nfa32190 3424795 .. 3424844 +  -6.5  -3.57406   CGATGGTGAGCGAAT GTCCG-C-GCCCGGGGATC-TCGA CGAAC TCGGTGATCCCCGGGTTGGCGCGC TGTTTGTCGTAGGCG  58 217
    nfa32260 NONE
    nfa32270 NONE
    nfa32310 NONE
    nfa32320 NONE
    nfa32330 3437375 .. 3437403 + -14.6  -2.96274   CGGAGCCGAGCGAGG       CGGCCCCGCG-CCG GGA CGGACGCGGG-CCG       TATGATTGTCGACAG  72 55
    nfa32340 3438151 .. 3438175 +  -4.8  -4.07568   CAGGAGGCGGATGGT          GTCGGCCCAG TGGGC CAGGGTCGCC          TTTTCGGCGCGGGAG  64 56
      echA16 3439899 .. 3439923 + -11.3  -2.52516   GGGTACTACGCCACA          GCCTTGCGGAG CAA CGCCGCCAGGC          GTTCCTCGTCGGCGG  58 52
    nfa32410 NONE
    nfa32420 3444234 .. 3444253 + -10.6  -3.14132   TCGGCGGCGGTGGTG            AGCGCGGC GACG GCCGCGCG             TTCGTCCACCGCGCC  59 63
    nfa32440 NONE
    nfa32450 3447331 .. 3447361 +  -3.3  -2.76696   GCCACCACGGGGACG       TGGAATCGTCG ACATCGTCA CGACGAATTCA       ATTGTTGGACAACAA  40 99
    nfa32460 NONE
    nfa32470 NONE
    nfa32480 NONE
    nfa32490 3450398 .. 3450448 + -12.5  -3.21199   TTCTCCTGGCGCAGC CAGTCGTAGGCGACATCGGCGGGG TCCT CGCCGTCGATGTCGAC-GCGGCCG TTGAGTTCCTGCATC  68 54
    nfa32570 3457635 .. 3457654 +  -8.5  -2.73364   GCTGGGGTGTGCTCA            CCCGGGC CAGGCC GCTCGGG             TAGTTCCACTGGACG  50 471
    nfa32590 3460528 .. 3460564 +  -6.5  -3.50853   GCCCCGGTAGATGCA   CGCG-GCGACCCACAG CTGCAA CTGCGGGTCGAATGCG    TTGTACTTCACCGGG  54 519
    nfa32610 3462108 .. 3462121 +  -9.5  -3.06915   ACCGCTTGGGCGACC               GCGGC TTGG GCCGC                TTCGGTGCCGTGCAT  56 138
    nfa32630 3464225 .. 3464240 +  -7.6  -3.62096   TCTATAGCGCGCATC              GGAAGA ATTG TCTTCC               TTTGCGCTGGTGACC  60 47
    nfa32640 NONE
    nfa32650 NONE
    nfa32660 NONE
    nfa32670 NONE
    nfa32680 3469917 .. 3469946 + -15.7  -3.16564   GTGGTGGTGCGCGAA       CGCCCGGCGGT GGTGAGGG GCCGCCGGGCG        TTCGTGCACTCGGAG  77 83
    nfa32690 NONE
    nfa32700 NONE
    nfa32710 3472105 .. 3472121 +  -6.5  -3.01791   AGCAGGAAGGCAACG              CATCGTG ACC CACGACG              TGTTCACCGACCACT  48 18
    nfa32720 NONE
    nfa32730 3473955 .. 3473973 +  -5.9  -3.44051   ATTCTTGCGAATGAT             GGTGGAC ATGGC GTCCTCC             TTGTCGTCGTCGGCG  53 475
    nfa32770 3476911 .. 3476933 +  -3.3  -3.62046   CGTAGGTGAACACCA          CGCCG-GGCT CCAG GGCGACGGCG           TTGTTGCCCGAATCC  54 179
    nfa32800 3479926 .. 3479944 +  -5.2  -3.63515   GTAGCGACAAGGCAG             GCTCTGCA ACA TCCAGGGC             TTGTTCGAGGTCACC  54 37
    nfa32810 3481743 .. 3481757 +  -4.2  -3.48276   CCCAGGCGCGGCCGG               GTGGAT CGG ATCCCC               TTGTCTCAGCGGCGA  49 207
    nfa32820 NONE
    nfa32830 3483524 .. 3483581 +  -2.4  -3.54307   TCACCACCGTGCGCG CCGCGACGACCCAGCCCCCTCAGCTGCG TGCG CGCACC-G-GCCGGCCGGTTCACCGCGG TTTCCGACAGGTCTT  50 186
    nfa32860 NONE
    nfa32870 NONE
    nfa32880 NONE
    nfa32890 NONE
    nfa32900 3491246 .. 3491271 +  -2.3  -3.02511   ACCGACACCGGCCGG         AGTAGACCGCG AGCC CGCGGCCAGCC          TGTTGACCGAATCAC  41 21
    nfa32910 NONE
    nfa32920 NONE
    nfa32930 NONE
    nfa32940 NONE
    nfa32950 NONE
        lldD NONE
    nfa32970 3500355 .. 3500378 +  -3.6  -3.44146   CAGGTCGTCCCAGAC          CCGGCTGCGC AGCC GCGCCGACAG           TTCCTTCTCCAGCGC  49 300
    nfa32990 NONE
    nfa33000 NONE
    nfa33010 NONE
    nfa33020 NONE
    nfa33030 3504843 .. 3504857 +   -10  -3.22653   GGGCAAGAGCGGCGG               TGTGGC GCA GCCACA               TGTTCTGCCCGTAAT  59 325
    nfa33050 3506605 .. 3506615 +    -4  -3.17075   ATTCAACAAGAATCA                 TATG ATT CATA                 TTCGGTTGCCCCGCG  45 90
    nfa33060 3507447 .. 3507462 +  -3.2  -3.53091   CGCGGTGGCGGTGGT              GAGCTG AGGG CGGTTC               TTTCGGCGGCAGGAT  49 66
    nfa33070 NONE
    nfa33080 3509079 .. 3509109 +  -3.9  -2.82516   CGGTGCCGCTCTCGA       TTTCCGGCCATGC ATCGC GCATGGCTGACAG       TGTGCTGATAAGAAG  40 103
    nfa33090 NONE
    nfa33100 NONE
    nfa33110 NONE
    nfa33150 3518054 .. 3518065 +  -2.2  -3.53012   ACGGTAGACCCCTTC                G-CGG ACT CCGGC                TTTCGCACCCCGCAC  47 34
    nfa33160 3518945 .. 3518959 +  -3.5  -4.62069   GCAGCGCTCGGTCGG               CGTTG GCCAG CAGCG               TTTTTCCGATCGCGG  80 389
    nfa33180 NONE
    nfa33190 NONE
    nfa33200 3522402 .. 3522424 +  -7.6  -2.78384   CGACACTCAGGACCA           GGCGGATCGG CGC CTGGTCAGCC           TGTCGTCGGCGGCGA  49 77
    nfa33230 3525701 .. 3525716 +    -6  -3.39895   CGAGTTCCTCGATCA              CGCCCC GGCA GGCGCG               TTCCTTGATGAAGGC  53 364
    nfa33260 3529087 .. 3529114 + -13.4  -3.53444   CCGAGGGCGGCGGTG        GCGTCCAGGTCG GCGG CGACCTGGGCGA         TTTCGGCGCGAATCC  71 96
    nfa33300 NONE
    nfa33310 NONE
    nfa33320 3535150 .. 3535184 +  -7.1  -2.79831   CCACCCGCCTCACCC    CGGCGCCCGGAT-CACC ACT GGTGTAGCCGGGA-CCG    TGTCGTCGCGGTTCG  49 0
    nfa33340 3537351 .. 3537383 + -10.5  -3.14564   GGACGACCTCCGGAG     CCTCGCCGGTGGCG AAGACC CGCC-CCGGCGGCG      TTCGTCGGGCGATCG  60 159
    nfa33360 3538511 .. 3538523 +  -6.2  -3.05384   CGCGGAGGCGGACCG                CGCG CCGGC CGCG                TTCGGTGAGCAGGCG  48 163
    nfa33500 NONE
    nfa33510 NONE
    nfa33520 3553806 .. 3553822 +  -3.5  -2.73875   CAACGCGGCGCCGGG              CCGTCAC CAT GAGCCGG              TCGTCTTCCCGGCGA  40 58
    nfa33530 3555214 .. 3555224 +  -3.2  -2.62616   CGGTCACTGAAATAG                 TGTG TGC CGCA                 TCGTCTCAGGGCTGA  40 31
    nfa33540 3556502 .. 3556521 + -11.4  -3.61398   ATTCGCTCAGCGGGG            CGCGCGGCG CCA CGCC-CGCG            TTGTTGACCAACACG  72 515
    nfa33560 NONE
    nfa33570 3558467 .. 3558509 + -23.4  -3.01712   GGGCCGCCATCCCGC CGCAGGTGGGCCGCAGCGGA TCG TCCGCTGCGGCCCACGAGGG TGTTCACGCGACGCC 100 43
    nfa33600 3560867 .. 3560895 + -21.8   -2.8194   CATTCGAGAACGAGA        GCGAGCCACCGC AGTGC GCGGTGGCTCGC        TCTCGTCGATCGTTC  86 47
    nfa33650 3567697 .. 3567744 +  -8.2  -3.39327   CAGCCGGGCTCCGGC TCGGAGCGGTC-GGCGTGCCGCG CGG CCCGGCGTGCCTGCTCGCGCAGA TTCTCGATGTGGGAG  58 255
    nfa33670 3569429 .. 3569442 +  -2.4   -3.7282   GCGACTTCGCCTCGT               GATC GGCCTG GATC                TTGTTGATCAGGTCG  55 460
    nfa33750 3578057 .. 3578067 +  -2.4  -3.33162   CGATGGCGAGCAGGG                 CACG GGC CGAG                 TTCTCCGGTCGCATC  47 152
      echA17 NONE
      fadE29 NONE
      fadE30 NONE
    nfa33830 NONE
    nfa33840 NONE
    nfa33850 3587463 .. 3587500 +  -9.7  -3.07043   CCACGGGGTGGGTCG   TGGCGGCAGCGGTTC-GC CCA GCAGCACCGCGGCAGCCG   TATTCGCCTGCTCGA  56 332
    nfa33970 3600337 .. 3600352 +  -6.1  -2.78596   CTGTCCGCGACGGGG              CGTCG ACTATG CGACG               TATAGTGCGCGCATG  46 52
    nfa33980 3601267 .. 3601279 +  -4.7  -3.17075   CGGGGAGGCCTGAGG                GCGCC ACG GGCGG                TTCCCTTCCAGCCCC  47 28
    nfa34000 NONE
    nfa34010 NONE
    nfa34020 3608102 .. 3608124 + -11.2  -3.28712   ACGGCAGGCGGAGGT           TGGCGTCGGG CAC CCCGGTGCCG           TTCTCCGCGAGGAGC  61 152
    nfa34060 3611095 .. 3611114 +  -3.4  -3.61398   AGGGTCATCGGGCGT            CCCGCTGC TTGC GCAGCTCG             TTCTTGGCCAGCGCG  51 343
    nfa34140 3617458 .. 3617476 +    -3  -3.53444   GAGAGGCGGGGTGCT             TCGGTGGT GTA ACCCCAGA             TTTCGCACGGACTGG  47 195
    nfa34150 NONE
    nfa34160 NONE
    nfa34170 3621574 .. 3621584 +  -4.6  -3.29461   CGGTTCCGGTTTCAT                 CGGC GGG GTCG                 TTGTCGAGCCGGTTC  49 169
    nfa34180 3622625 .. 3622642 +  -8.4  -2.58544   ATGGCTGTTCGAACA             GCCTGC CGCCGA GCAGGC              ATTCTGACCCTGCGC  51 302
    nfa34190 NONE
    nfa34195 NONE
    nfa34200 NONE
    nfa34210 3625821 .. 3625841 +  -5.3  -3.41359   ATCCACGACAACCGC            CGCGGCC CTGATCT GCCCGCG            TGTTGCTTTTAGCGC  51 204
    nfa34230 3628795 .. 3628831 +   -26  -3.36648   ACCGCTCCCGAACCA    CGAACGGCGTTCCGGC GGAGA GCCGGGACGCCGTTCG    TTCTGCGCTGTGTTC 100 40
    nfa34250 3630832 .. 3630868 +  -2.8  -3.14647   CGAACCCCAGGTCAC   AGGTAGTCGCGGCGCGG TTGC CCGCGGC-CATCTACCG    TTGGGTGTCATGAGT  43 138
    nfa34260 3631778 .. 3631832 +  -6.7   -3.4072   CCCTCACGCCGCCGC GCGCGCCTGCCTGGCCACCCCGGCC CGGAC GGCTCGCGCCGCCCGGCGCGCCCGC TTCTGCTGCGCGGTG  55 41
    nfa34280 3633786 .. 3633813 + -14.2  -3.90744   TTTCGCCCTTCCCCA        CTCCCCGGCGGTA TCG TGCC-CCGGGGAG        TTGTTTCGAGGCAGG  86 60
    nfa34290 3634681 .. 3634703 +  -6.2  -3.14564   CGTCCACGTCACCGA           CGATGCCG CCGTCCT CGGCCTCG           TTGGTGCCGACATCG  48 164
    nfa34310 3636552 .. 3636584 + -12.5  -3.29511   TGGGCCGCGGGCCCG      CCGCGGGCCCGGTCC ACG GGGCCGTTCCCTCGG      TTCTCGGCGCGTCGA  68 122
    nfa34330 3638240 .. 3638253 +  -3.7  -3.61398   GCTTCACCGGCAGCA               GGCCC GACA GCGCC                TTGTTCAGGCGCGAG  54 115
    nfa34360 3641562 .. 3641574 +  -9.1  -3.01712   AACTCCACGCGCTGC                CCCTC ATC GAGGG                TCTTGAAACCCGAGC  55 196
    nfa34400 NONE
    nfa34410 NONE
    nfa34420 NONE
    nfa34430 NONE
    nfa34440 3648136 .. 3648146 +  -4.6  -3.59979   GTCAGATCGCCCACC                 GCGG CGG TCGC                 TTTCACCTGGGAGCC  56 449
    nfa34460 3652134 .. 3652146 +  -4.7  -3.15861   CACGACCACGGCCGC                CACGG CCA CCGCG                TTGGTGACCATGGTG  46 414
      fadE32 3656151 .. 3656169 + -12.4  -3.14132   CGTCCACGGGCTGTC             CGTCTCGC CCG GCGAGGCG             TTCCTCGACCCGGCG  62 405
    nfa34540 3661593 .. 3661610 +  -2.6  -2.72144   TCAGCGTCGATCCGC             CACCGA CAGTCC TCGGCG              ATTTCCAGGAGATGC  39 327
    nfa34550 NONE
    nfa34560 NONE
    nfa34570 3665316 .. 3665347 +  -7.2  -2.52516   GTCCTGCGGTCGATT      CCGCTGATCGGGTG GCTC TACCTGGTCGCCGG       GTTGGTCCTGGCCCG  48 49
    nfa34580 NONE
    nfa34590 3667829 .. 3667850 +  -5.1   -3.1886   CACCCGCCGTCTGCT           CCGGTTG ACATGAAC CGACCGG            TTGCTGGACTTGCCT  47 43
    nfa34600 3668856 .. 3668870 +  -2.8  -3.05463   CACGCGGGAGTGATT               TCGG GGGGGAA CCGA               TTCCGTGGAACCGAT  41 28
    nfa34610 3669290 .. 3669304 +  -5.6  -2.87564   GGAGACTCGACGGAC               CGCTCT CCT AGCGCG               TGTGTCGGGACCTGA  44 15
    nfa34630 3672131 .. 3672148 +  -2.5  -2.70932   AAGGAGCTCTGCCAA             CGCGTCG GCGT CGTAGCG              TAATTCGCCACACGC  39 5
    nfa34640 3673059 .. 3673117 +  -6.2  -3.96148   GGTGCTTCCGCCAGC CGCCGCA-GCAATTGGTCG--TGCACC ATCGTCCA GGTCCAGTCGATCAACTGCCTGCGGCG TTTCTCGTCGAAGGC  63 423
    nfa34680 3679276 .. 3679312 +  -5.7   -2.6927   GCCACGCCCTCGATG   TCGGCCACGAGCGAGC CGATCC GCTCGC-CGAGCCCGC    TGGTCTGTGCGGCGT  45 311
    nfa34730 3683508 .. 3683529 +  -5.7  -3.96327   GAGTAGCCACACCCG           CGGGTGCGC GAGC GCGAACCCC            TTTATGCTCGAAGAT  66 35
    nfa34740 3684576 .. 3684590 +  -4.2  -2.70774   CCGCGCGAACGCCAT               GCCG AGCTCGG CGGC               CTTGTCCTTCGCCTC  41 246
         acn 3695845 .. 3695857 +  -7.7  -2.78463   CGCGCCTGAGTGCGC                TCGTC GAC GACGA                TGTCGTCGACCCAGT  49 32
    nfa34840 3696530 .. 3696540 +  -5.4  -2.87132   AAGGACTGACCGGGC                 GTTC CAC GAAC                 TCTGTGCCGGCACGG  44 32
    nfa34850 3696910 .. 3696941 +   -10  -2.73875   ACGGCGTGGATTCCG      CCGAACCCGGCCGCG GGC CGCGGTCGCGC-CGG      TAGTATTCGAGACGC  56 215
    nfa34860 3698173 .. 3698205 +  -9.8  -3.34089   GACCGACCGGTCGCG     CGGGCCAGGGAGCGG ATGC TCGCCCCCTG-CTCG      TATTGCTTCTTCAAC  61 183
        fabG NONE
    nfa34900 3702208 .. 3702237 +  -4.3  -2.87344   CGCAGATGCCGACCG       GTTCG-GCCATGAT GGA GTGATGGCACGAGC       TATCTGGAAGGGCTC  42 6
    nfa34910 NONE
    nfa34920 NONE
    nfa34930 3704088 .. 3704098 +  -8.2  -2.82516   GGTCTCCCTCGTGGT                 GGCC GCC GGCC                 TGTCCTAGTGCGCGC  52 7
    nfa34940 3706040 .. 3706072 +    -7  -2.88579   TCGAGGGTGGAGACG     CCGGTGGCGAGGTCG CGCT CGACCTT-CCAATGG      TGTGTGCCCCGTTCG  48 388
    nfa34980 3710868 .. 3710888 +  -6.7  -2.52464   CGGGCAGGCGCGCCA            GCAACGCGC CGA GCGCGGTGG            TGAGTTCCGCGAGGG  46 149
    nfa35000 NONE
    nfa35010 NONE
    nfa35020 3714512 .. 3714522 +  -3.2  -3.40403   CGGCGGGCAGGAGGT                 CGTC GGG GATG                 TTCTGGTAGGAGACC  49 170
    nfa35050 NONE
    nfa35060 NONE
    nfa35070 NONE
    nfa35080 3722525 .. 3722535 +  -3.2  -2.73771   CCCGATAGACCCGAC                 CGAG CAA TTCG                 ATTTCGGAGGTGTCG  40 242
    nfa35090 NONE
    nfa35100 NONE
    nfa35110 3725696 .. 3725726 +  -2.6  -3.60431   CCCTCCTCGGCCGCC      CGGTGCGC-TG ATCGAGACCG CATGCGCATCG       TTTCCGCATCGTTTT  52 406
    nfa35130 3726377 .. 3726396 + -10.7  -3.33696   ACGGATCCTTCCAGA            GCGGCTC ATTCCA GAGCCGC             TTCATTCCAGAGCCG  66 108
    nfa35160 3729926 .. 3729945 +  -5.6  -3.18582   GCCGCCAGTCCCCAC            CGGCCGCCG GCG CGGCG-CAG            TTGATGGATCAGCTG  51 111
    nfa35200 NONE
    nfa35210 NONE
    nfa35220 NONE
    nfa35230 NONE
    nfa35240 3736960 .. 3736988 + -17.3  -3.36273   CGCCCGCCCGGGCTC        AGGCCCCGCCCCG ACC CCGGGCGGGGCCG        TTCGTGTTGCGCAGA  87 86
    nfa35320 3745080 .. 3745091 +  -4.4  -4.08692   GATCGGTCGACTTGA                CACA TCGT TGTG                 TTTTCACAACACTTC  60 62
    nfa35330 NONE
    nfa35340 3745996 .. 3746023 +  -6.2  -3.53012   CTCGGCACGGACCGG        CGCGGTCCGCG AGACTTC CGCTG-CCGCG        TTTCGCCCCCGCGGA  55 74
    nfa35350 3746334 .. 3746353 +    -7  -3.54424   GGCAGCGGATCGATC            CGCGGCCG TGAC CGGTCTCG             TTTGCCCGGCTCCCG  60 15
    nfa35360 3746804 .. 3746824 +  -4.5  -3.05463   TCCCGGATCGACCTT            CCCGGCACG GGC CGGATCGGG            TTGGATGGGGCGCAT  46 67
    nfa35370 3747202 .. 3747215 +  -3.8   -3.3907   CGGAACCCCGACATC               CGGA ACCCCG TCCG                TTCGTTCCCCTTTCA  47 57
    nfa35380 3749242 .. 3749281 +  -7.8  -3.65199   GGACGTCGCCGGTGG  TCGGCGCCAGCTCGCCG GCGAGCA CGGCCAGCAGG-GTCGA  TTTGCCTGCGCCGTT  63 469
    nfa35400 3752191 .. 3752242 + -26.6  -3.20991   CCACGGCGCCCAGGC CCCGAGCGGCCACTGACCCGGC-CG ATG CGCGCCGGGCCGGTGCCCGTTCGGG TTCAGTTCACTTGGC 100 10
      fadE34 3761222 .. 3761254 +  -8.4  -2.67694   CACCTCGCGCTCGAG     CGCTG-CCGCACCCGT GCG GCGGG-GCGGGCAGGG     TGATGTGCTGCTGGT  51 129
    nfa35490 NONE
    nfa35500 NONE
    nfa35510 NONE
    nfa35520 3763107 .. 3763129 +  -2.5  -2.53382   CAGCCCGCGCCCGCG           CCACTGCGG GTCCA CCGCGTAGG           TCAATTCGGCCTGAT  38 231
    nfa35640 NONE
    nfa35650 NONE
    nfa35660 3775684 .. 3775730 +  -5.6  -3.88291   AGTAGACCGGGTGCG GGCGCGTTCCGGCGGCTGGCTA CCA TCGTTGGGTGCTGTATCGCGCC TTTCTGCGACTCGTC  60 55
    nfa35670 3777078 .. 3777091 +  -2.3  -3.09834   CGGTCACAGGTCGTC               CCGGT CACC ACCGA                TTCACTGCTCACATG  41 413
    nfa35690 3778219 .. 3778268 +  -3.3  -3.53811   TCGTTGCGCGCCGCC GGGAACCGGGTCTGCTTGGCG ACCCAGCC CGCCATCCGGGCCCAGTGACC TTTGCGCGGAGTGAC  51 54
         qor 3779909 .. 3779924 +    -4  -3.15544   CACGGTCAGCCAGGT              GTAGAT CACG ATCTGC               TTGGTGACGGTGCGC  44 337
    nfa35730 NONE
    nfa35740 NONE
         zwf NONE
    nfa35760 NONE
    nfa35770 3787626 .. 3787673 +  -8.4  -3.28791   ACCGGGCGTCGCGGC GCGCCGCGATCGG-GTCCGC GATGAGCGCG GCGGACACCGC-CGCGGCGG TTCTGGACGCGCAGT  59 111
    nfa35780 3789847 .. 3789862 +  -3.9  -3.06261   CCGGGACTGACCGGC              CGTCC TCGGGT GGGCG               TGTTCACGATTCGAC  43 31
    nfa35790 3790650 .. 3790691 + -22.4  -3.54129   CACCGACTGGTTGGG TCGGCGG--CGGCCCCGGGA AGCT TCCCGGGGCCGCCCCGCCGG TTTCCGAGCCGTGTC 100 262
    nfa35820 NONE
    nfa35830 3795076 .. 3795116 + -15.3  -3.01712   CGACCGCCACCAGGT  GGCTGATGCTGGGTTCGCC GGT GCCGAACCCGGCCACGGCC  TGTTCGCGCAACCGG  69 332
    nfa35860 3797229 .. 3797266 + -18.3  -3.05384   ACCGGCGCGGAAACG   AACCGGCCCGGCATCGC GGAG GCGACGCCGGGCCGGAG    TTCGATGCCGGGACC  85 102
    nfa35900 3801173 .. 3801193 +  -9.7  -3.05384   GGCGGTGACCGCGGA            CTCGGTGTC GGG GATGCCGAG            TTCCCTGGCCCGGCG  56 81
        metC 3808470 .. 3808510 + -30.6  -3.17075   TGACCAACCGCCACC  CGGCATCGGGGCCGTCGC GCGCA GCGACGGCCCCGATGTCG  TTCCCTTGACCCGCC 100 38
         ggt 3810586 .. 3810600 +    -7  -2.90161   CGCAGCCGCTCCATC               GCCCGC GCG GCGTGC               TCCTTGTCGTTGCTG  48 90
    nfa36020 3814649 .. 3814665 +  -9.3  -3.29144   CCGAGTCAACCAGCC              GGCGCAC GGT GCGCGCC              TTGTCGAGCACGTGC  59 226
    nfa36040 NONE
    nfa36050 3816760 .. 3816793 +  -7.3  -3.29144   GTGCGGGGTGGTGTA     GAACGC-CGGGTCGCC GGA GGCGAGCAGCGCGTGC     TTCTCCGCCAGGTCG  53 204
    nfa36260 3839727 .. 3839739 +  -6.2  -2.62263   ATCAGCGTCCAGTTC                CGCC CACGC GGCG                TGCTGTGACGGCGCT  45 5
    nfa36270 3840526 .. 3840563 +  -6.9  -3.28712   GCTCGGCCCAGAACG   CGTGGAATTCGTCGCGTC GCG GATGCGGCGGGA-CCGCG   TTGTAGGCGGCGACC  53 311
    nfa36290 3842158 .. 3842183 +  -6.8  -2.70932   GCAGGATCGGTGTCG         CGCTCGGCGCC CCTCC GG-GTCGGGCG         TGGTTCCCGACGCCG  46 199
    nfa36340 NONE
        aroC NONE
        aroK NONE
        aroB 3849623 .. 3849667 +  -6.5  -2.76453   GTGAGCGCCACGCCG GC--CCGGGTGGTGGGC ACCATCATCGCCA GCCCACCGCCCGGCAGC TCCTTGGCCTTGTCC  45 169
    nfa36390 3851413 .. 3851446 +  -7.9  -3.33261   CGGGGTTCAGGCGCC     GACGGCCGCGTGCTG CCCG CCGCGCGCGGTGGCC      TTGTCGGCCTTGCGC  55 53
    nfa36460 3860900 .. 3860910 +  -8.2  -3.14132   CGTCCTCGGCCAGAG                 CCGC CCA GCGG                 TTGATCAGCGCCGCC  53 124
    nfa36480 3863025 .. 3863056 +   -23  -3.09516   TCGCGCTACCGCGAA      TCGGCCGCGACCCC GTCC GGGGCCGCGGCCGA       TTCCGTCGTGGGGGA  95 51
    nfa36500 3865975 .. 3866018 + -11.4  -2.67992   GAACAACCCGCCCGC GCTGCGCTGACACGCCCGCC GCGC GGCGGGCGCGGCGGCCCCGG TCCTGTCATGATCTA  59 16
    nfa36510 3866893 .. 3866916 + -10.2  -3.05384   CGGGCCGGTCAGCAG          GGCGGCGGTG CCAC CACCGTCGGC           TTGCCTGCCGAGCAG  59 310
    nfa36580 3873378 .. 3873390 +  -4.7  -2.52543   GGTTTCGAACGCGGC                GGCGC GCA GCGCA                TCGCTTGACACACCT  42 5
    nfa36590 3874511 .. 3874533 +  -5.5  -2.52896   GAGAATCCACTTCGC          CGCCCA-GGG CGGC CCCGTGGGAG           TAGGTTGGCGACTGG  42 66
    nfa36600 NONE
    nfa36610 3878148 .. 3878163 +  -8.2  -3.40403   GGTCTTCTTCGCCAG              CTGCGC GATG GCGCGG               TTGTGGTCGAGGCGG  58 524
    nfa36650 3881778 .. 3881818 +  -3.8  -3.90586   CACGATCCAGTCGGT GCGCCTGGACTGACCCGCC GCAC GTCGGGTT-GCCCGGGTGG  TTTCTCGGGTAATCT  58 13
    nfa36660 3882520 .. 3882545 + -20.5  -3.57144   CGCCCGACCGCGAAA         CGCCCGCTCAC GATC GTGAGCGGGCG          TTTCGCGGTCCGCGG 100 41
        relA 3902390 .. 3902405 +  -8.2  -3.14881   GCATGCCCGCGTGCG              CGCCCG GGGT CGGGTG               TTCGTACCAGAGTTC  53 270
    nfa36930 3913043 .. 3913086 +  -4.5  -3.72576   ATGAACCAGGTGATG GCG-CCGACCGTGGCGAACT TGAGC AGTTCGCGGTGCTCGATCGC TTTGCTGCGCAGCGG  59 449
    nfa37000 NONE
    nfa37010 3917614 .. 3917630 +  -5.8  -3.26947   GCTGGGCGAGGACCT              CGTCGG AGACG TCGACG              TTGGTGTAGACGTTC  51 250
    nfa37160 3932773 .. 3932803 + -20.5  -4.84359   CCCGAGCACGAGAAA       GGCCCTGACCGGG CATTC CCTGGTCAGGGCC       TTTTTCTGAGGGTGG 100 146
    nfa37180 3935590 .. 3935619 +  -6.3  -3.60006   CTGTTCCTGGGCCTT       CTGCTCGGCGCGGT CGA GCCGC-CAGTGCAG       TTTCGCGATCTGCTT  58 224
    nfa37200 3940303 .. 3940349 + -19.4  -3.01712   ACTAACTGGACAACC GAGCCCGGCGCGGCCTTCGGG TGCACC TCCG-AGGCCGCGCCGGGCGG TCTTCACCCGGCCGC  85 36
    nfa37240 NONE
    nfa37250 3944941 .. 3944982 +  -2.1  -3.55622   TGAGCAATCGGCGCG GTCAGC-GGCGTCGTCGG CCCGGAT CCGGTGGCGCCAGCAGGG TTTCGACGAGTTCGC  50 38
    nfa37300 3949759 .. 3949815 +  -7.8   -3.7732   GGGGCGGGCGGCAGG TCGCGGTGGCGGTAGTCGGGGCCGTCC ACCC GCACGGCCTCGAAGATCGC-GCCGAGC TTCTTGATCTCGCGC  66 428
    nfa37320 NONE
    nfa37330 NONE
    nfa37340 3954208 .. 3954245 +  -3.4  -2.52464   CGCGTAGGAGCAGAA   CGTATTAGCGT-GGAGC AATGA GTTCCGACGCAGACACG   TCCCTTCCCGCGCCG  39 34
    nfa37350 3954712 .. 3954764 + -39.4  -3.03124   CGAAGTCTAGGAAAG CGACACCGCCCGGCGCATGCCCCTG GTTC CGGGGGCATGCGCCGGGCGGTG-CG TGTTCGACGGTCAGG 100 69
    nfa37390 NONE
         rnd 3960594 .. 3960605 +  -3.6  -3.53012   CGCGGTGAGGTCTTC                GGCG ACAC TGCC                 TTTCGGGAACCGCAA  50 488
    nfa37420 3963034 .. 3963044 +  -2.4  -3.21099   GGGGACTGCGCCCAC                 GCGG TGA CGGC                 TTCCTCGTCGGGGAA  45 131
    nfa37460 NONE
    nfa37470 3968293 .. 3968312 +  -9.2  -3.21912   TCACCAGCACCTCGC            GGTGCGCG GGCG CGAGCACC             TTCATCAGTTCCCGG  59 206
    nfa37510 3970974 .. 3971029 + -16.1  -2.52464   GGCTTCGCGCCCACC GC-CGAGACGC-CGACAGCGCCGCCGG GTAT CCGGCGACGCTGTCGTGGGGGTCGTGC TCAGTTCAGGCCGAG  73 113
    nfa37540 3973322 .. 3973336 +  -7.1  -3.65351   CCTCCAGCGAATCCT               CCGAC ACGTC GTCGG               TTTCGGTGCGCCTCG  60 338
    nfa37560 3974514 .. 3974539 +  -3.1  -3.14931   ATCGGATCGGTGGCG         CCCGCCGCG CGCAGCAC CCCGGCGAG          TTCCTCGGCGATACC  44 105
    nfa37580 NONE
        sigA 3977943 .. 3977981 + -29.7  -2.62184   AACGCGGACCGCGAT  CGATCGGCGCCCGGCGGG AATC CCCGCCGGGCGCCG-TCG   TCGTCTCCGGGACGG 100 40
    nfa37600 NONE
    nfa37650 NONE
    nfa37660 3985157 .. 3985184 +  -9.8  -3.15544   GTTGTAGAGCGTGAT        CC-CGCCGAACGG GGC CCGCTCGGTGAGG        TTGGTGCCGATGCCG  56 330
    nfa37680 3986287 .. 3986336 +  -5.6  -3.19157   CGAGGCGATCGACCG CGCCATGGCCGCCTGGCCCTG ATTCACTTG CGGCGCAGGGCGGCGATG-CG TTCGTGCAATTGCTC  47 4
    nfa37700 3989351 .. 3989363 +  -7.7  -3.73068   GTCGCCCTTGCGCAG                GGTCT CGT AGACC                TTCTTGCATTCCGGG  64 54
    nfa37720 NONE
    nfa37730 3990886 .. 3990896 +  -8.2  -2.78384   CGTCACCGGGCGCGA                 CCCC GAC GGGG                 TGTGATCGGCGGGCC  52 10
    nfa37740 3992574 .. 3992587 +  -9.5  -3.30338   CGGGCAGGGAGCGTT               CCCCC GGGT GGGGG                TTCTCAGGAACTTCT  63 130
        sigB 3993710 .. 3993737 + -21.4  -4.04806   CTCCCCACGACCAGA        CGCCGGACGTGT GCGC ACACGTCCGGCG         TTCTTTCGTCTCGGG 100 49
        ideR NONE
        galE 4000335 .. 4000350 +  -6.8  -2.52464   ACCGCCAGTCCGAAC              GCG-GCG TCC CGCACGC              TGCGTTCGCGCAGGG  46 349
    nfa37830 NONE
    nfa37840 4005914 .. 4005935 +  -5.7  -3.57144   GAAGGGTGAACGGCG           CGGGGCCGC CGCC GCGGATTCG            TTTCCCGGTCGGGCC  57 32
    nfa37850 NONE
    nfa37860 4008334 .. 4008374 + -30.6  -2.89039   CCGCTAGCGCCGCCC  CCGAGGACGCCGGACGGT CCCCC GCCGTCCGGCGTCCTCGG  TGTCTCGGGCTCGTT 100 34
        ahpC NONE
        ahpD 4011033 .. 4011046 +  -5.2  -3.09516   CCGCGGCGGTCTGAT               CCGC TCCCGC GCGG                TTCCGTCCTCGGCGA  46 27
    nfa37910 4012090 .. 4012113 +  -8.8  -2.62184   TGCCTTCCTCGGCGA          GCCTGC-GCCG CAG CGTCCGCAGGC          TCATGTGCAGCAGCG  51 252
    nfa37930 4014106 .. 4014121 + -11.8  -3.48276   GCCGGTGGCCATCAG              GCCGCG CACC CGCGGC               TTGTCTCCGCCGCCG  69 301
        hrpA 4022015 .. 4022041 +  -2.1  -3.15544   CCCGCAATTCGGACA        GGAGC-GCCGAC GGCG GATGGCCGCACC         TTCCTCGGCCTCGCG  43 482
        lexA NONE
    nfa38010 4024405 .. 4024426 +  -2.2  -3.50555   CGGCGACCGCCGCGC           CACCGG-GT TGAGC ACACCGGAG           TTGGTCTTGTTTGGG  47 15
    nfa38020 4025452 .. 4025462 +  -2.4  -4.56978   CTGTGCAGTAGCCAC                 CCCG GCC CGTG                 TTTGTTGTTTCCGAC  71 119
    nfa38030 NONE
    nfa38040 4029123 .. 4029158 +  -6.1  -3.31144   GAGATGCCGGGCAGG   CCGCGGCGCAGCTCGCCG AAC CGGCG--CA-CGCCGTGG   TTCTCCAGCTCCCAG  51 271
    nfa38060 4030250 .. 4030292 + -16.3  -3.28712   GCGCACCGTGGAGGA GCTGCGCT-GAGTCCGCCGC AGAC GCGGTGGGCTCGAGCGGGGC TTCTCGGCCCACCGC  82 16
    nfa38070 4030725 .. 4030735 +  -4.6  -3.34398   GATTCTCCAGGTCGG                 CGGG TAG TCCG                 TGTTTGGCCAGGCGG  51 112
    nfa38110 NONE
    nfa38130 4035276 .. 4035313 + -10.4  -3.30441   CGACGGCGTCGCGGG   CGCCGAGGGCGGCGAG GATGCG CGCGGCGTACTCGGCG    TTCTCGCGGGTGGTG  61 495
    nfa38160 NONE
    nfa38170 NONE
    nfa38180 4040331 .. 4040351 +  -3.9  -2.98814   ACCTGCCGAAACGAA            CCGCGAAAA AAA TCTTCGCCG            ATTTGTCGATTCGTG  43 40
    nfa38190 NONE
    nfa38200 NONE
    nfa38220 4043061 .. 4043081 +  -5.4  -3.05463   CACAGCCGAATTCGT            CCATCGGA CGCGC TCGGATGG            TTGGATCCCCCACAT  46 115
    nfa38230 NONE
    nfa38240 4044018 .. 4044028 +  -8.2  -2.77523   GCGGTCGACCATGAT                 CCGC ACC GCGG                 TGGTCTTGGTGGCCA  50 398
    nfa38330 4054244 .. 4054301 +  -4.2  -3.14463   CAATCGCTGACCGCG C-CGG-CGCACGCGTC-G-CCGGTCGGGG TCACT CCTCG-CCGGTCAGGCGCTTGCGGTCGCG TTCCTCGGCGGCCTT  45 31
    nfa38360 NONE
    nfa38370 4058535 .. 4058548 +  -3.7  -2.62983   TGGGAGGGACGCGCC               GGCCG TGTT CGACC                TGATCTCGGAGTACG  40 112
    nfa38380 4059201 .. 4059228 +  -3.2  -3.01712   GAAACGATACGAGGT        GGCCCGATGAGT GCAG GCGCTTCGGTCC         TGTTCGACGCGCCCG  43 16
    nfa38390 4060218 .. 4060240 +  -5.4  -3.30441   CCAGCTTCTGGGTGT           CGGCGTCGCC GTG GGCGAGGATG           TTGTAGGGAGTGGTG  49 137
    nfa38420 4062283 .. 4062302 +  -5.6  -4.49337   CGTCCTCGGCGGTCA            GATCGGCG CCGA TGCCGAGC             TTTTCCTTGATCTTC  79 187
    nfa38470 4066293 .. 4066331 +  -5.1  -3.07994   TTCGGGCGTGTGGTC   GGCGTTGTCGTCGTCGA AGTCG TCGGCGTCGACCAGCCC   TTCGATCACGTTGCG  46 352
    nfa38520 4069979 .. 4070016 + -22.1   -4.7254   GACGGCGATCCGACG   ACGACGGGCCGTTCACC GGAA GGTGAACGGCCCGTTGG    TTTTTCGTCGCCAAT 100 39
    nfa38590 NONE
    nfa38600 4075327 .. 4075350 +  -6.6  -3.27475   GCACGCTCACGTGCT          CGCCGCCGTT GACG AACGGCAGGG           TGTTCTCGTGCAGCG  53 187
    nfa38630 4078264 .. 4078278 +  -5.6   -3.7282   ACGCCCTCCTGGTAC               TCGGGC TCG GCCTGG               TTCTTGGTGAACTCG  61 352
    nfa38660 4081802 .. 4081837 +  -5.8  -3.14132   CCGCCCGCCGCATCC    ACCGACCGCGGGCCGC GACC GCGGCCCGCGACAGAC     TTCATCCAGGGGAAA  50 43
    nfa38670 4082712 .. 4082726 +  -4.9  -2.80816   ATTCCGGTGCGCTGA               CGGCC TTTCC GGTCG               TCTCGTCGATGGCGA  44 324
    nfa38700 NONE
    nfa38760 NONE
    nfa38770 NONE
    nfa38780 4093638 .. 4093676 +    -3  -2.78816   CGGTGGCGCCGGACA  CCACGGCCTCGAACATG GCCTGG CA-GTGCGGGGACGGGG   TGTGGTGGACGATCA  39 440
    nfa38840 4098113 .. 4098130 +  -8.3  -2.66316   CGCCCGGGTAGTCGC             CCGCGGC CAGC GCCTCGG              TCATCTGCTCGGCGG  50 267
    nfa38890 4103283 .. 4103310 +  -2.6  -3.31144   AGTTGCCCTAGTCGC        CGCTCAGGCGG TGAGGAT CCGGC-GGGCG        TTGTCCACGTCGCGC  45 30
    nfa38960 NONE
    nfa38970 NONE
    nfa38980 4108589 .. 4108631 +   -25  -3.24245   TGACCGGTCAACAAG GTGAAGCGCCCGACCCTGCT GCA ATCAGGGTCGGACGCTTCAC TTCGATTCTGGCTCG 100 38
    nfa39280 4131892 .. 4131907 +  -6.8  -3.57263   GGCGCCTCGTCCAGT              GCG-CGG AAG CCGACGC              TTTCCAGATCGGCGT  60 174
    nfa39440 4142618 .. 4142636 +  -5.8  -3.29144   GGTGAAGCGCTTCTC             GCGCGCCC GCT GTGCTCGC             TTGTCGACGACGTAG  52 230
    nfa39910 NONE
    nfa39920 NONE
    nfa39930 NONE
    nfa39940 NONE
    nfa39950 NONE
    nfa39960 NONE
    nfa39970 NONE
    nfa39980 4171259 .. 4171273 +  -2.8  -3.10796   TCTGTTGATTCGACT               GTAAAC AAG GTGTAC               TGTTGGGTCATCGCC  41 78
    nfa39990 4171705 .. 4171749 +  -8.4  -3.01791   ACCGCCCACCTGGTC ACCGCCCCGGCCGCCG CCTGACCCAACCA CCCCGGCCGGGGCGGG TGTTCCGCCCCGGCT  55 5
    nfa40000 4171970 .. 4172007 +  -4.6  -2.78384   CCGTCTGACCCCTCC   GCCCGCG-GCCGGGCGG AACCC CCGCCCGGCCCTCCACC   TCTCCTGAAGGAGCC  43 33
    nfa40010 NONE
    nfa40020 NONE
    nfa40030 NONE
    nfa40040 4173043 .. 4173057 +  -3.4  -3.20901   AAGACAGACGGGGGA               CGTGCC GAT GCCGCG               TTCAGTTGATCACCT  45 2
    nfa40050 NONE
    nfa40060 NONE
    nfa40070 NONE
    nfa40080 4174139 .. 4174149 +  -2.4  -3.11291   GTGGTGGAAGCAGAT                 CGAC GAT GACG                 TCTTCCCCTTCTGAC  43 1
    nfa40090 NONE
    nfa40100 NONE
    nfa40110 4175219 .. 4175243 +  -6.4  -2.93348   GACCTGATGCGCACG          CTTGCGTATG ACACC CATACGCGCG          TATGATGTTCATACA  47 52
    nfa40120 4175858 .. 4175894 +  -9.2  -2.70932   CAACTACTGACCACC    GCCCACCGGGCCGCGC TCGTT GCGCGGCCCGGTCCCA    TCATTGAGAGGACGC  52 31
    nfa40130 NONE
    nfa40140 4177161 .. 4177190 + -20.1  -4.79352   GCTGGCGGGGTATAG       CGAACCCCCGGAG TGGT TTCCGGGGGTTCG        TTTTGTTCTGGGTGA 100 206
    nfa40310 NONE
    nfa40320 4184948 .. 4184973 + -13.3   -4.0162   CCGCCTGGTTGCGTG         CCCCCGC-TGGT CAG ACCGGGCGGGGG         TTTCTCGTGTCAGGC  90 46
    nfa40480 4196782 .. 4196814 +  -3.9  -3.16564   CGACATGACCCCGAT      CGGTCGGCGGAGG AAAATCC CCACCGCCTGCAG      TTCGTCAAGTAGGGC  44 398
    nfa40500 NONE
    nfa40510 4198369 .. 4198422 +  -2.4  -3.53012   ACGACCGGGCCATGA GTGACA-TCCGGGCAGGGGGGAAGC GGGGG GTTTCTCTCCAACTTTGAGTGTCAC TTTGGGAGAAAAACG  47 63
    nfa40520 4199634 .. 4199673 +  -2.6  -3.40403   TCAGTCCACCAGACC  GCGTGGGCGCACCACG AATACCGG CGAGGCGCGCTTGCCC   TTCTCCTCGAGCAGC  47 201
    nfa40700 NONE
    nfa40710 4220608 .. 4220632 +  -3.3  -3.60098   CGGCCACCGCCTGCG          CGCGCTGCGTC TCG GTCGCGGAGGG          TTTGCCGTACAGGGT  54 134
    nfa40740 NONE
    nfa40750 4225678 .. 4225707 +  -6.3  -3.21416   CTCTGAGCCGGGTCA       GCG-GCCGGAGCCG GGT CAGCTCCGCTGCGC       TTCCTCCTGGGCGTG  50 283
    nfa40780 NONE
    nfa40790 4231187 .. 4231239 +  -8.8  -2.71144   GCCACACCGGCCGCG CCGACAGCCGCGGCCACGCCGGAC GACGG GTTCGGTACGGCCACGGCGGCCAG TCGTTCGGCCGGGTA  50 212
    nfa40860 4239461 .. 4239506 +  -7.9  -3.14132   CACCCGGAATTCGCC GTAGACGTGGCGGCCGGAGGC GTCG GCCACCGGCCGCGGCAGCCCC TTGGTGACCAGCACG  53 104
    nfa40900 4243439 .. 4243466 + -24.2  -3.35679   AACGCACCGTAGAAA        GGCCCGCCACCG GATC CGGTGGCGGGCC         TTGTCGCTCGGGGGC 100 60
    nfa40920 NONE
    nfa40930 4246168 .. 4246195 +  -9.1  -2.57931   CGGCCATGCGGGCCA        GCGCGGCGC-TG CCGTA CATGCGCCGCGA        ATTCTCCAGCGTGGC  52 273
    nfa41020 4254774 .. 4254786 +  -9.1  -3.55444   GCGGCGCAGCTGATC                GCGCA CCG TGCGC                TTTCCCGCCTCCGGC  62 493
    nfa41040 4255847 .. 4255859 +  -3.3  -3.55824   GTCGACGAGTTCGGC                CAGGT GAT ACCAG                TGTTTATGGGTGGTG  50 303
    nfa41100 NONE
    nfa41130 4263231 .. 4263259 + -13.8  -2.79796   GGGCTGCGGCGATTC       GGCCGCCG-ACGG TGAC CCGCGCGGCGGCC        TGTGGTGCCGTCCCC  67 11
    nfa41140 4263876 .. 4263900 +  -3.4  -2.53822   AACTGCACACGAGCG          CGCGGTTGCG GGCTG CGTCACCGGG          GTCTTGTCCGGTCCG  39 103
    nfa41150 4264652 .. 4264678 +  -6.5  -2.79796   CGGGCGGCACCGAAC         CCGAGGTCG TCGGCAGTC CGACCACGG         TGTAGTCGGGTCCCA  46 467
    nfa41210 4271258 .. 4271299 + -13.6  -3.90744   CCGCGCCGGGCACCC GCGCGCGGCGACGCG-GCC TTCTC GGCGCCCGTCGCCGCACCC TTCTTTCCCGCACCC  82 73
    nfa41230 4272691 .. 4272724 +  -3.2  -2.62184   CGCCGGAACGCCGAT    CTTGACCTG-AACCTC GCTC GAGGTTACAGG-CTGG     TGGTGTCACCGACCC  40 21
    nfa41240 4273769 .. 4273796 + -14.9  -3.28712   CCCGCGGCGGCTGCC        CTGACCCGGCG GTGGCG CGTCGGGTCAG         TTCTCGGCGGCGAGC  79 42
    nfa41330 4281232 .. 4281250 +    -8  -2.62184   GGCTCCGCACCCGCC             CCGCGGGT CCC GCCCGCAG             TCCTGTCGCCGGGCG  48 201
    nfa41340 4282556 .. 4282587 +  -7.2  -3.29144   ACCGCAGCTCGTAGG      CGCCGCC-GAGGTAA ATG TTGCGCCAGGCGGCG      TTCTCCGCGCCGTAG  53 498
    nfa41410 4289347 .. 4289391 + -19.2  -2.62263   CGCGCCAGCGGTGCG CCGCCGCGGCGCGGGCGGCGG CGAC CCGCT-CCCGCACCGTGGCGC TGCTCTCGGCGACCT  76 390
    nfa41520 4301329 .. 4301341 +  -2.6  -3.75169   AAGCCGTGGTCACCG                CCCG TCGGC TGGG                TTTGCTGCCGTAATC  53 0
    nfa41530 4303148 .. 4303166 +  -3.7  -3.15544   CACCGCGTCGAGCGC             GTCGCCC CACAC GGTCGGC             TTCATGACCATGCCG  44 524
    nfa41660 4315456 .. 4315477 +  -8.7  -3.42996   GACGCCGTAGAGGGC           GTCGGCGAT CTCC ATCGTCGGC            TTCTGGTGGGTGATG  58 221
    nfa41680 4320761 .. 4320786 + -10.3  -3.28712   TCGGCAGGCGGGGCC         GCGCGACCGGC GCGG GCCGCTCGGGC          TTCTCGACGAGCGGC  61 295
    nfa41760 NONE
    nfa41770 NONE
    nfa41780 4329016 .. 4329038 +    -9  -3.14132   TCCTTGATCGCGGTG           CAGCTGCGGT GCG GCCGCGGCGG           TTGCTCGCCGCCGAG  56 397
    nfa41800 4330639 .. 4330653 +  -3.5  -3.79251   GTGCGGATTGGCCAC               CGCGT ACACC ATGCG               TTTGGTCATCACCTC  57 363
    nfa41880 4336300 .. 4336324 +  -8.6   -3.7732   ATTGGTGGCGATGAA          GAAGGTGTCC ACGCC GGACAGCTTC          TTGTTCATCTGCGCC  66 224
    nfa41930 4342800 .. 4342847 +  -6.9  -3.03159   CCCTACCCACGCCTG CCGCGCT-AG-CCGGCGACCGGCC GCG GGCCGG-CTCAGGACTTGGCGAGG TATTCCAGCCGTTCG  48 17
       rpmB2 4347329 .. 4347360 + -19.4  -3.40403   ACGCTGTTCCGCACA      CGCCCCGGCAC-CCC TTC GGGTGAGCCGGGGCG      TTGTCGTCCCACCGG  93 60
    nfa41970 4348687 .. 4348709 +  -7.6   -3.4252   CGAGCACGAACTCCG           CGACGGCGTC GGT GAAGGCGTCG           TTGTCGTCGCTCGCC  55 65
    nfa42020 4352544 .. 4352565 +  -4.5  -3.33696   CAGCGCACGCCGGTG           CCGCTTCACT GTA AGT-AAGTGG           TTACTTACAAGGAGG  49 87
    nfa42030 NONE
    nfa42040 4354507 .. 4354543 +  -2.9  -3.14132   CATGCGCGGGTACAT    CGAGATCGAGGTGAAGC CCG GCATGGTGTTGATCTCG    TTGATGACCGGGCCG  43 134
    nfa42070 4357303 .. 4357318 +  -6.1  -3.02144   GGGGTCGCCGCGGCA              CCTGG GATTCG CCAGG               TGTTCGGCGGCGTCG  48 41
         ppk NONE
    nfa42090 4360555 .. 4360580 + -21.9  -3.35679   CCCCACAAGCCGAAA         CGGCCCCGGGA GATG TCCCGGGGCCG          TTCTCGGTCCAGCGG  95 92
    nfa42130 NONE
    nfa42140 4364971 .. 4364988 +  -4.7  -2.70932   ACCGCCGACCAGCCG             TCCGTGG ACAC CCCCGGG              TAATTCGAGCGACAA  43 5
    nfa42150 4365334 .. 4365360 + -18.8  -4.46854   ATGCGAAGCAAAAAA         GGCCCATGCTCG CCA TGAGCATGGGCC         TTTCTTCTTGCGTAG 100 86
    nfa42180 4369492 .. 4369502 +  -2.4  -3.28924   CGGGATCGACACTGA                 CGCG AAA CCCG                 TTGTCCGAGCCGATA  45 26
    nfa42270 4375993 .. 4376004 +  -5.8  -3.59979   TCGGGGTGACAGCCG                CCCT CCTC AGGG                 TTTCCCCTGACCGGA  57 32
    nfa42280 4376553 .. 4376591 + -23.3  -3.03124   CAGCTGAACCCGCAC  CCGCAACGGCCCGGCACC CACA GGTGTCGGGCCGTT-CGG   TGTTCGGGGGTCGAC 100 34
    nfa42330 4381955 .. 4381965 +  -2.4  -2.62184   GGAGTACCGTGGTGA                 GGCC GCC GACC                 TCGTGTCCGGCGCGA  38 98
        ilvD 4384305 .. 4384343 + -13.1  -2.65264   CGACGACGAGCAGGA  TGGTCGACAGCGTC-GGG TGGT CCCAGCCGCCGTCGGCCA   TCATGTCCCTGGTGC  60 468
    nfa42360 4386064 .. 4386107 + -20.9  -3.68222   GACTGACGGATGCGC CCGACACGGCCCGTCCGCG TGGCAT CGCGGACGGGCCGCGCCGC TTCTTCCGGTTACGC 100 35
    nfa42370 4386977 .. 4386988 +  -7.2  -3.38326   GGGCAGCTCGTCGAG                CGCG ACGC CGCG                 TTCCTTGGCCTTCTC  55 435
    nfa42480 NONE
    nfa42490 NONE
    nfa42500 4402697 .. 4402707 +  -2.4  -3.71848   GGGGCCGAAGCCCAC                 CAGG CGC CCAG                 TTCTTCGTCGGCGGA  53 61
    nfa42520 4407039 .. 4407084 +  -7.7   -3.2614   CAACACCCGCACCGG CGGA-TCGAAGCCGGCCGCGAGG ATGG CC-CGC-GC-GGCGTCGAGTCCG TTCATCTCCGGCATG  53 466
    nfa42550 NONE
    nfa42560 4411121 .. 4411136 +  -6.2   -4.4009   CACCGTTGACGGCCG              CTAGAA CTTG TTCTAG               TTTTCTCGCATGGCC  75 22
    nfa42570 4411762 .. 4411783 + -11.5  -3.14344   CCCGGACGGCACCGA           CATGGCCGG GTGC CCGGCCAGG            TTGGTGGGCAGGGTG  62 195
    nfa42600 4414400 .. 4414434 +  -3.4  -3.05384   GCATCGTCGCGACCG     TCCTCGGCTGAGCGGA CGA TTCGCCGAGCGGACGA     TTCGCTGAGCGGACG  43 15
    nfa42640 4417229 .. 4417241 +  -4.8  -3.61398   CGCGTCCCCGACCAC                GACG AACGC CGTC                TTCTTCGACACCGAA  56 160
    nfa42690 NONE
    nfa42700 NONE
    nfa42710 NONE
    nfa42720 NONE
    nfa42730 NONE
    nfa42770 4430767 .. 4430784 +  -9.1  -3.33737   CGGGCATTGCGCACA             GGGCTGG AGGC TCAGCCC              TTGTGGGACTTGATG  59 72
    nfa42800 4433557 .. 4433573 +  -2.2  -2.78384   CCGTCGCGGTGAAGC              CGGGGT CGTGA ATTCCG              TGTCGTCGCAACAGG  39 15
    nfa42810 NONE
    nfa42820 4436425 .. 4436440 +  -8.2  -3.09635   CGGGATCCGAACAAC              CCGGTG TGAC CGCCGG               TTCAGTCCTCCGGCT  55 17
    nfa42840 NONE
    nfa42850 NONE
    nfa42860 4441020 .. 4441039 +  -4.8  -2.52464   GACGAGGATTTCCAG            GGCGCCGC AGTC GCGGCGGG             TGAGTTCCCGGCGCA  41 190
    nfa42950 NONE
    nfa42960 4451893 .. 4451918 +  -2.3  -3.16564   AGCGATCTCCCAGCG         GTCCCCCAGCC GGAT GGCAGCGGCGC          TTCCTACCGTCGGCA  43 71
    nfa42970 4453047 .. 4453060 +  -8.1  -3.14881   CGGCCGGGAACAGGC               CCTCG TACC CGAGG                TTCATCAGCGCCTTG  53 224
    nfa43000 4457330 .. 4457342 +  -4.7  -3.76373   CGGCCTGACCCGGCA                GCGGC TAC GGCGC                TTTCGCTGTTGCCCC  58 33
    nfa43020 4461562 .. 4461579 +  -4.7  -3.52192   CCCGAAGAACGGACA             TCTCGGG CGTG CCCGGGC              TTGTCTGCGCTTGAC  52 51
    nfa43030 NONE
    nfa43040 4462564 .. 4462576 +  -3.3  -3.38768   GTTCGCGCGGCGAAT                CCGGT CTG AACGG                TTATGACTCGTATCG  47 41
    nfa43050 4463180 .. 4463220 +  -5.2  -4.07568   CCATCCACCTCCGCT ACGACGTCGGCTGAGCGGC CACC GCCGC-CAGCTGCCGCCCC  TTTTCGAACCGGCGC  63 12
    nfa43060 4464617 .. 4464633 +  -5.1  -3.54743   CGATCTCGTAGGCGT              CCTGG TAGTACT CCAGG              TTGTCGTTGGTCATG  52 327
    nfa43110 NONE
        nadE 4471635 .. 4471662 +  -6.2  -3.13403   CCGGCCCTCGGCGAT        GG-CCGCGCGG TTCCAGC CCCCGCGGTCC        TGTTCCTCCAGCGGC  48 476
        moeA NONE
        moaC NONE
        moaE NONE
    nfa43220 4481374 .. 4481432 +  -6.6  -3.05384   CCGGAGCGCACCTCA C-CGGGCACGATCACCGGGCAGATCGGCG TGCC CTCCGAGCTGCCCAG-G-TCGAGGCCGCG TTCGGTGAGCAGCGC  50 360
    nfa43270 NONE
    nfa43280 NONE
    nfa43290 NONE
    nfa43300 4495608 .. 4495623 +  -8.2  -3.01712   ACGAAGTCGGGGTAG              CCGCCG AGGC TGGCGG               TGTTGACGAACACCC  52 512
       fadA8 NONE
    nfa43330 NONE
    nfa43340 4499382 .. 4499408 +  -6.4  -3.05343   ATCCGGCCTTCTCCA         GCTGGCCGATCT GAT AGCTCAGCCCGC         TCTTGGAGGTGTAGA  48 284
    nfa43360 NONE
    nfa43370 4501099 .. 4501130 +  -8.6  -2.66316   TCATCCGCAACTGAG      GCGGCGCCGGTCCGC CGA GCGGGTCGGTAC-GC      TCGTCTCATGACGCA  51 27
    nfa43380 NONE
    nfa43390 NONE
    nfa43400 NONE
    nfa43410 NONE
    nfa43420 NONE
    nfa43430 4506727 .. 4506767 +   -12  -3.14881   TTCAGCCGCGGCCGA GGGCGCGCTCGAGC-TGG CTCTTGT TCATGCTCGAGCG-GCCC TTGATGCCGCGCTTC  68 65
    nfa43460 NONE
    nfa43470 4510129 .. 4510148 +   -10  -2.75074   CGCCTCGTCCAGGCG            GCG-GCGCA GGG TGCGCGCGC            TCATGTTCAGGTCGC  52 195
    nfa43490 NONE
    nfa43500 NONE
    nfa43510 4515230 .. 4515241 +  -5.8  -3.35679   CCGTAGGTGTCCATC                GACC AGGC GGTC                 TTGTGGATCAACGCG  53 298
    nfa43560 4519448 .. 4519459 +  -5.8  -3.57144   TCCCGCCGGACCGCG                CGGT GCCG ACCG                 TTTCCGACTCCACCC  57 226
    nfa43570 4520414 .. 4520447 + -13.8  -3.28791   CGGCACCCCTTCCTC     GGCCACCGCGTGCA GGATCG TGCCCGCGGTCGCC      TTCTCCAGGCCGAGT  70 435
    nfa43590 4522173 .. 4522196 +    -3  -2.62184   TGAAGGCGTCGGCAC          CCGCGCGCCAC TGC GTCG-GCTCGG          TGATGTCGCGCAGGA  38 400
    nfa43670 4530778 .. 4530816 +  -7.3  -3.40403   GAGTGAGATTTGTTA   CGCGCTCCCGGTCGG ACCCGACTG CTGGCCGGGGATGCG   TTGTCCTAGACGCCG  58 113
    nfa43710 4532947 .. 4532966 +  -3.4  -2.72344   TTCCTTGACACTCCC            GGCCGGTG ATGT CACCTCCC             TGATTCCCCGTCAAC  40 17
    nfa43720 NONE
    nfa43730 4534795 .. 4534808 +  -4.5  -3.53012   CGGTGAGGACGGTCT               GGACG AACC CGTTC                TTTGCGAGGACCGCG  52 368
    nfa43760 4537957 .. 4537976 + -10.6  -3.78597   GGAACTCAGCCTTCG            CGCCGCGC TCGC GCCCGGCG             TTTGCCTTCGTGCAT  71 91
    nfa43780 4540752 .. 4540764 +  -3.3  -3.30441   GACCAGTTGCAGCCA                CTCGC TCT GCCAG                TTCTCGAAGGTGCTG  47 185
    nfa43850 NONE
    nfa43860 NONE
    nfa43870 4547595 .. 4547623 +   -11  -2.52516   CCAGTGCGCCGCCGC       GGCTTCGGC-CTC CGCG GAGCGCCGCAGCC        ATTCCTCGTAGCACG  54 98
    nfa43900 4550095 .. 4550111 +  -7.9  -3.14344   GTGAGCCAGACTGCG              GCCACCG CGT CGGTGGA              TTGGTCCGGGAGCTG  53 247
    nfa43920 NONE
    nfa43930 NONE
    nfa43940 NONE
    nfa43950 4555227 .. 4555237 +  -6.8  -3.33261   GCTCCATCTCCACCG                 CGTC GGC GACG                 TTGTCGGGATTCGGC  55 288
    nfa43970 4557338 .. 4557386 +  -3.5  -3.57144   TGTGGCGAGGGGTGG GGCGGCG-CGACCACCAGGCGC GGGTGA GGGCCGGGAGGGCGACGCCGAG TTTGCGGGTGCGGCC  50 219
    nfa44024 NONE
    nfa44025 NONE
    nfa44030 NONE
    nfa44040 4564976 .. 4564998 +  -4.8  -3.06183   GAGGACTCCGCGCTT           GACCTTCACA TCG TGACAAGGTC           TTCACTGGGGGTCGG  46 58
    nfa44050 NONE
    nfa44060 4566740 .. 4566757 +  -6.9  -3.35679   CCCACACGCCGACCG             CTCGGGC GCGG GCCGGAG              TTCTGCGTCCACCGG  52 56
    nfa44070 4567191 .. 4567206 +    -6   -3.1211   TCCAATTGTCGTTCC              GGCGGG CACG CCCGGC               TTGCATGGTCTGGTC  50 84
    nfa44080 NONE
    nfa44090 NONE
    nfa44100 4570293 .. 4570303 +  -8.2  -3.14211   GCTGGTGCAACGCCA                 GCGC GGT GCGC                 TTCATCGGCACCCAT  53 524
    nfa44160 4579113 .. 4579161 +  -8.5  -3.62096   CCGTAGCCGGCGTGT GCCGGCACGGCCGGGGCGAAGGG TGG CGCGCCCCTCCGGCTGTGCCCGA TTTCACCTGATCGCG  63 285
    nfa44200 NONE
    nfa44210 4584751 .. 4584762 +  -2.2  -3.62849   TCGGTGGACTGTGAA                C-GCG AGG CGCTG                TTCTCCTTTCGTGGA  52 354
    nfa44290 NONE
    nfa44300 NONE
    nfa44310 4594846 .. 4594856 +  -2.4  -3.28791   TGACACAACGGAACG                 CAGC GCC GCCG                 TTCTCGGACGAGGGT  45 131
    nfa44320 NONE
    nfa44330 NONE
    nfa44340 NONE
    nfa44350 4603570 .. 4603608 +  -7.4  -3.95584   TAGAGCTTTCCCTCA  TCGGTGCGGCGCTCGGT AATACC ACCGAGCGACA-ACCGG   TTTCGTTCATCGCCG  65 470
    nfa44370 4604284 .. 4604295 +  -2.2  -3.05384   GAGAAAAGACGTAAG                TTCG ATCC CGAG                 TTCCGTGAGGGCGCG  41 60
    nfa44380 4604551 .. 4604565 +  -5.6  -3.16564   CAAGGAGGCGACCAA               GTGAGC GTG GCGCAC               TTCATCGCCTGCCAG  47 22
    nfa44390 NONE
    nfa44400 NONE
    nfa44410 4605952 .. 4605962 +  -2.4   -4.1891   GGGAGTCTGTCGCCT                 CCGG CGG CCTG                 TTTGTGTTGCCGGGG  63 493
    nfa44470 NONE
    nfa44480 NONE
    nfa44490 NONE
    nfa44500 4619929 .. 4619942 +  -5.9  -3.30443   CGGCGCGGGCGAGGT               CGGCG AGTT CGCTG                TTGCTGTGGTCGTCG  51 439
    nfa44560 4625230 .. 4625245 +  -3.2  -3.06796   ACCCATCCCCTACAG              TTGGAC ACAT GACCAA               TTGGGTGAACTGGGC  43 72
    nfa44570 4626853 .. 4626911 + -18.3  -2.82516   GATGCCGCCGCACTC CGGGCA-GGCCGGATCGGGCTCGCCCGC CTCGAC GCGGGCGAGCAC-ATC-GGCCATGCCGG TCTCGTAGTCGCAGC  79 342
    nfa44590 4628356 .. 4628393 + -25.7  -3.50393   AGCGGTATCGATCGC   CGGAAACCGCCGCGGCC GTTC GGTCGCGGCGGTTTTCG    TTGTATCCCGTACGC 100 40
    nfa44600 NONE
    nfa44610 4629375 .. 4629431 +  -5.8  -3.06796   CTACGCGCCACTCCC CTGAGCGCGGTCG-GCCGACCGATCGCC GATCA GGAGGGCGGGCGGCACG-CCG-GC-CAG TTGGGTGACCTCGCG  48 22
    nfa44630 NONE
    nfa44640 4631730 .. 4631768 +  -8.6  -3.09878   TGATGGTGCCCGCGC   TGGTGGCGACCGCACCGC CGA GCATCGCGCCCGCCACCA   TCTTCGGTGACTGCA  53 82
    nfa44670 4635089 .. 4635105 +  -4.3   -3.1994   AGATCGAGCAGGTGC              CGGTGCA GGG TGCGCAG              TTGGTCGGTGCTGTA  49 455
    nfa44690 4637193 .. 4637241 + -20.2  -3.17051   GGTCTCGTGGAAATC GGCGGCGGCGCG-GCGGGCG-CGC GGG GCGTCGCCGGCGCGGGCGGCCGCC TGTTCCTCGTCGAGC  87 309
    nfa44710 NONE
    nfa44720 4638542 .. 4638569 +  -4.1  -3.28712   CAAGACCGCGGCCCG       GCCCG-GCGG-CG ACAG TGACCGCATGGGC        TTCTACACCGACCAG  47 59
    nfa44730 NONE
    nfa44750 4640966 .. 4640983 +  -8.3  -3.59738   GCGGTAGAGCGTGCC             GCGGCCG ACGC CTGCCGC              TTTGGCGATGTCGTC  63 471
    nfa44770 NONE
    nfa44780 4642307 .. 4642337 + -21.2  -2.79183   TCACCGCATGAAAAA       GGCCCCTCACCTGG GTC TCGGGTGAGGGGCC       TGTCGTGGAGCTGCC  86 128
    nfa44790 4644337 .. 4644353 +  -7.9  -3.45023   GTTCGGCGGTGCGGC              GGGCCAG ATC CTGGCGC              TTGTCGTAGTCCTGC  59 91
    nfa44900 NONE
    nfa44910 4655240 .. 4655257 +  -4.9  -4.42062   ACGGTAGCCGAATCC             GGCAGCTT CTG AAG-TGCC             TTTGTTTCAGAAATA  72 466
      fadE37 NONE
      fadE38 4658085 .. 4658127 + -19.9  -3.57971   AAGTAGTCAGCACGG CAACGGACCGGTGCGGGTC GGGTG GGCTCGCACCGGTTCGTCG TTTCCGCCTCAGTGT 100 50
    nfa44950 4660033 .. 4660073 +  -7.5  -3.92522   TCCATACCCCGGAGT GTGGACGGCCGTCCGGTGC GGGCG GCTCCGGCCG-C-GTCCGC TTTGTCGGGTTCAAG  67 59
    nfa44960 NONE
    nfa44970 NONE
    nfa44980 4664310 .. 4664320 +  -8.2  -2.72344   CGTCGTCGTCGCCTC                 GGCG CAC CGCC                 TGATTCGGCATGACC  52 79
    nfa44990 4666335 .. 4666357 +  -3.2  -2.78384   TCGGCCTCCGGCACC           GCGTGCGGCG AGC CGCCTGACCC           TCTCATCCCCCGGCG  40 6
    nfa45000 4667144 .. 4667200 +  -3.4  -3.85817   CCGTCAACCAGCCCT TCACACCGGCCGCGAAGTAGCACGGAC CGCG GACCGGGC-GCCCCGTCACCGGTGTGG TTTGTCCCCGACGGT  58 6
    nfa45010 NONE
    nfa45020 4668285 .. 4668318 + -29.7  -2.87211   TTCCCGGTCTGCACA     CGACGACGCCGCGGC ACCC GCCGCGGCGTCGTCG      TGTGTGGCCCGCCCT 100 42
    nfa45060 4673745 .. 4673770 +  -4.6  -3.65314   TCCTCTAGCGCCCGC         TTGGCGGCCG CCAGTT CGGCCTGCAA          TTGTTCGACCTTCGC  56 70
    nfa45080 NONE
    nfa45090 4677376 .. 4677402 +  -2.2  -2.62184   CGGCCTGGCCGACCT         GTTTCCCGAC GGGTGAG GACGGAAAAC         TCGTGTACGACACCA  38 10
    nfa45100 4679163 .. 4679187 +    -7  -3.64822   CGGCTCCTCGACCGG          CACGGTGGCG CGCAT CGCCCCGGTG          TTTGGGTACCCCGGT  60 44
    nfa45110 NONE
    nfa45120 4681813 .. 4681847 + -13.5  -2.70932   CACCGGTTTTCGGCA    CGGCGGGCCGGGCGCG CAGA TGCGCCCG-CTCGCCC     TGCTTGCCGAACAGG  61 75
    nfa45140 4683594 .. 4683611 +  -8.4  -3.28712   CCCGGCGGTGTCCCA             CCGGAC TATGCT GTCCGG              TTATGCGGCGGAGAC  59 193
    nfa45150 4684000 .. 4684024 +  -9.9  -3.53444   ACCGCCCCCGCGAGG          TCGCACAGGCG GTG TGCCCGTGCGG          TTTCGGCGGGCGTGA  62 58
    nfa45170 NONE
    nfa45180 4687814 .. 4687863 +  -9.1  -2.57463   GGGCTGCTGACGAAC CG-GAACCCGCCGCCGTAGGGGAT CCG GTACTCGGCGGCGCCGGGGTCGCG CTTGTCGCGCAGGTT  52 314
    nfa45200 4689321 .. 4689334 +  -4.5  -3.21962   GCCGGGAACCCGCGA               CG-GCG CCT CGCTCG               TTGGCTTCCTCGTCT  47 42
    nfa45210 4690290 .. 4690313 + -18.2  -3.78775   ACCGGACAGCGAAAA          GGCCCGGAAC CTGA GTTCCGGGCC           TTTCGTAGTAGCGGG  95 106
    nfa45220 4691523 .. 4691564 + -20.1  -3.56643   ATCGGTCGCACCGAC GACAACGGCGCCGCCGTCC CGAG GGACGACGGCGCCGTTCGC  TTTGCCCACTCTCAA 100 44
    nfa45270 4699725 .. 4699754 +  -2.8  -3.91897   GGTGCCCGCGATGAA      CTT-GCCGCCGCCG AGTT CGCCGG-GGCTGAG       TTTGTCGATCAGCGC  57 452
    nfa45290 4702050 .. 4702067 +  -4.1  -4.08692   GTGCATAATCCGAAA             CCCTG TGGATAAC CAGGG              TTTTCGGAACGGTTC  60 52
    nfa45300 4703026 .. 4703038 +  -6.9  -3.66803   CCGCCCGGGTGTTGG                CGCGG GAT TCGCG                TTTCGCCTCTTGCGC  57 69
    nfa45310 4704551 .. 4704596 +   -22  -3.61178   TGAGGTTTCGAGCAC GCAGTCGAGCCGCTCACC GGGAAACAGG GGTGAGCGGCTCGTCTGC TTTCGCGTAGCTGGG 100 38
    nfa45340 NONE
    nfa45370 4710873 .. 4710894 +  -9.3  -3.05844   ACCGCGGGTTCGTCG           CCGGGGTCG GGCT CGGCGCCGG            TCTTCCAGTCCACCA  56 253
    nfa45400 NONE
    nfa45410 4719152 .. 4719162 +  -2.4  -3.28712   GGCCCGGTTCCCCCT                 CGAG TGA CCCG                 TTCTCGAAACGCGGA  45 19
    nfa45420 NONE
    nfa45430 NONE
    nfa45440 NONE
    nfa45450 NONE
    nfa45460 4724790 .. 4724815 +  -6.8  -3.14211   GTACGGCGTCGAAGA         TCCGGCGG GCCTGCACCG CCGCCGGG          TTGGTGGACCACGGT  50 99
        narG NONE
        narH NONE
        narJ NONE
        narI 4734768 .. 4734804 + -23.8  -3.03124   ACTGGCGCTGAACCA    TCGGTGGGCCCCGTCG AAACC CGACGGAGCCCACCGA    TGTTCACCCCTCGGC 100 30
    nfa45530 4736027 .. 4736084 +  -6.2  -3.61922   AGGCGGACGCACCAC GTCCGCCTCGTGACTCCGTCGCTCATCGG TTT CCG-TGAGCGGCCGCGTC-CT-GGAGGGC TTTCAGGTCGATCTT  57 70
    nfa45640 NONE
        narU NONE
    nfa45690 4753191 .. 4753238 +   -17  -4.09685   GAACGCCCACCCCAC GAAACGAGCCCTCGACGTTCCG GTTC CGGAACATCGAGGGCTCGGTGG TTTTCGACAGTCAGA 100 39
    nfa45730 4759355 .. 4759383 +    -8  -2.63102   GTGACGGCGGGGTCG        TCGGCTTCGGCG TAGCT CGCCGGATCCGC        TAGTCTCGCAGTCGT  48 11
    nfa45740 NONE
    nfa45750 NONE
    nfa45760 NONE
    nfa45770 NONE
    nfa45790 4764077 .. 4764087 +  -3.2  -3.14881   CCGGAAACCTATTGA                 CATC TAC GGTG                 TTCGTGAAAGCATTC  45 158
    nfa45800 4764502 .. 4764530 + -16.8  -3.37198   CGGTAGCGCGATAGA       GCCCGGCAC-TCG CGTA CGAAGTGCCGGGC        TGTTGTATGTCAGGG  82 78
    nfa45850 4768404 .. 4768444 +   -14  -3.27298   AGGCGAATCGCCGCG CGACACGCCGC-GCGGACGC GAC GTGCCCGCCGCGGTGTG-CG TTACTGATTCCGCGG  74 82
    nfa45860 4769316 .. 4769368 +  -3.2  -3.66178   CGGTACTTCACCGCG TCGCGGAACGACG-GCGTGCTCGCCG CCT TGTCG-GCGCGCGCGTTGAACAGCGG TTTGCCCTTCGCGGG  54 519
    nfa45880 NONE
        aroA NONE
    nfa45900 4773742 .. 4773773 +  -7.8  -3.02144   TGAACTCCAACGACC      CGTGGTGAGCGCGG CTCG CCGCGTCCGCCGAG       TGTTCGAGACCGTCC  52 18
    nfa45910 4774544 .. 4774559 +  -2.5  -4.07568   GCCGGTCGCGCCGCG              GTGTG AGACAG CGCAC               TTTTCAGACCGACCG  58 192
    nfa45920 4776100 .. 4776128 +  -4.3  -4.18197   TCGCCGGAGAACCAC        GAGCGCGGACTAC TCA GCTGTCCGAGCGC        TTTTCGATGAGGACT  63 162
    nfa45940 4777651 .. 4777664 +  -4.5  -3.05715   CGAACATCAGGCCGC               TGCGC CAGG GTGCA                TTCACTGGACACGTT  46 235
    nfa45980 4782844 .. 4782857 +  -4.5  -2.75064   ACGCCCGCCCGCCCT               CGTCG GGAC CGATG                TAGTTCAGTCCGCGG  42 329
    nfa46000 NONE
    nfa46010 4787817 .. 4787830 +  -2.3  -2.62184   GCCCCAGGAGCTGCC               GTTCC TGTT GGACC                TGCTCTGAACGGGAC  38 4
    nfa46020 NONE
    nfa46030 4790660 .. 4790672 +  -4.1  -2.62263   TCACAACCTACGGTC                TCGTA ACT TACGG                TAGTGTAACCGGCAT  40 88
    nfa46040 4792030 .. 4792069 + -17.9  -3.05463   GAGCCGGGTCAGCGT  CCGGTGCCGACCGGCGGG TCCGC TTCGCCGGTCGGC-CTGG  TTGACTGGCAGCCGT  82 119
    nfa46050 4792867 .. 4792880 +  -3.8  -3.28712   CCGCGCAGATGCCGA               GCAG TGCGGT CTGC                TTGTCGGAGCGGGCG  47 156
    nfa46220 4810009 .. 4810053 + -17.2  -2.66748   GACGGAGGACGACGT GG-CACCTCGCACCGACCTCG ATAC CGGGGTCGGTGCGAGTTCACC TAGATTTCAGTCATG  77 56
    nfa46230 4810554 .. 4810564 +  -6.8  -3.85698   GGCGTAACGGGATGG                 TCCG TCA CGGA                 TTTGTCACCGCCACC  63 34
    nfa46240 4811034 .. 4811053 +  -3.4  -2.78384   ACCCCGCCACGGCTG            GGGTGGGC AGTG GTCCGGCC             TGTGGTGCGGGCACA  40 40
        cpsG NONE
    nfa46260 NONE
        manA 4815100 .. 4815157 + -13.5  -2.52795   GCCCAGGTGTTCTGC GCCTG-CGTCGGCGGCGGGGCCTGAG CCGCCCGCA CTC-GGACACGCCGCCG-CGACAGGC TAAGTTAGCCGGGTT  65 2
    nfa46280 4816106 .. 4816141 + -13.3  -3.05816   GCCCGACCTCTACCG    CACGCCCGTCGCCTGA GCGGG TCA-GCGGCGGGCGAG    TTCAGTACCGCCTGA  69 10
    nfa46340 NONE
    nfa46350 NONE
    nfa46390 NONE
    nfa46400 4830730 .. 4830748 +    -8  -3.64703   ACTCGGGTAGGAGCG             CGGGTCCG ACC CGGGGCCG             TTTCGCTACCGGCCC  60 126
    nfa46410 4832376 .. 4832395 +  -6.4  -3.06796   TTGAGCGTGCCGAAA            TTGCCGAA CACA TACGGCAA             TTCGGTGGCGTGCCC  48 280
    nfa46430 4834129 .. 4834156 +  -9.8  -2.71144   GTGGCCGAGGTCACG        GTCCG-GCGCGAC CCG GTCGCGCACGCGC        TGCTTGAGCACGGTG  52 73
       rpoB2 4838792 .. 4838806 +  -4.2  -2.78384   TCGTGGCCAGCTCGG               CCGC GAGGTCG GCGG               TCTGCTCCCGCCAGC  41 129
    nfa46490 NONE
    nfa46500 NONE
    nfa46510 NONE
    nfa46520 4849381 .. 4849412 +  -2.9  -3.68619   CGGCGACCGGGATAG      CCACGGGTGTCCC GCGTCG GGGATGTTCGTCG       TTTCGGTCACTTCGG  53 26
    nfa46530 4850610 .. 4850665 + -10.2  -3.31461   TCTGCTGGCCCTGCG CGCCCTTGAACTGTTCGCGGTCCTGC ACCT GCACCACCGCGAACTGGGCGGTGGCG TTCTCCAGGTCGGTG  63 445
    nfa46570 4857728 .. 4857738 +  -6.8  -3.59262   TCGGGGCCGAGGGCG                 CGCA GGA TGCG                 TTTGCGGATCTCGGC  60 200
       gabD2 NONE
    nfa46650 4865768 .. 4865796 + -11.6  -3.28712   TCGCGTTCGAGGCCC        CGGCGCCGCGGG AGAAA CACGTGGTGCCG        TTGTGACCGGGACCG  64 392
    nfa46690 4871770 .. 4871782 +  -3.3  -2.64616   GGCGCGAATCAGAAG                TCCTG GGC CGGGG                TCATGTGCGTCCCGC  40 234
    nfa46700 4873263 .. 4873304 +  -5.2  -2.82623   ACCCCGACCCAGTGC CGG-G-CGAAGGCGAGCGC GTCCTCG GCGG-CGCCTTCGACACCG TCGTTGTCCGGCACG  44 515
    nfa46730 NONE
    nfa46760 4878230 .. 4878269 +  -6.4  -4.13014   GCTGGAGTGTAATCC  GTTCTGCGCCGAAATGGTG AAG TACCCTGA-GGCGCAGAAC  TTTTGGCACTATCGA  69 79
    nfa46770 NONE
    nfa46780 NONE
    nfa46790 NONE
    nfa46800 4882070 .. 4882089 +  -5.7  -2.70932   GACCGGGTCGCACCC            CGGTGTG GAACAG CACATCG             TCGTTGAGAACCCGG  45 392
        deaD 4885149 .. 4885201 +  -9.6  -4.33153   GATTCGCCCGAGCGG GGCGCCCCGGCGCGTCGGCCGCTGG TGTC CCGGTAGCCAACGGGA-GGGGCGCG TTTGTTCGTGTTCGG  81 107
    nfa46840 4888530 .. 4888554 +  -7.8  -3.65046   GACCTCGCCCGCTTC          CTGCGGCTGG GCTGA TCAGCCGAAG          TTCTTGCCCTCGCCG  60 11
    nfa46870 4891514 .. 4891538 +  -9.2  -2.53382   TCGCCGGTGTGGAAC         CAGCCG-CCGG TGAA CCGGTCGGCGG          TCGATTCCGGGTCGT  52 93
    nfa46900 4894735 .. 4894753 +    -8  -3.78775   TCCCGGCGCTGCTCG             CGCCCGCC TGA GGCGGCTG             TTTCGTCGTCGCCGG  64 15
    nfa46910 NONE
    nfa46920 NONE
    nfa46930 4897393 .. 4897408 +  -4.6  -3.58726   CGGCGGACATGATTA              CCGTCG GATG CGGTGG               TTGTGTGTGGAACGG  54 97
    nfa46940 4901137 .. 4901155 +    -3  -3.78953   TTCGGTTTCCGGCGG             GTGGTGGT GAC ACCGCCGA             TTTGCTGCTGGGCAT  53 112
         kgd 4905144 .. 4905187 + -21.7  -3.53012   TTCCGCATCGCGACA GGGC-CGGGGCCGGGTGAGC ATTTC GCTCCCCCGGCCCCGCGCCG TTTCCGCCGACGGGC 100 41
    nfa46970 NONE
    nfa46980 NONE
    nfa46990 4909352 .. 4909381 +  -2.7   -4.1899   TTGACGCTGGTGGGT       CCGCGCAGCAGTGC CAG GTAC-GAGGTGCGG       TTTTGGCTGACGTAG  63 312
    nfa47010 NONE
    nfa47020 NONE
    nfa47030 4913091 .. 4913107 +  -5.1  -2.56914   TGAGGCACTGCAACC              GGTGG ACATGCG CCACC              TGGGTTGATCCGCTG  42 1
    nfa47040 NONE
    nfa47050 4917217 .. 4917233 + -10.1  -3.35996   CCGAGCCCGCGCCCG              CCTGCTG CAC CGGCAGG              TTGTGCGTCGCGGTG  63 355
    nfa47130 NONE
    nfa47170 NONE
    nfa47180 4929892 .. 4929917 +  -8.9  -3.28712   ACGCCCGACAACATA         CTGACTCCTGG GTAA CCTGGAGTCCG          TTGTCCGAAGCGCGC  59 47
    nfa47190 4931600 .. 4931622 +    -9  -3.48276   GCTCGCCCGACCCAC           CGCGCATCGG TTT CCGAATCGCG           TTGTGTCGCACGAGC  61 182
    nfa47200 NONE
    nfa47210 NONE
    nfa47220 4934056 .. 4934111 +  -3.1  -2.87931   CCAACGGCCGGGACC GTTC-GTGACCGTCGACGACGGGC-GC ATCC GCTGCCCCTGGTCGCTGGCCTCCGAGC TCTATCGCGACTACC  40 18
         tag 4934693 .. 4934721 +  -6.7  -2.78018   GAAGAATAGGACAGG        TGTAGCTCACC AAATGCC GGTGGGCTACC        TGGTTGGTGACAACT  46 32
    nfa47235 NONE
    nfa47240 4935930 .. 4935974 +  -6.9  -3.23216   GTAGCGGGCGGCCAG CGCCGGGTCGCCCGCGACCG CGTTGA CGGCCTCGGCCAGCCCG-CG TTCGTAGTCCTCGGC  53 164
        glgC NONE
    nfa47270 NONE
    nfa47290 NONE
    nfa47300 NONE
    nfa47310 4942857 .. 4942869 +  -9.1  -3.92324   ACGGCCGCCGAATCC                CCAGG TAG CCTGG                TTTCGTGTTCAGCAA  70 42
    nfa47320 4943360 .. 4943377 +  -2.6  -3.55563   TGGGCTGTAGGAAAG             TACGGC CGTCAA GCCGGA              TTTACGCCGTCGGCT  50 95
    nfa47330 4944310 .. 4944325 +  -2.5  -3.72742   GAAGGCAGGGTTTTT              CGCGCG CTCAC CGC-CG              TTGTGTTCCTGCTCA  53 65
    nfa47340 NONE
    nfa47350 4946757 .. 4946815 +  -3.2  -3.13403   GCCCTACGCGGCCAC -GCTCCGCTCCCACTCCG-GGCGCTGACC CGCTCA GG-CGGCGGCGCGG-GTGGG-GCGGAGGG TGTTCATCGGGGGGC  45 418
    nfa47420 4954098 .. 4954137 + -10.5   -3.8062   CACGCCCACAACTGA  GTCCACGCCCGCCGGTG CTCAGC CACCGGCGGCCAGGGCC   TTCTTCTGAACCTTG  71 26
    nfa47440 4956585 .. 4956597 +  -6.2  -2.72463   CCGCGAGGTTTGAAA                CCGG CGTAC CCGG                TGATTACCGGTGCAT  46 57
    nfa47450 4957777 .. 4957793 + -10.1  -3.71848   TCTGGCGCAGCGCGA              CGGCCTC GAT GAGGTCG              TTCTTGCTGGCGAAG  71 458
    nfa47470 4959226 .. 4959244 + -10.2  -3.55487   GAAGGGCTGCTGGCC             GACCACCG CGC CGGTGGGC             TTGTCGTTGATGTAG  65 176
    nfa47490 4961356 .. 4961382 +  -7.9  -2.57795   CTGACAACCACGACG         CGGCGCGTG GCACGGACA CTCGCGCCG         TCAGTTCGTGGTCAG  48 77
    nfa47530 NONE
    nfa47540 4968364 .. 4968402 + -14.6  -2.57211   GCCCACGCGGGCGAT  CGCGCCGATGCGGGTGG GTTCGG CCGGC-GCATCGGCGCG   CTTGTCGAGGGCCGT  63 512
    nfa47600 4973503 .. 4973526 +    -3  -2.87931   CAGGCACGCGCGGCA          TAGGCCCG-CG CGG CGATGGGCCGG          TGTCTCCCGCCTCGA  40 23
    nfa47610 NONE
    nfa47630 4976245 .. 4976280 + -26.2  -2.90496   ACACCACCGAGCATT    CGAGGCCCGGTCGCCG ATTC CGGCGGCCGGGCTTCG     TCGTTTCCCGACACG 100 52
    nfa47640 4976898 .. 4976917 + -11.4  -3.50853   GTTCTATGGTGGGTG            CGTTGGCG TAGA CGCCGACG             TTCTGCTTGCCGAGC  68 213
    nfa47680 NONE
    nfa47690 4981436 .. 4981447 +  -4.4  -3.68341   CTACCGGGAGCGCTA                GATC TCGA GATC                 TTCTTCGATCCCCTT  55 44
    nfa47740 4985984 .. 4986000 +  -3.5  -2.55213   CGCGGTCAGGGAGGG              GCTCGAG ATG CACGCGC              TCGGTTGGATCGATC  40 205
    nfa47760 NONE
    nfa47770 4989391 .. 4989436 +  -3.2  -2.62396   ATGATCGAATCCTTT CTAGATACTTCTCTCTAGAG AGATGA CTCTAGAGCGCGGTGCCCAG TAGTGTCCAGGCATG  40 467
    nfa47790 NONE
    nfa47800 4991126 .. 4991145 +   -10  -3.20382   CACGGTCGGCGCCAA            CGATGTCG ATCT CGACGTCG             TTGCTGCGTGTCCAA  59 310
    nfa47840 4995270 .. 4995297 +  -3.4  -3.66803   GAGCAGGTCGGTGTC        GACCTCGTTC CGGGCGGC GAACAGGGTC         TTTCCGCTGTTGAGG  54 505
    nfa47860 NONE
    nfa47870 4997255 .. 4997267 +  -3.3  -2.62788   AACCGCTCAGCGCGC                CCGGA CCA TCCGA                TACGTTGTCATCTGT  40 98
        cstA NONE
    nfa47890 4999800 .. 4999825 +  -4.6  -3.59979   CTGAGCGCGTAGGCG         TCGAGCGCGG GGGTCG TCGCGTCCGA          TTTCCGCTAGCACCG  54 37
        alkA NONE
    nfa47910 5002346 .. 5002364 +  -2.2  -3.78934   CGCCAGCACATAGGA             GCGCAGCG ACA TGCGGCGG             TTGTTCTCGCCGCGC  55 522
    nfa47940 5007796 .. 5007820 + -12.2  -3.84406   CTCGTCGACGCTCAG          GGTGGTCTGG GACAG CCAGATCACC          TTGTTCTCGTCGCGC  76 521
    nfa47960 NONE
        xseA NONE
        xseB 5010869 .. 5010900 +  -2.9  -3.76968   GCCCGTGATCAGCAC     CCG-CACG-TCGCCG AAGT CGGCGATCCAGGCGG      TTTCCTCGGTCGGTT  55 155
    nfa48000 5012539 .. 5012570 + -20.9  -2.89971   CCCCGTGCGTACACG      GCGGCCGCGTCCCG CTCCC CGGG-CGCGGCCGC      TGTCGTGTGTCGTGG  87 41
        fumC 5014097 .. 5014108 +  -3.6  -3.57462   TCGTCCCGTCCCAGG                TCGG CGAG CCGG                 TTTCAGCCTAGGATG  51 75
    nfa48020 5015130 .. 5015144 +  -9.2  -2.52464   GTCGGGCGCGCTGTA               CCCGCT GGT GGCGGG               TGAGTTGACCAGAGC  51 373
    nfa48030 5016144 .. 5016171 +    -9  -4.07885   CCATGCGAATACCTC        CGTCGCGGGCGCC CCC GGCCCCGGCG-CG        TTTTCACGGCACGTC  72 296
    nfa48050 5019548 .. 5019560 +  -4.7  -2.98823   CGGAGAGGTGACGGT                GGTGC GCG GCTCC                TATCTGTGCCACGAA  46 461
    nfa48080 5023632 .. 5023653 +  -9.3  -2.83164   CGCAGCTGGTCGGCC           ACCGCGCCG TCAC CGGCGTGGA            TGTAGTCGTCGATCA  54 111
    nfa48100 5025645 .. 5025695 +   -14  -3.57462   CCGCCGAGTTACCTG TTCGGTACGGATTCGGCGTGTCAC AGC GTGATTCGCCGGATCGTTGCCGAG TTTCGGCCTAGGCTA  78 92
    nfa48110 5026389 .. 5026419 + -21.9  -4.33907   GACCGGTCACGAAAC      GCCCGGGCGCGCGC TGCG GCGCG-GCCCGGGC       TTTTCACTGTTTGTC 100 42
    nfa48120 5027362 .. 5027417 + -21.3  -3.31144   CGGGCCTTCGACCGA CGACGAACGGCCGGGT-CACATCCCTC GGAC GAGGGGTGCGGACCGGGCCGTTCG-CG TTGTCGAGCTGCCCG  95 41
    nfa48150 5030057 .. 5030092 +  -8.2  -2.78384   ACAACCCCGTCGAAG    CGCTGCTACGGCAGCTG TCC CTGCTGCTGT-GCGGCC    TGTCGTCCGGCGAGG  52 132
        coaA 5032864 .. 5032906 +    -4  -3.58269   CCACGTTGACGTGCA CGC-CGCGC-CTGCCCTCGG TCTGC TCGGCGGCGGTGCGCATGCG TTTGGCGATCAGTTC  54 403
    nfa48190 NONE
    nfa48200 5036197 .. 5036223 +  -7.8  -3.06815   AGCGCGGGGCCCTGG         CCAGCACCAGCG CAC CGCGGGTGAGGG         TCTGTTCGGCCGCCT  53 364
    nfa48250 5040607 .. 5040631 + -13.6    -3.794   TAAAATAGCGTGATA          CACGGTTCCG TGCCT CGGAGCCGTG          TTTGCTGCATTGGCG  82 118
        greA 5041357 .. 5041386 + -25.1  -3.25223   CCGGCCCGTACGCAA       GCGGCCGCACTCG GTCT CGAGTGCGGCCGC        TTCGTCATCTCCGTG 100 60
      fadE41 5043853 .. 5043868 +  -3.2  -3.07816   CACCGCGAACGCAAT              CGGTGA AATA TCACAG               TTCGATAAATGCGCG  43 81
    nfa48290 5044668 .. 5044699 +  -9.4   -3.6106   TACATGGTCTCGCCC      CGGTACAGCGGCCCC AGC GGCGTCG-TGTGCCG      TTTGCCGCTCTTCGC  66 406
    nfa48330 NONE
    nfa48340 5049248 .. 5049260 +  -3.3  -3.60151   ACCAAAGGAGCCCTC                ATGCC AGA GGCAG                TTATCGTTTCGACCG  51 69
      fadA10 5050491 .. 5050520 + -26.5  -2.94099   CCCGGTTACGACGAA       GGGCGGCCACCGG AACT CCGGTGGCCGCCC        TCTGTCGTCGCGCCC 100 48
    nfa48390 5054485 .. 5054495 +  -2.4  -2.77899   AACGTCGGAAGGTCC                 GGCG CCC CACC                 TGCTTCCTCCCGGCC  39 114
    nfa48400 5055371 .. 5055402 +  -4.2  -3.28924   TCGGGTCGGCGAACA      CCGGC-CCGGCCAGC TGG GCGGGCTGTAGCAGG      TTCTGCACGACACTG  47 322
    nfa48420 5056067 .. 5056079 +  -7.7  -3.28712   GGTCGCGGTCGCCCT                CATCG TCT CGATG                TTCTGACCCACCACC  55 7
    nfa48430 NONE
    nfa48440 5058013 .. 5058029 +  -3.5  -3.76492   GACGCGCAACTACCG              CGACCGC ACC GCCGCCG              TTTCGTAACGTTCCC  55 1
    nfa48450 5059581 .. 5059595 +  -4.2  -3.12351   GGTGGTGAGCCCGCT               GCGC CCGAAAT GCGC               TTCGGTGTGCGCACC  44 200
    nfa48480 NONE
    nfa48490 5062711 .. 5062769 + -15.2  -3.13164   GGCTGTACCGGAATC CG-GCGGGCGCGGGGCGGGTGGTGCGGG AACGG TCCGCACCACCCGCG-CGGGGCGGCACG TTCACTCCTTGCGGA  77 169
    nfa48520 5066354 .. 5066368 +  -2.7  -3.03441   CACAGCCGGGTAGAC               CCGCG CCGGC CGGGG               TATTCGCCGGTCATG  41 57
    nfa48530 5067883 .. 5067918 +    -6  -4.26188   TCCGCGCGGACCACC    CGGCGGT-CCGTCACCG ATC CGGTCCCGGCACGGTCG    TTTTCGGTGTGTGCG  72 520
    nfa48610 NONE
    nfa48620 NONE
    nfa48630 NONE
    nfa48640 NONE
    nfa48650 5079856 .. 5079869 +  -3.7  -3.78934   GCTCGATGGTGCCCT               CCGGC GAGC GCAGG                TTGTTGTAGAAGACG  57 419
    nfa48680 5083002 .. 5083041 +  -9.9  -2.63102   CCGAACGGCGCGGGC  TCGGCGAGCACCTCGCG CAACCA CGCCAGCTGCTCGTCGC   TGATCTCGCCGTAGT  55 454
    nfa48700 NONE
    nfa48710 NONE
    nfa48720 NONE
    nfa48730 5086355 .. 5086395 + -18.4  -3.28712   GTTCGCCGGGCACCA GGTCGTCG-G-GCAGCCCCG CGG CGCGGCTGCGCGCGACGACC TTCTCGGCGAGGGCG  84 216
        glmU NONE
        prsA 5094973 .. 5094983 +  -6.8  -3.32844   CCGTCGCTCGTTCGC                 CGCT CCC AGCG                 TTCTGGGATGGGCAC  52 42
    nfa48800 NONE
    nfa48810 5095959 .. 5095978 +    -2  -2.81464   AGTGCAGGCGGTGGA            GATCGTCG ACGA CTCCGATC             TCTGATCCGTCGTCG  39 1
    nfa48820 5096738 .. 5096764 +  -2.2  -2.56288   CCAGAGCTGACCCGG        ACCGT-CGCCG TAAGGT CGGCGCATGGC         TGGATTCGGTGGTTT  38 31
    nfa48830 5097700 .. 5097714 +  -4.9  -2.71364   TCCTCGGGCACGAAG               TCGGC GCGCA GCCGG               TGGTTGAGCACGTGC  42 321
    nfa48880 NONE
    nfa48890 NONE
    nfa48900 NONE
    nfa48910 5106147 .. 5106185 +  -5.9  -2.79796   TGCGCCGCGCCGCCA  CCG-CCGCGCACCTGCG ATGAATC CGCCGG-GCGCGGACCG  TCTACTCCGGTGACC  46 6
    nfa48920 5107217 .. 5107250 +  -9.5  -3.78934   GAGCACCTGCCGCCC     GTCCAGC-CGAGCCTG CAG CAGGTCCGCGCCGGAC     TTCTTGTGCACGGCA  68 508
    nfa48950 5110159 .. 5110174 +    -4  -3.15249   CGCTGAGCGAGAGCA              C-CACCT CGT AGGTGCG              TTCGTAGCCGGTGTG  44 184
    nfa48980 NONE
    nfa48990 5114251 .. 5114267 +  -5.8  -3.37796   CCGCGTGCAACTGCT              GCTCGC GCTGG GTGAGC              TTGTCGATGGTGCGC  53 172
    nfa49020 5117338 .. 5117354 + -15.1  -2.60075   CGACGGACGACCACA              CCGGCGG CGG CCGCCGG              GTTCGTTCGGCGGAC  69 62
        metG 5122321 .. 5122356 + -11.8  -2.57344   CAGGAAGGGCCCGAA    GCTGATCCTGGCCACGC CCT GCGCGGCCAGC-TCGGC    CTTGTCGGAGACGTC  57 113
    nfa49090 NONE
    nfa49100 5125493 .. 5125503 +  -2.4  -3.14132   ACCGCGAGCAGACCC                 AGGC TGT GCCG                 TTCATCGGGCAGGGC  43 155
    nfa49120 NONE
    nfa49130 NONE
    nfa49140 5131526 .. 5131561 +  -2.4  -3.04144   CTGGCCGCGGTGAGC    CCTTCGCCTGGCAGAAC GTG GGTCA-CCGGGCGAGGA    TCTTCAGCATGCCGG  41 179
    nfa49220 5141828 .. 5141867 +   -12  -3.01791   TGCGTAAGGCCCGGC  GCGCGGAGACACCGCGCTG ATC CGGC-CGACGTCACCGCGC  TGTTCCGGCCGACGT  66 6
    nfa49240 NONE
    nfa49250 5146210 .. 5146221 +  -7.2  -3.18728   CGCGGGCCCGGAAAA                GCGC CGGA GCGC                 TTCGGTGTTCGCGAT  53 249
    nfa49270 5147654 .. 5147681 +  -9.2  -3.01791   GCGCGGTCGAAGTAC        CGGTCGTCGT GGGTGATG ACGATGACCG         TCTTCCCGCGCCGCT  55 157
    nfa49400 5162008 .. 5162022 +  -7.1  -3.32498   TTCGCCGGTCATGGC               GAGGC CGAGC GCCTC               TTGCTGTATCACCTC  55 437
    nfa49420 NONE
    nfa49430 NONE
    nfa49440 5166185 .. 5166202 +  -3.3  -2.84693   CGCGCTCCTCCAGCC             GTCGGCG AACG TGCTGGC              CTTGTTCGTCGTCGC  42 525
    nfa49470 5167272 .. 5167290 +  -5.8  -2.51464   GATCTACCGCCGCTG             CCCTGCGC GGC GCTCTGGG             ATTGATGCCTGATGG  44 2
    nfa49480 NONE
    nfa49490 5167909 .. 5167959 + -11.6  -3.62046   GGAACCGCGCTGTGA CACTGTATCAGGCGGGCGGCCCGG ATA CCGAATCGCCCGCCTGAGCTGGGG TTATTCGCCGACTGC  71 240
    nfa49540 NONE
    nfa49550 5173539 .. 5173563 +  -3.4  -3.28712   TCGTCGACCTCGACC         AGCG-CCGCCG TCGC CGGCTGACGCG          TTCTCCCCAGCCGCC  47 5
    nfa49560 NONE
        mscL 5174877 .. 5174905 + -26.1  -3.16971   GCTTCCCATGACGAA        CGGGCCCGTCACC GAG GGTGACGGGCCCG        TTCCATGTGTCCTAC 100 62
    nfa49650 NONE
    nfa49660 NONE
    nfa49670 NONE
    nfa49680 NONE
    nfa49690 NONE
    nfa49700 5186989 .. 5187001 +  -6.2  -3.68529   GGCGCGAAAAACCCA                CCCG CAGCA CGGG                TTTCGCTGGTCAGCT  61 192
        rpmB NONE
        rpmG NONE
       rpsN2 NONE
        rpsR 5190447 .. 5190498 + -25.2  -3.05384   CGACGGCGGGCACGC CTTCCCGAGGGCGGGTTCCTGGTC CACC GACCAGGAACCCGCCCTCGTCGCG TTCGATGCCCCCAAC 100 42
       fabH2 5191835 .. 5191854 +  -3.4  -2.72626   AGGTATTCGAATTGC            CCCGCGTC GCCT GAAGCCGG             ATTCTGTCGCTGTTC  40 12
    nfa49800 NONE
    nfa49810 NONE
    nfa49820 NONE
    nfa49830 5198480 .. 5198518 + -27.5  -3.59262   TACTGAGGGTGGACA   GCGGCAGGGCCTCCGGG AAATC CCCGGAGGCCCTGCCGG   TTTCACGCTGTCGCG 100 35
    nfa49850 5199790 .. 5199814 + -14.2  -2.78384   CGGGAGACGACGAGA          GGCGGGCCCG TACGC CGGACCCGCC          TCTCGTCGCGAGGGA  67 56
    nfa49920 NONE
    nfa49930 5211257 .. 5211283 +  -3.7  -3.02144   AGAGCTTGACCAGGG        TCCGGCT-GTAC TGCG GGATGAGCCGGA         TCTTGCCCGCCGTGC  43 506
    nfa49960 5214453 .. 5214470 +  -6.3  -2.93723   CGCTCACGGGCGGGG             TCGCCGCT CAC AG-GGCGA             TGTACTTCGTCGACA  47 132
         pgi 5217797 .. 5217820 +  -3.8  -2.78463   GGATGTCGCCGAAGC          CGACCGT-GCC GAG GGTGACGATCG          TGTAGTAGAGCGCGT  41 178
    nfa50010 NONE
    nfa50020 5220845 .. 5220859 +  -5.6  -2.78816   GATTGTTGGTGAAGA               CCAGGA CTG TCCGGG               TATCGTCGCCGCTGC  43 228
    nfa50050 5222130 .. 5222146 +    -3  -3.53343   GCGTGGCGCGAAAGG             CG-TGCA CCGC TGCATCG              TTTCGACAAGGACTT  47 142
    nfa50060 NONE
    nfa50070 5223632 .. 5223647 +  -2.5  -3.04398   CCGGGTCTTCGACGA              GTGCT CCGAAC AGCGC               GTTTTCGAACCACGC  42 469
    nfa50090 NONE
    nfa50100 5225214 .. 5225226 +  -3.3  -3.66018   GTCGAGGCGGGGGTT                GTCGC CGC GGGAC                TTGTTCACCTCGTCG  54 362
      echA20 5228098 .. 5228117 +  -3.4  -3.13403   CGTGAGGTCCGCGCG            GCTCGGCG TCGT CGACGAGA             TCTTCCTGCGAACCC  45 36
    nfa50140 5229674 .. 5229702 +  -7.9  -2.78816   CTTGCGGCTCGGCGG        ACGCACCCGGTCC CAG GAGCCGGGCGCGG        TGTGCTCGACGATGC  50 287
    nfa50160 NONE
    nfa50170 NONE
    nfa50180 5233293 .. 5233304 +  -3.6  -2.73364   TTGCGTCTGTCGGAG                GCCT ACCG GGGC                 TAGTTACGATCGACC  40 11
    nfa50190 5235053 .. 5235083 +  -9.7  -3.89614   CCGGGCAGGGCTGGC      CGGTGCGGGCGTGC ACCC GCATGCCCG-AGCG       TTTCTCGCCCTTGAG  71 246
        thyA 5237410 .. 5237452 +  -3.3  -2.55351   CCGGCGATCAAAGCT CCGGTGGCG-GTGTGAACAC GATC GTCTCCACCCGCACCATCGG CTTGATCTGGGCGCA  40 11
        dfrA NONE
    nfa50240 5238457 .. 5238488 +  -9.4  -3.29144   TCGCCAAGTAGCCTC      TAGGCTGTTGCTCA TGGG TGAGCCGCAGCCGA       TTCTCGAACCGCTCA  59 30
    nfa50250 NONE
    nfa50260 NONE
    nfa50270 5240920 .. 5240972 + -10.5  -2.87522   CCGCGTCCGTCGCCG GCCTGCGGCGCGTCGCGCACGG TCTCGGTGTT CCG-GCGTGACGGGCCGGAGCC TCTCGTATACGTTGA  57 44
    nfa50280 5242670 .. 5242691 +    -8  -3.28712   GGTGATTCCTCCTGC           TCGGCACCG TATTC CGG-GCCGA           TTGTGCCGGGCGGGC  56 221
    nfa50310 NONE
    nfa50320 5244914 .. 5244928 +  -8.6  -2.80816   CGGTGGTGAAGGTCG               TCGACT CGT AGTCGA               TGTCCTCGCTGCGCC  51 282
    nfa50370 NONE
    nfa50380 NONE
      fadE43 NONE
    nfa50400 NONE
    nfa50410 NONE
    nfa50420 5299591 .. 5299620 + -12.8  -3.12327   GACGCCTTGCTCGGA       TGACCCGCGTCC ACCGGC GGCCGCGGGTCG        TATTCGATGTCGAGC  65 219
    nfa50440 5301550 .. 5301568 +  -6.6  -3.04248   CGCCCGCTGAACCGG             TCCGCCGG AAT CCGCTGGA             TGTTAACGGGTATTC  48 31
    nfa50450 5303009 .. 5303060 +  -9.5  -3.35996   GGGTCACTGCTGGGG GACCGA-GGCCAGC-GGCGAGTTGAC GTG GTTGACCAGCCAGC-GGCCGTCGGTC TTCTCCATCCGCATG  63 69
    nfa50570 NONE
    nfa50580 5314866 .. 5314896 +  -2.3  -3.55444   CTGCGCCAAGGAAGT       CCGCAGCACCAAG AAGGC CTAGCCGCCGCGG       TTTACGGCGTGCGAA  50 4
       ilvB3 5317130 .. 5317145 +  -3.2  -3.05463   TGATCAGCGTGGGTT              G-CTCGC GGC GCGGGAC              TTCGGTGGGCGCCAT  44 316
    nfa50670 NONE
    nfa50680 5368783 .. 5368793 +  -2.4  -3.36327   CCTCGCGCAGCATCC                 AGCC GAC GGCC                 TTCTGGATCAGGTCG  47 232
    nfa50720 NONE
    nfa50730 5373135 .. 5373161 +  -7.2  -3.14468   CACCGCGGCGTTGAT         CCTGGCCCGC ACGGTTC GCGGCTCAGG         TTCCATGTGGTGCAG  50 403
    nfa50820 5381840 .. 5381867 +  -4.6  -3.40403   CTCCGGCACGATCCG        CGCCCGGTCCTG GTGG CTGAGCAGGGCG         TTGTCGTACCAGCCG  51 311
    nfa50850 NONE
    nfa50860 5385593 .. 5385606 +  -3.1  -2.62616   GTCGAGACCACGGAA               TTCGT GGCG ACGAG                TCGTCTCGGGCATAC  38 304
    nfa50870 NONE
    nfa50880 5387120 .. 5387137 +  -9.8  -3.22653   TGACCCGCGGCCGTC             CCGCGG ACTTGC CCGCGG              TCTTCTCCGCCTCAT  59 146
    nfa50900 NONE
    nfa50910 5389897 .. 5389950 +  -7.2  -2.91264   CTCGGCGCGGTCGGC CGAGCGGGCG-CCCGTCTAGCATCG GGGCA TGACGCCGGACGCGACGCCCGACCG TGTGTGGGTGGACAG  50 45
    nfa50920 NONE
    nfa50930 5392148 .. 5392190 +    -2  -3.14051   CAGACCCGCTCGACC GGGGCG-TT-GAAGATCCGC TCCAC GTGGATCTCCCGATCGCCGC TCTTGGTGACGGTGG  43 471
    nfa50960 5393652 .. 5393692 + -32.7  -2.70932   CAGCTCCGCGAACAG  CAGAACGGCCCCCGCTCCG GAT CGGAGCGGGGGCCGTTCGG  TCGTTCGGACGCGGG 100 342
    nfa51130 5416455 .. 5416504 +   -23  -3.54543   GCTGAACGGTCCCGG AACG-CCGTGAGGGTGGGAACGC TGCTC GCGTTCCCACCCTCACGGACGGC TTTCAGGGGCTACCT 100 36
    nfa51200 5422426 .. 5422436 +  -2.4  -2.52464   GGAGGCGAGCGCGAG                 CGGG TCG CCGG                 TGAGTTCGGCGCCGG  38 235
    nfa51230 NONE
    nfa51240 NONE
    nfa51250 5427099 .. 5427156 + -16.4  -3.11812   CGGTGCGGTCGAACA CGAGCTCGCC-GGAGAGGA-CCTTGCTC ACCA GGGCGGGGATCTTGTCCCGGCGGGCTCG TTCGGTCATGTGGAT  74 311
    nfa51270 5427882 .. 5427929 +  -7.5  -3.59315   CACGTCGGTGTGGCG CGGTGGCGCGGCGCGCGGGTC ACCCTG GAGTCGTGCGCGTAGCCATCG TTTCGGAGTCGTTCC  60 85
    nfa51280 5429061 .. 5429088 + -11.2  -2.62263   GTACGGCATGACCGA        GTTGTCGCGGCG CGCG CGTCGCGGCCAC         TAGTGTCGAGGACGT  59 30
        ubiE 5429828 .. 5429865 +  -8.4   -3.4678   TGACGGTGAGCCCGG  CCACACCTCACCGC-CCG GAAT CGGCGCGGTGAGG-GCGA   TTGTGATCTGCCGAT  61 38
    nfa51300 5434122 .. 5434177 + -16.8    -3.214   CGGGGACCCGATCGA CGACACCGCCGCGGTGGCCGCGGCCG AGGCGG CGGTCGCGGCCGTCACCGCGG-G-CG TGTTCGTCTCCTGAC  80 56
    nfa51320 5435523 .. 5435533 +  -2.4  -2.70932   GCAGTTCGAAGATGC                 CGCC ACC GTCG                 TCGTTGGCGACGACG  39 314
    nfa51350 5438676 .. 5438712 + -12.5  -3.34233   CACGCGCGGCAGCGC   CTCGATGACGTTCTTC TTGGCC GAGGAACG-CATCGAG    TTGTACACCTTCTGC  70 234
        menB 5440876 .. 5440886 +  -5.4  -3.85698   CCGGATTGGACCCCC                 TACC CCT GGTA                 TTTCTGACACCACCG  60 8
    nfa51410 5443340 .. 5443358 +  -5.9  -2.62263   CCCGGCCGTCGATGC             CCGGGAC CCGCA GTCCCCG             TCCTGTCCGACGAGT  45 123
        menE 5444704 .. 5444743 +  -2.7  -3.41602   CAAGCGCGACGCCAT CG-CGGTGC-AAGCCCCGT GCAA GCGGGGCCGCGCACAGTCG  TTGTCATGACATCAC  47 54
    nfa51430 NONE
    nfa51440 5447032 .. 5447042 +  -2.4  -3.40403   TCAACCCGCCCGGCC                 CCGG CAC CAGG                 TTGTCCTGCGGCCAG  47 477
    nfa51460 NONE
        menA 5451534 .. 5451544 +  -4.6  -3.28712   GGGCTGACTCGGGTA                 CGGC TCA GTCG                 TTGTCGGGCACCAGG  49 34
    nfa51530 5454693 .. 5454713 +  -2.4  -3.31144   CCGAGGCGGGCACTC            CCGAGCGC TGAGC GGGCTCGA            TTCTCGCGGTCCACG  45 15
    nfa51540 5455266 .. 5455287 +  -2.9  -3.25823   CATGGCGACGAAGGC           GGCCACGTTG ATC CAG-GCGGCC           TTGGTGTCGCGCCAG  45 311
    nfa51610 5462279 .. 5462291 +  -4.7  -3.57263   AACTGGACGCGATAG                CCGCG GCG CGCCG                TTTCCGAGTGCCGGT  54 26
    nfa51670 5465981 .. 5465991 +  -4.6  -3.38812   GCTGATTCGCTACCG                 GCTG CGA CGGC                 TCTTCTTGCGCGGCG  49 36
    nfa51730 5472515 .. 5472544 + -11.4  -3.14344   GGGAGAACCTGTAGC       GCGCC-CTACCCG GTGAA CGGGTTGCGGCGC       TTGGTCAGCAGGCTG  64 27
    nfa51820 5481924 .. 5481939 +  -4.6  -3.53012   TCGCGCCGCCGAGCC              CGGCTG ATAC CAGGCG               TTTCACCCGGCCGAG  52 19
    nfa51830 NONE
    nfa51840 NONE
    nfa51850 5483816 .. 5483827 +  -7.2  -3.17212   GCGATCAGCTCCCGC                GCCG AGTA CGGC                 TTGGTGACGTAGTCG  50 440
    nfa51940 NONE
    nfa51950 5493758 .. 5493774 +  -3.6  -3.63515   GCGAGGCCGGGTTGG              CGTGGA TGAAC TCCCCG              TTGTTGGAGATCCGC  54 307
    nfa51980 NONE
    nfa51990 NONE
    nfa52000 5498057 .. 5498086 +  -7.1  -2.78384   GGAACCGGGGGTGCA       GC-CGGCCGAGC CCGTGCA GATCGGCCGCGC       TGTGGTGGGAGACGG  47 331
    nfa52020 5499528 .. 5499544 +  -5.7  -3.01712   GCACGGTCACGATGT              CGGCGAG CAC CGCGCTG              TATTCGCCCGCGCGG  47 371
    nfa52040 NONE
        purU 5501552 .. 5501607 + -14.7  -3.07816   TGCAACCGCCTCAGC CGACGGCTTCGGCGCGCCTGCTGTGC ACCGA GTCCAGCACGCGCGCC-AGTTCGTCG TTGAATCGCTCGAAC  74 61
    nfa52110 5506360 .. 5506398 +  -3.1  -3.25823   CGGAGACCGAGTCGC  CCGCCTGACCGGCCCGG GTCGACA TCGCGCT-GTC-GGCGG  TTAGTCTGAACCCGG  45 18
    nfa52120 NONE
    nfa52130 NONE
    nfa52140 NONE
    nfa52150 NONE
    nfa52160 5511066 .. 5511076 +  -5.4  -3.05463   CGTGCATCTGCTGCG                 TCTG GCG CAGA                 TTCGCTGACCACCGT  46 7
    nfa52170 5512222 .. 5512265 +  -7.2  -3.13403   GCGCGAACACGGTGC CGCGGCCGACCAGTTCGCGC GGCA GGGTGAGCAGGTCGTCGGTG TGTTCCTCGGCCAGG  50 296
    nfa52220 NONE
    nfa52230 NONE
    nfa52240 5518098 .. 5518111 +  -3.8  -2.53263   AGGACTACTGGCTGA               GCCT GGTGTG AGGC                TCAGTTCGGCGTGCC  39 15
    nfa52260 5520372 .. 5520406 +  -9.9  -2.58272   CGCCACCATGTAGCC    GCGGCGCGGTGTGAGC GGGG GCGCG-GCCGCGTCGC     TACGTTGGTGCTGTG  55 28
    nfa52270 5521717 .. 5521758 +  -8.5  -3.01712   TGCGGAATCAGTCCA TGGCCTGCACCCGCCTGCGG ATG CGGCGGGCGGCGGC-GACCA TGTTGCGCAGGGAGG  55 94
    nfa52310 NONE
    nfa52320 5529318 .. 5529334 +    -5  -3.07043   GCGGTGATTCCCCCT              CGCCGC GGATA GCGCCG              TGTTGCGGTGATCAG  46 183
    nfa52450 NONE
    nfa52460 NONE
    nfa52470 5547239 .. 5547251 +  -5.5  -3.19157   GGCGACATCCTGTTC                CGAGG GCA TCTCG                TTGGTGACCTTGGTG  51 91
    nfa52530 5552517 .. 5552532 +  -4.6  -2.82834   CGCTGCGTCCTCAAT              GGACGA ACGT TCGACC               TCTCGTAGTCGACTA  44 59
    nfa52540 NONE
    nfa52550 NONE
    nfa52560 NONE
    nfa52570 NONE
    nfa52580 NONE
    nfa52590 5561006 .. 5561033 + -10.5  -2.52676   CGACCGGCCCGGTGT        GGCGGCGGC-CC GGACG GGCGCCGCCGGC        TGAGTTGGCGGACTC  54 396
    nfa52610 5562946 .. 5562978 +  -6.3  -3.33696   TGCTATGCCGGGAAT      TACCGTATGCTGTAC AAC GTACTATGTACGGTA      TTGCTTGAACCGACC  52 66
    nfa52620 5563432 .. 5563445 +  -5.9  -2.73364   CACCCGCGGGAAGGT               TGCCG CGCC CGGCG                TGGTTGCAGTGCGCA  46 77
    nfa52630 5564010 .. 5564033 +  -6.6   -3.1505   CAGCAGGATGATCGA          GCCG-GGGCGG GTT TCGCGCACGGC          TTGCTCGGCGATGGT  50 144
    nfa52660 5567372 .. 5567408 +  -7.2  -2.78384   CGCGCCCCGCCGCTC   GCGGCC-GTCCC-GCGCG TGG CGCGAAGGGACCGGTCCC   TGTCGTCGGCGGACC  49 47
    nfa52670 5568651 .. 5568680 +  -4.7  -3.14211   GGCGAGCACCTGGTC       CAGACCGGGCACG CTGT CGAGCCCGAGCAG        TTCCTCGGGGGCGGT  46 124
    nfa52690 5571777 .. 5571799 +  -7.6  -3.28712   TCCGGTCGACGGTGG           CGACCGGATC GGG GATCCAGCCG           TTGTGGCCGAGCGGC  53 68
    nfa52720 NONE
    nfa52730 5575350 .. 5575371 +  -8.6  -2.80816   TCGCCCGCGGCGCGC           GCGGCCGC GATGTA GCGGCGGC            TCTGCTCGATCGAGA  51 414
        fabH 5584384 .. 5584402 + -13.1  -3.14211   GGACACCGCCGATCA             GGCGGCC TCGGC GGCCGCC             TTGATCGCGGCCAGT  68 40
    nfa52840 NONE
    nfa52850 NONE
    nfa52860 NONE
    nfa52870 NONE
    nfa52880 NONE
    nfa52890 5591555 .. 5591591 +  -2.2  -3.04501   GTGGAATCGCTGCGC   CGTTA-CGCCGAATCGC GGAC GTGATGCAGCGGTATCG    TGTTAGCCGATTCAT  41 2
    nfa52900 NONE
    nfa52910 NONE
    nfa52920 NONE
    nfa52930 NONE
    nfa52940 NONE
    nfa52950 5598117 .. 5598166 +  -2.9  -3.14132   CTGTGCAGGAACACC GCCAGCGCCCACGCCGTGTGCATG GACGG CATGCA-GTTGCGCGGG-G-TGGC TTCGTCGAAGGGCAG  43 445
         def NONE
    nfa53020 NONE
        xthA 5604685 .. 5604711 +  -3.5  -2.68942   CGACTGATCCGTCCG         GTCCCGGCGGG AGGTG CCTGCGGTGGC         GTTCTATCGACAGGT  40 34
    nfa53040 NONE
    nfa53050 5607126 .. 5607137 +  -5.8  -3.44051   TCGGGTGGCAGCGAC                CCAC CACC GTGG                 TTATGCTCGTGCGCG  55 76
    nfa53060 NONE
    nfa53070 NONE
    nfa53080 5609423 .. 5609436 +  -3.7  -2.56596   TCTGAGAACACCCCC               GCCCG TGCC CAGGC                TCCGTTGCTCGGCAC  40 36
    nfa53090 NONE
    nfa53100 5611295 .. 5611307 +  -4.7  -2.64099   ACTTCACTCCCGTTC                CCGCC GTC GGAGG                ATTCTCGTGAACGCC  42 3
    nfa53110 5612604 .. 5612616 +  -6.2  -2.78679   GATCGCCTCCGGGTG                GGCC GGGTG GGCC                GTTTCCCTCAGCGCG  46 83
    nfa53120 5613385 .. 5613400 +  -6.8  -3.66178   CGCAGCGGATTCTGT              TCGGAC GACC GTCCGG               TTTACCGTTCGAGAA  57 124
    nfa53130 NONE
    nfa53150 5616931 .. 5616984 + -16.6  -2.78384   CGGCGGACGCCACGG CCCGCAGCCG-CACTCGTGCTCCCG ATCCC CGGGCGCGTCGGTGGCGGCGGCGGG TATGGTCGGGCGCGG  74 54
        thiC 5618856 .. 5618894 +  -4.2  -2.73364   CACCGGGTCAGGGTG   ATCGGCCTCGGCCGGGGC GCG GCGGCGGCGGTGGCAGAA   TCCTTCCCGTAGGAA  40 115
    nfa53170 5620180 .. 5620204 +    -5  -3.28924   TTCCTCGGTCCAGCC         CTCGGATGC-GG CGG CCAGCA-CCGGG         TTGTAGCGCCCGGTG  49 455
        thiD 5621951 .. 5621971 +  -5.3  -3.01712   ACCGTCCCGAACAAC            GGCGTTCCC GGT GGCAACGGC            TCTTCGAGCCCCGGC  46 144
    nfa53200 NONE
    nfa53210 NONE
    nfa53220 5626266 .. 5626295 +    -5  -3.84406   CTGGGTGTACGGGAG       CGCTCGCCCGTCA GCCCG TGACG-GTGACCG       TTGTTGTGGTGGAGC  60 144
    nfa53330 5640118 .. 5640143 +  -5.3  -3.06183   ATCCGCTTGACGACG         CTGCCGCGATGC TCG GCGACG-GGCGG         TTCGATGGCCGTGGC  46 426
        thiE 5645637 .. 5645658 +  -5.1  -2.78384   CTCCTGAGCAGGTCG           GCG-GCCG GAGGCGG CGGCACGC           TGTGCTCAGGCGAGG  43 115
    nfa53420 NONE
    nfa53430 NONE
    nfa53440 5651775 .. 5651796 + -11.5  -3.21276   TCCAGTCCGGCCAGG           GCGTCGGCG CGCA CGTCGGCGC            TGTTCTCCCCGACAC  64 220
    nfa53470 NONE
    nfa53480 NONE
    nfa53500 5657729 .. 5657739 +  -3.2  -3.31144   CGGATTCGCGCAGGC                 GTAG CTG CTGC                 TTGTCGCGGTCCGCC  47 22
    nfa53550 5661881 .. 5661931 +  -9.1  -2.73875   CAGCGCGATCTGGCA CCCCGCCTGCGCGCACTGGC-CTGA TGGGT TCGGCGGC-GTG-GCGC-GGCGGGG TGGTGTTCCGCCCCG  52 2
    nfa53560 NONE
    nfa53570 NONE
    nfa53580 5664038 .. 5664054 +  -6.5  -3.64487   GGTGGGTGATGAGGG              TCTTGGC ATC GCCGAGG              TTGTTGGAGATGTCG  58 183
    nfa53620 NONE
    nfa53630 5668995 .. 5669021 +  -4.2  -3.25823   CCCACGCCCTTGAGC         GCGTGCGTGGTC GCG GTCCAGGCCTGC         TTGGTGTCGGAGAAG  47 153
    nfa53650 5670793 .. 5670813 +  -8.1  -3.17075   CCGCCCGCGGGGTGA            GCGCGGCGG TGG CGGCCGCGA            TTCCCTTGACCGCCA  53 140
    nfa53670 5672577 .. 5672614 + -25.9  -3.59738   AGCACCGGACGACAG   CCAGTCCAGTCCAGTTT CGAA AAACTGGACTGGACTGG    TTTCCGGATGTCGTA 100 88
    nfa53680 NONE
    nfa53690 5674254 .. 5674264 +  -6.8  -3.25823   GCCCCTGCCAGGGTT                 CGAG CAC CTCG                 TTCATGTCCCCGCGA  53 168
    nfa53740 NONE
    nfa53750 5681348 .. 5681372 +  -7.1  -2.82516   GCCAGCCGCTCCACC          TCGTCGATCAG GCG CGGATCGAGGA          TCTCGTCGTCGCGGA  48 380
    nfa53780 NONE
    nfa53790 5687226 .. 5687242 +  -5.1   -3.4252   ACTCCGCCAGTTCGG              CGTGCAT GAG ATACACG              TTGTAGTCGCTCCAG  52 49
    nfa53830 NONE
    nfa53840 NONE
    nfa53850 5692742 .. 5692758 +  -5.8  -3.74693   GCCCCGGCCGTGCTG             CCCG-GC AACC GCGCGGG              TTTGCTCCAGTCGGC  61 181
    nfa54030 NONE
    nfa54040 5709952 .. 5709966 +  -2.1  -3.55622   GCACCTTGGGATTAC              T-GCGC CGCT GCGCCA               TTTCCAGCAATTGCG  49 383
    nfa54120 5722445 .. 5722459 +  -3.4  -3.13403   TGGAATGCACTTCAC               GCTAGG TAG CCAGGC               TGTTACTCCGAAACG  45 17
    nfa54130 NONE
    nfa54140 NONE
    nfa54150 5728187 .. 5728206 +  -4.2  -2.54702   GCTGAGACAGTTCAC            TGAACACC GACC GGGGTTCG             TGCCTTAGAGTGTGT  40 36
    nfa54160 NONE
    nfa54170 5731115 .. 5731140 + -23.3  -3.63627   ACAGGAGCCCGGAAA         GGCCGCCCGCG TTCG CGCGGGCGGCC          TTTCCGCTGTCCCGG 100 52
    nfa54180 5732515 .. 5732558 +  -4.4  -3.65046   GCTTGTCGAGGACGA TGCCGGCGGGCTTCTCGGGA GTGA TCTCGAGAACGGTGCCGTCG TTCTTCAGCTCCGGC  56 423
    nfa54200 5736639 .. 5736670 + -23.1  -3.26449   CAGCGGTCCACACGA      CGGCCCCGGATCG TCCTTC CGATCCGGGGCCG       TTGCCTTCTCTCACA 100 44
         ugd 5741446 .. 5741504 +  -6.3  -2.62616   GGTGTGCCGGTACTC CCCGGTTCCGGCGGCCTCGGATGCGGC CGAGC GCCGCCGGTAGGGTCGCCGGCAGCGGA TCGTGTCGACGGTCG  45 54
    nfa54250 5743301 .. 5743313 +  -6.2  -3.14132   CGGCGAAAACCTCAC                GGCG GGAAG CGCC                TTCGTCCAGGGCGGC  48 370
    nfa54300 NONE
    nfa54310 5750615 .. 5750634 +  -9.3  -4.35524   GCTCCACCACCGAAA            TGCCTGC CCCCGA GCAGGCA             TTTTCCATTTCCGGC  78 208
    nfa54350 5755618 .. 5755640 +  -6.8  -3.35679   CGGCGCCGTTGAGCA           GGTGGTCGCC GAT GGCGCGCGCC           TTCTGGATGGCCGGG  55 175
    nfa54380 5758178 .. 5758188 +  -2.4  -2.50699   TCGGTGGGAGCGGTT                 ACCG TCG CGGG                 GTGTATTCGTTCACG  37 47
    nfa54390 5758804 .. 5758817 +  -5.2  -3.14132   ATCGCCTCCTCGGCG               GCGG CCAGTT CCGC                TTCGTCGGCCGCGGC  46 350
    nfa54420 5760386 .. 5760406 + -10.4  -3.31144   TGGTGTTGCAGGGTG           CCGCG-CGG CACG CCGGCGCGG            TTCTGCACCTCGAGG  63 512
    nfa54460 5764306 .. 5764319 +  -5.3  -3.03124   GACGAGGTCTTGACC               TCAAC AAAA GTTGA                TGTTCGAGGCTGGGC  46 57
    nfa54470 5766010 .. 5766030 +  -6.2  -3.19602   CCGCGTCGTAGACCT           TCACCGCAG TGGG CT-CGGTGA            TGTTCATGTGCCCGC  51 470
    nfa54490 5767399 .. 5767413 +  -2.8  -3.59979   CAGCGCCGAATCCCT               GACC GCCAGTA GGTC               TTTCGCGTCCACGCC  52 493
      fadE49 5769613 .. 5769651 + -26.8  -3.53012   GCTGCGCCCGACATC   CGCTGAGAGCGGCCCGGA TCT TCCGGGCCGCTCTCGTCG   TTTCACCGACACCGG 100 44
    nfa54520 5770864 .. 5770900 +  -8.6  -4.09739   CGCAGTGTCGTCCGC   TGCCGTCGAGCC-GGTG CTTC CGCCTGGCCCGGCGGGA    TTTTCCGGCGGTTAC  72 61
        gnd2 5776182 .. 5776215 +    -3  -3.40403   CGAGGCGATGAGCAC     CG-GCGCGCCCGG GGTGCCCGA CCGGCCGAGCACG     TTGTCCTCGAACACG  47 290
        fabG NONE
    nfa54620 5782620 .. 5782639 +  -4.2  -3.35597   AGGGGTATCCGCACC            TCACCGCG ACGC TGCGCTGA             TATTTCGAGGCTGAG  47 6
    nfa54660 NONE
    nfa54670 NONE
    nfa54680 NONE
    nfa54690 5788397 .. 5788452 + -14.7  -2.70932   CATCCGCCGACTCGC TCGGCACCT-CG-GGCGCGGAC-CGGGC CAG GCCCGAGTCCGCGCCACTCGGGAGACGA TGGTTCGCAGGCACC  70 58
    nfa54700 5792969 .. 5793003 + -12.9  -2.70932   TGCCACAGGAAGATG    CCGTAGGACCAGCGGCC GAT GGTCGC-GG-CCTGCGG    TGATTCGAGCCAGCG  61 393
    nfa54720 5795314 .. 5795345 + -22.4  -3.90112   ACGGAGTTCGCCGAA      TCGGCTCCTCACCC GTCC GGGTGGGGAGCCGA       TTTCGTTGCGCCGAA 100 44
    nfa54740 5799147 .. 5799180 +  -3.7  -3.28712   GAAGCGGCTTCGCAG     GCGGG-CGGCGACGGC CAG GGCGTCCTCGATCTGC     TTGTGCGGAACCAGC  47 520
    nfa54760 NONE
    nfa54770 5802990 .. 5803014 +  -7.1  -3.44527   GCGATCGGGAAGCAG          TTCAGTCGACC AGT GGTTGTCTGGA          TTGTACTGGTCGGTC  58 390
    nfa54830 5810493 .. 5810530 +  -5.3  -3.21199   GCGGATCGTCGGTGA   ACGCGCCGCTTGAGCACC GCT GGAGCACG-GCGGCGGGG   TTCGATTGCTGCGTC  47 13
        trmB NONE
    nfa54850 5812084 .. 5812094 +  -2.4  -2.60512   GCTCACCTCTCGCCC                 CGCC CAA GGAG                 TCGCTTAGTGTTCAC  38 7
    nfa54860 5815484 .. 5815495 +  -3.6  -2.59564   AGGACGAGGAGTAGG                TCCG CCCG CGGG                 ATTCTCCGGTGCCGC  40 27
    nfa54890 5820106 .. 5820120 +    -7  -3.95324   AGGGGGCCCAGCGGC               GGGCCG GTG CGGACC               TTGTTGTTGACGCTG  65 157
    nfa54940 NONE
    nfa54950 NONE
    nfa54960 5827402 .. 5827419 +  -6.9  -3.01712   AGCACCGCGTCGGTG             GCTCCGC CCTG GCGGACC              TGTTCGGCACCGCGA  49 409
    nfa54980 5829599 .. 5829609 +  -2.4  -3.30124   ATCTGCGTTCGGAGG                 GCCC GAA GGGG                 TTGTGAGCGCTGCGC  45 9
    nfa54990 5830598 .. 5830608 +  -6.8  -3.06815   TGTCGACTCCTTTGT                 GAGC AGT GCTC                 TCTGTTGAGACCAGT  48 523
    nfa55020 NONE
    nfa55030 NONE
    nfa55040 5833954 .. 5833969 +  -4.6  -2.78463   GAGCGCACCGCGTAC              TCGACG AAGG CGCCGA               TGTCGTGCCCGGCGT  42 352
    nfa55060 5835351 .. 5835374 +  -4.4  -3.14132   GTCCGCCACCCCGAT          CGGTGCCTTC CCGT GCAGGCTCTG           TTCGTCCAGCGAACC  46 315
    nfa55090 5838363 .. 5838379 + -10.8  -2.87463   GCCTGTTGCAGATCC              GCGCGC ACCAG GCGCGC              TATCTCGGCCGGCTT  57 78
    nfa55110 NONE
    nfa55120 NONE
    nfa55130 5841098 .. 5841125 + -21.4  -2.78384   CGGCGCACGAGAACA        TGCCCCACGGGT GCGT ACCCGTGGGGCA         TGTCGTCGCGCGGCG  86 47
       ilvB4 NONE
    nfa55180 NONE
    nfa55190 NONE
    nfa55200 NONE
    nfa55210 5848625 .. 5848681 + -17.9  -2.70932   CCCGCGCTCCAGCCG CCCGCCGCGC-GTCGCGCGGAGCGACG GGAAG CGGCGCGCCGCG-GACCGCCCGGCGGA TCGTTCCGGCCGCGC  78 171
    nfa55220 5849256 .. 5849267 +  -3.6  -3.12351   GAAGGTCTGCTCGGA                GCTG AGAG CGGC                 TTCGGTGTGCACCCC  44 417
        leuS 5852685 .. 5852698 +  -5.9  -3.35679   GATCGGCGGCGACCG               CGTCG ACGG CGGCG                TTGTGCCTGCCGAAG  53 361
    nfa55270 NONE
    nfa55280 NONE
    nfa55290 5857796 .. 5857830 +  -3.4  -3.97139   AGGTGAACTCGGTGC     CGGTGTGGTCGTCG TCGATCT CGAGGACCTGGCCG     TTCTTGTTGAGGTTG  62 469
    nfa55330 5861862 .. 5861875 +  -2.3  -3.25942   TGAGCGACTGCGTAC               CGGGT GGTG AGCCG                TTAATCTGAGCCGAT  45 38
    nfa55340 NONE
    nfa55350 NONE
    nfa55360 NONE
    nfa55370 5867189 .. 5867203 + -11.4  -2.55074   ACGGTCAGCCGGCTC               GGCGGA GCC TCCGCC               TCGATTGCGATTCAG  59 74
    nfa55400 5870999 .. 5871027 +  -8.7  -3.61398   CGGCCGCCGACTCAA        CTGAGCCGAGCCG GGA CGTCCCGGCTCAC        TTCTTCCCGCGAGCG  63 22
      fadA12 5872811 .. 5872831 +  -6.8  -2.78463   GAACGGCTCTGAACT            CGGGCG CGGCGGAAT CGCCCG            TATCCTGGCGGCGAT  46 29
    nfa55430 5874043 .. 5874073 +    -6  -3.21099   CCGACCCGCCCGCGT      GCAG-CGGCACGG CCAGCA CCGCGCCGTCGGC       TTCGTAGTGGGCGGC  51 252
    nfa55460 NONE
    nfa55470 NONE
    nfa55480 5878616 .. 5878646 +  -2.5  -2.97707   GGCGGTACCGACACA       CCGACCCTGTA AAGTCGAGG TTCAGGCTCGG       TCGTTGTTCGTGTGG  41 70
    nfa55490 5881055 .. 5881073 +  -4.5  -3.10255   GTGCCGGGCTGAGCC             GATGCCG AACGC CGCCATC             TTGCATCGATCTTGT  46 29
    nfa55500 NONE
    nfa55510 5882237 .. 5882263 + -16.6  -4.08216   GAAAAACAGACGAAA         GGCCGGTCGG ACACACC CCGACCGGCC         TTTTCGCCACAATGC 100 71
    nfa55560 5886643 .. 5886659 +  -2.9  -2.62983   ACCGGCGTACCGCCG              CCGAGTG ATG TGCTTGG              TCATCTGCCGATCGG  38 18
    nfa55570 NONE
    nfa55580 5891569 .. 5891617 +  -5.8  -3.18264   CGACGGTCGGCAGGT GCCGCGCCGCCTGGGCGAGCGCGG CGA CCGCG-TCGTC-GGGCGAACCGGA TTCGTCGCTGCCGAC  51 181
    nfa55610 NONE
    nfa55620 NONE
    nfa55630 5896985 .. 5897003 +  -3.7  -3.53224   ATTCGGCCAGGAAAT             CCGCGGG GACGG CCTTCGG             TTTCACCACCAGGTA  50 388
    nfa55680 5903533 .. 5903560 + -18.5  -3.29649   AACACGCGTACGGTG        GAGGGGGCTCG CAGCGA CGAGCCCCCTC         TTCCTGTGATCCGAT  89 43
    nfa55690 5904826 .. 5904853 + -20.6  -3.68351   TCCGGCCCGACGAAA        CGGCCCCCTTCC GAAC GGGAGGGGGCCG         TTTCGCTGATCACCG 100 52
        rpsF NONE
         ssb 5908387 .. 5908397 +  -2.4  -2.57463   GGCGGCCGCATGGAT                 GACG AAC CGCC                 GTTCTGAGACGGCTT  38 8
        rpsR NONE
        rplI 5909458 .. 5909477 +  -4.2  -4.12532   CGCCCGGTTGTTCAT            CTCG-GGCG ACA CGCCGCGAC            TTTGTCTATCCACAC  63 291
        dnaB 5912524 .. 5912541 +  -3.3  -2.66733   CTGCGGCCACTGGGG             CGGTGCG CGAC CGAATCG              TGATGTCGGTTGCCC  40 59
    nfa55770 NONE
    nfa55780 5915089 .. 5915119 + -10.2  -2.56914   AGGAGATCTGAGCCA       CCGATCGGCTGCCG TGG CGGCCGGCGGACGG       TACCTTGGTGCCATC  55 30
    nfa55790 5916729 .. 5916739 +  -2.4  -2.78384   TATGCGGCAGTTTCG                 ACCG GGC CGGG                 TGTCATCGAGCCGCG  39 152
    nfa55800 NONE
    nfa55830 5922591 .. 5922613 +  -5.5  -3.05384   GCAATGGGACGGCTT          C-GGTGCTGC GTCA GCGGCGCCAG           TTCGATCAGGCCCAG  48 362
    nfa55850 NONE
    nfa55860 NONE
    nfa55870 NONE
    nfa55880 5924883 .. 5924899 +  -3.5  -2.89564   GGAAATGTGCGGGTG              CCGACCG GAC CGCGCGG              TATGTCCAATGGCGA  42 48
    nfa55890 5925700 .. 5925722 + -13.4  -3.30443   GGTAGACGATCTCGC           CGACCTCGCC GGG GGCGACGTCG           TTCATCTCGTCGTCG  68 452
    nfa55910 5928161 .. 5928203 + -10.5  -2.64616   GCGCGCCTGGCTCAG CCGCGCGCCCG-GGCCACGAC GGC GGCGTGGTCGTGGGCG-GCGA TGATCTCGATCGCGG  55 61
    nfa55930 5933991 .. 5934003 + -10.5  -3.57144   CGTCACCCGGGCGGA                CCGGC TGC GCCGG                TTTCGCGGTGGCCCC  65 274
    nfa55970 5937026 .. 5937041 +  -2.4  -3.69323   GTCGAACACCTCCAG              CGCCTG TCGC CGGTCG               TTTCCCTCGTCGTCC  52 284
    nfa56000 5939002 .. 5939027 +  -3.9  -3.33492   GACGGCATCGATACC         CGCC-CGCCG AGCGAAA CAGCGAGGCG         TTCTCCCGTGAGTGC  47 442
    nfa56010 NONE
    nfa56020 NONE
    nfa56030 5942927 .. 5942944 +  -5.6  -2.73875   ACCCCGTTTCGTTGC             CGAATG TGCGTC CATTCG              TGATCTTCGCCCCGG  43 367
    nfa56080 5950693 .. 5950737 + -10.5  -3.01712   GGTCGAGCTGGCGGC GTGAGCGGTGCGCCGGGTC ACCCGTG GGCCCGGCGCACCTCGACC TGTTCGAGCAGGGCC  59 22
    nfa56100 5952067 .. 5952092 +  -2.6  -3.16742   CTGAACGAGAATCCC        CGG-CGATGTCC CGGG GGAT-TCGGCCG         TTGCTCAGAATTCGC  43 37
    nfa56110 NONE
    nfa56120 5952960 .. 5952982 +  -4.6  -3.92373   CGGAAATCGGTGGTG           AGGCGGGACC AGA GGGCCCGGCG           TTTCTCGATGGGGTA  61 211
    nfa56140 5954540 .. 5954578 + -15.3  -2.78384   TCTTGGTCCGCACCG  TGACCGAGACCCGGACGG TGAT CCGTCCGGC-CTCGGCCA   TCTCCTCGGCGACCG  67 202
    nfa56160 NONE
    nfa56170 5957073 .. 5957091 +  -6.6  -3.40371   GCGAACGCACGTAGG             TCAGCGCG ATC TGCGCCGA             TTCCTTCATGACATC  55 514
    nfa56190 5960633 .. 5960650 +  -4.1  -2.93853   CTGGTGAGGCGATAA             ACAAGCA CGCG TGCTTGC              ATTTGCTTCCGCGCA  42 34
    nfa56200 5961606 .. 5961630 +  -7.1  -2.74563   CCGGGGGTCTCGATG          GCAGTCGAG AATGGCG CTCGCCTGC          TCATTGCGGTATACC  49 115
    nfa56210 5962642 .. 5962673 +  -3.6   -2.6381   GACGGACGCCCCGCG      CGGCCGGGTCCGGTG CCG CACTA-ACGTGGCCG      TCGTGTACGACTTCT  40 53
    nfa56220 5963871 .. 5963886 +    -6  -3.05463   CGGCAAGCGACCGCA              CGGTCG CGAA CGCCCG               TTCGCTACCACGGAT  48 42
    nfa56230 NONE
        rnhA 5965033 .. 5965073 +   -22  -3.14878   TAGGTCCGCCCGAAA GACCTCCGGCGGTGGAGAC TTCG GTC-CCACCGCCGGAGGTG  TATTCGGTTGCGGCG 100 60
    nfa56340 5975878 .. 5975909 + -12.2  -4.77775   GACGGGCGCGGAAGA      CGAGGAGCGGGCAG CGAA CGGCCCGCTCCTTA       TTTCTTTTGTCGAGT 100 43
    nfa56370 5978956 .. 5978994 +  -2.2  -3.16564   ACCCGGTCGGTAACG  CCACGCTGCGATCCCGG ATCGAA CCGGGCGCGCC-CATGG   TTCGTGGCATCGGCA  43 109
    nfa56380 5980255 .. 5980271 +  -3.7  -3.64703   GGCGCGGAATCAGCT              TCACC ATGATCG GGTGA              TTTAGCTCACAGCAG  51 9
    nfa56390 5981469 .. 5981511 + -24.2  -3.05596   CGCCCGACCCGAACG AACGAGACGCCGATCGCGCA GCG TGCGCGGTCGGCGTCTCGCG TTCGATCACCAGATC 100 42
    nfa56430 5985579 .. 5985591 +  -4.7  -3.62046   GTCGATCTTGGCCTG                GTCGG TGC CCGCC                TTGTTCAGGCAGTCG  56 123
    nfa56460 NONE
    nfa56470 5989512 .. 5989528 +  -2.3  -3.62096   GACGATCTCCCATTC              TGTTAGT AGA ACTAATG              TTTGAAGTACTAACA  50 469
    nfa56490 5990450 .. 5990472 + -10.4  -2.56596   GTTCCGGCCGGATCA           CCGGCCCGCG CAG CACGGTCCGG           TAAGTTGATCACCCG  55 387
    nfa56510 5992205 .. 5992236 + -12.2  -2.62184   TCACGCTGATCGGTC      CGCCCGGCGGAACCG CAA CCGT-CCGCCGGGCC      TGATCTGGGCGACCA  62 32
    nfa56550 5995648 .. 5995696 +  -9.3  -3.63991   CTGGAGCCGCGCGAT GCGCTCCTCCAGCTCGTCGTAGG TGG CCTGCAGCGCACTGGCGCGGCGC TTGTTGCGGGTGGTG  66 236
    nfa56570 NONE
    nfa56580 NONE
    nfa56590 6005209 .. 6005220 +  -4.4   -4.4648   TCAGGTGAGCGCCGT                CCAA GGGG TTGG                 TTTTGTCGTCGGAAT  70 211
    nfa56600 NONE
    nfa56610 6006914 .. 6006927 +  -3.8  -3.75024   CCGGCCCGGGAACAA               CAGC GTTTAG GCTG                TTGTTGATCGTCACG  55 57
    nfa56620 6007935 .. 6007956 +    -3  -2.83403   ACAACGCCGGTGAGC           CGGTT-GCG GTGAA CGCCAACTG           ATTTCGTCGCCGAAC  40 3
    nfa56630 6008383 .. 6008393 +  -2.4  -2.72379   ACGCGCCGTAGGATG                 CCTG CAC CCGG                 TAATTGCCGAATTCC  39 56
    nfa56640 6009718 .. 6009746 + -17.5   -3.9712   TGAACCACCGAAAGA        GCCCCCGTCGA CCGTGAT TCGACGGGGGC        TTTCTCGTGCGCTGG 100 38
        rpmH 6020458 .. 6020471 -  -2.3  -3.08798   ACGGCTCAGGCAACA               CCCGA GCGT CCGAG                GGCGAGGATCAGGCA  41 34
        rnpA NONE
    nfa56710 6019623 .. 6019637 -  -4.2  -2.62175   GGCCAATAGATGAAG               TCGAGC ACG GCTCTA               TGTACTCCCGTCGTT  40 23
    nfa56700 NONE
    nfa56690 6017929 .. 6017954 - -14.7  -3.39327   TCGTGACATGGAGAA         GGCCCCCGGTC CGAA GACCAGAGGCC          TATCCAATCACCCGG  79 69
        gidB 6016612 .. 6016631 -  -4.2   -2.8294   GACTGTCGAGAATCA            TCGGGTCCG ACT CCG-CCCGA            GGTCCAGCCGAGCGG  42 453
        parA 6011826 .. 6011844 - -12.4  -3.28712   CTCGTTCCGCCACAA             CCGGGTCA CCG CGACCCGG             GTCACTCCGTACCGC  70 27
        parB 6010645 .. 6010672 -  -3.2  -3.06183   CGGACCGCGATCGAA        CGCGCCGTCACA GTGA CGTTTCGGCGCC         GGGTCCCTGGTTATC  43 62
    nfa56650 6009718 .. 6009746 - -17.5  -3.43853   TGAACCACCGAAAGA        GCCCCCGTCGA CCGTGAT TCGACGGGGGC        TTTCTCGTGCGCTGG  90 42
    nfa56560 5994932 .. 5994965 -  -5.9   -3.1978   ATTTCCAGACCAAGA     CGGTGCT-GTCCCGGC TGC GCTGGGACGACCACCC     GCTCGAGACGGTGAC  51 501
    nfa56540 NONE
    nfa56530 NONE
    nfa56520 5991899 .. 5991910 -  -3.6  -2.57132   CCCGCGGCGGAGAAC                CAGG CCAC CCCG                 TTGTTCCTCGGTATC  40 305
    nfa56500 5989609 .. 5989625 -  -7.9  -3.63073   GACACCGGCGAAGAA              CTGCGGT TCG ACCGCGG              CGCGGACACCCCCGA  63 493
    nfa56480 5988834 .. 5988856 -  -3.4  -3.24747   CGGGCAGACCATCAA          GC-TCACCG GGGACG CGGCGATGC           AGATCGATATCGACG  47 234
    nfa56450 5986068 .. 5986094 - -13.6  -2.50994   GTTAATCGGACGAAC         CGGCCACGCCCG GGA CGAGCGCGGCCC         TCAGCGTGCCGAGCT  65 40
    nfa56440 5985458 .. 5985473 -  -7.5  -2.79302   ACCACCGCCACCACA              CCGCG GCAGCG CGCGG               CGTACTGAGCGCGGA  49 41
    nfa56420 NONE
    nfa56410 NONE
    nfa56400 5981471 .. 5981509 -   -29  -3.35813   CCCGACCCGAACGAA   CGAGACGCCGATCGCGCA GCG TGCGCGGTCGGCGTCTCG   CGTTCGATCACCAGA 100 33
    nfa56360 5977483 .. 5977495 -  -4.7  -3.31144   GCCGCACCGGGACAA                CGACG GGT CGACG                CGCGCGCTACAGCTC  49 32
    nfa56350 5975881 .. 5975906 - -16.1  -2.73875   GGGCGCGGAAGACGA         GGAGCGGGCAG CGAA CGGCCCGCTCC          TTATTTCTTTTGTCG  74 43
      yrbE6A 5973831 .. 5973844 -  -2.3  -2.87344   CAGCGGCGGCACATA               CGTTG ACGA CACCG                GCTCAGACCACCTGT  40 28
      yrbE6B NONE
       mce6A NONE
       mce6B NONE
       mce6C NONE
       mce6D NONE
       mce6E NONE
       mce6F NONE
    nfa56250 5965033 .. 5965073 -   -22  -3.53224   TAGGTCCGCCCGAAA GACCTCCGGCGGTGGAGAC TTCG GTC-CCACCGCCGGAGGTG  TATTCGGTTGCGGCG 100 48
    nfa56180 5956595 .. 5956622 - -22.8  -3.62096   GGTGAGTAGGCGAAA        GGCCGGGCACGA GGGT TCGTGCCCGGCC         TTCGCGTGCGCCGTC 100 39
    nfa56150 5953833 .. 5953890 -  -8.3  -2.66316   CGGTCGAGCATACGA GCCGAGCCGGGCG-GCCGGGGGCGATG CCGGGC CATCGGCCCCGTCACGGGCGGTTCG-C GCTCCGCGGCAGTTA  51 511
    nfa56130 5952779 .. 5952808 - -17.9  -2.71011   ACCGGGGCTGAACGA       GAATCCCCCCGTG ATGT CCCGGGGGGATTC        GACCGTCGATGCTCA  78 38
    nfa56090 5950572 .. 5950584 -  -3.3  -3.21276   GCGCCGCCGACAAGA                TCGTG GTG CTCGA                GCACGGCCGGATCGT  47 151
    nfa56070 5945743 .. 5945754 -  -5.8  -3.31144   CGGTGAGGTCGATAA                CCGA GCGA TCGG                 CAAACAGCTGGCATT  52 128
    nfa56060 5944194 .. 5944217 -  -4.4  -4.12188   CGAGCACCGTGAAAA          CCGTTCCCCG CGTG CGGGGATGAG           CCCGAGGAGTCATGG  63 496
    nfa56050 NONE
    nfa56040 5942489 .. 5942510 -  -4.4  -3.41745   CCCGGAGAACATCAA           GATCACCG ACAACG CGCTGATC            CCGCTCAAGGAGCGG  51 196
    nfa55990 NONE
    nfa55980 5936817 .. 5936834 -  -2.6  -3.96932   AGACATACCGAGAAA             GCGGCA TGGATT CACCGC              GCCCGCGGATCTGTC  58 70
    nfa55960 5934960 .. 5934972 -  -3.3  -2.85999   GCAGCCGAGATCACA                CTGGC CCC GACAG                CCGTTAAGGCGGTGA  42 252
    nfa55950 NONE
    nfa55940 NONE
    nfa55920 5927902 .. 5927926 -  -4.9  -3.54459   GCAAGGTCGTCGAAA          TCGAGAAGGCC GGC GGCACTTTCGA          GGACGTGCGCGAGCT  52 256
    nfa55900 5924962 .. 5924982 -  -6.9  -3.38272   GAGGATTACTGACAA            CGTTTGC TCAGGAG GCAAACG            ATGATGAGCGACAAC  52 282
    nfa55840 5921925 .. 5921954 -  -3.3  -3.59979   GCGCGCGATCCGAAA       CGCTTCGCCACCA TCGT CGGCGGCTGCGCG        GCGATCACGCTCGGC  54 404
    nfa55820 NONE
    nfa55810 5917788 .. 5917818 -  -7.5  -2.62184   TGCCGCTGCAGATGA       TGGTCGCGATCGA GGGCG TCAAGCGCGGCCA       CCGCTACCCGGAGGC  46 180
    nfa55710 NONE
    nfa55700 5904826 .. 5904853 - -18.4  -3.72576   TCCGGCCCGACGAAA        CGGCCCCCTTCC GAAC GGGAGGGGGCCG         TTTCGCTGATCACCG  95 47
    nfa55670 NONE
    nfa55660 NONE
    nfa55650 NONE
    nfa55640 5896604 .. 5896623 -  -2.8  -3.03159   CCAACTCGGGCAACA            GC-AGCAGC AGG GCTGGTAGC            CGTCAGGCGGCGGGC  41 28
    nfa55600 5893001 .. 5893013 -  -4.7  -4.03234   CCGCGCTCAGAGAAA                GCGGC CGA GCTGC                GGGATGGCCTCGCCG  63 4
    nfa55590 NONE
    nfa55550 NONE
    nfa55540 5884181 .. 5884198 -  -4.7  -3.53012   GTGGCGGCGCGCAAA             CGTGCCG GGGC CGGCTCA              GCGACCGGCGGGGAA  52 23
    nfa55530 NONE
    nfa55520 5882228 .. 5882273 - -12.6  -4.86133   GAGACAGACGAAAAA CAGACG-AAAGGCCGGTCGGA CACAC CCCGACCGGCCTTTTCGCCAC AATGCCCAACCACAC 100 160
    nfa55450 NONE
    nfa55440 5873465 .. 5873489 -  -5.5  -3.14132   CGTCGCGGTGATCAA          GTGCACGCCCC TGG GCGGCGTGCGG          CGGGCGCTGGCGGTG  48 379
    nfa55410 5870999 .. 5871027 - -10.9  -3.05384   CGGCCGCCGACTCAA        CTGAGCCGAGCCG GGA CGTCCCGGCTCAC        TTCTTCCCGCGAGCG  62 22
        katC 5868044 .. 5868073 - -26.5  -2.62983   GGTACCGGCAGACGA       CGGTGGGGCGGGC CCGC GCCCGCCCCACCG        GAGATCACACCATCA  95 38
    nfa55380 5866836 .. 5866852 -  -3.5  -3.53444   TCATCGCCTGCGAAA              GCGGCGG TGA CCTGCGC              TTCACCGAGGCACTC  50 388
    nfa55320 NONE
    nfa55310 5859601 .. 5859635 - -13.5  -3.53224   CAGGTCCTGCGGAAA     CACGGACGACTCGGC CCGCC GCCGGACCGTCCGCG     AACGTCGGGCGACGC  76 81
    nfa55300 5857327 .. 5857383 -  -8.1  -3.05844   CCCGCTACGCCAACA TGGGCGGACTGTTCGGCAGCAGCTGACCC GCC GGGTCAG--AC-GCCGATCCGCCCGCC-A CCGGCACGCCACACC  52 4
    nfa55260 5853307 .. 5853323 -  -3.5  -4.07568   CGCCGGGGTTCAAAA              CCGGTCC CGC GGCACGG              TACGGATGATAGGTG  60 90
    nfa55250 5852235 .. 5852266 -  -8.6  -3.31144   CGCCGACGCCGACAA      CGCCG-CCATCGAGG CCG CCGCGCTGGCCGACG      AGAAGATCGCGGCCC  56 199
    nfa55230 5848740 .. 5848760 -  -7.6  -3.41051   CCACCGCGAGCAGAA           TCCA-CCCG AACG CGGGATGGA            GCACCTCCGCGAGCA  55 239
    nfa55160 NONE
    nfa55150 5841889 .. 5841914 -  -3.1  -3.06302   AGCATGGTCATCGAA         TCGGTGAGTGC GGTC GCGCTCATCGC          AGGGCCTCCTTCGAG  41 19
    nfa55140 5841096 .. 5841127 - -24.6  -3.40403   CCCGGCGCACGAGAA      CATGCCCCACGGGT GCGT ACCCGTGGGGCATG       TCGTCGCGCGGCGGG 100 45
    nfa55100 5837927 .. 5837950 -    -3  -2.69471   GCACGCGCAGACAAG          TCGACCGGGA GATT TCCCACTCGT           GCGCGTCGCGATGTC  39 395
    nfa55080 NONE
    nfa55070 5834866 .. 5834882 -  -6.5  -3.35679   CGGCGTGAGCGAGAA              GGTGCTC ACC GAGAACC              TGCGCCAGCTCGAGG  53 281
    nfa55050 5833620 .. 5833653 -   -16  -3.53012   GCCTCGGCGCCGAAA     CCGCCTGAGCCGAA GCACTT TCCGGCTCGGGCGG      CCACGGTTCGGGTCT  84 61
    nfa55010 NONE
    nfa55000 NONE
    nfa54970 5826583 .. 5826623 -  -6.7  -3.45832   GAATTCGAGAAGGAA TTCGAGGCCGGGCGGCGC GGCTGA GCCCCGCCCGAGC-CGAG  CCCGGGCGGGCCGCC  55 428
    nfa54930 5822554 .. 5822567 -  -3.7  -2.89564   GGCCGATCGCATACA               GCAGG GTCA CCAGC                CGGAAGGCCTGAACC  42 83
    nfa54920 NONE
    nfa54910 NONE
    nfa54900 5819920 .. 5819944 -  -5.5  -3.35015   GGAACTACTCGACAA          CGACCGCAGGG TCC CGCTGCGCGCG          TTCGCCCGTCGCCTC  53 81
    nfa54880 5817968 .. 5817981 -  -8.1  -4.00782   GGACATGAGTAGAAA               CACCC GGGC GGGTG                CGGGACATCTACCCG  69 54
    nfa54870 5815411 .. 5815435 - -17.9  -3.14132   GCCGGCGGCGACGAA          GGCCGCCACCA CAG TGGTGACGGCC          GGTCGGTGAGCGTCA  78 38
    nfa54820 NONE
    nfa54810 NONE
    nfa54800 5805348 .. 5805368 -    -6  -3.34222   ACGACCAGTCGACAA            CGCGGCCC CGGCT GGACGGCG            TACAAGGACGAAGCG  52 170
        pckA 5803332 .. 5803389 - -21.3  -4.00042   GCGGTGATCAAACAA CCGCCGGAAACGGCGGAACCCCGGAGCA CGA TGCTCCGGGGTTCCGCCGCTGGTC-CGG ATGGGTCAGCCCAGA 100 31
    nfa54780 5802535 .. 5802553 -  -8.8  -3.78934   CGGCGGCTACAAGAA             CTCGGGTC TGG GACGCGAG             AACGGGCCCGAGGGT  66 181
    nfa54750 5798525 .. 5798540 -  -8.2  -3.17075   GCGCGGCGAACGGAA              CCGACG CCGG CGCCGG               ACGACGCCGCTGGGC  53 125
    nfa54730 5795133 .. 5795148 -    -6  -3.61398   CCGCGGTGCGAAGAA              CCCGGC CCCG GCCGGT               GGTGGCTTCGGTCCG  58 256
    nfa54710 5792661 .. 5792687 -  -7.8  -3.15579   CGAACGGGGCAGGAA         GCGCCAACGGCC GCC GGCCGCCTCCGC         GCGGGCCGCGGGTCG  53 42
    nfa54650 5784535 .. 5784572 -  -7.5  -3.18452   ATTACTCCAAGGTAA   GTTCGGCCGAGACGGATC CGT GCGCCGTC-CGGCCGTGC   CGACCCGTGACCTCA  53 38
    nfa54640 5783793 .. 5783820 -  -6.8  -3.63991   CAGCATTCCGAACAA        TTCCGCCCCCCG TTCC CGCCGGGCGGCA         TACCGCCCTGTCCGC  57 94
    nfa54630 5782683 .. 5782714 - -22.4  -3.60296   TATTGCCAGGCGAAA      CCGCCCCCGGG-ACA AGC TGTTCCCGGGGGCGG      TTCAGCAGTCGCAGC 100 27
      fadA11 5778851 .. 5778880 - -17.9  -4.72007   CGCGACGAAAAGAAA       GGCGGCACCAGGA TGGT TCCCGATGCCGCC        TGTGCGCATTCGCCG 100 46
    nfa54590 NONE
    nfa54580 5775923 .. 5775950 - -19.9  -3.09516   GCGGGCATGAGCGAA        GGCTCCCCCGG CGTCGC CCGGGGGAGCC         TCCGTCACCGCGTCA  87 38
    nfa54560 5772378 .. 5772395 -  -4.1  -3.86346   CGAGCTGGGCACAAA             CGA-CGGA TTC CCCGGTCG             ATGCGCGTTTCCGAG  58 228
    nfa54550 5771593 .. 5771613 - -13.3  -2.82623   CTCTTTCGACAATCA            TCGGCGGCA CCG TGCCACCGA            CCGGCATATGCTCGA  68 174
    nfa54540 5771220 .. 5771237 -  -7.7  -2.57647   AGGGAGGATACGAAG             CGACGCCG GTG CGG-GTCG             AGAGGTCGGGGGAAC  48 80
    nfa54530 5770676 .. 5770693 -  -8.4  -2.73364   TCGGCACCGGAAGGA             CCGTGG AGCCCG CCACGG              GTGTTGGTGGATGCG  50 244
    nfa54500 5766661 .. 5766690 -  -6.2  -3.02144   GCACCTGCCCGAACA       GCGGCGGCGCGC GGTCGT GCGGGCGGCGGC        CCGGCGGCTGGCGCC  47 257
    nfa54480 5765165 .. 5765189 - -12.7  -2.62616   GCATCGCGCACACCA          GCGGCGTCGCC CTC GGCGTCGGCGC          GTCCGCCTTCACGGG  60 406
    nfa54450 NONE
      echA22 NONE
    nfa54430 5759513 .. 5759544 -    -5  -3.53012   GCGCGCGTGCTGAAA      CCGGTGATGCCG CACCTGCT CGGCACCGCCGC       CGGGCGCACCGCCTT  52 317
    nfa54410 NONE
    nfa54400 5758410 .. 5758425 - -10.4  -3.61398   GCTGCCGGTGAAGAA              GGCGGT GCGG ACCGCC               GAAGGGCTCGCCGAC  69 90
    nfa54370 NONE
      fadE48 5755477 .. 5755514 -  -7.2  -3.09516   TCTCTGACCAGGCAA  CGCTCGT-TGACCAG-GAG GCG CTCGCTGATCAGACG-GCG  CTCGTTGACCAGGAG  52 70
    nfa54340 5753397 .. 5753429 -  -5.6  -3.28712   TGGTTCGGGTGACAA     CTCGTCGTCGGTCATG CAA CACG-C-GACGGCGAG     GAGAAGGGAGGGTTT  49 93
    nfa54330 NONE
    nfa54320 5751340 .. 5751354 -    -7  -2.62184   GTCGCCGGGATAGTA               GGCGCG CAC CGTGCC               GTCGGGCTGGTTGAC  48 397
         dcd 5747508 .. 5747526 - -11.6  -3.66874   GCAAGGGCAGGGAAA             GGCGGGCG TGG CGCCCTCC             CCCGCGCCCGGCGTG  71 483
    nfa54280 NONE
    nfa54270 5744463 .. 5744478 -  -4.6  -2.62184   GGGCGGCGGAGAGCA              GGGGGA TGTC TCCGCC               GCCCGCGGGGTCGGC  42 236
    nfa54260 5742548 .. 5742560 -  -3.3   -3.1886   AGCCAAGCGCACCAA                GCTGG ATG CGAGC                ATGCCGGACTGGCTG  47 452
    nfa54230 5739345 .. 5739395 -  -4.5  -2.73676   CCGAAATCAAACTGA TGCCACACGCCAGCAGTTAGGCGC GCAC GCGCCCG-CCGCCGGGGCGCACCA CGCGGCCGCTCAGCA  43 35
      fadE47 NONE
      fadE46 5736639 .. 5736670 - -23.1  -2.62396   CAGCGGTCCACACGA      CGGCCCCGGATCG TCCTTC CGATCCGGGGCCG       TTGCCTTCTCTCACA  86 247
    nfa54190 5732130 .. 5732166 - -24.6  -3.61764   TGAGGAATTCCGAAA   CGACGAACGGCCCGCTC CGAA GAGCGGGCCGTTCG-CG    GGAATCGGGGCGACT 100 39
    nfa54110 NONE
    nfa54100 NONE
        dnaK NONE
        grpE NONE
        dnaJ NONE
    nfa54060 5711207 .. 5711241 - -27.3  -2.62184   CCTCCGCGGAGACGA     CGAGGGCCGGATCGC CCGAT GCGATCCGGCCCTCG     ACCGTGCTCAGCGCT  95 33
    nfa54050 NONE
        clpB 5704654 .. 5704688 -  -4.1  -2.62263   ATGCCTCCCAGACTA    GGGGCGCGGGATGCGA TTCG CCGCA-CCTTCGGCCC     GGCTGTGTCCACCGT  40 94
    nfa54010 NONE
    nfa54000 NONE
    nfa53990 NONE
        pyrE 5701311 .. 5701326 -  -3.2  -3.00525   GTCCTTCAAACCACA              CCGACA CACT TGCCGA               CGTCCAGGCTAACCC  43 34
       fabH3 NONE
    nfa53960 5699476 .. 5699490 -    -7  -3.11634   GTCGAGACTATCCAA               CCCGCC CGA GGGGGG               ACAACGGTGGGTTCA  53 38
    nfa53950 NONE
    nfa53940 5698482 .. 5698495 -  -2.3  -2.71712   GCCCTCGCGTGAAAG               GGTCG TTCA CGACG                TAGACCCTAAATCCA  39 18
    nfa53930 5698126 .. 5698154 -  -4.4  -2.54298   GACAGCCCACAACAG        TGGCGCACCCTC CGTGC GCAGGCCCGCCA        ACCCACCTGCTCCCG  40 64
    nfa53920 5697445 .. 5697477 -  -2.7  -3.93695   CGCATCATCGAGAAA     CAGTTCACCGGCCC TCGCCT GGGCTC-TGAACTG      CTGCCATTGCGATAT  56 76
    nfa53910 NONE
    nfa53900 NONE
    nfa53890 NONE
    nfa53880 NONE
    nfa53870 5693712 .. 5693727 -    -6  -2.78384   CCCGCTCGGACCACA              GCGCGG GCGT CGGCGC               AGCATCCTGCCCGGT  46 140
    nfa53860 5692230 .. 5692270 -  -3.9  -3.86897   CTGATGCTGGACAAA CACGGGTTCTGGGCGGTGC TGCTG GC-CCGCTG-GATCCCGTG GGTGCGCACCCTGTG  59 358
         fba 5689884 .. 5689935 -  -4.5  -3.73914   ACCACCGACGAACAA CCGGACGGGCCCGAGCACACG CACATCCAGACT CATGAGCTCGGGCCC-T-CGA ACGTTGTGGGTCAGG  58 36
    nfa53810 NONE
    nfa53800 5686866 .. 5686878 -  -6.2  -2.71364   CGACCTGGTCAACTA                CGCG GGCGT CGCG                GGCGACCCCAACCCG  45 356
    nfa53770 NONE
    nfa53760 NONE
        purA 5677928 .. 5677985 -    -9  -3.18912   CGAGCCATGTACCAA CTGTAGTTCGGCACCGCCCCGCGCGCGCG GAA CTCG-GCGCAGGCCGG-GCCGAGCC-CGG CGTGGCTCAGCCGAG  56 32
    nfa53720 5675272 .. 5675314 - -11.1  -2.73875   CCCTCCCGAAGAGCA CCGCTGGGGTCCGCCCAGCC TAGT GGC-GGGCGCGGCCGAGCGG AATCAGCGGCCCGCG  59 28
    nfa53710 NONE
    nfa53700 5673978 .. 5674004 -  -9.2  -3.04144   CGGCGAGCGTCAAGA         CCGCCGCCGCGG CCA CCGCCGCCGCGC         TACCGCTGGCCCATC  55 135
    nfa53660 5670449 .. 5670459 -  -4.6  -3.25341   AGTTCAAGACCAAGA                 CCCG CGA CGAG                 TGGGCGGCGATCTTC  49 306
    nfa53640 5668714 .. 5668747 -  -7.9  -3.40403   CGTGCTGGAGGACAA     CGCGCGGGCGTTCTA CCGG TTGCCCGCCCGCGAG      CGTCCCGAGTTCACC  58 182
    nfa53610 NONE
    nfa53600 NONE
        metZ 5663682 .. 5663728 - -12.8  -2.72991   GCACACCGGCAACCA CGTCGCGATGTTCGCCCTGGCG GTA CGGCAGCGCGACCGCCGCGAGG CCTTCGGCCAGCTCG  61 183
    nfa53540 5660150 .. 5660163 -  -9.5  -4.63486   ATGGGTCGAAGAAAA               GCCCC CGAA GGGGC                ATGGTCGGAACGGGT  86 40
    nfa53530 NONE
    nfa53520 5658335 .. 5658370 - -30.6  -3.72576   GCGTCGTGGACGAAA    CCGACAACCCCGCCCG GTGC CGGGCGGGGTTGTCGG     GGGTCAGCGGTCAGG 100 36
    nfa53510 NONE
        nagD 5655849 .. 5655875 -   -10  -3.28712   TCTGCTCGTGGACAA         GGGCCTGGCCGA ATA CCGGCCCAACCC         CGCACACCGGCGCGC  59 293
         pta NONE
        ackA 5651458 .. 5651504 -  -6.3  -3.05384   GCCCCGTTCACCGAA CGGGAC-CTGCGCGAGGGCACCG AGG CGG-GCCTGCGCGCCCTGGCCCG CGCCGCCCCGGGGCG  48 121
    nfa53410 5645247 .. 5645262 -    -6  -3.35679   CCGTTCGACCCACAA              CCGGGC CCAA GCCGGG               CTCGCCGCCATCGAC  53 427
    nfa53390 NONE
        thiS NONE
        thiG NONE
    nfa53360 5641596 .. 5641609 -  -5.9  -3.01712   GTTCCGCGGCCAACA               CGCCC ATCA GAGCG                CACCTCCCATCGCTG  48 18
    nfa53350 5640643 .. 5640696 - -15.2  -3.36327   GTATCCCACCGACAA TGCCGACGGCCCGGCGTG-GAAGGC GAATT GCCTTCACACACCGGGCCGGTGGGG GCACGACCGCCGGGC  79 131
    nfa53340 5639525 .. 5639541 - -12.3  -2.70932   CTTCGCGCGCAAGTA              CTTCGCC GAG GGCGAAG              CGCAGGGCGAAGCGA  58 205
    nfa53320 NONE
      fadE45 NONE
    nfa53300 NONE
    nfa53290 NONE
      fadE44 NONE
      echA21 NONE
    nfa53260 5628307 .. 5628328 - -10.8  -3.41051   TCATGCTGACGATAA           GCAGCGGG GCAGAT CCCGCCGC            CAGCAACCCGAGCTT  69 252
    nfa53250 NONE
    nfa53240 5626660 .. 5626672 -  -3.3  -2.64616   GGTCCACCCATATGA                CGCGA CCC CCACG                GCCAGTCTCCCATCC  40 77
    nfa53230 5626153 .. 5626203 - -22.6  -2.99057   CCCGAAATAGAACCA CCCACCCCGCTGCCCACCGGCA CCCCGAC CGCCGGTGGGCAGCGGTGTGCA TCCGAAATCCGATCG  95 98
    nfa53180 5619702 .. 5619717 -  -2.4  -3.40403   GCTGTTCGACGAGAA              GGGCCC GCTC GGACGC               AGCACCCAGACCCTG  47 65
    nfa53140 5615360 .. 5615408 -  -7.2  -3.01712   TGGCGGGGCCGAAGA CCGCCGCGGGGAACA-CGCACGC GGTG GCGCTCGGCGTGGCCCGCACCGG GCGCATCTTCACCGC  49 330
    nfa53000 NONE
    nfa52990 NONE
        sodC NONE
    nfa52970 5599070 .. 5599089 -  -7.8  -3.86202   GCCGACCATAGTAAA            CGGACGAT GAAC ACCGCCCG             TGTCACCGGCTGAAC  67 63
    nfa52960 5597625 .. 5597644 -  -4.2  -3.04144   CGCCTACCGCGAACA            GCGGCACCG CGA CGGT-CTGC            TGATGGTCAACGAAC  43 89
    nfa52830 5583886 .. 5583903 - -10.5  -2.62184   CGGCCCGGCAGAGGA             GCCGGGC ATCG GCCCGAC              GGTGTGGGGCTCCGA  54 503
         psd 5582316 .. 5582328 -  -4.8  -3.40403   CTCCCGTCACGACAA                CGTC GCGAG GACG                GTCTCGCCCCCGATG  52 4
        pssA NONE
    nfa52790 5580419 .. 5580438 -  -4.2  -2.72144   GCAGGCGCCGGAAAT            CTGACCGC CCCC GCGATGAG             CTACGTCACACCGAA  40 31
    nfa52780 5579261 .. 5579301 -  -3.1  -2.52543   AGGTGCGTCAACCTA CAGTTGACG-GACGGGTC AGCGCA GTCCCGCCGCGACCACCG  CGCTGCGGACCACCT  37 0
       clpX2 NONE
    nfa52760 5578174 .. 5578187 -  -3.1  -3.14132   CCCGGCTCTCAGGAA               CGG-TC GTC GATCCG               CAGCAACAGCGCGAC  43 5
       groEL NONE
    nfa52740 5575030 .. 5575044 -  -3.5  -4.09556   CACAGGCAAATCAAA              CACCGC CTGA GCGG-G               TCAGCGGCCGAAGGC  60 198
    nfa52710 NONE
    nfa52700 5571482 .. 5571509 -  -5.4  -3.40403   CTCCCCCTACCAGAA        CGTGCGGGCGGAC GCG GACTACCCGC-CG        ATCCTGCTCACCACC  51 252
    nfa52680 5568300 .. 5568318 -  -4.4  -3.30441   GATCAGCGGCTACAA             CGGTGCGG CGG CCGAACCC             GGTCCCGACCTGTTC  49 256
    nfa52650 5564601 .. 5564652 -  -7.9  -3.40597   CGCGCCAGTCAAACA CAC-CGGCACCGGAACGGCAGCGCG CCAG CGCGATTC-GATCCGGCACCGCGCG GTGGGGCAACCCGCC  58 100
    nfa52640 5563619 .. 5563629 -  -3.2  -2.60813   GACCGCGCGAAATAC                 CACA ACC TGCG                 CCGCGACCCCTGGGC  40 277
    nfa52600 5560693 .. 5560706 -  -5.9  -3.41222   CTGGAACGGGAAACA               CGCGC TCGG ACGCG                GCGGAGCGGTCGGCC  55 97
    nfa52520 5549350 .. 5549387 -  -4.7  -3.55444   CCCCGATGCGCTAAA   GTGCGCGCCTCACCG GATCAGGG CAGCAGGCCGCGCAC    GGTATCGATGGTGTC  54 5
    nfa52510 NONE
    nfa52500 NONE
    nfa52490 NONE
    nfa52480 5547159 .. 5547169 -  -2.4  -3.67597   GTGCGCATCGAAGAA                 CTCG ACC CGCG                 CTAGGGCCGCTCCGA  50 26
    nfa52440 NONE
    nfa52430 NONE
    nfa52420 NONE
    nfa52410 5541271 .. 5541302 -  -7.2  -3.77219   ACGACCGAACCGAAA      TCCGCAGGTGATCG CGGC CGAGCACGCGCGAA       CACCCGCGCGGAGCA  64 50
    nfa52400 NONE
    nfa52390 NONE
    nfa52380 NONE
    nfa52370 NONE
    nfa52360 5534172 .. 5534210 -  -4.5  -3.33696   GGGGGCCGGAACGAA  GCTG-CTAGCTCCCGTAC CGCC GTCCGAGAGCCGGGCAAC   CAAAACAGGTACTGG  49 194
    nfa52350 5532952 .. 5532972 - -10.3  -3.46602   GCGCCGATACGACAA            GCAGCGGGG AAA CCCCGCAAC            CGGGCCGGTGCAGGC  65 306
    nfa52340 5530784 .. 5530794 -  -2.4  -2.71712   TGGTGTGGCTCAAAT                 CTGC TGG GCCG                 GAATGGATTCGTATT  39 9
    nfa52330 5529628 .. 5529650 -  -4.8  -3.35679   CGCGGTCATGTACAA           GGCGCG CACGCGGTTAT CGCGCC           GGATCTCACCCACCT  49 217
        aceA 5525201 .. 5525216 -  -4.6  -4.15565   GGGACTAGCGGAAAA              CCCGGT AGTC ACCGGC               CGTTTCGGCTCAGTG  66 35
       fadB5 5524137 .. 5524169 - -17.8   -3.5393   AGCACCGGTGCGAAA      CACCCCGCTACCGC GCCGT GCAGTAACGGGGTG      TGCGCAACCCCGGGG  93 53
        metE 5521680 .. 5521700 -    -6  -3.28712   CCTCTCCGTGGAGAA            GCGGCCCG CTCGC CGGAGCGC            CTGCGGAATCAGTCC  52 34
    nfa52250 5517907 .. 5517919 -  -4.7  -3.16564   CCTCTACCGGATCAA                CGCGC TGT GCCCG                TACTGCATGGTGGTC  46 218
    nfa52210 NONE
    nfa52200 NONE
    nfa52190 NONE
    nfa52180 5511733 .. 5511748 -    -6  -3.20382   GCCGACATCGACGAA              CGCGCC TACT GGCCCG               CCTACCAGGAGGCAT  51 233
    nfa52100 NONE
    nfa52090 NONE
    nfa52080 5502973 .. 5503004 - -20.9    -4.371   CCCATGATACGAAAA      CCGCCCCCGCGCA GCAGCG TGCGCGAGGGCGG       TCGGAAAACCCGGTC 100 58
    nfa52070 5502619 .. 5502661 -  -4.1  -2.99471   TTACTGCTAGATACA GTAACGC-CG-ATGCGCGGGA GAT TCCAGTGCCTGCGCGCGCTAC CAGCGCGGTCCGCGC  43 22
    nfa52060 5501520 .. 5501567 - -10.5  -3.01712   GTCTTCTCCTGAAGA CG-GCCTCAGCCGACGGCTG CAACCGCCT CAGCCGACGGCTTCGGCGCG CCTGCTGTGCACCGA  59 5
        deoC 5498834 .. 5498882 -  -7.2  -3.15544   TGTCACCTGGAGCAA CGACGGCATCGAGCAGACCCTG GCCGG CATGGTCAGCGGGGTGCGGTCG TCGGCGGCGTCGGAC  50 336
    nfa52010 5497757 .. 5497775 -  -4.4  -2.78384   GCCGCGCTGATCACA             CCCCGTCC AGC GCACGGCG             CACACGGGCGGCCGA  40 2
        murB 5494730 .. 5494774 - -27.9  -2.52464   CGTCTGTCGAATCTA CGCGCGGGGCGGGCCGCGCG GCCGCA CGCGCGGCGCGCCCCGC-CG GGTTCGGGTGGCGCG  95 45
    nfa51960 5493148 .. 5493166 -    -3  -3.77196   CCATGACCGAGGAAA             TCGTGGAC ATC GTCGACGT             CACAGTCACCGCCGA  55 345
    nfa51930 NONE
    nfa51920 NONE
    nfa51910 NONE
    nfa51900 5488542 .. 5488565 - -10.9  -2.73364   CGCGTAGTGTAACGA          CGCCGCGGC GACTCA GCCGCGGCC           GCCCAGCGCCGTCAG  59 14
    nfa51890 5487739 .. 5487775 - -33.1  -3.02263   ACACGGGCCTGAACA    CACGTGGGGCCCGGCGG AAT CCGCCGGGCCCCACGCG    CGAACGACGAGTTAC 100 37
    nfa51880 5485513 .. 5485549 - -27.4  -3.53012   GCGTGTCGGTCGAAA   CGCAGACGGCGCCGCCG GATT CGGCGGCGCCGTC-GCG    GTTACCAGCCGGGGT 100 27
    nfa51870 NONE
    nfa51860 5482977 .. 5483017 - -16.2  -3.05963   AGCGGCAGCTGAACA GGCGGCCTGCGCGGGCC GGTGCCGT GACCCGCGCAGG-CACC  AGGACACCTCCCGGC  74 448
    nfa51810 5479983 .. 5479995 -  -3.3  -2.82516   TCGCTCATGACGACA                CCGTT TCG ATCGG                GTCGGACAGCGCGGC  40 2
    nfa51800 NONE
    nfa51790 5477347 .. 5477360 -  -8.1  -3.34962   TCGTACAGCGTAGAA               CGACG GTTG CGTCG                ACCTCGTGGCGCCCG  55 47
    nfa51780 NONE
        proC NONE
    nfa51760 5474764 .. 5474799 - -28.4   -4.6856   GAAATATTTCAAAAA    GCGAGGCCCGCCACCG TGAT CGGTGACGGGCCTCGC     TTCGCGGTGATCGCG 100 320
    nfa51750 NONE
    nfa51740 5472381 .. 5472399 -  -4.4  -3.62046   CGAGGTGGCCAAGAA             CCGGGGCT GGG AGATCCGG             GATTTCCGCACCGGC  56 146
    nfa51720 NONE
    nfa51710 NONE
        hemA NONE
        hemC NONE
       hemDX 5465799 .. 5465846 -  -4.8  -3.29144   GTACGTCCGGCACAA CCGGCG--GCTCAAGGCGATGC GGTTGA GCATCGCCCTGCTCGACTCCGG CGTCTACCTGCCCAG  49 154
        hemB 5464410 .. 5464422 -  -2.6  -2.80443   GGATACCTCACGACA                GCCA GTGCG CGGC                CTCGGTCGCCCAGTA  39 5
    nfa51650 5463836 .. 5463854 - -10.3  -2.94595   AACTCTCACCATACA             TGTCCCG GTCGG CGGGACA             AACTCGGCGATGAGG  57 52
    nfa51640 NONE
    nfa51630 5462652 .. 5462670 -    -8  -3.28924   CAGGCCGGTGCAGAA             CCCCGCCG ACC CGGTGGAG             ACCAGGCAGGCCAGC  55 145
    nfa51620 5461773 .. 5461812 -  -4.8  -2.78935   ACAGGGTGTAGGAGA  GGTGACCCGCACCGCAGCG ACG CGCCG-GGTGGGCGTTTCC  GCCGATTCCGGTCGC  43 519
        hemL NONE
    nfa51590 5459277 .. 5459299 -  -3.2  -2.70932   GTGCGCCGGGAACGA           CGCGGGGCGT CTC ATGCGCCGTG           CACCGTGGGATCCGA  40 14
    nfa51580 NONE
    nfa51570 NONE
    nfa51560 NONE
    nfa51550 5455090 .. 5455112 -  -3.5  -3.85698   GCCGCGCTCGAGAAA          GAGATCTCGT AGTG AC-AGATCCC           GCCGTGCGGGGCCCG  58 98
    nfa51520 NONE
    nfa51510 NONE
    nfa51500 NONE
    nfa51490 5451924 .. 5451956 -  -4.2  -3.54109   CCAACCGAATCACAA     GCTGC-ATGC-GCCCA TGC TAAGCGGCACCGCAGC     GTGCGGGGCGGCGGC  51 53
    nfa51480 5451258 .. 5451273 -  -6.8  -3.60296   CACCGCGACCGGAAA              GACCAC GCTG GCGGTC               AAACTCGGCGACGCC  60 290
    nfa51450 5446315 .. 5446329 -    -7  -3.04144   GGGTCACCGGCAAGA               GCGCGG CGT CCGTGC               AGGGCATCTCGATGA  49 258
    nfa51400 5441268 .. 5441311 -  -8.2  -2.80816   CCGTCACTGATGACA CCGG-GTTGGCGC-GCCG GACGGAAAGG CGGCTGCGACAACACCGG GCGGGTGCCGGGAAG  52 104
    nfa51390 5440645 .. 5440659 -  -5.7  -4.15044   GGCGCGGTCAACAAA               GTCGT CGACC ACGAC               CGCCTCGAGGACGAG  69 296
    nfa51370 5439112 .. 5439147 -  -7.4  -3.15663   ATCGATGTCGATGAA    CGAGCGCACGCCACTA TACG CACCGGCGCACGCGCG     CACGCGAGGCCGACC  53 67
    nfa51360 5438558 .. 5438612 -   -15  -4.10188   CACAGCGAGAAACAA CCGAGTGGTCGCGGCCCGTCTCGCGT TCGAG ACACGAGG-GGGCCGCGACC-CGCCG CGCCGAAGGCGCGGC  95 44
    nfa51340 5436960 .. 5437000 - -27.6  -2.87344   CACCCTGGTCACACA  GACCGCGGCAGTCGGCCC GCCGA GGGCCGGCCGCCGCGGTC  TCCGGCGCGGTCAGT 100 36
        menD 5435075 .. 5435117 -  -8.2  -3.02144   CGACCTCGCCGAACA GGCCACCCCCGCCTACCCCG ACC CGGAGGATCCCGAGGTGACC GTCGAGGATCCGCAC  52 177
    nfa51310 5434127 .. 5434174 - -17.5  -2.80935   ACCCGATCGACGACA CCGCCGCGGTGGCCGCGGCCG AGGCGG CGGTCGCGGCCGTCACCGCGG GCGTGTTCGTCTCCT  78 51
    nfa51260 5426663 .. 5426710 -  -9.8  -3.31263   ACCCGACTGCCAGAA GGC-GTTCGAGGAACTCACCGCC AAG GGCGTCGAGTTCGTCCAGCCGCC CGCGGAGCGGCCCTA  61 139
    nfa51220 5423148 .. 5423169 -  -8.7  -3.46659   CATACCGACAACGAA           CCGGAAGTC ACCG GAGTTCCGG            GCGCCGACCCGGCTC  61 353
    nfa51210 5422135 .. 5422163 - -13.9  -3.75024   GGTGAGCAGCAAGAA        GCGCGACGACC TACAGGC GGTCATCGCGC        TGCTCAAGAGCGAGG  81 69
       rpmG2 5420663 .. 5420698 - -17.7  -2.89683   AGCCCACCGCAGATA   GCGCTCAGGGCCGGACG ATGT CGTCCGGCCCTG-GC-C    ATCACGCGGTGGATG  80 57
    nfa51180 5419378 .. 5419436 - -18.1  -3.31726   CTGCTGCACACAACA CGCGCGCTGCTTCGGCGTTGCCGGCTCC CGCA GGAACCAGCCCCACAGA-GCAGCGCGCA ACGGCTGGTGACCCC  87 100
        secE 5418769 .. 5418781 -  -6.9  -3.17075   TTCCTCCCAACCGAA                CGGCC GCT AGCCG                AACAGCCAGTTGACA  50 19
        nusG 5417820 .. 5417851 - -13.8  -2.70932   GCGCGGGCCGAATCA      TCCCGTCGCCGGTCC TGG GAACCG-CGACGGAA      GCAACTAGATCTTCG  67 30
        rplK NONE
        rplA 5416194 .. 5416238 -  -6.1  -3.29273   GCGAGGACCAGAAGA GCCTGGTGCGCGCGAGCCCGC TCA GCGTGCTCGAGATCCGCAAGC GGGAACTGCCCGCGT  51 312
        rplJ NONE
        rplL 5413395 .. 5413436 - -18.8  -4.09243   CACAGCCCCGGAAAA TGC-CGAACGGGCGGCCCC GAAAT GGGACCGCCCGTTCGCGTA ATTCGGTGGAATTAC 100 37
    nfa51100 NONE
      yrbE5A NONE
      yrbE5B NONE
       mce5A NONE
       mce5B NONE
       mce5C NONE
       mce5D NONE
       mce5E NONE
       mce5F NONE
    nfa51010 NONE
    nfa51000 5401388 .. 5401399 -  -5.8  -3.43049   CAACAACGGAAGTAA                CACC GGAA GGTG                 GAACTCACGTGTGCG  55 325
        rpoB 5397728 .. 5397760 -  -2.6  -3.53091   AGGTTCGGGCGGAAA     CCCGGCCGAGCACTCG TAT CGAGCGCG-GGA-GGG     CGGATGCGCGGTTCT  47 59
        rpoC 5393654 .. 5393690 - -33.9  -2.73875   GCTCCGCGAACAGCA    GAACGGCCCCCGCTCCG GAT CGGAGCGGGGGCCGTTC    GGTCGTTCGGACGCG 100 43
    nfa50970 NONE
    nfa50950 NONE
    nfa50940 5391551 .. 5391584 - -13.9  -2.83164   GCACCCACGAGGAGA     TCGTGGCGGCCCGCAC CCA GTGGGAGC-GCCACGA     CGTCGGCCGGTTCCC  65 189
    nfa50890 5387019 .. 5387048 - -18.5  -2.64616   CCGGCACCCACACGA       GCGGCGGACGCCC TCGT GGCCGCCCGCCGC        CCGTCGATCCGCTCA  79 38
    nfa50840 NONE
    nfa50830 5381107 .. 5381133 -  -2.2  -3.45023   GCACGAGCACCAGAA         GGCCGGGA TCCTGGAACTG TCCCGGCG         CACCAGGGTGGCCAG  49 465
    nfa50810 NONE
    nfa50800 NONE
    nfa50790 5378520 .. 5378532 -  -4.7  -3.59262   GCGCAGATGGTCAAA                GCGGG GGT CCGGC                GGGCGGGGAATCACC  54 36
        rpsL NONE
        rpsG NONE
        fusA 5375111 .. 5375131 -  -2.5  -2.87132   TTCGGGTCGTACAGA           GCGCCCGG GAGTTT CCGAG-GC            AAGTGTGCCACCTGC  40 52
         tuf 5373770 .. 5373809 - -16.5  -3.53224   GACGGCCCCCGGAAA CGCCGAACGGCGCCGCCCC TTGC GGAGCGGCGCCGT--GGCA  GATCGTGATTTCAGG  84 44
    nfa50740 NONE
    nfa50710 5370237 .. 5370286 -  -7.5  -2.80113   GACCACCGTATTACA GGGCCCCGCGGCCACGAATTCGC CCGA GCGGGGTCGCCGGCGCGAGGCCA CCACGCGGGCACGCG  49 64
        murI NONE
    nfa50690 5368483 .. 5368499 -  -4.3  -3.35679   GGTCGCGATGGAGAA              CGCCGAG ATC CTCGACC              CGGAGGACATCGCCA  51 157
    nfa50660 NONE
    nfa50650 NONE
    nfa50640 5362065 .. 5362076 -  -4.4  -5.10461   GTGAGTCAATAAAAA                GGAA CCGG TTCC                 GCTAAAAACTTCTGG  86 146
    nfa50630 NONE
    nfa50620 NONE
    nfa50610 5318295 .. 5318336 - -29.5  -3.69621   ACCGAGAACCGGAAA CGCCGCCGCCGCGCCG-GTG GGA CACACGGCGCGGCGGCGGGG GCCTGCGGAGGTCGC 100 49
    nfa50600 5316566 .. 5316582 -  -7.9  -3.28712   CGTGGTGTTCGACAA              CGCCGCC TTC GGCAACG              TCAAGGCGGACCAGG  56 307
    nfa50560 NONE
    nfa50550 NONE
      yrbE4A NONE
      yrbE4B NONE
       mce4A NONE
       mce4B NONE
       mce4C NONE
       mce4D NONE
       mce4E NONE
       mce4F NONE
    nfa50460 5302481 .. 5302516 -  -6.6  -2.78816   TGAGCGTGGAGGACA    TCGCCAATGCCGCGGG GTTA CCGGCGTCCTCGGCGG     TCTACCGGTTCTACC  47 506
    nfa50430 5299274 .. 5299284 -  -2.4  -3.63515   CCGCACCGGCAAGAA                 GCTC GAG GTGC                 CGATCAAGAAGCTGT  52 172
    nfa50360 5290384 .. 5290438 -  -5.6  -2.79183   TCGACGGCTACGAGA TGCCCCCGCGAACGCGGAAA-TGAC TGGGGC GCCGCTTTCCGCGGTCGTGAAGGCG CTGCCATCGCCCTCC  43 96
    nfa50350 NONE
    nfa50340 5288290 .. 5288336 - -17.3  -2.78384   CGCTCCCCGACGACA CCCGGACGCCGACGCGCACGAC TGAG ATCGTG-GCGCCTGCGTCCCGG TTTCAGTTCTCGAAC  78 307
    nfa50330 5244671 .. 5244710 -   -28  -3.53761   GAACCGGCCGGGAAA  GACCGTGGGCCGCTGTCG AATC CGACAGCGGCCCACGACC   GTGCTACTCCGCGGT 100 29
    nfa50300 5242730 .. 5242757 -    -4  -2.61582   CACGCCATGGAGAAC        GCCGCC-GTACAC AAA GCGTTCCGGAGGC        CGTCAGTCCGGCCGC  40 28
    nfa50290 5242453 .. 5242480 -    -7  -3.05816   GGATTTCGGATTCAA        GGCCGGTC-GC GGGAAGG ACTGACCGGCC        ACCGCTGTCCCGTCG  52 47
    nfa50210 NONE
    nfa50200 5234914 .. 5234931 -  -3.3  -3.06796   GCCCAGCGCACGCAA             CCCGCTC ACTT GAGCAGC              CGCGACATGCGCCGG  43 13
    nfa50150 5229195 .. 5229208 -  -3.7  -3.53444   TGACGCTCGGCGAAA               GCCGG TGCA CCGGT                GTGGCGGCGCGCGCC  50 248
    nfa50120 NONE
      fadE42 5224614 .. 5224624 -  -8.2  -3.14132   TTCGCCGCCCAGGAA                 GCGG ATC CCGC                 CGCGATCGCACTCCT  53 357
    nfa50080 5223248 .. 5223266 -  -8.1  -2.84812   AGCGACACGACCACA             CCGTGCG CACCC CGCACGA             TCACCGGCAGCCCCG  50 26
    nfa50040 5221189 .. 5221222 -  -2.3  -2.89298   GAGGTGACAGAACTA     TCACTCGAGGCC-CCC GGC GGCTGACCTCGAGTTG     GTTGAGATCCTAGCG  40 35
    nfa50030 5220582 .. 5220599 -  -4.1  -4.09864   ACGGAGCCTCGAAAA             TCGGC TGAGCGGC GCCGA              CGTGCGAGAGTGGCT  65 316
    nfa50000 NONE
    nfa49990 5217377 .. 5217407 - -12.6  -3.28712   CCTGGTGCCGCACAA       GGTGATGCCCGG CAACCGC CCGAGCACCACC       ATCCTCGCCCCGCAA  68 266
    nfa49970 5214367 .. 5214400 - -21.1  -3.14931   CCGAGGGGGGACGAA     CGCCGCGCAGTGCCGG CAA CCGG-ACTGCGCGACG     TTCCGCGCGGGGGAC  93 85
        uvrD NONE
    nfa49940 5210284 .. 5210297 -  -5.2  -3.28712   GCGGCCCTGGGAGAA               CGCC CTCACC GGCG                CGAACACCCGCCACC  49 520
        sucC NONE
        sucD 5205124 .. 5205162 - -26.2  -3.01712   CCGCCCCGCCGAAGA   CGAAGGCCGCCTTCCG TATCGAT CGGAAGGCGGCCTTCG   GCACGTGCTGGTCGG 100 42
    nfa49890 NONE
    nfa49880 5202173 .. 5202219 -  -4.9  -2.62184   CCTGCGCGCACACGA TCCGTTCCCG-CCACGGGGTGC GGCG GCACTCAGCGGTCGGTCTCGGA TTCCACCACTTCGGC  42 8
        purN NONE
        purH 5199785 .. 5199819 - -25.1  -2.62396   CATCCCGGGAGACGA     CGAGAGGCGGGCCCG TACGC CGGACCCGCCTCTCG     TCGCGAGGGACTCAG  95 37
    nfa49840 5198432 .. 5198464 -  -2.6  -3.87815   GCGCAGCGGCAGAAA     TCGCTGTGGCGCAAG ATCT CCTACGCCAT-GCGG      TACTGAGGGTGGACA  56 105
    nfa49740 NONE
        rpmE NONE
        rpmF NONE
    nfa49710 5186985 .. 5187001 -  -2.1  -4.56597   TTTCGGCGCGAAAAA              CCCACCC GCA GCACGGG              TTTCGCTGGTCAGCT  71 207
    nfa49640 NONE
    nfa49630 NONE
    nfa49620 NONE
    nfa49610 NONE
    nfa49600 5176365 .. 5176393 - -11.7  -3.58343   CTCATCAGGTTCAAA        CAGTCGACCTCGA CCA TCGAGGTGGACGG        TGGTCCTCTCAGGCC  71 443
    nfa49590 NONE
    nfa49580 5174877 .. 5174905 - -26.1  -3.21099   GCTTCCCATGACGAA        CGGGCCCGTCACC GAG GGTGACGGGCCCG        TTCCATGTGTCCTAC 100 45
        galU NONE
       moeA2 NONE
        rimJ NONE
    nfa49500 5167717 .. 5167740 - -14.6  -3.89695   CTGCCAGAAACAGAA          CTCGCCACCC GAAG AGGTGGCGAG           TCGCTGAAGTTGGTT  91 245
    nfa49460 NONE
    nfa49450 5165407 .. 5165421 -  -2.8  -3.74872   ATCGAGCCTATGAAA               CTGC CGGTGTT GCAG               GCGCGGGACGAGCCG  55 331
    nfa49410 5161543 .. 5161557 -  -7.1  -3.23395   AGTCAGGAGTACCAA               GCCGA GGTCA TCGGC               ATCGTGTCGCAGTGG  53 41
    nfa49390 5157292 .. 5157325 - -13.9  -3.87075   AGCATCGGCCAGAAA     CAGGACTCGCCACCT GACG AGGTGGCGAGTCGTT      GAGAATCAGATGGTG  86 31
    nfa49380 NONE
    nfa49370 NONE
    nfa49360 NONE
    nfa49350 5154500 .. 5154519 -  -3.5  -2.78384   CGGTTTGCGATCAGA            GCC-CCCG TCATC CGGGAAGC            AACGACATCCTTTGC  40 13
    nfa49340 NONE
    nfa49330 NONE
    nfa49320 5153283 .. 5153306 -  -7.4  -3.01712   CGGCGCGGTCGAATA          CGGTGCAAGGC ACG GCCTTGC-CTG          GTCAGGTCGATCACG  52 36
    nfa49310 5152409 .. 5152462 - -31.1  -2.62263   ATGCGCGTCAGACGA CG-CCGGTCCGGCAGCGCGAAGGGCG TGT CCCCCCTCGCGCTCCCGGACCGGTCG ACGCGGTGCCTGCGG 100 47
    nfa49300 NONE
    nfa49290 NONE
    nfa49280 5147523 .. 5147567 - -22.2  -2.65112   AACCGACGGAGATGA CCG-AGCCCGGTGACCCCGCC CGTC GGCGGAGTCACCGGCCCGCGG CGGCCGGGTGTCAGC  86 36
    nfa49260 5145647 .. 5145675 - -11.1  -3.31144   GGCGGATGTGGAGAA       CGG-GCTGTCGA CCATGC TCGACAGCACCG        GCATGGATCCGGCCC  61 353
    nfa49230 5141703 .. 5141719 -  -3.5  -3.21912   GCGGGAACTGAGCAA              GGACCCC GGC GCGGGCC              TGATCAGCAGGCCGC  47 208
    nfa49210 5138809 .. 5138833 -  -6.9  -3.55801   ACGAATGTCCTGAAA          TGCGGCCCGCG CGG CGCGGCCCGGC          GATCGTCTCGTCCGC  57 140
    nfa49200 NONE
    nfa49190 5137700 .. 5137739 -  -9.4  -3.77196   GCACGACCCACTAAA  TCTG-CAGGTCAAGCCAAT TAA ATCGGCTGGACATGACAGA  ACCTGAAGACCAGTC  67 69
    nfa49180 NONE
    nfa49170 NONE
    nfa49160 5132706 .. 5132722 -  -3.5  -2.53876   GGGCACCGGAACCCA              GCCGGGC AAC GCGCGGT              GAACAGTCGGGAAAG  39 58
    nfa49150 5131074 .. 5131094 -  -7.5  -3.17146   GTCCTCGAGAATATA            CCGTCAGCA TCG CGGTGACGG            GTGCAGCACTCGGCT  50 479
    nfa49110 5125173 .. 5125183 -  -4.6  -3.53091   ACGGCGTGCTGGAAA                 CCCG GGG CAGG                 CAGGGCTCGTTCATC  52 202
    nfa49080 NONE
    nfa49070 5121932 .. 5121952 -  -3.9  -2.52464   TGGCGCTGGAAGCGA            TCTGGCTGA CCC TCGGCGAGA            CCAACCGGTACTTCT  39 328
    nfa49050 5119701 .. 5119714 -  -2.3  -4.14739   CTATCGAGGCGAAAA               GTGAC CTGA GACAC                ACTTACGTTTTCCGA  61 79
    nfa49040 5118377 .. 5118407 - -21.9  -3.06183   GGCACGGGCACGGAA       CGGGGCGCCACCC CCGAC GGATGGCGCCCCG       CTGCGGCCTCCGTGG  91 72
        ksgA 5117338 .. 5117385 - -26.3  -2.83164   CGACGGACGACCACA CCGGCGGCGGCCGCCGGGTTCG TTCGG CGGACCCGGCG-CCGCCGCCGC GACACCGATCGCTCG 100 84
        cmek 5115918 .. 5115935 -  -9.1  -2.87344   GATCCTTCCGACATA             CCGGTGCC GCG GGC-CCGG             CAGGGCCCCGAGCCA  53 82
    nfa49000 5113930 .. 5113973 - -15.2  -3.30159   GGAACCGGTCGACAA CCCGCACCGCTACCAGCTGAT CGA AGC-GCAGGCCGCGGTGCGGG AACTGTTGAAGCGCT  73 163
    nfa48970 5110618 .. 5110636 -  -8.8  -3.57615   CGAACAGGTCGGAAA             CCACGCGA GGA TCGAGTGG             ATCGGCCCGGCCGCG  63 224
    nfa48960 5110002 .. 5110028 -  -6.5  -3.05384   CCGCCGCGGACTGAA         CCGCGCCTG GTCGCCCGT CAGGCGCTG         TCGGGTTCGCGGTAG  48 16
        rplY NONE
         pth 5106737 .. 5106747 -  -8.2  -3.53444   TTACCGGTTCTGAAA                 GCCG CTG CGGC                 TCAGGACAACTCCCG  61 93
        gshA 5100596 .. 5100619 -  -2.2  -3.28712   CTCTCCCGGGGAGAA          GGGTCGCGAG CGGG CTCGCGGCGG           ATCGGTCGGCGGGAC  45 47
    nfa48860 NONE
    nfa48850 NONE
    nfa48840 5096987 .. 5097021 - -11.5  -2.52623   GTCGCCCTACAAGAC    CGCCCAGGGCGCGGT GGTCGGA ACCGC-CCC-GGGCG    TCGGCTGGTACGTGC  57 427
    nfa48770 5091355 .. 5091373 -  -4.5  -3.02829   CATACCGCCCGAACA             GCACCCA GAGGA TGGGTGA             ACCGTACCACCAGGT  46 110
    nfa48760 NONE
         mfd NONE
    nfa48740 5086014 .. 5086061 -  -2.5  -3.14132   GTTCCGGGTGAGCAA TGCCGTCGTCACCGTGTCGGTG GTGGG CACCGACGCGGCG-CTTCGCGA GGGCGGGGCACCGGA  43 137
    nfa48690 5082087 .. 5082111 -  -4.8   -3.4072   CAGCGGCTACGAGAA          CGCCGCCCGG GTGAA CCGGGCACTG          CTGGCCGAGCGGTTC  52 435
    nfa48670 NONE
    nfa48660 5079003 .. 5079040 - -11.9  -3.13403   CGCCCGCGACGAACA   CGCGCA-CGCCCGCCACG TCG CGTGGCTCGCGCTGCGCT   ACGCGGGTGTGGTGG  62 473
    nfa48600 5072196 .. 5072207 -  -7.2  -3.05384   CCGCGTCCGAGGTAA                CCGG CACT CCGG                 GCGGCCTGTCACACC  52 34
         eno 5070812 .. 5070824 -  -3.3  -3.02511   CTCACCCTTCGAACA                CGAGC CTT ACCCG                TCGAACACGAAGCGC  43 19
    nfa48580 NONE
    nfa48570 NONE
        gppA 5068628 .. 5068643 - -11.8  -3.54408   CTCGACCGAAACGAA              CGCCGG CGTT CCGGCG               GCGGATCAGGCGATG  71 31
    nfa48550 NONE
    nfa48540 5067371 .. 5067402 -  -5.6  -3.33696   TCGCTCCGCAAGGAA      CTGCCGGTCCCCGC CTGA GCGGTCAGCGGCCG       GAGGCGGTAGCGCGC  49 295
    nfa48510 NONE
    nfa48500 5062594 .. 5062613 -    -7  -4.15222   ATTCTTGCGAACAAA            CGTGCCCC CAGT GGGACTCG             AACCCACACTTGGCG  73 183
    nfa48470 5060643 .. 5060668 -    -6   -3.2794   GGCGACCGAGATCAA         GGCGGGAGCA TTCACC TGCGCCAGCC          TAGCGAGGGCGGATG  52 158
    nfa48460 5059329 .. 5059363 -  -6.4  -3.53012   GTGTGCCTGGGCAAA    CCGCTGCCGCC-GCCG TTCTC CGACTGGCCG-AGCGG    CTGCATCATCCTCGG  54 72
    nfa48410 5055044 .. 5055064 -  -8.1  -2.79023   CAACGCCACCAAGGA            CGGCGCGCG CGA CGCCTGCCG            CGCCTACTGACCGGG  49 42
    nfa48380 5052574 .. 5052584 -  -4.6   -3.2614   GAGTTCCCACAGGAA                 CCAC GAG GCGG                 ACATTTCGGACTCTA  49 38
    nfa48370 NONE
    nfa48360 5050491 .. 5050520 - -26.5  -3.21099   CCCGGTTACGACGAA       GGGCGGCCACCGG AACT CCGGTGGCCGCCC        TCTGTCGTCGCGCCC 100 84
    nfa48320 5046181 .. 5046192 -  -3.6  -2.84878   GTCCGGAATGGAAAG                GGCC GTCG AGCC                 TCAGTGGCCGACGCT  42 26
    nfa48310 5044962 .. 5044995 - -28.3  -2.52464   TCCGGCCGCAATCGA     CCACGTCCGCCGCGA AGTT TCGCGGCGGACGTGG      TTTCGATGGCGAGGT  95 44
    nfa48300 5044291 .. 5044318 -  -6.2  -3.28712   GCCGCTCGGTGAGAA        CCGGGC-ACCCTC CCC GCGAGTAGCCCGA        CCAGCCGGCCGACGG  52 101
        metB 5041357 .. 5041386 - -25.1  -3.05384   CCGGCCCGTACGCAA       GCGGCCGCACTCG GTCT CGAGTGCGGCCGC        TTCGTCATCTCCGTG 100 46
    nfa48240 5039089 .. 5039099 -  -2.4  -2.83747   GAAGCTCGAGAATCA                 CCGC TGC GCGT                 CCTCGATACCGGCGA  40 12
    nfa48230 5038764 .. 5038795 -   -10  -4.07568   GTGGCGGGTCGAAAA      GGCTTGCGGCGCAC CGTT GTGCGCCGTCAGCA       GGGGAATCAGCCGCG  75 32
    nfa48220 5037983 .. 5038019 - -10.8  -3.02471   GGGTCAGGACACAGA   GTGCCCGGCGACCGC-CG ATC CACGCGGCCGCCGTGC-C   GGTCCCCGGGCCGGC  62 63
    nfa48210 5035534 .. 5035544 -  -8.2  -2.71483   AGACGCGGTGAACGA                 GGCG GCG CGCC                 TGACCGCCGAGGCCA  50 373
    nfa48180 5032019 .. 5032055 -  -3.6  -3.54741   TACGACCGCCGCAAA   CTGCTCCGGTTCGTCAC CGAG GTGA-AATCCGGCGCCG    AGGAGGTGTGCGCAC  50 493
    nfa48160 5029745 .. 5029765 -    -9  -2.87132   GCTGCGCGGTACACA           CCACCCTCG AGGC CG-GGGTGG            GCTACACGACTCTCG  54 411
    nfa48140 NONE
        glyA 5027369 .. 5027411 - -16.3  -3.22298   TCGACCGACGACGAA CGGCCGGGTC-ACATCCCTC GGAC GAGGGGTGCGGACCGGGCCG TTCGCGTTGTCGAGC  80 98
    nfa48090 5023492 .. 5023511 -  -4.2  -3.30124   CTTCAGCTGGGAGAA            CGTCC-TGC GCG GCACGGCCG            TGGGCCTGGTCCGCG  47 94
    nfa48070 5021082 .. 5021092 -  -8.2  -2.67992   CAGAGCACCACATCA                 CCGG CCC CCGG                 CGTTGTCCTCACCGA  51 12
    nfa48060 5019665 .. 5019708 - -22.6  -2.78384   CCGCCGCGCACGAGA TCGA-GCGGTCATCACGGCAG AAC CTGCCGTGATGACCGCACCGT AAACGAACGGGCGGG  87 44
    nfa48040 5015481 .. 5015531 - -16.1  -2.70932   CTGCTGCTCGAACGA GTCGCGT-GGTCGGCGGCGCGCGCC CGT GACACG-GCCGCCACCCGACGCGCC TTGGACGCCGTGGAC  70 378
    nfa47990 5010287 .. 5010319 -  -3.3  -4.08216   GCACCTGCGGGAAAA     GCTCACGGCGGTGG GTCCGG CCGCCACCCTG-GC      CCGCGGTTACGCTGT  62 491
        lytB 5006952 .. 5006966 -  -5.6   -3.9461   GGCCCCGAAGAAGAA               GCCTGC CCG GAAGGC               GCCCGAGCCGGTGTC  63 414
        sbcD NONE
        sbcC 5001632 .. 5001644 -  -3.3  -3.01791   ACGTCCTGCGCAAGA                TCCCC GCC GGCGA                CCCGGTGACCTACAC  43 250
    nfa47850 4994645 .. 4994655 -  -2.4  -2.87564   CGACCTGGGCATACA                 GCGC GTG GGGC                 TGGGCGGCGTCGTGC  40 112
    nfa47830 4992981 .. 4993004 -  -4.6  -3.51934   TTGTCGCGACAAAGA          TCAG-AGTTCC CAT GGGACTACTGA          CGCCCGCCGACCGGA  52 45
    nfa47820 4992346 .. 4992369 - -11.2  -3.57213   CACACTAACAATCAA          GTTACTAACA TCAA TGTTAGTAAC           TTCTATGTTAGTACT  71 86
    nfa47810 4990418 .. 4990437 -  -4.2  -4.07568   CCGCCTGGCCGAAAA            CCG-CGGTG CCA CACCGGCTG            AAACCCTCGCGCGCT  62 484
    nfa47780 4988461 .. 4988484 -    -8  -3.35813   GGCTACCGCAACGAA          CCGGCCGATC ACGC GCTCGGGCGG           TCGAGGGGCGGATGG  58 517
    nfa47750 4985642 .. 4985658 -  -9.4  -3.02144   CCAGCTCCGTCAATA              CGGCGA AGCCG TCGCCG              TCCTGCGCGAGGTTC  55 513
    nfa47730 NONE
    nfa47720 NONE
    nfa47710 NONE
    nfa47700 4981320 .. 4981343 -  -6.6  -2.78816   TGATGCGCTACGACA          CCCTGCGC-CG TTA CGCGCGCGAGG          CCGGTTTCGCGGAGG  47 115
    nfa47670 4978794 .. 4978823 -  -3.4  -3.29511   GGGATTTCGGGAGAA       CGGCACGATCGG CGGAAC CCTGTCCTGCCG        ATGAGGGGAGAGCAG  47 151
    nfa47660 4977423 .. 4977441 -    -3  -2.61548   TCCGATGAGAACGCA             TTCGCAGG GCT CCTTCGAC             GAATTCCCCCGGACC  38 180
    nfa47650 4976370 .. 4976412 -  -7.6  -2.52896   CGACTGTCGAACTCA CGGCACGCACGACCCGCTC GATCCG GAGCAGG-CGCTCTCGCCG CTCGATCCTGTCCAT  46 320
    nfa47620 4973394 .. 4973406 -  -3.3  -3.61398   GTGCTGCCGTAAGAA                GACGC GCT GCGTG                AAATGCCCTGTGGTC  54 466
    nfa47590 4971267 .. 4971292 -  -3.1  -2.52464   TCGCCCCCGAATTCA         CGTCCCGCACT CTAC AACGCGGCCCG          GTCCCGTGCCTTCCG  37 11
    nfa47580 NONE
    nfa47570 NONE
    nfa47560 NONE
    nfa47550 4967882 .. 4967935 - -10.2  -3.14211   ACCCGGGCTGACGAA GCGGGTTCGCG-CGCCC-GCGACGAC CGAT GCCGTCGCCGAGCGGCACCATCACGC GCTCAGCGCCCCGCG  60 28
    nfa47520 NONE
    nfa47510 NONE
    nfa47500 4961348 .. 4961365 -  -7.7  -3.33492   GCATGGACCTGACAA             CCACGACG CGG CG-CGTGG             CACGGACACTCGCGC  55 43
    nfa47480 NONE
    nfa47460 4956952 .. 4956986 - -11.4  -3.53091   ACGCTGGCCGCGAAA     TACCCGGGTGCGATCG AGG CGATCGCGGCCGAATA     CGGCCTCACCGAGAC  68 370
    nfa47430 4954098 .. 4954137 - -12.7  -2.59748   CACGCCCACAACTGA  GTCCACGCCCGCCGGTG CTCAGC CACCGGCGGCCAGGGCC   TTCTTCTGAACCTTG  62 4
        dapE NONE
    nfa47400 NONE
    nfa47390 NONE
    nfa47380 4948660 .. 4948676 -  -2.1  -2.73875   GCGGGCTGAACATGA              CCACGAC TGT ACCGAGG              GCCCCGATCAGTTCT  39 33
       folP2 NONE
    nfa47360 4946725 .. 4946740 -  -4.6  -3.05816   TCAGGCGGTACCCAA              TTCCGC CCGA GCGGGA               CGCCCTACGCGGCCA  46 72
    nfa47280 4938663 .. 4938676 -  -2.3  -3.85698   GTCCCGGTGCAGAAA               GGTTC GCAC GGACC                GCTGGTCGGCACCAC  57 469
    nfa47250 4935321 .. 4935376 - -12.4  -3.54424   CTCGACGTCGCCAAA CCGG-CGGCGCGGCGCTGCGCCCGCG CGCACC CGCGGGCGGCG-GCCGTGCTGGCCGA CGCCTGGCGGGGGCT  68 468
    nfa47160 NONE
    nfa47150 NONE
    nfa47140 4925653 .. 4925674 -  -7.3  -3.01712   CGGCGCTGGCCAAGA           TCAGCGTTC AGCA GAACACCGA            CATGCGCAAGATCTC  49 209
    nfa47120 NONE
    nfa47110 NONE
    nfa47100 4921903 .. 4921931 -  -9.5  -3.59979   CCGGGTTAGGGGAAA        CTCGCCGGCGC CGCAGGC GCACCGGTGAG        CTGTCACAACGGCAC  67 29
    nfa47090 4920247 .. 4920284 - -24.9  -2.62184   CCGGCCCGGACAGCA   CCGAGGCGCCCCGCTCA CCAT CGAGCGGGGCGCCTCGT    TTCGTGCGTATTCAG  95 44
    nfa47080 4919217 .. 4919241 - -12.1  -3.29511   CCGATGCGCCGACAA          GGGGCCCGAAT GTG ATCCGGGCCTC          GCGCGCCGGCGGCGA  70 49
    nfa47070 NONE
    nfa47060 4916559 .. 4916569 -  -2.4  -4.25104   TCGGCCCGATCAAAA                 CCGG CAC CCGC                 ATCGACACCCCCGGC  67 359
    nfa47000 4908998 .. 4909019 -  -7.9  -3.57144   GGGCCTACCGCGAAA           TCGCCGCCG CGAT CGACGCCGA            ACACCCGGCCGAAGC  59 75
    nfa46960 4905210 .. 4905261 - -12.2  -3.26471   CGACGGGCAGAGCAA CCTGAGTCCACCCGCCACCGATGAG GCT CTCATCGGTGGCGCG-GTTCTCGTG CACGCTCCTGTTCTC  70 255
      echA19 4892758 .. 4892776 -  -5.3  -2.66316   CCCTGCACTATATGA            CGCG-GAT CACA ATCGCGCG             GTGTTGTTGTCGGAC  42 64
    nfa46880 4891379 .. 4891420 -  -9.4  -2.82635   ACGGCGACCACGACA GCTTCCTCGCCGCCGCGGGC CTGG ACGCGCGGCTGCG-GGAA-C GGCTGCGCGAACGGA  54 55
    nfa46860 4889754 .. 4889811 -  -8.4   -3.5774   ACCTAACTGGTCAAA CGTCCAGCATCGCC-G-GCGCGCACG ATCGGGTG CGCGCGGGCTCAGGCGAACCTGAACG GCGCTCAGATTTCGA  63 30
    nfa46850 4888288 .. 4888315 -    -4  -3.01712   TGGCGCGGGCCAAGA        TCGACGACGTGC TGGT GGGCACCGTCGA         CCGGTTCCGTGGCCG  43 255
    nfa46820 NONE
    nfa46810 4881717 .. 4881729 -  -4.7   -3.2614   GATCGGCTACAGCAA                CGCGG TGA CCTCG                GTGTCGGCGAGTTGA  49 4
      fadE40 NONE
      fadE39 4874644 .. 4874669 -  -9.6  -2.82516   CGCCCGAGGACGACA         CCGCGACCGG CTACAC CCGGCCGCCG          CGCACCACCACCGAG  54 276
    nfa46720 NONE
    nfa46710 4872565 .. 4872576 -  -5.8  -3.04144   GCGCGAGCGGCAACA                CCTC CACC GAGG                 ACATCCTGTTCGCCA  47 207
    nfa46680 4868848 .. 4868879 -  -6.4  -2.73408   ATCGAAACCATAGCA      GTCGTCGGGCG-CCG GCT CGGCCGCTCGACGGG      CGAGGTCGGGACAGG  46 59
    nfa46670 4867034 .. 4867055 -    -3  -3.02511   TGTACCCGGCGAAGA           CCGAT-CCC TGCTC GAGCATCGG           TCAGTTCAGCGGGGC  41 26
    nfa46660 4865148 .. 4865165 -  -9.9  -2.78816   GCACGGCCGAGGAGA             TCGAGCA GTTC TGCTCGA              CCACCTACGGCGTGG  52 266
    nfa46630 4861565 .. 4861578 -  -5.2  -2.71712   TTCGGTCGGTGAAAC               GCCC CATGGT GGGC                TCCTCGGAAGTCGTT  43 55
    nfa46620 NONE
    nfa46610 NONE
    nfa46600 NONE
    nfa46590 NONE
    nfa46580 4857270 .. 4857281 -  -4.4  -3.35644   CCGACAACGACAACA                TGGT CGAC ACCA                 CCGCGTTTCTCGTCT  51 324
    nfa46560 NONE
    nfa46550 NONE
    nfa46540 4850001 .. 4850032 -  -2.8  -2.78384   GCTGGGCGCATTACA      GGCCGCCGGAGC CCGCATCC ACGCCGACGGCG       CCGAACTCGGCCCGA  39 184
    nfa46480 NONE
    nfa46470 4838427 .. 4838446 -  -9.2  -3.21218   ACTGCTCACGATCAA            GTCCGACG ACGT CGTCGGCC             GCGTGAAGGTCTACG  59 309
    nfa46450 4834391 .. 4834409 -  -4.4  -3.06796   GCCGACGCTACCGAA             TCGGCGAA CGG TACGCCGG             GGCGGTCCTCGGTGC  43 44
    nfa46440 4833782 .. 4833797 -  -6.8  -2.62184   CCTCTTTCGAGAGTA              CGTCCG GTTA CGGACA               TCAACCGTTACCCCG  45 306
    nfa46420 4831751 .. 4831802 -  -8.7  -2.62396   CACCGGTGCAGAGCA CCGCGC-GCACGGCGCTGACCGATGT GGA AC-TCGA-CGGCGCCCTGCTGCGCCG CGGGCACACGGTGGT  49 337
        rfbD NONE
    nfa46370 NONE
    nfa46360 4825248 .. 4825288 -  -9.7  -3.53444   TCACCGCGGCCGAAA CCGCCACCGCCGTG-GGCG TTTCC CGCATCACCGCG-TGGCGG TATCTGGAGAAGCTC  62 118
    nfa46330 4821604 .. 4821645 - -29.7  -3.31144   CCGGTACCGCGAGAA CAG-CCGAAGGGCCCGTGGA TCG TCCACGGGCCCTTCGGTCTG GCTCGGTCAGGCCGA 100 32
    nfa46320 4820617 .. 4820627 -  -4.6  -3.05384   GTCCTGTTTACCTAA                 CCCC GGT AGGG                 TATTTGCCTATGCAG  46 71
    nfa46310 NONE
    nfa46300 NONE
    nfa46290 4815943 .. 4815955 -  -9.1  -3.06492   TCATCCACCTCAAGA                CCCAG TAT CTGGG                ACCGGAGGAGATCCT  56 254
    nfa46210 NONE
    nfa46200 NONE
    nfa46190 4806345 .. 4806385 -   -24  -2.68434   GCCGAGACGACAGCA CCCGGGCAGGGGCCGCCGG GGTA CCG-CGGCGCCCGCCCGGG  CAGCGGTCAGCGCAG  95 32
    nfa46180 NONE
    nfa46170 NONE
    nfa46160 4804613 .. 4804634 -  -2.9  -3.10597   CTGCGCAGTCAAAAC           GTCACGACC GTTC GATCTCGAC            CATGAAGAAATCCGA  41 5
    nfa46150 NONE
    nfa46140 NONE
    nfa46130 NONE
         tmk 4800345 .. 4800364 - -10.6  -3.38046   CCGCCACGCCAAACA            CCGCGGCG AACC CGCTGCGG             ATCCAACCCTAGCGG  63 34
    nfa46110 NONE
    nfa46100 NONE
    nfa46090 NONE
    nfa46080 4795125 .. 4795139 -    -7  -3.57144   GGCGCCACCTCCAAA               CTCCCG GTT CGGGTG               TGTGACCGCGACGGT  60 88
    nfa46070 4794159 .. 4794203 -    -7  -3.81414   ACTCTGAAGTAAGAA GCGCGGCCAG-GGTTTGCCCGG AAC CCGGACATGCGACCGGCC-CGC CGCCGGGTGGCGAAC  64 68
       fadA9 4792298 .. 4792318 - -10.4  -3.29144   TCATGTCGCCGAGAA           GCGG-GCGG AGTT CCGCGCCGC            GCTGCCGCCCGAGCG  61 518
        secA 4782657 .. 4782681 - -22.9  -3.10715   CCCAGCACGAGCGAA          GGCGCCCGGGA AAC TCCCGGGCGCC          TTCGACGATTACCGC  95 42
    nfa45970 NONE
    nfa45960 4779082 .. 4779123 -  -7.9  -3.01712   CCGGTGGCCGGAAGA CTCTTGCGGGAGGCACCGGT GAC ACCGGTGCCTCCCG-ACCCC TCGAAGTCGTTCCTA  52 38
    nfa45950 4777759 .. 4777778 -    -5  -3.47078   GACCTCACAGCACAA            TGCCCGACA TCG TGCCGG-CA            ATCTCGTGCTCGAGT  52 79
    nfa45930 4775876 .. 4775907 -  -7.8  -3.13899   AACCGCCGACGAATA      CGGCTCCCCCGGCA GCTA CACCGCGGGCGCCA       ACATCGCCGGCTTCA  53 231
    nfa45870 4768847 .. 4768862 -  -3.9  -3.28712   GCCGGGCGGTCACAA              CAGGC TGATCT GCCCG               GCCGGTTCCGCCGCG  47 4
    nfa45840 NONE
    nfa45830 4766438 .. 4766451 -  -2.3  -3.75629   CAGTCGCAAGGGAAA               CGCAG CCAA CCACG                GCAAGCGGCCCAACG  53 145
    nfa45820 NONE
    nfa45810 4764502 .. 4764530 - -16.8  -2.88544   CGGTAGCGCGATAGA       GCCCGGCAC-TCG CGTA CGAAGTGCCGGGC        TGTTGTATGTCAGGG  75 48
    nfa45780 4762235 .. 4762269 - -11.3  -3.05384   GGTGCGTGGACCGAA    CCGGGC-CGGCGGCGC GGCG ACGCCGCCGAGCTCGT     GCTCGACGGCGAGGT  62 224
    nfa45720 4754300 .. 4754323 -    -3  -2.73994   ATGTCGCCAAGAGTA          GCGGCGCGCGA AGG TC-CGCGCGGG          TCAGGACACCGATTC  39 26
    nfa45710 4753571 .. 4753603 -  -9.7  -3.05384   TGCGCTCTGAGCGAA      CCCGGCGCCGCTCAG ATG CCGAGCACCGCCATG      CGCTGGGCGTGGCTG  59 4
    nfa45700 4753195 .. 4753234 - -28.8  -3.74693   GCCCACCCCACGAAA  CGAGCCCTCGACGTTCCG GTTC CGGAACATCGAGGGCTCG   GTGGTTTTCGACAGT 100 40
    nfa45680 NONE
        moeB 4749668 .. 4749690 -  -8.3  -3.46511   CCACAGAAGTCACAA           CCGGTACGG TAACG CCGCTCCGG           TGCCCGATTCGGGCG  61 97
    nfa45660 4748459 .. 4748503 -  -4.2  -3.73068   CGCGGAATCCAAGAA GTACGCCGCCGAACACGGCC TCGACCC GGCCG-ACGCGGCGGCCT-C GGCCAAGCGGCAGGC  57 336
    nfa45630 4745026 .. 4745049 - -12.4  -2.62983   GTGACCTGGACAGCA          TGCGCGCTCG CGCA CGACCGCGCA           ACCGCTGTACGCGGT  62 77
        narK NONE
        nirB NONE
        nirD NONE
    nfa45590 NONE
    nfa45580 NONE
    nfa45570 NONE
    nfa45560 4736948 .. 4736963 -  -4.6  -2.78996   GATCGGGATCGAAAG              GCATGG GAAT CCTTGC               GCGGTGTGGTCAGGC  43 35
    nfa45550 4736585 .. 4736607 -  -2.6  -2.87132   CGCGCCCTCGACACA           TCTCCGCGAA ATT TTCTCGACGA           TCGTCTCGCGGCTAC  40 37
    nfa45540 4735845 .. 4735876 -    -5  -2.78384   TTTCTGCTGACGAGA      CCGGGCGACGC-CGA ACA TCGCACGCTGCCGGG      CCCCATCCCGCATCA  42 198
    nfa45480 NONE
    nfa45470 4724582 .. 4724604 -  -6.1  -3.15861   GACCATGCCGACGAA           CTCGACGCC GCGGT GGCGGCGGG           CTGGTCGGCCGTGGG  48 143
    nfa45390 NONE
    nfa45380 4710575 .. 4710598 -  -9.5  -3.10796   CGCGAGCATTGAAGA          TCGGCAGCC TGGTGC GGCTGCCGT           TGCAGTGGCCGCTGG  56 77
    nfa45360 4709014 .. 4709033 -  -4.2  -2.69468   CACGCCTAGAGACTA            CTTCCGTC CGGA GACGAACG             CCCCGGCGTGTGTCA  40 38
    nfa45350 4707923 .. 4707945 -    -4  -3.63515   CGGCAGCGTGAACAA           CGGTAACCAC GTG GTGCCGACCG           TGAAGTTCGCCGACG  54 182
    nfa45330 4705083 .. 4705116 -  -8.8  -5.19879   GCCGAAACAGAAAAA     TGGCCACGGTTTCGC GTCGT GCGAT-CCGTGGCCG     GGAGGTCGGGGCGTT  93 451
    nfa45320 4704220 .. 4704240 -  -4.6  -3.54029   GTTGATGAAGGAGAA           CGG-CTGGG TGAT CCCGGGCCG            CACCGTCACCGAGCA  52 460
    nfa45280 4699288 .. 4699301 -  -4.5  -2.79915   AGGCACTCCACCACA               CACTC GACT GAGCG                GATGCGGCCGGAGGC  43 203
    nfa45260 4695491 .. 4695506 -  -5.4  -2.54523   GCACAGGCTAATTCA              GGACAA CCGA TCGTCC               TGAGGGGATGGAACT  42 39
    nfa45250 4694197 .. 4694213 -  -7.9  -2.79183   GCCAGCGCCACGACA              CTCGCCG CAC CGGCGAC              CAGCCACCGACGGGT  49 78
    nfa45240 NONE
    nfa45230 4691528 .. 4691559 - -25.2   -3.4252   TCGCACCGACGACAA      CGGCGCCGCCGTCC CGAG GGACGACGGCGCCG       TTCGCTTTGCCCACT 100 42
    nfa45190 4687209 .. 4687221 -  -3.3  -2.66316   TCGGCGAGCACACCA                TCGGC AAG GGCGA                GGCCATCCTCGCCTC  41 413
    nfa45160 4683548 .. 4683586 - -28.3  -2.62184   TGGGGTGCGACAGCA  CCGCCGGGGCGAGGCGCA GCGA TGCGC-TCGCCCCGGCGG   TGTCCCACCGGACTA  95 408
    nfa45130 4681616 .. 4681657 -    -8  -3.36749   CACCGTCAAGATCAA CGCGGTGTTCGGCGGC-GCGC CGG GCGGTGCCGC-GCA-ACCGCG CGGCCGCTCCGGCGC  58 137
    nfa45070 4673495 .. 4673535 -  -8.8  -2.66634   CACCGGACCAGACCA CGGCCGAGGGGTGCACCGC ACCC GCGGTGCGCGCG-CTGCCG  CTGCGCCGCCGGTGG  50 207
        galK 4670531 .. 4670541 -  -4.6   -2.6732   GGCGAACCGAAACAG                 CGAG TCC CCCG                 GACGGTCCGGTGTTG  42 67
    nfa45040 NONE
    nfa45030 4668288 .. 4668315 - -24.2  -2.62184   CCGGTCTGCACACGA        CGACGCCGCGGC ACCC GCCGCGGCGTCG         TCGTGTGTGGCCCGC  95 43
    nfa44940 4658092 .. 4658120 - -11.6  -2.54193   CAGCACGGCAACGGA        CCGGTGCGGGTC GGGTG GGCTCGCACCGG        TTCGTCGTTTCCGCC  58 41
    nfa44890 4652395 .. 4652411 -  -2.1  -2.72511   GCGAGCCGGTGAAAC              CGCTCAC CCG GAGACCG              CGCGCAGGCCACCGG  39 12
        prfB 4651134 .. 4651158 -  -4.2  -3.68324   CATCCGGAACAAACA         CGCCAGACAGG CTAC CCCG-CTCGCG          CCGCGGCGACTCGTC  55 104
    nfa44870 NONE
    nfa44860 NONE
        ftsE NONE
        ftsX 4648284 .. 4648307 -  -3.6  -3.28712   GGTGGCGGGCGAGAA          GGCGTCGGGG TGAT CCACGCGGCC           CATCCTACGAGCGCC  47 115
    nfa44830 NONE
    nfa44820 4645142 .. 4645168 -  -3.4  -2.62263   AGGCTCTCCACATCA         GCCCGAGCGGGG ACG CCCTCCGCGGCC         ACACTCCGCTCCCAC  40 135
    nfa44810 4644784 .. 4644819 -  -9.7  -2.78712   GCGGCAACCGAATTA   TTC-CCCCGGCGGGCCG GGCT CAG-CCGCCGGGGCGCA    CCAGCAGGTAGAGCA  56 9
        smpB 4644014 .. 4644070 -  -9.3  -3.40371   TATCCGATGAAGGAA CTGCTCACCGCGGCCGCCGCGCAGGGCC CGCT GACCC-GCGCCGCG-CTACGGCGGGC-G TTGAGCGGCCTGACG  61 230
    nfa44760 4640256 .. 4640271 -  -4.6  -3.40403   GGTGGCCGACGAGAA              GGCGAG CGAC CTGGCC               TCCTTCCTCGCCCTG  51 285
    nfa44740 4638785 .. 4638797 -  -4.8  -3.34517   ACTGGCCCGCAAACA                GCTC GCGCG GAGC                AGGATTCCCGTCGAG  51 399
    nfa44700 4636421 .. 4636437 -  -5.7  -3.14581   GAACCGACGAACACA              GCCGCGA TCA CCGAGGC              GGACCGCGCTCACCT  48 505
    nfa44680 4634220 .. 4634247 -  -5.4  -2.62184   TCGTCGTCGACATCA        GCG-CGCGAGCGG CCA CCGACCCCGACGC        CGCGCTCACCGTCGC  42 443
    nfa44660 4631979 .. 4631990 -  -2.2  -3.58726   GTGCCGCAGAGAGAA                CCGT GCTC ACAG                 CCGTACCCCTCTTCG  50 397
    nfa44650 4631651 .. 4631689 -  -6.6  -3.01712   TGTGCGGGGCCAACA  CCGACCCGGCCGATCTG GGCTGA CGGATCGCGCGGG-CGG   GTTCAGCCGCCCATG  48 28
    nfa44620 4629336 .. 4629346 -  -6.8  -2.70932   CGCGGTGGTGAACGA                 TCCC GAC GGGA                 ACGGGGTGGACCTCT  47 39
    nfa44580 NONE
        ccrB 4623891 .. 4623910 -  -7.1  -2.70932   GCCGTCGTCGAACCA            CCGCGGGC GGTGT GCCCG-GG            TCACCGTCGTGCCGC  49 26
        ccrB NONE
    nfa44530 NONE
    nfa44520 NONE
    nfa44510 4619468 .. 4619485 - -10.5  -4.80417   CAGAAAAAGAAGAAA             CCGCCCC CGAA GGAGCGG              TTCGTAGACCGACTA  91 260
    nfa44460 4616977 .. 4616991 -  -4.2  -2.87468   GCCCATCACACGATA               GTCGCA ATG TCCGAC               AGGCTTGTTTCACTT  42 98
    nfa44450 NONE
    nfa44440 NONE
    nfa44430 NONE
    nfa44420 4605505 .. 4605519 -  -8.6  -2.87132   GTTCTGTCCGAGAGA               TCGAGA TGA TCTCGA               GCGGGACAGATGCAT  53 54
    nfa44360 4603371 .. 4603400 -  -7.7  -3.32727   CGAAGACGACACGAA       CTGCCCCACGGGT CAGC ACCCGTGCGGTCG        ATTCCCTGGAGGTAC  55 92
    nfa44280 NONE
    nfa44270 NONE
    nfa44260 NONE
    nfa44250 NONE
    nfa44240 NONE
    nfa44230 NONE
    nfa44220 4584181 .. 4584227 - -15.3     -3.54   ACCAGCGGAGAAAGA TGC-CCCCGCCGCGTTGCAGGG GCTCAT CCCCGCA-CGCG-CGGGGAGCA CACAGGGAGCGGACC  77 376
    nfa44190 NONE
    nfa44180 4580055 .. 4580077 -   -12  -3.01924   GAGCTGGCTGGAATA           TCAACGACGG TCT CCGTCGTGGA           CTCCGCTGAAGCGGC  66 126
    nfa44170 4578954 .. 4578970 -    -5  -3.21276   CTCCGCCTGACAACA              GGCGCC CTCCT GGCGAC              GCGCCCCGATCCACC  47 257
    nfa44150 NONE
    nfa44140 4574401 .. 4574417 - -13.7  -3.53444   CGAGGTGGCGGGAAA              CCCCACC CCG GGTGGGG              CCTAGTTCAGCAACG  76 144
    nfa44130 4573258 .. 4573279 -  -6.5  -2.78018   ACGGCCGAGGAACGA           GGGCGGATG CGAT CATCGACCC            CTCCGGCAAACCGGT  46 98
    nfa44120 NONE
    nfa44110 NONE
    nfa44020 NONE
    nfa44010 4561458 .. 4561488 - -20.5  -4.61873   GGCGAGAAATGAAAA       GGCGGGCGTCTCC ACCGG GGAGACACCCGCC       CGACGCGGGACCGAT 100 40
    nfa44000 NONE
    nfa43990 NONE
    nfa43980 4556983 .. 4557014 -  -9.4  -3.05384   GGTGCCGCTACGGAA      TTCGCACGCGGCCTG CCG CAGGCCAC-CGCGGA      GACGATGTTGACCTC  56 206
    nfa43960 4554518 .. 4554535 -  -6.9  -3.05463   ATGCCGGTGACCGAA             GCCGAGG AGTT CTTCGGC              TCCGGCGAGGCGCGC  50 439
    nfa43910 NONE
    nfa43890 NONE
    nfa43880 4547269 .. 4547293 -  -5.5  -2.91274   CCGACGTCAACGACA          CCGGCCGTCGG CTG CTGGCGGCCAA          CCCGGATCTGAAGTT  46 264
    nfa43840 NONE
    nfa43830 4543587 .. 4543611 -    -5  -2.59447   CGCCAACCAGAACAG         CGATCTCGGCCA CAC CGGCCG-G-TCG         GTCAGTTCTGCTCCG  42 27
    nfa43820 4543020 .. 4543048 - -10.2  -2.52676   TACCGTGCGAATCCA       CGCGGCC-CGGCC GTCA GGCCGAGGCCACC        TGGGCCTGCCACATC  55 10
    nfa43810 4542204 .. 4542250 -    -4  -4.18494   GACCGGGACCCAAAA TCCCGGTCGGGTACGGCGGCGC TCA GCGCTTGCGCAGCAGGCCGGGC GCGACCGCGATCGGC  63 1
    nfa43800 4540953 .. 4540969 -  -5.7  -3.01924   CATGCGCCGGGAATA              CCCGGCG CAC CGGCGAG              CTAACTGTGGGCAGA  48 49
    nfa43790 4540401 .. 4540416 -    -4  -3.74251   CAGACCGGGATCAAA              CGCAACG ACT CGTT-CG              GCCTGGGCAGGCTGA  57 208
    nfa43770 4537453 .. 4537469 -  -9.3  -3.28924   GACCGTCCCGGAGAA              CGCGCGC TGG GTGCGCG              CCTGCCTGCCGCCGG  59 503
    nfa43750 NONE
    nfa43740 4534378 .. 4534408 - -18.2  -3.21099   CCGTGGCAGGATGAA       CGGCCCGTGCTCGC GAT GCGGGCACGGGTCG       CCGGCATCAACGACT  81 32
    nfa43700 4532284 .. 4532304 -  -4.6  -2.76261   CCGGAAGCCGGAAAT            CCAGGACG TCGCG CGCGCTGG            GGATGATCAGTTCTC  43 32
    nfa43690 4531638 .. 4531660 -   -12  -2.83715   CGGACGATCAGCACA           GATCAGCGCA TTT TGCGCTGCTC           CCGTGCGGTGGCCGC  64 5
    nfa43680 4530657 .. 4530669 - -10.5  -3.35046   CTATCGCCGCAAATA                CGGCG AGC CGCCG                TCGGCAACCCTCCGC  63 178
    nfa43660 4529028 .. 4529041 -  -3.8  -3.59979   CGGTGTGAGGGGAAA               GCTG TCAGCC CAGC                GGTTGCGCCGCGAGC  51 16
    nfa43650 NONE
    nfa43640 4526125 .. 4526139 -  -4.2  -2.71731   CCGATCGTCGAATCA               CCGCCA CGC TAACGG               TCGTTCGGGTCCGGG  40 93
    nfa43630 NONE
    nfa43620 4523926 .. 4523966 -  -6.1  -2.53876   TCTCACCGGAAGGCA TGCCGCACGGGCGGACGGC TAAAC GTCGCCCGGCC-T-CGGCA CCGGTGCGCCCACCC  44 57
    nfa43610 4523314 .. 4523332 -  -5.8  -3.53012   GCGCGTCCGGCGAAA             CCGCAGGC CCG GTCAGCGG             GCCGAGACCTCGCGC  55 19
    nfa43600 4521480 .. 4521510 - -11.8  -2.64616   GCGGGAGTTACAGGA      TCG-GCCCGGGCG GGACTA CGCCCGGGCACGC       AACGCCGTCATCACC  57 335
    nfa43580 4519839 .. 4519854 -  -3.2  -3.01924   GACCCTGCCCGAACA              TCGCAT CGGC ATGCGC               CGCATCGAGGACTTC  43 354
    nfa43550 NONE
    nfa43540 NONE
    nfa43530 NONE
      fadE36 4514623 .. 4514636 -  -2.3  -3.58343   TCGACGACGCCGAAA               CCGTG CAGC CACTG                CTGTTCTCGACGCCG  52 357
    nfa43480 4509833 .. 4509848 -  -6.8  -3.19175   GCGCAACAGACCGAA              GCAGCCG GGC CGGC-GC              GCCACCGACGACGAG  53 96
    nfa43450 4507044 .. 4507059 -  -2.4  -2.78384   TCCTTCGGCATGACA              CACCTC CTCT GTGGCG               CGGGATACCCGGTCC  39 60
    nfa43440 4506240 .. 4506267 -  -4.6  -3.14132   GGCCCCGCTGACCAA        CGGCGACGTGGC GGCG GTCGCGCTGCCG         GATGTCAACCCGTCG  46 471
    nfa43350 4499127 .. 4499173 -   -28  -3.43264   AACGACCGATGAGAA CACCCCGGAGGGCGGGTGGGCC GGT GGCTCACCCGCCCTTCGGCGTG CTCAGCCGCGCCACC 100 7
    nfa43310 4494971 .. 4494993 -  -7.6  -3.01712   GTCGGCCGTCGAACA           GCACGCCCAC ACC GTGCGGGTGC           GGCTGGACGGTGCCC  49 177
    nfa43260 4490012 .. 4490065 - -21.2  -3.27994   GCAACCGCACAGCAA GCGGTCGCCGCCGA-GG-GCGAGTGAG CGA CCCACCCGCACCCTCGACGGCGAC-GC CCCGGCGACCGCACC  95 93
    nfa43250 4489082 .. 4489115 -  -5.2  -3.66178   CCGGCGAACTCGAAA     CGACCCGGCGCCG GGGGCTGAT CAGCGCGGGG-CG     GGACGCGCGGGCGGG  54 13
    nfa43240 NONE
    nfa43230 4480745 .. 4480763 -  -3.7  -3.90744   GCTGCCCGGAAAGAA             GGCCGCC TATTC GGCGAGC             AAGGCCGGGCTCGCC  59 425
    nfa43210 4478556 .. 4478569 -  -2.3  -3.28712   CCTCGCCGCCGAGAA               CCCCA GGAT TCGGG                TCCGTGGAACCCGGT  45 160
    nfa43200 4477321 .. 4477331 -  -6.8  -3.16564   GGTCGACCGGATCAA                 GCAC GAG GTGC                 CGATCTGGAAGCGTC  50 92
        moaA 4473493 .. 4473509 -  -6.5  -2.73483   AGCGGATCTCAACCA              CCGATGG CTC CCATCGT              GCGTTCGGGCGGGAC  46 2
    nfa43150 NONE
    nfa43140 NONE
    nfa43130 4471189 .. 4471209 -   -14  -2.70932   GGTGGCGCTGAATTA            CAGCGGCG TCACC CGCCGCTG            AGCGCGGTCTGCACC  67 13
    nfa43100 4468935 .. 4468976 - -23.2   -3.5936   GGTAAACCGGCGAAA CAGCGGCAGGGGCCGCTCCC GGAC GGGAGCGGCCCCTGC-G-TG TCGCGCGTGGTGGAT 100 67
        nrdH 4468285 .. 4468303 - -11.6  -3.14132   CTCTCCTCGGATGAA             CCGGCAGC GCG GCGGCCGG             TCAGGCCGCGACGGT  64 26
        nrdI NONE
        nrdE 4464318 .. 4464369 - -19.4  -3.53012   CGCCCTGCGCTGAAA CGGC-CACGGGCCCGGGATCTTCCG CGA CGGAATCTCCCGGGCCCGTTCGGCG CGAACCGCGGATCAG  93 37
    nfa43010 4457279 .. 4457302 -  -5.1  -3.21276   CCTGCCGCGACAACA          CCACCCCGG TCCCAC CCGGCGAGG           GACCGCGTCCCCCGG  47 85
    nfa42990 4453954 .. 4453987 -  -8.9  -3.28712   CGTTGTGTCCGACAA     CTCCACGCAACACAA GGTG TTGTGTTGCCCGCAG      TTGCGACACCGGCGG  59 200
        nrdF 4452797 .. 4452825 -  -5.1  -3.29144   CGAGCGCGCGCAGAA        CACCCCGCGCAAC CCG ATGGCGCCCGGTG        GCGCGCCGCCGCGCG  49 92
    nfa42940 4447878 .. 4447910 - -22.1  -2.62184   CTGCTCGTCACACGA      GTGTGCACCCGCTGG GGC CCAGCGGGTGCACAG      TCGTCGTCGTTACTT  86 35
        serB NONE
    nfa42920 NONE
    nfa42910 4444840 .. 4444868 -  -3.1  -2.82834   CACCCCAGCACCATA       GCCCGCG-TCAC TGTGGC GTCAGCGCGAGC        GGTGCCTGCCCGCCC  40 15
    nfa42900 4443951 .. 4444006 -  -8.9  -2.55722   ATACCAGGCAACCTA CCGCCC-G-GCGCAGCCGCGC-CCGCGC GAT GCCCGGCGCTCAGCTGCGCGCCGAACCG CGCAGCTTGCCCGCC  51 7
      echA18 NONE
    nfa42880 NONE
    nfa42870 4440368 .. 4440388 -  -4.6  -3.10464   CGAGCAACCCCAACA            TGCGCAAC GACAA GCTGCGCG            GCGTGTTCGAGGGCC  46 489
    nfa42830 4436424 .. 4436441 -  -2.5  -3.65224   ACGGGATCCGAACAA             CCCGGTG TGAC CGCCGGT              TCAGTCCTCCGGCTC  50 26
    nfa42790 NONE
    nfa42780 4430726 .. 4430762 - -24.6  -3.72893   CACGGCCTGAGGAAA   CGACAATGCCCGGCCGG GGAA CCGGCCGGGCATTG-CG    CACAGGGCTGGAGGC 100 41
    nfa42760 4428411 .. 4428428 -  -7.7  -2.90075   GTTCGGTGAACGAGA             CG-CCGGT CAC ACCGGGCG             TTCACCGGGGCGTCG  50 44
    nfa42750 4427506 .. 4427517 -  -5.8  -2.73875   GCGCGTCGAACACCA                CGGT CCTC ACCG                 TCCCCCGTCGAAGGC  46 20
    nfa42740 4426277 .. 4426297 -  -2.6   -4.1552   GACGCGGTGAACAAA           GCT-CGTAC AGCA GTACATAGC            GCCGACCCGCGCATC  63 290
    nfa42680 NONE
    nfa42670 NONE
    nfa42660 NONE
         lig 4416629 .. 4416660 - -14.4  -2.88861   CAGCATGCCGACATA      CTCCCGTCCACGCC GCGC GGCGTCGACGGCAG       CCCCGCGGCCCTCAC  68 456
    nfa42630 NONE
    nfa42620 NONE
    nfa42610 4414215 .. 4414239 -  -7.7  -3.28924   GATGCCGCTGGAGAA          GCCCTCGGTGC TCG ACCCCGAGGCC          GACTGGGTGCCGCAG  53 260
        gatC NONE
        gatA 4411576 .. 4411623 - -12.7  -3.57263   AGCGGCAGGCCGAAA CCCTGCGCGCCCGCTGAGGACG GCGGG CGTCCTCAGCG-GCGCTCACAC CCTGCTTCAGGCGAT  74 32
    nfa42540 NONE
    nfa42530 4406572 .. 4406610 -  -8.1  -3.15544   CGGCACCTGGATCAA  CTG-CGCGGCGGCCACTG CGCG CACTGACCGCCGGATCAG   CCCGGCGTGACCAGC  53 22
    nfa42510 NONE
    nfa42470 NONE
    nfa42460 NONE
    nfa42450 4394336 .. 4394355 -  -4.2  -3.12327   CGGGGAGACCGAACA            CCTCGTGG GCGG CTACGAAG             GCAGCGGCGGCGGTT  45 40
    nfa42440 NONE
    nfa42430 NONE
    nfa42420 NONE
        pfkA NONE
    nfa42400 4389550 .. 4389583 -  -3.8  -2.84812   AGTGAGACGAGCAGA     CGACCGGTGCGCATG ACCCG CACG-GTACCTGTCG     GTGCTGCCGGTCCGG  42 102
    nfa42390 4388153 .. 4388200 -  -4.7  -3.07113   CATCAGTCTAGGTAA GCCCGCCCGC-GCGATCGCCACG ACCT CCTCGCGGTCACCGCGG-CGGGA CCCGGTCGGTCAGCC  46 12
        gatB 4386189 .. 4386214 -  -8.3  -3.28712   GGGCCCGTTCGACAA         CGACGGATCGCA CGA CGCGAT-CGCCG         CGCTCCGCGGCGCCG  56 440
    nfa42350 4383439 .. 4383490 -  -3.5  -3.46509   CGGCAAGAAGATCAA GCCGGGCGACGTGCTCGTGGTCCGCT ACG AGGGGCCCGCGGGCG-G-C-CCCGGC ATGCAGGAGATGCTG  50 469
        ilvB NONE
        ilvN 4378424 .. 4378438 -  -5.6  -3.55815   AAACAGCTTGTGAAA               TCTGGC CCC GCCGGA               ACGGGGAGCACCGTG  54 72
        ilvC 4377255 .. 4377273 -  -2.2  -2.77899   TCGCTCGATGAAGGA             CGCGGGCA TGG CGCCATCG             TAGGCAGTCGGATCG  39 127
    nfa42290 4376472 .. 4376499 -  -9.8  -3.62046   CGACTGCCGCAAGAA        CCGCCACTG-GGA CGA CCCGCTGTGGCGG        TTCTGGCACGACAAC  66 136
    nfa42260 NONE
    nfa42250 4374681 .. 4374720 -   -15  -4.08216   GGAGGCCCCCGAAAA  CGCGAGAAGCCCCGCACC ATCC GGTGCGGAGCTTCTACCA   AGTCGACGTATCAGG  95 36
    nfa42240 4374381 .. 4374399 - -10.3  -2.72344   CGCGAGCCCGAACCA             GAGCGAG GACAA CTCGCTC             GGGGTAGGCGGCACC  56 57
    nfa42230 4373986 .. 4374002 -  -5.8  -3.80862   AAACCCATCAGGAAA              GCGGTG GATCA CACCAC              GAATATCCGTTCGAC  61 49
    nfa42220 4373007 .. 4373040 - -26.7  -3.72968   ACCAGGACACCGAAA     CGGGCCCCGCCCCGG AAAA CCGGTGCGGGGCCCG      CCACTACCCGATCGA 100 46
        serA 4371263 .. 4371279 -  -2.1  -3.27475   GTTTCGATCAGAACA              GGTCGAC CAG GGCGATC              TTGGCCGCGCCGACG  45 1
        leuB 4370128 .. 4370166 - -24.6  -3.00298   CGCCCGAACGAGACA   GGACGGGCCCCGCATCCG GTG CGGATGCGGGGCCCGTGT   CATGACCGGTTCAGA 100 36
    nfa42190 4369440 .. 4369450 -  -8.2  -3.31144   GGGCCACCGCGAGAA                 CGGC TCC GCCG                 CAGGCGTCAGACTTC  56 32
    nfa42170 NONE
        gltX 4365334 .. 4365360 - -18.1  -5.27477   ATGCGAAGCAAAAAA         GGCCCATGCTC GCCAT GAGCATGGGCC         TTTCTTCTTGCGTAG 100 463
        leuC NONE
        leuD 4361370 .. 4361380 -  -6.8  -3.62275   AGGTACCACGGTAAA                 CCCA CTT TGGG                 CAAGAGTCTATGTGC  57 118
    nfa42100 4360548 .. 4360588 -   -22  -3.31263   ACCCGATCCCCACAA GCCGA-AACGGCCCCGGGA GATG TCCCGGGGCCGTTCTCGGT  CCAGCGGCGGGGTGT 100 53
    nfa42060 4355508 .. 4355550 -  -8.2  -3.07816   TCGTCATGCACCGAA CGGTACCGGGC-GCGGCGG GCTTCT CCGTCGCTGCCCGTGCCCG GACTTCTGGGGTCCC  55 40
         ddl 4354347 .. 4354395 - -10.1   -2.8092   CAACAGCGCACTACA CGCCGCCCGCGCGGC-C-GTCGC CGCGT GCGCCCGCGCCGCCCGCGCGGTG TGACCCCGTCCGCTA  56 38
        thiL NONE
         ung 4349924 .. 4349948 -  -7.7  -3.05384   TGTCGTGCGATGGAA          CAGGCCCCGGA GCG CCCGGGACACG          GTGGGATGGTCAGGG  52 35
    nfa41990 4349559 .. 4349572 -  -2.4  -2.90212   CGAGGATCGCACAGA               TGAG TGCTTC CTCA                CAGTCCCCCCTGCGC  40 83
    nfa41980 4348589 .. 4348599 -  -8.2  -3.01712   CCGCGGCCGCGAACA                 GCCC GGC GGGC                 CGGGAGGGTGTGGAC  52 84
    nfa41950 NONE
        recG 4342336 .. 4342351 -  -5.4  -2.61264   CCCTGCAGCGACAAG              GGCAACG CGG CGT-GCC              GTTCTTCCTGGTGCG  42 506
    nfa41920 4340659 .. 4340689 -    -4  -3.93004   AGAACATTGGACAAA      GGTA-CC-CGGCCA CCTAC CGGCCGCGGACACC      GAAGTCCCGCTTCGG  58 120
    nfa41910 NONE
    nfa41900 4336615 .. 4336667 -  -3.7  -3.06796   CGTCACCGGATCGAA GGACCCGGGGCACAGTGCTCCAGCC ATG GGCCGACGCTATCAGGCCCGCGCCC GCCCCGCCGCGCCGC  43 41
        coaD 4335833 .. 4335859 -  -4.4  -3.02144   CGATCGCGGCCAACA        TCGCGG-GCTC GGTGGT GAGCACCGTGA         TCGCCAACGAACTGC  45 322
    nfa41870 4334555 .. 4334576 -  -7.9  -4.56597   GCGGTCTGCCAAAAA           TCG-CCGCGG TGG CCGCGGGCGG           AGCGAACGCCGCCGA  81 59
    nfa41860 NONE
       rpmF2 NONE
        rncS NONE
        mutM 4331946 .. 4331958 -  -3.3  -2.52676   GATCCGGCGAACGCA                CCGGA CCA CCCGA                GGCAACGGTAACGCG  39 47
    nfa41820 NONE
    nfa41810 4330261 .. 4330291 - -10.4  -2.52464   TTCGGCCGGAATTCA      CCGG-CGCACACC GGATCA GGAGTGCGACCGG       GTCCAGGTGAGCAGG  55 10
    nfa41790 4328350 .. 4328370 -  -6.8  -2.55074   TGGAAGCCGAAGGCA            CGCGGG TGATCTCGG CCCGCG            TCCCGGAGGACTGGA  46 304
    nfa41750 NONE
    nfa41740 NONE
    nfa41730 NONE
    nfa41720 4322779 .. 4322792 -  -8.1  -2.53164   CGACGCATCAGGAAC               CACCG CCAC CGGTG                CTCTTGCTGCCCAGG  48 4
    nfa41710 NONE
    nfa41700 4321118 .. 4321129 -  -5.8  -2.62616   CGAGCCGTTAGAGGA                TCGC GACC GCGA                 CGACCAGGCCGAGCG  45 6
    nfa41690 4320021 .. 4320074 - -12.9  -3.21218   ATTCGCGACCAGCAA CCGACCCGGCGTGGCCCCGGCTCCGG TCC CCTCC-CCGCGGCCACGCCGAGCCCG CCTGGCCGCCGCCGC  68 500
    nfa41670 4315221 .. 4315243 -  -9.1  -3.34715   CATCCTGCGCAAATA           CGCCGTCGA CGTGC CCGACGACG           TCAGCGATCTGCTCT  59 145
        ftsY 4313007 .. 4313019 -  -3.3  -2.64155   CCTGTGGCAAATGGA                CCTGC AGA GAAGG                GTGTTCGCTCGGTGT  40 220
    nfa41640 NONE
        glnB 4311267 .. 4311280 -  -3.7  -2.75844   CGCTCGACTCGAAAT               CCCGC TACA GCGCG                TCGGTGCCGCGCTCG  40 16
        glnD 4308716 .. 4308741 -  -2.4  -2.83403   GGCGTTCCAGCAAAT         GGTCTGCAAC ATTCCG GTCGCGGCCC          GGCGACACGCTAGGC  40 35
    nfa41610 NONE
         ffh 4306539 .. 4306579 -  -3.2   -2.5007   CGAATCCACGAAGAT GCACGGCGG-GAC-CTCC CTCACTC GGTGCGCCGCCGCGGTGC CGCGGCGAGGCTCGC  39 109
    nfa41590 4305346 .. 4305358 -  -4.8  -2.82516   TCGGTGACGACCAGA                TCGC GCACA GCGA                CCTCCTCCTCGGATC  43 115
    nfa41580 4304716 .. 4304726 -  -2.4  -3.05384   CCGCGCGGTACGTAA                 CCGG AGA CGGG                 CTGACACTGTCCTGT  41 98
        rpsP NONE
    nfa41560 NONE
        rimM NONE
        trmD 4302577 .. 4302634 -  -8.9  -3.28712   CGCCCGCCGCGACAA CCCCACCATGGCGCCGTGGGGACTCCTG GTG CCGG-GTGCGGACGGCACCGTGGCGGTG GTTCCGGCCGAGTGA  59 47
    nfa41510 NONE
    nfa41500 4296954 .. 4296964 -  -4.6  -2.74523   CGAGCGGCAACACTA                 GCGG CTC CCAC                 CGACGGCGGCTGCTC  43 158
    nfa41490 4294429 .. 4294483 -  -5.6  -2.71204   AGAGGAAGCAGAGCA GCGG-CAGGCGGCCGT-GCGCGATCA CGTCC TGTTCGAGCCACCGTCGCATGACCGC CGGTACCTCCCCGCT  43 67
    nfa41480 4293535 .. 4293545 -  -2.4  -3.85698   CCCGGGGTCGAGAAA                 GCAC CCA GGGC                 AACCTGAGCATTGTG  56 76
        rplS 4293018 .. 4293060 - -22.9  -3.04144   CTGCCACGCCGAACA GACTAGCCCGGCACCATGAC TCAC GTC-CGGTGCCGGGCCAGTC GACGATCAGTTGTCC  95 57
    nfa41460 NONE
        rnhB NONE
    nfa41440 4291048 .. 4291070 -  -6.8  -3.28924   TACGGCTGTGGACAA           CGCGCCCGCG TCA CTCGGGCAGG           CGCAGGTCCGGCTTC  52 13
    nfa41430 4290607 .. 4290624 -  -6.9  -3.41051   CGAGCGCCATCAGAA             GACCGCC TTCA GGTGGTC              GATGACGGGGCGATG  55 2
    nfa41420 4288825 .. 4288843 -  -2.2  -2.82623   GCGGCCGCAGAACGA             CCTGCCCC GCG GTGACCGG             TTGCGCGGTGACCGG  40 275
         smf 4286855 .. 4286895 - -12.3  -3.28712   GCTCGCGGTTGACAA  GTTCCCGCGCCGCCGTCGG CCG CCGACCCCGGGGCGGGTCC  GAGTATCGAATCACC  70 36
        xerC NONE
    nfa41380 4284890 .. 4284920 -  -8.3  -3.91911   CGGACCGCAAGCAAA      CGGCCCGCAACGCCA GGT TAGCG--GCGGACCG      GTTGGTCGTCTACGA  70 201
    nfa41370 NONE
    nfa41360 4284058 .. 4284077 -  -2.7  -2.73875   TCCTGGCGAACATCA            GGGCCCG CGGTGT CAGGGCC             AGGGTTCGGTGCCGA  39 18
    nfa41350 4281915 .. 4281940 -  -8.1  -3.03124   CGTCACCGTCGAACA         CGCGCAAGCCG TGCT CGCCCAGCGCG          GTGATCTCACCGATC  52 219
    nfa41320 4279929 .. 4279943 -  -4.9  -3.61398   CGCCGCTTCGAACAA               GCACG GGTGG CGCGC               GAAGTCGGTCCATGC  54 116
        rpsB 4278821 .. 4278865 - -22.4  -4.07568   GTCGGGGTGGGAAAA CCACCTTGCCGACCGCTCCTG AACG CAGAAG-GGTCGGCAAGGTGA ACGAACGGCTCCGAA 100 45
         tsf 4277895 .. 4277943 - -17.5  -3.87815   CGGCACCCGGACAAA GCA-ACAGGCCCCCCGCACGAC GCCGTT GTCACGCGGGGGGCCTGCCTGA GCTCGGGGTCAGGCC 100 34
        pyrH NONE
         frr NONE
        cdsA 4275346 .. 4275360 -  -5.6  -2.62184   GCGCCGCTCAGATCA               GGGTGC TGA GCACCA               GCCACGCGACGAACG  42 3
    nfa41260 NONE
    nfa41250 4273361 .. 4273385 -  -7.7  -2.81464   TGAGCATCGACTACA          GCGAACCCGAC TGG GCCGAGCACGC          CCGCGCCGCCACCGG  48 433
    nfa41220 4270932 .. 4270967 -  -3.8  -3.89346   TCGGTACCCGACAAA    GGAGCGATCG-TGGCCG CCA CGGACATCGAACCCGCC    CACACCGAGCGCGCC  59 276
         dxr 4269593 .. 4269651 -    -5  -2.66634   CACCCGACCACACTA TCGGTCCGCTCCCCCGGCCCTCACCCAG TCTGC CAGGGCG-GGCCCGGTCG-GCGCGCCGA TTCCCTCACGCTCCG  42 31
    nfa41190 4268255 .. 4268266 -  -7.2  -2.66733   GTCGAAGCCACAGCA                CCGC CGTG GCGG                 CGTCCGCCGGTACGG  48 68
    nfa41180 4266962 .. 4266980 -    -3  -3.14683   ACAGCCTGCCACGAA             CCGGACCG ACG CGGTACAA             CTCGTGGGAAAGACC  43 44
    nfa41170 4266039 .. 4266093 -  -7.2   -3.6715   CCACCGAACGGCAAA CTCCTGCGGCGCACCGAATCTCGCGCC GCGG GGCGCGCG-TTCAGT-CGA-GCAGGAC GGTGGCGAAGGTCGC  60 11
    nfa41160 4264079 .. 4264110 -  -9.2  -3.05384   CTCGGCGGCAGCGAA      TCGACCGCCGCGCC CGCC GGCTCGCCGGCCGC       CGTGCACAGCTGCAC  56 130
    nfa41120 NONE
    nfa41110 4260600 .. 4260620 -  -2.5  -3.81951   CTCGAGATGAGCAAA            CTGAAGAAC GTG ATCCTGCAG            ATCCTGCCGTTCGAC  55 278
    nfa41090 NONE
    nfa41080 NONE
    nfa41070 4256487 .. 4256500 -  -2.3  -3.04263   AGGGTATGTGTAAGA               GGGCT TTCC AGCGC                GGGTCGGTGCTGTGG  41 49
    nfa41060 NONE
    nfa41050 4255633 .. 4255649 -  -9.3  -2.82623   GCGTCGGGAGAAGGA              CGGCTCG GCG CGGGCCG              GGCGTACCGCGCCGG  53 148
    nfa41030 4254252 .. 4254298 - -10.8  -3.29511   GCTACCGCCGGAGAA GGTGCGGCAC-ACCATCGAGC TGCTGG GCGAGAAGGTCGCGCCGCACC TGCGGTGACCTGCGG  66 78
    nfa41010 NONE
    nfa41000 NONE
    nfa40990 NONE
    nfa40980 NONE
    nfa40970 NONE
    nfa40960 NONE
    nfa40950 NONE
    nfa40940 4245576 .. 4245626 -  -6.7  -3.05963   AGGGCGAGCCGAACA CCGTCA-CCGCCACCTGGACGGTGC GCG GC-CCGTCGGAGTGGTGGGCGGCGG CCGTGCGCGGCCGCC  50 316
    nfa40910 4243439 .. 4243466 - -24.2   -3.9009   AACGCACCGTAGAAA        GGCCCGCCACCG GATC CGGTGGCGGGCC         TTGTCGCTCGGGGGC 100 55
         map NONE
    nfa40880 NONE
    nfa40870 4239238 .. 4239269 -  -8.6  -3.16564   GGGCGATCGCACCAA      CATCGTGCCGATCG ACGG CGCCCGCCACGACG       TGTTCCTGTCGTCGG  53 118
    nfa40850 4236444 .. 4236499 -  -3.1  -2.78384   CGCTTTGCTATCACA CCGGGGCCGCTGCCCG-CCACATCTGCG GCG CGCTG-CGCGGTCGCACAGCG-CGCCGT CGCCGGCCTCCGAGC  39 85
    nfa40840 4235956 .. 4235970 -  -2.7  -2.70932   GTCGGTGCCGAAGCA               GCCGG TCGAT CCGGA               GTCGGTCTATCCGCG  39 32
    nfa40830 NONE
        btuR NONE
        cobB NONE
    nfa40800 4230583 .. 4230593 -  -2.4  -2.72344   CCGCACCCTCAACGA                 CGCG GTG CGGG                 TCTGGCCGGACGGAC  39 507
        cysG NONE
    nfa40760 4225650 .. 4225680 -  -2.5  -2.62184   CCCCGGCTCAGAGCA      CGTCGGACACCGCCT CTG AGCCGG-GTCAG-CG      GCCGGAGCCGGGTCA  38 38
        proS 4222299 .. 4222315 -    -3  -2.90212   TGACCAGCGGATACA             CCTTACG GTGG CGTA-GG              TGGAGCCGAACTCTC  40 111
    nfa40720 4220195 .. 4220246 - -21.4  -2.78816   TGATCGCCGAGCACA CCGCCGCGCACCGCGCCCGCCGCG ACGC CACCGCGGACGCGCTGCGCGCCGC GGGCGCGGACGTGCC  84 280
    nfa40690 NONE
        nusA NONE
    nfa40675 NONE
        infB NONE
    nfa40660 NONE
        rbfA NONE
    nfa40640 NONE
        dinF 4210659 .. 4210692 -  -4.6  -2.62616   CGATCGCGGACAGCA    CGATTCGGCGCCGACGA GGC TCG-CGGCGCCG--TGG    GTGTGTCACGCGGGA  42 102
    nfa40620 4209733 .. 4209750 -  -4.1  -2.53382   ACCACCGCGAATCGA             TACACCA GAAA TGGTGTC              TGTACAGGTAGACGG  39 136
    nfa40610 4208712 .. 4208724 -  -6.2  -3.35996   TATCGTTATCGACAA                CCGC TGTGC GCGG                ATCTCAGGCCGCGCG  52 29
    nfa40600 NONE
    nfa40590 NONE
    nfa40580 NONE
    nfa40570 NONE
    nfa40560 NONE
    nfa40550 NONE
    nfa40540 NONE
        truB 4199597 .. 4199631 -    -7  -2.78596   CAGCCGCCGAGCAGA     TCCGGCGCACGCACCG GCG CGGTCAGTCCACCAGA     CCGCGTGGGCGCACC  49 13
    nfa40490 4196352 .. 4196392 - -16.8    -4.011   GGAAGATGGAAAGAA  GACGGCGGCGGATGCGAA GACAA CTCGCACCCGCCGCCGAG  CCTCCGGCCGCAGTT 100 43
    nfa40470 NONE
    nfa40460 NONE
    nfa40450 NONE
    nfa40440 NONE
    nfa40430 NONE
    nfa40420 NONE
    nfa40410 NONE
    nfa40400 NONE
    nfa40390 NONE
    nfa40380 4189175 .. 4189190 -  -4.6  -3.09516   GCGTCTAGTAGGTAA              CCGGAC TGTG GTCCGT               TTAGTGGGTGGGTTG  46 26
    nfa40370 NONE
    nfa40360 NONE
    nfa40350 NONE
    nfa40340 NONE
    nfa40330 4184712 .. 4184722 -  -2.4   -4.4078   TGGGTGCAACGAAAA                 CGGC GGC GACG                 CACCCAGGAGGTAGC  70 286
    nfa40300 NONE
    nfa40290 4182777 .. 4182796 -  -3.4  -2.70932   GGGGCTGTGGAAGTA            GATGCGGC TCAT GCGGCGTC             GACCTCGATCACGTG  40 14
    nfa40280 NONE
    nfa40270 NONE
    nfa40260 NONE
    nfa40250 NONE
    nfa40240 NONE
    nfa40230 NONE
    nfa40220 4180115 .. 4180126 -  -3.6   -3.6215   TCAACCCACTTCAAA                GGCA CCGG CGCC                 AGGTCATGCGCGTCC  51 9
    nfa40210 NONE
    nfa40200 NONE
    nfa40190 NONE
    nfa40180 NONE
    nfa40170 4178309 .. 4178336 - -13.4  -2.71731   GGGAGCCGGTAACGA        GAAGGCGACGAG CAGT CACGCCGCCTTC         CCTTCGTCAGCTCTT  67 32
    nfa40160 NONE
    nfa40150 4177212 .. 4177242 - -19.1  -3.17075   TCTGGGTGAAGGCAA       CGCCCCGAACCTC GTGCG AAGGTTCGGGGCG       TTGCGTGGGGTTATC  86 107
    nfa39900 NONE
    nfa39890 NONE
    nfa39880 NONE
    nfa39870 NONE
    nfa39860 NONE
    nfa39850 NONE
    nfa39840 NONE
    nfa39830 NONE
    nfa39820 4164810 .. 4164820 -  -3.2  -3.56273   TGGATCACGACAGAA                 CCTC GAT GAAG                 AAGGAGAAGCCGTCG  51 4
    nfa39810 NONE
    nfa39800 NONE
    nfa39790 NONE
    nfa39780 NONE
    nfa39770 4162858 .. 4162882 - -15.7  -3.81488   TGCGGGCAAACAGAA          GGGCGGGAACA CTC CGTCCCCGCCC          TCCGGCGTCTCAACT  88 50
    nfa39760 NONE
    nfa39750 NONE
    nfa39740 NONE
    nfa39730 NONE
    nfa39720 NONE
    nfa39710 NONE
    nfa39700 NONE
    nfa39690 NONE
    nfa39680 NONE
    nfa39670 NONE
       dnaN2 NONE
    nfa39650 4157756 .. 4157786 - -19.1  -3.64703   GCTCTCCCACGTAAA       CTGCCCGGTCACC TCAAC GGTAACCGGGCAG       TCAACCTGGGAACGC  95 45
    nfa39640 4156594 .. 4156609 -  -3.2  -3.29511   TGGACCGTCCCATAA              TTCGCA GCCA TGCGAT               ACACAGGTGATGCGC  47 345
    nfa39630 4154886 .. 4154904 - -11.7  -2.69964   TTGCCAATTACACTA             CGCCCGA ACTCG TCGGGCG             GCGGGAATCGAACCC  59 223
    nfa39620 NONE
    nfa39610 4152660 .. 4152702 -  -9.9  -2.80816   GGCCGACGTAGGAGA CGGTTGCGTCGT-CCATGCGG TCA CCGAACGGGAC-ACGCACCCG GTCACCAAGTTTCAG  56 37
    nfa39600 NONE
    nfa39590 NONE
    nfa39580 NONE
    nfa39570 NONE
    nfa39560 NONE
    nfa39550 NONE
    nfa39540 NONE
    nfa39530 NONE
    nfa39520 NONE
    nfa39510 NONE
    nfa39500 NONE
    nfa39490 NONE
    nfa39480 NONE
    nfa39470 NONE
    nfa39460 4143733 .. 4143755 -  -4.8  -2.94232   GTTGTGCGAAAGAAG           TCCTCGGA ACATCCA TCCGGGGA           AGTAAGTGGGTGGGG  44 487
    nfa39450 4143395 .. 4143423 - -10.2  -2.87931   TCGACCGGTCATAGA        TGCGGCCGCCGG ACGAA CCGGCGACCAGA        GCTTGCCTACAGGTA  57 32
    nfa39430 4140058 .. 4140073 -    -6  -3.15544   CTTGATCTCCATCAA              CCGCGG CCCG CCTCGG               CGTACCGTCGCTGTG  50 170
    nfa39420 NONE
    nfa39410 NONE
    nfa39400 NONE
    nfa39390 NONE
    nfa39380 NONE
    nfa39370 NONE
    nfa39360 NONE
    nfa39350 4138168 .. 4138193 -  -4.6  -3.87815   GGCGACCTCCAGAAA         CCGCG-GCGGC TCCTG GCCGGTCGCGA         TCAGGTGGTGGTGGG  60 26
    nfa39340 NONE
    nfa39330 NONE
    nfa39320 NONE
    nfa39310 NONE
    nfa39300 NONE
    nfa39290 4131255 .. 4131278 -  -5.2  -3.47322   GGCTACCACAACGAA          CCGGCCGA TCACGCAC TCGGGCGG           TCGAGGGGCGGATGG  52 500
    nfa39270 NONE
    nfa39260 4129803 .. 4129823 - -12.6   -3.8901   GTTGAAATGACGAAA            CCCCCGAA GCAAA TTCGGGGG            TCAATACCCGCCACA  81 243
    nfa39250 NONE
    nfa39240 4128021 .. 4128060 - -31.6  -2.52464   TTGTGGTTCAACCCA  TCCCCGTGCCGCCCGTCGC TAG GCG-CGGGCGGCACGGGGA  TCAGGGTCAGGAGGC 100 32
    nfa39230 NONE
    nfa39220 NONE
    nfa39210 NONE
    nfa39200 NONE
    nfa39190 4126268 .. 4126293 -  -7.6  -3.39327   TGGGCACACCCAGAA        GCCCGGCCACCG TGAG CGGTG-C-GGGC         GGTGTGGAGAAGGTT  55 49
    nfa39180 4125215 .. 4125233 -  -4.4  -3.53811   CGGATCGGTTCGAAA             GCCATGTG TGT CTCCTGGC             TCGGGCCTGGCGGGA  51 108
    nfa39170 NONE
    nfa39160 NONE
    nfa39150 NONE
    nfa39140 4123290 .. 4123312 -  -7.7  -2.80699   GCGGAAGGAAGATCA           GTCCGCG GTATGGGCA CGCGGAC           ACGGCGAAGGCCGAA  49 108
    nfa39130 4117884 .. 4117911 -  -5.5  -3.69395   GTCAGGACCGAAGAA        TTCGACGCGGG CAGATT CCCGCATCAAC         GTGATTAGCCCCTTG  58 30
    nfa39120 NONE
    nfa39110 NONE
    nfa39100 NONE
    nfa39090 NONE
    nfa39080 4113091 .. 4113105 -  -3.4  -2.82516   GCCGGGATGAGCACA               TCCCAC ATC GCGGGT               CAGCCGATGCTAGGG  40 25
    nfa39070 NONE
    nfa39060 NONE
    nfa39050 NONE
    nfa39040 4110953 .. 4110972 -  -4.8  -3.55761   GATTCACCTCGGAAA            CCCCCGTG ACGG CTCGGCGG             GTGGCGCGTTTGAGC  54 82
    nfa39030 NONE
    nfa39020 NONE
    nfa39010 4109372 .. 4109384 -  -3.3   -2.6175   GAGAGCTTAACGAAT                CTTGG CGG CCGAG                TCACCTAGCAAACGG  40 30
    nfa39000 NONE
    nfa38990 4108588 .. 4108632 - -23.7  -3.62597   CTGACCGGTCAACAA GGTGAAGCGCCCGACCCTGCT GCA ATCAGGGTCGGACGCTTCACT TCGATTCTGGCTCGA 100 21
    nfa38950 NONE
    nfa38940 NONE
    nfa38930 4105857 .. 4105869 -  -4.1  -3.05914   AGTCAACTATATACA                CAGTA CTT CACTG                CATGGAAGGAGGCTA  43 105
    nfa38920 4105607 .. 4105624 -  -4.7  -3.60792   CCTCGAAGTCCGAAA             GCTCACG CCGC CGCGCGC              TGCCGCTGCTCCTGC  54 10
    nfa38910 NONE
        ribF 4103170 .. 4103183 -  -8.1  -3.14132   CCGCGGCCGCACCAA               GGTGC TCGC GCACC                TGGCGGCCAACCCCA  53 128
        rpsO 4102517 .. 4102574 - -38.5  -3.05597   TTCACCCCGGAAAAC CCGCGCGAGCCGCCGGCGCGACGCTCC GTCG GGAGCGTGGGGCCGGCGGCTCGGGCGG CTGGAGAAAGCGAGT 100 61
         pnp NONE
    nfa38860 4098398 .. 4098421 -  -2.2  -2.70932   CCCGGGTGGCAACCA          CCACGCGGCC CAGA GGTCACGCCG           GGAATCTCACGCGAG  39 73
    nfa38850 4097631 .. 4097658 - -13.4  -3.14132   GCGCCGGCTGAGCAA        CGCG-GGCAGCGC GGT GCGCTGCGGCGCG        CTCTACGACGTGATC  65 223
    nfa38830 NONE
    nfa38820 NONE
        dapB NONE
    nfa38800 NONE
    nfa38790 4093163 .. 4093208 - -16.2  -3.29144   GCAGGCCGTCTACAA CG-ACGCCGCCCGAGCGCTCA TCCTG CGAGCACTGGAGCGGCGTACG GGGGGTGCGAAGTGA  82 66
    nfa38750 4090595 .. 4090617 -  -9.1  -2.52623   TTCCGGCCACAAGAT          CG-CGGCGAC GAGG GCCGCCGACG           GCAGGCCGACCACCA  51 341
    nfa38740 NONE
    nfa38730 NONE
    nfa38720 4087339 .. 4087395 -  -5.5  -2.64616   GCGGCACCGACACGA CCGGCCGCCGACCCGCTCAGGCTCAGT CCG AATTCGCCTGAGCGCGGCGGCCTCCAC GGCCACACTCCGCTA  42 140
    nfa38710 4085700 .. 4085733 - -10.1  -3.40403   CCTGGGTGACGAGAA     GACCCAGGCCACCGC CGCC GCGCTGGCCGCGGCC      ACCGAGAACTCGGCC  65 340
        dapA NONE
    nfa38680 4082453 .. 4082478 - -21.9  -3.14564   GGAGGCCGTGACGAA         GGGCCGGGAGG CATG CCTCCCGGCCC          TTCGCGTGAACGGAC  93 41
    nfa38650 4080630 .. 4080644 -  -8.5  -2.57132   GGCCGGGTGGAGAAC               GCGCC GTCCG GGCGC               TGATCAGACCGATCG  51 29
        ftsK 4077630 .. 4077659 -  -2.2  -3.14132   CGGTTCTCGCAGCAA      CGGGACTGG-CGAT CGGC ATCGTCCAGTCG-G       CCACCTCGGTGCCGT  43 308
    nfa38620 4076280 .. 4076292 - -10.5  -2.96216   TGCCATGATTACACA                GCGGC GCG GCCGC                CCCCGGACAGCGCCT  57 6
    nfa38610 4074740 .. 4074752 -  -6.9  -2.78384   GCCGGTCCTACGACA                CCGGC GTG GCCGA                GTTCCTCGACCTCAG  47 460
       pgsA2 4073434 .. 4073457 -  -3.6  -2.87132   GCCGGTTCGGACACA          TCCGCCCCGC TCAT GCGCCGCGGG           TCCGATGCGTGCCAC  42 12
    nfa38570 4072863 .. 4072874 -  -2.2  -3.28712   CTCTTTCTGGCACAA                CGTCC CGC GG-CG                CGCGGTGGTTCCCGC  45 74
    nfa38560 4072291 .. 4072302 -  -7.2  -2.64051   TTACTACAGAATCTA                GCCG CTTT CGGC                 GTCCGCCCCCAGTGA  48 72
    nfa38550 NONE
    nfa38540 4070358 .. 4070373 -  -6.8  -3.53563   ATATCCGGGTGGAAA              TCAGGG TTCA CCCCGA               GCCGCGGGGGGACGC  57 60
    nfa38530 NONE
    nfa38510 NONE
    nfa38500 4067349 .. 4067405 -  -9.2  -3.06815   ACCGTCCCGAAGATA CCCGCCCGCGC-CGGAC-CGCCCCACCG TGG CGGGTCAGCGGGCCCGCACGCGGTCGAG CACCCGGTGACACAC  55 2
    nfa38490 4066884 .. 4066908 - -15.7  -3.50853   GGCGGCGAAGGAGAA          CGCCGCCGG ATCCGCG CCGGCGGCG          AGATACGCGCGCCGG  82 258
    nfa38480 4065888 .. 4065899 -  -7.2  -3.64487   CGACACGTCCAAGAA                CGGC ACCC GCCG                 GTGGCATTCGATGGC  60 128
    nfa38460 NONE
    nfa38450 NONE
    nfa38440 4063404 .. 4063445 -  -8.7  -2.53876   TTCGACTCCAAGCGA CTCGCCGCGCGGATCGCC CCACCCC GGCAATCCGCGC-GCTAC CCGTCCGTGGGGCCT  51 39
        recA 4062135 .. 4062148 -  -5.2  -3.53224   GATCGCGTCCGGAAA               CGCC TGCGCC GGCG                AGGAGTTCGTGCAAC  52 119
        recX NONE
       fadB4 4059758 .. 4059774 -  -4.3  -3.61398   CGGGTTGCGCAAGAA              CCAGCTG ATG CGGCTGA              TCCTGCTGCCGCAGG  56 377
    nfa38350 NONE
    nfa38340 4054022 .. 4054047 -  -4.5  -3.35679   GCGCGCCATCGAGAA         GCGGGTGCGCG ACGC CGTGGACGCGC          AGTGGCGCCGCACCG  51 247
    nfa38320 NONE
        miaA NONE
    nfa38300 NONE
        dapF NONE
    nfa38280 4047258 .. 4047304 -  -3.5  -3.15544   GCGGATGTGCATCAA TTCACAGTTCCG-CCCACCCCG ACGG CGGCGCGGGACGGGATCGCGAG GCGCATCAATCCCAT  45 159
    nfa38270 4046237 .. 4046251 -  -5.6  -3.73402   AGATCGGGGAGGAAA               TGGGGA ATG TCCCCG               ATTCAGCGGCGGAGC  58 28
    nfa38260 4045007 .. 4045023 -  -2.9  -4.13767   CTTCGCACCGGAAAA              TCGCGGT TTC ACCAGGA              AGAGTAGCGTCACAA  61 115
      fadE35 4043715 .. 4043749 - -25.9  -2.62263   AGTGCCCGGAGACGA     CGATGCCGGACGGGT CGAGC ACCCGTCCGGCATCG     AAAAAGGGTGGGATC  95 39
    nfa38210 4041917 .. 4041930 -  -9.5  -3.17392   GATCGTCGAACTCAA               CCGCG CGGT CGCGG                TGTCGATGGCGCAGG  56 304
    nfa38150 4035911 .. 4035924 -  -3.7  -2.89797   CGGGCACAAACAGCA               CCGGC ACCC GCCTG                TCACCGGGCACGCCC  42 48
    nfa38140 NONE
    nfa38120 4033077 .. 4033097 - -14.7  -3.04144   GGTGCATGCCCAACA            CCGCCATCG CCA CGACGGCGG            GCAGCCATGCACGCA  74 131
    nfa38100 4031696 .. 4031709 -  -3.8  -3.30124   GCTGAGGCTCTACAA               CACC GTGGTG GGTG                GCGGCATCCTGGCGG  47 261
    nfa38090 NONE
    nfa38080 NONE
    nfa38050 4028367 .. 4028392 -  -6.8  -3.42996   GATGAGCCATCACAA         CGGTGCGGTG TGGCCG CACGACACCG          CCATCGCCGTCGCCG  55 518
    nfa37990 4022252 .. 4022304 -  -3.2  -3.04715   CACCGCGGCCAAAAC CTGGGC-CGTTGCCGCA-TGGGCGGG CGC CGCGTCCGGTGCGCCACCGCGCCGAG CCGACGGCAGCGACG  43 53
    nfa37980 4021534 .. 4021560 -  -5.7  -4.19704   CAAGCGCATCGAAAA         GGCCATCGCCG CGGTC CGGCGCTGAAC         CGAGCCGCGGTCCGG  69 99
    nfa37960 4016699 .. 4016713 -  -3.5  -3.33969   GAATCCATGCCACAA               GGCGT TCATG ACACC               ACCTCTACCCTATGC  47 67
    nfa37950 4015398 .. 4015418 -  -8.2  -3.53224   GACCGGCCCGCGAAA            CCCCGCAC GCGGA GTGCGGGC            ATCTGCCCTCACAGT  61 91
    nfa37940 4013350 .. 4013363 -  -9.5  -2.90075   CCTCGCCGAAGCACA               CGCCC GGTT GGGCG                GGCTGGACGTGGTGG  57 399
    nfa37920 4011649 .. 4011672 -    -3  -2.78384   CCTGGGCGGACGAGA          TGCGCGGGTCG GTG CG-CTCGCGGA          TGTTCGCTCCCACCA  39 102
        oxyR NONE
    nfa37870 4008299 .. 4008321 - -10.4  -3.05384   CGCGGCGCGATCGAA           CCGCACGCGC TGC GCGCGAGCCG           CTAGCGCCGCCCCCG  59 93
    nfa37820 4001428 .. 4001448 -  -6.7  -3.28712   CCGCCCTGTGGACAA            CGGCCGCCC TGG GGATGACCG            GGTGCCGGGTTACGC  52 35
    nfa37810 3999765 .. 3999799 -  -2.1  -3.36327   GCACCGGATCTACAA    CCTCG-GCAGCG-GCAC CGG ATTCTCGGTGCGCGAGG    TCATCTCGGCCTGTG  47 245
    nfa37780 NONE
    nfa37770 NONE
    nfa37760 3993710 .. 3993737 - -21.4  -2.82516   CTCCCCACGACCAGA        CGCCGGACGTGT GCGC ACACGTCCGGCG         TTCTTTCGTCTCGGG  86 67
    nfa37710 3988918 .. 3988932 -  -9.2   -2.5805   ACCACCCTGTACAAG               GCGGCG CTA CACCGC               TCGCTGCCGTGGCAC  52 426
    nfa37690 3986079 .. 3986089 -  -8.2   -3.0497   ACACCACCCGCAACA                 CCGC TGT GCGG                 GACTTCCTCGTCGAG  52 246
    nfa37670 3984587 .. 3984611 -  -9.1  -2.80816   TGCTCACCGACGACA          CCCACCGCGCG GTG CTCGAGGCGGG          CGGTGACCCGGCTCC  54 283
    nfa37640 3981584 .. 3981639 -   -13  -3.84389   CATCGAACAACAGAA GATCGTCTTCCCCGACAGCGGGCGAC TCCG GTCGCCCGCTGTCGTGGCTTCCGGGC CAGGCGGTTTCCGAC  81 88
    nfa37630 NONE
    nfa37620 NONE
    nfa37610 3979012 .. 3979057 -  -8.1  -2.81464   CGACGACCGACGACA TCCGCCGCGCCCGC-CGCTG ACGCTCA CAGCGCGGGGGCGCGCCGCC GTTGCGCGAACCCGG  49 3
    nfa37570 3974365 .. 3974377 -  -4.7  -3.61398   GCGGTCGCTGAAGAA                CCCGG CCC CCGGC                GACAGCCCGAAGATC  56 134
    nfa37550 3972922 .. 3972974 - -11.9  -2.70932   GCTGGTGTTGAACGA CCCGGACGATCCGACGCCGTACTG GTTGGT CAGCGCA-CGTCGGCCCGACCGGG TCCTGGCCGCACTCG  58 122
         dut NONE
    nfa37520 3970872 .. 3970929 -  -7.6  -3.14344   GATCTCCTCGACGAA CGCGGCATCGGCTGA-GGA-CGCCGCCCG CGC CCGGCAGCGCTCGACCTGCCG-CACCGCG GGCGACACCGCACCG  53 126
    nfa37500 3969515 .. 3969533 -  -4.4  -2.52543   AGGCCGCTGAAGCCA             CCCATCTG CTC CAGCAGGG             TCTGCTCGGCGGCGC  39 137
    nfa37490 3968837 .. 3968854 -  -6.9  -3.14564   CGATCGTCTGATGAA             CCGGGTC GAGC GACCAGG              CACCCCAGGGTGGGT  50 112
    nfa37480 3968106 .. 3968126 -  -7.5  -3.17212   CGACCACGGCATCAA            GCCGTAACA CCC CGATACGGC            TGCTGCGCGCGGGCC  53 49
    nfa37450 NONE
    nfa37440 3963225 .. 3963239 -  -7.1  -2.94099   CTGGGCGATCACATA               CACGG TCATG CCGTG               GACTCTAAAGGCCTT  50 61
    nfa37430 3962786 .. 3962802 -  -5.7  -2.81642   AGATCACCGAGCACA              CCGAGGC GAT GCCGCAG              TACGCGCCGAAGCTG  46 157
         dxs 3960051 .. 3960080 -  -2.7  -3.53224   GACGGCTTCCTCAAA       TCCGGCGGCGCCCG CCC CTGGCAGCGC-GAA       CTGACCGTGCCACGG  49 83
        hemE 3957036 .. 3957059 -  -5.8  -2.70932   CGGTGGCGGGAACGA          CTCAGCACCC TCGC GGGCGCAGGG           GTTCGGGCCCGGTCT  46 40
    nfa37370 3955461 .. 3955494 -  -2.9  -2.59748   GAGCTTGATAATCGA     GTCGCGCCATGGGTC CATC GTGCCACTGCGGGAC      CGGAGGTAACGCGTG  38 52
    nfa37360 3954711 .. 3954765 - -33.7  -3.76492   GCGAAGTCTAGGAAA GCGACACCGCCCGGCGCATGCCCCTG GTTC CGGGGGCATGCGCCGGGCGGTG-CGT GTTCGACGGTCAGGG 100 35
    nfa37310 3949248 .. 3949277 -  -9.2  -2.87957   CAACCAGGAGAACCA       CCGCGCCCAGCG GTTCTA CGCCAAGCACGG        GTTCGAGAAGGTCGG  54 125
    nfa37290 NONE
    nfa37280 NONE
    nfa37270 3945875 .. 3945886 -  -2.2  -2.82516   TCCCGGATTATCACA                GACG CAAT CATC                 GATCTCCGGCATTGC  39 21
    nfa37260 3944732 .. 3944754 -  -2.6  -2.82516   CGCGCGAGCAGGAGA          TCCTGCGGC TGGTCG GCCGC-GGC           TGGTCCAATGCCGAG  40 213
    nfa37230 NONE
    nfa37220 NONE
    nfa37210 3940305 .. 3940347 - -25.7  -2.60555   TAACTGGACAACCGA GCCCGGCGCGGCCTTCGG GTGCACCT CCGA-GGCCGCGCCGGGC GGTCTTCACCCGGCC  95 31
    nfa37190 3934963 .. 3934991 - -12.3  -3.21218   ACCTTCCAGGAGGAA        CCGGCGGCGGTGC GCT ACACCGTCGACGG        GCAGACCGGGCTGCA  64 435
    nfa37170 3933532 .. 3933551 -   -15  -3.93695   CGCACCACCGAGAAA            GACCCCGG GAAA CCGGGGTC             TTTCTGCTGTCCGGG  91 127
    nfa37150 NONE
    nfa37140 NONE
    nfa37130 NONE
        thrS NONE
    nfa37110 NONE
    nfa37100 NONE
    nfa37090 NONE
    nfa37080 NONE
    nfa37070 NONE
    nfa37060 3921000 .. 3921022 - -16.2  -3.55563   AGGCCACTGCCGAAA           GCCGGGCGTC GCT GCCGCCCGGC           CCCGGCTCACAGCGG  85 32
    nfa37050 3919928 .. 3919946 - -11.6  -2.62396   CATGCGCTGAGATTA             GCCCGTGC GAT GCCCGGGC             CCGTTCATCCCGGTC  59 45
    nfa37040 NONE
    nfa37030 NONE
    nfa37020 3917078 .. 3917091 -  -4.5  -3.15249   CAGATGGTGCACGAA               CAGGA CCGG CCCTG                GATGGAGATGACCAT  46 519
    nfa36990 NONE
    nfa36980 NONE
        ruvC NONE
        ruvA NONE
        ruvB NONE
    nfa36940 NONE
    nfa36920 3911322 .. 3911371 - -21.4  -2.52464   CGCGGGTGGAACGGA CGCACACCGCGGC-CGCCGGGCGC GCAC GCGTCCGGCCCGCCGCGGCG-GCG GTAGGGAGGTCAGTC  85 35
        secD NONE
        secF NONE
    nfa36890 NONE
         apt 3905890 .. 3905900 -  -2.4  -3.75665   GCAGACCTCAGGAAA                 GCAC CAT GGGC                 TCCGATCGTCGGGGA  53 105
    nfa36870 3904201 .. 3904221 -  -4.7  -3.06796   CCCGAGCGTACTCAA            TTCCGCTTT CGC AAAGCGAAT            TATCCGGCCGGGTTC  46 25
    nfa36860 3903695 .. 3903712 -  -2.5  -3.99315   AGTACAGCGAAACAA             TTGCGCG AAAG CGCGCCG              CTCGAAACCACTCAG  58 37
    nfa36850 3901833 .. 3901847 -    -7  -3.16881   CACCGACTGCACCAA               CGCGGC CTC GCTGCG               TGAGCAGTCCGAGCG  50 392
    nfa36830 3899092 .. 3899108 -    -8  -3.42699   ACCCATGCATGAGAA              CGCAAC CGAGC GTTGCG              GTTTCGGTCACCGCC  58 114
    nfa36820 NONE
    nfa36810 NONE
    nfa36800 NONE
    nfa36790 NONE
    nfa36780 NONE
    nfa36770 NONE
    nfa36760 NONE
    nfa36750 NONE
    nfa36740 NONE
    nfa36730 NONE
    nfa36720 3887554 .. 3887570 -  -6.5  -2.81547   TTGCGATACGAACGA              TGCGGCA TCA TGCGGCA              CTCCTCCCGCCGAAT  46 42
    nfa36710 NONE
    nfa36700 NONE
    nfa36690 NONE
    nfa36680 NONE
    nfa36670 3882504 .. 3882560 - -31.8  -2.72463   ACGCACCCGCAACTA GCGCCCGACCGCGAAACGCCCGCTCAC GATC GTGAGCGGGCGTTTCGCGGTCCG-CGG TGGGCGCTCAGGCCT 100 33
        hisS 3879488 .. 3879506 -  -4.4  -3.14132   CGTGGTGCGCAGCAA             CCGTACCC CGC GGGTGCGC             CCGCTCGGGACCTAT  45 37
    nfa36630 3878666 .. 3878707 -  -5.7  -3.40403   CGGTGCTCACGAGAA CTCCCTCGGGGTCGACTGCG TCT CGCTGCCCACCCT-AGCGAG GTTCACCGAGGCCGA  55 88
         mdh 3877289 .. 3877323 -  -6.2  -3.50853   GCTGCGCAAGGAGAA     CGCCGCGCAACACCTG ATC CCGGTGCGCCACGGCA     TGCCGATCACCTTCG  54 358
    nfa36570 NONE
    nfa36560 NONE
    nfa36550 NONE
    nfa36540 NONE
    nfa36530 NONE
    nfa36520 3866173 .. 3866195 -  -6.3  -4.09685   CGCCACGGCCGAAAA          CG-AACCGGC CGCA ACCGGTTTCG           CCCTCGTCACACTGA  69 522
        aspS 3862612 .. 3862622 -  -3.2  -2.83403   CGCGCTGCACGAAAC                 CGAC GGC GTCA                 AACCCGTTTTCGGCT  42 478
    nfa36470 3860483 .. 3860509 -  -5.8  -2.71364   GGATGCCGCGAACTA        TCCGGGC-GGC CCGACC GCCGGCGCGGA         GTTCGTCGTGCCGTC  45 321
    nfa36450 NONE
        alaS NONE
    nfa36430 NONE
    nfa36420 NONE
    nfa36410 3851930 .. 3851961 -    -5  -3.86194   AACCCGTGTCAGAAA      TTCCGCGGCG-TCAC GAG GTCAGCGCCGCGGCC      ATCGCCCCGCGCGGC  60 4
    nfa36400 3851111 .. 3851128 -  -4.1  -3.80841   ACGACCACCACGAAA             GCATGCT GCTG AGCATGG              AGAACCTGGTGCGGA  57 301
    nfa36380 3849334 .. 3849347 -  -3.7   -3.4997   AGACCGACAAGAAGA               CCCGC TCGG GCGTG                CTGCGGTTCGTCGTG  50 165
    nfa36330 NONE
         efp 3843080 .. 3843119 - -23.6  -3.07816   TCTGTACGCATGGAA  GCGGTAGCCGGTCCCGCC CACG GGCGAATCCGGCTACCGC   CGCGGAGGTCGTGGA 100 41
        nusB NONE
    nfa36300 3842055 .. 3842081 -  -9.3  -2.87132   CCGCGTGCTGATATA         CCGGCCGCACC CCCTC GGTGAGCCCGG         CCCACGGCAGCGATC  53 224
    nfa36280 3840102 .. 3840120 -  -8.1  -3.28712   CGCGCTCGCCCACAA             GGTCGCC CGCGC GACGACC             GCCGACGGCGAGCTC  56 240
    nfa36250 3838068 .. 3838083 -  -6.1  -3.08015   GCAAGCAGCCTAACA              GCGCT CCGGAC AGCGC               TTTCACCAGGTACAC  48 84
        pyrR NONE
        pyrB NONE
        pyrC NONE
    nfa36210 NONE
        carA NONE
        carB NONE
        pyrF 3829081 .. 3829111 - -26.2  -3.21099   CCCGGGCACGACGAA       CAGCCCCCGGGCGC CGG GCACCCGGGGGCTG       TCGGAGGACGCGGCG 100 195
    nfa36170 NONE
         gmk NONE
        rpoZ NONE
         dfp 3826081 .. 3826094 -  -5.9  -3.64703   CGCTGTTCACCGAAA               CAGCC ACGG GGCCG                CCGTCTTTCACCGCT  57 40
        metK 3824594 .. 3824637 - -20.3  -3.01791   ACGGCGCGCCGAAGA CGCCGAC-GCCCCCGCGGAC GCGGT GTCCGCGGGGGCTGCCGATG CGCCGTCCGTGGTGG  87 66
        priA 3822431 .. 3822451 -  -4.6  -3.65902   CTGACCGGACCGAAA           CCCCCG-GG CCCG CCGCGCGGG            TCAGCCGATGTCGAC  54 26
    nfa36110 NONE
    nfa36100 NONE
         def NONE
         fmt NONE
         sun 3817009 .. 3817042 -  -2.2  -3.20723   CTTGGACGAATGGAA     CGGCCGGTCTAGCGC GGCTT GCGCAGGGCCG-CCA     TGAACATGGCGTCGG  43 0
    nfa36060 3816500 .. 3816524 -  -7.1  -2.72991   CCAGATCGCCAAGCA          GATGGGCATCT CGC AGATGCACGTC          TCCCGCATCCTGGCC  47 105
         rpe 3814344 .. 3814380 -  -8.6  -3.21099   TCCCCCGACGACGAA   CGCACCGGCTACCGCAC CTGG GTCCAGCGGCCGG-GCG    CGGCCCTGCCCCGGC  56 106
        ribE 3812831 .. 3812870 -    -4  -2.73875   GGTGCTTGAACAGTA  TTGCCGTTGGCCCG-GCCG GCA CGGCTCGCGCCCCCTGCGA  GTCGCCCGGTGGACG  40 113
       ribBA 3811542 .. 3811556 -    -7  -3.01712   CCTTTCCCGCGAATA               CCGCTC ACT GTGCGG               TCTCTCCCAGATCCA  52 15
        ribH 3811028 .. 3811051 -  -3.6  -2.74563   GCCACAGTCGAACCA          CCGGCATGGG TCAG CCCTGGCCGC           GCAGCGCCCGCAGGG  40 12
    nfa35980 3810178 .. 3810208 - -12.4  -2.52464   GGCGCGGGCAACTCA       CCCACGTCACCGGG TCA CCCGGCGGCGCGGT       GATCATCCAGTTCGT  57 339
    nfa35950 NONE
        uvrC 3804184 .. 3804236 - -10.4  -2.56095   CCGACACTCAAGCTA CGCGA-CG-GCCGATCCGCGGGCGCG TCA CGTGCCGTCGGAGCGGCTCGTTCCCG GTGCGCCGCGCACTC  55 51
    nfa35930 NONE
    nfa35920 NONE
    nfa35910 3801031 .. 3801049 -  -2.2  -3.14132   CGGCGCTTCTACGAA             CGGCTCGG CTT CCGGGTCA             CCGCGACCGTCGAGA  43 113
         gap NONE
         pgk NONE
         tpi 3797227 .. 3797270 - -21.9  -3.53761   GAACCGGCGCGGAAA CGAAC--CGGCCCGGCATCGC GGAG GCGACGCCGGGCCGGAGTTCG ATGCCGGGACCGCAA 100 41
    nfa35850 NONE
        secG 3794390 .. 3794410 -    -9  -2.55544   CGATCATCGAACGCA           GCGACCGCG ATTT CGCGGT-GC            ACGGCTACGGGCTGT  52 371
    nfa35810 NONE
    nfa35800 3790443 .. 3790457 -  -5.6  -3.03007   AACATTTCGGTAACA               CACGCC GAC GTCGTG               ATGATCCCGTGATCG  46 279
        cyoE 3779603 .. 3779634 - -19.4  -3.21593   GATCCCCTGAGAACA      CGCGGGCGGTCGCCG TTC CGGCGGCCGCCCG-G      CAACGGCCGGAAGAC  86 48
    nfa35700 3777923 .. 3777969 - -12.3  -3.14132   GGTGCCGCCGAGCAA CGAGGCACTGGCCCAGCAG-GA GGAG TCGCTGCTCGGCGAGCGCCTGG CGGGATGGACCACCA  62 253
    nfa35680 3776338 .. 3776355 -  -3.3  -3.21395   ACGCGGGCGACAAGA             GCATCGA CCGC CCGGTGC              AGCGCCTCGAGGTCG  47 339
    nfa35630 3771540 .. 3771574 - -12.1  -3.05384   GTTCTTTCCAGTCAA    GACCCGCCCGC-CCCG ACAC CGCGCGCGGGCGAATC     CGCGCGGCGGTCAGG  66 36
    nfa35620 3770425 .. 3770466 -  -7.1  -4.36914   GGTGCCCTGAGAAAA GGGGGTGACCGGCTGCGAC ATTC GCCACAGTCGGTCACCGGG  GTGCGCGGTGCGCGC  76 44
    nfa35610 NONE
    nfa35600 NONE
    nfa35590 NONE
    nfa35580 NONE
    nfa35570 NONE
    nfa35560 NONE
    nfa35550 3763851 .. 3763891 - -14.2  -3.69364   ACGCAACACAGACAA CG-AGATCTCCCCGTCG AGATGGAA CAACGGGGAGATCTTCG  TCGAGCACGATCGAA  82 77
    nfa35540 3763406 .. 3763420 -  -9.2  -3.74693   GGTCATGGGATCAAA               CCGGCG ACA CGCCGA               TTCAGCCGATCGTGT  67 27
    nfa35530 3762859 .. 3762885 -  -6.5  -2.70932   GTTCTGGCCCAAGCA        CGCCCG-GCTCC GGGA GGAGTACGAGCG         CCGGTTCGCGGAGTA  46 43
    nfa35470 NONE
    nfa35460 NONE
    nfa35450 NONE
      fadE33 NONE
    nfa35430 NONE
    nfa35420 NONE
    nfa35410 3751990 .. 3752013 -    -3  -3.01712   CGCGTTGCGCGAACA          GGGTTGGCTGG TGC CC-GCCTACAC          CTTTCCCGCCGACCG  42 261
    nfa35390 3748488 .. 3748521 -  -7.3  -3.25102   ACCTGATCGAGAAGA     TCACCGCGATCGCCG TCCG CTACGACCTCGGCGA      CGGCCACGACCTGGT  53 315
    nfa35310 NONE
    nfa35300 NONE
    nfa35290 NONE
    nfa35280 NONE
    nfa35270 3739036 .. 3739054 -    -3  -2.90486   AACAATTGGTATAGA             CCAGTACC GGC GGCATCGG             TGGCGGCGTTGAGCG  40 60
    nfa35260 3737815 .. 3737830 -  -4.6  -2.78384   CCGGCGTTCACGATA              CGCCCA GGTG TGCGCG               GTATCGGTGGTCAGA  43 36
    nfa35250 3736682 .. 3736727 -  -3.8  -2.78463   AGCGGCGCGACTACA CCGGCG-TCGCGCGCGCCG TCGACGTTC CGGCCCTCGTGATCGTCGG TGCCGAGGACCAGTT  41 256
    nfa35190 NONE
    nfa35180 3731026 .. 3731055 -  -9.1  -3.25942   ACCGTCGTAGACGAA       CGCGCCGCTCACG ACGC CGCCCGCAGCGCG        CGCAGGGTCGCCAGT  59 4
       fadA7 3729549 .. 3729604 -  -3.2  -3.28924   CACCGGCGGCGAGAA CGTCTACGGACC-CGAGGTCGAGCGCG TGCTG CTCGCCCATCC-CGCGGTC-GCCGACG CCGCGGTCGTCGGCG  47 280
    nfa35150 3727514 .. 3727527 -  -4.5  -2.62184   GCGGCTCTCAGATCA               GCAAC TGGT GCTGC                GGCGGCCCGCTCGCG  42 4
    nfa35140 3726246 .. 3726282 -   -10  -2.78891   AGCCGAACTCAAGGA   GGCGCGGCGCACCCACG GCCG CGCGGG-GCACTCCGCC    GGACCCCGCTGACCA  56 156
    nfa35120 3725199 .. 3725216 - -10.5  -2.55351   CTGCTCGAGATGAAC             GGCGACC TCGA GGCCGCC              CGCGCCGCCTACACT  54 189
    nfa35040 NONE
    nfa35030 3714019 .. 3714051 -  -7.6  -3.20382   GTTCACACCGACCAA     CGGC-GCCACCGTGG TGAT CCCCGGCAGCCACCG      GTGGGGCGAGCGGCG  53 406
    nfa34990 3710657 .. 3710682 -  -7.5   -3.2614   CACGGTGCACATCAA         CGGCATCGACCG GCG CGGGC-ACGCCG         TCGCCACCAAGGACG  53 92
    nfa34970 3709070 .. 3709082 -  -4.7  -2.74263   ACCCCACCCTCAAAC                CCCGC GGA GCGGC                CACCGCATGCCTGTC  43 170
    nfa34960 3707753 .. 3707771 -  -3.8  -3.09193   ACGATACGCACTCAA             TCGACCTC CTC GAACTCGA             ACGGCAAGGCGGCCA  43 3
    nfa34950 3705315 .. 3705373 -  -7.1  -2.55847   AAGCTCTACACCAAG GAGTTCTACGCGATGGTGGCGCAGGTG CTCGC CCCCGGCGGCACCGTCGCGGTGCAGTC GGGGTCGCCGTTCTT  46 355
    nfa34880 NONE
    nfa34870 3698019 .. 3698057 - -16.6  -4.23758   ACCGGACACTGAAAA   GCCCTGTGCCACCGGCCG TCA CCGCCGGTGGCCCAGCAC   CCGCGCCCCCTACTT 100 35
    nfa34820 3692180 .. 3692210 -    -6  -4.08216   CGACCGTCTGGAAAA       CTCCCCGACGGACG CGG CGCCGGTCGAGAAT       CAGGCGATGGTGGCG  66 25
         inv 3690456 .. 3690489 -  -7.9  -3.07291   AACTATTCCAGGTAA     TCGCCCGCGATGCCG CAAC CGGCTCCGCGATCGG      TGGAATTCGGCGCTC  52 42
    nfa34800 3689109 .. 3689156 -    -7  -3.55444   TCGTCACTCGGGAAA CCTCGG-GTCGAGCGTCGCGCG GGTTCT CGGGC-ACACCCGACGCCGACG TCACTTGGGCTGGTT  60 26
    nfa34790 3688143 .. 3688154 -  -2.2  -3.43919   GTGAAATGCGAAATA                CTCA CTGG CGAG                 GCACCCGCCCGGTCG  47 15
    nfa34780 NONE
        fabG NONE
        inhA NONE
        hemH 3684075 .. 3684105 -  -7.4  -2.63631   TGAAGCTGCACACCA       CGAGCATCGGCGCC GCG GACACCGACCCGCG       TGAACTGATCGAAGC  46 295
    nfa34720 NONE
    nfa34710 3680829 .. 3680839 -  -2.4    -3.737   CAACTTTTCAGCAAA                 CGGC ACG GCGG                 GAGTCGCAGAGCTCT  53 55
    nfa34700 3680249 .. 3680261 -  -4.7   -3.4072   CATCGTTCATTAGAA                CGGCG GCG CGCGG                CACAGTCAATCGAGG  52 132
    nfa34690 NONE
    nfa34670 NONE
    nfa34660 NONE
    nfa34650 3672720 .. 3672733 -  -2.3  -3.28791   ACTCCTCGTCGACAA               TCGAG GACG CTCGC                CCCGGGCGGTGGCGC  45 218
    nfa34620 3669163 .. 3669180 -  -8.3  -2.87463   AAGGCGTCCGATACA             CCCGGCG GAGT CGGCGGG              GCACTTGCGGCGCAC  51 394
    nfa34530 NONE
    nfa34520 NONE
    nfa34510 NONE
    nfa34500 3655775 .. 3655797 -  -9.8  -3.00298   CCGCGCAAGTAGACA           CCGGTGATCG CGC CGACGACCGG           CACCCCCGTCGAGGA  59 338
    nfa34480 NONE
    nfa34470 3651645 .. 3651695 - -14.7  -2.80935   ACCGCATCGAGCAGA CGGCGCGACGCCGCCTCGGTG-AGC AGC GCTTCACCGAGGCGACG-CGGGAGG GTGCGCGGGCCGACT  65 59
    nfa34450 3647387 .. 3647406 -  -9.2  -3.53811   CGCATGTGCTGCAAA            CGGTGGCC AACG GGACACCG             CGCGAGGTGTACACG  62 406
    nfa34390 3642946 .. 3642956 -  -2.4  -2.87132   TTGTCCCCTCACAGA                 GTCG CCG CGTC                 CCACCACGCTCTGAC  40 8
    nfa34380 3641808 .. 3641844 -  -2.2  -3.51924   GTGTGACCTATACAA   CG-AGGCCAGGAG-TGGA CGC TCCGGCGCGTGGCCTTCG   TCGCCGTGTCAGCCC  47 84
    nfa34370 3641449 .. 3641475 - -23.8  -4.45544   CCGGACGAACGAAAA         GGCTCCGCACCG TTG CGGTGCGGAGCC         AACACGTCACGCTCG 100 42
       gabD2 NONE
    nfa34340 3638056 .. 3638086 -  -6.1   -3.1855   GCCGCGAACAGGCAA      CCGCGG-CAAGC-GA CTT CCTGCGTGCCCGCGG      GTTGCGCGCAGCGCG  51 93
    nfa34320 3636116 .. 3636132 -  -7.9  -3.33261   CGGGAATCCGCAGAA              CGGCATC ACC GAGGCCG              AGGCGATGCGCAACT  58 401
        folD 3634473 .. 3634505 -    -7  -3.35679   CCCGGTCAGCTACAA     CCCGCAGGTGGTGAGC GTG GC-CACCAGC-GCGGA     CCGCACCCTCATCAC  55 67
    nfa34270 3631641 .. 3631688 - -11.1  -2.82516   TCTTCCACGACGAGA CCGCGATTCCGGCGCTGGCGGC CTGGT GCCGCC-GCTACGGGTTCACGG TGCAGGAGCGGGTCG  57 103
    nfa34240 3628795 .. 3628831 - -23.8  -2.71011   ACCGCTCCCGAACCA    CGAACGGCGTTCCGGC GGAGA GCCGGGACGCCGTTCG    TTCTGCGCTGTGTTC  95 59
    nfa34220 3625503 .. 3625527 -  -7.8  -3.85362   AACTCAATGACGAAA          GCGTGCAAGG AAACG CCCTGGACGC          ACTGGCGAGAATGCG  68 148
       fadA6 3615315 .. 3615333 -  -5.2  -3.53012   GTCCTGCCGGCGAAA             CGGCCG GTCACGA CAGCCG             CTCCAGCACCATGGC  52 14
        fabG NONE
    nfa34110 NONE
    nfa34100 NONE
    nfa34090 NONE
      fadE31 NONE
    nfa34070 3610530 .. 3610561 - -11.4  -2.87963   CCTACAACGACTACA      CCGCGGCGCTGGTC GTGC GAGCCGCGCTGCGG       GCAGGCATCGGCGTG  61 225
    nfa34050 NONE
    nfa34040 NONE
    nfa34030 3607518 .. 3607534 -  -7.9  -3.05384   CCCCCGGCTATCGAA              CCGTGCG GAT CGCACCG              GTGCCCGGCGGAGGA  53 525
    nfa33990 3601070 .. 3601084 -  -3.4  -3.21099   TTCCTCGACGACGAA               CTGACC GAC GGCCGG               GAGCACACCATCGCC  47 325
    nfa33960 3597850 .. 3597861 -  -2.2  -3.05384   TCCCTTCTGATGTAA                CGACC GGC GG-CG                CTCACGCATCGGAGT  41 27
    nfa33950 NONE
    nfa33940 3595836 .. 3595850 -  -2.7  -2.98823   GGGTCGTCAGAGACA               GTCGG AGGCG CCGTC               GACCACGAACACCGC  41 2
    nfa33930 NONE
    nfa33920 NONE
    nfa33910 3592055 .. 3592091 -    -8  -2.52676   CACCCGCGGAACGGA   GCCCTCCCAT-TCAGCG GGAG CGCCGAGATGGAGGAGC    GCTGCCCAGCCAGGA  48 124
    nfa33900 NONE
    nfa33890 3590062 .. 3590077 -  -7.5  -2.80307   GAAAGGTTCAGGAGA              CCGGC AGCTGG GCCGG               GGCGACGACCTGGGG  49 2
    nfa33880 NONE
    nfa33870 NONE
    nfa33860 3586782 .. 3586809 -  -5.6  -3.05596   TATCCCGGGATCGAA        CGCCGCACCGA CCGGCCC TCGATGCGG-G        AGTTCGGTGATTCGC  48 388
    nfa33790 NONE
    nfa33780 3579854 .. 3579882 -  -9.5  -3.14931   GGCACCGGGTACGAA        CGGCGTCACGC TATCGCC GTGCGACGCCG        GCACTCCGGATCTTC  60 57
    nfa33770 NONE
    nfa33760 3577697 .. 3577737 -    -3  -3.14344   CAGCTGGCCGAGGAA CTCGCCGCCGTGCGCGACC GGGG GGCCGCCTTCGACCGCG-G  TGAGGCGTTCCCCGG  43 256
    nfa33740 NONE
    nfa33730 3574268 .. 3574318 - -10.3  -2.60714   TGAAACCTCCAGAAT GTCGAAGCCGCCCGGCTCGCCGGCA GCT CACCGGCGC-CCG-GCGGCCTCTCC GGTCAGATCATCACG  55 28
    nfa33720 3573371 .. 3573382 -  -3.6  -2.78384   GCGGCGCCCATCACA                CGCC CTCC GGCA                 GGATGTTCGGATTCG  40 9
    nfa33710 NONE
    nfa33700 NONE
    nfa33690 NONE
    nfa33680 3568694 .. 3568712 -  -8.8  -3.01924   GAGCCGGTTCGAACA             CGGCACCC TGC AGATGCCG             GTGCACATCCCCGCC  52 330
    nfa33660 3567132 .. 3567143 -  -5.8  -3.53012   CTTCCTGCCGCGAAA                TCCG CGCT CGGA                 AAGGCACTGCTGGCC  54 377
    nfa33640 3565750 .. 3565789 -  -4.8  -3.48276   TGGTGCCCGACACAA  CGACGGTTCTCGCGTGAT CCAC ATCACGAGCGATGCGGCG   CACGGATTATGCGTA  52 93
    nfa33630 3564405 .. 3564418 -  -2.4  -3.97042   GCACGAGGAACGAAA               GATG GTCTGT CATC                GCCGATCTCTCTGGT  58 62
    nfa33620 NONE
    nfa33610 3560862 .. 3560900 - -31.2  -3.33492   CCAGCCATTCGAGAA   CGAGAGCGAGCCACCGCA GTG CGCGGTGGCTCGCTCTCG   TCGATCGTTCAGGAG 100 34
    nfa33590 NONE
    nfa33580 3558131 .. 3558187 -  -8.7  -3.02263   AGATCCGGGCCAACA TGGCCG-CGCAGAGCGGCA-C-GGCCGA GGCG CCGGCCTGATGGCGCCCCGCGTCGACAA CCGGTTGGCCGACAC  52 351
    nfa33550 3555756 .. 3555788 -  -3.1  -3.17229   ACCTGATGATCAATA      CCCCGCCCTACCGGC TGC GCTGGCTGGAATGGG      GCGAGGGCCTGTGCG  44 290
    nfa33490 3549096 .. 3549116 -  -6.1  -3.90241   GACGAAGGAGAAGAA            CGCACGTTC GGA GAACATTCG            GACCTGCCGATCGAG  63 138
    nfa33480 NONE
    nfa33470 3547795 .. 3547807 -  -6.9  -2.78463   ATTCCTTTCATGAGA                CCGGC GTC ACCGG                TCGTCGACTGTGCCC  46 19
    nfa33460 NONE
    nfa33450 3545834 .. 3545867 -  -9.5  -2.53263   CGTACTCCGAACGTA     CCGTCTGCGC-GCCGC GCG ACCGCAGCGCAGACGT     CGCTCTCCCGGCGGT  55 56
    nfa33440 NONE
    nfa33430 NONE
    nfa33420 3543142 .. 3543152 -  -3.2  -2.72144   CGATCGGGGTGAAAC                 TCCG TCT CAGA                 TGCGCTCGAACAACT  40 21
    nfa33410 3541970 .. 3542005 -  -4.1  -2.76404   TCGATCGAAAACGGA   TGTG-CCG-CGAATTCCG TGC CGGA-TTCGCCGGTCTCA   ACGGATGTCGAGCGG  40 23
    nfa33400 NONE
    nfa33390 3540464 .. 3540474 -  -8.2  -2.70232   TGGAATAGGAGAGTA                 CGGC ATG GCCG                 CGTCGCGGTGTGCTG  52 104
    nfa33380 NONE
    nfa33370 3538365 .. 3538380 -  -7.5  -3.73224   CTACGCCCGATGAAA              GCGGG GTGATA CCCGC               GGTTGCTCCGGCGAT  64 82
    nfa33350 3537085 .. 3537138 -    -8  -3.06261   GCTGAATCCGGAAGA TC-GCCTCGCCGCCGAGGGGCCG GGCGCGCGG CGGCTCACCGGCGGGGACGCAGA CACCCAGCGGCGGCC  53 424
    nfa33330 3534735 .. 3534749 -  -2.8  -2.76696   GTGCTCGCGAACAAG               GGTC CCAAGCC GACC               GCTTACGGCGTGCAC  39 437
    nfa33290 NONE
    nfa33280 3529331 .. 3529349 -  -5.8  -3.53444   GCAGGGTGGGCGAAA             CCGGTGCG GAA CGACCCGG             GTTCGAGCGTTCAGG  55 36
    nfa33270 3528992 .. 3529037 - -11.2  -2.57132   GCCCTTCCCGAGAAT CGACG-GGCGAGCA-CCGGCGGT CTG ACCGGCGACTGC-CGCCGCGCCG GGCCCGGCCTCAGAC  59 35
    nfa33250 NONE
    nfa33240 3525274 .. 3525328 - -13.5  -2.57564   TGACCGCCGCACAAG GCGCCGAGCCGGTG-GTCGAGGCCGCG ATG CTCGATCTCGACGCACCGTC-CGGCTC GTTCCTCGGTCGAGA  60 282
    nfa33220 3523765 .. 3523780 -  -7.5  -3.14132   CCGTTGCGGGAGCAA              CGCCG AGATCA CGGCG               CGCGACGGCCAGGCC  53 267
    nfa33210 3521933 .. 3521943 -  -2.4  -3.41051   CCACGCCCACGAGAA                 CCTG TCG CTGG                 CCGTCGCGAATTCGG  47 475
    nfa33170 3518503 .. 3518520 -  -3.3  -3.04144   CGCCGACCCCGAATA             CCAGCAG GTCA CCGCTTG              GCGCACCGAGGCGCT  43 121
    nfa33140 NONE
    nfa33130 3513059 .. 3513095 -   -10  -3.09327   GGACGCGACGCAAGA   CG-CGGAGGCGATCGAG GACC CGCGAACGCCGCCGTCG    TGGTCCGCGTTCGCG  59 379
    nfa33120 3512195 .. 3512214 - -10.7  -2.50113   CACCACTGGATGAAC            CGGGCGA TCGAGC TCGCCCG             CCGGTGCCCGCCCGC  54 457
    nfa33040 3504327 .. 3504369 -  -6.7  -3.13403   GGGGCCCGAGGAACA GCAGCTGCGCCGGTTCGCCG AGGA CGGCGC-CCGCCGCTCCGGC ACGCCGTTCGTCAGT  50 308
    nfa32980 3499887 .. 3499914 -  -6.2  -2.78384   CCGTGCCCGACGACA        TCGCCCTCGTCG GCTA CGACGACATCGA         TTTCGCCGAATCCGC  45 262
    nfa32850 3484096 .. 3484112 -  -4.4  -2.67441   GAACCGACTACAGCA             GGCCACG TTGC CGTG-CC              TCGGTCAGCGCGTCG  40 1
    nfa32840 3483352 .. 3483408 -  -3.3  -3.58343   CTCACCACCCGCAAA CGCGCCAGATGAGCGAGGTCGGCCCTG GTC CCCGCCCGAGGTCGCCTGCCCGGCGCA TCGAACCGGAGCGAG  51 394
    nfa32790 NONE
    nfa32780 3476318 .. 3476339 - -10.1  -2.52464   GGCTGCTCGAACTCA           TGGCCGACG CGAT CGTCGGCGA            GATCGGCTACGACGA  54 445
    nfa32760 NONE
    nfa32750 3474085 .. 3474128 -  -4.4  -3.04144   GGGCGATGCGCAAGA GGTGCACCCGCCGGCACCG GGGTCGT CGAGATCGGCGGCTGC-CC GACCCGGCGGCGGCT  43 98
    nfa32740 3473509 .. 3473527 -  -5.3  -3.04144   GCCGGACGGTGAACA            CGACAGAC CAGC GTC-GTCG             GCTTCGACCAGCACG  46 99
    nfa32620 3461677 .. 3461730 -  -2.4  -3.28712   CCTGCTCGCCGACAA CAC-CGACCTGC-CCGAACTCGCCG CACTGGT CGCCGAGG-CGGCGCTGATCGTGTG CGGCGACACCGGCAT  45 354
    nfa32600 3459731 .. 3459770 -  -2.6  -3.40403   CGCGGTGGACGACAA  CATCA-TGGGCACGGCGGG CAC CCCGGCGATCCCGCTGCTG  CTCGCGGTCGGCCAG  47 294
    nfa32580 3456766 .. 3456800 -  -5.5  -3.35679   CTCCCCCACCGACAA    CCTCATCGGTCCCCCG GTGC CGGGGG-CGGGCGCGG     TCGGTCCCCGGGTCG  53 420
    nfa32560 3455535 .. 3455551 -  -3.6  -2.66435   ACCCTCACCAGATCA              CCCACC TGCAC GGTGGC              AGGATAACTCGAACC  40 179
    nfa32550 3455212 .. 3455266 -  -7.7  -3.60296   CAGCGGGATTCGAAA TACCGTGGCGACCGC-CGATCGGCGC GTCC ACGCAGGTCACGCGGGCGACACGACA GGCGGCCCGGACGCG  60 110
    nfa32540 3454068 .. 3454116 -    -9  -3.92324   CGGTCGAATACTAAA CG-ACATCCCGGTGA-TCGGCGC GGAACA ACGCCGAATCACCGGG-CGCACG CGTCGTTTCGACCGG  70 103
    nfa32530 NONE
    nfa32520 3452078 .. 3452107 -  -6.3  -3.18681   GCGGAACGCGACGAA       CCCGGCTCACGACG GCG CGTC-CGTTCCGGG       CTCGTCGTCGGCGGC  50 2
    nfa32510 NONE
    nfa32500 3450252 .. 3450276 -  -7.7  -3.89695   GGCCGACAAACAGAA          GGTGATCGGCG GCT CGCTGCCCACC          CGCGCGATCGCCACT  65 119
    nfa32430 3443856 .. 3443871 -    -6  -2.78463   ACGGCCCGGACGACA              GCCCGC TGTG GCGGGA               GAACGATCCGGTCGT  45 354
    nfa32400 NONE
    nfa32390 NONE
    nfa32380 3440408 .. 3440420 -  -3.4  -4.07568   CGGGCTTCTCGAAAA                CTGA TCAGT TCAG                CGGTGGGTCCAATCG  60 22
    nfa32370 3439675 .. 3439710 -  -9.6  -3.58343   CTGATGATGGCCAAA    CTCGCCCTGAACTCCGC GCT GCTG-GCCCAGGGCGTG    GCCACCTCGGGCATG  66 204
    nfa32350 3437720 .. 3437738 -  -5.9  -4.02108   TGGACGAGAAGGAAA             TCCGCGA TATCT TCGCGGT             GCGTGCCGCCCTCGA  66 411
    nfa32300 NONE
    nfa32290 NONE
    nfa32280 3430720 .. 3430730 -  -8.2  -3.21099   CTGGCCGACTACGAA                 GCGG TGG CCGC                 CCGCACCGACGAGAT  56 449
    nfa32250 3429304 .. 3429319 -  -8.2  -3.40899   AAGCTCCCAGTACAA              CCCGCC CGGC GGCGAG               AAAGTTCCTCACGCC  61 34
        msrA 3428527 .. 3428573 - -18.7   -2.8655   CGCACGGAGAGCACA GCGAC-GCGACCCGCGCACCGG GTCC CCGGCGCGCGGGTCACCAACAC TCACCGCACGGACAG  82 201
    nfa32230 NONE
    nfa32220 3426407 .. 3426456 -  -2.8  -2.62184   GGGCGTTCGATATCA GTGTTCGCGACC-C-CGGCACCGGG GCG CCCCGC-CCGTGCGGCCACAAACCC CTACATTTCAGACGC  38 33
    nfa32210 NONE
    nfa32200 3424402 .. 3424418 -  -4.3  -3.40403   CTTCGCCGACTACAA              CCCCAAC TAC GTCGGCG              GCAACATCATGACCG  51 328
    nfa32160 3418096 .. 3418133 - -14.7  -3.12482   CAACAGCATCGAACA   CGCCTACCGCGCCGCCG CCGA CAGCGGCGAGGTGGTCG    ATCTGGCGGCCCGGA  67 295
    nfa32090 NONE
    nfa32080 3410950 .. 3410999 -   -12  -3.01712   CCCGCTGGGCGAACA GGTGCTGGCCGC-CGCGGCGCCCG CGCA CGTGCGCAGCGTGCGG-CGGCACA TGATCGACGTCCTCG  61 145
        fumA 3408304 .. 3408362 - -13.2  -2.77182   CCGGAGATCGAAGCA CTCCCCCGTCGAGCCCGACAGCCGGG GTGAGCGGT CCCGGCCGTCGGGCTCGGCGATG-A- GCGCGGGGCGTTCGT  67 361
    nfa32040 3406310 .. 3406323 -  -2.3  -3.72324   CAGGCCCACGAACAA               GGCTG CGGT CACCC                GGCGCTCCTTCTGGT  53 40
    nfa32030 3405322 .. 3405337 -  -4.6  -3.53012   CTGCGCGGCGGCAAA              GCGCCC GACC AGGCAC               GGGCGAAGATCACCG  52 125
    nfa32010 3403330 .. 3403340 -  -8.2  -3.04144   TCCCGATCCTGAACA                 CCGG TTC CCGG                 GCGGCCGCGCTGCTC  52 328
    nfa31950 3392966 .. 3392996 -  -7.4  -3.31144   GGCCGAGTTCGAGAA       GTACCTGCGCAGGC GCG GCCCGGGCAGTTTC       GGGCTCTAGCGCCGC  55 289
        metH 3388363 .. 3388375 -  -4.7  -3.28712   TGGCCCCGCTCACAA                CGCCG TGA CCGCG                CTACCGCCGCCGGCC  49 43
    nfa31920 3386486 .. 3386503 -  -5.5  -2.79183   GCCATCCCGACGATA             CCCGCGCA CCC CGC-CGGG             CGATCCGGGTTCGCC  43 43
    nfa31910 NONE
    nfa31900 3384283 .. 3384302 -  -2.1  -3.07816   CCGGGATTCACCGAA            GATCACC GGTGAA GACGATC             ACAGCGACAACGGCT  41 86
    nfa31890 NONE
    nfa31880 NONE
    nfa31870 NONE
        hisE NONE
        hisG 3379177 .. 3379192 -  -4.6  -3.09834   CACGGCACCAGCCAA              TCCGGG ATCG CCCCGA               GCAGGACGAGCGCGA  46 255
    nfa31840 3377597 .. 3377611 -  -8.5  -3.27475   TGGTCGACTACAAGA               CCGGC CGCGC GCCGG               GCCCCGCGCAGGAGA  56 430
    nfa31820 3376055 .. 3376104 -  -6.4  -3.53224   CACCGGCGGGTGAAA CGCACGCGGGCGCA-GCCGTCC CACGGGCT GGACGGCGTGGACGCGC-CGCG ACCGTCTCACCCCTT  55 32
    nfa31800 3373456 .. 3373504 - -10.2  -3.09834   CATGTCACCAGGTAA CCACGCCGCCGCGCGGCCGGGG AACGGGA CCCCG-CCGGACG-CGACGAGG CCGCGCCCCCGAACG  59 66
    nfa31790 3373037 .. 3373071 - -22.1  -2.62983   TGGACCGCGACATTA     CCGCGCGGGCGACCC GGGCA GGGCTGCCCGCGCGG     CCCTCAGCCCAGTGT  86 29
    nfa31780 NONE
    nfa31770 3371458 .. 3371496 -    -6  -3.03124   CCCCATCGCCGAACA  GGTGGCGGCCATCGTGCA CGCCC TGCGCG-CGA-CGCCACC  GGCCCCGCCGCATCG  47 414
    nfa31740 NONE
    nfa31730 NONE
        prcB NONE
        prcA 3366109 .. 3366144 -    -6  -2.70932   CCCGTGCGCGAACCA    GCGTTCGCGCACGGGCC CGG AGCGGGTGTGCGA-CGC    CCCCGGACTACTCCG  46 33
    nfa31700 NONE
    nfa31690 3363811 .. 3363842 -  -5.7  -2.71144   GATGTGCCGCAAGTA      CCGCCGCGCCCGA TCCCGG TCGGGAACCGCGA       GCCCGCGGTCGACGA  46 379
    nfa31670 NONE
    nfa31660 NONE
    nfa31650 3360250 .. 3360260 -  -5.4  -3.04144   GGGCCACTGCGAACA                 CTCA CGG TGAG                 TTCACCGAGACTTCA  46 38
    nfa31640 3359857 .. 3359896 - -14.2  -3.03124   TTCTACCGCCGAACA  GCACTGACCGGGGTGAGC GGCG ACTCACCCCGGTGGGAGC   ATTCGACTCAGGCCG  69 33
    nfa31630 NONE
    nfa31620 3356133 .. 3356149 -  -2.2  -3.66643   GAAATCAAATCACAA              CCGAAT CCGCT ATGCGG              CGTCCACCGCCACGA  50 18
    nfa31610 3355045 .. 3355070 -  -5.3  -3.62572   GAGGACTATCTGAAA         GCCGC-CGCACC GGT GGTGCGCGTGGT         GCGCGACGCCACCGT  56 285
    nfa31590 3352919 .. 3352947 -  -7.3  -3.28712   GGTGCCGCGGGAGAA        CCCGACCCGCG TCGTCAT CGCGATCCGGG        TGGCCAAGGTGCTGT  53 100
    nfa31570 NONE
        cobL 3350454 .. 3350471 -  -4.1  -3.16154   CAAGATGACACGGAA             TTCCGAT AACG ATCGGAT              CACGCGTCCGACCCT  45 61
    nfa31550 3349750 .. 3349787 -  -9.2  -2.66964   CGAGCGAGGACACGA  GCTCGAGCCCCCGCTCGCC GGA GGCGAGCTGGG-C-C-AGC  CGCCGGGCTTCCCCG  51 63
        cobK 3348752 .. 3348788 -   -10  -2.57132   GGGCTGGTGGAGAAG   GGCGAGGCGGGCGCGCG GGAC CGCACGCCCTAC-CACC    TCACCGAGGCGGGCC  52 322
    nfa31490 3344781 .. 3344791 -  -2.4  -3.54424   GGTCAGTGCTGGAAA                 CCGG TGG CCTG                 GACGGACTCCTCGGC  50 2
    nfa31480 NONE
       folE2 3343220 .. 3343240 -  -2.4  -3.57144   GTCGGGATGTCGAAA            GTGTCCGC GGGCA GCGGCCAT            TCGGTCGAGTGTGTC  49 515
    nfa31410 3337255 .. 3337298 -  -3.7  -3.01712   CGCCGGGCGGCAACA CTGGTCCGGCTGCGATCG-CCG CTG CGGCCGTCCGC-GCGGG-CCGG TGGTCGAGGTGACCG  43 98
    nfa31390 NONE
    nfa31370 3331707 .. 3331724 -  -9.8  -3.60098   ACGGCGCAGCCGAAA             CGCGGG AGATCG CCCGCG              CCGCGTCCGACGACG  67 63
    nfa31320 3326815 .. 3326828 -  -4.5  -2.79831   TCAAGGTCGACGACA               CCGCGG CGG CC-CGG               GTGCTGGAGGTGGGC  44 263
    nfa31300 NONE
    nfa31290 3325207 .. 3325227 -  -4.5  -3.44284   GCCCGAGGAAGAATA            GCCCAGCCG CGG CGTCCGGCC            CGCCCTGACCCGAAA  52 57
    nfa31280 3324196 .. 3324229 -  -9.5  -2.57132   GTTCCGGGCGAGAAC     CTGCTGCTCACCGGCG GCT CGGCGGCGAGCACC-G     CCGAGTTGGTCGCGC  52 346
    nfa31250 NONE
    nfa31230 3318418 .. 3318444 - -11.5  -3.05596   CACCGGCTCACCGAA         CGCGAGCGCAG GTCCA CCGCGCTCGAG         CGGTTCGCGCACCGG  62 365
    nfa31210 3317214 .. 3317231 -  -2.5  -2.66963   CAGCACGAACAACAG             GGCGGGC ATGG GCGCTCC              TTCCGGACGATCTAC  38 82
    nfa31200 3316655 .. 3316676 -  -5.1  -3.22298   GCCACCGATCAGCAA           CTGGGTACGC ACG GC-TCCCCAG           TCTGCCGCACGCCGA  47 92
    nfa31190 NONE
        ppmB 3312895 .. 3312911 -  -6.5  -3.73968   AAACTGCGGAGCAAA              CCGGATG TTC CACCCGA              AGCGGGCGGTGGCGG  61 518
    nfa31170 NONE
    nfa31160 NONE
    nfa31150 3297025 .. 3297057 - -23.6   -4.4891   CGCACCACGAGAAAA      GGCCGTTTCCCTCG GATCA CGAGGGAAACGGCC      TTTTCCGTGCCGCCG 100 45
    nfa31130 NONE
    nfa31100 3293618 .. 3293671 -  -2.2  -3.35679   GGCCGCCATCGACAA GCAGCTCAGCCG-TCGTCCGTGGCCGG GCA CCG-CCACCGCCGGGCAGC-GCGCGGC CGGGTACCGGCAGGT  45 52
    nfa31080 3292061 .. 3292091 -  -6.7  -3.02263   AGATTTGCCGGAACA      CGCCGGG-CGACGC TATC GCCCCTCCCCGGCG       ATATTGACCATCCAC  48 7
    nfa31070 3290915 .. 3290943 - -14.5  -3.30441   GATGACCGGCGACAA        CCATGCCACCGCG ACC CGCGTCGGCACGG        CCACCGGCATCGGCG  70 480
    nfa31050 3288873 .. 3288898 -  -8.9  -2.64616   TCCGCACCGAGACGA         CGCCGACCGCGG AGT CCGCGA-CGCCG         GCCGCGGTGCCGGAG  51 95
    nfa31030 NONE
    nfa31020 3285624 .. 3285635 -  -7.2  -3.06796   TGCCACTCCAGTCAA                GCGG TCGG CCGC                 CCGGCGTTCCGGCGG  52 198
    nfa31010 3284507 .. 3284555 -   -13  -2.62184   GGGTCGCCGAGACGA TCGTCGACG-CGGCGTGCGCG TACGGCCT CGCGCCCGCCGACGCCGTCGG CGTCTACCGGACGAT  60 287
    nfa30990 3282134 .. 3282145 -  -7.2   -3.0263   ACGACCCGGCCAAGA                CCGC CGAC GCGG                 TCCATCCCGACCATC  49 508
    nfa30960 NONE
    nfa30950 3278900 .. 3278920 - -10.3  -2.53876   GCGCACTGCAACCGA            CCGCGCTCG GGG CGCGCACGG            TCGTGCTCACCGTCA  54 179
    nfa30890 3273286 .. 3273298 -  -4.8  -2.62263   ACGCGTTGTATACCA                GCGA GGAGA TCGC                CAAGCACCTCACCGA  42 378
    nfa30870 NONE
    nfa30860 3271583 .. 3271633 -  -2.2  -3.91032   CAAGCAGTCGAGAAA CCATCGCTGCCGGACCGGTCAGCT CCC AGCTGATCACGCGGGCCGGGCCGG TGCCGACTGCACGCG  56 87
    nfa30850 3271088 .. 3271111 -  -6.6  -2.79796   GTCCATGCCAGCACA          CCGGC-GGCGC CCC ACCCCTGCCGG          GGCACTCCGCCGTCT  46 119
    nfa30840 3269994 .. 3270023 -  -4.1  -3.35679   CCCGCTCAGTGAGAA       CGCGG-AGCTGCGG GGG CGGCGGTTGCCGCG       GGGCGATCGATGGAC  47 80
    nfa30830 3268212 .. 3268234 -  -4.1  -2.69468   CACGTGCAGATAGGA          GTCGACCATC AGCT GATGG-CGGC           GCTCGACGACGAACG  40 143
    nfa30820 NONE
    nfa30810 NONE
    nfa30800 NONE
    nfa30790 3264380 .. 3264396 -  -5.7  -3.14693   CCGACGAGGAATACA              GCCGCGG CTG CTACGGC              GCGTTCACCGCACCG  48 323
    nfa30770 3262468 .. 3262489 -  -7.1  -3.28712   GGCGGCCGGCGAGAA           GGCGCCGCG CAGG CGCTGCGCA            TCCGGCGCGCAGTAG  55 50
    nfa30720 3257679 .. 3257723 -   -15  -3.14132   CTGCTCCCCGACGAA CTCGCCCCGGTC-GGC-GACCG TCT CGGCCTGCCCGACCCCGGCGAG GTGGAGTTCGTCCTC  71 168
    nfa30700 3255663 .. 3255681 -  -5.2  -3.28712   GCGGCGCGCCTACAA             CTACGACG ACG CGCCGCAA             CCCGGGCAGATCTCC  49 199
    nfa30640 3250333 .. 3250350 - -10.5  -2.79831   GCAACGCCGACTACA             CCCGGAC CCTC GCCCGGG              TGCTGCACCGGCCTG  57 221
    nfa30610 3246998 .. 3247021 -  -5.1  -2.63596   TGGTACGCGAGATGA          CCGGCGCGG GCATCT CCGGGCAGG           CCGGCCTGGGCCGGC  42 513
    nfa30590 NONE
    nfa30580 3244176 .. 3244191 - -11.8  -2.78463   AGGCGGCCGATCAGA              CCGGCG TCAT CGCCGG               GGGCGCGGCGACGGT  59 5
    nfa30560 NONE
    nfa30550 3240770 .. 3240788 -  -6.6  -3.29263   AGACGGTTCTCACAA             GCACCACG GGT CGTCGCGC             AGCAACTCCAGGGAG  52 1
    nfa30490 3234652 .. 3234679 -   -20   -3.8901   CGGGAAACGACGAAA        TCTCCGGTACCG AGGC CGGTACCGGAGA         CCTCGAGGTGTGTCG 100 47
    nfa30480 3233408 .. 3233464 - -22.3  -3.14931   CGCACGGGCGAGGAA GCGACCGTCACCGATGTGGCCGAGC AACTCGG GCTCGACCACTCCGGCGCCAGTCGC ATGGTGCGCGACGCC  93 383
    nfa30460 3232504 .. 3232529 -  -5.4  -3.57144   GCCGCGATGGCCAAA         CTGCGCGGC ACCGAGCTG GCCGCGC-G         CATCGCCCGCGACGC  52 222
    nfa30400 3227503 .. 3227516 -  -2.3  -2.77506   AGACAAGTAGACAAG               TCAGC GATG GCGGA                TCACGGTGATCGGGC  39 12
       leuA2 3225559 .. 3225589 -    -3  -3.01712   GGCGTGCCGCGAACA       GCCCACCCACGCCG TTT CGCCGCCGCCAGGC       CCCGGCGTCCCTCAG  41 37
    nfa30380 3223989 .. 3224001 -  -9.1  -3.13899   AATTGTCCACGAACA                CCGGA TGT TCCGG                CTGTGCCGCGCCGAC  56 510
    nfa30360 NONE
    nfa30350 3222057 .. 3222073 -  -2.2   -3.9461   CTCCCGGAACAACAA              GCATCG GTTGT CGATCC              GTGGGTTCAGCGGCG  56 32
    nfa30340 3221136 .. 3221188 - -16.6  -2.82516   CTTCCCATGACCACA GCATGCCAGTTGAGGAACGATCAGTC AAG AAC-GATCGTTCCTCAACT-GCGCGC CGCGGCACCCCGATC  74 56
    nfa30330 NONE
    nfa30320 3219777 .. 3219798 -  -2.2  -3.64487   GTACACCTTCAACAA           GGCC-CAGG ATCAG CCCGCGACC           GCACCGCAGGTGCGT  52 495
    nfa30290 3215039 .. 3215065 -  -9.3  -2.79831   CCAACCCCGACGAGA         CCAGCCGCCGG CTCGC CCGGCCGATGG         CCGACGATCCGCTGC  54 377
    nfa30260 3212275 .. 3212295 -  -6.7  -4.17089   TGCAAATCCGCAAAA            CATCCGGTG CCA CACCGGCAG            TGGACCGATCGTATG  69 144
    nfa30250 NONE
    nfa30240 NONE
    nfa30230 3202795 .. 3202811 -  -9.4  -3.04144   TGCCCACGGTGAAGA              CCCGGA TCCGG TCCGGG              CTCAAACGCCTGGAG  55 27
    nfa30210 3201429 .. 3201443 -  -4.9  -3.51032   ATGGGCGAAGGATAA               CCCGC TCAGC GCGAG               GTGCGGTCCCGGCGC  52 16
    nfa30200 NONE
    nfa30160 NONE
    nfa30150 3195775 .. 3195806 - -15.1  -3.48024   TGCCACGACGAAACA      CCCGCCCCGCCGG TCGCGG CCAGCGGGGCAAG       ACGGTGCTGCACGGC  77 491
    nfa30120 3193546 .. 3193566 - -15.5  -2.62184   GCCGCCCGGACAGTA            TTGCGCTCG GCG CGAGCGCAA            TCCGCGCGCTAGCCC  69 34
    nfa30110 3192418 .. 3192441 -  -2.4   -3.5951   ACATATATGAGACAA          CCGG-TAACAG GAA CTTCTATCCGG          CGTGGGCGGGCGTGC  50 18
    nfa30100 NONE
    nfa30090 NONE
    nfa30080 NONE
       ilvB2 3186859 .. 3186869 -  -2.4  -2.57931   CTCACCGTCTACAAC                 GCGC GCG GCGG                 CTGAGCCCTCTCCCC  38 67
    nfa30020 NONE
    nfa30000 3182863 .. 3182873 -  -4.6  -3.58522   ACGACTACCGCGAAA                 CGCC GGG GGCA                 AACCGGCTCACCCCG  54 33
    nfa29990 3181766 .. 3181794 -  -6.6  -3.21276   CCCTGCTCCAGAACA       CCGAGC-GCCGCG CCGA CGCGGCCGTCCAG        CAGAAGCTCAACGCC  53 185
    nfa29970 3180377 .. 3180419 - -11.3  -3.05384   GGGCTGCTCACCGAA CGC-GTCGGTGAGCAGCCCGT CGC ACGCGCGAC-CACCGACCGCG GGCGCCGACACCCTC  62 39
    nfa29930 3176252 .. 3176286 -  -4.1  -3.29471   GGCCGAGGAGACCAA    GGCCGGGCCGGA-GGC CGTC GCCGTGCGCCCCTACC     GGCGCGGTTCCTGCT  47 21
    nfa29880 3173029 .. 3173058 -  -4.7  -3.57144   TTGCCGACGGGGAAA       CCCCGCGGCGGTC AGGC GGCGGCCGAGGCG        CCCTGTTCGCCGATC  54 7
      echA14 3170374 .. 3170413 - -18.6  -3.86897   TTCATTTCGGACAAA  CACGACCGCCCCGCCGCTC GGC GAGCGACGGGGCGGT-GAA  CGACCAGGTCAGCGA 100 34
    nfa29850 NONE
    nfa29840 3168125 .. 3168156 -   -26  -2.70932   CCGCGCGGCGAACGA      CGAAGGGCCCCGGA CGAA TCCGGGGCCCTTCG       CGTCAGGGGGTGATC  95 39
    nfa29830 3167404 .. 3167414 -  -2.4   -3.4252   CGCCACTCAGCACAA                 GCGG TAG CGGC                 TGGTGGGCACGACGT  47 6
      yrbE3A 3162352 .. 3162362 -  -4.6  -3.78934   CGGCGCTCACAACAA                 CCCC ATC GGGA                 CGAACAGCAGCACGA  58 6
      yrbE3B 3161437 .. 3161456 -  -2.1  -2.52623   GCGCTCGGAGAACAT            CGACG CCCGACTCAT CGTCG             CCTCACCCCCCGAAT  37 28
       mce3A 3160399 .. 3160450 - -12.9  -2.74012   CCAGCAGGCCAAGCA GGCGGACGGCGGCGGCGC-GCGGTG TTCT CATCGGTGCGCCCCCGCGGTC-GCC GCCAGCGGCAGCGCG  63 1
       mce3B NONE
       mce3C NONE
       mce3D NONE
       mce3E NONE
       mce3F NONE
    nfa29700 NONE
    nfa29690 3152852 .. 3152866 - -11.4  -3.07113   GACGAGTTCATCGAA               CAGGGC CGC GCCCTG               GTCGCCCGGTTCCTC  62 234
    nfa29670 3150947 .. 3150963 -  -5.8  -3.78775   GGCGCGAGCACGAAA             CG-GCGC GGGT GCGCGCG              TTTTCCGAGACGCTG  61 201
    nfa29650 NONE
    nfa29640 NONE
    nfa29630 NONE
    nfa29620 3145586 .. 3145603 -  -2.7  -3.53722   TGTACATGGATACAA             TTTGTAC CACG GTACAAC              TCCGGATCGGTTCCA  50 61
    nfa29610 NONE
    nfa29600 3144008 .. 3144018 -  -2.4  -2.94695   CCACGACCAATCACA                 TCGC CGA GCGG                 GCCGGGCTGTCGATC  42 468
    nfa29550 3138702 .. 3138731 -  -2.7  -3.40403   GCTGCCGCAGGACAA       CACGCGGTCGAGCG GTC CG-TGGTCCTCGTG       GTTCGCCGAGCGGCG  47 477
    nfa29470 NONE
    nfa29460 3125786 .. 3125806 - -13.3  -3.60074   CACAAAGCCGTCAAA            GGCATCGTC GGC GACGACGCC            ACCACCGCCGTGCTC  75 168
    nfa29440 NONE
    nfa29430 3123872 .. 3123919 - -14.9  -2.52464   CCGCCGTCCAACCTA CCGGTCACGGTGGTGGGCGCACC CCGC GTCGCACCCACCACCGC--CCGG GCGGTCACGCCGCGC  69 30
      echA13 3123021 .. 3123035 -   -10  -3.13403   CTTCTTCGACCAACA               CCTCAC CGC GTGAGG               GTCATTCGCCTCGCC  60 27
    nfa29400 3120691 .. 3120705 -  -9.2  -3.53012   GCGGCGCTTCGGAAA               CCGCGG GGT CCACGG               CCCTTTCGCGGCCAT  61 483
    nfa29390 NONE
    nfa29380 3118691 .. 3118725 -  -3.5  -3.14132   CGCGCGCTCGAGGAA    CAGCACGGCGACCG CTTCTTCC CGGTC-CTGCGCCG     CCTGGTGCTCGACCC  44 478
    nfa29290 3110852 .. 3110890 -  -2.8  -3.09968   TAGGCAAGCCTAATA   GGACGCCCGGGATGCTCG GTC CGCTCAGTCCGTGCGTGC   GCTCACATCGTCGAG  41 11
    nfa29280 NONE
    nfa29270 NONE
    nfa29260 3107656 .. 3107682 -  -2.1  -2.57132   TGCCTTGTCGAGAAG         GAGGGTCAGGG TTGTG CCCTGTTCATC         GTCGGCGAGCAACCC  38 65
    nfa29250 3106779 .. 3106794 -  -3.2  -3.18264   CCCGGCAGCTACGAA              CTGACCG GCC CGGCC-G              CACTGACCGACGCCG  47 398
    nfa29230 3105426 .. 3105449 - -10.2  -2.57132   TCCCCGCGCGAGAAG          GCGATCGCGC GCGA GCTCGACCGC           GAAGACGAGGGTCGC  55 121
    nfa29180 NONE
    nfa29170 NONE
        pyrD 3099275 .. 3099299 - -12.7  -3.29461   GAACCCGTCCCACAA          CCGCCCGGCTG CCC CGGCCCGGCGG          CACCGGAAACCGAGG  68 212
    nfa29140 NONE
    nfa29130 NONE
    nfa29120 3094185 .. 3094200 -  -6.8  -3.78934   GGGCCTGGACAAGAA              CACCAC CCCC GCGGTG               CTCGGGTTCAACCTG  63 153
    nfa29080 3091120 .. 3091177 - -20.1  -2.76492   TGATCGAGGCGAAAC TCGTCTGATCC-GGACCGCTGACCGCGG GGGCG CCGCGGTCAACGGTCCTGGA-CGG-CGA GGCGGCCGGCCATGG  83 6
    nfa29050 NONE
    nfa29040 NONE
    nfa29030 3085999 .. 3086012 -  -3.7  -2.76492   GCACTCACCCGAAAT               CGTCG TCGT CGCCG                TAGCCGTCGTCCCAG  40 1
    nfa29020 NONE
    nfa29010 3083239 .. 3083254 -  -4.6  -3.28712   GGCGGTGCGCCAGAA              GGGCAG CGAA CTGCTC               GGCCGCCACCACACG  49 246
    nfa28980 3081780 .. 3081792 -  -4.7  -3.16564   CTCTCAGGCTAGGAA                CGGCG CAT CGTCG                GGCACGCTGGTCCGA  47 92
    nfa28970 3080675 .. 3080708 - -13.8  -3.17075   GCGTGCTCAACGGAA     CCGCGCACCCGCAG GCGGTG CTGCGGGTGGGCTG      GGCGCCCGCCGACGC  67 167
    nfa28950 NONE
    nfa28940 3077143 .. 3077168 -  -2.5  -3.78775   CTGCCGAGGACGAAA         GTCCCGC-GC GGTCAGG GCAGGGGGAC         CGACCAGTGGATGAC  53 11
    nfa28930 NONE
    nfa28890 3073648 .. 3073666 -  -4.4  -2.78384   CGGGGCCGGATGAGA             TTCGGCCG ATA CGCCCGAC             CGTCGGGCCGGGTTC  40 64
    nfa28880 3072836 .. 3072877 -  -3.6  -3.08133   CAGGGAGCGATGGAA TGGCCGCGCGGTCGCTCCGG TAGG CCGGC-CGACCCAGC-ACCA CCGGTTCGGAGAAAA  43 518
    nfa28850 3070507 .. 3070519 - -10.5  -3.01712   CCGCCTGGTCCAAGA                GCGCG GTG CGCGC                AATCCTGGGCAGTCC  58 222
    nfa28830 3069115 .. 3069125 -  -8.2  -3.57462   GATCGTACTCGTAAA                 CGGC GGC GCCG                 CAGCGAAATCAGGGG  63 34
    nfa28820 3067934 .. 3067957 -  -2.3  -2.79878   CCGATGGATGGAAAT          CTGTCACGG TTCGGT CCGTGTCAT           CGTGTCCTCATCGTC  39 5
    nfa28810 NONE
    nfa28800 3065570 .. 3065583 -  -2.3  -2.62184   TCTGCTCTTACATCA               GCGAG ACGT CCCAC                AGTTGCACCGTGCGT  38 4
    nfa28790 3065320 .. 3065355 -  -4.5  -3.39844   TCGAGACCTCAAAGA    TGACCTCGCCGCCGG AACCCG CCGGCTACCTGGCCA     CGGTCACTGACCAGA  52 15
    nfa28780 3064899 .. 3064957 -  -8.3   -2.8007   TGAACCGACGAACCA CGCCGAG-ACTCGCATCGCTACCGCCCAC GAGGG GTGG-CGGCAGCGGCGCGAGCGCTC-GC- GCGCACCACTGGCGC  52 66
    nfa28760 3064366 .. 3064380 -  -2.8  -3.40597   GCTGCGAGGCAAACA               TGTTGG TGA CAAACA               GAATCGGACATCGCG  47 83
    nfa28750 NONE
    nfa28740 3061201 .. 3061211 -  -2.4  -2.99471   TTACGGGCAGAGATA                 CTGC TCG GCGG                 TTCAGAGTTCGTCGG  41 27
    nfa28730 3059442 .. 3059457 -  -4.6  -3.75024   CGGCACTAGGAACAA              GCCGTT GGTC AGCGGC               GGGCGGGTCTGGATC  58 179
    nfa28690 3053432 .. 3053450 - -11.6  -2.70932   GTCGTCGGCGAACCA             CGCGTGCG CCG CGCCCGCG             CCACACCCCTCGGCG  58 490
    nfa28670 NONE
    nfa28660 NONE
    nfa28650 3048695 .. 3048738 - -31.4  -2.67515   CTCACCATCACAGCA TCAGCGAGCAATGCGCCATT TGTC AATGGCGCATTGCTCGCTGA CTATTGCGCCGGGAT 100 40
    nfa28640 NONE
    nfa28630 NONE
    nfa28620 NONE
    nfa28610 NONE
    nfa28600 NONE
    nfa28580 3042536 .. 3042577 -  -7.2  -2.78463   ATCTCGCGCAGTACA CGATGGCGGCC-GACCGGA TGTCG CCCGATCTGGCCGCGCTCA CCGACCCGTGGCAGC  47 328
    nfa28560 NONE
        fruK NONE
        fruA NONE
        ptsH 3036744 .. 3036755 -  -4.4  -4.24726   AGAACAATCCGAAAA                TCTC TTCC GAGA                 AAGAGGGAAAAGATC  67 214
    nfa28510 3034569 .. 3034602 -  -4.5  -3.28712   GCGTTCGCCGCACAA     CGCCAGAACGTGGC CTTCCTC GCCTCGCTC-GGCA     TGTCCATCGCGGCCT  49 434
    nfa28420 3026286 .. 3026303 -  -2.6  -2.91593   CACGCCTCGAGAAAT             CGAGAG TTCCCC CGCTCG              CGCTGAAGGTTTCCC  40 50
    nfa28410 NONE
    nfa28400 NONE
    nfa28390 NONE
    nfa28380 NONE
    nfa28370 3022983 .. 3023035 -  -3.3  -2.62263   ACGCCGCCGATACCA TCACCCCAGTCTG--CCGCACCGCC ACCGG GGCGGCCCGGGTCAGACCGCGACGC GGTAGGCGAGGATGT  40 12
    nfa28360 3022125 .. 3022164 -    -7  -3.61398   GGGTTTCGTGAAGAA  GACCGACGAACCCGCCGGC GGT GCGCGCTGGCTCA-CGGTC  GTCTCACCCGCCGAC  60 290
    nfa28320 3019145 .. 3019190 -  -5.9  -3.08679   GTGGGCTACCGAAGA CCCCGGTGTGCGGGTCCGGCAC GTG GCGC-GGACCCGCACGGTCGGC TACCGGCCCACGTGC  48 25
    nfa28310 NONE
    nfa28300 3017499 .. 3017516 -  -4.1  -2.71144   TATTCCGCCCAACGA             TG-CCGAC GGT GCCGGTCA             ACGCCGTACCGCGGC  40 23
    nfa28290 3016807 .. 3016865 - -18.1  -3.13403   CCTGTTCCACGAACA CGTGCGCGGCAGCGGCGTGCGCGCGGTCT TCC AGGACGCGCTCACGCCGCTGCAACGC-C- GCCTCGCCGACGGCT  78 185
    nfa28270 NONE
    nfa28260 3014358 .. 3014384 -  -4.3  -3.25102   ACCCCACCCAGAATA         GGGCAATCCGA TTGAT CCGGTTTGTCC         GAGTCGCGGTGCGGA  45 147
    nfa28250 NONE
    nfa28240 3011716 .. 3011769 -    -8  -3.39895   GGCGCGATCAACGAA GCGGGCATGCGGGTG-GCCGCCACCG ACGG CCGTGACCGCGCAGCCGC-CGCCAGC CAACTCACCCTCCTG  58 95
    nfa28220 NONE
    nfa28210 3010405 .. 3010421 -  -4.3  -3.51365   TCACAGTCGACAGAA              CAGGTGT TCG ACTCCCG              GTCTACCCGGCCCGC  49 83
    nfa28200 NONE
    nfa28190 3009907 .. 3009937 - -12.4  -3.15544   TTCCAGTCCGACGAA       CCCGACACCGCCGG GGT CCGGCGGTGAGGCG       AGGATCGGGTCAGCG  68 35
    nfa28160 NONE
    nfa28150 NONE
    nfa28140 NONE
    nfa28130 3002836 .. 3002853 -  -7.7  -2.72344   GGGCACGGGCAACCA             TC-GCGCG AAT CGCGCCGA             CTAGGCATTCAATCA  49 79
    nfa28120 3001344 .. 3001355 -  -3.6  -3.20322   TTCGAGCACAAGACA                CCGG GAAC CCGA                 GAAACCTGACACAGT  45 72
    nfa28110 NONE
    nfa28100 2999489 .. 2999504 - -10.4  -2.80816   TGCGCACGTAGTACA              GACCGG TGAT CCGGTC               GTTCGCGAGCTGCAT  56 219
    nfa28060 2994953 .. 2994963 -  -8.2  -2.53213   GAAGCGCGGAATCGA                 CCGC GAT GCGG                 TCGTCGGTGGGGTAG  51 92
    nfa28040 2993143 .. 2993167 -  -5.5  -3.14564   GTACCTGGGCACCAA          GGCCACCGGCG ATC CGGCGGTGGAT          GCCACGCGTCGCCGG  48 407
    nfa28000 2988216 .. 2988248 -   -12  -3.20367   CAAGAAGGTCACCAA     CCGGCGCGT-CCTGCG GGA CGCCGGCACG-GCCGG     CTCGCCCCGGGCGCT  64 344
    nfa27980 NONE
    nfa27970 2986245 .. 2986269 -  -2.7  -3.01712   TGTGCTTTCGGAAGA          TCGACCCGCCC AGT GGCCAGATGGA          CACCTATCGCGAAGA  41 29
    nfa27960 2985124 .. 2985135 -  -7.2  -3.14132   CGGGTGCTCGACGAA                CGGC TCGC GCCG                 GGACCCGGGCCGCTC  53 39
    nfa27930 NONE
    nfa27920 NONE
    nfa27910 NONE
    nfa27900 2962674 .. 2962691 -  -6.9  -2.62184   TGGGCGCCCAGATCA             CCGGCGT CCTC ACGCCCG              CGACCGCCACCCCCG  46 408
    nfa27820 2952954 .. 2952970 -  -4.3  -3.44527   CACCGATTACGAGAA              GGTCTAC GCC GCCGACC              CGGCCGACGACATCT  52 292
    nfa27790 NONE
    nfa27780 NONE
    nfa27770 NONE
    nfa27760 NONE
    nfa27750 NONE
    nfa27740 NONE
        gabD NONE
    nfa27720 2940306 .. 2940318 -  -6.2  -3.61715   CATCGTGGTCAACAA                CGCG GCGAA CGCG                CTCGCACAGCCGCTG  58 524
    nfa27700 2939235 .. 2939256 - -10.1  -2.67515   CCCATGACGAGACTA           TGTGTGCGC ACGT GCGCACGCA            ATAGGGTGCACCGGC  55 190
    nfa27690 NONE
    nfa27680 2937487 .. 2937505 -  -3.7  -2.52464   CCCTGCCCGAAGGGA             CCGGCGA CTCTT CCGACGG             CTCACCGCTCGTGGA  39 114
    nfa27670 2936388 .. 2936413 - -16.1  -3.08679   CGGCGGGATCGAACA         GCCCGGCGGCC GCTC AGCCGCCGAGC          ACGGTGAGGAATTCG  78 13
    nfa27660 2932772 .. 2932798 - -14.5  -2.77899   TCGGTCGATCAACGA        GTCGGTC-GGCG TGAG CGCCTGACCGAC         CAGCTCGCCGGCAGA  70 348
    nfa27640 2927738 .. 2927768 -  -8.3  -2.66451   ATCCACCGAAAGTGA      GCGTG-GA-GCTCCC GAT GGGAGCGTCGCTCGC      TGTTCATTCCGCCGA  51 29
    nfa27540 NONE
    nfa27530 2915414 .. 2915425 -  -4.4  -2.52464   CTGTGCCGCAACCGA                TGTC ATGA GACA                 AGTCCGTTCACTTCG  39 16
    nfa27520 2914495 .. 2914545 - -13.9  -3.05596   TACGCGGTGATCGAA GCGGGGCTCGCCCGCGTCCT-GCCG AGG CGGCGACGACGCGGGCC-GCAACGC ATCAGCCCACCAGTG  69 27
    nfa27490 NONE
    nfa27480 2911737 .. 2911749 -  -3.3  -3.36175   AAGCGCTACCGACAA                GACCA GCA CGGCC                AGTGGCAGGCCGATG  47 63
    nfa27450 NONE
    nfa27440 2909104 .. 2909135 -  -4.4  -3.32914   ATCGAAGGAGACGAA     CTCGCG--GTGGCG TTCGAT CGCCTCGCCGCGAG      GTTCCGGCGGGCGGC  51 74
    nfa27420 2908000 .. 2908020 -  -4.6  -2.87344   GAGCTCCTTCAGATA           TGCCGGCGG GGCG CC-CCGGCT            GAAGTCGGTGCGATC  44 44
    nfa27410 2906561 .. 2906577 -  -3.6  -3.53811   GGTATCGCCGCCAAA              CTCGCC AACTG GGCCAG              GGTCTTCGAGGTATT  50 458
    nfa27380 2904764 .. 2904781 -  -8.3  -2.62184   GCGCCGCCGACATCA             CGGCCGC TCGC GCGGCAG              CGCCGTTCAGCGCAC  51 32
    nfa27370 NONE
    nfa27360 NONE
    nfa27310 NONE
    nfa27300 NONE
    nfa27290 2897158 .. 2897170 -  -4.7  -3.86015   CACTGCGCCCACAAA                GCCGG GCA CCCGC                AACTGGTCGACCACG  60 77
    nfa27260 2894949 .. 2894959 -  -6.8  -3.53012   TCCCGCCGGGGGAAA                 TCCG GTC CGGA                 AAATGCCTGCCCGGC  55 94
    nfa27250 2893920 .. 2893931 -  -7.2  -3.05596   GACTGGCGCACCGAA                CGCG ACGG CGCG                 AAGGTGGAACCGGAA  50 303
    nfa27220 2891012 .. 2891052 -  -4.5  -3.84246   TGGGGAATCAGGAAA  GGTGATTCGCCCGGACCCG TAC CGGAGCACCACGAACCACC  CGCTCGGGGCGGGTG  60 257
    nfa27210 NONE
    nfa27200 2887737 .. 2887781 -    -7  -3.22102   ACAGCGTGGAGAACA CGCTGGTGGAGCCG-TTCGCCG CCC CGGCGCCGCGGC-CCACCTACA TCGGCAGCCGCGACT  53 116
    nfa27140 2878118 .. 2878157 -  -7.7  -2.52464   TCCGGCGGGAACGGA TGACCCG-GCCCGGGGGGC TCTG GCCTGCCGGGCTCGGG-CG  GGAAGGGATGGCCGG  48 445
    nfa27130 NONE
    nfa27120 2876146 .. 2876177 - -14.4  -3.21395   ACTTCCGCGACAACA      CCTGG-GCGGTGCGG GTT CCGCGCCGCACCAAG      GAGATCCAGGGCAGC  70 492
    nfa27060 2869706 .. 2869739 -  -4.6  -3.57039   GATCGAGAAGGAGAA    TCGCCGGGAGAC-CGC CCGT GCGCGT-TCCTGACGA     CGCCTGGAACCGGGT  52 460
    nfa27030 NONE
    nfa27020 NONE
    nfa27010 NONE
    nfa27000 NONE
    nfa26990 NONE
    nfa26980 2866356 .. 2866388 -    -2  -2.70932   CGGCCGGCGCAATCA     CGAGCGGC-TACTTGG GCA CCA-GCACGCCGGTCA     GGTCCGCCTGGCGGA  39 0
    nfa26970 2864634 .. 2864689 -  -8.2  -2.70932   CGGGCTGTGGAACTA CCGCCCCGAG-CCGGACG-GGCTGGCC GCGCT GGCC-GCCGCGCCCGATCCCATGGCCG CCGCGCGCGATCTCG  50 115
    nfa26920 NONE
    nfa26910 2856168 .. 2856210 - -11.9  -2.63596   TCCGACCCTAGACGA GCGACCCGAGCGGCCGTCCG GGTG CGGTCGGC-GTTCCGGTCAC AGCGGGTGGGCGGGG  59 22
    nfa26900 NONE
    nfa26850 2851772 .. 2851790 -    -3  -3.01712   GGGGCGCGGCGAACA             CCTGGCCA GGA TGGCAAGC             CCGGGACGCGGTGGC  41 67
    nfa26840 NONE
    nfa26830 2849874 .. 2849902 -    -8  -3.25823   GTGGGCGCAGAGCAA        GGCGGCGGGCGA GGAGA TCGCCCGGCAGC        TGCGCGCGGGCACGG  56 289
    nfa26810 NONE
    nfa26800 NONE
    nfa26790 NONE
    nfa26780 2844621 .. 2844631 -  -8.2  -2.64616   GCGGCATCGACATGA                 CCGC CGA GCGG                 CTCGACGCCTTCGTC  49 228
    nfa26730 2840873 .. 2840888 -  -5.4  -3.73775   CCGACCGTGATCAAA              GCG-GTG CTG CACGCGC              GCGGGCTGCTGTCGA  59 163
    nfa26710 2839042 .. 2839057 -  -5.4  -3.25823   GCTCTCCGACACGAA              CACATG TTCG CATGCG               GGGGTGACAAACTGC  49 70
    nfa26700 NONE
    nfa26690 NONE
    nfa26680 2836630 .. 2836650 -  -5.4  -3.34962   CGGCACAGCCTACAA           CCGCCGCAC CTGC GTG-AGCGG            CCTTTGCGGGGTCCG  49 176
        nuoA NONE
        nuoB NONE
        nuoC NONE
        nuoD NONE
        nuoE NONE
        nuoF NONE
        nuoG NONE
        nuoH NONE
        nuoJ NONE
        nuoK NONE
        nuoL NONE
        nuoM NONE
        nuoN 2820185 .. 2820218 -  -4.5  -3.14931   GTGATCGCGCACGAA     CCGC-CGCTCATCGAA CTG CTCGACGACCGCGAGG     CGTTGCGGGCGGGCA  46 485
    nfa26510 2816970 .. 2816989 -  -5.7  -2.56596   CTCGTCATCAACGCA            TCTCGAG TTCGAG CCCGAGA             TGATCGTATTCACGC  45 231
    nfa26500 NONE
    nfa26490 NONE
    nfa26480 NONE
    nfa26470 2814298 .. 2814311 -  -3.7  -3.34715   CACCCCGGGCAAATA               CGCCG ACCT CGTCG                TCCTCGATCGAGACC  49 372
    nfa26420 2808937 .. 2808961 -  -9.1  -3.14132   GTGCCCTTCGACGAA          CCGGGCGACCG GCT CGGCCGCCTGC          TCACCACCGACCCCG  56 221
    nfa26380 2805806 .. 2805818 -  -6.9  -3.57462   GAGGCCACCGCGAAA                CAGGC CAC GCCCG                ACCCGCTGAACCTCT  60 276
    nfa26320 2801391 .. 2801402 -  -3.6  -3.33696   GTCGCGGTGAAGGAA                GGCC GCGA AGCC                 TGGAACGGTGACCAC  49 189
    nfa26260 NONE
    nfa26250 NONE
    nfa26240 2793870 .. 2793893 -  -6.7  -3.14132   CCCTTGCTCGAGGAA          CTCGCTCGGA AGGTG CCCGAGCG-G          CTCGGGGATAAGCCG  50 309
    nfa26190 2789723 .. 2789733 -  -2.4  -3.16564   CTTCGACCCCACCAA                 CCCC TCC GGGT                 TGTGGTACCTGCGCT  43 137
    nfa26170 2787365 .. 2787381 - -10.8  -2.66435   ACCTCGAGCACATGA              CGCCCG CGGGC CGGGCG              GTGTGCGCGGTCGCC  55 317
    nfa26130 2783017 .. 2783063 -   -10  -2.75528   AGGGCCAAGATACGA GCACG-CGGCCCACCCCGGCG GTGTTT CGCCGAAGTGGGGTGGCGAGC GGTGGGTCAGCCCGC  56 32
    nfa26120 NONE
    nfa26100 2779561 .. 2779601 - -11.8  -3.25192   GGGAACTGGACAACA CGCTGTG-GGACGGCGTCG TCTG CGACGCCACCAGCACCGCG  CCCAGACCGGCCGCC  64 450
    nfa26080 2777630 .. 2777684 - -29.7  -4.27316   TGGCGGAAGCGAAAA CGGGCGATTTCCGGTGGAATCTGTGA TCAT TCAC-GATTTCACCGGAAATCGCCCG CGCGCGGGAAATTCG 100 44
    nfa26070 2774943 .. 2774987 - -14.2  -3.14931   TTGATCGTGGAGGAA GCCGCGCTACGCAGGCCGATC GGCG GGTCGGCC-GTGTGGCGCGAC CAGCTCGATCGGCTG  67 351
    nfa26050 NONE
    nfa26040 2772926 .. 2772937 -  -5.8  -2.79023   GAACGGGAGCAAGCA                CACG CAAT CGTG                 ATGAAAACGAATCCA  46 118
    nfa26030 2772008 .. 2772051 - -29.8  -3.53012   CGCCCGGTCGCGAAA TGAATGACGGCCTGCCCGGA TCGC TCCGGGCAGGCCGTCATTCG TCGTCGTGGCCCGCG 100 102
    nfa26000 2769456 .. 2769488 - -24.2  -4.07568   GGGCGGTTTGTAAAA      GGCGGCCGCCGTCC GCGCA GGACGACGGCCGCC      GTTGTGCCGCAGGGG 100 67
    nfa25990 2768841 .. 2768854 -  -2.3  -3.05844   TGGTGCACGGCAAGA               GCATC CGGG GTTGC                CTGGAGGGGGACTCG  43 218
    nfa25960 2766601 .. 2766623 -  -6.3  -3.87815   CTGGACGCCGAGAAA          GCGGCCGGTCG AAT CGACC--CCGC          GGTGGACAGCGCCGC  63 212
    nfa25940 NONE
    nfa25930 2762415 .. 2762467 -  -3.1  -3.29144   CTACCGGCTCGACAA CCTGCTGTTCGACACCCGCGGCGGC GGC ACCGTCACCGCCGTCGACTGGCAGA CCCTCGGATTGGGCC  47 359
       cyp51 NONE
    nfa25880 2755778 .. 2755804 -  -2.9  -3.54424   TGGGAGCGGTTCAAA         GCCGAACGC CCGCGCACC GCGCCCGAC         GAGATCGTGCGCTGG  49 481
    nfa25800 NONE
    nfa25790 2748123 .. 2748135 -  -4.7  -2.66316   TCCGGTAGGACAGCA                GGGCG ATC CGCAC                GCTCAGTTCCCTTCC  42 28
    nfa25780 NONE
    nfa25770 NONE
    nfa25760 2744606 .. 2744664 -  -3.1  -4.09864   ACCTACTGCGGAAAA TCCACGCTGTTGCTCGGCGCGGCCGCGC GCGCGT GCG-GGTCG-ACCGT-CTACACCGTGGA CCACCACCGCGGTTC  65 474
    nfa25740 2743503 .. 2743513 -  -4.6  -3.02144   GGAGGCGCCGGAATA                 CGGC ACC GCCA                 CCGGCATCGTGCGCG  45 310
    nfa25710 NONE
    nfa25700 2739147 .. 2739158 -  -2.2  -2.62184   CCGCCCCCCACACCA                GCACG AAT CG-GC                ATCGAGTGGGGTGGG  38 56
    nfa25690 2738380 .. 2738406 -  -6.4  -3.54424   GCCGACTCCCGCAAA         CTGCGCCACATC CGC GACGCGGGGCGG         TTCAGCATCATGGTG  54 272
    nfa25670 NONE
    nfa25660 NONE
    nfa25650 NONE
    nfa25640 NONE
    nfa25630 2732099 .. 2732118 -  -4.2  -4.15044   GGTGCCGCGAAGAAA            CCG-TCCGG TGT CAGGAGCGG            TAGAGCGTGCGGTAG  63 16
    nfa25620 NONE
    nfa25610 2729741 .. 2729755 - -11.4  -2.53876   GCCGACGCGAATTCA               TCGCCC GGC GGGCGA               TCGGCTCGATCGTAG  58 86
    nfa25600 NONE
    nfa25590 2727508 .. 2727539 -  -4.2  -3.60792   CCCGGAATCGCCAAA      TCCGGGCGCACCGCC GAC GGCCGCGCGCT-GGT      GTGCGAGGGTGACGC  54 82
    nfa25540 NONE
    nfa25530 2721949 .. 2721981 -  -3.3  -3.62775   ATGACGCCCGAACAA     GGCGACGAGTGGCG CGATTT CACCAC-CGGCGCG      TTCCGGCGCGAGACC  54 161
    nfa25510 NONE
    nfa25500 2718125 .. 2718173 -  -2.2  -3.35992   ACCGAGCCTAATCAA CCCGTTCCCGCCCGCGCC-CGG GTGCCCT CCGCGGC-CGGTCGGAGCTGGG TCGTTCGCCGGCGCA  45 60
    nfa25490 NONE
    nfa25480 2715768 .. 2715778 -  -4.6  -3.35679   GGCCCGCATCTACAA                 CGGC GAC ACCG                 GGGTGATCGTCGCCA  51 403
    nfa25440 2707153 .. 2707163 -  -2.4  -3.64703   TCGGCGTCAGTGAAA                 GGCG GCG CGCA                 GTTCCTCGACGGTGC  50 6
    nfa25430 2705976 .. 2705993 -  -2.5  -2.87132   GTGCTCCTCGACAGA             CCCGGGG CTCA CCCCGCC              AACGGTTCTCCTGAC  40 177
    nfa25420 2704506 .. 2704518 -  -6.9  -3.14132   CGCGCCGGTGATGAA                CGACG AGC CGCCG                CCCGCGCTCAGGAGG  50 33
    nfa25380 2701246 .. 2701287 -    -3  -2.87132   CGGGTCCCTGATACA TTCATGGCAGCAAGTCTT CACAAC ACAACTTCCTGCCACGAG  TGGCAGCGGTGCCAT  40 103
    nfa25370 2700873 .. 2700884 -  -4.4  -3.01712   GGCGGTCGCCCAACA                CCAT GCCC ATGG                 TCACGACGGTCAGTC  43 173
    nfa25360 2699424 .. 2699448 -  -4.1  -2.77283   CGACGAACAAACCGA          GCGCAGCATCT TCG AGCGCCTGCGC          GCCGCGGGCCGGGAG  41 155
    nfa25330 2695329 .. 2695345 -  -7.9  -3.28924   GATCGTGGTCGACAA              CGTCGTG CGC CACGGCG              CGCTGATCGACGAGG  56 174
    nfa25310 2693610 .. 2693645 -  -2.4  -3.05343   CCGAGATCCTCAACA    GCCTCGCCGGGGTGCTC GTC GAG-ATCGCGGCGATCC    TGATCGCCAGCGCGG  43 242
    nfa25270 2690637 .. 2690666 -  -3.5  -4.25104   GCCGGCTCACCAAAA       CCGACATGCCGCTC AAC GA-CGCCATGCCGC       GCATCGAGGTCGACC  69 200
    nfa25210 NONE
    nfa25200 NONE
    nfa25190 2683679 .. 2683692 -  -3.1  -3.41602   GTCACTGGACCACAA               CTGGTC CAT GACC-G               CCTTCTCGAGTTCAC  47 182
    nfa25180 2683296 .. 2683319 -  -8.1  -3.14132   GCCCCGGGGCACGAA          GCCGCCC CCATACTACT GGGCGGC           CTGCCGTGCTACTCG  53 34
    nfa25170 2682287 .. 2682311 -  -4.9  -3.57144   CGGCTCAGCGGGAAA          CGCTCAGCTGT TGA ACAGCCGACTG          AGTTCGACCAACCAC  54 4
    nfa25160 2680379 .. 2680395 -  -2.9  -2.81642   AGACGATCGACCAGA              CCGGATG CTC CACCCAA              CCAGTTTGCCGTCCG  39 193
    nfa25150 2679333 .. 2679356 -  -7.4  -3.29144   CGATCGGCCGGACAA          CGCG-CCCG TTTCGGC CGGGTCGCG          CTATTCGGCGGCTTG  55 26
       guaB2 2677723 .. 2677737 -  -2.1  -2.62184   CGGCTCGGTAGAGGA              GCC-CT CCTG AGTGGC               GCCCTCGGACGCGGG  38 155
    nfa25130 NONE
    nfa25120 2675115 .. 2675139 -  -2.6  -3.15663   ACCGACCTGCACGAA          TCCTGGCCGC ACCTG GCGGCCGCGC          TGGGCGCGTGAGCCG  43 95
    nfa25100 2672930 .. 2672956 -  -5.8  -3.61398   CGCGCCGCCGAACAA         GTCCACGAACTC GTC GAAATCGTGCAC         CGGCTCGGCGAGCCG  58 433
    nfa25070 NONE
    nfa25060 NONE
    nfa25050 2668190 .. 2668211 -    -5  -2.79796   GCTGACCCGACGATA           CCGCCGCC GCTCAG GGCAGTGG            CTGCCCGCCGAACTG  43 14
    nfa25040 2667333 .. 2667354 - -18.7  -3.33696   TCCCGGCGCAACGAA           CCCCCGGCC ACTG GGCCGGGGG            TTCGTTCGTTTCCGG  89 61
    nfa25020 NONE
    nfa25010 NONE
    nfa25000 NONE
      fadE26 2660516 .. 2660540 -  -8.6  -3.28712   CGGCCTGGTCGAGAA          GGTCGGCA TCCGGTACG TGCCGACC          CAGGCGGGCCTGGAT  56 507
      fadE25 2659043 .. 2659071 - -18.9  -3.22298   CCGACGCACGACGAA        CGCCTCGCCCC GGTGCGG GGGGCGAGGCG        TTCGTGCCGGTCGGG  86 43
    nfa24960 NONE
    nfa24950 NONE
    nfa24940 2655754 .. 2655770 - -10.1  -2.72344   CGTCACCCTCAACCA              GGGCAAC GCC GTCGCCC              GCATCACCCCGGACG  55 420
    nfa24910 2653157 .. 2653172 - -10.4  -3.04144   GGCCTACGCGGAATA              GCCGGT CAGG ACCGGC               CCGGTGCGCGATCGA  59 15
    nfa24830 2644102 .. 2644114 -  -3.4  -2.62983   CGCAGGTCGATACGA                CTGT CTGAC ACAG                CCGCTCACGTTAGTG  40 76
    nfa24820 2642668 .. 2642710 - -14.6   -2.5511   CAGGATACGAGGAAT CCGCCACCGCGCGCCCCGGC GCC GACGCGGCGCGGCGTGTCGG CGCCCGGTGCTCACT  69 36
    nfa24810 2641714 .. 2641741 -  -9.8  -3.44229   ACCCGACGACGATAA        CCAC-GGCCGCGC TCA GCCCGGCCCGTAG        GTGAGGAACGCCGAC  65 10
    nfa24800 2640682 .. 2640717 -  -2.5  -3.62046   CGAGGGCTTCAACAA   TGCCCAGGACCACATCC TGGC GGCCG-GGTCC-GCGCA    CATCGACCGGCTGGT  52 379
    nfa24780 NONE
    nfa24770 NONE
    nfa24760 NONE
    nfa24750 NONE
    nfa24740 2633781 .. 2633806 -  -6.7  -2.78463   ACCGGCCCGACGATA         CCGGCTCGGCA CGAT TGTCGCACCGG          TCCGCCGCGGGTGGG  46 70
    nfa24730 2632610 .. 2632663 - -13.5  -3.28712   GCTGTGCCTGGACAA GGCGGGCGGACGGCAGGCCGCCGCG ATCC CGACCCGGCTCGGCGCCCGCCTGCC CGCGCACAGCACCGC  68 406
    nfa24700 2631186 .. 2631196 -  -2.4   -3.5393   ACTATTCCCCGGAAA                 CGCC GCC GCCG                 CAAGCGTTACCGTCG  50 89
    nfa24690 2629612 .. 2629645 -  -5.1  -2.53015   ACATCGCCGAAGGCA     CCGCCGCCGCACTGCG ATT CGAGGTGCG-CGGCAT     GGTGGGCGACCGGGC  41 425
    nfa24660 NONE
    nfa24640 2626002 .. 2626014 -  -4.7  -2.92192   CTCCATCGAAGCACA                TCCGG CGG CCGGT                GGGTCGGGCAGGGCC  44 41
    nfa24630 NONE
    nfa24620 2624312 .. 2624334 -    -9  -3.17212   GGAGGATTCGAGCAA           CGGCCTGCGC TCC GCGCACGCGG           CGGGCATGCGGGTGA  56 168
    nfa24600 2622519 .. 2622529 -  -2.4  -3.31144   GCCCGACGCCGAGAA                 GCGC TGG GTGC                 TGAAGAATCCCAGCC  45 517
    nfa24560 NONE
       cysD2 NONE
       cysN2 2615946 .. 2615983 - -14.1  -3.31322   CGCAACGGGGGAGAA   CTGGCCGCGGCCGTCGGC CTC GCCGA-GTCCACGGTCAG   CCACCACCTGGGTCA  72 170
    nfa24520 2614997 .. 2615008 -  -2.2  -3.69395   GCCAGGATCGAAGAA                CTCG TCGC CGAA                 CTGGTGCCGGGCCGC  53 171
      fadE24 2610682 .. 2610721 - -21.4  -3.54424   GTCCACCTGCGCAAA  CGCCCGGCTCC-GGCGGCA TTG CGCCACCCGGGGCCGGGCG  TCTCGAGTTCGGATC 100 55
    nfa24460 NONE
    nfa24450 NONE
    nfa24440 NONE
    nfa24430 NONE
    nfa24420 NONE
    nfa24410 2603394 .. 2603404 -  -8.2  -3.37344   TCGGCATCGAAGCAA                 GCCG GCG CGGC                 ATTGCGCCCAAGTTC  59 484
    nfa24390 2603184 .. 2603225 - -10.2  -3.53012   GGTGCGTGCGCCAAA CCCGCCGAGCGAT-CGCCGA CCGT TCAGCGCATGGC-CGGCAGG TCCGGCGGTTCGGTG  65 7
    nfa24380 NONE
    nfa24370 NONE
    nfa24320 NONE
    nfa24310 2596356 .. 2596399 - -14.5  -2.73364   CGCCCAGCTCAACTA CCTCGCCGACCGCGACGGC CGCATC ACCGTCGCCCTCGGCGACG GCGAGCCGGTCGTGG  64 203
    nfa24290 2593591 .. 2593624 -  -8.1  -3.04144   TGGTCACGTTGAAGA     TCGCCGGTCAGCA-GG TGA CCGTGCCGATGGGCGA     GACCCGCCCCGCCGA  52 94
    nfa24270 2592086 .. 2592101 -  -7.5  -2.82623   GTCCGTCGAGAATCA              CGCCG CCGTCC CGGCG               CACCCCGGCCGGTGT  50 87
    nfa24260 2590400 .. 2590426 -  -2.1  -3.05294   GGAAACCGGCGAACA        CGGTCCCCGGCG GCAT CGCCATGT-CCG         GCTCTCCTTCTCAGA  41 36
    nfa24250 2588667 .. 2588689 - -17.8  -2.71712   GTGTGCTGTTCAAAG           GGGGTGAACC GTC GGTTCACCCC           TGCGCTGCGACGTGC  78 120
    nfa24240 2587473 .. 2587531 - -26.7  -2.62184   GCCGGGGCGAGATCA CGTGAG-GGTTCCCGCTGCGGCCGAGCC GTCC GGCCCGACCGCAGCGGGTGCCGCTCGCG ACAGGTATCGCACAA  95 247
    nfa24220 2585142 .. 2585182 -  -4.5  -3.18264   CTGCGCACCGACGAA CCGGAGGAGTTCGCCGCC TGCGCG GGCGCCGG-CGTCTCCGG  TCTGGTGCCCGACCT  49 277
    nfa24200 NONE
    nfa24190 NONE
[truncated: 109,933 more chars]
