# Supplementary material for: Rapid, accurate, computational discovery of Rho-independent transcription terminators illuminates their relationship to DNA uptake
Source: Genome Biol. 2007 Feb 21;8(2):R22. doi: 10.1186/gb-2007-8-2-r22 (PMC1852404; doi:10.1186/gb-2007-8-2-r22)
Supplement: Additional data file 4 — Best terminators found downstream of each of the genes of the 343 organisms studied. [file gb-2007-8-2-r22-S4.zip › Nostoc_sp.bag]

     alr7502 NONE
     alr7503 NONE
     alr7504 NONE
     alr7505    3036 ..    3047 +  -5.8  -5.01042   CATGAATTGAGAGGA                GAGC GATC GCTC                 TTTTTACTTTGAGTT  80 150
     alr7506 NONE
     alr7507 NONE
     alr7508    6462 ..    6482 + -14.1  -2.80699   TCCTTTAAAATCTCG            TTTCCAGCC AGA GGCTGGAAA            TGCTATTCATTGCGG 100 105
     alr7511    8844 ..    8854 +  -8.2  -3.66288   CAGAAGGCATCGCCT                 CCGC CGG GCGG                 TTATATTAGGGCATC  74 78
     alr7512    9690 ..    9701 +  -4.4  -2.93332   AGGGATTAGAACCAA                CAGA GCGT TCTG                 ATTATTGTGTAACTG  48 208
     alr7513 NONE
     alr7514 NONE
     alr7515   11556 ..   11566 +  -3.2  -3.73336   TATTTTATTTTTTGG                 CGTA ACC TGCG                 TTATTCAATTACAAT  52 166
     asr7516   12381 ..   12410 +  -9.4  -2.51871   TTCCTAGTCAACAAG       CAGTAGCAGGTA AATAGG TAACTGCTACTG        GCTTTTCATATCAAA  71 68
     alr7517   13106 ..   13129 +  -4.7   -5.8096   AAATAAATTATCAAA          TGGTTAAGA GTCAAA TCTTAATCA           TTTTTATTTTTTCTA  91 94
     alr7518   14185 ..   14196 +    -3  -2.74605   TTTTCCAATTCTTGC                TAGA GATA TCTA                 TCGCTTTTGAAAAGC  41 293
     asr7519 NONE
     asr7520   15053 ..   15067 +  -4.2  -5.27477   CATAACCCCATAACG               TGAGCT AAA AGCCCA               TTTTTTCATTCAAGT  81 107
     alr7522   17030 ..   17044 +  -4.2  -3.98282   AAGGTTGCCAGTAAC               CGCTCT TTA GGAGTG               TTTCCTTGATCTGCA  59 487
     alr7524   18142 ..   18153 +  -4.4  -2.70667   AATAATTTCAAACGG                GCTT CGGA AAGC                 ATTAATTACTTTATC  47 227
     alr7526   20602 ..   20614 +  -5.5  -2.74012   CACCAGCAATAAATC                GAGCG CAG CGTTC                TGGTTGAGATGATAC  50 356
     alr7528 NONE
     alr7529   23612 ..   23650 + -20.6  -3.33492   TACCTCATATATCAA   TCTTTGACCCCCGATATA GGC TATATCGGGGGTCAAACA   TTATGAAATCAATCA 100 96
     alr7530 NONE
     alr7531 NONE
     alr7532 NONE
     alr7533   28668 ..   28698 + -14.2  -3.00022   AATTCACCCTAATTA       GTTGGTCATCTC TGCAATT GAGATGACCAAC       TCTCTATCAGGTACA 100 39
     alr7534   29874 ..   29890 +  -2.4  -2.72463   ATCAAAGTTAAAAAG              TAATTA ACAAA TAATTA              TGCTTAAACCTAAGT  40 23
     alr7535 NONE
     alr7536 NONE
     alr7537 NONE
     alr7538 NONE
     alr7539   36776 ..   36786 +  -5.4  -3.89617   GGTTTTTATAAAGCA                 CAGT CAG ACTG                 TTTGAATTTATAGAT  63 65
     alr7540   39381 ..   39397 +  -3.8  -3.59979   TAGAAGTTACGCAAA              TTTACA TCAGT TGTAAA              TTTCAACTCAACAAG  52 94
     alr7541 NONE
     asr7542   40637 ..   40654 +    -7  -3.17392   TAATCGAACAATTAG             CCCTCT CCAAGC AGAGGG              TTAACTTAACAAATA  63 38
     alr7543 NONE
     alr7544   43011 ..   43036 +  -6.1  -5.45802   TTATTTTTAATAAAA         GTGCGCCAT CAATTAAA AAGGCGCAC          TTTTTATTTTACAAC  91 49
     alr7545 NONE
     alr7546   44645 ..   44659 +  -5.6  -2.96031   CCAAAGTTAAACTTA               CAGGGG AAT CGCCTG               ATTATTTGGGCTGGG  53 31
     asr7548   45424 ..   45440 +  -5.9  -4.42653   TAGGAATTCAGAAAA              TTGTTTG TAC CAGACAA              TTTTCTCCATCAAAT  73 42
     alr7549 NONE
     alr7550   46813 ..   46823 +  -5.4  -2.79796   CATACAATAGACCTA                 TGCA GCT TGCA                 TCTACTGCACTGCCA  52 62
     alr7551   47667 ..   47691 +  -8.6  -3.61001   TACTTTGGACTAACG          CCTACCTGCT AAAAC AGCAAGTAGG          TATCTTTTTATGAAC  75 86
     alr7552   50428 ..   50454 + -13.2  -5.43866   AATCAATAGTTAAGA         TAATCCTATCCA GCT TGGGTAGGATTA         TTTTTTTAGCAATTC 100 32
     alr7553 NONE
     asr7554 NONE
     alr7555   52568 ..   52579 +    -3  -3.14693   TCCGCACCTTATTTA                GATT AGCC AATC                 TCTCTTAATCATGAG  45 6
     alr7556 NONE
     alr7557   53514 ..   53534 +    -9  -2.88389   AATCACAAATTTATG            GCCGCTAT AATTC GTAGCGGC            TGATTAATTATGCTT  69 39
     alr7558 NONE
     alr7559 NONE
     alr7560 NONE
     alr7561 NONE
     alr7562   58066 ..   58076 +  -3.2  -3.85389   ATGCCATTTTTTAGC                 CTGG GTA TCAG                 TTTCAATTGTTCGAC  55 381
     alr7565 NONE
     alr7566   60170 ..   60180 +  -2.6  -3.21912   TTCACCCATAGCAGA                 TATT TTT AATA                 TTCCTAACTTAGAAA  45 44
     alr7567   61393 ..   61409 +  -5.1  -3.87597   AAGGAGATAAATATG              GCAATTG AAA CTATTGC              TTCTTATAGATTTAT  61 249
     alr7568 NONE
     alr7569   64239 ..   64266 + -10.6  -2.76492   CTGTATAAAAGCAAA        CTCTCCTACCAG ATAA CTGGTAGGAGGA         ATTTCAAATAAATCA  77 33
     alr7570   65590 ..   65619 +  -8.7  -3.17447   CAAGCTTAACTTTAA       CGAGGGTTATAAC TATA GTTATAATCCTCA        ATTTATAGTTTTTTA  71 32
     alr7572 NONE
     alr7573   69194 ..   69215 +  -4.5  -5.41143   ATGCCAAGCAAGCAG           AAAGAGTTA ATAC TAACTCTTC            TTTTTTTAACCACTG  81 69
     alr7574 NONE
     alr7575   71130 ..   71163 + -13.3  -4.42806   CTCATTATCAAAAAG     CACTGCCAGTTAGAA GTAT TTCTAGCTGGCAGTA      TTTGTTTACACATAA 100 50
     alr7576   71920 ..   71934 +  -6.4  -3.41527   TCTTTGTCCGTGAGA               GGAGGA AGT TCTTCC               TTGTAATAAAAATTG  61 90
     alr7579 NONE
     alr7580   74899 ..   74940 +  -8.1  -5.41143   AACCAACTAACTGAA TAATGCTAGTCCAGACAGG TTTA CTGGTTTGAACTAGCGTTA  TTTTTTTCAAAAATC 100 41
     alr7581 NONE
     alr7582   76873 ..   76889 +  -2.3   -3.7732   TAAAAGTTTTTCCAA              CAGTA CCAATTT TACTG              TTATTAATGTGAGCG  49 163
     alr7586 NONE
     alr7587   82595 ..   82609 +  -4.2  -3.22943   ATCTAACATTTTTTG               GCTGTG TTG TGCAGC               TTCACTGTCTTTATC  49 318
     asr7595   88442 ..   88454 +  -3.3  -2.61341   TACTGTTAGAAAAAA                TGCAG CAA CCGCA                TAAATTGACTTTTTC  42 415
     asr7603   94145 ..   94163 +  -8.1  -5.07567   ATAACGCCACGAGGA             TGGCGCG AAATC TGCGCCA             TTTTTTGAAATGTAA 100 99
     alr7604   95645 ..   95664 +  -7.8  -2.87931   CCAGATCCCTCAGTA            CGATGCGA GCGA TCGCTTCG             TCTGTCAAGGGTAAG  61 128
     alr7612 NONE
     alr7613  103728 ..  103757 +  -8.7  -3.95435   ACACCTAATTAATAA       GTGTTGAGTTGAGC ATA GCTCAACCCAA-AC       TTCTATTTTAGAAAG  80 141
     alr7620  114369 ..  114396 +  -2.7  -3.73023   CACAGGTAGGGGTAT        CAGAACTTTGA ATTAAG TCTAAGTCCTG         CTTTTTCTTGTGCTT  50 469
     alr7622  117150 ..  117161 +    -3  -3.52652   ACGTCATTAAAGGTT                TTAC TCTA GTAA                 TTGTCCTTGCCTGAA  48 72
     alr7628  124776 ..  124786 +  -3.2  -3.22774   CCCTCATCGTGGTCA                 TGCT GAT GGCA                 TTCATCGTGGATATG  46 195
     alr7634  133872 ..  133922 +  -3.3  -3.58329   CTTAAAAAAATTCTT CAGATGGCCTCTTGACT-CTCCAG TGAA CTGGAGCATTCAAGATGAAATCAG TTAGTTATTAGTTAA  50 239
     alr7635 NONE
     alr7636  137192 ..  137211 + -12.2  -3.60627   CCTGTTCTCACTTGA            CTCTCCAG CTAA CTGGAGAG             TTTAAGATAAGGTAA  90 69
     alr7637  137700 ..  137737 +  -5.1  -4.44667   TCATTTATTTTTTTA   TCAGTATATCAAC GCATTAAGCTAA GTTGATGTACTGA    TTTCTTATTGAGAGA  68 54
     asr7638  138113 ..  138161 +  -3.4  -3.51232   TTAGGTTTTTGAGTT TATTCTACTATCAGTAGTT-AGC ATTG GATGAACTGCTGATAGTCAAATA TTCCTTTCAGAAAAG  50 37
     asr7639  138408 ..  138421 +  -3.9  -2.71731   GACGAATTGAGACTT               TTGAA TAAC TTCAA                TCATTAAAAAATGGA  45 31
     alr7640  139408 ..  139431 +   -14  -3.06573   AGTACCTTATGTGAA          TTTACCACCC ATTT GGGTGGTAAA           TCTCTGCTTATTACT 100 109
     asr7642  140187 ..  140209 +  -6.4  -2.63432   TGATATGCACGTTCA           CAATTTACGA AGC TAGTAAATTG           ATTACTTGACTCTAT  57 10
     alr7643 NONE
     alr7646 NONE
     alr7647  146822 ..  146839 +  -4.9  -3.26319   TATATGAAATACGAA             GTGTTCA AATT TGAATAC              TTCGTATAAAGCATT  53 91
     alr7649 NONE
     alr7650  156942 ..  156958 +  -2.3  -2.57957   AAACCAAACAGTATG              TAATATG AAA CCTATTA              ATGTTGTCATCATTG  40 524
     alr7652  158187 ..  158197 +  -5.4  -3.14132   ACAAGCGAGTCAAGC                 CTAC CAG GTAG                 TTGCTGCAACGCAAA  53 478
     alr7656 NONE
     asr7657  162145 ..  162155 +    -4   -4.2558   ATTTTCTTCTATATT                 TTTG TAC CAAA                 TTTTACTCACAAGTA  63 391
     alr7661  167573 ..  167590 +  -4.1  -3.03124   GTCAAATCCCCATGA             GTTTCCA AAAC TGGCAAC              TCTTCAGAAATCACC  47 439
     alr7667  173379 ..  173391 +  -3.3  -4.62783   AATGCGATCATCAAA                GGGAG CAT CTCAC                TTTTTAAAGTGGCTC  64 6
     alr7670  175093 ..  175103 +    -4   -4.4518   TAATAATTACGTAAC                 TCTT CTA AAGA                 TTTTGGGTTTTGATT  66 68
     alr7684 NONE
     alr7685  185142 ..  185161 +  -7.1  -3.18199   AGCAGCATTTACTCG            TGCTGCG ATAAAA CGCGGCA             TTGAATTCAAAATTG  63 246
     all7686  185609 ..  185628 -  -7.8  -2.82933   TCTGAATCTATTACA            GCCTGTCA AATA TGGCAGGC             GAAAAATCAATAAGG  64 166
     asl7683  182572 ..  182583 -  -4.4  -3.54459   TCAAGTTCTGCTAAA                TTGC GATC GCAA                 AAATAATTTAACTGT  55 93
     all7682 NONE
     all7681  180659 ..  180669 -  -5.4  -3.30007   AATAGCCTGTGAGAA                 GTTC ATC GAAC                 TTTTACCCATTTATC  57 344
     all7680 NONE
     all7679  179355 ..  179367 -  -3.4  -2.63596   CCGTATTCGATAGCA                GATG GGTAA CATC                TGAGCTACTATTTCT  43 33
     asl7678 NONE
     asl7677 NONE
     all7676 NONE
     all7675 NONE
     all7674 NONE
     all7673 NONE
     all7672 NONE
     all7671  174532 ..  174544 -  -3.3  -5.00616   CCTCTTTGCAAAAAA                GTGAG ATG CTCCC                ATCATCAAATAGCCG  71 522
     asl7669 NONE
     all7668  173414 ..  173426 -  -2.7  -4.41616   AGTGGCTCAAACAAA                CAATA ATC CATTG                AGGTAAGCACAGCGA  60 4
        ftsK NONE
     all7665 NONE
     all7664  169408 ..  169418 -    -4  -3.39749   TTAACAATTCCACAA                 CTAT TTA ATAG                 ATATGTACTCGTTAA  50 167
     all7663  167882 ..  167897 -    -4  -4.04811   AGAAAGGAGGATAAA              TTGCCT TTTT AAGCAA               TTAGATGAACTAAGT  58 151
     all7662  166852 ..  166864 -  -7.7   -4.1822   CTTTAGCCCAAGAAA                TCGGT GTA ACCGA                AAAATCAATAGCAAA  76 406
     all7660  164821 ..  164849 -  -6.9  -3.42078   CAGAGGTTAGTACAA       TTGGTGAAGATG AAATTA CA-CTTCACCAA        CGAATTTAAAAACAA  65 178
     all7659 NONE
     all7658  161680 ..  161696 -  -5.9   -2.8949   AGTAAATAAAATTTA              TGAGCTT GAT AAACTCA              AGCAGTTGTTGAGAC  53 177
     all7655 NONE
     all7654 NONE
     all7653  157747 ..  157760 -  -6.7  -3.39856   TAGAGAGTTAATCAA               CTGCA ATTA TGCAG                CCACCTGAATACTTC  62 4
     asl7651  156005 ..  156018 -  -2.5  -5.02476   AGATGTTCTAAAAAA               TTTTA CAGA TAAAA                ATGACGACAATAATG  70 451
     all7648  146816 ..  146845 - -10.9  -3.88498   TGTTGATATATGAAA       TACGAAGTGTTCA AATT TGAATACTTCGTA        TAAAGCATTAATACA  89 130
     all7645  142853 ..  142882 -  -8.6  -2.81178   CAACCAAGTCCAAAT       CGTTGAGGGACT AACTGA AGTCCCTCCACA        GCACTAATACAAATC  69 525
     all7644  141312 ..  141330 -  -2.4  -4.67755   AGAGTCAGTTAAAAA             GTACTG TTTTATG CAGCAC             CTTATTCTAACTGAT  61 77
     asl7641  139412 ..  139427 - -10.4  -2.53876   CCTTATGTGAATTTA              CCACCC ATTT GGGTGG               TAAATCTCTGCTTAT  75 49
     all7633  132200 ..  132212 -  -4.1  -2.65766   TGAAATTTGAGATTA                CTGGT TAT ACCAA                GTTTTGCGCCACTGT  45 10
     all7632  130265 ..  130276 -  -4.4  -2.60725   TTAAATTACACCAAG                GTTG AGTT CAAC                 TAAGATTGTGGATGC  47 25
     all7631  126800 ..  126812 -  -7.7  -2.64651   AACCGTTCAAATTCA                CCTGT TCC ACAGG                CAACATCCAGCACAG  63 315
     all7630  126137 ..  126153 -  -2.3  -3.59627   ATCAAAGCTGGCAAA              TAGTCTT GAC AAAACCA              TTTTCACCACTCTGC  47 200
     all7629  124151 ..  124165 -  -2.8    -3.551   GTTGAACGTATAGAA               TTGCGT GCT ACCCAA               CTTCGTACATACGAT  48 518
     all7627 NONE
     all7626  120506 ..  120524 -  -4.4  -3.60475   AAGGGCGACGGGAAA             CGATCACC TAC GGTGGGCG             GAACGCCATCGCCTG  55 241
     all7625 NONE
     all7624  117913 ..  117925 -  -6.3  -3.71291   AAGAACTTGAAAAGA                CGATT TTG AATCG                AAAATTGAGTTATTT  63 269
     all7623  116711 ..  116735 -  -3.6  -2.85216   TATCAGGCAGAACTA          TTACCTGAAG ATAAA CTCCAAGCAA          TTCAACAATTGCGTC  45 440
        smtB NONE
     all7619 NONE
     all7618  108079 ..  108090 -  -3.6  -2.81547   GTGCCACAGCAATTA                CACC TCAG GGCG                 AACGCATCTTATTAT  46 37
     all7617  107579 ..  107605 - -10.2  -2.62616   TTACTTCTTATATTA         TCAGCCAGTAAA GAA TTCACTGGCTGT         ACTTTATCAAAATTA  74 74
     all7616 NONE
        sigB  105714 ..  105737 -  -3.8  -2.93992   CAAAATTAAAGAGTA          TCAGTCAGCT AGAT AGCTGCGTGA           GTCAATTCCATATCT  47 2
     all7614  103728 ..  103757 - -10.9  -3.83006   ACACCTAATTAATAA       GTGTTGAGTTGAGC ATA GCTCAACCCAA-AC       TTCTATTTTAGAAAG  89 33
     all7611  101136 ..  101146 -  -5.4  -2.72263   ATATTGCCCTTAAAG                 CGTT ACC AACG                 GCGACAGAACTTCTA  51 79
     all7610   99952 ..   99968 -  -6.7   -3.5616   TTTAAAAACCTATAA              GATTTAA ACT TTAAATC              TCTAAATTCTACTTT  64 261
     all7609 NONE
     all7608   98296 ..   98313 -  -4.9  -2.69874   ATAAATCATTAGAAT             CATCTTC GTTA AAAGATG              TTACCTCTTAATAGC  49 254
     all7607 NONE
     all7606 NONE
     all7605   95545 ..   95561 -  -3.7  -4.55798   TAGGGCAAATTAAAA              GCATCAA CGC TTGACAC              TACACCGTATCAATA  66 83
     all7602 NONE
     all7601 NONE
     all7600   90877 ..   90914 -  -7.9  -5.23316   GATGATATTAAAAAA   TCAGGCTTTTAGTTGTA AAAG TACAATTAAAAGTCCGA    TTCTGCATCAAAGCA  93 153
     asl7599   90155 ..   90172 -  -4.2   -3.6638   GATTAACATAAAAAT             CTACAT ATTAAA ATGTAG              GGAATTTAGCTAAAC  57 15
     all7598   89350 ..   89389 - -14.6  -2.50436   AAGCAACTTAAAATT  CTCCTGATAGTTAACTCA AAAA TCAGTTAACTATCAGGAA   TTTTATTTGGATAGC  93 48
     all7597   88568 ..   88579 -    -3   -3.1404   AGCCACACCTAAAAT                TAAC AGCA GTTA                 CTCACCTTAGCCACC  45 32
     asl7596   88028 ..   88038 -  -6.8  -3.37344   TGCCTACTTAATTAA                 GGGA TTG TCCC                 ACATCGACTGCTAGC  62 246
     all7594   86852 ..   86862 -  -3.2  -2.63257   ATTCCACATAATTGA                 CCTC CTT GAGA                 GCAGATGTCAATCCT  43 65
     asl7593 NONE
     all7592 NONE
     asl7591 NONE
     all7590 NONE
     all7589   82786 ..   82802 -  -2.3  -4.26076   CTATTGCCACTAAAA              TTTTCTG AAA CATAAAA              AACTCCTTATCTTAT  56 37
     all7588   82300 ..   82310 -  -2.6  -3.83026   GCGCTTCAGAGTAAA                 TAAT TGG ATTA                 ATTTTGACTAGCAAC  52 40
     asl7585   79260 ..   79279 -  -5.2  -4.08767   GCTATTTCCCGAAAA            TTTATAAA CTGA TTTATAAA             CTATTGGTGTTCATT  63 220
     all7584 NONE
     all7583   76717 ..   76731 -  -2.8  -4.77567   ACTTTTAGAAGAAAA               GAAGGA GGA TGCTTC               TTGACTCGGTTTGAT  65 187
     all7578   72544 ..   72561 -  -4.3  -3.04646   AATCCTATAAATAAG             TATATTT TCAT AAATATA              AATTTGTCTTTATTA  50 60
     all7577   71648 ..   71660 -  -4.1   -4.3534   TTTTAACTATGAAAA                CCTCT GGG AGAAG                ATTGGTACAACTCCG  63 224
     all7571   65221 ..   65231 -  -6.8  -3.41125   CTTACACAGCTAGAA                 CAGG ACA CCTG                 GGAGGAATTAGTAAG  63 487
     all7564 NONE
     all7563   57594 ..   57615 -  -6.7  -4.84761   ACACTGGTAGAAAAA           GTTT-ACTCC ACA GGAGTTAAAC           TTACAACTTCAGCTA  82 107
     all7547   44645 ..   44659 -  -5.6  -2.69528   CCAAAGTTAAACTTA               CAGGGG AAT CGCCTG               ATTATTTGGGCTGGG  51 82
     all7527   19923 ..   19950 -  -2.5  -3.06969   CAACGGACTGGAAGA        TCCCCAAGCAC TACTGC GGGCAGGGGGA         CGTGCGACGCGGGAT  43 510
     all7525   17895 ..   17906 -  -2.2  -3.48772   AACTCCTTTAGATAA                GGCT TTTC AACC                 TTACGTTTGGTCAAA  47 243
     all7523   16402 ..   16419 -  -5.5  -3.70068   CACGAGAATTGCAAA             TGGCTGC TTTG GTAGCCA              AAGGTCTGACAAATG  59 314
     all7521   14860 ..   14870 -  -6.8  -2.62263   ATTTGCGCGACAGTA                 CTGC AAT GCAG                 AATACGGTAATCCCC  56 232
     all7510    6976 ..    6991 -  -2.5  -3.17723   CCATGCTTAAGTTAA              CGGTA GTTCAG CACCG               GAGTCTTCCCCAAAA  45 1
     asl7509    6457 ..    6487 -  -6.8  -4.10453   CAAACTCCTTTAAAA       TCTCGTTTCCAGCC AGA GGCTGGAAATGCTA       TTCATTGCGGCTTCC  70 241
     asr9501 NONE
     asr9503    2858 ..    2890 +   -10  -5.52986   CATCTAACACGGTTG      TAGCTACCTCAATT TTTAT GATTGGGGTGGCTA      TTTTTTTACTGGCAT 100 318
     alr9504 NONE
     alr9505    4451 ..    4492 +  -7.3  -4.78597   TATGATGCCCAAAAG CAAAACCCCGACTGG TTTTAGCGTCTT CCTGTCGGGGCTTTG  TTTATTTCTTATTCG   0 41
     asl9502    1563 ..    1591 -  -4.5  -5.73563   ATGAAAGCAAAAAAA        CCTGATATTGGTA CGA TTCCGGTATCAGG        ACTGATGCCCCATTA  91 140
     alr8001    1760 ..    1770 +  -5.4  -3.33009   CTCCTTGAGCCAATA                 TCTC TTT GAGA                 TTATCAACAATTTTG  55 284
     alr8005 NONE
     alr8006 NONE
     alr8007 NONE
     asr8008    6657 ..    6674 +  -8.5  -2.51057   AGAAAACGGGGGATT             CCAAGAA TCAC TTCTTGG              GCTTTCTCTTTCCAC  65 402
     alr8011    8714 ..    8729 +  -3.2  -2.73364   AAGAACTTTATATTG              TCGCTG GCCC TAGCGG               TAGTTAAGGTCAACC  43 3
     asr8012    9149 ..    9179 + -16.4   -3.8591   TGAGTGTCTGCACAA       GAGTTTGAAATCGT TTG ACGGTTTCAAACTC       TTCTTCATTGTGCCA 100 168
     alr8014   10069 ..   10089 +  -6.1  -2.95538   CCCGTAAGTTGTATT            CATTCACCG ATG CGATGAGTG            CTATTTTCTTAGAGG  56 112
     alr8015   13075 ..   13092 +  -4.1  -2.72549   CACTCCATCAAACAT             TTGAGGG ATAA TCCTCAG              CTTGGTTATGTTAGT  45 229
     alr8016 NONE
     alr8017   15704 ..   15716 +  -2.7  -3.12666   GCTGGTCATAGTCAA                TTTGT TCT GCAAA                TAATTTTCCATCTAA  45 291
     alr8019   17636 ..   17661 +  -9.1  -3.17075   ACATAAATAAAGGAA         TGAAGTCTTTC TGGT GATAGACTTCA          TTCCGTTGCAGGCGA  71 245
     alr8025   27793 ..   27803 +  -3.2   -3.9901   GCTGTCGAGCTAAAG                 TCCT TTC GGGA                 TTATTGCTTTTCATT  56 334
     alr8029   29698 ..   29726 + -15.5  -3.35597   CGTCACTAATAAAAT        TAAGGGGGTAGTT AAT AACTACCCCTTTA        TATTTAAAAAGTGAC 100 32
     alr8033 NONE
     alr8034   38452 ..   38483 +  -6.8  -2.72049   AATATTATTACCCTG      TTTATGAAAGTTAA AACT TTTACTTTCATAAG       TCATTGAACCATCTG  56 485
     asr8042   46512 ..   46526 +  -4.2  -3.64703   TAACCATCCTGAAAC               CCAAGC ATA GATTGG               TTTAGCTCCAAAGGG  54 249
     alr8051 NONE
     alr8052   59118 ..   59130 +  -2.7  -2.61264   AAGGTCAGCTATTAG                TTAGG AGT CTTAA                GTTATGAATCAGACC  41 6
     asr8053 NONE
     asr8054   59644 ..   59658 +  -2.8  -4.03179   CATCAGCATCCACAA               TACCAA GCT TTGGAA               TTTGATTGTGATCTC  54 108
     alr8056   60277 ..   60294 +  -3.5  -2.53343   AGATATTCGCCTGAA             CTCACATC AAG GAT-TGAG             ATTGATGATCCGTCT  43 91
     asr8057 NONE
     alr8058 NONE
     alr8059 NONE
     alr8060   64040 ..   64050 +  -2.4  -3.34894   CCAGCAAAGCATTTT                 AGCC TAC GGCA                 TATTTACGGCAAGTT  45 132
     alr8061   65683 ..   65701 +  -3.2  -3.54022   TATCTCGCCAGAGAT             CAAAAAGT GGA GTTTTTTG             TATTTGTGAAAGTTT  49 511
     alr8066   73836 ..   73846 +  -5.4  -3.62418   CATAGCAGATATAGC                 TGTG CTT CACA                 TTTCAAATAGCTTGT  58 388
     alr8071   78451 ..   78496 + -14.3  -3.92659   TGTCAAAAGCTCAAC TGTCCCATTGGTTG-TTTTACC TGC GGTAAAAATTACCAATGGGACG TTTCGCTTTTGACCC 100 44
     alr8073 NONE
     alr8074   80211 ..   80232 +  -6.5   -3.6502   CCCGCATGAATACCT           CCTCAAGCC GACT GGCTTTGGG            TTTGACTGGGAGCTA  66 72
     alr8077   85198 ..   85222 +  -9.3  -3.30771   GATCAGCTTTAATAA          CCCTGACTTCT TCA AGAAGTCGAGG          TTCTAACCACTCTCA  76 46
     asr8082   95143 ..   95167 +  -2.2  -4.63586   AGAGTCATTAATCTA          TCTAGCAA CCGGAAGAT TTGCTGGA          TTTTATCTCTACTAT  63 477
     all8090 NONE
     all8089 NONE
     all8088 NONE
     all8087 NONE
     all8086   97384 ..   97394 -  -2.6  -2.87881   TAATCCTTGGATATA                 TATT TTT AATA                 CCTAGTTCAACATGA  42 32
     all8085   96566 ..   96579 -  -3.9  -2.94137   AATTACCCCATAAAT               TCATT TAAT AATGA                TATTAACGCCGAAAT  47 82
     asl8084   96122 ..   96132 -  -5.4  -3.67141   ATAAGGTTACGTAAA                 GAGA CAT TCTC                 AAAATCACAATTTAC  60 110
     all8083   94465 ..   94485 -  -3.2  -3.80537   AAGAAATTGAAAATA            CCCCCAAC GAATT GCTAGAGG            ATCTACTTGGGTTTT  53 379
     asl8081 NONE
     all8080   92912 ..   92923 -  -4.4  -4.07568   TTGTGTTTTTTAAAA                CTGT CACT ACAG                 TTAAAATTAGTTAAA  61 84
     all8079   90269 ..   90291 - -16.4  -2.69912   TAAAAAACTAACCTA           GAGACGTTGC AGT GCAACGTCTC           TCAAAACCCAAAAAT 100 40
     all8078   85198 ..   85222 -  -9.3  -3.63991   GATCAGCTTTAATAA          CCCTGACTTCT TCA AGAAGTCGAGG          TTCTAACCACTCTCA  78 525
     all8076   82504 ..   82515 -    -3  -3.39895   TTGCTCATTAATTAA                TCTA ACTT TAGA                 AATAACAAATATCTA  46 401
     all8075   79819 ..   79837 -  -2.4  -3.57144   TCCTGTAGGGGTAAA             TCTGACTC ACG GACTCAAA             AGTGAACAATCCGGT  47 401
     asl8072   78444 ..   78502 -  -9.1  -4.10007   ATAATGTTGTCAAAA GCTCAACTGTCCCATTGGT-TGTTTTACC TGC GGTAAAAATTACCAATGGGAC-GTTTCGC TTTTGACCCGCTTAC  81 74
     all8070 NONE
     all8069 NONE
     all8068   75297 ..   75323 - -10.9  -2.85437   TATTAAGATGAACTA         CCCCTGGCT ACTTCGTTG AGCCAGGGG         TTTCTACATCCCCTA  79 6
     all8067   73812 ..   73824 -  -2.7  -4.13995   GTTTCAGAAATCAAA                TATGA TTC CCATA                GCAGATATAGCTGTG  55 50
     all8065 NONE
     all8064   70897 ..   70908 -  -3.6  -3.53012   TTCCCTTGGGCTAAA                GGAC GATA GCCC                 TTGCACCTCTGTTTT  52 350
     all8063   69690 ..   69706 -    -3  -4.22591   AATAATGGCAACAAA              TCAGGT TTTTG ACCTAA              AGTAGCCCACAAAAC  57 287
     all8062   65313 ..   65327 -  -4.2  -2.62184   CCGTCCCTGACACCA               TCTGCT TTA AGCGGA               GCGGCTACCAGTTCC  47 220
     asl8055   59099 ..   59110 -  -2.2  -4.95957   CAAACGAACGAAAAA                CCGA AAGG TCAG                 CTATTAGTTAGGAGT  68 508
        copB   56878 ..   56889 -  -4.4  -4.85599   CTGACCTTATAAAAA                CAGA TTTG TCTG                 TCTTGTGTTTTAGGT  71 393
     asl8049 NONE
     all8048   53439 ..   53466 -  -7.6  -4.29325   GAGCAAGAGGGAAAA        CTGGGACTGAGC TTGT ACTCCGACCCAG         CAAGAGCGCCCTGTA  78 137
     all8047   51764 ..   51791 -  -3.4  -3.51694   AAGAATCAGAATTAA        TCAGTGGTGG TCCTAAAT CCTCCACTAA         GTATTCGCCTTGGGT  50 203
     all8046 NONE
     all8045   47972 ..   47985 -  -8.1  -2.93795   TCTAAAAAAGAAGAC               CCTGC ATGA GCAGG                TAAGGCTGAAAATAA  67 60
     all8044 NONE
     all8043 NONE
     all8041 NONE
     all8040 NONE
     all8039   43018 ..   43032 -  -2.9  -2.96638   GTAAAGACGTAGATA               CTATT GATAA AATAG               CTTTCTTCAAAATCA  43 41
     all8038 NONE
     all8037 NONE
     all8036 NONE
     all8035   38132 ..   38150 -  -4.6  -4.10429   AACCAGTCGTCAAAA             TTCAGAAT TGA ATTCTGTA             TGGCTGACGGATGAA  61 147
     all8032 NONE
     all8031   30986 ..   30996 -  -3.2  -3.28712   GCCTCTTTGGTATAA                 GGCA TAT TACC                 CTCACTAATTAAATA  47 30
     all8030   29702 ..   29722 - -14.1  -2.89236   ACTAATAAAATTAAG            GGGGTAGTT AAT AACTACCCC            TTTATATTTAAAAAG 100 514
     asl8028   28427 ..   28437 -    -4  -3.29144   CGATCGCCTGGACAA                 GATT CAC AATC                 AGTCTTTCTGGGAAG  50 24
     asl8027 NONE
        vapC   27518 ..   27534 -  -6.5  -2.96499   AGAAAAGTAAAATAC              CTGTCTG ATG CAGACTG              CATACTGAAGAACAA  60 42
     all8024   26011 ..   26034 -  -3.8  -2.69489   TAAGTACTAAATTGA          TCCCGAAAAC AGAT GTTTTCGGCT           TGCTATTTTTTAATA  45 216
     all8023   22612 ..   22628 -  -3.7  -3.28188   ACCAAAAGTTACCAA              GAACCAC ATT ATGATTC              AAAGGACAGTAAGTT  48 58
     all8022   21425 ..   21437 -  -9.1  -2.63596   GCCCACGGCAGACGA                TCGCC CTT GGCGA                TGAGCCGTGAAAGCA  68 360
     asl8021   20586 ..   20602 -  -6.7  -3.03243   ACCCATCTGGCAACA              TAACTTT GCT AAAGTTA              AACCCTGATGAAACA  60 429
     all8020   17632 ..   17665 - -15.5  -4.72277   AATAACATAAATAAA     GGAATGAAGTCTTTC TGGT GATAGACTTCATTCC      GTTGCAGGCGATCGC 100 343
     asl8018   15821 ..   15835 -    -5  -4.87291   GACTGGAATCAAAAA               CAAGAA CGC TTCCTG               CAATATAATATCCCT  74 78
     all8013    8804 ..    8818 -    -7  -2.94099   TTGTTGTACTAGATA               GCCCAG GCT CAGGGC               TTACGGGTATTACAG  58 219
     all8010 NONE
     asl8009    6076 ..    6119 -  -9.6  -2.77166   CTATGCTAAAAAACG TCATTTGGGGTTGACGGGAA ACGT TTCCCGTCAACTCGAACAGA TTGGATTTATCTTGG  70 416
     all8004 NONE
     all8003 NONE
     all8002    1321 ..    1362 -  -5.2  -3.21218   AGCCGGGATTACTAA GCCGTTATC--ACCGCACCG CATT CGGCACAGTTCGATTACGGC GGCGTTGGATGCGGG  53 232
     alr9001    3372 ..    3384 +  -2.6  -2.92886   TAATTTAAAATCGTT                CCGG TGCGC CTGG                GTTGTTGTGTCCCCT  42 175
     alr9005 NONE
     asr9006 NONE
     asr9007 NONE
     asr9008 NONE
     asr9009 NONE
     alr9010 NONE
     alr9011 NONE
     alr9012   14065 ..   14078 +  -2.5  -3.63837   TAATAAATCCCCCAA               TAAAT AGCC ATTTA                TTATTAAAGGATTAT  48 214
     alr9013 NONE
     alr9014   17057 ..   17073 +  -2.2  -2.83894   GCTATGAAATTTTTA              CTATGG ATCAG CCAAAG              TCTCCTGATGATAAT  41 120
     alr9015   19116 ..   19137 +  -3.7  -3.89215   CACCAACTCACACAG           GGCGATCG CCAATCC CG-TCGCC           TTTAAATTTATCGAA  56 49
     alr9016 NONE
     alr9017   20768 ..   20789 +    -3  -2.66216   AGGTTTTTTGCGCGA           CATGGC TCTATTAAAT GCCATG            CTTATCGTAATAAAG  41 104
     alr9018 NONE
     alr9024 NONE
     alr9025   35599 ..   35616 +  -6.3  -3.81137   TCAATCGTTTTATTG             CTGAACT AATC GGTTCAG              TTTAGCTGTTTGGGG  63 3
     alr9026 NONE
     alr9027 NONE
     asr9028 NONE
     alr9029   38355 ..   38392 +  -7.1  -4.46854   CGGCACTTAAGATTG   CTTCCACCTGTGCAA ATATCTCA TTGCAGAGGTGGAAA    TTTGTTATTGAATGC  79 157
     all9031   39021 ..   39061 -  -4.7  -2.65993   ATTACAGGCAGAGGA  TTTGACGATGTTCGACAGA GAT TCTGTCGAACATCAAGATT  GCTTAATTTGAGCTA  49 28
     all9030   38293 ..   38316 -   -14  -4.36931   GAACCTACAGCAAAA          GTTACCCGAA ACGT TTCGGGTAAC           TCAGATTTAGGATTT 100 128
     all9023   31197 ..   31214 -  -4.1  -3.69354   TGCCATAACTGCAAA             CTCCCAC TGTT GTAGAAG              CAAACGACATAGCCA  54 129
     asl9022   30291 ..   30312 -  -5.9  -3.53012   TTCTGCTCTCTCAAA           TACCAACAT TTAA AAGTTGGTA            TTTGGGAGGAGAGTC  61 274
     asl9021   29903 ..   29920 -  -6.3  -3.81137   CCCCAAACAGCTAAA             CTGAACC GATT AGTTCAG              AAATAAACCGATTGA  63 3
     all9020   26275 ..   26286 -  -5.8  -3.27205   GAGCAAAATAAAGTA                GCTC CGAT GAGC                 GCAAAAATTTAATGA  58 73
     all9019   24692 ..   24702 -    -4  -4.62336   ACTCCAGTTCAAAAA                 CATA TAT TATG                 TACTAATTGCGGTCA  68 191
        parG    8335 ..    8356 -  -5.7  -4.56133   TGTTAAGAACTAAAA           GCTCTCGGT TGCT ACCGGGGGC            TTTTTGTTATTGATG  73 69
     all9003    4216 ..    4226 -  -5.4  -2.75159   TGACATGAAATTAAC                 GTCA ATT TGAC                 TAGGATTTACCATAG  51 525
     all9002    3075 ..    3086 -  -2.2  -4.35339   AGACCAATCAACAAA                TGCG GCCG CACA                 GCGTGTCTTAGAACT  58 338
     asr0013 NONE
     alr0014   12564 ..   12587 +  -7.5  -2.95448   TAAAATACATACAAA          GAGCAGCAA TAGTAT TTGCTGTTC           TATCTACATCTTCAT  65 314
     alr0018   14695 ..   14706 +    -3  -2.77895   CTCAGAAAAAGAGAC                TGAA AGAG TTCA                 ATTATTAAGAGTACA  42 6
     alr0019   15288 ..   15298 +  -2.6  -4.17316   GAGAAACGCTATATA                 TATT GAT AATA                 TTGTTTTAGCGCGCT  55 39
        apcE   19193 ..   19239 + -11.9  -3.55444   TTTTAGGACTGGGTA CTGGGTACTGGGTACTGGGAAAG AAT TTTTCCTA-TACCCAGT-CTCAG TTTAGGAACTGGGGA  90 42
        apcA   20091 ..   20108 +  -3.4  -3.42395   CTACGTAGTAGGTGC             GTTGCA GTAGGG TGCAGC              TGTTTCCCTGCTGAA  48 16
        apcB   20638 ..   20657 +  -4.2     -3.37   ACCTAGACTATATCT            CCTCTGGC TTGA GCTAGAAG             CTTTTTCGCACTTAG  53 9
        apcC   21116 ..   21133 +  -7.7  -5.35354   AGTTAAGTTATGAGA             GGGGTCT GTTT AGACCTC              TTTTTTCATTCTCTG  95 65
     alr0024   22119 ..   22131 +  -3.3  -4.32201   AATTTTGTAGCTTGC                TTCCC GTA GGGTA                TTTTGAATTGATTCA  59 105
     alr0029 NONE
     alr0030   30197 ..   30221 +  -5.8  -2.66435   CTTAGTCACTTGTCA          ATGAGTACAT ATTTC ATGTACTCAC          TAGTATAGTAAAGAT  54 165
     alr0031   31808 ..   31824 + -13.7  -4.88217   AATTAATATCTGTGG              GGTGGGC ATT GCCCACC              TTTTCATTTTTTGGT 100 92
        menA NONE
        menC NONE
        menE   37133 ..   37145 +  -3.3  -2.53759   GACGGGATTCCCTCG                GCGCT TCT AGCGA                TCGCTTCCGCATCTT  42 274
        rfbB NONE
     alr0039   41817 ..   41834 +  -5.6  -4.67904   TTATAATTTTTTAAC             TCACTG TTAATC CAGTGA              TTTTTGGGATTGGTA  73 16
     asr0043 NONE
     alr0044 NONE
     alr0045   47759 ..   47787 + -11.9  -5.14894   ATAACTCTATAAAAA        TAAAAGGACTGTT AAT AACAGCCCTTTTA        TTTTTATGATTTTTT 100 48
     alr0051   56491 ..   56514 +   -16  -3.54503   TCCTCACACCACACT          CCGCCCGGAC TACT GTTCGGGCGG           TTCCTTATGTATTAC 100 234
        trxA   57036 ..   57069 +  -9.7  -4.64861   AATATTTATCCAATA     CTTTATGAGGTGC-AG ATT CTAGCGCCTCATAATG     TTTCTTTTGGACGAA  91 96
     alr0053 NONE
     alr0054   59990 ..   60008 +  -8.1  -3.48276   CGCCCCAGTAAAAAC            G-CCCGCC TATA GGCGGGGC             TTCTCTACGAGACGC  72 224
     alr0055 NONE
     alr0056 NONE
     asr0057 NONE
     alr0058   63426 ..   63478 +  -6.4  -3.31144   GTTAGTTGAGTATAG GGGTGTGGGGGTTTAGGGGT AGAAATTTTGAAA ACCCTTACACTCTTACACCC TTATCCCCCTACACC  62 32
     asr0062   68503 ..   68527 +  -2.7  -3.52117   TGAAATTTATGTTGT          TGTCCAACCTC TGT GAGGAGGGAAA          GTTTTTATGGCTACA  48 174
        rbfA   69084 ..   69106 +  -9.9  -3.93864   TCCACCAAGATTTGA           CAGACGTGA CTCAA TCGCGTCTG           TTTAAATTTATTCAT  85 174
     asr0064   70463 ..   70492 +   -13  -3.80855   TGTAAAATCTCTGAC       CGGGGTAGTTTA CCGTGC TAAACTGCCCCG        TTAATTTTTCAGGGA  95 264
     alr0068   73151 ..   73170 +  -3.6  -3.60074   TTTTAGTAACTTAGA            GTTTTTAG CTAT CTTAAAAC             TTTCGGGAATTTATC  52 27
         rph   74441 ..   74452 +  -4.4  -3.68738   AACTCTTCAAAACTG                CCAA AGGT TTGG                 TTGATTTCTTGGGCG  54 433
     alr0072 NONE
        hisB   77870 ..   77892 +    -9  -2.66316   CGGCTTGGAGCAAGT           GGCGTTGGGC ATT GCCCACCGGC           TCATGTGGTGGGCAA  68 344
     alr0074   79193 ..   79229 + -16.8  -3.33696   GCAAAATTAATTTAA    CCTGAGTCTCCAAC TTCGCTTCC GTTGGAGACTCAGG    TTAATTCACCCGACG 100 31
     alr0075 NONE
     alr0076 NONE
     alr0077 NONE
     alr0078 NONE
     alr0079   84673 ..   84692 +  -3.6  -4.24404   TTGTAGATAGAACTG            GAGAAAAT TTTT ATTTTCGC             TTTTAGGATTTCCCT  61 173
     alr0080   85312 ..   85338 + -12.5  -3.76815   TTTTATTGTTAACGA         GAGTGCATTAT GAGTA ATAATGCACTC         TATTATTTATTTGCT  95 43
     asr0081   86543 ..   86557 +  -2.8  -4.61231   TACGATTTCCACTCC               CTTTTG CTG CAACAG               TTTTTGGAAATCTGG  64 401
     alr0083 NONE
     alr0084   88475 ..   88518 + -10.4  -3.40309   CACAATCCATCGTGA GGGCTCTTAACTGTTAACTG TCAA CGGTCAACACTTAACAGCCC TTATCAGTAGTTATA  80 194
     alr0088   92018 ..   92043 +  -4.5  -3.14136   CTGTACAATATGGGT         GGTGGAGGCGC AGTT GCACCACCAAC          TTGAATACTTACTAC  51 201
     alr0091   94882 ..   94912 +  -4.1  -3.11836   AACTCAATTCCCAAT       TTTTGGTAAGC TCGAAGATC GCTCACCAAAA       CTTTTGGATGAATGT  48 391
     alr0092 NONE
     alr0093   99303 ..   99348 + -13.7   -4.4261   TAAACTGCGTGTAGA TACAGAATTTAGTAGTCAATT GGTA AATTGTCTGTTAAATTCTGTA TTTTAATATTCCAAA 100 95
     alr0094  100688 ..  100700 +  -3.4  -3.37188   ATTCCCGTAAATCAT                TGTG CCACC CACA                CTTTTTCAAATACAT  47 451
         sds  102732 ..  102772 + -11.3  -5.41143   TTCTGACATTTACAA  TTTTGGATGTGGGGTGTAT TTA AAAAGTCCCACATCCAAAA  TTTTTTTAGGCAATA 100 75
     asr0098 NONE
     alr0099 NONE
     asr0100  104836 ..  104846 +  -3.2  -2.62184   CAAACCTTTTGATTA                 GGAG AAA TTCC                 TACTGTGCAAGAACG  43 29
     alr0101  105673 ..  105696 +  -3.9  -3.15405   TGAAGGTAGAAAGAA          GCT-GGAGGT AATAA ACCTTCTAGC          ATTTGCTTTTGTACC  48 71
     asr0102 NONE
     alr0103  108315 ..  108359 + -14.4  -5.32944   TTTTTCTAAATTCAC CTGGGGCGAGTGAAGCAAAA AGTCA TATTGCTTCGCTCGCCTCAA TTTTTTCATTCTCAA 100 52
     asr0104  108542 ..  108554 +  -3.5  -4.87318   TGATAGATTAACTGA                TAAAT AGT ATTTA                TTTTTAGCTTTTAAA  67 91
     asr0105  109289 ..  109309 +  -2.5  -2.57489   AATTCGTTAGTTAAG            GTTTGCGCT GGT AACGTAGAC            TAGATTAAATTACTA  41 129
     alr0106  110025 ..  110067 +  -8.6  -2.86391   CCAAATAATAATCAC TAAGGACACATGGAAAAGAC GAG GTTTTTCTTTTGTGTCCTTA TCCTATTTCCATAAT  69 79
     alr0110  113006 ..  113019 +  -8.1  -2.90212   AGTAGTTGTCAGAGA               CGCGA TTAA TCGCG                TCTGTACAGTAGTCA  66 36
     alr0113  115961 ..  115987 + -13.1  -5.20333   TACTGATAAGAAAAA        CCCATCCC-CTG TTTT CAGAGGGATGGG         TTTTTCTTATGGATA 100 200
     alr0114 NONE
        hemK  118385 ..  118411 +    -9  -3.92641   GAATTGCTTAAGTGT         TAATTTGTAATT GAT AATTACAAGTTA         TTTATGACTAGGGTT  80 68
     alr0116 NONE
     alr0117  120218 ..  120236 +  -9.6  -3.73068   TCGGGGTTGATTGTG             TAGCACCA TAG TGGTGCTG             TTATTAGCTTGGAAG  78 57
     alr0124  129371 ..  129393 +  -6.4  -3.65199   AGTCTTTTTCTAAAT           TGATTGACAT TAC ATATCAATCA           TTTCAATCAAAAATT  66 361
        chlP  132784 ..  132815 + -10.2  -4.43879   GAATTAATTGTCAAA      TGGCACTCCCTG AATACCAA TGGGGAGTGCCA       TTTTGATTACCTAGT  91 99
     alr0130  135111 ..  135142 + -12.5  -2.73483   GTATATTTTATTTTA      TTCACAAAGCCTG CTTTTA TAGGCTTTGTGAA       TAATTCAGGTGACAT  85 141
     alr0132  138103 ..  138119 +  -5.1  -3.29144   TCGGGAAACTCTAAG              GGTGCGA TCG TTGCATC              TTCTGCCAAAACTAC  55 171
     alr0140  146306 ..  146359 + -11.3  -3.80855   ATAGTCAACAGTCCA TAGTCATTAGTAATTAGTCTGTCAT CTAA ATAACTGACTAATCTCTAATGACTA TTGATTTTTGACCAA  88 44
     alr0141 NONE
     alr0142 NONE
     alr0145  151701 ..  151734 +  -9.6  -3.67296   CTAAAGTATTGACTA     CAAACAAGGTGAGC ATGATC GCTCACCTTGATCG      TTTAGCTAGCTACTG  81 67
     asr0148 NONE
     alr0149 NONE
     alr0150  155091 ..  155131 + -11.4  -2.70932   GTACTGAATTTCAAT  TTATCAGTGAACAGTTGT TAATT ATTACTGTTCACTGATAG  TGATTACCGGACACC  81 477
     alr0153  158493 ..  158503 +    -4  -3.03798   CAGAAATTTCTCACA                 TTCT ACA AGAA                 ATTCTTTCTCAAACT  47 330
     alr0159  164585 ..  164602 +  -3.5  -3.94877   GACTAAACAATCAAT             CA-CAACT TGT AGTTGCTG             TTGTTCTTGAGAGAT  58 35
     alr0162  167352 ..  167382 + -17.8  -3.92659   CGAATAGGTGAAAAA       TAGCCCAGGCTTAT CAG ATAAGTCTGGGCTA       TTTAAATTTTGGAAA 100 42
     alr0165  171349 ..  171375 +  -6.5    -3.406   TGCAATTAAGGTGAG        TGGGGCCCAGCC AAAA GGC-GCGTCCCA         TTGGTTCCCTGTTAC  61 275
     alr0169  179776 ..  179791 +    -9  -3.09897   AGTTGTCGCTTTCTT              GCAGAG CCGC CTCTGC               CTTTATCATTTCTCC  70 172
     alr0175  186377 ..  186391 +  -2.8  -3.38603   TACAAAATATAATTT               TGCC CATTTAA GGCA               TATTTACAGCTATTT  46 385
     asr0179  191039 ..  191052 +  -3.8  -3.06302   ATGCTAAGGTGGGAA               TGCC TTTCAT GGCA                TTGCATAAACCTAAT  47 34
     alr0180  191920 ..  191944 +  -2.1  -4.66163   GTTAGTCGTAGGTAG          TTAGTGCTGAG TGG CTTAGGGCTAG          TTTTTGGGTAGAGGT  61 54
     alr0181  193838 ..  193850 +  -4.1  -3.21099   GTCACACTCCCATCT                TCTTC TGG GAGGA                TTGGTAATCGGACAG  49 468
     asr0183  196268 ..  196314 +  -4.7   -3.0297   CCAGATAAATCGGAA CGGTAATCGCTAATTAGGTAAT TTTT ATTACC-AATTATCAATTACCA TCGTTTCCTATTCCT  52 460
     alr0188 NONE
     alr0189  205396 ..  205406 +  -3.2  -3.67026   ATTGTGAGTATATTG                 CGAT CGG GTCG                 TTTAAAATAATTTTT  52 5
     alr0190 NONE
     alr0191  207899 ..  207921 +  -4.8  -3.14924   TCACAGGAAGCAGTA           CCTACAGAGA TAA TCTCTTCAGG           ATTTTCCATAATTTC  51 501
     alr0194  211569 ..  211583 +  -2.1  -3.07994   AAGTTTTCTTACAAG               TGCCA CAATT TGGTA               TTCCGTAGACTTGAA  43 430
     alr0196  213334 ..  213354 +    -4  -3.87925   CCTTGATTTTTCGTT            TTCATGGG TAAGT CCCATAAA            TTATATTTGCTAATT  56 131
     alr0198 NONE
     alr0199  216098 ..  216119 +  -6.6  -5.49568   TGACTACTGACAAAA           CTCCA-CCC ACAAA GGGATGGAG           TTTTTATTTTGAATT  93 150
     alr0201  218635 ..  218646 +  -5.8  -2.90913   GATTCTCCAGTAAAG                CCTG TTTT CAGG                 TACTGTTTGTGCATT  55 336
     alr0202  220031 ..  220041 +    -4  -4.49958   TAATTTTTGATCACA                 TCAT CCT ATGA                 TTTATTTAGTACAAT  63 145
     alr0203  220928 ..  220940 +  -3.3  -5.10154   TTTGTTGGCGTAGCT                TTGCC GTA GGCTA                TTTTTAATTTTGAAT  75 294
     alr0205  223599 ..  223655 +  -4.6  -3.49475   GTAGTTATGATTCGG GTTTTTAGTAAGCACTTCAGTAATGA AAAAA TCAGGACTAAAGTACTTACTACGAAC TTATATAGGAATCCG  55 435
     alr0208  226427 ..  226443 +  -6.7  -4.87626   TTTGGTAATGGATAC              TAATCAA TAT TTGATTA              TTTTTCCTATTACCA  80 51
     alr0212  229673 ..  229683 +  -5.4  -2.50443   TCATCATTTATCATC                 CATC TTT GATG                 ATTACTGAAGTATGA  51 64
     alr0213 NONE
     alr0214  231662 ..  231672 +    -4  -2.80035   AGTAATAATGGCAGA                 TAGT CCA ACTA                 TGGTGTTGATATATC  46 374
     alr0221  238122 ..  238144 +  -2.1  -3.40597   ATGGCGGCAATAATT          TCTGGT-AAG TTAG CTTGATCAGA           TATTTCACTAAGCAA  45 244
        gltA  239404 ..  239428 +  -4.9  -4.95806   CAATAGCCATCTGAT          AACCGTTACCA AAA TGGAAGCGGTG          TTTTTCTGATGCTTT  76 122
        ndhA  240901 ..  240935 + -10.9  -3.06261   GGGTAATCGGTAATC     GGTAATCGGTAATGG AAAAA TCATTACCAATTACC     TGTTACCAATTACCA  79 35
        ndhI NONE
        ndhG NONE
        ndhE NONE
        ppnK  243567 ..  243606 +  -9.6  -4.29738   TTTTGTAATTTTTAA  TTCGTAATTCGTAATT AATCATGA GATTACGAGTTACGAA   TTTTACTGAATATGA  86 49
     alr0228  244823 ..  244833 +  -2.6  -3.49777   GTAGTATATGTTTTT                 TTAA CAC TTAA                 TTATCGTATCTAAAC  48 179
     asr0229 NONE
     alr0230  247062 ..  247078 +  -5.1  -3.05522   CTCATTTCTCCCTGA              TTAGCGG TCA CCGTTAG              GTTTTCCACACGTTG  52 334
     alr0234  251860 ..  251872 +  -6.3  -3.89346   TAATTAATCAAAGTA                TCTTC AAG GAAGA                TTTATACAGTACAAG  65 200
     alr0235  252849 ..  252897 +  -7.5  -3.47941   TATGTATAATGTTTT TTCTCTGTGTCTCCGTGGTGGAA ATA TTAAACCCTAGAGATACAGAGAA TTGTCCTGGTTGATA  69 41
     alr0236 NONE
     alr0237 NONE
        plsX NONE
     alr0239  258077 ..  258117 +  -9.3  -5.10154   ATAATCAATTAAAAA  TTCAAAATGCAAAATTCAA AAA TTGGATTGTTCATTTTGAA  TTTTTAATTTTGAAT 100 37
     alr0240  259211 ..  259233 +  -4.9   -5.1971   CAGTTCAAGACAAAA           GTCAAAAGA AAAAA TCTTTTGCC           TTTTTACTTTTTACT  79 198
     alr0241  259947 ..  259958 +  -4.4  -4.13271   TCTGCTGTAAGTAGG                TAGC GATC GCTA                 TTTGATTGTTGTATG  61 59
     alr0242 NONE
     asr0243  261837 ..  261855 +  -3.9  -4.20516   AGTCTAAGTGTAATC            GCTTGGTA TCAA TACCA-GC             TTTCTTAAATACCCG  60 380
     alr0246  264337 ..  264353 +  -2.3  -3.23692   TACTAAAATTTAAGT              TTGTC CTCCTGT GACAA              TTACTGCTCATGATG  43 88
     alr0247  265698 ..  265710 +  -2.7  -3.53761   TCAAAGCTGAGAAGT                TATTC TGA GGATA                TTTAAAACAGAGTTA  48 394
     alr0248  266504 ..  266530 +  -5.8  -3.81951   TTATCGGTATTTAGA         GGGACACAGTAA CGC TGGCTGTATCCC         TTTCCTAATATACAA  63 49
     alr0249  267830 ..  267854 +  -3.5  -3.47413   AAATACTCTCCCTGA          TGATCCTATTG CCG CATTTGGGTCA          ATTTTTGATGCTCTT  50 67
     alr0252  272974 ..  272992 +  -8.2  -3.66654   CCAGAGGTGGAAGAA             GTACCTTT AGC AAAGGTGC             TTTAAACTTCAGCTA  74 2
     alr0255  276831 ..  276844 +  -4.5  -2.73771   CTTTAAAAGCAGGCA               TGGCG TTTT TGCCA                TACTGTATCTGATGG  49 276
     asr0257  277335 ..  277349 +  -6.4  -4.07568   TATTAATTATGGGTT               CTGGCT CTT AGCTAG               TTTTGCAGGGGAGCC  70 198
     alr0264  283701 ..  283714 +  -3.9  -3.96469   AATTTAGGATCTCCC               CAAAT TCCT ATTTG                TTGTTGTTGGGCTGT  58 119
     alr0267  287967 ..  287983 +  -7.9  -3.50869   GGGGCAATATCGCAG              GCAGCCG GAT CAGCTGC              TTGTGTACGGTAATG  68 341
     alr0276  305710 ..  305735 + -10.5  -4.66057   TTTCCGTTTAAACAA         CCCCAGTTTTT TTTA ACAAACTGGGG          TTTTAGTTTATGTAT  95 162
     alr0277  306902 ..  306918 +  -2.9  -3.93984   GCGATCGCCCCTTTA              GTCATAG CAG CAATGGC              TTTATCGGTGGCTTT  54 121
     alr0279 NONE
     alr0280  310386 ..  310404 +  -5.8  -2.88275   CTTGATAGCGGGTTT             TGGAGGGC AAT GCCCACCC             TACATTTTTGATATT  55 115
     alr0286  323800 ..  323833 + -13.3  -4.07647   AAATATTTTATGAAC     TGCGATCGCTTAC AATATTAC GTAGGCGATCGCA      TTTACTTTGGACTGT 100 77
     alr0288 NONE
     alr0289  326920 ..  326936 +  -2.2  -2.80244   CACTTTGTTTCTTTC              GCCCTT CCCAT AAGTGC              ATCTTTGTTGGAGAC  41 109
     alr0290  329732 ..  329742 +    -4  -4.53707   ATGCAGCAGCGAACA                 TTTG CTG CAAA                 TTTTCTGGCTTTGTT  66 248
     alr0295  336538 ..  336548 +    -4  -3.09004   AGCCTTAGAAAAAAT                 GTTA ATT TAAC                 TAATTTTCCAGATGA  47 16
     alr0296 NONE
     alr0297  338995 ..  339019 +  -3.5  -4.53419   ACCTGGTAGAGGGCA          TCCAGCTTATG ACT CATAGCCAGGA          TTTGTTGTTGTAATG  65 464
     alr0299 NONE
     alr0300  341934 ..  341948 +  -2.8  -3.74693   CCGCAAATTCCTAGT               TTGTTG CTG CCACAA               TTTGCTAAACTCCAA  50 128
     alr0301  343666 ..  343680 +  -4.3  -4.40732   ATTATTTAAGTCAAT               GACTA CTGAA TAGTC               TTATTTTATACTTTA  66 449
     alr0302  344534 ..  344552 + -10.4   -2.8844   TGAAATCTCTTCACG             CCAGTATT GAA AATACTGG             TATCGTCTGCTATGA  77 95
     alr0303  344923 ..  344940 +  -3.5  -2.65354   GATTCCAATAATGAG             C-CAGATT CAA AATCTGCG             TAACTTTACCGTGCA  43 5
     alr0304  348021 ..  348032 +  -4.4  -3.58209   AACGAGTATAAAAGA                CTCA TCCG TGAG                 TATTTATGACTTGCT  55 153
     alr0308  354324 ..  354368 +    -8  -3.73402   CGCGTAATCCCAGTT TTCTCCTCCTCCTGTGTCTA CCCCA TAAATGTATGAGGAGGAGAA TTTGGTCAAAAATAT  72 34
     alr0309  355897 ..  355908 +  -4.4   -4.2828   GTAAAGCTTGATTGC                GTTG CATC CAAC                 TTTTGATAGATGCAC  63 353
        menD  358540 ..  358550 +  -5.4  -2.71204   CATTCCTAGACAGAA                 GGTT TTT AACC                 TGATCTCATTGATGT  49 386
        ccmK NONE
     alr0318  362002 ..  362026 + -12.2  -4.74103   AAAATTAAAGCAAAA          CCCCGGTTTC TCAAC GAAATCGGGG          TTTTTAGATTGAACA 100 54
     alr0331  383470 ..  383499 + -11.6  -3.34404   CATAACTACTAATAA       GGGCTGTTGACTC TTGAC GA-TCAACAGCCC       TATTCTAATTGCTGA  85 75
        thrS  387591 ..  387605 +  -3.6  -3.02739   CTTTTGCCGCAATTA               CTAGAT GAG ATTTAG               TGTATCTAAATTGAC  47 98
     alr0336  388545 ..  388555 +  -4.6  -2.50935   ACTAGCCATACTTCA                 CCGG GTT TCGG                 GTTCATCAATCAGAT  47 425
     alr0340  390764 ..  390783 +  -4.2  -3.28866   CCTGGTTCCAGAGAT            GTTTGGGC AACA GCCTCAAC             TGTATTTGCATCTAC  51 299
     alr0344  395938 ..  395959 +  -5.1  -3.08996   TGGTATATCAAGCTT           GAGCTACTG GAAA CTGTAGTTC            TGTTACATAGGAATC  52 42
        thrB NONE
     alr0347  398722 ..  398739 +  -9.1   -5.4756   TATGACAATTTATAA             CGGTGGT TGGA GCCACCG              TTTTTTGTTGACGTT 100 77
        ndhD  400624 ..  400651 + -13.6  -2.62958   TAAATATGACGGAAA        TTAGGGGTGGTT GCAA AACTACCCCTAA         AATTTTATTGCACTG  93 76
     alr0353  405115 ..  405127 +  -4.8   -2.6155   ACAAAAAAGGTGCGA                CGCA AACCA TGCG                AATTTTATCTGCTTT  49 217
     alr0354  410854 ..  410893 +  -5.6  -4.56969   ATGATTGCTATACAT  CCTTGGGTGAAGACGCGA TTCA TCGCGTCTCTACAGATGG   TTTATTTGTCGCATT  73 163
     alr0356  413203 ..  413218 +  -2.6  -2.73203   GCGCTCGACAAGAAG              GATTAA TTGA TTAGTC               ATTAGTTATTGCTGA  41 12
     alr0357 NONE
     asr0358  415145 ..  415155 +  -2.6  -3.75535   TGAATTAGATTTGAT                 TATT GAA AATA                 TTTAGGTATCTGTAG  50 33
     alr0359  416441 ..  416458 +  -6.3   -2.8007   TTAACTGTGCTGCTT             GTAAGGC TTGT GCTTTAC              TCATTCCTGCATTGC  55 339
     asr0365  423156 ..  423171 +  -3.3  -2.70298   AAACCTTATATAAGA              TTTGC CTGAGA GCAAA               ATTGTGATTAAACAA  43 17
     alr0366 NONE
     alr0367 NONE
     asr0368  430873 ..  430885 +  -4.9    -4.652   TAAAGCTTTAAGCAT                TTACA GTG TGTAA                TTTTTCAAGTGGTTT  71 390
     alr0369  432530 ..  432564 +  -7.8  -2.57463   TTGGTGTAAGCGTAT     GGGGGGTGTAAAGGTT TTG AACATCAACACCCCTC     CTTCTCCCAACCCTT  62 125
     alr0370  434200 ..  434233 + -13.5  -3.52539   AAAAGAAAGTAAAAA     TAAACGCTTAATAAG GGCT TTTATTAAGCGTTTA      TTCTGATTAACCTTG 100 15
     alr0377  441067 ..  441078 +    -3  -2.68434   TGGCAGCTTGGTTAT                GTTA AAAA TAAC                 TAGTATAATGTGGCA  41 11
     alr0379  443386 ..  443413 +  -2.1  -3.98484   GGTAAATCTAGATAA        CTGGATAGCC CCACATCCA GGCTATC-AG        TTTCTCGGTTGGCTT  53 166
     alr0381 NONE
     asr0382  445634 ..  445644 +  -2.4  -3.35992   CTCTCCCCGCTGACC                 CGCG CGT CCCG                 TTACTTACCATCACT  45 420
     alr0383  447707 ..  447721 +  -4.2  -4.18018   CACTTCCCCGCAAGG               GGATGG AAA CCGTTC               TTTTAAATGACGCAG  61 313
     alr0386  452061 ..  452074 +  -8.1  -2.87344   GGGTGAAGAAGAAGA               CGCGA TGAA TCGCG                TCTCTACAGCAGGTG  66 53
     alr0397 NONE
     alr0402  472401 ..  472438 +  -8.4  -4.16943   CGCTTCCAGTGTATC   CTGAGCAAGAGGCGTT AAAATA AACACCTCTTGCACTG    TTTTACCCTGTCGGG  79 142
     alr0428  506507 ..  506524 +  -4.1  -3.65812   AATTCTGAACGCAGA             GATTGGT AAGA ACCAAAC              TTATATTCACGGAAA  54 119
     alr0429  507635 ..  507648 +  -3.9  -3.86015   CATTTTCTGAGCAAC               TTTCA TTGA TGAAA                TTTGTAACAGCAGTA  56 286
     alr0430  508928 ..  508939 +    -3  -3.93695   AGTCAATGATCAAGT                TCTA TCTT TAGA                 TTTATGAATACTCAG  52 109
     asr0431  509268 ..  509297 + -10.9  -2.62142   CAAAGTAGGTGACAA       GTATCCACATTTG TTTT TGAATGTGGATAC        ATATATATTTTTGTT  78 44
     alr0433  513307 ..  513339 +  -7.7   -4.6635   AAAGATTGCCTAAAA      TTAACGCGAGTCTCT AAC GGAGGCGCACGTTAA      TTTTATTAGCAGTTT  84 194
     alr0436  516056 ..  516076 +  -9.1  -3.55444   TTACTTACCGCCGTA            GAAAAAGGC AAT GTCTTTTTC            TTTCAGGGGTGCAAA  75 311
     alr0440  522125 ..  522141 +  -5.1  -3.78124   AAACCCATCGCCGTC              CTACCCA TAA TCGGTAG              TTGTTCATCATTGGT  61 467
        devR  524905 ..  524947 +  -4.2  -4.50976   GCTTCATAAATTTTT TCAGGAACCATCATCTAG TCTTTTT TTGGGTGATGGTTCCCAA TTTTATAGTATAAAC  66 43
     alr0444  527202 ..  527235 + -13.4  -2.83903   TACAGGGCTACCAAC     CTACAGAACTAGTA TTGAGT TACTGGTTCTGTAG      TAAATTTTTAACCAC  90 168
     alr0445  528795 ..  528821 +  -2.2  -3.14463   TTCTTCCGGTGGTCG         TTCCCGTAATGC TGC GCCTTAAGGCAA         TTCATGAGAGACGTT  43 4
     alr0446  530259 ..  530269 +  -3.2  -3.18081   TCGCACTGACGCACC                 CTAC ATT GTGG                 ATATTTTTTATCTGG  47 120
     alr0447  531495 ..  531510 +  -4.8  -4.22678   CTGTTTGAAGCAAGA              TTCTTT TACC AAAGAA               TTTCTCTTCAATCTA  65 524
     alr0451 NONE
     alr0452  535529 ..  535546 +  -5.5  -3.91473   TTCGGCAATAAAAAA             TGCCTGC ATAT GCAGACA              TTTATGAGGCTTTCT  63 65
     asr0460 NONE
     asr0461  546000 ..  546010 +    -4  -4.26393   AGTCACCTCCTACGA                 TAGA TTC TCTA                 TTTATCTCTTCTCTG  61 75
     alr0472  562841 ..  562855 +  -4.3  -3.67305   TTATTACAAAGCCAA               CCATT ACGCC AATGG               TTCCTTCTTTCTCTA  54 274
     alr0474  565660 ..  565690 +  -8.5  -3.16608   TGGCTGAGATATTAA       CAGTAAACAGT TACCACAGC ACTGTTTACTG       TTGACTGATTTAGGT  69 48
     alr0477  568598 ..  568613 +  -4.7  -2.86343   AAAATTCAAAATACC              CTACG GGTTCG CGTAG               TGTCCTCGTTCGCGT  50 56
     alr0480  576519 ..  576533 +  -4.2  -3.75153   AAAGGCTTTTTGTGC               TGCTTG ATA CAGGCG               TTTAACTTCACCACG  57 382
     asr0482  577454 ..  577464 +  -2.6  -4.04806   ATAAGGTATCTTGAC                 TTAA TTA TTAA                 TTGTTTCCTCTACAC  55 135
     alr0483  578987 ..  578999 +  -4.7  -2.52676   TAGTCATAGAAGGCG                GCGGG AAA CCCAC                TCCCTTCAAGGGGTG  49 58
     alr0484  580109 ..  580121 +  -2.7  -3.78736   GGAATAAGAGTAGTC                TTTGG CAA TCAAA                TTTAATAGCTATATG  50 8
     asr0485 NONE
     alr0486  581839 ..  581857 +  -2.4  -2.70665   TTCTTTCGGATAATT             GTTGGGAT ATA ATCTTGAC             TCAATTATTGTATCT  40 194
     alr0487  582662 ..  582702 +  -4.2  -3.34344   TTAGTCATTAGTCCA  TAGTCAAGAGTCCAAA TGAGAAAAT TTTTGACTATTGACTA  TTGATTAACGAATAA  53 48
     alr0488  583570 ..  583586 +  -3.7  -3.10164   TAATCGATGTTTTGC              CTGTTGA CTG TTGACAG              TTAAATAATGACTAA  47 45
     alr0489  586358 ..  586369 +    -3  -4.24342   GGGAAGAGGGATTTG                TAAC AAAA GTTA                 TTTATTAGTGAACAA  57 40
     alr0490  587543 ..  587553 +  -5.4  -3.51924   GTTACTAGTTTCTGC                 CCAA TTT TTGG                 TTCTGTACCTGCGAG  57 442
     asr0494  591126 ..  591138 +  -3.3  -3.53012   TTGCGGTCATAGCCA                TCGTC TGT GCCGA                TTTCACGGCGGGGAA  49 504
     alr0499  597416 ..  597428 +  -7.7  -2.72436   GATCCCCCTAAATCC                CCCTT AAA AAGGG                TGACTTTGATTCTAG  63 218
     asr0500 NONE
     alr0501  598415 ..  598429 +  -4.2  -3.81022   TCTAAGGAAAATTAA               CCCG AATGAAG CGGG               TTGTTATCGGAATTT  57 64
     alr0502 NONE
     asr0503 NONE
     alr0504 NONE
     asr0505 NONE
     alr0506  600468 ..  600483 +  -6.2  -2.99325   AATAGAATCAAAGTA              TTACCT ATTA AGGTAA               ATTTAGTTATGAAAA  56 36
     alr0507 NONE
     alr0508 NONE
     alr0509 NONE
     alr0510  605172 ..  605188 +  -5.8  -4.42974   TAAGATTACAAAAAA             GCCG-CC ACGG GGACGGC              TTTCTTATATATGGG  73 67
     alr0511 NONE
     alr0512  607113 ..  607134 +  -5.1  -3.19389   GGGTAATTTTTTGCA           TCGTTGGCA CTGA TGGCGACGA            TTCCTAAATCGCTTG  53 340
     alr0515  608649 ..  608666 + -12.7  -4.87893   GTGTAATGTTATCGA             CCCTCGG CTAG CCGAGGG              TTTTTCGTTACAATT 100 64
     asr0516  609073 ..  609093 +  -5.3  -5.55769   TACTTCTTTGATAAA            CCTCGGTTA GTT TCGCCGGGG            TTTTTTGTTGTGCGG  88 83
     alr0517  610187 ..  610216 + -13.7  -2.56203   AATTTAGTTGAACTA       CCCACA-CTGACCT ATC GGGTCAGATGTGGG       GCTTTTGTCGGTTCA  91 34
     alr0518  611015 ..  611048 +  -4.1  -3.55444   ACTCATGACTGTTGA     CTTTTTGTAACATAAT AAA AATA-GTTACGAAAAG     TTTCACCCCTGCCCA  52 57
     alr0519 NONE
     alr0520  612950 ..  612971 +  -4.5  -5.64274   ACAATTGGATTCTCA           TCAATACAA AAGA TTGTATAGA            TTTTTTTATCAGTAG  91 420
     alr0522  615644 ..  615668 + -12.1  -3.53031   GGAATTCTGCTTTAA          CGTGAGTCTCC AAC GGAGGCGCACG          TTGCTTTAACCTCCG  90 151
        pecB  616903 ..  616916 +  -3.9  -5.03314   GTTGTTTAAATAGAT               GTTTT TTCC AAAAC                TTTTTTCAAACTGAC  72 32
        pecA  617510 ..  617522 +  -6.3  -2.91873   GCTCAATTTAAGTGA                GTTAC TTT GTAAC                TGCTTTGAACATAAT  55 75
        pecC  618450 ..  618493 + -14.2  -3.20832   CAAGTGTAGAAATGG TTGCT-AGATACCCAACTTCT TGA AGAAGTGGGGTATCTGAGTAA ATTTTGAATTTCGGA 100 32
        pecE NONE
        pecF  620453 ..  620469 +  -3.7  -2.59927   TGAAGTTATGTTACG              GGAGAAC GGC GTTTTTC              TCAGTTCTAGCCCTT  45 261
        cpcB  621319 ..  621329 +  -2.4   -3.3352   AGCTACTTTGATCGC                 GCTG CTG CTGC                 TGTTGGTTAATTTTA  45 5
        cpcA  621900 ..  621925 +  -5.5  -3.14132   ACCTACATCGACTAC         GCTATCAACGCT CTC AGC-TAGATAGC         TTCCTGCCCGGAAAG  55 5
        cpcC  622910 ..  622928 +  -3.8  -4.43844   ATCGTTAGCGTCACC             TCTGCGTA AGA TAAGCGGA             TTTTGTCAGTGGTCA  63 17
        cpcD NONE
        cpcE  624136 ..  624193 + -20.1  -3.38638   GGATTCATTGTTGTA GTCAGTGGTCAGTAGTTAGTAGTCAGT AGCA ACTGACAACTGACCACTGGCGACTGAC TATTGATTTGATTGT 100 25
        cpcF  624828 ..  624852 +  -4.3  -3.72576   CCCGCATTCTATTGG          CTCAAAGTCAA TAG TTGAAATTGAG          TTTCATAAGAAAAGG  57 12
       cpcG1 NONE
       cpcG2 NONE
       cpcG3 NONE
       cpcG4  628125 ..  628151 +  -8.8  -2.68775   TGCCAAACCGTAGCA         GACGCTAAGATT TAA AATCTGAGTGTC         TAAGTTTGATACTGG  68 18
     alr0540  632971 ..  633006 +   -12  -3.93984   GTGCAGAATAAGCTA    TAAAAATAGGTGGGGC AAAT GCCCTACCTGTATTTA     TTTATAGATAAATTT  93 30
     alr0541  633874 ..  633888 +  -5.7  -2.71246   TGACAATTAAAGATA               CTTCG CCTAC CGAAG               TGAATTTAATTGCAT  52 437
     alr0543  636918 ..  636934 +  -2.1   -4.2717   CTGCTGTCACCAGTC              GGCATAG TTC CTCAGCC              TTTTGCTGCGATAGT  58 244
     alr0545 NONE
     alr0546  639466 ..  639481 +  -7.6  -3.43109   CTTTCCAAAATAAAC              TTGCAG ATAT CTGCAA               TCTTTGGCTAATATG  67 142
     alr0547 NONE
     alr0548  643276 ..  643301 +  -2.6  -4.42238   GGGCATTTAGTAAAA         GTCCTTCG TAAAATTGAT TGAAGGAC          TTTTGATTGGGATGA  60 167
     alr0549  643972 ..  643989 +  -4.9  -3.61268   CGATTCAACGAGTGA             TTGCA-CG TTA CGCTGCAA             TTTCACCATTGGGTG  57 278
     alr0552 NONE
     alr0553  645869 ..  645884 +    -4  -3.28119   TGAGGTAATGGGTAA              TCTCTT ATTT AGGAGA               TTACTGTAACTAAGT  48 227
     alr0554  646349 ..  646360 +    -3  -2.96598   ACTATCTATGTTGAA                TCAT CATA ATGA                 TATCTAGCTTAATTA  43 58
     alr0555  646988 ..  646999 +    -3  -2.84723   GCGGAATATTTTTAA                GTAT GCTG ATAC                 TGATTGATGTTCACG  42 61
     alr0556 NONE
     alr0557 NONE
     alr0558  653559 ..  653569 +    -4  -2.88249   AACTAAGATTAAGGC                 TAGA AGT TCTA                 TATCTCAAGACTATA  46 215
     alr0559  654625 ..  654649 + -15.7  -3.21872   TATGACCTCTCCCCA          ACCCCTCTCCG ACG CGGAGAGGGGC          TTAAATATCTTTAAC 100 466
     alr0564  659807 ..  659819 +  -4.8  -2.71785   TTTTTGCTGGATTTT                CTGC TTTAT GCAG                CTTACTCTTTTGCCC  48 516
     alr0566  661303 ..  661321 +  -5.2   -4.4891   TAAAGGTTGCCACTG             TTGCCACC ACT GGTAGCGA             TTTTCTGCTAGTAGA  70 156
     alr0568  663867 ..  663878 +    -3  -2.64595   CATCTAACTGATCAA                TATC CCCC GATA                 GTTCTACTACCAGTT  42 270
        txlA  665026 ..  665036 +  -5.4  -2.72314   AAGCTTCATCCCTGA                 GGAT TTT ATCC                 ATATTGTTGTATGTA  49 289
        cphA  668829 ..  668841 +  -2.7  -4.03167   TTCTAAAACATCAGA                TTGCA ACC TGTAA                TTCTTATTAGTATTA  54 281
     alr0576  670694 ..  670722 +  -4.5  -3.18389   GAAAGCAATTTTACT        CAGCATAGGTTTG ATG CTGGCCTGTGTTG        TGGTTTTGGTATTGG  51 121
     alr0577  671217 ..  671270 + -11.9  -3.19138   TAGGGGAATAGTCCA TAGTCAATAGTCCACAGTCAAAGGT AAAA ACTCATGACTGTTGACTGTTGACTG TCTTAATCATCATTT  87 38
     asr0581 NONE
     alr0582 NONE
     alr0583 NONE
     alr0584 NONE
     alr0585 NONE
     alr0586 NONE
     alr0587  684113 ..  684144 +    -3  -3.60234   GTAGTTGAAATTAAA      GCCAAAAATCCT GATTTTAG AGGCTTTCTGGC       TTTAACAATCTATGA  48 37
     alr0590 NONE
     alr0593  690723 ..  690744 +  -4.5  -4.36729   ACAGTCTGGGATTTA           GCT-TCTAGA TTT TCTAGACGGC           TTTTAAGTTCTTGGT  66 153
     alr0598  696098 ..  696124 +   -11  -3.30124   CTTAGTGAACACTTC         TTAGACTGCTAC TTA GTAACAGTCTAA         TTCTCCGGGCTACCC  82 377
     alr0599  698280 ..  698296 + -10.1  -5.49569   TCCTATTTATATTCA              GGTGGGT ATT GCCCACC              TTTTTTATATTGGTA 100 202
     alr0600  698901 ..  698934 +   -12  -5.30575   GAAACATCAAGGGTG     C-AGATACCCGATTT CTTTA AAATCGGGTATCTTG     TTTTTTGAGTTTTTC 100 45
        nirA NONE
        nrtA NONE
        nrtB  708641 ..  708653 +  -2.7   -3.0644   GGCGGATCAGAAGTA                GTTAA TTG TTGAC                TGTTGACCGTTGACT  43 25
        nrtC NONE
        nrtD  711582 ..  711598 +  -3.7  -2.78018   TCTTGTTTAACCGCT              TTGCTCA TAA TGAGTAG              TCATTAGTCAACAGT  46 9
        narB  714147 ..  714167 +  -3.3  -4.23794   CGTATTCCGGGCTTT            TACACCATT TGA AATGGTATG            TTTATCTTGGCTTAC  59 225
     alr0613 NONE
     alr0614  715471 ..  715499 + -14.8  -2.91429   ACGGGCTTTGAAAAA        TAAAACCCCGTT TATTC AACGGGGTTTTA        TCTGTGGCAATTTTG 100 264
     alr0616 NONE
     alr0617 NONE
     alr0618  718818 ..  718828 +  -6.8  -4.70626   AAAACTAAACACAGC                 GCTG CAA CAGC                 TTTTTGCCATTCTTG  79 105
     alr0622  722282 ..  722321 + -15.2  -2.94912   CATAACTACTAACAA  GCTGTTAACTGTTAACAG TCAA CGGTTAACAGTCAACAGC   TATATCAGTTACCCA 100 94
     alr0627  730414 ..  730444 + -19.2   -3.7941   AATGGGTTAACTAAA       GATCCCTGACTTCT TAA AGAAGTCGGGGATC       TTATTCTCAAAACTA 100 44
     asr0636  737280 ..  737299 +  -6.4   -4.4767   ATAGCTAAACCTAAA            CCCGTG CCTTTCCC CACGGG             TTTTGTGGTAAATAA  74 196
     alr0642  747089 ..  747116 +    -5  -3.56816   AACCCTAACTTTACA        TTCCAGATTA TCTCTAAT TAGTCTGGAA         ATTTATTTTTGTCAG  57 127
     alr0643 NONE
     alr0644  748845 ..  748866 +  -5.3  -3.99405   TAAAGATATGTAGAA           TATTTTTTC TTTG GAGAAAATA            TTTCTGGTAACTTAC  63 120
     alr0645  749536 ..  749547 +  -2.2  -2.83073   CATTTGGTGGAGCCA                CTGG GGTA CTAG                 CTTGTTGCTGACGCT  41 123
     alr0647  751496 ..  751514 +    -9   -2.7185   TATGACTTTCTTAAT             TACGAATT ACA AATTCGTA             TCATTCAGCACTCAT  68 170
     asr0649  752120 ..  752143 +  -5.4  -3.64703   AATTCATCACTTTTT          TTACTAAGTG CTTA CATTTAGTAG           TTTAACTCACCAAAA  60 74
     alr0651  754590 ..  754606 + -10.9  -3.67622   TCCATGAGGAAATAC              TCAGCAG TTT CTGCTGA              TTGATTTTGCAGCTG  88 221
     alr0652  755801 ..  755847 +  -5.3  -4.42235   CACGTTAGTAAGTCT TAGGTGGTGAGTGTTGAGTCAA TAGT TTTACTCAACACTC-CAGGCTA TTATTTTTAGGACTT  70 65
     alr0653 NONE
     asr0654  757716 ..  757759 + -10.5   -3.1577   ATAATTTAGGACAAA GTCAATAGTCAATAGTCAA AAACTC TGGACTGTTGACTGTTGGC TGTTGACTGTTGACT  79 37
     alr0655  758460 ..  758471 +    -3  -3.75897   GTTAGTTTAAACATC                TTAC CTAA GTAA                 TTTAGATTAAGGCTT  50 44
     alr0656  760910 ..  760926 +  -3.7   -2.7924   CCCAAGCAAAAATCT              GGAATGA GTA TTGTTCC              TGCTGTATTGTCATA  46 210
        rfbB  762044 ..  762058 +  -2.8  -2.95598   CATGAAAAAGTGTAA               ATGTCA TCT TGACAA               ATCTTTGTTTTAAAA  43 124
     alr0658  763537 ..  763561 + -10.8  -4.20136   TTAAATAACTCTCAA          TACCGCTTAG TATTT CTAGGCGGTA          TTTAATTTTGCGACT  90 75
     alr0663  769007 ..  769051 + -17.6  -2.59421   TTAGTGAAATAGGAA TAACATATTTGAGACTCTCA ATTCG TGAAAGTCTCAAATATGTTA CTTCATCATTGTTGG 100 29
     alr0668  778250 ..  778272 + -12.1  -5.28481   TTAAATCTTTAAAGA           TACCAGGAC TTTTT GTCCTGGTA           TTTTTTGATTAACTA 100 59
     alr0669  779567 ..  779577 +    -4  -4.53303   AAAGTAATTGATGAT                 GTAT TAA ATAC                 TTTTATCTCCCCCTA  63 312
     asr0670 NONE
     alr0671  781853 ..  781867 +  -3.6  -2.79823   GATAAAGTTCCCTCT               TTCAAT TCA GTTGAA               CTTAATTTTCCCCAC  46 331
     alr0672  783207 ..  783229 +  -2.1  -4.78572   TTATTGACACCATCG          GTGAGA-TGT TAAG ACAATCTTAC           TTTTGTTAATTAGAA  64 14
     asr0674  783737 ..  783754 +  -4.1  -4.30809   GAAGGCGATACCTCC             G-GTGGGC TAC GCCTACGC             TTTTAGTAAATATTA  61 2
        xisC  787184 ..  787195 +  -2.2  -2.78018   GGTGATTTTGACATC                CTTG TGTC CGAG                 TAATTCCTGAAAAGT  41 60
     alr0679  788462 ..  788479 +  -6.3  -3.86112   TGCCGTTAAACATAT             TTGAGTG CGAT CGCTCAA              TTTCCATTATCTTGT  65 168
     asr0680 NONE
     alr0681  789349 ..  789377 +   -11   -2.5055   TTTGATATGCTTAGT        GCGATGCCTGCG GCGGG CGTAGCCATCGC        CTATCTTGTGGGGTG  77 57
     asr0682 NONE
     alr0683  790342 ..  790352 +    -4  -2.56715   GGAATTTTTATGACG                 TAGT GCG ACTA                 TAAATTCCTGGGAAT  45 28
     alr0685  793227 ..  793245 +  -5.2  -3.36256   CCTGAGTTGACAAAC             GTTCTTCC ATT GGGAGGGC             ATTTTTACGCCTGTC  55 300
     asr0689 NONE
     asr0690  797591 ..  797618 +   -10  -4.96848   TTGCCTAGAGATTAG        GGGCTGAAAAAT ATTG ATTTTTCATCCC         TTTTTGTCTGCAAAC 100 118
     alr0691  798714 ..  798731 + -11.3  -3.61398   TAAACCATTTGTAGA             GACGCGA TTCA TCGCGTC              TTCTTCACCCAAAGA  84 38
     alr0692 NONE
     alr0693  800461 ..  800479 +  -4.6  -4.07568   AAGTTCTGAAGGAGG             GTTTCC CTCCGTA GGAAAC             TTTTCAAGACAGAGG  61 50
        hypF NONE
        hupC NONE
        hupD NONE
     asr0697  804739 ..  804752 +  -3.9  -2.94924   AGGGTGTGTTAGGCG               CATAT TTCG ATATG                ATTTATCACTAAAAA  47 59
        hupE  805973 ..  805989 +  -3.7  -3.45945   ATGCTAGTCGGTGAG              CAATTAC CGC GTATTTG              TTAATTATAAGTAGA  50 5
        hupA NONE
        hupB  807265 ..  807276 +  -2.2   -3.4331   AAAGCTTATACTCTA                TGTC TTTG GACG                 GTTTTTCCTCAAAAT  45 101
     asr0701  807515 ..  807528 +  -5.3  -3.06915   TATTCAGCCTTGCTA               TTGCA TCAT TGCAA                TTAACTAAAATCCCT  53 92
     alr0702  809473 ..  809484 +    -3  -3.08314   CAAGTAAATTAGACA                TACA AACG TGTA                 ATTTCTCTGTGAATT  43 488
     alr0704 NONE
     asr0705  811971 ..  811989 +  -5.9  -3.06694   GAGAGCAGGGGAGCT             ATCGCCC ACAAG GGGCGAG             GTTTTAAACCTAACT  56 0
     alr0709  821004 ..  821015 +    -3  -3.41745   GAATTGAGCATTCAA                TTAC CAGT GTAA                 ATTTTTACGTCATTA  46 14
     alr0710  826681 ..  826698 +  -4.8  -4.88129   AACTGGTTTAATACC             CCATCC CCTTGT GGGTGG              TTTTTAGTCATTTTT  74 219
     alr0717  835057 ..  835070 +  -3.8   -4.5442   TTAATAATATGGGGA               GTGG GAAAAA CCAC                TTTTATGCTTGGCGA  66 37
     alr0718 NONE
     alr0719  838339 ..  838355 +  -9.5  -4.49556   AATAGCTTAGGTATT              TTCTGCT AAT AGCAGAA              TTTCTTTAGTGAACA  91 39
     alr0720  839141 ..  839159 +  -3.9  -3.40112   TGACGAGTTTGTAAT             TTATGGG ATTTA TCCATAA             TATTTGAAATATCCT  50 27
     alr0722  841437 ..  841454 + -11.3  -3.27476   ATAACGTTTTGTAGA             GACGCGA CGAA TCGCGTC              TTGATAATTAGACGT  80 27
     alr0725  843501 ..  843515 +  -2.8  -3.07283   TATTTTGCCAATTCT               TGAGGA AAA TTCTCG               GTTTTGCGAAGTTTA  44 93
     alr0728  847292 ..  847306 +  -2.8  -3.57387   GTGTAAATATTTTTG               TCCTAG CTT TTAGGG               TTTGAGAACTGTCTT  50 325
     alr0730 NONE
     alr0731  854108 ..  854118 +  -6.8  -2.75963   GCCGCAGAATCTTCC                 CCAG TTG CTGG                 ATTTCCCGTGAAGAT  58 291
     alr0733 NONE
     alr0734  856593 ..  856637 + -10.9  -3.94853   TTGTTTAGGAGTTGA CGGTTGACAGTTAACAGTTAA CAG TTAACAGTTAACAGTTAACAG TTTACTATTGACTTA  89 26
     alr0735  857647 ..  857662 +  -3.3  -3.85698   AATTCGGCAAATTCC              TTTGG TAATCC CCAAA               TTTCTCGACCGCCAG  53 418
     alr0738  860907 ..  860921 +  -8.6  -3.09635   AGGTTTACTATTGGC               CATCAC TTG GTGATG               TTCAGTAGTAGCAGT  70 394
     alr0739 NONE
     alr0740  863526 ..  863536 +    -4  -3.74077   TAGTATTTACAGGCT                 TTTC TCC GAAA                 TTTACATCTCTAGAC  54 183
       rbpA1  863881 ..  863897 +  -3.7   -2.6933   GGACGCAACCGCTAC              TAAGCTT TTA AAGCTGA              AATTTTTGTGGCCGA  45 23
       rps21  864215 ..  864261 + -17.6  -2.78679   TAAAGGATGACATAG AGACAAAAGAAAACCCTCATAG TGC TTATGAGGGTTTTCTTTTGGCG ATTTAGCTCAGAAGA 100 38
     alr0744  868248 ..  868260 +  -7.7  -2.64747   GATCAATCAAGGCCG                CAGCT ACT AGCTG                ATTGTCGTAAGATGC  60 389
     alr0750  872465 ..  872481 +  -6.5  -2.72344   ATTCAACTCAACAAC              CGCAGGT AAT ACCTGCA              TAGTTAGAAATAGGG  57 6
     alr0751 NONE
        hoxF  875201 ..  875213 +  -4.1  -2.66335   TAGTTGAGAACTTTT                TGATC GCA GGTCA                TGAGTTCTATATTGC  45 212
     asr0755 NONE
     asr0756  876548 ..  876565 +  -4.9  -3.72576   ACTTACGTCGCGCCA             GCTAGAAC TTC GTTC-AGC             TTTCCTGCGGAACGC  59 54
     asr0757 NONE
     alr0758  877315 ..  877325 +  -5.4  -4.30719   TACATCACTCAGGCG                 TAGC GTG GCTA                 TTTATTATCAGGGCA  67 130
     alr0760 NONE
     alr0761 NONE
        hoxU  884582 ..  884611 +  -3.5  -3.10164   AGGGGGCGGGGAGCG       GAGGGGAGACGTT ACTT AAAGTCCCTTCTC        TTCCCTCGTCCCTAA  45 74
     alr0763 NONE
        hoxY  885912 ..  885924 +  -3.3  -4.27316   TTTGTTGGCGCAGCC                TTGCC GTA GGCTA                TTTTGAATTCCCCAA  59 57
     alr0765  886653 ..  886675 + -13.4  -2.86217   AAACCCCTCTCCAAA           CCTCTCCCCG AAG CGGAGAGAGG           CTTTGAATCTTGCTC  90 105
        hoxH  888749 ..  888768 +  -3.6  -4.66537   CCTCTTTTTTCTGTT            GGGATGTAG CTA TTAC-TCCC            TTTTGTGTTCCGAGA  67 524
     asr0773  897150 ..  897162 +  -3.3  -3.04144   ATTGGTGTCATTATT                GGCTG TTA CAGCA                TATTAGCCATAACAA  45 217
     alr0774  897979 ..  897996 +  -2.6  -4.07687   CTAAAGCAAGTTTCA             CCCCAA CCGCCA TCGGGG              TTTTGACAACCAACT  57 338
     alr0776  901070 ..  901090 +  -3.3  -2.78679   GCTTCAAACCTATGA            TTCGAGTTT AAA AAACCTGAA            ATTTAGCTACAGCAA  44 201
     asr0780  903578 ..  903595 +  -4.1  -3.31144   AAGGCATAGGGCTGA             GTGGCTT CATT AAGCTGC              TTCTGGAACTGGACA  51 83
     alr0782  906012 ..  906062 + -19.5  -3.53563   GAATAGATAGAGAAT AATCATAAAGTTAAGGGTGATAG TTCAT TTATCACCCTTAACTTTATGATA TTTGCGGGAAAATAT 100 48
     alr0784  908069 ..  908104 +  -2.1  -4.05714   TTGGTAATTTTTTGT   TGTCAGTAATTTGTGGG TCAA TCC-C-AATTACTGATA    TTTATCATTACCAAT  53 64
     asr0785  908428 ..  908441 +  -3.8   -2.8805   AGTATTGATCAATAC               TGGG GGTTAA CCCA                TCTATCCGCAATAAT  46 57
     alr0786  909501 ..  909513 +  -6.3  -2.80338   AAGCAGGCATTAATC                CAAAG TCC CTTTG                TCATTAGTCAGTTGT  55 6
     alr0787  910464 ..  910478 +  -4.2  -2.94747   AATCTGAATCCTGGC               GTGGAG TGT CTCTGC               TGTGTCATCGGGTAA  47 261
     alr0789  912219 ..  912229 +  -2.6   -3.4647   ACGATGTTTTCCTAA                 TAAA ACT TTTA                 TCTTTGAATATTAAG  46 172
     alr0790  913390 ..  913405 +  -6.2  -2.57192   TTAAAGTAGAAATAC              TTGCTT GCCA AAGCAA               TAAATTAACTTAGAT  54 110
     alr0791  917095 ..  917105 +  -5.4  -4.42653   CATCATCAATCAGCT                 TGGT TTT ACCA                 TTTTCTGGCTGAAAT  70 295
     asr0798 NONE
     alr0799  923921 ..  923937 +  -3.7  -3.41745   TTACAGCAATTAGTG              GAAGTTG CTT TAGCTTC              TTAGTATTGTGGGAA  50 5
     alr0803 NONE
     alr0804  930880 ..  930912 +  -9.3  -4.41047   AGATAATTTGTTTTT      GTATCAGTAGTTAGT TGT ACTAACTACTGAGAA      TTTTCGTTGACAACT  91 140
     alr0805  931484 ..  931507 +  -7.5  -3.64821   GTAACCGAATAGAAA          CCCGATTTA TTAAAT TAAGTCGGG           TATTTGGTATTTTTA  72 72
     alr0806  932104 ..  932126 +  -8.4    -5.055   AACTATCATAAAAAA           CCCGGTTTCT TGG ACAAGCCGGG           TTTTTTAGGACTTAC  95 60
     alr0810  936902 ..  936918 +  -3.8  -2.65504   CGGCTTTAAACCTTA              TCTTTT GGTGA AAAAGA              GCTTTTTAGTAAAAG  45 83
     alr0811 NONE
     alr0812  938376 ..  938387 +  -5.8  -2.51966   TGTCATGCGAGTGGC                GCTG AGGT CAGC                 ATTGCTGAGATTTGC  52 424
     alr0816  941600 ..  941618 +  -3.1  -2.80589   CAGACAAGCTTCTAG             GTGTGGA CAGTC TTCGCAC             TGAATTTCTTTACCA  43 154
     alr0819  944746 ..  944765 +  -5.6  -5.95286   AATTTTATTGCGTAA            CCCCTTGT AATT GCCAGGGG             TTTTTTATTTTTCAT  91 68
     alr0820 NONE
     alr0821  946725 ..  946747 +  -5.5  -4.76802   AATAACTAATTAAGA           CTTCGGTTC GCCCA GACCCGGAG           TTTCTTCTTTTTCCA  75 93
     alr0828  954406 ..  954421 +  -3.4  -3.15663   CTATTTATATGGTCT              TTAAAT TAAT ATTTAA               TTAATACCAATAGCT  47 135
     alr0831  957386 ..  957399 +  -3.8  -2.99727   ACTTGCAAAACAGTC               CAGC CTTCCT GCTG                CTTTAATTCGTTCAG  46 254
     alr0834  961158 ..  961180 + -12.1  -5.24531   CAAACTCACCAAAAA           GACGCAAAG TAATT CTTTGCGTC           TTTTTTATGGGAAAT 100 47
     asr0837  962871 ..  962885 +  -2.2  -2.75535   TTAATTATTAAGAAC               TTTAAA CTA TTTAAG               TAATTACGATATTGC  40 176
     alr0838  964371 ..  964381 +  -3.2  -3.28791   ACAATCAGTAAATCT                 GGCT GAA AGTC                 TTCTAAAAACGGCAT  47 313
     alr0840 NONE
     alr0841  969182 ..  969198 +  -3.7  -3.33815   CGGATGTTTAATCAT              GTCCA ACACTTC TGGAC              TTAATTGAGAGGAAT  49 219
       rps21  970153 ..  970166 +  -2.3  -4.40572   CAGTACAACTATTGC               AGCGA TTCA TCGCC                TTTTCTACGCCTTGT  58 305
        psbN  972347 ..  972367 +  -3.3  -4.53163   AATATTACTTGCAGG            GGGATGT TTAATTC ATATCCC            TTTTGTACTGTGTGG  63 456
     alr0849  976945 ..  976957 +  -4.9  -2.64466   AGGTTTGTTGCGGGG                TAAGT GAA ACTTA                ATTACTTAGTGAATT  49 19
     alr0851  979358 ..  979383 +  -9.8  -3.84719   CTATACTAACTTAAA         TCCCTTCAGG AATAAC CTTGAAGGGA          TTTAGATTTGCACCT  85 299
     asr0855  983373 ..  983402 + -12.2   -5.4505   ACGGTCTATTTCTCA       CCCCCGCTTC ACCCAAACCA GAAGCGGGGG        TTTTTTATTAAGGAG 100 54
     alr0856 NONE
     alr0857  984387 ..  984423 +  -5.3   -4.1822   AATAAGAAAGGTTAG    TTCTGAGTTATGAGT AACATCC ACTAATAACTCAGCA    TTTATTACACTAAAC  67 36
        ndhF  999858 ..  999876 +  -3.8  -2.71745   GTCAATAGAAGAGAC             GTGCATAC AAC GTCTGTAC             ATTAATTCTTCCCCC  45 47
        ndhD 1001447 .. 1001467 +  -3.3  -4.29325   GGGTAATGGGTAATG            GGTAATTGA AGT TTATTTACC            TTTTACCTATTACTA  59 45
     alr0871 1002777 .. 1002792 +  -4.6  -3.21099   CATCTGGGTCATTGG              TGGCGC GATC GCGCAA               TAATTTTATAGTCTG  51 125
       nifH2 1009422 .. 1009445 + -12.5   -3.3514   TGATAGGGTTTATAA          CCCCGACTT TTAAAC AAGTCGGGG           TTATACCATGTGAAT  93 58
     alr0877 1012650 .. 1012662 +  -4.8  -3.54183   GTGCCTACGTGATAT                CCCA GGGCA TGGG                CTTTTTCTAGTGCAG  55 198
     alr0880 1017138 .. 1017156 +  -2.4  -4.68908   GAATCAATAAATTAA             CTCTTG ATGATTA CAAGGG             TTTGTTTTACCTCCA  61 451
     alr0882 1019035 .. 1019058 +  -6.6  -4.72617   TTTCGACACGAAAAA          CCCCTCCACC ATTA GGTACAGGGG           TTTCTTATTTTATAC  80 162
     asr0890 1030151 .. 1030162 +  -5.8  -3.07242   ATTCACCCACAAACA                GCAC TTTT GTGC                 TATCTAGTTATTGTC  56 152
     alr0892 NONE
     alr0893 1032586 .. 1032604 +  -4.6  -4.08064   GGTGAACTCGGAGGG             GTTTCC CGCCGTA GGAAAC             TTTTCAAGACGAATT  61 109
     alr0894 NONE
     alr0895 1034892 .. 1034902 +  -3.2  -3.52117   ACAATATATACATAA                 TCTC AGT GAGG                 ATTTTTATGAATCGC  50 282
     alr0896 1035343 .. 1035368 + -12.7  -2.89881   CTGTGGGTATTCAGA         TCCCCGATTTT TTAA AAAGTCGGGGA          TCTATGACCTGAATC  86 52
     alr0897 NONE
     alr0898 1037304 .. 1037318 +  -4.3  -3.06501   CCAGCAAGTAGTAGT               GCTAA ACCAA TTAGC               TTGAATAAAAATCTC  47 387
     alr0900 1042872 .. 1042882 +  -5.4  -2.84878   TATTAACATTGCCAA                 TCTC TTA GAGA                 CTTTCAATTCCCAAA  52 18
     alr0901 1044344 .. 1044354 +  -3.2  -3.45945   CAAGCCGCCTTGGCT                 GCTG GCA TAGC                 TTCATTATGAATGGG  49 445
     alr0904 1047711 .. 1047723 +  -4.9  -3.04144   TCTGCTCTGAAATCA                GTTAA CTG TTAAC                TGTTAACAATCACAG  52 305
     asr0905 1048232 .. 1048267 +  -4.8  -3.14132   TGGGTGTAGCGATAG    CGTAACCCAACA AAGTCTTGAGAA TGTTGGGTTCCG     TTCCTCCACCCAACC  53 215
         era 1056789 .. 1056815 + -10.8  -2.80464   CATCTCTTACAAAGT         TCTGTTCGGAGG AAA CCTCCGCTCAGA         CTTTGCGCTTAGTCA  79 57
     alr0913 1057769 .. 1057782 +  -3.1  -3.09492   CTACAATGCAAGTTA               TGGGT ATAT ACCTA                TATTCACATTGCCAG  45 213
     alr0920 1066461 .. 1066484 + -10.3  -3.79747   ATTATAACGTTTAAA          TCCCCACTC CTTTAT GGGTGGGGA           TTTGGTAATGGGTAA  86 27
     alr0922 1068247 .. 1068279 +  -3.5  -5.71712   GCAAGACGGATGAAA     CAGTGAGC-GAAGA AATTAG TTATCAGCTCACTG      TTTTTTTATATGCCC  84 60
     asr0923 1069377 .. 1069401 +  -2.1   -3.0263   CAGCATATTCTTCTG          CATTTTTAGCA TAA TGCTTCAGATG          TCTTACAAAACTACT  42 519
     asr0925 1070540 .. 1070550 +  -8.2  -2.64218   TTCCCCTTTCAACAT                 CCGC ACT GCGG                 CTTCTAGTAAAGCCT  63 250
     alr0931 1084506 .. 1084518 +  -3.3  -3.89822   TCACTCGGCGTTGCA                GCGCT AAG GGTGC                TTTCTGCAATACCTG  53 445
     alr0933 1086238 .. 1086252 +  -2.1  -4.67635   ACCCTGGACTGGTTT               TTCCT CTTCT AGGGA               TTTTGTAATTTTAGC  63 71
        accC 1094255 .. 1094279 +    -5  -4.56597   ACAATGGGGGTGATA         TCAACACCACC TATT GGTGG-GATGA          TTTTTCGCAAGGGAA  68 178
        psbX 1095019 .. 1095051 + -11.4  -3.24255   AGCTTTTGGTACATA      GCTTCAGAGCTTCT TTGTC AGATGCTTTGAAGC      TTAAATATTATATTG  84 163
     alr0942 1096087 .. 1096106 +  -3.6   -2.6063   AACCAGTAAAGATTT            GAGGTGAA AAAA TTTACTTC             TCAGTTCTGGCTCCA  45 77
     alr0943 1096660 .. 1096672 +  -2.7   -3.1577   CAGTAGGTGGGAAGT                GTTGA CCG TTAAC                TGTTGACTGTTGACT  45 35
     alr0944 1097518 .. 1097529 +  -2.2  -4.44608   GTGGCGAATTGAGCG                GCTA TCGC TGGC                 TTGTTTTTGGGTGAG  60 326
     alr0946 1100525 .. 1100539 +  -2.1  -2.54371   AGATGAAGAATAAAT               TCTCT GAGGA AGGGA               TAAGTTAAAGTGATT  40 28
     alr0947 1101682 .. 1101716 +  -5.7  -3.23042   GTAGTTTGTAAAAAT     GCGATCGCGCC ACAATATAGTACC AGCGCGATCGC     TTAATGATCCATGTT  55 108
        coxB NONE
        coxA NONE
        coxC 1107981 .. 1107993 + -10.5  -5.84381   AACATAGATTTTAGC                CCCCC TCT GGGGG                TTTTTTTATTGGTGC 100 75
     alr0953 1109024 .. 1109043 +  -3.6  -3.05384   AATAAATCCTCCTTC            TGCTGTGAT TTC GTCAC-GCA            TTAAATAGACGCGCA  46 400
     alr0957 1112347 .. 1112360 +  -8.1  -2.87931   AGAAAACTGTACAGA               CGCGA TTAA TCGCG                TCTCTGACAACTGAC  66 63
       ycf55 1117300 .. 1117322 + -19.2  -3.53444   TTCAAGATATTTAAG           CCCCTCTCCG TGT CGGAGAGGGG           TTTGGGGAGAGGTCA 100 152
     alr0963 NONE
     alr0964 NONE
     alr0965 1123958 .. 1123971 +  -3.8   -3.9902   GTTGTAGTTGGTAGT               GGTG CAACTT CACC                TGTTTTATTAGTCTG  58 378
     alr0970 NONE
     alr0971 1134242 .. 1134266 + -10.1  -4.98531   GTGTGACAAGTAAAA          CCCTGGTTT ATAAGGG AAACCAGGG          TTTTTAGTTTGCCGG 100 53
     alr0972 NONE
     alr0973 1136016 .. 1136030 +  -4.4  -3.04715   AGCAAAAATTAAAAG               TTAATT CAT AATTAA               GTTTTAGAAAAAGTA  50 15
     alr0974 NONE
     alr0975 1137856 .. 1137868 +  -3.5  -4.18367   ATAAAATAGAGAGAT                TTTAA ATT TTAAA                TTTATCTGTCTACTC  59 152
     alr0981 1147285 .. 1147297 +  -9.1  -2.64099   GAAAAGTTTCCTACA                GAGGG AAA CCCTC                CTTCTCCTGACGGAG  68 136
     alr0986 NONE
     alr0987 1154167 .. 1154181 +  -5.7  -3.34344   CCCGGTTTCATTCCT               GGCAA ACCAA TTGCC               TTCCTTGGGGCATCA  57 147
        purK 1156299 .. 1156315 +  -2.3  -2.52464   TAGGTAAATAGACAA              TCAATCA AAT TTATTGA              TAAGTTAACCGAACA  40 409
     alr0990 1158167 .. 1158185 +  -6.1  -2.84325   CAATCTATAATAAAT             TTTTCAG AATTC CTGAAAA             TAATATTTACAAAAG  55 189
     alr0991 1160033 .. 1160057 + -17.3  -5.38497   ATTTAGAATTTATAA          CCCCGATTTCT CCA AGAAATCGGGG          TTTTTTAATTTAGCT 100 76
     alr0992 1162147 .. 1162157 +  -2.4  -3.62616   AACACCACGAAAGCG                 GGGG TCG CCCA                 TTCTATCTACTAGTA  49 379
     alr0996 1168530 .. 1168547 +  -6.3  -3.35255   AATGACTTATATGCA             GACGTTG TATG TAACGTC              TCTATTCTTCTTCAG  59 117
     alr0998 1170477 .. 1170489 +  -4.9  -3.05562   GTGAATGGAATGCGG                GAAAA ATG TTTTC                TATTGAAGAGTTTAT  52 196
     alr0999 1171656 .. 1171677 +  -2.3  -3.33399   GTGAAATTGGAAAAA           TCACTTGAA AAAT TTAGAGTGA            TTAAGTTTAGTTAGC  45 306
     alr1000 1173038 .. 1173057 +    -5  -5.25656   AAAATATAGACTATA            GGTGAATT TTTT GGTTCACC             TTTTTTAGTGATTTT  84 32
     alr1001 NONE
     alr1002 1174732 .. 1174746 +  -7.2  -4.19238   CGCCAAATTTGGCTC               GAATTG TTT CAATTC               TTTTACGGTTAACAC  73 173
     alr1004 NONE
     asr1005 1177292 .. 1177310 +  -7.4  -3.31144   GTAATCTAAATTCAG             TGTGTAGC CTC GCAACACA             TTATCAGGGTCAGCA  64 469
     alr1008 1180513 .. 1180526 +  -3.1  -4.26188   ACGCGCTTCTCTATT               CCATT CTCC AGTGG                TTTTGGGTCTATCAG  61 274
     alr1010 1181703 .. 1181715 +  -3.4  -3.66784   TATTACCAATTTTAA                TTGG GGCAG CCAA                TTCTCTTCCAGATAG  51 189
     alr1013 1185819 .. 1185875 + -15.3  -2.90392   ACAAACGTAAGTATT TGTAGGGTGGGCATTGCACACCATA TCCTGTT TTTGATGGGCAATGCTCACCCTACG TATAATTCACGAATC 100 240
     alr1014 1186283 .. 1186299 +  -3.1  -3.04461   AACGTAAATACTGAA              TTTTTAT TGG ATGAAAA              TATTACAAATGAATC  45 34
     alr1015 NONE
     alr1016 NONE
     asr1017 NONE
     alr1018 1189041 .. 1189090 +  -8.1  -3.04501   AAAAACTCTTCGGTG GTTAATAGTCCACAGTCCAAAAAC CTT GATTTTG-ACTATGGACTATGGAC TATTGACAAATTAAT  67 45
     alr1024 NONE
        psbY 1196006 .. 1196034 +  -9.7  -4.35518   AATTTTAACTTTGCA       CCGACTGTTCTC TTTACT GAG-ACAGTCGG        TTTTAATCTGGGGTT  86 53
     alr1026 1197557 .. 1197573 +  -4.4  -4.95155   TGTTGTAGTTGTTGT             GCGCTGA CAAC TC-GCGC              TTTTTCTACTGTAGA  74 213
     alr1028 1200086 .. 1200098 +  -3.3  -4.29981   AAAAGTCAGTTTTTA                TCGGG ATT TCCGG                TTTTAAGTCTGTTTC  59 73
     alr1029 NONE
     alr1030 1201775 .. 1201785 +  -3.2   -3.2396   AGGTGAGGAATGAAC                 TGTG AAA CACG                 TTCATGGTAATGGTT  47 134
     alr1031 1204386 .. 1204408 + -10.6  -2.87132   ATAGGTTGCTAAATA           CCCGACTTTT TGA AAAAGCCGGG           TATCTAAACAGAAAA  77 164
     alr1036 1207430 .. 1207442 +  -4.1   -3.0894   TATTAATGTTGATGG                TGGCT TTT AGCTA                TTAGCTGAGTCGTTA  47 9
     alr1037 1209657 .. 1209669 +  -3.3  -5.36441   TAGAGTCTTCACGCT                CATGC AAG GCAAG                TTTTTTATGTCCCAG  76 178
     asr1038 NONE
     alr1039 1211269 .. 1211280 +  -4.4  -4.04806   ATTTTTGATTTTTTG                CCAA TAAG TTGG                 TTATTTAATATCGAA  61 174
     alr1040 1211789 .. 1211804 +    -4  -4.23723   AATACAAAAGAAAGT              TAGTAC TTAA GTACTG               TTTTGGGTGCTGTTG  61 75
     alr1041 NONE
        hemA 1214723 .. 1214735 +  -4.1  -3.49298   CTTTAGCTTGGCGTT                CTTGT TCA GCAAG                TTGATGTTCTTGTAT  52 241
     alr1044 NONE
     alr1045 1217905 .. 1217917 +  -3.4  -3.95324   AACCCACCGATTCCA                GCAA AAACA TTGC                TTGTTCTTGCAGCTG  56 468
     asr1048 NONE
     asr1049 1220236 .. 1220268 +  -2.7  -2.88544   ATACCTATGCCGGAT      GTTTGAGGTGAAGAA ATT TTCAACACTTAAAAC      TGTATAAGACTAAGC  42 20
     alr1050 1221948 .. 1221971 +  -9.6  -3.73953   TAATTCTTACTGAAA          TTCTCAACCC TTTC GGGTTGGGGA           TTTGGTACAGCTAAT  81 41
     alr1052 1225032 .. 1225047 +  -3.2  -5.25803   TCGTTTAAGTACATA              CTGATG GGGT CAGCAG               TTTTTTCTCCCGCTT  79 324
     alr1054 1228228 .. 1228256 +  -6.1  -2.80612   TCATATTAGTTAAAC        TACTACGTCAACA GTA TATTGACATAGTA        ATTCTTGAGCTTCAC  55 162
     alr1055 1229044 .. 1229070 +  -6.7  -4.19927   TATTTAAAAAAATAT        TAGGGGCAG-AT TAGT ATACTGTCCCTA         TTTGTATGTACTTTT  73 148
     alr1056 1230130 .. 1230142 +  -6.3  -4.32034   AGAGGTTAAGAGAAG                GTGTT AAG AACAC                TTTTAGTAATGATCA  69 414
     alr1057 1230873 .. 1230889 +  -2.9   -4.7497   CAAGCCCTAGCTTTT              CGATTAC TGT GTGAGCG              TTTTTACTAGCTGAA  67 427
     alr1060 1237578 .. 1237595 +  -5.6  -3.55487   TTTGGTAAACGATGG             GTTGTC AATTTG GACAAC              TTATGGTTACTGTCG  58 349
     alr1063 1241922 .. 1241934 +  -2.7  -4.44046   AGTAGAAGTAATAAT                TTCAA CCC TTGAG                TTTGTTTAAAGTAGC  60 190
     asr1064 1242506 .. 1242516 +  -6.8  -2.58714   TGGCGTGAGGCTTCT                 GCTG CTT CAGC                 TAAATTGCTATCAAG  57 33
     alr1067 1244549 .. 1244562 +  -3.8  -3.24613   TGTTCTAGAGCTTCA               GCAC CGTTTT GTGC                TTGGATTACTTGATA  49 362
        ileS 1257471 .. 1257484 +  -3.7  -2.74605   TGTGAAAGATGCGTT               CCTGC CTTA GCTGG                TGAGTTTTAGAACAG  45 2
     alr1074 1258226 .. 1258243 + -11.3  -3.62046   TAAAGCATTTGTAGA             GACGCGA TGAA TCGCGTC              TTATTCACCCAATGA  84 85
     alr1077 1261503 .. 1261519 +  -5.9  -2.73124   AACAACTATTTAAGA              CTGTGTT AAC AACATAG              GTTTAAAGACTCCAA  54 9
        rps1 1262598 .. 1262613 +  -2.6  -4.78077   GTTTAGGGGTTTAGG              GGTTTA GGGG TAAATC               TTTCTTTTCCTTACA  65 43
        argD 1265202 .. 1265227 +  -4.7  -2.79796   GCCGATACACACCAA         TGAACGCTGAT AAAT GTCTGTGTTCA          TCTACTGAAATCGGC  50 79
     alr1081 1266528 .. 1266560 +  -2.7  -3.56862   GGATGCTCTGTGAAC      TACCCCACCTT GCCTTCTGCTG AGGGTGGGGAA      TTTCGCCGAATTTGT  48 28
     alr1083 1268784 .. 1268794 +    -4  -3.58343   TTCCACCAATTTTTG                 CATA GGG TATG                 TTTCCACCTGATACG  54 521
     alr1085 NONE
     alr1086 1273108 .. 1273119 +  -5.8  -3.58932   TAGTGAAACATATGC                GCCT CAAG AGGC                 TTACTTATTGCTTAT  61 436
     alr1093 1281729 .. 1281770 + -17.5   -3.1479   ATAACTACTAATAAG GGATGTTGACTGTTAACGG TTAA CTGTTAACGGTCAACAGCC  TTCACTATGGATTAT 100 71
     alr1094 1283145 .. 1283164 +  -7.2   -3.1577   CAATTTTAATAAATA            GTTAACAG TTGA CTGTTGAC             TGTTGACTGTTGACT  63 32
        gap3 NONE
     alr1096 NONE
     alr1097 1286972 .. 1286982 +  -6.8  -2.75963   GCCGCAGAATCTTCC                 CCAG TTG CTGG                 ATTTCCCGTGAAGAT  58 284
     asr1102 1293328 .. 1293345 +  -5.7  -3.77831   ATTGATGAAGACAAA             TATTGAT AGAT ATCAATA              TTTAAATATTACTAG  60 411
     alr1104 1293842 .. 1293862 + -11.9  -4.31164   AATAACGATATTTAA            CAGAGGCGA AAA TCGTCTCTG            TTTATCTTCTGTAAG  93 43
     alr1105 1294709 .. 1294723 +  -4.2  -3.18536   GAACCTTTTGCTAAC               CGACTA GTG TAGCCG               TATTGCGTTGGTTGT  49 450
     alr1107 1296612 .. 1296635 +  -3.2  -3.11795   CAATGGCTAATAATA          TAAGAAG-GCG CTT CACACTTCTTA          ATTATTTAGTTTTAC  47 79
     alr1108 1298240 .. 1298266 +  -9.4  -3.12663   TCTCTCTTGAAAAGT         TCTGATCGGAGG AAA CCTCCTCTCAGA         CTTTTCGCTCCTACT  75 105
     alr1109 1299335 .. 1299348 +  -2.4  -3.49475   ATCTAAGTATTTGTA               GTTC AAAACC GAAC                TTGTGTCCCGCTACG  47 65
     alr1112 1304275 .. 1304295 +  -5.6  -2.95884   ACCGTCAACAAACCA            TATAAATG ATATC CATTTATA            TGTATAAATTAGTAC  53 108
     alr1113 NONE
     alr1114 NONE
     asr1115 1307377 .. 1307406 +    -5  -4.56597   ATCTAAGGGAGCGAT       GGGAACTTCTAA TAGACC TTTGTAGTTCCC        TTTTTGGAAGGGAAA  68 496
     alr1117 1309341 .. 1309351 +  -5.4  -4.01158   CGGATGACAAACAAA                 TCTG CAT CAGA                 TTGTTTCATCACCTT  63 99
     alr1121 1319047 .. 1319076 +  -5.8  -4.08394   CACATATTGTCCTAC       CTGGA-TCACCCA TCTTT TGGGTAAATCCAG       TTTTCACACCGATAT  68 190
     alr1125 1321520 .. 1321554 +  -5.1  -3.87627   AAATATTTTTATAAA     TGCGATCGCTT CTCACGGATAATT AGGCGATCGCA     TATTTTATATACAGG  61 48
     alr1128 NONE
     alr1129 1329898 .. 1329933 + -14.3  -5.26875   TTTGGTGATTCATGA    TTAAACCTCTCCTAT TTGTTT GTAGGAGAGGTTTAA     TTTTTTGCTTAAGGA 100 44
     asr1131 1331063 .. 1331097 + -13.8  -4.45945   CTTTGCTGTTCTAAG     TGAGAACGTTCTTGTT TTA AACGAGAACGTTTTCG     TTTTAGTTGCTAACT 100 158
     alr1133 1334388 .. 1334410 + -12.1  -5.07011   TATATAACTTGCTAA           CCCAGTTAC ATGAA GTAACTGGG           TTTTTAATTTATGTG 100 64
     asr1134 1334923 .. 1334949 + -11.1  -4.15788   AATTCATAAGGCCGT         TGTAGAGATAT CATTC ATATCTCTACA         TTTATTAAAAAAGTT  89 133
     asr1135 NONE
     alr1136 1336289 .. 1336305 +  -5.1  -5.20216   TTAACTATATAAAAA              GGTGGGT ATT ATTCACC              TTTTTTACTGCTGTC  79 59
     alr1137 1337354 .. 1337368 +    -5  -2.85366   AAGTGGTCAAATAGC               GGTTTT TCC AAAGCC               ATTTGAAGTTTTCCC  50 319
     alr1138 NONE
     alr1139 1339557 .. 1339568 +    -3  -3.35775   CACTCATCACTACCA                CTAA CCGA TTAG                 TCTTTGCCAACTCAT  46 103
     alr1142 NONE
     alr1143 1344264 .. 1344282 +    -6  -2.84919   CAGACAACCTGTGTG             CGTAAGTC CTA GACTTGTG             TGGTTGTCCGTACCT  55 163
     alr1144 1345248 .. 1345282 +   -10   -4.0492   GGGACTGGAAAAACA     TCTGAGTATGGTGGGC ATT GCCCACCATATCAAGG     TTTCTGTCGGCATTA  86 55
     alr1146 NONE
     alr1147 NONE
     alr1148 1355149 .. 1355162 +  -2.3  -3.52204   GTGCTATCTGGATTA               GCGAT CGCC AGCGC                TTCGTTTAGCGGTAC  47 234
     asr1150 1356105 .. 1356115 +  -2.6  -4.34759   TTTCTAGACGTATAC                 TATT TTT AATA                 TTTCTTCATATTATG  57 252
        dmnB NONE
        trpD 1359318 .. 1359347 +  -2.1  -3.72576   ACCGTTGAATGTCAC       CGTCACAATTGGCG TAC CCCCAATTC-GGCG       TTTAATCGGGGCAAC  49 351
     alr1155 NONE
     asr1156 1362434 .. 1362450 + -12.3  -3.04812   AATGGGTCTAAAGCC              TCGCCCT TTT AGGGCGA              CTTTGATTATGTTAT  85 296
     alr1157 1363682 .. 1363724 +  -2.6   -2.7224   GCAAGTTGGGTCAAA GATTGAAGAATCTTCGCCCT TAT AGGGCGGAGAGTGTCAAAAC TCATCTCTCATCTCA  41 1
     alr1158 NONE
     alr1159 NONE
     alr1160 1366491 .. 1366505 +  -2.1  -3.91689   AAAATTCTCAATATT              CC-AGC GCCA GCTTGG               TTTGATATAGTTTAT  53 508
     alr1166 NONE
     alr1167 1370714 .. 1370724 +  -5.4  -3.45324   CATAGGCTGCTGAAG                 TAGC TCC GCTA                 TGTTTGGTAAAAATC  57 153
     alr1170 NONE
     alr1171 1375884 .. 1375894 +  -5.4  -3.42861   GTACCGATGCTAGTG                 CTGA TTT TCAG                 TTGCTCTTCTCCGTT  57 311
     alr1174 1378820 .. 1378838 +  -3.2  -4.78149   TCTGTGGTCAGTGCT             TTGATG AAAGACC CATCAA             TTTTTAGATTGTGGA  68 364
     alr1180 1391463 .. 1391477 +  -5.8  -2.68014   GTTTGTCAATATGTC               TTCAAA TTG TTTGAA               ATTACTTCCTTGGTT  52 178
     asr1182 1391802 .. 1391814 +  -6.3  -3.28712   TGACAAGGGTTGGGA                TTGCT AGT AGCAA                TTCTCCGCCAAGAAA  58 19
     alr1183 1393670 .. 1393686 +  -6.6  -3.28119   AGAGAGTATCCCATC              CACAGA CATAA TCTGTG              TTGATGTGAATCAAT  61 108
     alr1184 NONE
     asr1185 1396604 .. 1396616 +  -9.1  -3.35679   ATAATCCATTCTCTT                GCCAG GTT CTGGC                TTGTGAATCAACGGA  71 145
     alr1190 1401543 .. 1401553 +    -4  -3.81755   ATTCTTATGAAATTA                 TCTT TTA AAGA                 TTATCTTTGCAGACT  54 155
     alr1192 1405422 .. 1405454 +  -7.4  -5.22039   TTTATATTTGAGTAT     TG-AATTTATTAACT AATT AGTTAATAAATTACA      TTTTTTCAATTTAAG  90 218
     alr1194 1407596 .. 1407608 +  -3.4  -3.65554   TTGCTACCGTGTTCC                CTGA TAATT TCAG                CTTTTTCTTCCCTGA  52 139
     asr1195 1408027 .. 1408047 +  -9.8  -3.67823   TAGTTGTACGTTAGG            GTGTGCTT AAATA AAGCACAC            TATTTCTCATTTATG  84 106
     alr1196 1409278 .. 1409293 +  -3.2  -3.07816   TTCTGCTATTGTCAT              CGCTGA TTAG TCAGGG               TTGCATAACTGGCAC  45 83
     alr1197 NONE
     alr1198 1411031 .. 1411043 +  -3.5  -2.60079   TTACATCCCTAAAGC                TTTTT GCA AAAAA                TAAATTATAAAATCG  43 92
     alr1199 1411901 .. 1411919 +  -4.6  -4.07568   AAGTTCTGTAGGAGG             GTTTCC CTCCGTA GGAAAC             TTTTCAAGACAGAGA  61 105
     alr1200 1415410 .. 1415431 +  -3.1  -3.73914   CTCCGCAAAGCCAGA           TTAATTGCA GATT TGTAATTAG            TTATTGGTCAATAGT  52 8
     alr1201 1417931 .. 1417960 + -12.3  -4.59853   GCAAAATAAACTGAT       TACAGGGATGTGG CTAA TCACATTCCTGTA        TTTTTGCACCCTTGA 100 217
     asr1202 1418427 .. 1418449 +  -9.2  -5.40072   GCTAAATATAATTAA           GCTAGGTACT AAT AATACCTAGC           TTTTTTTGGCGAGAA 100 123
     asr1203 1419127 .. 1419149 + -12.8  -5.22039   GATTTTTGCTCAACA           GCCAGTTTCT TCG AGGAACTGGC           TTTTTTGAATTTAAA 100 191
     asr1204 1419731 .. 1419764 + -13.5  -4.96106   CTTATTGGCTATGAT     GACAAGTCTTGATTTA TCG TAAATCA-GACTTGTC     TTTTTGCTATTTATA 100 65
     alr1206 NONE
     alr1207 NONE
         frr 1423567 .. 1423593 +  -8.8   -5.4251   TTTAAACAGTTTTCA         GGCTGAGGAA CATGAGA TTCTTCAGCC         TTTTTTATCTGTAAG 100 36
     alr1209 1424844 .. 1424869 +  -3.9  -3.14132   TGAAGAGAAGTATCT         GTAGGGT-GGGC ATT GCCCAACGCCAC         TTGCTCCAAGCCGGG  48 86
     alr1212 1430479 .. 1430503 +  -3.5  -3.47413   AAATACTCTCCCTGA          TGATCCTATTG CCG CATTTGGGTCA          ATTTTTGATGCTCTT  50 67
     asr1213 1430946 .. 1430960 +  -6.4  -4.08216   GATACCAAATAAACA               CCCAAG TAC TTTGGG               TTTTAAGAAAACTCA  69 159
     alr1215 1433212 .. 1433251 +  -2.2  -4.61527   GTCATTAGCTTCTCA  TAAACAGTAGAAACGTTG TACG CAAAGTCTCTACTATATA   TTTTTGAAGGCTTTT  61 256
        psbU 1433767 .. 1433801 +  -4.4  -3.97307   ATTTTCCGTCAACAA    GACTAACCCACTCTCT ATCCC AGGGGGTGGG--AGTC    TTATTATTAAATCAG  59 51
     alr1217 1435672 .. 1435694 + -13.4  -2.86217   AAACCCCTCTCCAAA           CCTCTCCCCG AAG CGGAGAGAGG           CTTTGAATCTTGCTC  90 109
     alr1222 NONE
     alr1223 1445225 .. 1445241 +  -8.1  -2.83772   CATAAGACTTTGAAC              TTAGCTA AGA TAGCTAA              CTGTTTTGATCAGCT  66 49
     alr1224 1445941 .. 1445970 +  -7.5  -5.60993   AGTAAAAAGGCAAAA       GTAAAAAGATAAAA GAT TTTTA-CTTTTTAC       TTTTTTTGTCCCCAA 100 93
     alr1229 NONE
     alr1230 1457438 .. 1457450 +  -3.4   -3.0894   CCAAATGACCACTAC                CGTT AACCA AACG                TTAACTCGATAATTA  45 48
     alr1231 1458751 .. 1458780 +    -8  -2.82529   AAAAATTTAACGCGA       GGACTGTTGA GAGTTGATAG TCAACAGTCC        TGATTAGTAGTTATG  64 41
     alr1232 1461962 .. 1461978 +  -3.7   -2.7213   AATTTTGGATGCGGT              CTAAACT ACT AGTTAAG              TGAGTTTCATATTTA  45 59
     alr1233 1463155 .. 1463167 +  -3.4  -4.33182   AAATGTGATTATTAC                TGCT ATGCA AGCA                TTATTTTATACATAA  59 255
     asr1234 1464207 .. 1464217 +  -2.4  -2.61869   TTGGCTAGTGGACAA                 GGGG CTA CCCA                 GTTAATAATTTGTTG  40 372
     alr1236 1467299 .. 1467311 +  -2.6  -4.14764   AAACTGTTTTATATG                GCGG CGCGC TCGC                TTTAGTTCTTTGAGA  55 72
        clpP 1471114 .. 1471124 +  -6.8  -3.89346   CTTATGGAACCAACC                 CCTG AGA CAGG                 TTTCTGGGCTGAAGG  68 285
         zam NONE
     alr1241 NONE
     alr1242 1476987 .. 1476997 +  -4.6  -2.85242   TGATGATGAATGAAA                 GCGC TAA GTGC                 TAAGTTTTATTGACT  48 28
     alr1244 NONE
        argB NONE
     alr1246 1481039 .. 1481051 +  -2.7  -2.72344   TGTTGATTGTTGACT                GTTGA AGG TTAAC                TAATTACAACTGACA  41 62
     alr1247 1482168 .. 1482183 +  -2.6   -4.5394   CCCCCAGTGGGCAGG              TCTAGGA ATC TCCT-GA              TTTTCATATTTATGT  61 230
     alr1250 1484367 .. 1484378 +    -3    -3.885   AATAATCAAAGGCTG                CTTT CCTA AAAG                 TTCTTCTATACCCCT  53 174
     alr1254 1490194 .. 1490226 +  -8.5  -3.41795   CTATATTTATTATCA      TTTTCAGGTGGGGTT TAA ATCCCTGTCTGAAAA      TATCTTTAATTTTGA  70 164
     alr1255 1491431 .. 1491444 +  -2.4  -3.65351   GAATAAGCAAAATGG               CTCA CACCCT TGAG                TTTAGATGCAAATGG  49 215
     asr1257 1493222 .. 1493241 +    -5  -4.13945   CCTGTTTGAACTCTT            GCTCTAAA CGAC TTTTGAGC             TTTTGGGGTACAGGT  63 82
     alr1259 NONE
     alr1260 1495545 .. 1495557 +  -2.7  -2.53995   TTAGCATGACAGATG                TATCA TTT TGGTA                TAGGTTAAGATAAGT  41 32
        ftsH 1497497 .. 1497522 + -14.9  -5.24129   TAAAAGCCAAAAAAA         GGTAACTCTGA AAAC TCAGAGTTACC          TTTTTTATAAACGGA 100 55
        uvsE 1499306 .. 1499317 +  -2.2  -3.83026   TCATGGTGGCTTATG                GGAC AATA GTTC                 TTTGATATAAAAGCA  51 17
        dnaK 1501419 .. 1501429 +  -5.4  -4.57474   GCGACGAAATTCTTT                 TGCA CGG TGCA                 TTTTATCTGGGTTGA  70 472
     alr1266 1503541 .. 1503556 +  -4.8  -4.23781   AGCTATTTCTAAGCT              TTTTCA AAAA TGAAAA               TTTGATTTTGATAAG  65 13
     alr1270 1509698 .. 1509714 +  -2.1  -2.83191   TAACGCTAAGGTTAG              CGCAGAG GTA CGCTGAG              GATTTTTCTTGTATA  41 64
     alr1271 1510937 .. 1510954 +  -6.3  -2.86426   AGTGTGATAGCGATC             GCTTGCT GGGA AGTAAGC              TCGTTGTGCATATTC  55 468
     asr1275 NONE
     alr1276 NONE
        psbI 1516691 .. 1516704 +  -8.1  -3.72576   TTTGCAGTGTAGTGT               CTCCC CTCA GGGAG                TTTACTCAAGCACAG  74 121
     alr1278 1519368 .. 1519381 +  -5.3  -3.14284   TGGTGGTGTGAGTCA               GTAGT GAAG ACTAC                CTTTGTTGATCAACA  55 22
     alr1282 1526549 .. 1526562 +  -4.5  -3.36195   ATTTTTAAAGAATAT               GGGCA ATTG TGTCC                TCTGTTTGGTATTTC  53 283
        psaX 1526834 .. 1526858 +  -2.8  -3.66095   GTCCCCAAACTAAGT          GGAATGGTGT TGCTC ACATCGTGCC          TTTAAATAAACCTTT  50 115
     alr1285 1529691 .. 1529710 +  -2.8  -3.60792   TCTCTTGGCCAGTCT            GGTGGCTA AGTA TAGTCAGC             TTTAGGGATTGGGGA  48 1
     alr1286 1531115 .. 1531136 +  -9.5  -5.45802   GTAGTTTTTGTTAAC           TGTTGACTG TTAA CGGTCAACA            TTTTTGTTTTGAGAG 100 430
     asr1289 1533297 .. 1533311 +  -2.7  -3.06384   ATTTCTAGCAAATTT               GGGGG AATTG CACCC               TGATTATCTTTTTGA  43 441
     alr1295 NONE
     alr1296 1537250 .. 1537279 +  -3.6  -3.21925   GTTTAGATTGAATCT       GAGGTACGCT ACACTCAATA AACGTACCTC        TTCCTCCTAAAATAT  48 43
     alr1297 1539376 .. 1539388 +  -5.5  -3.54459   TCAATTCTTTAAAAA                CTCGG CAA CTGAG                TTTACCAAAAGTTCG  58 116
     alr1298 NONE
     alr1299 NONE
     alr1300 NONE
     alr1301 1542637 .. 1542649 +  -7.7  -2.87132   ATAAAATATCAGAGA                CATCG CAT CGATG                TATGTACCAGAAAGC  64 135
     alr1302 1543547 .. 1543557 +  -4.6  -3.35867   TCATGCCCACACCAA                 CTGC CAA GCGG                 TTAATTCCCGGTTGA  53 279
     alr1306 1549122 .. 1549147 +  -2.7  -4.12748   TAAAGATTACTCACA         GACTTTTTAAGA ATC TCT-ATAAAGTC         TATTTTTCTCTGCTA  55 373
     asr1307 1549819 .. 1549835 +  -5.1  -4.28432   ACGCCAAGCTTTGCC              CAGCCTT AGT AAGACTG              TTTTGAGTTGCCATT  65 151
     alr1308 1551955 .. 1551969 +  -7.2  -2.86492   CAAAAGTTTCCTATC               TCACAA ACT TTGTGA               ATTTACTAGGTATCA  61 347
     asr1309 NONE
     alr1310 NONE
     alr1311 1555973 .. 1555987 +  -4.2  -3.68936   TTTTATTCGATAATT               TTCCCA GCT TGGGGG               TTGTTAAAGTTGCTC  57 89
     alr1312 1557454 .. 1557465 +  -5.8  -2.73681   ACAAATTTATACGAA                TGCC TCAT GGCA                 TAATTACAATCGCTC  54 41
        leuB NONE
     asr1314 1559052 .. 1559071 +  -2.8  -3.58932   CCTATATGTATTAGT            CAATTGTC AGTT GTCAGTTG             TTAGTTGTTAGTTGT  48 27
     alr1315 1559967 .. 1559991 + -12.9  -3.36505   TTTTTAAGATCAGAA          CCCCGACTTCT TCA AGAAATCGGGG          TTCTAAATAAAGTCT  93 34
     alr1320 1567327 .. 1567349 + -12.1   -3.3907   TGGGTTGATTTTCCC           TTAGGTGGG CATTA CCCACCTAA           TTACTTAAACTTTGG  89 33
     alr1324 1574437 .. 1574447 +  -5.4  -4.62872   ATCCAAGTGTGGTAT                 TGCT CCC AGCA                 TTTTTAAAAGTTCAT  73 292
     asr1328 1577383 .. 1577396 +  -9.5   -5.4505   TTTTGTTGTGTTCAT               CCCGC TCAG GCGGG                TTTTTTATTGGAGAC 100 64
     alr1329 1579104 .. 1579132 +  -5.3  -3.87815   AATCCATGTAGGCAA        TGCCCATCAGA ATCCTTA TGTGGTGGGCA        TTTCTCACCCTACAG  63 158
     alr1330 1579713 .. 1579727 +  -2.9  -3.55444   TCTAATTAAGGATAT               CTAAT GTCAG ATTAG               TTTGAAGACTGAAAA  48 32
     alr1331 1582853 .. 1582865 +  -2.7  -2.78679   GGCTGTTGCTTCACC                CAAAG AGA TTTTG                ATTTACGTGGGAGAA  42 93
     alr1332 1583814 .. 1583824 +  -2.4  -2.70932   GGCTGTGCGATCGCT                 CTGG AAG CCTG                 TCATTGCGAGGAGGA  40 73
     asr1333 1584333 .. 1584350 +    -7  -5.16969   GCTGGTGAAGCGTTA             GGGAGT TGTTAC ACTCCC              TTTCTTTTTTGTGTA  90 198
     alr1334 NONE
     asr1335 NONE
     alr1336 1587644 .. 1587656 +  -2.7  -4.79223   AAGCTTTTCAGGAAA                TCTAT AAA GTAGA                TTTTTGATCATCTAC  65 130
     alr1337 1588846 .. 1588865 +  -5.7  -3.88137   CTGGTGATACCCTTA            GCTTGCA GATGGG TGCGAGC             TTTGTGCAGCATTCT  63 244
     alr1341 1592936 .. 1592972 + -15.3  -3.87737   GGGCGAAGCAGGGGA    GGGCTGTTGACTGCTGA CTG TTAACAGTTAACAGCCC    TTATTAGTATTTATG 100 9
     alr1343 1596372 .. 1596392 +  -2.6  -3.50492   AATTTTTGTGTATCT            TAATTACG ACTTA CGAAATTA            TTCTCATGTCTGATC  48 99
     asr1344 1597108 .. 1597132 +  -2.2  -5.27335   TTAAAAGTAGTGGTA         GGTTTTCGATC ACAC GGTC-AAAGCC          TTTTTGTTTGACCAA  75 523
     alr1346 1600017 .. 1600045 + -14.7   -4.3467   AATACTCAAATTGTA        GGTTGGGGTGCAA AGG TTGTACTCCAACC        TTTTGCTATGGACAT 100 85
     alr1347 1601353 .. 1601372 +  -4.9  -2.78073   CACTGGAGGTTTGCT            GCTTCGG CGATTA CCGATGC             CTTATTGAGAATCCT  50 251
         sir 1603327 .. 1603343 +  -3.7  -4.15044   CAAAGATGCCCTAGA              GGCTT ACTTCCA AAGCC              TTTCTTGAAGAAGGG  58 1
     alr1349 NONE
     alr1350 1605619 .. 1605629 +  -4.6  -4.12456   GTACCATTAGATGCT                 GCTG GTA CGGC                 TTTTGGGGCTGGTAT  63 320
     alr1352 1607012 .. 1607023 +  -2.2  -3.90744   CCATTGAACCAGAAT                TGGT TGTT GCCA                 TTGTTTAAAACCAGA  51 237
     alr1356 1610415 .. 1610433 +  -6.7  -3.76048   AGAAGTATTCTTTTT             CTTCAGG AAAGA CCTGGAG             TTCTCTTGGTTAAAA  66 214
     alr1358 1613076 .. 1613090 +  -8.5  -3.67597   AGATGATGTCTACTA               CGCCG GTAAA CGGCG               TTGTTGCATGAAAAA  74 48
     alr1360 1615682 .. 1615692 +  -8.2  -3.05963   TTCCCGCAGGGTGTG                 CCGG CTT CCGG                 TGTTAGCGTAGCGGT  67 277
     alr1362 1619072 .. 1619086 +    -5  -2.93252   TAGCTTGATCTTGCG               GACGAT AAT ATTGTC               TAGTTGTTCGGCACT  50 515
     alr1364 1620693 .. 1620717 + -10.7   -4.2349   TTCCTGATGTAAAAA          CCCCGGTTCCT TCA AGAAATCGGGG          TTTTGGGTCTGCGCG  90 59
        petG 1621551 .. 1621587 +  -3.8  -5.10877   CAATCCCCAATCCAA    GGCAAAAGTCAAAAGA AAAAA TCTTTTACCTTTTACC    TTTTTACTTTCTTGT  74 129
     alr1369 NONE
     alr1370 1625065 .. 1625092 +  -4.8  -3.65046   ACCCAGTCACAGCAA        GAGTTTCGGGCT TACA AGCGCGATATTC         TTCTATAGTGTTTTT  59 145
     alr1372 1627008 .. 1627063 + -11.3  -3.14132   AAATTCTCAGTATCT GTAG-GGTGGGCAATGCCCACC AAAACCATGAGCC GGTGGGCATTGCCCAACGCCAC TTGCTCCAAGCCGGG  80 171
     asr1373 1627181 .. 1627191 +    -4  -2.66216   AATCAAGTATGAGTC                 CTAT AGT ATAG                 ATTGTAATAATCCCA  45 29
     alr1374 1628060 .. 1628073 +  -8.1  -2.87931   TAACAACTGTACAGA               CGCGA TTAA TCGCG                TCTCTGAAAACTGAC  66 68
     alr1375 1629035 .. 1629047 +  -3.3  -4.43272   AATTTTGTAGCTTGC                TTCCC GTA GGGTA                TTTTGAATTTTGAAT  62 352
     alr1376 NONE
     alr1377 NONE
     alr1378 1633826 .. 1633837 +  -2.2  -3.14132   GAGGCAAATAAAAAA                CCAG TAAT TTGG                 TTGATGACACAACGG  43 64
     alr1379 1634892 .. 1634903 +    -3  -2.68071   ACACACATTGAGATA                TCTT AATA AAGA                 TAAATTTAGATTAAG  41 286
        prcA 1638061 .. 1638073 +  -4.9  -3.35616   GGGATTGGGGACTGG                GTAAA ACT TTTAC                TGTTCTCTGCTCCTC  55 70
     alr1382 NONE
     alr1383 1641024 .. 1641045 +  -3.1  -2.61264   CACTTACAACCTAAA           GTTTCTCGTT TTG AAC-AGGAAC           ATTCTCACTCAGAAC  43 92
     alr1384 NONE
     alr1385 NONE
     alr1386 1646358 .. 1646388 + -15.6  -2.66272   ACTGTAGTAGCTACA       TAAGCCCGGCTTTT TCC AAAAACCGGGCTTA       TCAATTTAAATGGAA 100 74
     alr1390 NONE
     alr1392 NONE
     asr1393 1656019 .. 1656042 +  -5.4  -3.14795   GTTGTATTATCCAAA          CAGAAAACTA CTAG TATTTTTCTG           TGTTCATGACCATTT  55 12
     alr1396 1659275 .. 1659298 +  -9.6  -4.21438   GCACCCTAATAACCA          GGAGAGTTAC GCAA GTGGCTCTCC           TTATTTCTTGCCATA  86 144
     alr1397 1663328 .. 1663339 +    -3  -2.88054   TTTGAATTTTGAATT                TTGA ATTG TCAA                 CTTTGAATTGTCAAC  42 102
     alr1398 1666048 .. 1666064 +  -5.9  -3.40141   TAAGCATTTCTCAAC              CAGATTG AGC CAATTTG              TTAATTCCAATTTTA  59 180
     asr1399 NONE
     asr1400 NONE
     alr1401 1667672 .. 1667683 +    -3  -4.25502   GGTGCTACTGAACCA                GAAA ATTT TTTC                 TCTTTTATTTTTCCA  57 117
     alr1403 1669617 .. 1669643 + -13.8  -2.87344   GATCCCCTCTTTAGA         TCCCCGACTTCT TTG AGAATTCGGGGA         TCTATAAACAAAATG 100 60
     alr1404 NONE
     asr1405 NONE
     asr1406 1671679 .. 1671691 +  -6.3  -3.37765   ACATGAATTTAGTTC                TCTGT CAT ACAGA                TATATTGTTATTGTT  59 242
       nifV1 NONE
        nifZ NONE
        nifT 1673501 .. 1673527 + -16.8  -2.91264   ACATGAAAATCTAGA         TTCCCGACTTTT CAA AAAAGTCGGGAA         TCTATAGCTCAACCC 100 63
     alr1410 1674579 .. 1674605 + -13.8  -2.90941   ATACTTTTCCCTAGA         TCCCCGACTTAT TTC AGAAGTCGGGGA         TCTGTGCGCTGTCCT 100 465
     alr1414 1678324 .. 1678347 +   -14   -5.9003   ATTAAGTGATTTTTT          GGGATAAGCA AAAC TGCTTATCCC           TTTTTTTATTCCTTT 100 50
     alr1419 1684526 .. 1684555 +  -5.9  -2.80291   TTCAAAAAATGTATA       GTTATGTAACTAA TAAT TTATTTGCATAAC        TATGATCAAATGATT  55 336
     alr1422 1686837 .. 1686855 +  -4.6  -3.54129   AGGGAAGGATCTAGG             GGTGTTAA TGT TTAAAACC             TTTACCCCCAGTCTC  55 284
     alr1423 1687884 .. 1687902 +  -6.1   -3.5362   TTCCAATTGCCGTTG             CATAAAG TACAT CTTTATG             TGTTTCTAAGAATTC  61 506
         mop 1691201 .. 1691235 + -10.3  -5.08255   CTTACCTTTATTCCC     TAAATAGAGACGTTA TATAT TAAAGTCTCTATTTA     TTTTATTTTCCCAAT 100 60
        xisA 1702294 .. 1702310 +  -2.3  -4.45399   GGTAAGTATAATGAA              TAAAAGA GAT TCTTATA              TTTTAGTATTAATCT  60 160
     alr1443 1703456 .. 1703466 +    -4  -3.24329   AGCTTGGATATACAT                 TTCA TCA TGAA                 TATTAATTAACGCTG  51 106
     alr1444 1704235 .. 1704248 +  -2.4  -4.51847   TAGTTGGTTGCTGTA               GTGA AAGTTA TCAC                TTTTCTAAGTTATTT  60 25
     alr1447 NONE
     alr1448 1707326 .. 1707347 +  -3.7   -3.3393   TGTTTGGAGCAGTCA           TGTTTGCAA TTCT TTGCGATCA            CTTTTATCTACTGGC  50 206
     alr1449 NONE
     alr1450 1709726 .. 1709740 +  -2.8   -5.5074   AATGCACCTCTAATT               CTTGGT CAA ACCAAC               TTTTTTATTGAGTTC  80 258
     asr1451 NONE
     asr1452 NONE
         adx 1711506 .. 1711530 + -12.3   -3.2553   CTCACAACTCTATTG          TAGAGGATGTT TTT AGCATCCTCTA          ATTTTACATTTCTTT  95 111
        xisF NONE
     alr1460 NONE
        xisH NONE
        xisI 1720290 .. 1720312 +  -6.2  -3.99805   TTTTGTTCTGGAATA           GCCGGGGTAG AAT TTAACTCGGC           TTTACGTTTTTCCCA  65 216
     alr1468 1731964 .. 1731978 +  -4.2  -4.58395   TAGTAGGTTTCTATA               CACTGA TCA TCAGAG               TTTTTGAACCATGAA  68 334
     asr1469 1732994 .. 1733006 +  -4.9  -2.71001   CGATAATGCGAGCAA                CAAAA CGG TTTTG                ATTCCTTTACCCCTC  49 274
     alr1470 1734488 .. 1734503 +    -4  -3.29549   ACGTTGTAAATTTTT              GGAATC TTCT GATTTC               TTCGGTTCTATTAAT  51 204
     alr1482 1746223 .. 1746233 +  -5.4  -3.18912   CCAGATTGAACCGAT                 CAAC TTG GTTG                 TTGATAGCTAACTCA  53 282
     alr1485 NONE
     asr1486 1750015 .. 1750028 +  -5.2  -4.11751   CAATACCAATAGCAC               CCGC CCTTCT GCGG                TTTTCGGAAATTAAT  63 150
     alr1490 NONE
     alr1491 1756406 .. 1756418 +  -5.5  -2.58358   GTGTCCGAGTAGTTC                CTGCA CTG TGCGG                ATGTTGTAGTCGTTT  51 274
     alr1492 NONE
     alr1493 1758593 .. 1758603 +  -5.4  -4.15453   GTAAAAGTTGATTGC                 GATC GCC GATC                 TTTTAGGATGCGTTA  65 91
     asr1494 1759067 .. 1759083 +  -5.8  -3.15999   AGCAGATAGCGCATT              TCTGCG ACTAG CGCAGG              TTACGTCTCTACGAG  58 78
     alr1498 1761597 .. 1761613 +  -3.7  -3.35586   CTTATTTAAGTTTAA              GAAAATC CAT GATTTAC              TTGCCTTTGATTTCA  50 191
     alr1499 1762346 .. 1762361 +  -2.6  -3.41602   TATTTTTACAAATTT              TATGTA AAGT TGCATA               TTATCCTGAAATACC  46 194
     alr1500 NONE
     alr1501 1765325 .. 1765355 + -14.2  -5.40474   CTTATCCATAACCTT       TGTAGAGATGTAAC AAT GCTACATCTCTACA       TTTTTTTCACCAGAT 100 446
     alr1505 NONE
     alr1506 NONE
     alr1507 1770513 .. 1770550 + -10.6   -4.4874   ATTAGTTTTAGTCAG   GAGGCGATGGTCTTCG ACCGAC CGTAGGTCATCGCTTC    TTTTGCGTTTTTCCA  95 77
     alr1514 1775446 .. 1775462 +  -3.7  -2.97771   CGATGCCAAATAAGC              GACTC ACCAACC GAGTC              ATTTCCTGTTGTAGG  46 500
     alr1519 NONE
     alr1520 NONE
     alr1521 1783356 .. 1783393 +  -9.2  -3.65224   TGCATTGCCAAATCT   GCGGGTATATGCTCTA AAACTA TGGAGAATACACCCGC    TTGTTCAAGTGCGAT  78 278
        rbcL 1787414 .. 1787456 +  -4.3  -3.97019   GATAAAGGCTGAAGA TGCAAGGATGAAGGTTA AATGAAAAA TACCTTTCATCCTTACA TTCTTTAAACTTCAT  59 39
     alr1525 NONE
        rbcS 1788313 .. 1788336 + -10.4  -5.93252   AATTTATCCATTCAA          GAGAGGTAGA TGAC TTTACCTCTC           TTTTTTGTTTTTACA 100 59
     alr1527 NONE
     alr1528 NONE
     alr1529 1791829 .. 1791841 +  -6.3  -3.08679   GCGCAATCCCTGGCC                CTTGT GAT ACAAG                TGTTAGCTCCCGCAA  56 166
     alr1531 NONE
     asr1532 1794299 .. 1794319 +  -4.8   -4.8269   TGGTAGAAAATATAC            CTGTATTA AGTGC TGATACAG            TTTTTGATGCTTATC  74 447
         rca 1795882 .. 1795938 +   -16  -3.24708   AAATATCTAAGTATC TGTAGGGTGGGCAATGCCCACC AAAACCATAATAC GGTGGGCAATACCCACCCTACG TATATTTCACAAATC 100 218
     alr1534 1796506 .. 1796516 +  -2.4  -4.54477   ATTTAATGCTACTTT                 CGGC TAT GCCA                 TTTTATAAATTTTCA  61 7
     alr1535 1797648 .. 1797659 +    -3    -4.371   CATTTGTAGTAACTC                CAAA AATA TTTG                 TTTTGCTCTGCTAAC  60 354
     alr1536 1798591 .. 1798606 +  -4.6  -3.28712   CTATTTGCTCAAATT              TCCCCC AATC GGGTGA               TTCTACAGAACGAAG  51 80
     alr1537 1799929 .. 1799941 +  -3.5  -3.29043   CTTTACTAGATTTTT                TAATT ACG AATTA                TTATGCACCACAGTT  47 99
     alr1538 NONE
     alr1539 NONE
     alr1540 1802229 .. 1802241 +  -6.3  -4.28111   CGAGTTGTAATTCCT                TTACC CAA GGTAA                TTTCTTCGTACTCTA  72 395
        truB 1804607 .. 1804617 +  -3.2  -3.04501   GGCATATTTCAGGAG                 GTCA CTG TGGC                 TCTTAAACGCTTAAT  45 193
     alr1544 1805077 .. 1805091 +  -2.2  -4.25056   CCTATTCCCTTCTCC               TGTTAA TAG TTAATA               TTTATTCCTCCCATG  56 121
     alr1545 1805621 .. 1805652 +  -7.3    -4.053   CCAATTCGCAAAAAA      GCCTCTGGTGATT CTGTTA ATTCACCAAAGGC       TTTCTCTGCAATAGT  73 159
     alr1546 1806822 .. 1806839 +  -4.1  -4.05026   TGTCTGAGCCTGGAC             TCAC-GCC ATA GGCTGTGG             TTCTTTAACTTTCGC  58 105
     alr1548 1808967 .. 1808979 +  -2.6  -3.94812   AGTCTATTAATGCTG                GCTG GTTAA CGGC                TGTTTTTACCTGGGC  54 237
     alr1550 NONE
     alr1551 NONE
     alr1552 1815623 .. 1815671 +  -7.5  -2.86553   GCGCATACCGCTAAT GACTGTTGACAGTTAACAGTCAG CAG TTAACAGTTAACAGTTAACAGCC CTTATTAGTGGTTAT  64 190
     alr1554 1819350 .. 1819386 +  -7.6  -4.90906   CTCCTAGATTAGAAA   G-GTTTGTAGTAAGT CTTCTTGC ACTTACTACAAACTC    TTTTTGGTGTTCTCC  89 29
     alr1555 NONE
     alr1556 1822706 .. 1822716 +  -5.4  -3.73968   ATGTCGTTGGGTTTT                 GCTT CAT AAGC                 TTTAATCAGACCTTT  59 304
     asr1558 1824033 .. 1824054 +  -8.7  -2.83403   TTATCATCACCTATC           GGGGGTAGT TGCA GCTACTCCC            ATTTCCTGAAAAAGC  69 48
     asr1559 NONE
     alr1560 NONE
     alr1561 NONE
     alr1562 NONE
     alr1563 1829450 .. 1829470 +    -4  -3.48115   GCAGTATTTCAGCTT            GTGCATCT TTGCC AGATGAAC            TATCTTTTATGGGGA  52 70
     alr1564 1831694 .. 1831714 +  -6.1  -3.09784   GATAAGTAATTCAAC            TCTAGTACC ATT GGTGCGAGA            ATTTGTTGAACATCA  56 36
     alr1565 1832365 .. 1832376 +    -3  -3.24879   TACCACTAAAAAACG                TAAG TCAG CTTA                 ATTTTGAATTTTGAA  45 13
     alr1566 1833431 .. 1833441 +  -5.4  -3.89346   TATTGTGTACAGACT                 TTGC ACC GCAA                 TTTCTGCAATAACCA  63 177
     alr1567 1834113 .. 1834123 +  -5.4  -2.72364   AAGCGCAGAGGAGCG                 CTGA GAT TCAG                 GTTCTAGTTAATAAT  51 78
     alr1568 1835223 .. 1835235 +  -3.3  -4.32201   TTTTGTAGCTTTAGC                TTCCC GCA GGGTA                TTTTGAATTGATTCA  59 63
     alr1569 NONE
     asr1570 NONE
     alr1571 NONE
     asr1572 1837441 .. 1837455 +  -6.4  -4.09685   GAAACTCGAAATCCG               GTGAGG ATA CCTTAC               TTTTAGCCCGTAAAG  70 427
     alr1575 1843100 .. 1843112 +  -3.4  -4.07885   AGGTTATTAAATGAA                CAGA AAAAG TCTG                TTTTGACGAAGCCTC  57 305
     alr1576 1845909 .. 1845924 +  -3.3  -3.73775   AAACTCAGAGATAAA              TAGGA TTCTAC TCCTA               TTTAATGACACTCCC  52 117
     alr1577 1847067 .. 1847087 +  -5.5  -3.77241   GGCTCCTATTTTTCG            GTTAGATAA GTT TTAGCTAAC            TTTGAGTTGAGATTT  60 10
     alr1578 1847585 .. 1847606 +  -7.4  -2.54707   AGCGAACCCCCGTTA           GTTAGCTT GAATAA AAGCTAAC            ATCTCTTCTGTGTAG  60 5
     alr1579 1848526 .. 1848543 +  -4.1  -4.61868   CGCTTTAAGTTCACT             CTCATGG TTAG CAATGAG              TTTTATATGTGAATC  66 173
     alr1580 1850117 .. 1850166 + -10.3  -3.19808   TTTAGATATGGAACA GCCTA-GTCCTTACCTGTGTTTAT GGG AAAAATAAAGGTAAGGATATAGGC TCTTCAGTTCCTTTT  79 210
     alr1581 NONE
     alr1582 NONE
     alr1583 1852184 .. 1852197 +  -3.1  -2.84634   TTAAATAAAATCAGC               GCTAA ATAG TTGGC                TATGATAGTCTCCAA  44 17
     alr1584 1854133 .. 1854153 +  -2.5  -3.00235   TTCCCTGGCGAAGAT            AGTCAAGCT TGC AGCTTAACC            CTATTTTGTTACTTT  43 7
     alr1585 1855608 .. 1855618 +    -4   -4.8048   TTGAAAACATTGGCA                 TAGT GAG ACTA                 TTTTTACTATGGAAA  69 23
     alr1586 1858719 .. 1858740 +  -3.6  -3.66874   CTATAGGCAGAACTA           CTGCGTGG AATCAA CCGAGCAG            TTTCGATCGCCTTAG  53 412
     alr1589 1862671 .. 1862684 +  -6.7  -2.66969   GTCACCAGTTCTAAT               TCGGT TTTA ACCGA                TAAGTTGTCTTGATA  56 366
        rpsT NONE
     alr1593 1866810 .. 1866823 +  -5.2  -3.04398   GTTAGAGCTGCGTCA               CGCG AATTAA CGCG                CTTTTGGGAGGGGAA  52 514
        rpoB NONE
       rpoC1 1872484 .. 1872516 +  -9.3  -3.10164   AGAGTCCAAAGTGAA      TAGTCCATAGTTAAT CGC AATAACTAGGGACTA      TTCACTAATGGCTAA  74 44
       rpoC2 1876663 .. 1876686 + -12.6  -4.79683   CATCTAAATTAAAAA          GGCAAAAGAA GTAA TTCTTTTGCC           TTTATTTTATGGATT 100 55
     alr1600 1882055 .. 1882075 +  -6.1  -2.56231   AGGCTGAGTATCTAA            CTGGTTTTG TAC CAAGTCCAG            CATTTCTTTCCCTGT  53 317
        devB 1884172 .. 1884214 +  -3.5  -4.07618   CTCATAAAAACAAGT CTAACCTTTGG-GTGTCT ACTGCAAA AGCCGCTCCCAAGGTTAG TTTGCTTGTTAGCAA  57 100
     alr1603 1885159 .. 1885200 + -11.7  -2.90763   CAGGGTATAGGGGTG TAAGGGTGTAGGGGTATCA CTGT TTAAAACCCTACACCCTTA  TATCTAAAATATGGG  82 48
     alr1604 1886107 .. 1886117 +    -4  -3.34233   AGTTGAGGAAACTGT                 CTTA TCT TAAG                 TTGTGGACGTTATAG  50 100
     alr1605 1887330 .. 1887342 +  -5.5  -3.58177   AAGTGATTGGGGATT                GGGTA AGC TGCCC                TTGCTTTAACTTGTA  58 35
     alr1607 1889561 .. 1889583 + -10.6  -3.65314   ATCGTGTTGACATAC           TCACCGAGAT TCT ACCTCGGTGA           TTCTTGACAGTTCAC  86 93
     alr1609 1891910 .. 1891926 +  -5.1  -2.53911   TCGAACCTAGGGATG              TCGGG ACCAAAA CCCGA              TGCCTTACCACTTGG  49 172
     asr1611 1893288 .. 1893299 +  -2.2  -3.17229   CTAACAAAATTTGTG                GGTA GTTT TGCC                 TGTTGATAGTGAACT  43 114
     alr1612 NONE
     alr1613 NONE
     alr1614 1897933 .. 1897955 + -10.7  -5.86061   AATCATACTTTTGGA           CGAATAGAG CAACA CTCTATTCG           TTTTTTTTGCTCAAA 100 77
     alr1615 1902594 .. 1902630 +  -3.8  -3.12407   TTTGACGGAACTTAA   CCCT-AGCA-CCTTCCCT ACC AGGGAAGGCTGCTCAAAG   TATTGAAGTTATGTT  48 55
     alr1619 NONE
     alr1620 1908734 .. 1908749 +  -3.2  -2.85784   CCCAATCAATTGATG              CACTGA GATT TCAGCG               TAATTAGTTCAGTTG  44 3
     alr1621 1910534 .. 1910546 +  -2.7  -3.03124   GCGTAGATAAGAGGA                GTTAA CTG TTGAC                TGTTGACCCATGACC  43 31
     alr1622 1911221 .. 1911233 +  -3.3  -4.35926   ATAAAATTCAGAATT                CACCC TTA GGGTA                TTTTGAATTTCAAAT  62 77
     alr1623 NONE
     alr1624 1912840 .. 1912864 + -12.3  -2.55213   TTAAAAAATCACTGA          TAAACCCTTGC CAA GTAAGGGTTTA          TAGGTTGCGTCCCTA  82 199
     alr1627 NONE
     alr1628 1925059 .. 1925078 +  -8.6  -3.84712   ATCTTTGAAACTTGA            CTCTCTAG TTAA CTGGAGAG             TTTAGTATAAGATTA  80 99
     alr1629 1925706 .. 1925718 +  -2.7   -3.8709   TTTACATGAAATTAA                TCAGA GGA TTTGA                TTTATGAACGGATTT  52 196
     alr1631 1927269 .. 1927287 +  -3.8  -3.29263   CAAAGAGTAATATCA             TAGCGAAG CTG CTTTGCGA             TTGTAACGACGCTGT  50 387
     alr1633 1929328 .. 1929339 +  -2.2  -2.75294   CGATGCTGTGAATAA                GCAG TAGA TTGC                 CTTTACACCCTTTGA  40 19
     alr1634 NONE
     alr1635 1932180 .. 1932232 +  -9.5  -4.06687   AATAGAAAGGCTAGA GCA-A-GAGGTTAAAGCTCTGCT ATCCTTTCC AGCAGTGCTTTAACCTCATCTGC TTGTTTCTGAGCGAT  85 232
     alr1637 1937810 .. 1937820 +    -4  -2.51173   TTGATAAAATACACG                 CAAT GCC ATTG                 GTTCATAAGCTTGAT  45 417
     alr1652 1973144 .. 1973159 +  -2.6  -2.52606   TCAATTGATAGGAGT              GTATTA AAAA TAATGC               GTACTTTTCTCATTG  41 61
     alr1653 1974196 .. 1974208 +  -2.7  -4.52142   GCTAAAGATTCTCCA                TTTCT CTG AGGAA                TTTCTGTTTTATAGT  60 118
     alr1654 NONE
     alr1655 1977202 .. 1977214 +  -7.7  -3.32159   AACTTTGTAAGAGAG                GGGTT TTA AACCC                TTGAATTTACTATAA  67 254
     alr1656 1980380 .. 1980423 + -10.4  -4.16279   TGATAGTTCTAGATA TATACAAAGTGTGGGCTTAC ATCT GTAAGCCCACACTTACAGTA TTTTCGGCTGCTATG  89 62
     alr1659 1982903 .. 1982914 +  -4.4  -5.00196   GATTCCCCTAAATCA                TGGA CTTC TCCA                 TTTTGTTCTTTCAGC  74 229
     asr1661 NONE
     asr1662 1984306 .. 1984316 +  -4.6  -2.81966   TCTCCCAGGAATAAA                 CGGT CTA GCCG                 CTTTGAGTAAATTTT  49 525
     alr1665 1987573 .. 1987590 +  -3.4  -3.54543   AACGCAATTCGCTTT             TTCCGT GTTGTA ACGGGA              TTTAGACCCCTACAT  50 76
     alr1666 1989353 .. 1989368 +  -4.8   -3.2404   CTGGCGCACCTCTAA              TTAGAT ATAG ATCTAA               TTAGTAAATATTTGT  53 124
     asr1667 1989789 .. 1989803 +   -10  -2.72049   CTGCTCTACCTTCCC               TGGGGA CAC TCCCCA               TACTTGGAGCCTGTC  74 109
     alr1668 NONE
     alr1669 1992839 .. 1992850 +  -4.4  -4.13037   AAGTTGGTTTATTCA                CAGA GGTT TCTG                 TTGTTTCATCTTTAT  61 226
     alr1674 1998561 .. 1998598 +  -6.2  -4.48263   GAAAGTTAACCATAA   GAGGCAGGGGGAGCAGG TTTCT TCTGG-CTCCCTGCCCC   TTTTACTCTTGTGTG  73 32
     alr1675 1999671 .. 1999707 + -13.1  -3.30771   ACTGGGAAAAATTAA    GGGTGTAGGGGTGTAAA TTT TTAAAACCCTTACACCC    TTATACCCAGTCTCA 100 253
     alr1677 NONE
     alr1680 2004434 .. 2004484 +  -4.3  -3.23216   TTATAGTTTGTCTCG TTGGTAATGGGTAATAGGTAATAG GTAA TTAGTG-TTATTTCCCATTACCAA TTACTGATGATCAAG  51 57
     alr1685 2010605 .. 2010618 +  -3.7  -2.67245   GATTTTAATCGCCTA               GCAGC TTGC GCCGC                ATTGATTATCGGTCA  45 45
     alr1687 2013047 .. 2013064 +  -2.1  -3.88881   CTGATAAAGCTTTTT             CTAGTAGA GAT TCTA-TAG             TATTTTCTGCTATTT  51 467
        CobN NONE
     alr1690 2019922 .. 2019953 +  -6.6  -3.93148   TCAGTCTAGCTGATG      TGAGAAGCGGACGCT TTT AACATCCGCTTC-CA      TGTTTTTACCGTGAT  68 6
     alr1698 2037969 .. 2037998 +  -4.9  -5.13527   TCTTATCCTACTCAT       CAATAACCCCCTA AAAA TTGGGGGTTAGAG        TTTTCTTTATTGCTT  79 59
     alr1700 2040380 .. 2040390 +  -6.8  -3.01712   CCAATCCCTAAAAAT                 CCGT CCA ACGG                 TCTTGAGGCAGAAAC  60 144
        rffM 2046466 .. 2046492 +  -8.8  -4.47888   TGAGTTTTGATTTTG         GGATTCCCAG GCATGAG TTGGGAATCC         TTATTTTTAAGTTAA  90 102
        ftsE NONE
     alr1709 2050786 .. 2050807 + -10.2  -5.47821   TAAAAGAATCAACTA           GACCAGCT GTGGGA AGCTGGTC            TTTTTTTCCGTACAT 100 409
     alr1712 2058637 .. 2058649 +  -3.4  -2.62977   GCCCCTTTCCCCTAA                GACA TATTT TGTC                CCTTTTAATTTTCAA  43 94
     alr1713 NONE
     asr1714 2060304 .. 2060316 +  -3.3  -4.36729   TTGTAGCGCTGGCGC                TTCCC GCA GGGTA                TTTTGAATTGTTAAT  62 415
     alr1715 2061663 .. 2061677 +  -8.6  -2.64274   ATAAAGCCTCCCTTG               CAGAAG CTA CTTCTG               TGACTTTAACCCCGT  63 346
     alr1718 2069311 .. 2069325 +  -2.8  -3.89822   ACTGGTCTAATTTTT               TAGGCT TAG AGACTA               TTTATAAAGTAAATC  52 183
     alr1721 2071025 .. 2071044 +  -3.6  -3.33696   CTTTTTTCGAGTACA            TTAAACGA ATAT TCGATTAA             TTAATTAGGAGAAGA  50 43
     alr1722 2072189 .. 2072218 +  -6.6  -3.61398   TCTGACTTTCTGCCT       CCTGAATTGT GCCTAATCAA ACAATTCAGG        TTCTTCGCGCGCGAC  64 210
     alr1726 NONE
     alr1727 2077118 .. 2077136 + -10.2  -2.62043   ATCTAAGTATCTGTA             GGGTGGGC ATT GCCCACCG             TCACTTGCTTCTAGC  74 212
     alr1728 2078990 .. 2079008 +  -2.4  -4.67011   CTTTGTTTCTCTCTC             TTAGGGTA GAT TGCGCTAA             TTTTTGCATAGGCTT  61 114
     alr1733 2086084 .. 2086096 +  -4.9  -3.25942   TCAAACTATTGTTGA                CTTTA AAA TAAAG                TTGATGTGAAAAGCT  53 215
     asr1734 2086855 .. 2086866 +  -4.4  -4.71482   AGCTAAATAGAGCAT                CTAC AATC GTAG                 TTTTTACCATTTACT  68 204
     alr1740 2091710 .. 2091744 + -13.9  -2.52676   TGGTAATGGGTAATG    GGTAATAGGTAA-TGG TAGT CCAATTACCTATTACC     TGCATTGGCAGGGTG  91 114
        dnaK 2096917 .. 2096946 + -12.2  -5.94713   GTACCTACTCAATAT       TACCCACCCAAG CATTGA CTTGGGTGGGAA        TTTTTTTTATGCGGT 100 71
     alr1744 2099687 .. 2099739 + -13.8  -3.94812   TTTTTTGTTCTTCCA GGGTGTAAAAGTATGAGATTTT TCAACATCT AAACTCTCATACCTTTACACCC TATTTTTAGATCAGA 100 63
     alr1746 2101674 .. 2101691 +  -2.1  -4.78149   TGTTTATTTCTGATA             CA-AGATA ACT TATCTGTG             TTTTTGACTTCTGGC  66 359
     alr1752 2106926 .. 2106948 + -13.4  -2.86217   AAACCCCTCTCCAAA           CCTCTCCCCG AAG CGGAGAGAGG           CTTTGAATCTTGCTC  90 147
     alr1753 2109020 .. 2109033 +  -4.5  -2.98607   TTTGGGCGGTTGAGA               CTGCC ATCT GGTAG                TAATATTTCTTTACC  50 460
     asr1775 2134847 .. 2134877 +  -6.1  -2.85999   GTGGTGTAGTTGCAG       TCTGCCAAGGCAT AGCAG GTGCTATGGCAGG       TGTAGTATAAAGTGA  55 361
     alr1779 2138884 .. 2138899 +  -6.1  -3.99327   ACAATCTTGGCATAG              GTGGC ATCACC GCCAC               TATTTTTACTAACTA  67 192
     alr1785 2146780 .. 2146795 + -10.4  -5.68023   TTAGGTTTCTGTAAA              GTCCGC CTGT GCGGAC               TTTTTTTGATTATAC 100 44
     alr1786 2151001 .. 2151011 +  -3.2  -3.78042   TTTGCAGTTCAATTG                 GGTG ATT CATC                 ATTTTTTGTGGTAAC  53 517
     alr1788 2153296 .. 2153319 +  -9.6  -6.34616   TAGTTAATTCGTCTA          CGATCACGGT AATC ACTGTGGTCG           TTTTTTTTATTTTAA 100 247
     alr1790 2154363 .. 2154377 +  -6.4  -3.35992   TTTAGTTATGACCAT               TCGGTT AAA GACCGA               TTGATTCAACTGGGT  62 7
     alr1791 NONE
     alr1792 NONE
     alr1793 NONE
     alr1794 NONE
     alr1796 2158302 .. 2158320 +  -2.4  -4.40037   TTTTTTATTTGGAAG             TCCCTAAT ATT GTTAGTGA             TTTTAATAATTGTTT  58 157
        queA 2160306 .. 2160325 +  -2.2  -2.66257   TAGTTACCCCTGCCG            CCAAAATT TTTT AATTTTGA             ACTTTTAATTTTTCA  40 70
     alr1799 2161815 .. 2161839 + -14.4  -4.70879   TTTATCAAATTTTTG          TATGACGGGC AAAAC GCCCGTCATA          TTTTTAGGCTTTAAA 100 284
     asr1801 2163061 .. 2163077 +  -4.5  -4.25256   ATATAATAAAACTTC              TTCTTTA CCC TGAAGAA              TTGTTTTAGTACAGC  66 482
     alr1803 2165297 .. 2165314 +  -3.3  -3.85864   GGCTGTTAAGGCGGT             GGCGGGA ATGT TTCCTCC              TTGTTCTGGTGGTAA  53 206
     alr1805 2171403 .. 2171420 +  -3.4  -3.67134   CGGTAACGTTTCTAA             GTGCAG AATTGC TTGCAC              TTGTTCGGCTAGTTT  51 176
     alr1808 2174262 .. 2174272 +  -5.4  -3.06991   ATAGCCTTCTTATAA                 GCAA ATA TTGC                 ATTTTAGAGGTGATA  53 226
     alr1809 2175194 .. 2175206 +  -7.7  -3.06434   TTCTAGTTTGTTATC                TGCCA AGT TGGCA                TCTAGTGTTTTTCCT  65 462
     alr1810 2176698 .. 2176715 +  -4.2  -3.13743   CTCCGTTTAACTGCC             TTTTGC CATATC GCAAAA              TTGGCTGTGGCGTTT  49 116
     alr1815 2182230 .. 2182240 +  -2.4  -4.52415   GCACCTAGAACTATT                 GCTG CAT CTGC                 TTTGTTATTGTAACT  60 481
     asr1817 NONE
     asr1818 NONE
     alr1819 2184984 .. 2185008 + -15.1  -3.31322   ATAGCGAAACCAGAA          CCCCGATTTCT TCA AGAAGTCGGGG          TTCTCAAAGCTTGAC 100 58
     alr1821 NONE
     alr1822 2189344 .. 2189363 +    -2  -3.85698   TTATTTTCCTCGTAG            GGTAGGGA TACT TCCCAAAC             TTTATAGAGAACCAA  51 48
         icd 2193749 .. 2193760 +  -4.4  -2.53263   ATTATCAAACATTTT                GGTT AATT AACC                 TGAGTTCGGGATAAG  47 20
     asr1828 2194618 .. 2194630 +  -4.7  -3.66095   ATTTTGCATGAAATC                GGCGG TCG CCACC                TTTACCTAAGACTTT  57 499
         pds NONE
         pys 2198928 .. 2198939 +  -7.2  -3.57561   CGTTCCTGAGCCACC                CCCG TGGG CGGG                 TTTCCCGACTTGAGG  67 79
     alr1834 2200843 .. 2200871 +  -4.7  -5.24531   CCATCCAAGGTAAAA        GTCAAAAGAAAAA ATC TTTTACTTTTTAC        TTTTTTATCCCCAAT  79 81
     asr1836 2202224 .. 2202235 +  -5.8   -3.3785   TTTTCCCAGGTGGCG                GCGT GCCA ACGC                 TTGTAAATCGCTTCC  57 248
     alr1845 2208406 .. 2208418 +  -4.8  -3.65782   GTTTGGAGAGGTGAT                GCTG AAATC CAGC                TTCTATAATTTGCTG  57 122
     alr1850 2215134 .. 2215162 +  -8.9  -4.90906   AATTGAGATATTATA        TCCCTGCCAATTT TAC AAGATGGTAGGGA        TTTTTCATATTGTAA 100 51
     alr1851 NONE
     alr1852 2216716 .. 2216726 +  -5.4  -4.13995   AACATATTTCTACTA                 TAGG AAT CCTA                 TTTGATTTGTGAACA  65 95
     alr1853 NONE
     alr1854 2217897 .. 2217907 +  -5.4  -2.89094   TATTCAAAAATCAAA                 TAGG ATT CCTA                 TAGTTACTCTTTGTT  52 23
     alr1855 2219844 .. 2219858 +  -3.6  -2.55784   GAAGATTATTAGGTA               TTAGCT TTT AGTTAA               ATGTTAGTTAGGTTA  45 15
     alr1856 NONE
     asr1857 2221247 .. 2221258 +    -3  -5.00616   CACTCAGGTCTTAGG                TGAA TTAT TTCA                 TTTTTTAACCAGAAA  68 152
     alr1858 2221880 .. 2221896 +  -2.2  -2.63549   TAAAAGGCTTTCTTA              CTGGGA AAGCG TCCGAG              ATATTGTTGCAGATG  40 68
     alr1859 2222435 .. 2222448 +  -6.7   -2.8082   TTAGTCGCGCAAAGT               GCTGT ATCT ACAGC                CTTATTAAGTGAATG  58 37
     alr1860 2223578 .. 2223591 +  -8.1  -3.75718   CCCAGTGTTACAGGG               CCACC AGTT GGTGG                TTGGTTTTGGTTCCC  72 290
     alr1867 NONE
     alr1868 2230121 .. 2230136 +  -2.6  -3.19653   CAGTAACTTGCTAAA              TTAAAG AAAG CTTTAG               TTGGTCAGCTTGTAA  45 115
     alr1869 NONE
     alr1870 2233992 .. 2234014 +  -5.4  -5.31877   TTTGTTTTCAGGGAA           GCCGCGCATA ATG TGGGAGCGGC           TTTTTTCTCGTAACT  86 509
     alr1874 2237284 .. 2237316 +  -2.8  -2.84602   ATACGTCACGTAGGC     GGCTGCGAATCGCCAG AGT CTGA-GATT-GTAGCC     ATTTGGTCGCCTCAG  42 513
     alr1877 NONE
     alr1878 2241578 .. 2241592 +  -4.2  -3.22884   TACAATCTTTGCAGA               GATCCA ACG TGGTTC               TTAATCGATTGGTCA  51 7
     alr1879 2243330 .. 2243342 +    -2  -4.11484   CCGTGGCGGGTGGTA                TTCT CTGGA AGAA                TTTTACGAAATTGGG  55 220
     alr1883 2250126 .. 2250145 +  -6.4  -2.72558   GAACAGCTTTTAATA            CCCATTGA GAAA TCGGTGGG             TAATTGACGGCTTCT  54 183
     alr1885 2252310 .. 2252350 +  -6.4  -4.10657   ATAGGTAATGAGTAA  TTGGTAATTGGTAATTGT TTTGT ATCATTAGCAATTACCAA  TTTTCACCGATATCA  70 33
     alr1890 2261187 .. 2261237 + -14.2  -2.70786   TATAGGAGTCAGTAA TCAGGAGTCAGAAGTCAGCAGAAA TTA TTTCTCCTGACTCCTGAATTCTGG ATTCTCAATTTTCAA  95 36
     alr1891 NONE
     alr1892 2262752 .. 2262773 + -11.7  -2.60512   AATAATTAATATGTA           GAGATGCAA AAAT TTGCATCTC            TAACTTAATCTTGAC  81 112
        fabG 2264708 .. 2264721 +  -5.3  -3.34716   AAAAGTACGCCCCAG               CATCA CCCA TGATG                ATTTTTGAGGGATGG  55 500
       groEL 2267355 .. 2267412 + -21.4  -4.05788   AATAGCCAAACATTA GGGGCAACTTCTCTGCGATCGCCTGC TTCTTT GCAGGTAAACCCAGGGAAGTTGCCCC TTTAATTTACGAAAA 100 131
     asr1899 NONE
     alr1900 2270576 .. 2270589 +  -2.3  -2.92246   TGAATTGATTCATCG               CCCAG ACTA CTGAG                TATGATTAACATTGA  41 188
     alr1901 2271872 .. 2271882 +  -3.2  -3.79481   CGGGGATAGAAACCG                 CGCT GAA AGTG                 TTTCCATTGACTTTC  53 260
     alr1903 2277571 .. 2277606 +    -4     -3.54   GATTGTAACCAATGC    TGACAGCGTAGCAGATG CAA CATC-GCGGCTTTGTCA    TGTTTATCAACTGCT  52 181
     alr1905 NONE
     alr1906 2283806 .. 2283843 +  -8.7  -3.86346   TTTGCCGTTTTGAAA   TTGTTGATATAAACTGA ATTC TCGGTTTATATCAAGGA    TTTATCCAAAAATGA  80 207
     asr1907 2284065 .. 2284080 +  -4.6  -3.14602   TTGAGATACAGGTGT              CATCCG AGGG CGGTTG               TATTGATAGAATCCC  51 68
     alr1909 2286630 .. 2286645 +  -6.2  -4.17023   CTGATGAAGAATTAT              TTCTCA CAAT TGAGAA               TTTTGAAGTAATTCC  67 200
     alr1910 2287979 .. 2287995 +  -8.1  -2.96695   AGGGCTAAATCTCAG              TCAAACT AAT AGTTTGA              TGATTTAGTGCAGCA  67 331
        nifJ NONE
     alr1912 2292981 .. 2293016 + -14.2  -3.70102   GTCTACACGTAGTAT    CAG-TAGAGTTGGGGTT TAA ATCCCCAACTCTAACTG    TCTTTAATTTTGAAT 100 264
        pfkA 2294570 .. 2294587 +  -5.5  -4.22949   CAACTAAAATTAATT             CTCCATC GCCC GATGGTG              TTTCTATCTCTTCTA  65 412
     asr1915 2298043 .. 2298055 +  -7.7  -4.42386   GTATTTAATAGAGAC                GTTGC TGT GCAAC                TTTTGTACATAGCAA  82 1
     alr1917 2299962 .. 2299997 + -12.2  -2.63073   GATGAAACTAATTCG    TAATTTGTAATAGCCT GGCA AGACTATTACAAATTA     GTCTTATTGGAGAAA  83 104
     alr1918 2300834 .. 2300879 + -17.7  -5.61881   ACAATACGGTTCAGA GAAATGTAGGTTGGGTGGAGC TATC GCTCCACCCAACCTACACTAG TTTTTATTTTTAGCC 100 66
     alr1920 NONE
     alr1921 2304820 .. 2304855 +   -15  -4.59773   AATTCATAATCGCTT    C-AGATTCCCGACTTCT TGA AGAAGTTGGGAATCTAG    TTTTTCACACTACAG 100 32
     alr1923 2305832 .. 2305842 +  -2.4  -3.70919   ATAGGGTAAAATACA                 GCCC ACG GCGC                 TTGTTGGGGTTTGGG  49 69
        aroB 2307032 .. 2307050 +    -9  -3.62644   CTACTCAAATAGAGG             TTGTTGAT ACA ATCAACAA             TTATCTAATTATGAA  75 106
     alr1925 2308699 .. 2308720 +  -3.9  -4.89339   CCTAAAAAAGGAAAT           TATTTTTGT TGGT ATAAAAATA            TTTTTATCAGTAGTT  72 226
     alr1926 NONE
     alr1927 NONE
     alr1928 2315442 .. 2315458 +  -2.3  -2.95102   CTTGACACGCCACTA              CAATAAT TTT ATTTTTG              CTTTATAAATAACAT  42 194
     alr1929 2316435 .. 2316462 + -10.6  -3.39856   GCCTTTTTGATTATG        CT-TTGGGTGGGC AAT GCCCACCCTACAG        TTAATTAAATATGTA  80 79
     alr1941 NONE
     alr1942 2327037 .. 2327052 +  -3.3  -3.98256   TCAATCGGCCAGTCA              CAACT TAGCAT AGTTG               TATTTTTACTAGACA  56 454
     asr1945 NONE
     alr1946 2329769 .. 2329788 +  -2.2  -4.68103   TTGATGTGCTGAAAT            TTCAAACT CTTT ATTTTGAA             TTTTGTTGGCGTTCG  61 67
     alr1952 NONE
       rps16 NONE
     alr1954 2338167 .. 2338178 +  -4.4  -4.77438   AGGAAGTGGTGAAAA                GATG TCAG CATC                 TTTTTGCTGCTACCT  71 199
       rps21 2338542 .. 2338565 +  -9.6  -3.23638   CTCAAACCTGGAAAA          GTGGAGACGT TATT GCGTCTCTAC           TTGATAAATATTTAA  75 118
     alr1956 NONE
     alr1957 2340280 .. 2340296 +  -2.3   -3.9941   AGGCGGCTGCAATTT              CCAAA ACTTGAA TTTGG              TTTACTTGTGCAGGC  53 99
     alr1959 NONE
     alr1960 NONE
     alr1961 2343845 .. 2343857 +  -3.3  -4.43272   TCTCGTAGAGAAGCC                TTCCC GTA GGGTA                TTTTGAATTTTGAAT  62 94
        clpB 2346911 .. 2346934 + -11.1  -5.80364   ATAAAATTTAGGTTA          GACCCTAGT ATAAAA ACTAGGGTC           TTTTTTTATTCAACT 100 84
        hisG 2348592 .. 2348604 +  -3.5  -4.15664   ATAATTTCGTATCTT                TTTTT AAC AAAAA                TTTATATCTGGATTT  57 242
     alr1966 NONE
     alr1967 NONE
     alr1968 NONE
     alr1976 NONE
     alr1977 2364297 .. 2364307 +  -2.6  -2.83894   TTTACACACAGTCTA                 TTAA AAA TTAA                 TATAATGCTCCTACT  42 299
     alr1978 2366298 .. 2366308 +    -4  -3.08586   TAGTATCTAAGGTTT                 TTCA GGA TGAA                 TATAATTTCATTTAG  47 120
     alr1979 2366915 .. 2366929 +  -4.3   -2.7079   TACTTTTATAAACCC               CAGTT CTAAC AACTG               ATTAATATTTCTATA  45 118
     alr1982 2371644 .. 2371656 +  -2.6  -3.58343   TACCAGAAGAAGCGA                TCGC CACCT GCGG                TTTGAGCATCATGAC  50 225
     alr1997 NONE
     alr1998 2392287 .. 2392318 + -15.4  -3.94141   ATAACTGTTACACAA      GTACTGAGTGAGTT TCCT AATTCACTCAGTAC       TTATTACTTATTTAT 100 162
     alr1999 2393128 .. 2393162 +  -6.6  -3.14931   ATGAATAGCTGGTAA     TGGGTGATTGATAA GAACTGA TTCTCAATTACCCA     TTAGTAAAGAATCAA  61 44
     alr2001 2395185 .. 2395207 +  -3.4  -3.10641   TTCAAATCTACAACG           GCAGTTGATA CAG TAGTAGCTGC           TTCGGTGCTACCTTG  46 395
        dnaA 2404563 .. 2404594 +  -3.8  -4.10453   CTTAAGTATAATTAC      CCTGTGGAAAAG AGGAAGGG TTTTTCCACAAG       TTTTCCACAGATTTA  58 191
        dnaN NONE
     alr2014 NONE
     alr2015 2410010 .. 2410030 +  -3.3  -3.34398   TAAATATTTATAAAA            CTTTCATTT CCT AAGTGACAG            TATTTAAAAGAGAAA  48 28
     asr2016 2410686 .. 2410707 +  -8.7  -5.82316   TGTAGATAGAGAAAA           GCACCGTGA TGTC TCACAGTGC            TTTTTTTTGAATCCT 100 200
     alr2018 2412332 .. 2412356 +  -4.3  -3.81287   AGAGTGCAGATTTCT          GAACAAAGTAA GAA TTACTTGGTAC          TTTGGTACTACTATG  57 216
     alr2019 2413014 .. 2413024 +  -5.4  -3.23393   TTTTATTTCAGAAAT                 CCAA CAC TTGG                 TATTGTGAAATACCC  55 129
     asr2036 2435698 .. 2435711 +  -2.5  -4.59853   TAATTGATTATTGTC               TATAA AAGT TTATA                TTTTTAGCCAATTCC  62 108
     asr2041 NONE
     alr2042 2444565 .. 2444575 +  -2.6  -3.02461   CAGTGGGCTGACAGA                 TTTT TAA AAAA                 TATTAGAGGAAATTA  43 19
     alr2043 NONE
     alr2044 2450562 .. 2450588 + -13.2  -3.25538   TTTCTCAGTTTCTAT         TTGTAGAGAGGT TTA ACTTCTCTACAA         TGGTTTTGTTGAGAA  95 129
     alr2045 NONE
     alr2046 2454277 .. 2454307 + -13.4  -2.77658   TCGGCGATACACACA       CAGGTAGGGTCTTG CCA TAAAACCCTACCTG       TAATTGCATCTCCTG  93 393
        dapF 2455482 .. 2455522 + -16.5  -3.20435   GTTTGATTTACAGAT GT-ATACCAAAGGGCTAG AGGTCA CTAGCCCTTTGGTATGAC  TTCCTCCGTAATTGG 100 120
     alr2049 2456069 .. 2456086 + -11.3  -4.04415   TGTACGGTTGTTAGA             GACGCGA TTAA TCGCGTC              TTTACTATTGTTTAC  89 64
     alr2051 2460004 .. 2460015 +  -4.4  -4.08216   TAGTAACTTCTGATA                GGTT GCCC AACC                 TTTTGAGCCACCTGG  61 131
     alr2054 2462675 .. 2462710 + -13.6  -3.80437   TGAAATCTGTGAATT    TTGGAAAACCTGGT-CA ACC TGCACCAGGTTTTTCAA    TATTTTAATGCTTTT 100 400
     alr2055 2464074 .. 2464108 + -12.2  -3.06815   TTGAGTTTTCGAGGT     CAATGTTGGGTTGCGC TTT GCTTAACCCAACCTTG     TATATTGAGGGAAGT  85 190
        aroE 2466207 .. 2466237 +  -5.6  -4.12296   CCGCTTTTTTCAGCA       TTAATTTGTACACA ATC TGTGGATAAATTGA       TTATTTGCTTGTGCA  68 135
     alr2060 2468424 .. 2468458 +    -8  -3.92641   TTGGAAATGAAGAGA     CTTGTAGAGACTTG TTTACCT TACGTCTCTACAAG     TTTATGGCTCAGGTT  74 42
     alr2064 2472366 .. 2472376 +  -6.8  -2.75963   GCCGCAGAATCTTCC                 CCAG TTG CTGG                 ATTTCCCGTGAAGAT  58 278
     alr2071 2478190 .. 2478203 +  -8.1  -2.90212   TGACAATTGTACAGA               CGCGA TTAA TCGCG                TCTCTAAACTCCTAA  66 65
        argJ NONE
     alr2074 NONE
     alr2075 2483151 .. 2483172 +  -5.3  -2.78384   TACTGGGTGGCACAT           TAGAGATTCA CTT TGA-TCTCTA           TGTAATCAAACCAGC  52 252
     alr2076 2484962 .. 2484974 +  -5.5  -2.82529   TCTACTTAACCTCCT                CAGTC CCT GGCTG                TAATTGCTGATTGTA  52 157
     alr2079 2488005 .. 2488015 +  -3.2  -4.17556   AGCTTCTGCGATTTC                 GAGG ATT TCTC                 TTTCTTCGCCATCTA  57 94
     alr2081 2489225 .. 2489236 +  -4.4  -4.78981   TTAGCAATCGTCAGT                TGTC GGTT GACA                 TTTGTTTTCCTTCAT  71 37
        cobD NONE
     alr2083 NONE
       rbpA2 2495694 .. 2495717 + -14.6  -5.52023   ATTGCACTTAGCAAT          GGCTCAGGCG TTTC TGCCTGAGCC           TTTTTTATTAGTCGT 100 90
     alr2090 2499301 .. 2499344 + -10.5  -4.64952   TAAAATAATTTTGGT GGTTGGGTTTTTAGCTGTG TTTTTC TACAGTTAAAACCCCAATC TTTATTTATGTAATT  95 45
        hisC NONE
     alr2093 2507936 .. 2507966 +  -9.9  -4.13037   GGGGGGAGTATGGAG      CTAA-AGCCCGGTT GGGC AATCGGGCTATTAG       TTATTTAGTATTTAT  86 117
     alr2104 2524110 .. 2524129 +  -8.6  -4.57073   GCTTGAGCGATCGCA            TCTTTCGC ACCT GCGAGAGA             TTTTTCACGAGCATC  87 257
     alr2106 2525546 .. 2525562 +  -5.9  -2.57013   ACCTCGGCCAAAAGA              TTATCCA TCA TGGATGA              TGACTTAGGTTCAGA  52 306
     alr2111 NONE
     alr2112 2529135 .. 2529145 +  -5.4  -4.47217   ATTAATCATCGTCCA                 GTTG CAG CAAC                 TTTTCATTAATCGTT  70 185
     alr2114 2532410 .. 2532433 + -11.8   -3.5594   TAATATCTGGCTGTA          TCCTCGACTT TTCT AAGTCGGGGA           TTTAAAAACTCAATT  87 42
     alr2117 2537125 .. 2537165 + -16.5  -3.30453   CACAAGTTCCTCATC  TTTCTCGTTGAGAATAATT TGC AGTTAATCTCAACGAGAAA  TTCCTATGGATTGTC 100 304
     alr2118 NONE
     alr2119 NONE
     asr2120 2539975 .. 2539992 +  -2.7  -4.60487   CTGCATTACTGGTTT             CTCC-CAA AAA TTGAGGGG             TTTTTGGCGATCGTC  64 392
     alr2122 NONE
     alr2123 2543346 .. 2543356 +  -5.4  -3.34895   TTTGCTTAACTAGGA                 CAGA GTT TCTG                 TTCGTTAGGCGTAAC  57 509
     alr2125 2549941 .. 2549967 + -13.2  -3.51825   TGCACATATTTTTGT         GTTGACAGTTGA CTG TTAACTGTCAAC         TTCTCATTAAAATAA 100 261
     alr2130 2556604 .. 2556628 +  -7.3  -3.21464   ACGGGAAGCGCAAGC          GCTACAAAATT CAA AATTTTTTAGC          TTAAGTCTTAATGTT  63 160
     alr2131 2558368 .. 2558408 + -27.3  -3.03441   CTTTTCGTGTTGGCT  GTTGACGGTTGACTGTTAA CCG TTAACAGTCAACCGTCAAC  TGTTAACAAATCATA 100 21
     alr2132 2560028 .. 2560047 +  -4.2  -4.67608   TCGGCCATATCTCGA            TCCGGGGT GAGC ACCTCGAA             TTTTATATTCGCCTG  68 404
     asr2135 2562907 .. 2562922 +  -5.4  -3.48593   ACAAAAATCTATCAA              GTTGGC TTGG GCTAAC               TTCTCTAAAACAGTA  58 131
     alr2136 2563852 .. 2563867 +  -3.2  -4.25056   TCGCTAACACTAAGC              TGTACG CTAA CGCACA               TTTATTCCTAACCTA  59 96
     alr2137 NONE
     alr2138 2568007 .. 2568026 +  -3.6  -3.24245   ATAGGATGTACTTTC            GATAGAAT TGGG ATTCTAAC             TTGAGTTATAACTAG  48 37
     alr2139 2568855 .. 2568871 +  -5.8  -3.93401   CCAAGCTGTAATTGT              TGCCGT TAAAC GCGGCA              TTGTTAATTTATAGG  65 178
     alr2140 2569708 .. 2569721 +  -3.7  -2.55763   GTGCTAGTCGGCGAT               CGCGC ATTT GCTCG                CTAGTTTTTGCCTGT  45 69
     alr2141 NONE
     alr2142 NONE
     alr2143 2572604 .. 2572618 + -11.4  -2.79684   AAGGTTTTAAAAATG               GTGGGC GAT GCCCAC               TACTTGAATTGATGC  82 93
     alr2144 2573089 .. 2573105 +  -5.1   -5.5208   AAGCTTGTTCATCAG              TGCAGGA ACC TCCTACA              TTTTTTGTCTTCTCA  88 162
     alr2153 NONE
     alr2154 NONE
     asr2155 2588068 .. 2588103 +  -4.2  -3.18505   AACGGGTTTAATTTC    TATTTCATGAAGTGACG ATT CTTCACTACAT-AAATA    ATTTAATTTTTCAAG  51 301
     asr2160 2593394 .. 2593430 + -10.9  -5.99154   TAGCCTTGATACGCC    AGTAGGTTGGGTTGAAC AAC GTGAAACCCAACCTACA    TTTTTTTCTTTCATC 100 65
     alr2168 2604547 .. 2604571 +    -5  -2.90219   GGTGAAGCGTCAAGA         ATCACCGCACC TTTA GGT-CGGTGAG          TATGTCAAAATTCTA  50 2
     alr2169 2605638 .. 2605662 +  -3.8  -4.50257   GTTAAAGAATATAAG         TTTTCCATTAT CTAG AT-ATGGAAAA          TTTATTATGTTATCT  63 36
     asr2172 NONE
     alr2173 2611973 .. 2611987 +  -2.1  -3.45366   AACTATTGATAAATA               CTATC ATTAA GGTAG               TTACTTAATTACCCC  45 298
     alr2174 2613045 .. 2613062 +  -4.1  -3.80862   GGTAAATTGTCCGTT             TGGCGAT AATA ATTGCCG              TTTGATGATAGATTT  54 17
     alr2175 2615878 .. 2615922 +  -2.4  -4.79451   TTTTTCTCTAGAATC TGC-TG-GGGATGATGTCAA AAACAAA TTAATATCATCCCACAAGCA TTTTATCTTTAAACT  64 78
     alr2176 2617363 .. 2617377 +  -4.9  -4.48299   CTTCTTCCTTGATTT               CGCGG TAAAC CCGTG               TTTCTTTGAGTGTAA  68 466
     alr2178 2619227 .. 2619240 +  -3.8  -2.81966   TTTGTTGGGTAAAAA               GTCC GTTTCG GGAC                TGTGATGCCGTTTGG  46 7
     alr2179 2621207 .. 2621225 +  -2.4  -3.63868   TTTGATGTCAACTAC             TTTGAGAC TGA GTATCAAG             CTTTTATTTTCAAAA  47 299
     alr2184 2624886 .. 2624906 +  -2.5  -3.15699   GCTAACTAACCTGAT            CATGGTTGC GTA GCAAGGATG            TATTGGTAAATGAGT  45 143
     alr2185 NONE
     alr2186 NONE
     alr2187 NONE
     alr2188 NONE
     alr2189 2632553 .. 2632587 + -15.8  -3.19192   TACTCACTGATAGAT     TTTCAGCCCCTTCCCT TGT AGGGAAGGGGTTGGGG     TTAGGTTCCGTCGAA 100 350
     alr2190 2634262 .. 2634274 +  -4.8  -3.12482   CCATTTTAAACACTT                GTGG TAAAT CCAC                TATTGCCTCATCTTC  53 85
     alr2191 2635265 .. 2635299 +  -4.3  -3.88232   GTCGATTCACTTTCT    CAAGT-CCATGCC-CAG ATG CTGCGGCATGGAACAGG    TTATTATCTGGCGAA  59 57
     alr2201 2642252 .. 2642278 +  -4.4  -2.98404   AGTAGTTCAATTATG         CCTTTGCCTC ATCTTTA GGGGCAAAGC         TAGCTTTTTATTTTC  50 36
     alr2202 2642983 .. 2642995 +  -4.1  -2.83403   GTCTGCATCTCTTCA                TAGCT TAA GGCTA                ATTTCATGAAACCAA  46 40
     alr2203 NONE
     alr2204 NONE
     alr2205 2645280 .. 2645292 +  -3.3  -4.43272   TTTTGTAGCTTTAGC                TTCCC GTA GGGTA                TTTTGAGTTTTGAAT  62 87
     asr2206 NONE
     alr2207 2646814 .. 2646824 +  -2.6  -4.05389   ATTTTATAGTTAAAT                 TAAT GAT ATTA                 TTTCTCATCTATCTA  55 396
     alr2208 2647940 .. 2647952 +  -3.5  -2.62396   TAAGATATTTGACAA                TTATT ATT AATAA                TAGTGTGCGGCACTG  43 99
     alr2209 2650780 .. 2650790 +  -2.6   -4.9725   CACTGATGCACCCTA                 TATT TGT AATA                 TTTTTCTCTGGAAGT  68 132
     alr2210 2651909 .. 2651921 +  -5.5  -3.45571   TAACGCGCCCAAGGC                TGGGC CTA GTCCA                TTACTATTTAACCCG  57 38
     alr2211 2654719 .. 2654743 +  -5.7  -3.83205   TTCATGAAACATACA          CAGCCCTTA AATTAAA TTAGGGCTG          TTTCATATCCAAACT  63 46
     alr2212 NONE
     alr2213 NONE
     alr2214 NONE
     alr2215 2659149 .. 2659160 +  -5.8  -2.88945   CCAGGTGCAAGATCT                GAGG ATCA CCTC                 CTTCTTGTAAATAAA  55 135
     alr2226 2669971 .. 2669993 +  -4.2  -3.83561   GCTTATAGCAATTCC           TAGTTAAGTG AGG TACATAACTA           ATTTTTTTAAACGCA  59 160
     alr2231 2676692 .. 2676702 +  -3.2  -4.67011   CCCCTGCGGTTAATT                 TGCT CCA AGCG                 TTTTTGCCTCAGGTT  65 355
     alr2233 2678232 .. 2678263 +  -8.2  -5.46698   CCTTCTGGTAGATAA      TGGAAAATGAGCTA TTGA TAATTCATTTTCCA       TTTTTTAATTTTGAA 100 259
        phoD 2680362 .. 2680382 +  -6.2  -4.53737   AACATATTTTTCTAG           GGGAGTCAC AACG GT-ACTCCC            TATTTTTTTGTCTTC  76 177
     alr2240 NONE
     alr2241 2693751 .. 2693763 +  -3.5  -3.42459   GACTAAGAGCTTTTA                TTTTT TAC AAAAA                TTGATATTATAAATA  48 395
     alr2242 2696526 .. 2696538 +  -6.3  -3.88559   TTTAATCTGGGCGCT                GTTCT GTG AGAAC                TTTATAAGCATAGTT  65 348
     alr2246 2701501 .. 2701514 +  -9.5  -4.84363   ATATTAAACTATTAA               CCCGC GAAA GCGGG                TTTTTAATAGTTTAA 100 34
     asr2255 2707430 .. 2707448 + -10.4  -2.70826   CAGCTTAGATTCACA             GACTAAGT AAA ACTTAGTC             TGCTATATCAATCTC  76 57
     alr2256 NONE
     alr2257 2711845 .. 2711855 +    -4  -3.12668   AAAGAAATTATTGGT                 GAAT GGG ATTC                 TTGGCTCTAGGAGTG  48 5
        hstK 2717468 .. 2717484 +  -5.1   -4.6955   ATGCTTCCTTCGCAT              TCCTTAC CGG GCAAGGA              TTTTCTCTATTCATA  71 87
        pknB 2719213 .. 2719224 +  -4.4  -3.82963   ATGTCCTAACACTAC                TAGC GACA GCTA                 TATTTCTTGTTAGGA  59 121
     alr2261 2721489 .. 2721543 + -14.4  -2.71791   TCAAGGGTTTGGAGA AGGGTATAGGGGTGTAGGGGTATAAA TGT TTGAAACCCTTACACCCTTACACCCA GTTTCAAAAGAAAAT  95 158
     alr2264 2725112 .. 2725124 +  -4.8  -2.52208   AATTCAACAGAAGTT                GGGA CTATC TCCC                CTTACTGCATAGTTT  49 101
        sqdX NONE
       cyaB1 2729132 .. 2729147 +  -6.2  -3.05562   TTCAGAGTTATCGTC              TCCATT TTGA AATGGA               TGTTCGCCGATTTGT  56 172
        purC 2731163 .. 2731179 +  -2.3  -3.61398   TAAAAATTAGATGTA              TCAGGAA TAA TTTTTGA              TTATTGCAAAACAAA  47 31
     alr2269 NONE
     alr2270 2734745 .. 2734763 +  -2.4  -3.53712   CTTTGAGTAACTAAA             TTTCGGCT TGG AGCTAAAA             TTCCTTGTTACACGT  47 27
        fabZ 2735627 .. 2735654 +    -4  -2.88337   TAATTCATCCAAATT        CGGAACTGCACC CAAC GGTGCAAGTCGG         TGCTTATGCTGTGAT  46 317
     alr2272 NONE
     asr2273 NONE
        lpxB 2737999 .. 2738016 +  -2.7  -4.64766   AAACTAGAAAGTTAG             TCTGGTA TTCA TACTGGA              TTTTTGAAATGTCAA  62 289
     alr2276 2740285 .. 2740298 +  -5.3  -3.89212   TGTGGGGGTGTAGGG               GAAAG ATAT CTTTC                TTTCATCTATGACTG  63 44
     alr2278 NONE
     alr2279 NONE
     alr2280 2747484 .. 2747502 +  -3.8   -4.4522   AATCAAATTAATAAT             TTAGCTGA AAA TCAGCAGA             TTTATTGTAATTTTC  63 58
     alr2294 NONE
     alr2295 NONE
     alr2296 2768044 .. 2768060 +  -5.1  -2.61609   AGGTTTTGATGACTC              CAAAGTC CAA GACATTG              ACTTTTGTACTTTGT  49 429
     alr2298 2769880 .. 2769894 +  -2.2  -3.61268   TCCCTTTGATGAAGG               TAAAAT TTA GTTTTA               TTTAAGAATTAGATG  47 202
     alr2300 2770898 .. 2770908 +  -2.6  -3.53444   CCAAATTACATTAAT                 TTTA TCT TAAA                 TTTACCAGCACATCA  48 135
     alr2304 2775485 .. 2775497 +  -3.4  -3.78958   AGGGATAGTCAACAG                TCCA TAGTC TGGA                ATTTTTGTTTCATGA  52 61
     alr2305 2776647 .. 2776660 +  -3.9  -3.80569   CCCCAGTAGACCGAA               TATGT ATAA ACATA                TTTCAGTATCTTTTG  54 332
     alr2306 2779013 .. 2779038 +  -8.3  -3.23395   TAATAGATTTTATCG         CCTCAGCTACC CAAT GGTAGTTTAGG          TTGATACTCCTGAAT  69 6
     alr2307 NONE
     alr2308 2781991 .. 2782009 +  -6.7  -2.75022   GCTCAAGTCACAGCA             GGAGAGC TAATC GCTCTTC             GTTATCTCTCAAAAC  57 16
     alr2309 2783807 .. 2783838 +  -9.5  -4.45544   TGTCGAGTAAATCCA      GCGATCGCTCT CCAAGATTTT AGGGCGATCGC       TTTTAGTTGGTAAAA  91 53
     alr2310 NONE
        rbpF 2785684 .. 2785702 +  -4.5  -6.38492   ATCTAAATTCTTGAG             GTCAGAC AAATC GTCTGCC             TTTTTTTTTCTTCAT 100 61
     alr2312 2787645 .. 2787667 + -19.2  -3.53444   TTCGGGATATCTAAA           CCCCTCTCCG CGT CGGAGAGGGG           TTTGGGGAGAGGTCA 100 397
     alr2313 2788691 .. 2788715 +  -8.6  -4.92828   TATGTACATTTGTCA          TAGAGTGAGC CAAAA GCCCACTCTA          TTTATTTTTGAATTT 100 172
     alr2321 NONE
        clpB 2798808 .. 2798821 +  -5.2  -3.05384   ATGATACCTCCCTCC               GCGC CCCTCT GCGC                TTACCTCAGCGCCCC  52 64
     alr2323 2801156 .. 2801184 + -13.1  -4.18018   CTCTGTCTTCAAAAG        TTCTGAGCGCCGG AAG CCTGCGCTCAGAC        TTTTCGCTCCCAAGC 100 166
     alr2324 2802742 .. 2802755 +  -5.3  -3.31691   CTTCTGGTTAACACT               TGTCT AATT AGACA                TTGATAATGTTTGTG  57 142
     alr2325 2804238 .. 2804250 +  -3.3    -3.406   TAATGCACCTCTAAA                TGCTG AGT CTGCA                TTGCTTAACTATTGA  48 488
     alr2326 2806483 .. 2806510 +  -9.9   -2.7317   ACTTAAAAAAGTAAA        CGCACTTTGTC AATACA GCCAAAGTGCG         TCATTAAAAATCTGT  74 382
        glnA 2808950 .. 2808965 + -10.4  -5.53436   AAAGTTCAAATTTTG              CCACCC TTAT GGGTGG               TTTTTTGTCTTCTGT 100 68
     asr2330 NONE
     alr2331 2810482 .. 2810512 + -18.6  -3.51032   TAGTTGAAAGGAGCA       GATACCCGAATTTT TGA AAAATTCGGGTATC       TTGTGATTGAAGACT 100 38
     alr2335 2816310 .. 2816321 +  -4.4  -2.91239   AGGGACTGGGAACTG                GGTA TTTT TACC                 TCTGTCCCATGTCTG  48 39
     alr2336 2817836 .. 2817850 +  -7.8  -3.91144   CTAAGTATTTGTAGG               GTGGGC ATT GCCTAC               TTTATCCGGTCTCAA  74 196
     alr2338 2821108 .. 2821140 +  -4.9  -4.07133   TGAGTTTGGCGTAGT      CGGCAGGTGACTTTT TCA AAAAATCACTTCCTG      TTATTTCTGGAAATA  63 444
        hetR 2822718 .. 2822729 +  -5.8  -3.54459   AGAATGAAGCCAACG                CGAC AAGA GTCG                 TTTCGGGGAAGTTAA  61 206
     alr2345 2828767 .. 2828793 +  -5.2  -4.12532   TTTTATCTTTACCGT         TGATCCCCAATA AGT TATTGGCGATAA         TTTATATGTAACCAC  63 181
     alr2346 2829486 .. 2829501 +  -2.6   -4.0098   GAAAATTTGGTGGAC              GTTTTT CCAA AAAAGC               TTGTTTACCTTCAGC  54 213
     asr2348 2830692 .. 2830705 +  -2.3  -3.75437   GCTTTGTTCGATTTC               TCGAC TATC GCCGA                TTTGGTAGGGTGGTT  49 124
     alr2350 2833874 .. 2833898 +  -2.9  -3.18728   GCAACGCAAATTTAT          CAATAAAAATC TTT GATTTTCATGG          TTGACTGTTCACAGT  45 20
        radC NONE
     alr2355 NONE
     alr2359 2841926 .. 2841945 +  -9.3  -4.77036   ACTTATTAATAAAAA            CCCATCC CTTGGT GGATGGG             TTTTTCGTGATAAAA 100 101
     alr2361 2845402 .. 2845457 + -15.2  -2.73364   TTGATAATATGGGCG GTAATGGGTAATAGCTAATTGGTAA TTGATTT TTACCA-TTAGCCATTACCCGTTAC TGATTGCCATCCACA  95 45
     alr2363 2848984 .. 2849000 +  -5.9  -2.71268   AAAACCAATTGTGGC              TTTTGGT TCT GCCAAAA              TAATGTCTCCTAACA  52 475
     asr2365 NONE
     alr2366 2851042 .. 2851067 +  -6.4  -3.91897   ATTAATATTCTTTGG         TGATTATTAA AATTCA TTAATAATCA          TTTCTCACTGCAACA  68 151
     asr2369 2852842 .. 2852852 +  -5.4  -3.83868   AGCATTTATTTATGG                 GATG TTA CATC                 TTGATTTTATTGCTA  63 66
     alr2372 NONE
     alr2373 2856478 .. 2856500 +  -6.4  -2.73994   CCAACTACGGCGGAC           TCTTGCTT AAAATCA AAGCAAGA           TGGTGTTAGAGGAAT  57 16
     alr2374 2857363 .. 2857373 +  -6.8  -3.42257   AATCAGATAACGAAA                 CGGT GTT ACCG                 TTGGTATCTTTGACG  63 467
     alr2376 2858291 .. 2858301 +  -2.4  -3.22886   GTTTGATGAGTAAGT                 CCTG ACG CTGG                 TATATTCTCTAAACT  43 329
     alr2377 2859911 .. 2859923 +  -7.7  -2.96042   GACCCCCTTTCTGCC                CTAGC GAG GCTAG                TATCTCATGAATGTT  65 22
     asr2378 2860241 .. 2860261 +  -3.9   -3.1585   TTTTGAGAGTCAGTG            CGGTGCA TCTCTAT TGCCCCG            TCTTGGCTTAAATAG  48 97
     alr2385 2872328 .. 2872347 +  -2.8  -3.34895   GGGGTGTAAGATTGT            CAATTGTC AGTG GTCAGTTG             TTAGTTCCGAGTAAC  46 32
     alr2386 NONE
     asr2387 NONE
     asr2388 NONE
     asr2389 2873978 .. 2873991 +  -4.5  -3.04803   TAAACGTAATATCAC               TAGGC GAAC GCCTG                ATTCTTTCACTTTTT  50 456
        fraC NONE
     alr2393 NONE
     alr2394 2878480 .. 2878491 +  -4.4  -4.05027   TGGTATCGCGTAATT                TAGC GAAA GCTA                 TTGTTGTTCCTTCTA  59 92
     alr2398 2882486 .. 2882517 +  -2.3  -4.89477   CAATATTCAATTCTC      GCAACTTAGCGG CTAGGCGTT CCGC-ACGTTGC      TTTTCTTGTTCCGCG  66 107
     alr2404 2885709 .. 2885733 + -15.7  -4.84529   GATGACCTCTCCCCA          ACCCCTCTCCG ACG CGGAGAGGGGC          TTTTTAAATTTGTCG 100 104
     alr2405 2886627 .. 2886674 + -13.9  -3.73872   GGTTCCATCGACTTC TTTATAATCAACAGTTTATAG CTCTTA CTATGGACTGTTGATTATGAA TTATTGACTATTGAT 100 76
     alr2406 NONE
     alr2407 NONE
     alr2408 NONE
     alr2411 NONE
     alr2412 2895550 .. 2895585 +  -8.4   -3.5556   GCGTTAGCCTTGCCG    TTCGCGGTAG-CGTTGC GTA GCAAAGGCTATTGCGAA    TTGGTTTAAACTTTC  72 103
     alr2414 2897903 .. 2897916 +  -5.3  -3.01712   TCTGGTGTAGCGATA               TCAAC GATA GTTGA                TATTGCAAAGAACAA  52 291
     alr2418 2904353 .. 2904375 + -19.2  -3.53761   AATGAAGGTTTTAAG           CCTCTCCCCG CGT CGGGGAGAGG           TTTGGAGAGGGGTTC 100 264
     alr2426 NONE
     asr2427 2911826 .. 2911879 + -16.9   -3.5393   AAATATTTTATTGGG ATTGTTGACCGTTGACGGTTCACAG TTCA CAGTTAACAGTCAACGGTCAACAAC TTTCAACGGAATAAT 100 216
     alr2428 NONE
     alr2429 2917407 .. 2917417 +    -4  -3.14683   TTCTTAAAACCTGGT                 TTGA TAT TCAA                 TTACTGCACGACTAT  48 72
     alr2431 2924333 .. 2924346 +  -5.3  -2.91383   TTTAGTCATTAGAGA               CGTTT TATG AAACG                TCTGTACATGGGGAT  52 49
     alr2432 2925419 .. 2925450 + -11.8  -4.08557   GGTAATTTGTTGTCA      TCTACCAACCTTTT GCGT AAAAAGTTGGTAGA       TTATTATTTGAAGCC  91 119
     alr2433 2927531 .. 2927542 +  -4.4  -4.07306   AATTTTGCAGTTCAC                CAAC AACT GTTG                 TTTGTAATTCAGTGT  61 219
     alr2434 2929110 .. 2929145 +  -6.3  -3.97947   CCTCTGCGTTAAAAA    TAAGATACCCGCATT CTCAAA AATCCAGGTATCTTA     TTTCTCATCCCTAAG  65 350
     alr2440 2934010 .. 2934022 +  -3.3  -3.36648   TTCAATACTTAAATT                GCTAG TCC CTCGC                TTCTAACCTCTCTTC  48 92
        grpE 2940657 .. 2940668 +    -3  -4.43272   CTACCTCCTATCTTC                TTCA ATTT TGAA                 TTTTGAATTTTGAAT  60 192
        dnaK 2943066 .. 2943086 +  -3.2  -3.78775   TAATCGTGCGGCTAG            CCCCTCTA GTTCA TGAAGGGG            TTTCCTCGTAGCACG  52 357
        dnaJ NONE
     asr2448 2944734 .. 2944770 +    -3  -3.08471   TAATCCGCCGTCCTG   TAACTGCCCAATGAGAG TTTT CAC-CACTGGACAGTTA    TTGGGTACGGTTGTA  43 12
     alr2449 NONE
     alr2450 2947722 .. 2947744 +  -9.2  -5.05113   TCATGAAAAGCAAAA           CCCCCAAT ATCAACG ATTGGGGG           TTTTATTTGTATGGG 100 103
     alr2454 2950843 .. 2950872 + -10.3  -4.21194   GAAAAATTAGTCACA       GATAATATTAATC TATT GATTGATATTATC        TTTTGACTGATAAAG  91 425
         alr 2955279 .. 2955327 +  -9.4  -4.05495   CTATAGTTCATAGAA TAATAAAAGGGGTTTC-AGA-TAA ATA TTAGTCTTGAAGCCCTTTTTATTA TTTAAATTTTTATTG  85 203
     alr2462 2960594 .. 2960614 +  -6.8  -5.10029   TTCAAAAAATTATTG            CCGGTTAC CCAAA GTATCCGG            TTTTTTGAACTTGGT  86 467
     alr2463 2962627 .. 2962637 +  -4.6  -4.49337   GAGCCAGGATGTTTA                 CCCT GTA GGGG                 TTTTCTAAATTATCA  66 118
     alr2464 2963794 .. 2963814 +  -9.7  -6.25578   TAATATGATTTTGTA            GGGCGGACT TCT AGTCTGCTC            TTTTTTTTATTTGGT 100 56
     alr2465 2964643 .. 2964656 +  -2.3  -3.74416   CCATCAAAGATAGCG               TAGGC AGTT GCCGA                TTCTGTTAATAATTT  51 382
     alr2467 2966076 .. 2966089 +  -8.1  -2.92653   GGGTCTAATTAGAGA               CGCGA TTAA TCGCG                TCTGTACAGTTGTCG  66 33
     asr2468 2966701 .. 2966720 +  -4.4  -3.90744   CTCACTGAACTAACT            TGCTTTTT TAAC AAAAAGTA             TTGTTTACAACAGCA  59 311
     alr2471 2969705 .. 2969725 +  -2.5  -3.30771   GGTACAGGGGTTTAG            GGGTGTAAA TGT TTAAAACCC            TTATACCCACTCTCA  46 91
     alr2472 2971120 .. 2971131 +  -5.8  -4.06533   TACATAAATATCCTG                GGCA GAAA TGCC                 TTGTTTAATGGTTTG  66 363
     asr2474 2971676 .. 2971688 +  -3.3  -3.18383   CGACAACTGACCCTC                CGGGT GAC GCTCG                TTCCTCGCTAACGCT  47 84
     alr2475 2972495 .. 2972513 +   -11  -4.04922   GTTAAACAAGATAGA             GGCACAGT CAG GCTGTGCC             TTTCTCAGTTTCTAT  89 64
     alr2476 2974730 .. 2974741 +  -4.4  -2.51547   CACCAACTCTAGCTC                CTGT CAAA ACAG                 ATATTAATATCCAGA  45 286
     alr2478 2976192 .. 2976207 +  -2.6  -2.71263   TTTAGCAAATATTTA              TCTTGAG TTT CTCA-GA              TGATTAGGCAGCATT  41 20
     alr2479 2977943 .. 2977960 + -11.3  -3.34895   AATACCCTTTGCTAC             GCTACGC TACC GCGTAGC              TTGCTTCCCCGTAGG  82 73
     alr2481 2981687 .. 2981697 +  -2.6  -4.91873   GTCCTGTATTGATTA                 TTAA TTT TTAA                 TTTTTAATTGGTATA  68 92
     alr2482 NONE
        nadD NONE
     alr2484 2985239 .. 2985280 + -11.1  -2.54098   GTAATTATTGCCTAA ATTATTG-TAGAGAGGTTGC AAT GCAACCTCTCTACCAAAAAC CTATTAATTAAAAAC  77 44
        nadE 2987035 .. 2987045 +  -5.4  -2.85996   GTGTAGATGAGAAAA                 TGGT GTA ACCA                 ATTTACTCAATGATG  52 63
     alr2486 2988045 .. 2988060 +  -2.6  -4.15396   AGTCGCGGGCTTTTT              GC-AGTA GGT TACTTGC              TTGTTTAGTTTGCCG  57 113
     alr2488 2989419 .. 2989449 +  -5.1  -3.71848   TTATTTCAATAAAAA      TAAATAGACTTATA TAAA TATAA-TCTATTTA       TTATTACTCAAGACA  59 216
     alr2489 2990295 .. 2990320 + -11.9  -3.01684   AAATATTAATCTTCG         TAGGGACGCAC TCTT GTACGTCCCTA          TCTGTATCACTCCTT  85 97
     alr2492 NONE
       ycf16 NONE
     alr2494 NONE
     alr2495 2996662 .. 2996678 + -13.7  -4.82678   CTTTGGTTAATTGAG              GGTGGGC AAT GCCCACC              TTTTGATTTTTATGA 100 31
     alr2496 2997400 .. 2997413 +  -4.5  -4.17516   AGCTGTACCCGCCGT               GACTG CTTC CGGTC                TTTCTGTCGTTTCCC  63 286
     asr2499 2999810 .. 2999828 +  -8.9  -3.22884   TAATTTTAGGGAGCG             TGGGGAA ATTTC TTCCCCA             TTCCTAACTTCATCA  71 38
     alr2502 NONE
     alr2503 3005409 .. 3005438 +  -7.9  -4.82548   TATGACAAATATCAG       CGCAGTAAACAGTC ATT GACTGAT-GCTGCG       TTTTGTATATTTTTA  88 48
     asr2504 NONE
     alr2505 3007262 .. 3007285 +    -6  -2.91276   TATTTCTGGGGGATG          GTCGCCTA AGACGAAA TAGGCGGC           ATTTCTCCCCAAGAC  54 220
     alr2510 NONE
        fdxB NONE
        coxB NONE
        coxA NONE
        coxC 3024638 .. 3024694 + -12.8  -3.06261   TTTTGTAAATACAAG GGTAATGGGTAATTGGTAATT-AATAA TAGT TTGTTCAATTACCTATTACCCATTAGC TATTACCAATTCCCA  88 33
     alr2517 3025238 .. 3025252 +  -9.2  -2.74322   TAGTGCATTCCTGAG               CCGTCC CGT GGGCGG               GTTTCCCGACTTGAG  72 58
     alr2518 3026351 .. 3026391 + -10.5  -2.80016   GTAGCGATAGCGGAG  CGAAGTAATCACATAATCC CGT GGTTTTTGCGATTGCTTCG  TCGTTCCTCCTCGCA  77 232
     alr2520 3027541 .. 3027552 +  -2.2  -3.31232   GGAACAAAGCCTGCA                CCGA TACC TTGG                 ATTTTGTGTGGCCCG  45 385
     alr2522 NONE
     asr2523 NONE
     alr2524 3030411 .. 3030441 + -21.4  -5.09259   TATTTTACCAATAAA       GATCCCCGATTTCT TAA AGAAATCGGGGATC       TTTTGTTTTCAAATA 100 53
     alr2525 NONE
     alr2526 3032046 .. 3032060 +  -2.8  -2.91144   TATGTCTAAATTGAA               TCTGCT TCC ACCAGA               TGATTTACCGCCTAG  42 32
     alr2527 3032440 .. 3032462 +    -7  -5.92399   ATTACATTTCAGTAA           CCCAGGTTTT CCC AAAGGCTGGG           TTTTTTCTTTTATTC 100 62
     alr2532 3037739 .. 3037756 +  -4.9  -3.96327   AACGGCGAGTTTTTG             CTGGTGAA TAA TTC-CCAG             TTTATGATCGGGAAT  61 15
     alr2535 NONE
     alr2536 NONE
     alr2537 3043332 .. 3043346 +  -2.8  -2.88667   TAAAGTTTCATAAAA               GCAATT TAA AATGGC               TGAATTTTTCTCCAC  42 38
     alr2538 NONE
     alr2539 3045233 .. 3045244 +  -4.4  -3.14284   AGTCCACGTTTTTCA                CCTT CAGC AAGG                 ATTTCTTGATACCAA  49 214
     alr2541 NONE
     alr2542 NONE
     alr2543 3047901 .. 3047937 + -10.1  -4.43272   TTTGTTGGTGTAGCC    TACCCTGCGAGTTCTCC GCA GGAGTAGCCGTAGGGTA    TTTTGAATTTTGAAT  91 129
     alr2554 3056332 .. 3056346 +  -2.1  -4.77629   TTGCCGTTATCTTGA               GCTAG GCGGA TTAGC               TTTTGTCTTGCTTTT  64 75
     alr2558 3058131 .. 3058142 +  -4.4  -2.56596   ATTAGCCTCTACTTC                TACC TATA GGTA                 TCACTTAATAACAAG  47 68
     alr2559 NONE
     alr2560 3060324 .. 3060342 +  -7.3  -2.79188   ATGTACGTACATATC             CCACGCC AGTTG GGCGCGG             TAGTTACCTTGGGTA  59 305
     alr2562 3062417 .. 3062427 +  -2.6  -4.02534   ATTAAGAAAGACCGA                 TTTA GTC TAAA                 TTTCTGGGTTTGGAT  55 53
     asr2565 3065457 .. 3065493 +  -3.7  -4.87786   GACTAACTGCTCACC    GAATAACTGATAACTGT TAA ACAGCAGCCAGTTGTTC    TTTTTGTACCATTGA  69 16
     alr2569 NONE
     alr2570 3072463 .. 3072477 +    -5  -3.31196   TTTCAGCCTTTTCTA               GTTCTT GCT GAGAAC               TTGCTATACCTTTGA  53 300
     alr2572 3074967 .. 3074984 + -11.3  -2.89742   ACAATTAATTGTACA             GACGCGA TTAA TCGCGTC              TCTCTAACAATTACC  79 60
     alr2574 3077337 .. 3077370 +    -9  -2.98088   TCCTTACGGGAAGGC     TTACGCCAACATGGG GGAAA CCC-TCTTGGCGTAA     TCTCTGACTTTGCGC  70 114
     alr2575 NONE
     alr2576 NONE
     alr2577 NONE
     alr2579 3083317 .. 3083328 +    -3   -4.3739   AAATATTTTCCCCTG                CAAA TATA TTTG                 TTTTGTCACCCCATG  61 511
     alr2581 3087072 .. 3087105 + -14.8   -4.4195   AGATAAATAATTTAG     TTACGTGGGTGTTC GAGTCA GAACACCCATGTAA      TTTTCTCAAATATGT 100 102
     alr2582 NONE
     alr2583 NONE
     alr2587 3093887 .. 3093926 +  -4.4  -4.44187   TAATAACAGAAGCAA  GTCTCAATGAGATGTAACT AAA AGT-ACACCTCATTGGTGC  TTTATCTTTCTGTAT  66 122
     alr2588 NONE
     alr2589 NONE
     alr2590 3098674 .. 3098695 +  -2.5  -4.73108   CAGAAACTAACAAAC           TA-ATGATAA GAT TTATCATCTA           TTTTGATTTTCTCCA  65 212
     alr2591 3099821 .. 3099831 +  -5.4  -2.80443   AATAACAGAAGCAAG                 TCTC AAT GAGA                 TGTCATGCAATATAC  52 122
     alr2592 NONE
     alr2593 3103551 .. 3103561 +  -2.6  -3.93984   CTACATTACAATAAT                 TAAT GAT ATTA                 TTTATCAATAAATTT  52 107
     alr2594 3103997 .. 3104018 + -11.7  -2.91274   GGTTAGGTGTTATTT           GCAACATCA ATTG TGATGTTGC            TCTACTTAACGTACA  82 35
     alr2595 3105435 .. 3105457 +  -4.9  -2.87844   ATCTTGCTAAAGTCA           TTGTCCG CTTGAGTTA CGGACAA           ATTGTGTTATCTGAT  50 151
     alr2596 NONE
     alr2597 3109532 .. 3109543 +  -5.8  -2.80873   TCACAGCAATAGACT                CAGG TAAG CCTG                 CATTTTTTAATACAT  53 414
     alr2599 3110739 .. 3110752 +  -3.7  -3.53012   GATAGCTAATTAAGT               GACCC AATC GGGAC                TTTAGCAACAGAGGC  52 36
     asr2600 3111506 .. 3111550 +  -3.1  -4.11141   TTCACCAGCCAAGCT TTTTCTTTTAGGTGCATATG CCAGAT TAAAAGCACCTA-AAGAAAA TATTTTTGTGTCAAA  57 93
     asr2602 3112576 .. 3112591 +  -7.6  -3.25896   GGGTCATCGTTTACG              CCATTC TGCT GAATGG               TATTGTGGGTACTGC  66 68
     asr2603 3112694 .. 3112705 +    -3  -3.36578   CTTTGCCCTGAATGC                TTTG CTGA CAAA                 ATTTATTTAATTTGC  46 4
     asr2605 NONE
     alr2606 NONE
     asr2607 3114892 .. 3114906 +  -2.8  -2.65504   TTATTATTTGCACTC               GCGT ATTCAGA ACGC               AATTTTTGATAAAGC  41 501
     alr2614 3122045 .. 3122062 +  -4.1  -3.66908   CCAGCATCTTGATTC             CAGGAGA TTAA TCTCATG              TTGGTTTTAAAGCAG  54 15
     alr2615 NONE
     alr2616 3123584 .. 3123595 +  -3.6  -4.50193   CTGGTTTAATTTTAG                CCGG TACA CTGG                 TTTTGATTCGTTGAT  63 0
     alr2625 3136543 .. 3136561 +  -6.8  -2.65547   AATAGCTTGAGTGTT             TGTATCAA AAT TTGATGCA             TAAATTTAAAGATTT  57 55
     alr2626 NONE
     alr2627 3140569 .. 3140582 +  -2.3  -3.72576   TAAAGCCTCACCCCT               GGTGT GCAT ACTCC                TTTCCTGCGGAACGC  49 142
     alr2628 3142050 .. 3142063 +  -3.1  -3.55444   CACAATAAAGCATTT               TTGAC TAGG GTCAG                TTTAGAAACTGGCAC  50 495
     alr2629 3142516 .. 3142549 +  -7.6  -3.53091   ACTTCATCATATTAA     GACC-ATGTGGGT TTATGATTC ACCCACATAGGTC     TTTGAGGCAGAAAAT  69 54
     alr2634 3149062 .. 3149076 +  -2.8  -3.62046   ATTAGTTGTAGATTG               TTCTAG TGG CTGGGA               TTGTTGGCGAGATGC  50 482
     alr2659 NONE
     alr2660 3227456 .. 3227514 + -14.2   -3.4278   GGAATTACGAATTAA -AGGTTTGTAGTGAGGACTTCAGTCCT CTCACA AGGACTAAAGTCCTCACTACGAACTAA ATTTTGGTTTTATCA 100 49
     alr2662 NONE
     alr2663 3231640 .. 3231654 +  -4.9  -2.68532   TCTCCGCGCCCCTTT               GCGTG AACTC CGCGC               TCCTCTGCGTTTAAA  49 20
     asr2665 3233062 .. 3233087 +  -4.7  -2.74322   AAGTCCAATTTCAAG         CAGATGTAGAT ATTT ACCTGCGTCTG          ATTTCCGAAATTACC  49 172
     asr2666 3233636 .. 3233650 +  -2.7  -4.02132   AGATGTTACAGAAGT               CCAGC AAGTA GCAGG               TTTATAAATTTCCGC  55 4
     asr2667 NONE
     asr2668 NONE
     asr2669 3234799 .. 3234812 +  -3.1  -3.04398   AATTTAATTTTATAT               TTGCC ATCA GGTAA                CTTTTGCCAAACAGC  44 316
     alr2678 NONE
     alr2679 NONE
     alr2680 3267452 .. 3267464 +  -2.7   -3.3353   AATCACCAACAAAAG                CTGAT TTA ATTAG                TCTATTTCTCCGGAC  46 40
     alr2682 3274933 .. 3274947 +  -5.6  -3.12446   GCATTGAAGGGGTCA               GCGGTT CGA ATCCGC               TTAACTCCATTTGTA  55 424
     alr2683 3276658 .. 3276673 +  -3.2  -4.07877   AGGCTTTGGTGATCA              GGCTGT TGCT GTAGCC               TTGTTTGTCGCGTAG  58 377
     alr2691 3284208 .. 3284218 +  -3.2  -2.93572   GATACTGTAAGAATG                 GGTT AGA GACC                 ATTTATAAAGTAAAT  45 123
     alr2694 NONE
     alr2695 NONE
     alr2696 NONE
     alr2697 3288056 .. 3288082 +  -3.2  -2.77227   GTAGTTTTATGGTGT         TTATTAGAATTG ACT TGATTTTAATAA         CTTATAATTTAGTGA  44 37
     alr2698 3289728 .. 3289748 +  -9.7   -2.5294   ACTCAAGCTATTGTA            GGGTGGG AATCTGG CCCACCC            ATGTTATGCAAGGTA  73 323
     alr2708 3304719 .. 3304739 +  -9.1  -2.52896   AGCGAATTGTATCGC            TTTGTCTTC GCA GAAGACGAA            TAAATTGAGGACTGG  68 2
     alr2709 3305817 .. 3305831 +  -4.2  -3.35867   TCAACGGTAGAGTAC               TCGGCT TTT AACCGA               TTAGTTCCGGGTTCG  53 114
     alr2710 NONE
     alr2711 3308268 .. 3308301 + -13.3  -4.19879   CTATTGTGTTGGTGT     TTATGTAGCCTCTTC TAAC GGAGAGGCTACATGG      TTTTGGGAGTTTTAT 100 78
     alr2712 3310043 .. 3310057 +  -2.8   -4.3898   TCGGCTTACCAGACA               CTGTTA CTG TACCAG               TTTTATCGGGATGCT  59 504
     alr2717 NONE
     alr2718 3314087 .. 3314124 + -10.8  -3.25282   ACTATTACGCCCTCG  TCCC-CCACTGAATTTGG TACC CCGAA-TCAGTGGCGGGA   TTAATGGTGGTTGAT  80 82
     alr2719 3315667 .. 3315681 +  -2.1  -3.65201   AAACCAATACTCTAG               GCGAT CGCCC ATTGC               TTGTTGAGAATATTC  49 55
     alr2722 3319132 .. 3319142 +  -2.6   -3.7282   ATTCTGAATTTTGAC                 TTTT GCA AAAA                 TTATTGATGAAATCG  50 140
     alr2723 NONE
     alr2725 3322362 .. 3322376 +  -7.8  -5.77853   ATAAATTTCAGCAAA               GGGGCT AAT AGCTCC               TTTTTTTTACCCATT 100 111
     alr2726 3323396 .. 3323418 +  -4.3  -2.59458   ATATGGACAATCATA          TTCACAATCT GAAA AGAT-GTGAA           TCCGTTAATCTGCTT  47 265
        uvrC 3326340 .. 3326354 +  -2.8  -4.06055   GTTAATTTAGACAAA               CCAAAA TAT TTTGGG               TTTCATTTAACAAAT  55 492
     alr2729 NONE
     alr2730 3328449 .. 3328465 +  -2.2  -3.35597   GACCTCAACACAGTC              CTCAAG TAATT CTAGAG              TCTTTGACCACTAAC  45 17
        coxB NONE
        coxA 3331531 .. 3331543 +  -4.9  -4.70353   TGCATCAAAGGCTCT                TTCAT TCA ATGAA                TTTTGATTTGTTATA  71 459
        coxC 3332281 .. 3332308 +  -8.5  -3.95073   AAAGTAACCAATTCA        GCAGAGCCA ACCCATACAC TGGCTCTGC         TTTATGCCTGTAAAA  77 72
     alr2735 3333127 .. 3333159 + -12.9  -3.30554   CCTGAAAACAGATAA     GTGCTGAATG-GGC TAACGC GCCGCATTCAGCAC      TTACTACTTACTTAA  93 36
        rps4 3334612 .. 3334624 +  -4.7    -4.287   CCAACTGCCTTAGCA                GCACG GCG CGGGC                TTTTCCGATTTATTT  65 54
     alr2738 NONE
     alr2739 3338273 .. 3338297 +  -2.1  -4.19336   ATGACGCAACCAGGA          GGAAAAGCC CAATAGT GGTTTCTCC          TTTCTTCAAATAATT  55 385
     alr2741 NONE
     alr2742 3340910 .. 3340940 + -12.7  -4.11412   AACTCAAAATATTTG       GCTCCCAAAGTTT AGTTA AAACTCTGGGAGC       TTTAATTATTGATTA  95 288
     alr2743 NONE
     alr2744 3343978 .. 3344014 +  -6.6  -3.29144   TTATCTGTTGAGACC    GGGTGTAAGGGTTT CCAGCATTT ATACCCCTACACCC    TTGTCCAAACCCTCG  62 76
     alr2745 3345156 .. 3345170 +  -2.9  -3.95584   TCCTCAATGGCTATC               TTAAC TCAGC GTTAA               TTTCGTTCCTCACAC  52 86
     alr2746 NONE
     alr2749 3348928 .. 3348968 + -14.3  -3.18467   CTCAAGCTTAGTCAA  TAGTCAATAGTCATTAGTC ATC GGTTATTGACTATTGACTA  TTAACTTACCGCTTT 100 30
     alr2751 3350619 .. 3350633 +  -4.2  -4.34932   TTCATTGGCCCTATA               GCCG CACTTCT CGGC               TTTGTGTATTTATTT  63 173
     alr2752 3351453 .. 3351465 +  -6.3  -3.35465   TGCTGGGGCTATCTT                TGTCA TTT TGACA                TTGATATCTATAAAT  59 248
     asr2755 3353164 .. 3353176 +  -4.9  -4.55997   CTATCTAACGCTGCT                TTAAG TTG CTTAA                TTTCTTCTTCTATAT  68 101
     asr2757 3353849 .. 3353877 +  -4.6  -3.14344   AAGTAGGTTGGGCAA        TGCCCACC AAGATCGTGATAC GGTGGGCA        TTGCTACAGACACTC  51 104
     alr2758 3355283 .. 3355310 + -12.2  -5.31456   AGGTTGATTCATGAG        TATAGGGGTGTT TTTT AATACCCCTATA         TTTTTTATAGGTTAG 100 50
     alr2759 3356844 .. 3356865 +  -6.5  -3.26649   TTGAATAGGCTGTAG           TGCTGCCAA AGCA TCGGCGGCA            TTAGTATAGCGATAT  59 338
     alr2762 3359600 .. 3359617 +  -2.8  -5.51353   GAGCGCACGAGTTTT             TTGTAT TTTCAT ATACAA              TTTTTGTTATTTTTA  77 122
     asr2763 3359979 .. 3359999 +  -7.6  -2.67705   CATGTTCTGACAAGC            GTTTCCCT TCTCT GGGGAAAC            TGATATAAGTTCTAA  63 2
     alr2764 NONE
     alr2765 NONE
     alr2766 3362886 .. 3362910 + -20.1  -3.81755   CTAAATTCCTTTGCA          GTAGGGTGGGC ATT GCCCACCCTAC          TTATATTTCAGAAAT 100 92
     alr2768 3364689 .. 3364699 +    -4  -2.82352   TGCTACAGTTCCTAC                 CATT TTG AATG                 CTTAATTTTGAATTG  46 18
     alr2769 3365714 .. 3365725 +  -4.4  -2.68381   AAAATCGCTTCACAC                GTTG ATTC CAAC                 CTCTTTGCTGCATTG  45 392
     alr2771 3369089 .. 3369099 +  -5.4  -3.18602   CTTTAAAACCCCATT                 TCTC GTT GAGA                 TGTTAGCTCTTTACT  55 223
     alr2773 NONE
     alr2774 3371930 .. 3371940 +  -5.4   -3.6269   TATTCAAAAATCAAA                 TAGG ATT CCTA                 TATTTATATAAATAC  58 23
     alr2775 3373272 .. 3373284 +  -3.3  -2.90496   TCAGCATCTACATCT                GTCAG TAC CCGAC                TAATTTGACCCAAGC  44 312
     alr2780 3379580 .. 3379596 +  -2.9  -3.16742   GGTGCAAAATTACGC              CAGTTTC TGC GTAGCTG              TTAGTCAAAATTGAG  45 238
     asr2781 NONE
     alr2782 3380317 .. 3380327 +  -5.4  -2.53876   TATGAAAAAAAGTTA                 GGTT TAA AACC                 TCGCTTAAACTCAGC  51 73
     alr2783 3381458 .. 3381468 +  -3.2  -4.11216   CCGTGGAAAAAGCTC                 GTTG CAT CAGC                 TTTTGAGCCTGAGAG  57 140
     alr2784 3384077 .. 3384126 +  -6.5  -3.15663   ATCAGGGCTGTTGAG TGTTGACTGTTAACTGTTAACTG TTGA CTGTTGACTGTTGACTGTTGACA TTACTCACGATGGAT  61 84
     alr2785 3386420 .. 3386463 + -14.2    -4.431   TGTTGCAGATTTAAG GATTATAGATACCCGACTTTT TCA AAAAGTCGGGTATCTGCA-TC TTTTGTAGATCCCTA 100 27
     alr2790 3391654 .. 3391668 +    -5  -2.54745   ATCGCCAAAGTTAAG               TGAGGA AAA TCCTTA               ACTTTTCTACATCGA  49 116
     alr2791 3395538 .. 3395549 +  -4.4  -3.71527   GAGATGAAGAGGATG                CCAA CGAT TTGG                 TTTCGCTACTTCAAA  54 226
     asr2795 3399783 .. 3399800 +  -3.3  -3.77219   GATTACTATAAATAC             CTGCATC TGTA GCTGCGG              TTTGGATTAACTGCT  53 238
     alr2800 3407503 .. 3407521 +  -5.9  -3.69618   AAATAATTGCTAAAG             GCGATCG CATCT CGAACGC             TCTTTTACAATTCGC  63 206
     alr2802 3409562 .. 3409575 +  -2.5  -5.22039   CCGAATTGAGAATTT               TTAAT CAGT ATTAA                TTTTTTGGCTTTGGC  70 250
        nifJ 3413261 .. 3413294 + -13.5  -3.72027   GTAATGGGTAATGGG     TAATAGGTAATAGGT ACAA ATCTATTACCTATTA      TTGTTCATCAACAAT 100 37
     alr2807 3417388 .. 3417417 + -12.9  -3.98107   TAAAGTCCATCTAGA       GGGCTGTTGACAG TTGA CAGTTAACAGCCC        TTGTTAATTTTGCTG  95 84
     alr2809 NONE
        avtA NONE
     alr2812 3423205 .. 3423222 +  -5.6  -2.54723   TGCTTCTTTGGTGTG             CAGTTG GGCAAA CAACTG              ATATTCCTGTTGAAA  52 517
     alr2814 NONE
     asr2815 NONE
     alr2816 3427321 .. 3427337 +  -2.3  -4.88295   TAAGTCCGGTTTTTT              CCAAAAA ATA TTTTTGC              TTTTTCGCTTTATTT  64 212
        hetC 3431667 .. 3431685 +  -8.8  -3.09516   CAAATGCACAGTAGG             CGAGGGGT CTA ACCCCTCA             TTACCTAGTAGAAAA  70 494
        hetP 3433107 .. 3433124 +  -5.6  -3.50715   TTCATGCCTATTTAC             TTACCC CTTTTT GGGTAA              TTCTCTGCAACTTCT  58 289
     asr2819 3433480 .. 3433496 +  -6.5  -3.14132   TGGAAGACACAAAGA              GCCACAA CAC TTGCGGC              TTGATAGAAGCCGGG  61 106
     alr2820 3435048 .. 3435074 +  -5.8  -3.55563   TTTTATAAACTTGTC         GAGTAGTTCCGG TAG CAGGCATTACTC         TTTCCGGAATAGAAT  59 432
     alr2822 NONE
     alr2823 3438308 .. 3438327 +  -2.2  -2.92463   CGCTGATTATAGGTG            CCTTTA ATCATTTG TAAAGG             TGTGTCAGTGGTCAG  41 9
     alr2824 3440824 .. 3440857 + -12.6  -2.79452   AAATTCAAGTGTATC     TAGGGTGTGTTATC ACTTAG GGTAACGCACCCTA      CTTGTATTGCAAAAT  86 237
     alr2825 3441985 .. 3442000 +    -4  -3.00986   ATTTTGACTTCCGTT              GTAAGG TATT CTTTAC               TGATTTAGTGTAATT  47 90
     alr2826 NONE
     alr2827 3444365 .. 3444387 + -10.6  -2.87564   ACATCTGAATAAATA           CCCGACTTAT TGA AGAAGTCGGG           TATCTAACCGCCTGA  77 40
     alr2828 NONE
     alr2829 3446289 .. 3446312 +  -5.4  -3.35015   GCTTATTCATCTTTG          TAAAGACTAA GTGA TTAGTCATTA           TTCTCCCATCATTAA  57 53
        rfbC 3446931 .. 3446943 +  -2.7  -2.96822   AAAATACTGAGTTGT                GAGTA AGA TATTC                TGCTTCTGTTGCTTG  43 41
     alr2831 NONE
     alr2832 NONE
     alr2833 3452175 .. 3452216 + -10.9  -5.06414   CATACCCTAATATTT TTTGTGTGCGATCGC-CTCT TGC GGGGTGCGATCGCACACATC TTTTTATTCAGCAAA 100 65
     alr2834 3453715 .. 3453739 + -17.3  -2.99057   GGGTGCCTATCATGC          TTATGGTGGGC AAT GCCCACCATAA          TACTTATATTTCAGA 100 61
        hepA 3456124 .. 3456143 +  -2.1  -4.63089   GCAGAATCATGGTTT            TGGGGTA TGTATC TGTCCCA             TTCTTTTTTCAAATC  61 88
     alr2836 NONE
     alr2837 3458314 .. 3458327 +  -2.3  -3.48924   TCAAGATTTTAATCA               GTCAG ATCC CCGAC                TTCTCTAAGAAGTCG  47 29
     alr2838 NONE
     alr2839 3460572 .. 3460589 +  -2.7  -2.85484   TTCGAGGAGTTGCAC             CAGTAAT GAAA ATTACAG              TCATTGTGCCTACTT  42 20
     alr2840 NONE
     alr2841 3463239 .. 3463260 +  -2.4  -3.06492   GGTTCAGGGACAGTA           CTGTA-AGT AACAG ACTCTACAG           TGTTCGCATCAATAA  42 291
     alr2851 3473592 .. 3473606 +  -4.2   -3.8211   TGCCCAAAAGTCCCG               CAAGCT GGG AGCTAG               TTCTTGTGCCTGGGC  57 287
     alr2856 3480958 .. 3480970 +  -6.3  -4.53439   CAGAAGCATGTTTTC                CTAGT AAA ACTAG                TTTGTTTCAATTTAG  73 231
     alr2857 NONE
     alr2858 NONE
     alr2859 3484461 .. 3484502 + -17.1  -3.54146   ACAAAATGTTCCATT TTATTTCATGATTATTCAA TAAA TTGAATAATCATGAAATAG  TTAATTTCAAGTCTT 100 51
     alr2860 NONE
     alr2861 3487291 .. 3487302 +    -3  -3.29471   CGTTTACTTATCCTT                GTAA AAAT TTAC                 TTCCTATGATGCAAG  46 51
     alr2862 NONE
     alr2863 NONE
     alr2864 NONE
     alr2865 NONE
     alr2866 NONE
     alr2867 3492747 .. 3492768 +  -8.7  -3.42056   TTTTGAAAACAATAA           TCCTCTGGC TTTA GCCAAAGGA            TTGTCAATTGCACCT  73 136
     alr2872 NONE
     alr2873 3499846 .. 3499861 +  -3.2  -3.61715   GGTCAAGTTTATCAA              CCGAAT TGGT AATCGG               TTATTGAAGGAAATA  50 14
        cmpA NONE
        cmpB NONE
        cmcC 3513523 .. 3513536 +  -5.3  -2.71011   CCAAGATTATCGGTG               CGTTA GGAC TAACG                TCCTTAACACACCCT  51 85
        cmpD 3514489 .. 3514538 + -11.7  -5.81412   GACTGTTAGCACTTA GGTAAAAGATAAAAGGTAAAATC ACCC GGTTTTACCACTTATCTTCTACC TTTTTTTTAAATAGC 100 59
     alr2881 NONE
        exoD 3516826 .. 3516838 +  -7.7   -5.1963   TAAGAGTTTGTTCAA                TCCCT GAT AGGGA                TTTTTGTTAGTTAAA  93 103
        kaiA NONE
        kaiB 3523404 .. 3523419 +  -6.1  -3.61517   TAGTCATATAAAAAC              TGGGG ATAGCA CCCCA               TTATTAGCAAACGAT  61 71
        kaiC 3525061 .. 3525072 +  -4.4  -3.73858   GGTGAAGAAAAGTTT                TCTG CCGC CAGA                 TTAATTTTCGTGTGA  57 94
     alr2887 NONE
     alr2888 3527905 .. 3527917 +  -3.5  -4.99035   TAATTAGGGCAAAAT                TTTAT CAG ATAAA                TTTTTCTATCAATGA  70 139
     alr2889 NONE
     alr2890 3529455 .. 3529465 +  -3.2  -4.10453   CACTAATAATTACAG                 TTGG TTC CCAG                 TTTTCCAAGGCTTTG  58 152
     alr2892 3532057 .. 3532069 +  -7.7  -3.66356   TCTAAACCATAAGCC                GCAAC CCA GTTGC                TTTCGGCTTCACCCT  70 275
        hisF NONE
     asr2896 3535139 .. 3535150 +  -4.4  -2.76651   GTACCCACAAGCCAA                GATC ATGA GATC                 GTATTTATGATATTG  48 44
     asr2901 3542014 .. 3542030 +  -2.3  -3.96449   AATGGGACAATCAAA              GTGAT GCTCTTG ATCAC              TTATTTACCATCTTC  51 136
        hetP 3542968 .. 3543013 +  -2.6  -3.79419   TGAGACTGGGTGTAA GGGG-GTAAGGGTATAGGG GCGTAAATA CTTAAAACCCTTACACCCC TGTTTTATCGGAAAA  50 72
     alr2903 3544591 .. 3544611 +  -2.5  -4.20918   CTAAAATCAACCCAA            TTAGACCTG CAA CTGGTGTAA            TTTGTTGGGGTTGGG  57 103
     alr2920 3561598 .. 3561611 +  -8.1  -3.14132   ACTTTTACCCTAATT               GCGGA ATTT TCCGC                TTAATCAACACCAGA  69 272
     alr2921 NONE
     alr2922 3562888 .. 3562939 +  -5.3  -3.60818   ATTAAAGAGTGGTAA TGGGTAATTGGTAGTTGCTAATC ATGTCC GATTAAGAACTGCCGCTTATCCA TTTACCAAATTTTAA  58 49
     alr2925 NONE
     alr2926 NONE
     alr2927 3565595 .. 3565610 +  -4.7   -4.7033   TGACAGGCTTGAAAG              CCTTG TGTTGT CAAGG               TTTTGTCTTAGCTTG  71 106
     asr2932 NONE
     alr2933 3570652 .. 3570665 +  -3.7  -3.86015   CAAACGCCGCTTTTT               GCCGG AATA CCGAC                TTTATAAGCCCACTC  56 264
     alr2935 NONE
        panC 3575222 .. 3575252 +   -12  -5.34555   ATTTTTTCAACTTAT       TAGGGAGTAAGTGT ACA ACATTGACTCCCTA       TTTTTTATGCTATGG 100 67
     asr2937 3575955 .. 3575965 +  -3.2  -4.18197   GTAATTTCCCAGGCT                 GCTG CAA TAGC                 TTTTAAATGGAAACT  59 201
        sodB 3576677 .. 3576701 + -12.9  -3.91027   TCTTCAACAAAACAA          GCAGTCACGAT TGA GTCGTGGCTGC          TTTGCTCTCTAGTTA  95 97
     asr2939 3577485 .. 3577539 + -18.5  -2.86288   TTACAGATAAGCGTG TTATTAGTAAGCACTTTAGTGCTTAA ATGT TTGAGTACTAAAGTGCTTACTA-TAA ATTTAGTAAACTTTC 100 150
     alr2940 3578959 .. 3578977 +  -2.4  -4.19276   ATTTTCTTGACTAAA             TTACCTTG AGG CAAGCTGA             TTTTAGCAATTTTGC  55 354
     alr2943 3581322 .. 3581338 +  -2.3  -3.24925   AATTGGTATTGAAAA              TATGGGT TTA ATTCATA              TTCGTCGTCTACAAT  43 50
     alr2944 3582083 .. 3582100 +  -3.4  -3.52111   GATTTTTGAAATTTA             GGTAGG GCAATG CTTACC              TTATCATGGTTTTGG  50 63
     alr2945 3583773 .. 3583786 +  -2.4   -4.2558   TAGGGTGGGTATTAC               CCAT CGGCTC ATGG                TTTTGGTGGGCAATA  56 190
     alr2946 3585221 .. 3585242 +  -7.9  -5.35815   ATGGCATACTTAAAC           ACCCCTGGA ATTT TCCGGGGGC            TTTTTATTTCATATA  95 292
     alr2947 NONE
     alr2948 NONE
     alr2949 3589785 .. 3589800 +  -3.2  -3.16981   TCGGGAATCATCACA              CTCCCA GGAA TGGGAA               TTAAATCTACTTCTC  47 426
     asr2953 NONE
     alr2954 3596494 .. 3596530 + -15.3  -5.27779   TTAGTTTAAGAACAA    GGGGGGTGTGGTAAA GCTGATA TTTACCACACCCCCA    TTTTTTGCTATTGAG 100 32
     alr2957 NONE
     asr2958 NONE
     asr2959 3601218 .. 3601231 +  -3.9  -3.61001   TACATTGCTTAGAAC               TCTAT TAGT ATAGA                TATGTTTTTCTCAAA  52 18
     alr2966 3608691 .. 3608701 +  -2.6   -3.1706   GGTAAGAAAAAGTAG                 TTAT GTG ATAA                 TTGGTCAAGTCGCTT  45 26
     alr2967 3609273 .. 3609285 +  -3.5  -4.64861   TATGTATTTGAATAG                TTAAT TTT ATTAA                TTTATTTTACACAGA  64 26
       nifV2 3611138 .. 3611150 +  -4.9  -2.78025   CTGCAAATCTGATTG                TGTAA ATT TTACA                TAGTATGGTTTTTCA  49 408
     alr2972 3616046 .. 3616064 +  -3.8  -2.89569   GTTCACTGTTGACCG             TTGACCCT TAC AGGTTCGA             TAGTTGCTTTCCGAC  46 44
         glk NONE
     alr2974 3617988 .. 3617998 +    -4  -4.23892   TCCTAATAGAATAAT                 CAAA GTA TTTG                 TTTTACATAATTCAA  61 115
     alr2975 NONE
     asr2978 NONE
     alr2979 NONE
     alr2980 3621738 .. 3621755 +  -6.9  -3.21747   TTGAAGTTTTGCACC             GGCACGC CCTT GAGTGCC              TTAGTCATAAAATCA  59 192
        tyrS NONE
     alr2983 NONE
     alr2984 NONE
     asr2985 3627029 .. 3627045 +  -3.7  -4.24342   TGACACCACAAGCGG              TGCAAGC TGT GTTTGTA              TTTGTTGCTGACAAG  61 206
     alr2986 3629981 .. 3629994 +  -2.5  -3.10975   TATGGAGTTATGATT               TTTAA GTTA TTAAA                TCTTAGCTGATGAGT  43 195
     alr2987 NONE
     alr2988 3631528 .. 3631545 +  -2.7  -2.75825   CAATTATTTGCATGG             CTGAAAT TGGG ATTCCAG              TAACTTTGTTCACAG  42 5
        dnaK 3634995 .. 3635010 +  -2.5  -3.85704   ATTCCCATCTCCTCT              TCTGC CTGAAT GCGGA               TTTGGTAATTGATAA  52 131
        dnaJ 3636118 .. 3636131 +  -3.9  -4.07568   CTACAGCATCTGCCG               CAATT CTTC AATTG                TTTTGGCAGCAACAA  58 59
        dnaJ 3637648 .. 3637660 +  -4.9   -3.9679   ACTGTTCTGGCTAAT                TTCAA ATT TTGAA                TTATTATGTCTCTTC  61 14
     asr2994 3638223 .. 3638237 +  -7.8   -3.0094   GATTAATAAGTCTGG               GTCGGA AAT TCCGGC               TGTGTATAAGTGGCG  62 310
     alr2998 3642100 .. 3642127 +  -2.1  -2.96692   AATAACATATCTAAC        TAGAGATACTCT TGATT AGAGTAGC-CTA        TCTGTGCTAATAATA  42 236
        clpB 3644904 .. 3644928 +  -7.9  -5.86609   ATAAAAATTAGCAAG          CGGTAGAGC AATTAAC GTTCTACCG          TTTTTCTTTTTTTGA 100 66
     asr3001 3646528 .. 3646538 +  -2.4  -3.09579   ATGTAGTCAGAGAAT                 GAGC AAG GCGC                 TAGTATTTTTTAGAT  42 24
     asr3002 NONE
     alr3003 NONE
     alr3004 3647704 .. 3647725 +  -2.1  -4.26903   TATCGCTGTTAGTGG           AGTAGTGCG ATCG CGCGCGACA            TTTTGATAAGCTACG  56 91
     asr3005 3647978 .. 3647991 +  -2.3  -2.79183   AGAGACAGGAGATTT               GCTTG ATTA CTAGC                TCTCCTACCGCTAGA  41 13
     asr3006 3648520 .. 3648544 +  -4.3  -3.56037   GCTATTGCTTTAAGT          GGTAGAGAA TTAATTC TTCCCTACC          CTTTTTGATATTTGT  55 203
     alr3008 3650294 .. 3650331 + -15.7  -3.53811   TCTCTGCAACCTAAT   ATTCAAGCGCTCAGGCT GTTT AGTCTGGGCGCTTGAAG    TTTAAAGAGGGTAGA 100 62
     alr3009 3651741 .. 3651763 +  -2.6   -3.8647   CAATAGTCCGGCTGC           TTGTCGCCAT TCT AGGGAGGCAA           TTTGCTCTAATAAAT  52 510
        degT 3656409 .. 3656431 +   -12   -4.7629   CGAGAAATTTCATAA           GCTGCTGCCA AAG TGGGAGCAGC           TTTTTCAATTAATCC 100 478
     alr3015 3658237 .. 3658247 +  -2.4  -3.53343   TCACGGATAAAAATA                 CCGC CTT GAGG                 TTTGCAAACGCGCTT  47 253
     alr3017 3660029 .. 3660041 +  -2.7  -3.03338   TTCAGTAACAGTACC                TGTCT GAG AGATA                TCTTACAAAAGTTAT  43 115
     alr3018 3661046 .. 3661065 +  -5.7  -5.85425   ACTACTGACAAACAC            TCCATCC CCTTAT GGGTGGA             TTTTTTATTTCTTTA  91 277
     asr3019 NONE
     alr3020 3663157 .. 3663173 +  -8.7  -3.84719   ATACCAGCAGTTATG              GCGGTAG TAG CTACTGC              TTTAGCTTTCACCAT  80 416
     alr3026 NONE
     alr3027 NONE
     alr3037 3679292 .. 3679302 +  -2.6  -2.92513   GCACGCCGCCTCAAC                 TTTA AAA TAAA                 TGTAGTTGCAGTTAT  42 110
     alr3038 3680788 .. 3680807 +  -3.6  -3.33815   CTTCTTCTGTCCACC            CCTTGC-CA CAG TGCGTAAGG            TTCATTACCAGGAGT  50 524
     asr3042 NONE
     asr3043 3686469 .. 3686495 + -10.3  -4.45544   AAATCGCAGCATCAA        TACCCGA-CTTG CTAA CAAGATCGGGTA         TTTTGATTAATGACA  95 40
     alr3046 3689668 .. 3689690 + -10.8  -2.63596   CTGCCCCTACAAATG           GCTTTATTTA CCA TAAATAAAGC           TAGTATAAGCTCAAC  78 151
     alr3050 3693999 .. 3694034 +    -7  -3.78004   ATTTTTCCTGGGAGT    GGGGAGCGATT-ATTCA TTT TGAATTGATTCCTCCCC    TGTTTCTTCTCCTCC  69 41
     alr3052 NONE
     asr3053 3696114 .. 3696124 +  -2.4  -4.35524   ACCAAAACTAGATAA                 CTGC ATC GCTG                 TTTTAGCTTTCCGAA  56 369
        mutL NONE
        hisD 3703194 .. 3703208 +  -2.8  -4.56597   ACAAGTGTATATACT               CTCTAC AAT GTAAAG               TTTTTGCAAAGAGGG  62 518
     alr3057 3704599 .. 3704617 +  -7.5  -4.25388   ATTAGCTGACAAACA             GACAGTT TTCCC AACTGTC             TTTAATTTTAGTGTG  78 32
     alr3058 3705868 .. 3705903 +    -4  -3.14344   AATTGCACACATCCA    GAAGTCAGAATCAAGA ATCT TCTCATTTCTGGCTTC     TTCATCACACAGGTG  48 39
     alr3059 NONE
     alr3060 NONE
     alr3061 NONE
     alr3062 NONE
     alr3063 NONE
     alr3064 NONE
     alr3065 NONE
     alr3066 NONE
     alr3067 NONE
     alr3068 3718608 .. 3718619 +  -3.6  -2.93623   AGTATTTGGATAAAA                TGGC TTTG GCCG                 TGATGTTTTAAAACC  47 81
     alr3069 NONE
     alr3070 NONE
     alr3071 3721921 .. 3721938 +  -4.2  -3.34535   TTGCGTAGATTGGTT             TTAGGT GCTGCA ACCTAA              TCTTGCTATTTGTTT  53 8
     alr3072 3723314 .. 3723325 +  -2.2  -4.57073   TAGCATATTAGGTTT                GTGG TGAG CTAC                 TTTTTGAACAAGCTC  61 76
     alr3073 NONE
        lpxD NONE
     alr3077 NONE
     alr3078 NONE
         def NONE
     asr3080 3729995 .. 3730014 +  -2.2  -2.74836   GGCAGATGAGGTAAA            CTGAAAAT CGTT GTTTTTAG             ATGTTTCTACTGATG  40 207
     asr3081 3730264 .. 3730287 +  -6.8  -2.81088   TTTGCAGTTTTCTCA          TGTTGATACC CAAT GCTATCAACA           GTTCTTGAATGAATT  58 65
     asr3082 3730621 .. 3730647 + -10.3   -4.3453   CAAATGCGTTTTCTT         TTCACCCATAT GATAA ATGTGGGTGAA         TTTATGTTTAAAATT  90 13
     alr3085 NONE
     alr3086 3734545 .. 3734569 +  -4.4  -3.33792   AAAGTTTAGTAAAAA          GAAGAATTTA TATAT TTAATTCTTC          TGTTATCTACCTCAT  53 32
        nifS 3737593 .. 3737603 +  -3.2  -3.50853   TTTGCCTCACACATT                 CGAC GAA GTTG                 TTCTCGTTCGCGCAG  50 70
     asr3089 3738185 .. 3738197 +  -4.9  -4.14725   CGAACTCAAGATTTA                CTTAA ATA TTAAG                TTTCTGGTTTGACTG  63 58
     alr3090 3739149 .. 3739163 +  -2.9  -4.21773   TCCTTTAATCCTGCT               TTATC TTAAC GATAA               TTATTTCTGTTGACC  57 159
     alr3091 3740150 .. 3740186 +    -3  -5.63236   AGCCTCAATTAAAAA   GCGCCTGGGAGTG TTGCCGTGTTTC CAC-CCCAGACGC    TTTTTATTTTTAACT  81 207
     alr3092 3745175 .. 3745190 +    -6  -3.41393   ACAATGGCGCTAATA              CCGGCG GCGG CGGCGG               TTCTCACTGTATCAT  59 494
     alr3095 NONE
     alr3096 NONE
     alr3097 3750388 .. 3750410 +  -9.9  -5.84432   ACACCACACAAAAAG           CCGCGAAAC AACTA GTTTCGTGG           TTTTTTTATGTTGTA 100 384
     asr3098 NONE
     alr3099 NONE
     alr3100 3752803 .. 3752816 +  -3.1  -3.60412   ATGATATTCTGAAAG               CTGTT ACAC AGCAG                TTGTATCTAAGATTA  50 52
     alr3101 3753733 .. 3753745 +  -3.3  -3.76815   TTTGTAGGTGTAGTA                TTGCC TTG GGCTA                TTTCACATTTTAAGT  52 263
     alr3102 3754454 .. 3754495 + -12.5  -3.12862   AGTAACTATAAATCA GTAAAGCGTCAG-CCTTC ACTTATA GAGGGACTGGCGCTTTAC TATTGAGTAGTTAGT  90 161
     alr3103 3755940 .. 3755957 +  -9.1  -3.44334   CTTAAAAAATAAAAA             CCCCGTT AAAT AGCGGGG              TTAATGTTACTTTAG  73 36
     alr3105 3758588 .. 3758601 +  -3.9  -3.60094   CACTAAATAATAGTA               GATTT TGTT AAATC                TTGTAATTATATATG  52 95
     alr3106 3759434 .. 3759455 +  -4.5  -4.61199   TTATTGGTTTACCTT           GGATATTTT TAAA AACATATCC            TTTTCTATGTGGAAT  71 355
     asr3109 3761322 .. 3761347 +  -7.5  -3.29043   GAGACAGTATTTGAT         TGCCCAGAAGC GATC GCCTGTGGGCA          TTGTAAACAAACATT  66 40
     alr3115 3770297 .. 3770325 + -10.3  -2.50077   CCTGAAGGTTTTTTG        GGTAAATTGGCGA TTT TCGCCCAGTTACC        ATCATTTTCTACCCA  73 231
     alr3119 3775725 .. 3775751 +  -9.6  -4.29049   AACAAAAATGTTAGA         TTGAATGTTTGC TTT GTAAGCATTCAA         TTATTTTGCTGCTTG  86 275
     alr3120 NONE
     alr3121 3781016 .. 3781072 + -15.6  -3.15544   AAGTTTTCTCACTAT GAAGACAAACATCAATCAACTTGA AATTATCCC TCAAGTTGATTGATGTTTGTCTGA TTGCTCACGATAAGA 100 109
        ccdA NONE
       ycf44 3783352 .. 3783383 +  -8.2  -4.24285   CAGTCCTAAATGTGA      TGGGGAAGGAGGTAA TTA TTAT-TCTTTCCCCA      TTTCTTCCATCTCTG  81 32
     alr3125 3785301 .. 3785313 +  -3.3  -4.27584   TTGTAGCGCTTGCGC                TTCCC ATA GGGTA                TTTTGACTTCCACGT  59 327
     alr3126 3786969 .. 3786983 +    -5  -3.80174   AGAGGCTTCCTTTAG               TTCGCT CCA AGTGAA               TTGTTATACGGCTAT  59 246
     asr3133 3792571 .. 3792600 +  -3.7   -4.3487   CGCGAACGGTGAGAC       TTTTGGTAAAATA TAAA TAAATTACCAAAA        TTTTGGCTTATGTCT  61 152
     asr3134 3793297 .. 3793307 +  -5.4  -3.55761   CATGGCTTCACAAAC                 CAGA ACT TCTG                 TTTGACGAATGCGTG  57 503
     asr3137 3795854 .. 3795864 +  -3.2  -3.66178   ATAGTTTGATTTGGC                 GCTT GCT AGGC                 TTTCAGGTTGACGCG  52 66
     alr3138 3796676 .. 3796688 +  -3.3  -4.32201   TTTTGTAGCTTTAGC                TTCCC GTA GGGTA                TTTTGAATTGATTCA  59 116
        surE 3797771 .. 3797795 +  -8.6  -5.79588   CCATAACTCTTTTAC          CCAAGCGTCA GTACA TGACGCTTGC          TTTTTTTGATTTTAA 100 413
     alr3140 3800451 .. 3800470 +  -5.8  -4.03204   CTTGGTTGGCGTATT            TGT-CGTGA GCA TCACGCACA            TTTGTACGTTTGCTA  66 418
     alr3142 3802175 .. 3802200 +  -4.7  -3.28864   CCCCCTGTCCCCCTC         TGCCTCATCTA TGAC TAGTTGAGGGA          ATTTTGTCATCATGG  53 80
     alr3146 NONE
     alr3147 3810897 .. 3810916 +  -3.5  -3.29511   AATCAATTCAAAATA            CCCTACG GGTTCG CGTAGCG             TTCTCGAAGAGTAGG  48 52
     alr3150 3814433 .. 3814448 +  -2.6   -3.9777   AATCGACTATCAGTA              TTTTGA GTAA TCAAAG               TTTCTAGCTGTTGGG  54 175
     alr3155 3820502 .. 3820512 +  -5.4  -2.59431   TTTCAGCCCTCTTTA                 TCTG CGT CAGA                 TGGCTTCTAACCCGG  51 5
     alr3156 3821223 .. 3821246 +    -7  -3.16564   TTGGGTAATGCAAAA          TAAAAAATTT AGAT AAATTTTTTA           TTCCTGACATAAGGG  63 50
        aphA NONE
     alr3158 NONE
     alr3159 3825588 .. 3825609 +  -3.1  -4.33808   TCAACTAATCAACAT           TTAAATGGG AGAG TTCATTTAA            TTTTCAATTGATTTA  59 33
     alr3162 3829346 .. 3829356 +  -6.8  -4.08394   TATTTAAGTTAAGCG                 GTGC AAT GCAC                 TTTTCACAAAGCTCT  70 29
     alr3165 NONE
     alr3166 3832756 .. 3832775 +  -3.5  -3.24411   AAATAACTGTAACTC            CACCTGA CCACCT TCAGGAG             TATATTTACAAGCAT  49 289
     asr3168 3834456 .. 3834480 + -10.1  -2.84723   TAAAGGGTAGTATTG          TTACTGAGTAC TTA GTACTCAGCAA          TCCTTACTCTTGCAA  75 108
     alr3170 3839814 .. 3839827 +  -3.8  -3.20617   TAGAACACAAAATCT               TGGC TTGTCC GCCA                TATTCAGTTTGGAAT  48 38
     alr3172 3842363 .. 3842380 +  -2.7  -3.64703   ACCCTGATTAATTCA             TTGCCTA GCAG TAGACAA              TTTCCCTAAAAGCCG  50 89
     alr3175 3844639 .. 3844652 +  -5.2  -3.14132   CTCATAACATTATTT               CCGC AAAAAC GCGG                TTGGTAAGGAGGAAA  53 42
     alr3176 NONE
     alr3177 NONE
     alr3178 3847552 .. 3847563 +  -4.4  -3.85864   AATACCATTTTCCGC                GTAG ATGG CTAC                 TTGTTGTAATGGTGA  57 270
     alr3182 3852697 .. 3852708 +  -4.4  -2.74563   TTTAGGAAAGATGAA                CTGA CTTG TCAG                 TGCTTGCACTATCGC  47 36
     alr3183 NONE
        lipB 3855231 .. 3855254 +  -8.2   -2.5511   TCTGGAATTAGTTGA          CAGTTGACAG TTAA CTGTTGACTG           CTTCATCATGTAATA  65 19
     alr3187 3857633 .. 3857650 +  -7.1  -3.09933   AAAGATGGTGATAAA             GTAATTC TGAG GAATTAC              TTAGGTGAGTTAACG  62 39
     alr3188 3858586 .. 3858603 +  -3.5  -4.33151   TAGTCTGAAGGGTGA             GGGAA-AT CTA ATATTCCC             TTTTAAATTCTCATA  59 101
     alr3189 3860061 .. 3860078 +  -4.9  -4.31815   CAGAGAGAGATATTC             GAGGAAA TATT TTTTCTC              TTTATCTTGTGATTT  66 324
     alr3195 3863981 .. 3863991 +  -5.4  -5.72254   TAGGCTCCCATCATC                 TTGC TCG GCAA                 TTTTTTGTTGTTTGG  91 331
     alr3199 3867074 .. 3867108 + -11.4  -3.77927   ATAATTGTTTTTGTT     GCCCGTTCATTCCTTG TTT TATGGAGTGGGCGGGC     TGTTTTGATGATTGC  91 65
     alr3200 3867961 .. 3867973 +  -3.3  -3.28416   AATCTGTGAAAGCGA                TCGCT CTT GGCGG                TTCCTATGAATGATA  47 82
     alr3201 NONE
     alr3202 NONE
     alr3203 3870336 .. 3870348 +  -2.7  -2.90901   GAAGGCTCGGTATCA                TATCA TTT TGATG                TCTAATTCCCCATCT  42 8
     alr3204 3870772 .. 3870794 +  -7.6  -3.24245   GAGTAATTTATCTCG           TAGGGTGGGC ATT GCCCACCACA           TTACGTTCTAGCTAA  66 52
     alr3210 3880565 .. 3880590 +    -6  -4.03888   GATATAACAAGAACA         GGGCGATAGC CAGTTT GCTCACGCCC          TTGTTGTTGTAGCTC  66 360
     alr3213 NONE
     alr3214 3882906 .. 3882920 +  -5.7  -2.84051   AATAATATTTATTTA               TAGCC GTTTA GGCTA               GTTTGATAACGATGC  52 226
     alr3215 NONE
     alr3216 3884489 .. 3884505 +  -5.3  -4.03174   ACAGGAGGGGATATG              TAATTAA ATA TTAATTA              TTATTTAGTAGCTTT  65 42
     asr3217 NONE
     asr3218 3885471 .. 3885487 +  -2.9  -4.64657   AAGGGTGTTATTTAA              TTGGGGT AAA ACCCAGA              TTTTTCAAGGTTTAA  62 180
     alr3219 3885932 .. 3885965 + -10.5    -4.015   ATACAGACCACATAC     TGAATCCTGAGTA ACACGTCC TACTCAGGATTCG      TTATTTAGTAGATAG  89 113
     alr3222 3890327 .. 3890338 +  -4.4  -3.94853   TTCGCCTTGTTCGGT                GAAG CGCA CTTC                 TTTAATCTTCCATTG  59 379
     alr3224 NONE
     alr3225 3895895 .. 3895910 +  -3.2  -4.09685   GATATTTTTGTTGAG              TCGGAC AAGT GTTCGG               TTTTGCAACCTACCA  57 334
     alr3228 3899599 .. 3899619 +  -2.6  -3.20941   TTCCTCTTCTTCTCT            TTCCATCT AAAGC AGATGAAA            TATTGATGATTAATC  45 165
        ksgA NONE
     alr3230 NONE
     alr3231 3902502 .. 3902519 +  -4.8  -3.63627   GCTGCGGCCATTCGC             CGCTTG AAAATC CAGGCG              TTTACCGTATCCCCC  57 340
        trpE 3907150 .. 3907187 + -15.1  -2.76583   TAATGGGTAATATAG   CTGTTGACAGTTAACTG TTGA CAGTTGACTGTTGACAG    ATTTGAAAGTCTTGT 100 44
        hetP 3907590 .. 3907605 +  -3.3  -4.21908   TCTTGATTTGAACCA              CATCT GAAAAA AGATG               TTTTAAATGATGCTG  59 30
        trpC 3908728 .. 3908746 + -11.7  -5.50723   TCAGCGAAACCCTGA             CCCCTGG ACAAA CCAGGGG             TTTTTATTTTACTCA 100 126
     alr3238 3911421 .. 3911444 +  -2.4  -4.75308   AAATAAAAGGTATAA          CAGCAATAAT GGGA ATATTTGCTG           TTTTTGAGTCTTGCT  66 140
     alr3240 NONE
     alr3241 3914354 .. 3914385 +  -5.3  -4.30809   AATATTATGACTTCA      TTTTGCCATTAAT CATCAT ATTAATGGCGTAA       TTTTCATGCGTCTTA  67 277
     alr3242 NONE
     alr3243 3917999 .. 3918021 + -10.6  -3.66028   CAAAATCCATCGTGA           GGGCTGTTGA CCG TTGACAGCCC           TTATTAGCCGTTATG  86 69
     alr3246 3923590 .. 3923607 +  -2.1  -2.56722   TGCGTCTCCTACCTA             TATTTAA TAAA TTAAGTA              ATTAATCCTATATTT  40 133
     alr3247 3924103 .. 3924132 + -19.5  -4.26622   AGTAATATCAACAGA       CACAGGGACACAA TATA TTGTGTCCCTGTG        TTTTGGATCTGGTTT 100 62
     alr3248 NONE
     asr3249 3925696 .. 3925708 +  -4.9  -3.64703   ACTATGTACTTAAAA                TTTGA TAA TCAAA                TTTAAGTAGACGCAA  59 99
     asr3250 NONE
     alr3251 NONE
     alr3252 3927970 .. 3927986 +  -5.1  -2.52676   TTGGCTTGCCCTCCA              GTCGG GGCTATA CCGAC              TAACTTCAAAAACTG  49 205
     alr3258 3932673 .. 3932687 +  -2.1  -3.12351   TTAAGTTTTCTTTAG              GAG-GC GATT GCACTC               TTAACTCTGGAAAGC  43 496
     alr3260 3934621 .. 3934638 +  -5.5  -4.46212   TAAACACGAGCAGCA             CGGCGAT CGCT ATCTCCG              TTTTGTAGTAAAAAC  70 363
     alr3265 3937866 .. 3937917 +  -2.9  -4.56597   CTATCTAGTATCTAA ATACTAAGTGCGGAGGGCTGAGT TATTAT ACTCAGCCCTCCAAAATCAGAAC TTTTTAACAGCCACA  62 26
     asr3266 3938118 .. 3938145 +   -10  -2.50443   CTTGTGATTACACTA        CAATACCTGAAC AGAT GTTCAAGTATTG         CTTAATAAAATGTAA  73 34
     alr3268 3940804 .. 3940817 +  -3.9  -3.62535   AACTAAAAAGGTATT               TTAAG CCAA CTTAA                TTATCTACTATTTAC  52 141
     alr3269 3941694 .. 3941741 + -12.5   -4.1347   TAAAGAAAAGCAATT TTTATTTATCTGAGATGTT-GC CAATC GCTAACATCTTAGATAAGTAAA TTTATATCGTTCAAA  95 90
     alr3273 3947093 .. 3947132 +  -2.5  -3.82551   TTGAAAAATGCTAAT TTGTAATTAATTCGTACTA CTTA TGGTACGAATTAA--ACAG  TATTTTCTACAATTT  52 37
     alr3276 NONE
     alr3277 3953202 .. 3953212 +  -4.6  -3.05384   AGCATAAACGTAAGT                 GCGG CGA TCGC                 TTAAATCAACCACCA  50 447
     asr3279 3954408 .. 3954419 +    -3  -4.21439   GACAATTTATTATGT                TATG AATT CATA                 TTTATATTGGGGTTG  57 339
     alr3280 3955702 .. 3955717 +  -2.6  -3.70546   GAATTGGTAATAATG              TTAGTA TGAC TACTGA               TTCTAATTTTAATGA  50 176
     alr3281 3956609 .. 3956620 +  -5.8  -3.01712   TTCCCCAATCGTCAT                GGCT GGGT AGCC                 TATTGGCAAAGCAAA  54 322
        leuS 3959561 .. 3959590 +  -9.4  -5.36364   TCAATTGATAATGAC       TGCCGTAATATC CACCAA GGTATTGCGGCA        TTTTTCTATTTTTGA 100 104
     alr3285 3961534 .. 3961551 +  -3.3  -4.37092   TCAAAAACTGAGTTA             GCAGCGCC AAA GGCTC-GC             TTTTCTGGAGGGACT  61 502
        nrtB 3963415 .. 3963433 +  -4.6  -3.16668   ACGTGTAATCTCCAC             TACTAAGG CTC CATTAGTA             TTGCTACCAGTGTTG  51 137
        thrC NONE
     asr3294 3977585 .. 3977612 + -11.4  -3.77437   ATCCGGTTATTCATA        CTTTTTCCCCTA ATTG TGGGGGAGAAAG         TTATATATTATTAAT  91 60
     alr3296 NONE
     alr3297 3980091 .. 3980124 + -11.1  -4.14243   AGTTCATAAAAGTGA     TAGGTGACGGCTCCA GTAA TGGGGTCGTTATCTA      TTTTGACGTAACCTG  89 93
     asr3299 3981039 .. 3981057 +  -2.5  -3.15366   ATCGATTCCGCAAAT            GTTG-AAC TATT GTTGCAAC             TCTTAACGTTTTGCC  45 142
     alr3300 3982310 .. 3982334 +  -8.6  -5.71712   TTTTTTCAATGCTCA          GTGGTTCTGT TTTAC ACAGAGCCGC          TTTTTTTATGTAAAA 100 50
     alr3301 NONE
     alr3302 NONE
     alr3303 NONE
     alr3304 3986522 .. 3986554 +  -7.2  -2.62396   GGTCACAAGTAACAA     CGAA-GAGGGAAAGA GGTT TTTTTCTCTCATTCG      TGGTGTAAGCAAATC  60 121
     alr3307 NONE
     asr3308 NONE
     asr3309 3991956 .. 3991966 +    -4  -4.43272   AAATTATTTCCATTC                 TTCA TTT TGAA                 TTTTGAATTTTGCAT  63 16
     alr3311 NONE
     alr3312 3999211 .. 3999225 +  -2.8  -3.76775   TACTATCAGCATATC               TTCCAT CCA AGGGAA               TTTAACTATGTTCAG  52 107
     alr3330 4025633 .. 4025647 +  -9.2  -5.25893   CAAACAGTACATCTG               CCCGGT CAA GCCGGG               TTTTTTCATGTCTAT 100 61
     alr3331 4028294 .. 4028307 +  -3.1  -3.78922   CCTGTGGTGGGATTA               G-TGCC TTT GGCAAC               TTTACATAATTTTTT  53 419
     alr3336 4033095 .. 4033109 +  -2.8  -4.56367   ATTTCCCCAAGGTTA               GTTTTG ATG CAAATC               TTTATTTGTCAAATC  62 209
     alr3337 NONE
     alr3338 NONE
     alr3339 NONE
     alr3340 4037249 .. 4037267 +  -4.4  -3.04501   GCGGCTAAGGCATCT             TGGAGGTG CAT CCCCGCCA             TCTTAAAAGATTCAT  47 365
     asr3342 4038789 .. 4038799 +    -4   -4.6526   CCTCATCCCTAGTCT                 TTAG TCC CTAA                 TTTTTGCAGCTTTCT  66 201
     alr3343 4040194 .. 4040232 +  -8.1  -2.52464   AGATATCATTCCCGA   CCCAGCCAAGGGTTCAG CGTGA CCGGATTCTTGGCTGGA   TAAATTACCACAAAC  65 135
     alr3344 4042501 .. 4042521 + -11.1  -5.26316   CTTACATTAATTATT            GGGTGGGCA TAA TGCCTGCCC            TTTTTTGTGGCATAA 100 58
     alr3345 4043885 .. 4043911 + -16.8  -3.91897   TTGTGAAAAACAAGA         TACCCGACTTTT TTT AAAAGTCGGGTA         TTTGTGGCTAGGCAA 100 85
     alr3350 4053763 .. 4053821 +  -9.2  -3.67173   AATCAGGGTTTTAAG CCTCTCCCCGACGCGGGGAGAGGTACCC TAC GAGAAGCGCTCCGCGCTACGGAGAGGGG TTCTTCCGAATTTAT  81 396
     alr3351 4055345 .. 4055356 +    -3  -3.10056   TATGGTTGCCCTCTG                TCTA CTGG TAGA                 TATTGCATAAATAAT  43 152
     alr3352 4055976 .. 4055989 +  -3.9  -5.05113   TCGATTTATTTTAAT               GTATT TATT AATAC                TTTTATTTATATAAA  72 134
     alr3353 4059009 .. 4059033 + -15.1  -5.47846   ATTTCTTTGTTTGTA          GAGGGGGGTTA ACG TAACTCCCCTC          TTTTATTTTTTAATT 100 65
        ndhH 4061499 .. 4061522 +    -6  -5.75342   ATGAAAGCTAAAGAT          TCCCGACACTC AAA GAA-GTCGGGA          TTTTTTTTCGAGAAA  91 70
     alr3356 NONE
     alr3357 4063951 .. 4063967 +  -7.3  -4.07568   GGCATCTTGCTTTCA              GTTGTCA TTA TGGCAAC              TTTTGCCGCAGGAGG  73 229
     alr3358 4065154 .. 4065167 +  -3.9  -4.13343   CTTTTTCCGTTCTTT               TTTCT ATAG AGAAA                TTTTCGCGGATTTGT  60 202
     alr3361 4068207 .. 4068224 +  -2.7  -3.03243   TGTCAGGTGTCCTTG             GTCAG TTGTTTTT CTGAC              TATTGACCACTGGCT  43 53
     alr3362 NONE
     alr3363 4070975 .. 4070995 +  -6.1  -2.63476   GCACTTGAAAAGTAT            CCTAGCGGT AGC AATGCTAGG            CGTTTTTAAGTGGGT  54 433
     alr3364 4072594 .. 4072618 +  -2.9  -3.03007   TGCCAATTTCTTGTG          TTGAGTGTTAA GCG TTAACCATCAA          TATTAGGGAAATGTT  43 49
     alr3365 NONE
     alr3366 4074511 .. 4074533 + -15.6  -2.81768   CCCTACACCCCTATA           CCCTTCTCCG ACG CGGAGAGGGG           CTTTGAGTACTATGG 100 261
     asr3368 4078099 .. 4078121 +  -3.5   -4.4084   TAATGCAATACTTTA           GACATAAAT CCTGT AATTATGTC           TTTTGATATATACTT  62 491
     asr3369 4078966 .. 4078976 +  -5.4  -3.07344   AGTAGTTACCTTGAG                 GTGA AGC TCAC                 TATGTTCCAAAATAA  53 165
     alr3370 4080493 .. 4080530 + -14.4  -2.81208   GCGTAAAGCCCCCAA   TTATGAGGGACAAAAC CAATAA GTTTTGTCCCTCATAC    GTCTTTTAAGTGGGG 100 263
     alr3372 4082326 .. 4082337 +  -2.2  -4.56914   ATGCCTGAGCAAATG                CAGG TTCT TCTG                 TTTTAGTTTGCATAA  60 206
     alr3376 4089028 .. 4089053 +  -6.9   -2.9732   TAATTAAGGGTAATC         GATTGTCGAAG TCTG CATCGATAATC          TGATTTCCCTTAAAA  62 137
     alr3377 4089969 .. 4089985 +  -2.2  -3.29043   CTCGATATAGGCTGC              GTCATG ACGGA CTTGAC              TTGTCCAACCGGCTT  45 265
     alr3379 NONE
     alr3380 4092537 .. 4092548 +  -4.4   -5.7946   TTAATCAAGAAGAAA                TCAG AATT CTGA                 TTTTTTTGTTAACAA  91 51
     alr3381 4093839 .. 4093869 + -16.4  -3.85698   TAGTCAGACAAAAAA       TAAAGGCAGAGAAG ATA TTTCTCTGCCTTTA       TTTCTGAGACGGGCG 100 38
        moaC 4094808 .. 4094822 +  -3.6  -3.81755   ATGTCGCTCAATTGG               TTGATG TAA CATTAA               TTATATTTGGGCAAT  54 337
     alr3384 4096114 .. 4096127 +  -2.4  -4.03586   GGGTTTTTAGGAAAG               TCAG TACTTC CTGA                TTGTTATATTTGGCA  53 94
     alr3385 NONE
     alr3386 4097867 .. 4097890 +  -3.2  -5.18726   ACTACGCAAATAAGC          TGCTAAC-TGT TCT ACACGTTGGCG          TTTTTGTTCTAACAG  73 88
     asr3387 4098380 .. 4098393 +  -2.3  -5.71712   AATGATTATTAGCCT               GAGAG TTCG CGCTC                TTTTTTTATATGGGG  80 108
     alr3388 4098760 .. 4098786 +  -2.3  -2.93703   GCAGCATTTCACTTT        TTACACC-CCTT AATT GAGGAGGTGAAA         TCTATGGCTGCTTAT  42 60
     asr3389 NONE
     asr3390 4099282 .. 4099312 + -15.6  -3.76373   TTTTTTTGATAAAAA       TATCCCCGGCTTTT TAG AAGAGTCGGGGATA       TTTGGCTATTAAGGG 100 41
     alr3393 NONE
     alr3394 4102715 .. 4102727 +  -2.7  -3.28791   CAAAGCGGGGTAAAA                TATGA CAG TCGTA                TTCTGCCGCGAACGT  45 101
     alr3395 4104288 .. 4104310 +  -2.1  -3.53012   TTCTAGACGTTGTGA          TTGT-TGTGA AGAT TCACGGACAA           TTTCACCAGCACCGA  47 276
     alr3397 4107587 .. 4107609 + -19.2  -3.53761   AATAAGGTTTTTAAA           CCTCTCCCCG CGT CGGGGAGAGG           TTTGGAGAGGGGTTA 100 140
     alr3399 4110220 .. 4110233 +  -8.1  -2.60075   ACAAATTCCTGTTAT               CCCTG TTGT CAGGG                GTTACTTAGAGCAGA  65 308
     alr3400 4111648 .. 4111666 +  -4.4  -2.88044   CTTTTCTTCTAACGC             CCGCTCGC AAC GTTGGCGG             ATGTTTTCTACCATG  46 187
     alr3402 4114238 .. 4114248 +  -5.4  -4.55128   ACTGAGTGAAATATT                 CTAG TTA CTAG                 TTTTCATTTCCCAGT  73 68
     asr3405 4116179 .. 4116191 +  -3.4   -3.1637   TAATCAGGGGTTTCC                GAGA TTTTT TCTC                TTGATAAGCCTATCT  47 72
     alr3406 NONE
     alr3407 4118464 .. 4118478 +  -4.2  -3.36289   ACACCGGCAAAACCT               GCGC TCATCCC GCGC               TTAATTACAATAGTG  51 219
     alr3411 4122563 .. 4122574 +  -4.4  -3.12327   CTGCTCCCTAATTAC                GTCT TTAT AGAC                 TATTAGCTATCCACA  51 89
       rpl34 NONE
        rnpA NONE
     alr3414 NONE
     alr3415 NONE
     alr3416 4125583 .. 4125598 +  -7.6   -2.7386   ACTAAAAATGGATTA              TCAGCA AAAT TGCTGA               TGATTGACATAAATT  63 131
     alr3417 4126549 .. 4126572 +  -4.6  -3.81951   ATAATGTGACCACCA          TCTAATTGCCC CAC GGGC-ATAAGA          TTTAATGCTGTGACA  59 426
     alr3419 4128855 .. 4128869 +  -2.8  -3.46647   TGTTTCTGTGGCAAT               TTCATC GCG GGTGAG               TATTTGCTGAGTAAC  48 155
        petB NONE
        petD 4131827 .. 4131839 +  -4.8  -2.78495   ATGCGCTCTTGAAAA                CACC ACACA GGTG                TCAATTTTAGTGATA  50 165
     alr3423 4132579 .. 4132596 +  -4.2  -4.96848   ATTAACCGAGTAGGG             TGCTTT TAACTT AAAGCA              TTTTTGTATAAAAAA  74 148
     alr3424 NONE
     alr3425 4135061 .. 4135093 +  -3.3  -3.38046   CTAATGACTAATGAC      CAAACTCGCTATCCT AGA AGGAGAGCAAGATAG      TATTTAAAATGAGCC  48 61
     alr3426 4135492 .. 4135511 +  -2.8  -3.26813   GTTGATATATTTCTT            GGTTCTCT AGCC AGAGGAAC             TTAATAGTATATAAT  45 44
        rpmI 4135729 .. 4135739 +  -3.2  -2.73799   CGACGAAGAAAACGT                 GCGT TTA ATGC                 TGCCTTATTTGTAAA  43 1
       rpl20 NONE
        glnH NONE
     alr3430 4137619 .. 4137649 +  -7.6    -3.136   TGGTTCTATATCCTA       GATCCCCGATTTCT CAA AAAAGTCGGGTATC       TGTCTTAACTATTCG  66 41
     alr3431 4139738 .. 4139772 +    -7  -3.08813   ATTCATCAATCGCGA     TCGCCTACAGTGGGTC TAT GCCCTGCCGTGGGTGA     TATATTAGGCTGAGA  62 58
     alr3434 4142826 .. 4142847 +  -8.7  -2.67705   ATAAACTTCAAAAGG           TTGGTGGCG ATCG CGCTGCCAA            TACTCTGGATTATAA  66 283
     alr3437 NONE
        chlB 4148771 .. 4148801 +  -9.7  -3.53343   TGAATTTTGCGGAAA      GT-GGGCGGTGTCGG TTT CCGTC-CCGCCCAAC      TTTCCAAGAAGAATT  80 106
     alr3442 NONE
     alr3443 NONE
     alr3444 NONE
     alr3445 4155493 .. 4155503 +  -2.6  -4.11447   GCATAAGGACGACAG                 TAAA AAT TTTA                 TTCTATTTGTTTTTG  55 95
     alr3448 NONE
     alr3449 4158521 .. 4158535 +  -2.8  -2.65442   TAGAGCAAATGAATA               CTAAGA CAA TCTGAG               TAATATGAGTGATGT  41 12
     alr3450 4160258 .. 4160273 +  -3.4  -2.90373   GTTAAAAAAATTGCC              TAATTT ATAC AAATTA               TCATTCATTATTACT  44 142
     alr3451 NONE
     alr3452 NONE
     alr3453 4164453 .. 4164469 +  -5.1  -2.62425   TCATTCATTAACGAT              GTACTTG CTA CAAGCAC              CTTATAAACTTGCTT  49 60
     alr3454 4165862 .. 4165879 +  -2.7   -3.0297   TACTTAAGTGAGGAT             GTTGTTG TAAT TAGCAAC              TAGTTTAATATTGGT  43 34
        minC NONE
        minD NONE
        minE 4168207 .. 4168220 +  -5.3   -5.0809   TTCGACGAAACATCT               CAGTA GATG TACTG                TTTTTATGATTTATT  81 20
     alr3460 4172367 .. 4172383 +  -5.1  -3.53012   TTTCCGGGTTGGGGT              GTCCAGT CAA GTTGGAC              TTTACCGAGGGAGCG  57 297
        psaC 4174337 .. 4174351 +   -10  -5.99154   TACCTAGTGGTTAAA               GGAGCA GGT TGCTCC               TTTTTTTCTTTCGTA 100 184
        nodM 4176422 .. 4176453 +    -9  -5.76949   AGTAGATAAGATAAT      TTCTAGGTGTGACTA CCA TA-TCACATCTAGAA      TTTTTTTTGGGCATC 100 73
     alr3466 4185569 .. 4185584 +  -6.2  -2.63715   GTATGAATATTAAAG              GGTTAA GGGT TTAACC               TCATCTGAAATCGCT  54 209
     asr3467 4186120 .. 4186133 +  -5.3  -3.94877   AACAACTCTATGCCA               GGATA TGAA TATCC                TTGTTATTAACAACT  63 189
     asr3468 NONE
     alr3469 4186892 .. 4186904 +  -5.5  -2.74192   TTCACCATACTGTGC                TGGTG GTT CGCCA                TGATATTCAAGAATC  50 130
     alr3471 NONE
     alr3472 4191192 .. 4191202 +    -4  -3.59979   CATCTATCAACAATA                 TTAG TAG CTAA                 TTTGACATCGAGAGG  52 159
     alr3473 4193666 .. 4193689 +  -2.6  -2.55722   TCATCTTTAAATTTG          TTTTGTATGGA CGA TCCA-ATAAAA          TACATTGACTCATCT  41 45
     alr3474 NONE
     alr3475 NONE
     alr3476 4196555 .. 4196566 +    -3  -3.28714   CGATAAATTTTTAAT                TCAT GAGA ATGA                 TATTCTCATAACTAT  45 177
     alr3477 4197741 .. 4197754 +  -4.5  -3.59738   GTCTAATAGCCATTT               TCCGT AGGG ACGGG                TTTAAAAATCTGCTC  55 35
     asr3478 NONE
     alr3479 4198976 .. 4198991 +    -4  -4.17211   TTCCCATATCACCAT              CATAAG CTAT CTTGTG               TCTTTTTATATTAAA  61 407
     alr3481 NONE
     alr3482 4200084 .. 4200109 +  -8.9  -4.66938   AAAATGATATTTCTT         GCCAGCCACCT TCAC AGTAGGCTGGC          TTTTGTCTTGGAAAT  90 84
     asr3483 NONE
     asr3484 NONE
     alr3485 4201407 .. 4201422 +  -6.2  -2.98866   CTACGGAAGATTTGA              GCTAAA AGAA TTTAGC               ATTCTTTAAATATCC  56 1
     alr3486 4201948 .. 4201984 + -15.9  -4.07687   CGACTGAAACAAATG    ATAAAGCCCCTAGCCCT GTA AGGGCTAGGGGCTTGGG    TTTTAGGAAAAGGGT 100 64
     alr3490 NONE
     alr3491 NONE
     alr3492 NONE
     alr3493 4208799 .. 4208809 +  -6.8  -2.96444   ATCTTCAAAGAGAAA                 GGCT TTG AGCC                 GTTGTTATTAAAACC  60 4
     alr3494 4209874 .. 4209898 +    -5  -4.57073   TGTTCTTTTTTACTT         TTC-TGTCGCC TTAT GGCGACTCGAA          TTTTTCACCAAAATA  71 75
     alr3495 4210741 .. 4210752 +  -2.2  -4.18762   TCGTGTTGTCTGCGC                GTTC GGGA GGAC                 TTTTCAGTAGCCCTT  56 4
     alr3496 NONE
     alr3497 4212715 .. 4212731 +    -3  -4.08767   ATTCAAAATTCTCTG              TCTTGA CCATT TCAGGA              TTTTGGGCAGATCCA  55 348
     asr3498 4213418 .. 4213430 +  -4.8  -3.10187   CTCTTGAAATGTGCC                GCTC ATATC GAGC                TAATTTATCTGTATC  51 394
     alr3504 4221794 .. 4221808 +  -4.4  -4.54323   TTGACATTAAAAATT               TTATAA GAA TTATAA               TTTATTGTTATAGTT  68 227
     alr3505 4226421 .. 4226440 +  -2.2  -3.95852   AAATAAACCCAAAAA            TAAGTATA TTGT TATACGTA             TTTACTTAGTAGAAT  51 372
     alr3506 NONE
     alr3507 4228237 .. 4228253 +  -2.3   -3.6682   TAGCTGAATAGAGAT              TAAAGTA ATG TACTCTA              TTTACATCAATCAAA  49 42
     alr3508 4229015 .. 4229025 +  -5.4  -2.73338   AGGAATCGCCTCATC                 CTGT AAA ACAG                 ATTTAAAAAACTTAT  49 403
     alr3510 4231584 .. 4231595 +  -5.8  -3.97042   AACTGTTAGCCGCAG                CCAC TTTG GTGG                 TTTCCTTGGTGATGA  65 256
     alr3511 4233448 .. 4233459 +    -3  -2.53911   AGCAATGCCGACTAG                TTAG GAGG CTAA                 TCAATTCAACATTCA  41 22
     alr3512 NONE
     alr3513 NONE
     alr3514 NONE
        leuA 4244890 .. 4244924 +  -7.2  -3.25719   GCCTGGGTAACGAGT     TTACTTAACCAACGGC GTT GTTGTTGGTCTAGTAA     TTGGTCATCTGCTAG  64 117
     alr3524 NONE
     alr3525 4248893 .. 4248910 +  -2.7  -4.21275   AGTGTAGCTACAACT             TCAACCA AGTC TGCTTGA              TTTTCCATCACTTGA  57 266
     alr3527 NONE
     alr3528 4252119 .. 4252129 +    -4  -3.85698   CTTTGAAAACAACCT                 CTAA GAA TTAG                 TTTATCAAAGCACCG  56 208
     alr3529 4253290 .. 4253309 +  -4.2  -3.14454   TGATAAGGTGTAGCG            TCTGCCTG CATC CCGGTAGA             TATTGCCTAGTTTCT  49 513
     alr3533 4257206 .. 4257216 +  -5.4  -4.94972   ATCAGAGATAACTGT                 GTCA ATC TGAC                 TTTTTGCTTCTCCTA  78 146
     alr3535 4259639 .. 4259651 +  -7.7  -4.43272   AGTTATCCGCAGGAG                TAGCC GTA GGCTA                TTTTGAATTTTGAAT  82 169
        hisH 4262978 .. 4262989 +  -7.2   -2.8499   AGCCCCAGCATAAAC                GGCG CGAT CGCC                 TAATTCATCTTCAAT  59 169
     alr3539 NONE
     alr3543 NONE
     asr3544 4270895 .. 4270918 +  -3.2  -3.50853   TTTGGGATGACCTCC          TTTAACTTCA CCTT TGATGTTGAA           TTCTCCTTCGGGAGA  49 150
        hetF NONE
     alr3547 NONE
     alr3548 4278078 .. 4278088 +  -3.2  -5.72616   ATCTTCTAGAGTACT                 GTCT GCT AGGC                 TTTTTTTATCTACAT  84 59
     alr3553 4283885 .. 4283911 +    -8  -5.52909   ATAACTTCACACTCA         GAAGGACAAAGC AAT GCTGTGTCCTTA         TTTTTTTACGTATTC 100 255
     alr3554 4284975 .. 4284989 +  -2.1   -3.6878   TTCTTCCTCATACTA               TTGGC ATAAA GCTAA               TGTTTTAGACTATCT  49 316
     alr3561 4300639 .. 4300653 +  -2.8  -2.78384   TACCTTAACTTCATC               TTCATC AAG GGTGAG               TATAGTAGAGGGAGG  42 33
     alr3562 4302615 .. 4302636 +  -5.9  -3.18681   AGCATTGATTGTTAG           GTGTAATCC AGGG GGATTATGC            TTGATGGCATTGACG  55 296
     alr3565 4307380 .. 4307393 +  -3.7  -2.62642   TTAGTTAAAACATGA               GGAGC AAAA GCACC                ATTCTCGGTAATGAT  44 245
     alr3571 4315389 .. 4315410 +  -5.7   -5.5074   ATTTAAAGCAAAAAA           GCGCCACCT TTGC AGGAGACGC            TTTTTTATTGAATTA  88 352
     alr3573 4317775 .. 4317788 +  -6.7  -2.61695   TTTTGATATACGGTG               GGGAT TAAA ATCCC                ATGTTTGGGGCTGAA  57 35
     alr3576 4320712 .. 4320725 +  -3.9  -3.31937   GCCCACCCTACTAAA               GAAAT GAAT ATTTC                TTGGCTTGTCTTTCT  50 197
     alr3577 4321485 .. 4321500 +  -7.6  -3.10975   AAATATTTCATCAAT              TGGCAA CATC TTGCCA               TCTTGAGTCATAAAT  63 260
     alr3583 NONE
     alr3584 4330518 .. 4330533 +  -4.6  -3.00994   CATCGGATTTACCTT              GCAGCG ATCG CGGTGC               TGTGTCTCCAATTAC  50 253
     alr3588 4337369 .. 4337381 +  -2.7  -2.84051   TAGCCAAACATCGCA                TTGAT TGA ATCAG                ATTTACTAACAGTCA  42 127
     alr3589 4338038 .. 4338051 +  -5.3  -3.98857   CACAGTTGAAGCTTT               TAGAC CGTA GTCTA                TTGATTTTTTCCTTA  63 16
     alr3590 NONE
     alr3591 4339948 .. 4339971 +  -4.7  -3.32957   TCTCAACAACGCAGA          TAGCTTTTG CTTACT TAAAAGCTA           GTTTTGATTCTTCCC  55 23
     alr3592 4343201 .. 4343217 +  -2.3  -3.82191   TGACTAATGCCCCAT              TTCATCT ACG ATATGAA              TTGTTCTCCCCTTCA  49 75
     alr3593 NONE
     alr3594 4346118 .. 4346155 +  -6.9  -2.74246   TTTTATCATTCAGAA   GCGTCGGTAAAATCGTT ATTT GACGGTCAGACCGACGC    AATTTTATTTAATTG  60 100
     alr3596 4347222 .. 4347271 +  -8.8  -4.51699   AATCTAATTTTTGTA GCTCAAGGGGTAAATCCGAAAAA CTAAT TTTTTCTAA-TTCCCCCTTGAGC TTTTCTAGTAATTCT  93 154
     asr3598 NONE
     alr3599 4349714 .. 4349727 +  -2.3  -3.45737   TGCGCTTTGGTGGTA               TAGCG ATCG CGCAA                TTCTCCTAGTACTTC  47 477
     alr3601 4352211 .. 4352245 +  -8.7  -3.14344   ATTACCAGTTATGAA     TTTAATGTGAGTCTC CAACA GAGGCGCACGTTAAA     TTCATAACCCAGGTG  71 96
     alr3602 NONE
     alr3603 4355395 .. 4355412 +  -5.6  -2.62613   CATTTCCACATGATA             TTTGGG AACCAA CCCAAA              CTATTTGCCATACAG  52 138
     asr3605 NONE
     alr3606 NONE
     alr3607 4358385 .. 4358405 +  -3.9  -4.67904   CACACCCCTACACCC            TTACACCCG CCA CAGGTGAAA            TTTTTCACCTTAATA  66 96
     alr3608 4360240 .. 4360294 + -17.5  -5.53288   GCAAGGGGCAGTTAT TA-AATATTCCAAGCGCCAGACAAGT ATAT ACTCGTCTGGCGCTTGGAATATCGTG TTTTTTTAACTTGGG 100 44
     alr3610 NONE
     alr3611 4362023 .. 4362038 +  -6.2  -4.56597   TTCCATATATATTTG              TGACAA ATTA TTGTCA               TTTTTCGGAAAAGCA  76 131
     asr3612 4362698 .. 4362712 +    -5  -4.13014   ATTTACTCATAAATT               CCTTGT AGG ATAAGG               TTTTCAGGATGTGCG  63 29
     alr3614 4365511 .. 4365532 +  -8.1  -4.07859   GAGCTTATGTGGTTG           CCACATAGCA CAA TGCTA-GTGG           TTTAATATTTCTTGA  79 57
     alr3618 4370933 .. 4370956 +  -2.6  -2.55722   TCATCTTTAAATTTG          TTTTGTATGGA CGA TCCA-ATAAAA          TACATTGACTCATCT  41 45
     alr3619 NONE
     alr3620 NONE
     asr3621 NONE
     alr3622 NONE
     alr3623 4374672 .. 4374689 +  -3.3  -3.15544   TTACTGTTTCAATTA             GGCGACG AAAG CGTTGCA              TTAATCGCACTGAAG  46 194
     alr3625 4377226 .. 4377245 +    -8  -2.57564   TAGTAGCGATTACCA            CTGTTAAT ATTG ATTAACAG             ATTCTACCCAAATGA  62 502
     alr3627 4378865 .. 4378875 +  -5.4  -3.09516   TGGCTCAAGCTTTCC                 CCTT CAT AAGG                 TTGGATAATAAAAAG  53 480
     alr3636 4389854 .. 4389878 +  -3.5  -3.47413   AAATACTCTCCCTGA          TGATCCTATTG CCG CATTTGGGTCA          ATTTTTGATGCTCTT  50 67
     alr3638 4391314 .. 4391324 +  -5.4  -2.64099   TCTTTAGGATTTTCA                 TGGA ACA TCCA                 ATTCTGATACAGAAA  51 34
     alr3639 NONE
     alr3640 NONE
     alr3641 4393416 .. 4393437 + -13.1  -2.78505   TGACTACAGAAAAAA           GGGGATGAT ACCA ATCATCCCC            TGCTATTGAGTTATC  90 181
     alr3644 4398639 .. 4398650 +  -4.4  -4.21772   ATCGCTATCAGCACA                GTTG CATA CAAC                 TTCTTCTTTATTCAG  63 255
     alr3645 4399355 .. 4399371 +  -5.2  -5.35459   CTGCAAGAAAAGGCT              TTTTGG CAAAC CCAAAA              TTTTTTCTGGTCTGT  84 293
     alr3646 4400135 .. 4400145 +    -4  -4.30995   TGATTTCATTGATCG                 GTTA AAT TAAC                 TTATTTTGTGAGGAG  61 38
     alr3647 NONE
     alr3648 4402690 .. 4402708 +  -4.6  -3.81926   TAGTTATTGGTCAGT             TGTCAGTT GTC AGTTGACA             TTAGTTTTTCCCATA  57 38
     alr3649 4403894 .. 4403907 +  -3.9  -2.73334   AAATGACCAGCCTCA               TCTAA TAAA TTAGA                TAGTCTCTCATTGCT  44 409
     alr3654 4411406 .. 4411417 +  -4.4  -4.11751   CATAAACAGAGTCAA                TGCT CCCC AGCA                 TTTTCAAAACTTAGT  61 301
     alr3655 4412013 .. 4412038 +  -6.9  -2.63715   GGGTATTGGAGACCG         GGTACTGGG-TA AAT TATCCCAGTCCC         TACTCTCCAGTCCCT  60 51
     asr3657 NONE
     alr3658 4414405 .. 4414415 +  -3.2  -3.27779   CGGTATTAAGTTAAT                 CAGG TGT TCTG                 TGTATTCGTTTTGCT  47 243
     alr3659 4417084 .. 4417141 + -15.8  -3.37283   AACCAAATAATTTAA GCTATCAGCTGTCAGCTGTCAGTT AATTTTTTAA AGCTGACGGCTGAGTGCTGATAGC TATTTAAGCCATTTG 100 195
       groES 4419088 .. 4419106 +  -4.6  -3.80573   ATGGGTAATAAGTAA             TAGGTAAT CGC AATACCTA             TTTACTGATGATCAA  57 40
       groEL 4420832 .. 4420858 + -11.7  -5.47218   CATAAGTTTAAAAAA         TAGCTGCTTCC ACAAA GGAAGTAGCTA         TTTTTTTCAATCAAA 100 54
     alr3663 4422162 .. 4422173 +    -3  -3.53307   TAATTCGCCAATTTT                TATG GGGT CATA                 TTATGTGCAATTCTT  48 230
     alr3666 4423636 .. 4423664 +  -3.3  -3.33261   CAGAGTGTGGCAAAC        TTAATTCGTAATT TGT AATTCCTAATTAA        TTATGCAGCTTACGC  48 22
     alr3667 NONE
     alr3668 4424753 .. 4424766 +  -5.2  -3.76641   CTTCGCGCTAACCTC               CGCG CCCCTC CGCG                TTTCAATCTTAACCT  59 462
     alr3670 NONE
     alr3671 NONE
     alr3672 4429356 .. 4429394 + -12.6  -3.04792   GTGGATGAGGAATCT   GGTAGTGGGTAATTGG ACTATTA CCCATTACCCATTACC   TATTACCAATCCTCC  88 129
     alr3676 4433944 .. 4433959 +  -6.2  -3.30741   CAAAAGCTTTTTTGT              GGTATT ATCA AATACC               TTCATGGTTATGCCT  59 418
         tig 4441612 .. 4441622 +  -6.8  -2.75963   GCCGCAGAATCTTCC                 CCAG TTG CTGG                 ATTTCCCGTGAAGAT  58 217
        clpP NONE
        clpC 4445323 .. 4445381 +  -9.8  -3.20617   GGAATCAGCTTAGTA GTCATGAGTCAATGGTCATTAGTTAATA GAC TGTTGACTGTTGACTGTTGACTGTTGAC TGTTGACTTTGGACT  77 28
     alr3685 NONE
     asr3686 4447159 .. 4447171 +  -7.7  -3.39061   ATTCACAAAGGTGGT                GACTG ATC CAGTC                TGATTTTTCTTGGAA  66 507
     alr3689 4450290 .. 4450301 +  -2.2  -3.58536   TGTGTGATTATTAAC                CTGG GTTT CTAG                 TTTGAAGATAGCTTT  47 141
     alr3690 4451949 .. 4451969 + -14.1  -5.02287   TTTTCCCTGCATGAC            GGGCATCTA TTT TAGATGCCC            TTTTGTATTTTTATA 100 349
     alr3692 4459664 .. 4459686 +  -8.5  -5.59879   AAGAATTAACCACAA           GGTAGGTCA TTCTC TGACTTACC           TTTTTTGTGTTTATA 100 231
     alr3693 4460790 .. 4460826 +  -5.1  -4.08692   TTATCTGTTGAGATC    GGGTGTAAGGGTTTCAA ACA TTTATACCCCTACAACC    TTTTCCAAAACCTTG  63 76
     asr3694 4461769 .. 4461811 +  -6.5  -2.80472   AGTAGCCAAACCACT CACCAT-ATTCTGGGTCAGCA AAA TGCTG-CCAAGAATAATCGTG CATTTTTTGATACCA  55 163
        hepB NONE
     alr3699 4468289 .. 4468299 +    -4  -3.37344   ACAACTATGGCATCT                 TTGA GAC TCAA                 TTGATTGCATGACAA  50 107
     alr3700 4469102 .. 4469115 +  -3.8  -3.11222   CTAATAATTTGGAAG               CCCA ATCAGA TGGG                ATTTTAGAATTAAGA  47 109
     alr3701 4471084 .. 4471104 +  -6.1  -3.12351   GCCATCCCCAATATC            CACCGCGTA ACC TGTGTGGTG            TTCACTATGACCAGG  57 317
     alr3703 4472662 .. 4472675 +  -3.1  -4.26461   TACTCTTAACACTCC               CCATG TGGC TATGG                TTGTTTTGAATTAGT  59 3
     alr3705 4475135 .. 4475169 + -15.2     -2.89   TGGGGTAACAAATTT     TGTAACAGCTGTGGCA CAG TGCTACAGCTGTTAGA     TCGTTATGTGCCACT 100 352
     alr3706 4476840 .. 4476875 + -12.6  -2.65264   TTGATCAAAATTAAG    ACCCCCTGACTGGTTA TTTA TATCTAGTCAGGGGGC     TACTATAGGTGATAG  85 72
     alr3707 4478007 .. 4478022 +  -3.2  -2.77899   TTCTCTTGTTAGCCT              GAGAGT CATG ACTCAC               TGCTTGGTAAAAAAC  44 93
     asr3708 4478615 .. 4478633 +  -5.3  -5.06414   AATTTAGTTAATACT             CAACGTC AAGCC GATGTTG             TTTTTCTTCAGAAAC  78 438
        devB NONE
        devC 4481634 .. 4481648 +   -10  -3.10796   GTTTCCGGCACTACA               GTTCCG TCT CGGAAC               TATTCACTCCTAGCA  76 167
        devA 4482541 .. 4482561 +    -4  -3.90588   TATTTAACGCCAGAC            TGCTTCTG AGGTG TGGAAGCA            TTTGCTTGACGACTG  56 156
     alr3714 4484359 .. 4484373 +  -5.6  -3.24017   TGTTTGTTAAATCTT               CACGCA AAT TGCGAG               TTAAGTTATGAAATT  55 141
     alr3715 4484752 .. 4484795 + -18.4  -3.09987   TCACAGTTTCTTGAA CGCGCGTAAAACACCA-TCCC CTT GTGAGTGGTGTTTTACGCGTG TTCGATAAATATTGG 100 97
        uvrA 4487960 .. 4487979 +    -5  -2.98491   CATATATGACTGCTT            CGCTCTAT GTAA ATAGACCG             TGTATGATGTAACTT  52 187
     alr3718 4490794 .. 4490815 +    -3  -4.07885   CACATGACTAAAAAT           CCCAGA TTTTTTCCGC TCTGGG            TTTTCAGACCAACTA  58 201
     alr3720 4492052 .. 4492062 +  -8.2  -2.59534   TGAGTTGAAAGAATA                 CGGG ATA CCCG                 ACTTTTCTATACATT  65 82
     alr3723 4496703 .. 4496715 +  -3.3  -2.55585   TAGCTTTTTAGTCTA                CTTGC ATG GCATG                ATCTGTATTTTGAGA  43 53
     alr3724 NONE
     alr3725 4499284 .. 4499303 +  -8.6  -2.90392   CAGTAACCAAAAAAA            CCGCCACTA GAT TAG-GGCGG            TCTGGTTAAGCAATC  69 35
      psbAII 4501107 .. 4501128 + -10.1  -5.38497   TAATTCAATAAAAAA           GCGTCTCCT GCAA AGGGGGCGC            TTTTTTGCTTTGGAT 100 52
     alr3729 4502362 .. 4502376 +    -5  -4.21974   TTTTCAGTAATCGCT               TACTGT GGA GCAGTA               TTTATTAGCTAATCA  65 90
     alr3730 NONE
        prpA 4506518 .. 4506535 +  -8.5  -4.62783   ATCGCTAAAATCTTT             GTAAGAC AATA GTCTTAC              TTTTTCAACTGCATC  88 111
        pknE 4508613 .. 4508645 +  -5.7  -4.08394   CTAGCTTTTTCCTTT      TTCCTGTCTTTATTA GCA TAATAAGGCTGGGAA      TTTTGAGGGCGGTCT  68 201
     alr3737 NONE
     alr3738 4514814 .. 4514827 +  -8.1  -2.92653   GTCAGTTGTCAGAGA               CGCGA TTAA TCGCG                TCTGTACAGTTGTCA  66 47
     alr3739 4516341 .. 4516355 +  -5.7  -4.19735   ATTGCTCCTGTTAAG               TCTGC TCCTT GCAGA               TTTGCTTTTCGCAAA  68 232
        psbA 4519541 .. 4519560 + -12.2  -4.89063   ACTGCTTAGTAGATA            GCACCCTA ATTT TAGGGTGC             TTTATTTTTAGATGA 100 55
     alr3749 4527896 .. 4527910 +  -6.4  -3.32159   TTCTTGAATGATTTC               TCGCAA TTG TTGCGG               TTCCATTTCATGTAA  59 452
     alr3751 4529612 .. 4529640 + -13.3  -5.28778   AATTGGAGTGATAAA        TCGGGCATTGA ATTTTGA TCAATGCCCGA        TTTTTTATAACTAAT 100 107
     alr3752 4530393 .. 4530428 + -12.8  -3.56142   CAAGAAAATTAGGAA    GTGTTGGGTTGGAAGT CTTA ATTTTCAACTCAACAC     TTAATTATTAATAAC  95 64
     alr3754 NONE
     alr3755 4534959 .. 4534978 +  -5.8  -3.69395   CCTAATATCTAAATT            CATG-AGTC CCC GACTTCATG            TTATTCGCTAATGCG  63 176
     alr3756 NONE
     alr3757 4540093 .. 4540103 +    -4  -3.71148   TAGATAACGTTAAAT                 TTGT TCA ACAA                 TTATAATTTTAATAT  54 202
     alr3758 4541065 .. 4541085 +  -9.7  -3.33737   AAAGCATGATTTAGT            GCCTTGAGA ACT TCTCTAGGC            TTGTAGAAATTAGTA  76 501
     alr3760 NONE
     alr3761 4547186 .. 4547206 +  -6.9   -3.0094   ACAGTGCAAAAAAAA            GGTTTGG CTCACCA CCAAACC            TCTCTATAAATCCAG  62 151
     alr3762 4549599 .. 4549637 +   -12  -3.05561   ACTTATTACATCAAT   CTCAAGCTAGAAATTCAA TTT TTTAATTTATAGCTTGAG   TATAATTTAATCTCT  85 57
     asr3763 4550033 .. 4550068 + -14.3  -2.82773   TGTCGGCAAGTGGAT    GATAGTAGAAGGGTA TGGAAT TATCCTTCTACTATC     GTATTTATTGCATTC 100 163
        orrA 4556261 .. 4556284 +    -6   -4.4874   ACACCCATACCCTAA          CCTTGGTTTC TCCG GCAATCAAGG           TTTTAGCTTTTTGCG  73 73
     alr3769 4557170 .. 4557181 +  -5.8  -3.16191   GCCAGTGGGAGTTTT                GGCA TTAG TGCC                 TTGATAGGGGTGTGG  58 10
     asr3770 4557461 .. 4557481 + -15.5  -3.61536   CTTTGAATCTTGCTC            CCCTTCCCT TAT AGGGAAGGG            TTTGGGGGTTAGGTT 100 101
     alr3771 4559266 .. 4559277 +  -4.4  -2.75708   GGAACGCCACCCAAA                GCTT TTAA AAGC                 AATTTTTTGCGCCAC  46 198
     alr3774 4563499 .. 4563516 +  -5.6  -3.73647   GATACTCCCTGTCAT             CCGTAT AAAAAC ATACGG              TTATTGCTAAATACA  60 69
     alr3775 4564286 .. 4564318 +  -8.5  -2.98472   TTCAAGTCGAGAAAC      CCGCCCACAAG ACTAGCTCCCC CTTGTGGGTGG      CTGTTTTTAATGCGC  67 224
     asr3783 NONE
     alr3789 4582034 .. 4582059 +  -4.1  -3.24245   AACTTAGCTAAATTG         CTATTAATTCC ATTA GCAGTTAATAG          TTAGGTTATGACTAA  48 83
     alr3790 4582560 .. 4582590 + -14.2  -3.06831   ACAGTTGACAGTTGA       CAGCTGACAGTTAA CTG TTAACTGTTGGCTG       TTGACTAACGATTAG 100 63
     alr3795 4587179 .. 4587190 +  -4.4  -3.33696   AAATTTCTTAAGTTT                CCTT AATA AAGG                 TTAATTACAAGGAGG  53 151
     asr3796 4587444 .. 4587473 + -10.8  -5.52384   ACATTGAGATGATGA       ACCCCCTTCAAA AATTAG TTTGAAGGGGGA        TTTTTTTACTAAAAG 100 100
     alr3798 NONE
     alr3799 4591720 .. 4591738 +  -3.2  -4.03995   TAGGTATAGTTAGCT             TTTCTAAG GAA CTTAAAAA             TCTTTTTATAAAAAA  57 197
        sigE 4593127 .. 4593154 +  -9.1  -5.96219   TCTGTGCAAATCCCA        GCGCCTCCTGA ACTCAC TCAGGGGGCGA         TTTTTTTTATGGGTG 100 66
     alr3801 4594690 .. 4594701 +  -3.6  -3.12327   TGAGCTTTGTCAATG                TCGC GATC GCGG                 TCTTGGGTGTCCCAA  48 333
     alr3803 4595847 .. 4595861 +  -2.1  -3.28712   AAGTTAAAAAAAATT               CGTAG TTTTC CTATG               TTCTGCACAAAGCGC  43 117
     alr3804 4597189 .. 4597247 + -23.4  -2.60219   GGGCGAGGGTATAGG GGTATAGGGGTGTAGGGGTGTAGGTGTT CAA AACCCTTACACACCTACACCCTCATACC CTTATACCCCTTCTG 100 98
     alr3806 NONE
     alr3807 4601475 .. 4601490 +  -2.5   -4.5477   TAACAGACTTAAAAG              CCTTG TGTTGT CAGGG               TTTTATCCTATCTTA  62 142
     alr3808 4602665 .. 4602693 +  -6.8   -5.5353   AGAAAATGTGAAAAA       TGGCAGAGAGAGT TGAT ACTCA-TCTGCCA        TTTTTTATTGATATG  93 110
        carB 4606608 .. 4606626 +  -8.8  -2.66272   AAAGAACCTCTCCCC             CCACTCCT ACA AGGAGAGG             TGAGTTTGGCTCCCC  68 62
        sigD 4608469 .. 4608513 + -20.4  -4.88228   CGCGTCTGTACATTG GTCAGTAGTCAGATGTAAAT CCTCT GTTTACATCTGACTGCTGAC TTTTTACTATTGACT 100 58
     alr3811 4609329 .. 4609357 +  -6.8  -4.92757   TTTAATAAGTAAAAA        CTCGGTAGAT AGCCAACAG ATCTGCCGAG        TTTTGTTATTGGTCA  82 301
     alr3812 4609871 .. 4609925 + -11.5   -3.1577   GGGAGTGGGGGAGAT GAGGACTGTTGACGGTTGACAGT CATCAGTCA ACCGTCAACCGTCAACCGTCAAC TGTTAACTGTTAACT  84 7
     alr3813 4610492 .. 4610541 +  -2.3  -2.92111   AGCAATGGCTACTAG TTAGTCAACAGTCAACAGTTT TTTACTTT GGACTATTGACTATAGACTAA TGAGTTTTTTAAAAC  41 22
        nblB 4611692 .. 4611714 + -11.4   -5.1861   AATATCGAAAGAAAA           GACTTGGATG GTT TATCCAAGTC           TTTTTTGCTGCTAAC 100 475
     alr3815 4614863 .. 4614882 +  -3.6  -3.92746   TTTAGGAATCAAAAT            TCCATCAA ACCA TTGATAGA             TATTTTTAAGCTGCG  56 236
     alr3816 NONE
     alr3817 4617238 .. 4617258 +  -8.3  -5.74288   AATCACTACTGAAAA            GTCCTGAAT TGA ACTCAGGAC            TTTTTTGTTATTTAT 100 139
     alr3818 4618710 .. 4618732 +  -4.1  -3.69373   CGTCGTGTTAATAGT          CGGAGAACGA GCGA TCGCTC-CCG           TTGTTCACCTATTTG  54 370
        radA NONE
     alr3824 4624041 .. 4624052 +  -4.4  -4.08767   ACTTGTCACAATATA                TTGC GATC GCAA                 TTTTGGGACAATAAA  61 88
     alr3825 4625203 .. 4625225 +  -7.6  -3.38316   TGTAGGTTTGGCTGT           CGGTGATGGC GAC GGCTTCACCG           TTGGTTGAGTACTCG  66 263
     alr3827 4627521 .. 4627536 +  -6.8  -5.94214   TACCTATCGCAGGAA              GTGGGT TAAT GCCCAC               TTTTTTTATTGTATT  93 153
     alr3828 NONE
     alr3829 4629549 .. 4629561 +  -6.3  -2.58663   ATCAATCAGAGTTGG                CAAGT CTA ACTTG                GTTGTCACCATCAAT  54 120
     asr3830 NONE
     asr3831 NONE
        infB NONE
     alr3833 NONE
     asr3834 4634530 .. 4634564 +  -2.8  -4.02132   TTGTAAGCTACGAAG     TTGACGGTAAGCAT CCCCCAA ACGCTCTCCGTCAA     TTTCTACGTTTGGAG  54 67
        hoxR NONE
     alr3844 4643940 .. 4643954 +    -5  -3.74101   TTTTATGAGAAGAAA               GTTGCA ACT TGTAAC               TCTTTCTTAACTTTG  59 55
        psbE NONE
        psbF NONE
        psbL 4644582 .. 4644595 +  -5.3  -4.44667   TGAATTTTCATTTAT               TCAAC CTGT GTTGA                TTTGTTGTTAAGGGA  70 56
        psbJ 4644784 .. 4644822 + -11.9  -4.42788   TTTAGAAAACAGCAT   TAAAAAACCGCCTGTCT CCAAA AGATAGGCGGTATTTTG   TTTTGTGAACTTAAA 100 66
     alr3855 4653261 .. 4653278 +  -5.5  -2.91264   TAATTGTGTTGTCAT             CGCTAGC TGAA GCTAACG              TCTGTCCATCAGGGC  52 295
     alr3857 4654760 .. 4654770 +    -4  -3.85114   TTTTATTTTATAAAA                 CAAT ATT ATTG                 TTTACTCTACGCTTT  56 74
        ftsZ 4657284 .. 4657298 +  -7.2  -3.49169   TTCAGAGGTATGTTT               TTTACC TCA GGTAAA               TCTTGTTGCTGTTAG  67 121
     alr3863 NONE
     alr3864 4665252 .. 4665277 +  -4.7  -2.70932   TGAGCATCTGTCAAG         CCCCAGC-GATC GCG GATTTGCTGGCG         TAATTCGGCGGAAGA  48 400
     alr3867 4668993 .. 4669019 +  -8.8   -4.8066   GAACAAAGATTGAAA         TACCCGATTTTT GGG AAAAGTCGGGGA         TTTTTGAATTATCTT 100 520
     alr3871 4672453 .. 4672511 + -13.9  -3.13191   AACTAATTCCTAATT AGGGTTTGAGGGTGTAGAGGTGTAGAT TGAAT ACCTACACCCCTATACCCCCATACCCC TATATCTCTTCTACA 100 44
     alr3874 NONE
     alr3877 4678421 .. 4678434 +  -6.7  -3.19285   CCCCTCTCGCTCCAA               TAGCG TAAA CGCTA                TATGTCTTTGGAATC  61 59
     asr3878 4679251 .. 4679272 +  -6.6  -2.79312   GGTCTGCCTCTGGTA           TCGTCGTC TTCTTT GACGATGA            TATAATCAAAAATTT  57 397
     asr3881 4683090 .. 4683102 +  -2.7  -3.19486   GCATCCTGTAAGTTG                TTAAC CTG GTTAG                ATTATTTATTTAAAT  45 53
        trmD NONE
        ispF 4684554 .. 4684566 +  -2.7  -3.06831   TCTTGCTGGTAAGTT                CTGAT GAG ATTAG                TTAACTCAAAATTGG  43 9
     alr3884 NONE
     alr3885 4687371 .. 4687398 + -13.4  -2.72461   TTCGTCTTGGAAAGT        TGGGCGG-GACGG AAA CCGACACCGCCCA        CTTTCCGCAAAATTC  88 87
     asr3886 NONE
     alr3887 4689441 .. 4689451 +    -4  -3.91144   TTCCCGTTGTAGTCC                 GTTT ACG AAAC                 TTTCTGGCGTATGCC  59 259
     alr3890 4690970 .. 4690984 +  -6.4    -3.786   CACGGCTGTAACACC               GTCCTG ATT TAGGAC               TTTGCCATTTTCTAC  65 210
     alr3896 NONE
     alr3897 4701715 .. 4701749 +   -11  -3.37344   TAGTTAAAAAACTGA    GCGATCG-CATTATT TTAAAT AATAATGGCGATCGC     TTAATTAACTGCCGC  81 375
     alr3900 4704589 .. 4704609 +  -4.8  -3.34013   TATTCTTTCGTTAGT           GTGA-GAGT CGTC ACTCATCAC            TTGATTAAAAACCTA  55 133
     alr3901 4705475 .. 4705520 +  -9.9  -4.50487   TCCCAATTAAAGATG AAAGCGATCGCCTTCTAAT CTGTGATA ATTAGAGAGCGATCGCTTA TTATTTTCTATTTAT  91 68
     alr3904 4708554 .. 4708568 +  -2.8  -3.62032   GTGGCGATGACTACT               CTTTGA GTT TCAGGG               TTTAGAGATTAGTAT  48 20
     alr3905 NONE
     alr3906 4710033 .. 4710049 +  -2.9  -4.26903   TTGACTGCATCTGGG              TTTGCCG CAA CGCCGAA              TTTTAGTAGAGTGGA  57 69
     alr3907 4710888 .. 4710901 +  -3.1  -3.29727   TTTTTGCCTAGATAG               GAGCA AAGT TGTTC                TATTGCTTGGTTAGC  47 263
     alr3910 NONE
     alr3911 4716097 .. 4716110 +  -9.5  -4.38712   TCAAGCTTTGTTCAA               CCCGC CTGC GCGGG                TTTTGTCCGGATGGC  91 75
     alr3912 4717141 .. 4717155 +  -6.4  -3.22314   CAACAGGAACTTCGG               CGGCTT CAA AAGCTG               TAATTTTACTTTGAG  57 96
     alr3915 4721899 .. 4721930 +  -7.2  -3.78775   ACCAGGGGAATAGCA      GCTAGAGCGCCGTA GTAG TGCGGTGCTTAGGC       TTTGCTAGTCCCCAG  69 28
     alr3917 4724844 .. 4724857 +  -2.4  -4.63486   GTCGCCAGATTTTGC               CATC TTTGTT GATG                TTTTGTTAGAGGAAT  63 210
     alr3919 4726716 .. 4726732 +  -6.7  -3.14522   TTTGTATAATTTATG              TATTGTA ATA TACAATA              TTACCTGTGAATTGA  61 214
     alr3920 4728475 .. 4728486 +  -7.2  -3.67877   ATCTCAAAGTACCAA                GCGC AAAA GCGC                 TATTTATTGAAAGCT  69 109
     alr3921 4730350 .. 4730366 +  -2.9  -2.92792   AAGCCTTTGCCACCT              GTAGAAG TAC CTACTGC              TAATTTACCATAGGT  43 507
     alr3925 4737972 .. 4737984 +    -2  -4.40963   TGTTGAAGACGGACT                TACT ATGGC AGTA                TTCTTTTTCGACGGT  58 417
     alr3926 4739658 .. 4739678 +  -9.1  -3.68244   TTTGGCGAAATTAAT            TTCGTCATA ACT TATGGCGAA            TTTCAAGTTAGTGAT  78 129
     alr3930 NONE
     alr3931 4747206 .. 4747239 +  -9.7  -3.13522   CTTTTGATTATTCTA     TTATGTGATTGCTTC ATTG GTCGCAATCACATAA      TCTTGATAAGAAACT  77 100
     alr3932 4748103 .. 4748145 +    -5   -3.0127   TATTTCCGGTCTTTG GTAGGTAATTGGTAATGG CCTTACA CAATTACCAATTACCAAA TCTCTACTTAACTGC  52 67
     alr3934 4752651 .. 4752665 +  -5.6  -3.47762   TTTTAGTCGAAGTTC               CCCTAG CCA CAAGGG               TATTTACTAGGTATT  58 270
     asr3935 4753305 .. 4753316 +  -5.8  -2.64416   ATTTAGCTTGGGCAG                CAGC ATTG GCTG                 GTTGTCCTGCGGATG  54 92
        hisC NONE
     alr3937 4756240 .. 4756258 +  -3.8  -4.21465   AAAAAGGAATTATTA             TATGCTGC GTC GCGGGATA             TTATTTACTTTTGGA  61 410
     alr3938 4757334 .. 4757373 +  -8.5  -2.75343   GATTTATTGCGCTTC  CCTGCGGGA-CGCTCCGC GTTAA GCGGAGCTATGCCGAAGG  CTTTACGCGTGTCAG  65 195
        cbiM NONE
        cbiN NONE
        cbiQ NONE
        cbiO 4764668 .. 4764682 +  -4.4  -2.57244   TCCAATTAACACTAA               TTAAAT AAA ATTTAA               TAACTTGCTAAATAA  47 107
        cbiM NONE
        cbiQ 4766737 .. 4766753 +  -4.4  -3.70068   CCATCAAGCCGTTGT              CCAGGT AGAGA ACTTGG              TTTACGCTTATCCTC  57 323
        cbiO NONE
     alr3950 4768481 .. 4768531 +  -7.1  -3.09516   AAAAAACCCTATAAA TCAGAAAGAACACCGACGACTGG CCGTGTT TC-GTC-TCGGTGTTCTTGCTGG TTCGCTCCTCACACA  62 176
     alr3952 4770736 .. 4770764 + -10.5  -2.78463   ACTGCTCAGTCTCAT        CAATCTGTTTG ACCACCA CAAACAGATTG        TGTAATCGGGCAAGT  77 197
     alr3954 4773480 .. 4773493 +  -4.5  -3.17713   AACAGCTGTTAGTGG               GGGTC TGTT GATCC                ATTTTGCAATTTTTA  51 132
     alr3955 4774226 .. 4774255 + -15.9  -4.46212   TAAAACCATGCTTAA       TACCCCACTCAAT TGTT ATTGGGTGGGGTA        TTTTATCCTCAAGGG 100 113
        ndhF 4776469 .. 4776488 +    -5  -6.06723   CCCCTAAGTTTTTTA            AGAGTCTA AATT TAGACTCC             TTTTTTTTTGGCCAA  95 69
        ndhD 4778446 .. 4778466 + -11.9  -5.53991   CCTATATTGTTGTAA            GAGCGGGTA TTA TACCTGCTC            TTTTTTTACTACGTA 100 61
     alr3958 4779478 .. 4779507 +  -8.7  -4.57516   TCTAGTAAGTCTATA       CTCACGCATCAGTT TTT ATCT-ATGCGTGAG       TTTTAATTTGACTAT  90 124
     alr3959 NONE
     asr3960 NONE
     asr3961 4781234 .. 4781249 +  -2.6  -3.34344   GTTAGTTGTGTTATT              TGAATT TCCA GATTCA               TTGCTTCCAGAGTAA  46 282
     alr3965 4784713 .. 4784743 +   -14  -5.10601   AACTAATTTTTATAG       TCTGTAGGGTGGGC AAT GCCCACCCTACTAA       TTTTTATAATTTTAT 100 58
     alr3968 4786720 .. 4786730 +  -8.2  -3.61603   TCTACATTTATGAAA                 GGCG AAT CGCC                 TCTATTTTTGTCCGT  72 506
         pex NONE
     alr3980 4795021 .. 4795031 +    -4  -4.21768   AACCAAATTGGTCTG                 TTGA GAG TCAA                 TTTTCCAATTACTTG  61 376
     alr3982 4797409 .. 4797420 +  -5.8  -2.94161   CTTAATAATTGTGCC                GGTG CTAG CACC                 CTTTCTGACGGTTTC  54 299
     alr3988 4807199 .. 4807211 +  -6.3  -3.06133   AATTGTACTTGCGTA                GTAGT TGA ACTAC                TTGGCTGGGGCGTTG  56 289
     alr3990 NONE
     asr3992 4811645 .. 4811670 +  -6.3  -4.20084   CACAGGTACAAAATC         CAAGAAAAATT TACC ATTTTTTCTTG          TTTTCCCTACCTAAT  69 104
        ribH 4812814 .. 4812826 +  -6.3  -3.55444   TCGAGGGAGAGTCAG                GGAAA CTG TTTCC                TTTACACCCTCACAC  61 506
     alr3994 NONE
     alr3995 NONE
     alr3996 NONE
     alr3997 4817407 .. 4817423 +  -5.1  -5.07567   TCAAGACAACCAATT              GCCTGTT CAG AACAAGC              TTTTTTAGGGTGTAC  78 452
     asr4004 NONE
     alr4005 4825119 .. 4825131 +  -3.3  -5.11033   GCGTTTTGAGCTTCT                CTGGC TTT GCGAG                TTTTTTCAAATTCTG  75 234
     alr4007 4827009 .. 4827039 + -21.4  -3.27786   AATTCTACATAATAA       GATCCCCAACTTCT CAA AGAAGTTGGGGATC       TTAGTCGATTTTCAC 100 463
     alr4009 4830320 .. 4830333 +  -2.3  -3.07198   AATAATCTAGAGGCA               TAGCG TGAT CGCCA                CTTTGTATGTCCACC  42 23
     alr4010 4830965 .. 4830979 +  -4.3   -3.3334   CATTGCTCCAGATTA               CATCT AAAGA AGATG               TTCTGAAATGCGCTT  53 60
     alr4011 NONE
     alr4015 4835392 .. 4835409 +  -4.1  -3.27475   AAAAATTAATGTACA             GACGTTG TATA CAACATC              TCTTCTCATGACCAA  48 62
     alr4016 NONE
     alr4017 4837442 .. 4837466 +  -8.6  -3.96298   GAATTGGTATTAAAA          CCCCGGTT GATTCGGAA AACCGGGG          TTTACTTAATCGGTG  80 181
     alr4027 4853063 .. 4853077 +  -2.9  -2.72455   CCGAAAAAGCTCAAA               TTTCT ACTTG AGAAA               AATTTTTAGTTATAC  41 212
     alr4028 4854171 .. 4854188 +  -4.1  -3.25824   ATGATTCTCTATTAA             CAGCG AGAGTTTA CGCTG              ATTTTCTCAATACTC  48 222
     alr4029 NONE
     alr4030 4856198 .. 4856209 +  -7.2  -2.83732   GCGGGAACACCTTAC                GGCG AATG CGCC                 TACTCTTCTCATTCT  61 68
     alr4031 NONE
     alr4032 NONE
     alr4033 4860071 .. 4860127 +  -9.6  -3.22102   AAAAATCAAGGGTTT GGAGAAGGGTATAGGGGTGTCAATGTT TAAA ATCCTT-ACACCCCTATATCCTTACCC TCTTATACCCAGTCT  75 515
     alr4036 NONE
     alr4043 4870781 .. 4870801 +  -5.4  -4.14977   ATTAAATGATCTCAA            GCTGGAAT ACTAA ACTCCAGC            TTATTTGTGCTATTG  65 55
        hrcA NONE
     alr4045 NONE
     alr4046 4874071 .. 4874097 +  -4.6  -3.49618   CCGCACTCAAATTTG        CAGTTGT-GAT TTGTCT ATCTACAACTG         TTGATTCTGTAAAAG  55 118
     asr4048 4874774 .. 4874811 + -11.5  -2.79505   TTCGTAATTGGTAAA   GCATAATGGGTAATTAG TTGA TTAGTTACCCATTACGC    ATTTACATAAAGTAT  82 41
     alr4054 4881646 .. 4881658 +  -7.7  -3.13403   CCTATACCCCTATAC                CCCTT TTT AAGGG                TATTCATGAGAAACA  66 152
     alr4056 4883245 .. 4883282 + -10.5  -2.78384   TCCTAACGTCGCTAA   CGCTGCGCTAACACCAG TCGC CTGCGGTTCGTGCAGCG    TCTCGTAGCAGAGAG  77 167
     alr4057 NONE
     alr4058 NONE
     alr4059 4887781 .. 4887819 +  -4.9  -3.47804   AGGCTAACGCCTACG   TAATTCGTAATTC CCATCTTAACGAC GAATTACGAATTA   TTAATTATCAATTAT  57 86
     alr4060 NONE
     alr4061 NONE
     alr4062 4892604 .. 4892617 +  -2.3  -4.08767   TAAAATCAAAAACAC               TCCCC AAGC GGGAA                TTTTCCCCAACTCCA  55 461
     alr4064 NONE
        ftrC NONE
     alr4066 4895176 .. 4895208 +  -4.2   -5.4251   ATGAGGAATAAAAAT      TCAGGGAACGAGAA ACTTC TTCTTATTCCCTAA      TTTTTTATGTGTGCG  81 56
     alr4067 NONE
     alr4068 4896710 .. 4896723 +  -8.1  -2.87931   CAGGTTTAGTACAGA               CGCGA TTAA TCGCG                TCTCTGACAACTGAC  66 32
     alr4069 4898009 .. 4898037 +  -3.1  -2.51725   GAATTCCTGAAACTC        CCCGAAACACA ACCATTC TGTGTTGCCGG        ATATTCATCTAGAAT  43 110
     alr4072 4903012 .. 4903036 + -21.5  -3.34895   GTAATTCGTAATTAA          CGTGCGCCTCC GTT GGAGGCGCACG          TTAATTAGAGGTGCA 100 80
     alr4075 4906640 .. 4906658 +    -3  -2.81464   GATAATTGATGTACA             GACGTTAC ACT GCAACGCC             TCTAATAACTAATGA  42 56
     asr4076 4907286 .. 4907297 +  -2.2  -3.65313   TTATGCTCGGTCTTA                TGCC TATA GGTA                 TTTGGGCTGTAGTTA  49 370
     alr4077 4908614 .. 4908627 +  -6.7  -4.53774   AGCTATTTGAGCTTG               CCGTA AAGC TACGG                TTTTCGTTAATTTAT  76 412
     alr4079 4911252 .. 4911271 +  -5.8  -2.71918   TGGGGATGGAGAATC            CAAGAG-GT TTT ACACTCTTG            ATATTTGTGGAGTCA  54 49
     alr4082 NONE
     alr4086 4925429 .. 4925454 + -14.9  -2.73529   CTAAATTTTTATCTA         TTAATCGCGTC ACTA GACGCGATTAA          TGACTTTATATCAAC  95 104
        comM 4927556 .. 4927566 +  -5.4  -3.54743   GTGGGTAGGTCAAAA                 GGAA ATT TTCC                 TTCTCCTTGATAATC  57 169
     asr4093 4931979 .. 4931994 +  -4.8  -4.00934   GATAGCAAATTAGAC              TACTAT AGGA ATAGTA               TTTAATGTTTGAAAT  63 282
     alr4094 NONE
     alr4095 4934762 .. 4934772 +  -2.4  -2.76263   ATTTTGACCATACCA                 CCCG GTT CTGG                 TAATTCGCTGATGAG  41 378
     alr4099 4940495 .. 4940507 +  -4.1  -4.18506   AACAATTATAAATGA                CTTCT CTA AGAGG                TTGTTTTAAAAATGG  61 50
     alr4100 4941859 .. 4941871 +  -3.5  -4.67607   ATCAAATCCATAAGC                TTTAA AAA TTAAA                TTTCTTTATTCAAGG  64 515
     alr4104 4946073 .. 4946100 +  -3.4  -3.28791   CCAACTTACTAACTG        CCAGTC-GCACAA CAG TTGTACAGTCTGG        TTCTCCAGAGGAAAT  47 138
     alr4105 4948391 .. 4948411 +  -6.9  -3.90318   AATCCGTTTGAATGT            TGAGTAAGA ATT TCTTCCTCA            TTTCTCCCCTGCTGC  67 500
     asr4108 4950556 .. 4950574 +  -8.8  -3.57561   CCTCTCGATACTGCT             GGTGCGCT CTT ACCGCACC             TTTGCACCCTTACCA  75 281
        glyS NONE
        murD 4956595 .. 4956611 +  -2.3  -2.69799   GAAACAAATTCAAAT              CATCA TTAATGC TGATG              TACTCTCTCCAGTAG  40 17
     alr4114 NONE
     alr4115 4958721 .. 4958733 +  -6.9  -4.08853   GATGAGCGTGATACT                CCGGC GCT GCTGG                TTCTTTACTATTGGC  71 186
     alr4119 4962630 .. 4962655 +   -12  -5.52986   CTTTTATAAGAGAAA         TGACCAAGCA AAACTA TGCTTGGTCA          TTTTTTTACTGCACT 100 73
         prk 4967751 .. 4967770 + -12.2  -5.72616   TGTGTCAAAACTTCT            GGGGTACT GACG AGTACCCC             TTTTTTTGTATCCAT 100 53
     alr4124 4969266 .. 4969296 +   -20  -4.15044   ATACTCTCTAATCCA       GATACCCGACTTTT CTC AAAAGTCGGGTATC       TTTGTTCACCGAGAC 100 41
     alr4129 4978486 .. 4978499 +  -2.4  -3.77773   AACAAAATGCTATCA               GATG AGAAAG CATC                TATTTTGCCTTCTTG  51 407
     alr4132 NONE
     asr4133 NONE
     alr4134 4982188 .. 4982198 +  -3.2  -3.49993   TTTGATTTTGCTGAT                 CTTC AAT GAGG                 CTTTTTGCTGTATCA  49 494
     alr4141 4987802 .. 4987812 +  -2.6  -4.05026   AATTTCAATATTAGA                 TTAA TCT TTAA                 TTATTTAACTTTCAA  55 163
     alr4147 4992444 .. 4992479 +    -9  -3.40175   GTGAAAAAACAGAAA    GGCTAGGGACTAGTCTG TAG CTG-CTAGCCTCTAGCC    TCTATTTTCCAAGCT  73 58
        bvdR NONE
     alr4150 NONE
     alr4151 4995754 .. 4995767 +  -6.7  -4.07568   ACATTCTTTGTACAT               TGCTG AAAT CAGCA                TTTTCCACCACAGCA  69 138
     alr4153 NONE
     asr4154 4998193 .. 4998208 +  -5.4  -3.83026   TCTTCCCGCTTGATT              GCCATT GTGT GATGGC               TTTGCTATCACACAC  63 63
        ndhF NONE
        ndhD 5003107 .. 5003149 +  -5.5  -3.61103   GACGCTACGCGTTAA GCGT-TGGCGCAGCCTCTCC GACA GGAGAAGCTATGCCGCAGGC TTTACACTCCAATTC  58 60
     alr4158 5004688 .. 5004715 + -12.9  -3.34244   TTAGCATTAATTGTT        GTAGAGACGTT GTATAA AACGTCTCTAC         TGTATTTATGGAGTG  93 93
     alr4161 5008828 .. 5008848 +    -4  -4.72986   GAGACTATAACCGAA           GCGAGTTGC CAGG GCGA-TCGC            TTTTTCATCCGCATC  68 432
     alr4164 NONE
     alr4165 NONE
     alr4166 NONE
     alr4167 5014849 .. 5014859 +  -6.8   -3.1786   CGACAGGGAGACTAA                 GCGA AAA TCGC                 TATCTGGTTTTTTCG  61 335
     alr4168 5016549 .. 5016582 +  -7.5  -4.91285   ATTAGTCGTAATTTT     TGGGGTTGAGGATAT TTTT ATCTCCTTAGCCCTA      TTTTGTTGTCTTAAT  89 72
     alr4169 NONE
     alr4170 NONE
     alr4171 5019188 .. 5019223 + -14.2  -5.16132   CCAACTCATAAACAA    CAAAACCTCACATTCT TTGA AGATTGTGGGGTTTTG     TTTTATTTTGATCTA 100 164
     alr4172 5020759 .. 5020795 +  -9.6  -3.11768   GTTCTCTCAGAGTAG   ACACAAGGACGCTAAGA GGAA TCTT-GCGTCTTTGTGC    TGTTAAGTAATATCA  75 63
        dmnC NONE
     alr4174 5022900 .. 5022911 +    -3  -3.54585   AACCCGGAAAAAGTT                GAAT AGTC ATTC                 GTTTTTGTCCTAAGT  48 20
        recO NONE
     alr4176 NONE
     alr4178 5027158 .. 5027186 +  -4.7  -3.70902   ATTATTTAAAAGTTA       GAGGTTAGCAAG CTATAA TTTGCT-ACCTC        TTTAAATCTACAAAA  59 87
     alr4216 5053763 .. 5053798 + -11.8  -3.06261   AGGGGACTGCTGAGA    CAG-CGCTGCCGGAGGG TTT CCCTCCGCAGGCGACTG    TGTTCGCCGTTCGCG  83 46
     alr4222 NONE
         cls 5060915 .. 5060929 +  -2.8  -3.54755   CATTATATTTTTATT               CTCTAT TTC AAAGAG               TATTGTTTGGGCGAT  48 166
     alr4224 5061795 .. 5061809 +  -6.4  -2.84602   ATTTGATTCTTCAAA               CTGTCG AGC TGACAG               GTTTACTGACATCCG  55 502
     alr4226 NONE
     asr4227 5064327 .. 5064352 +  -6.3  -3.19293   CAGATAACACCATCC         TTATCCAGAAA ACGT TTTTTGGGTAA          TTGAGTATTCAGATT  58 34
     asr4228 5064598 .. 5064615 +  -4.9  -4.01227   CAATGACAGTGAGTA             TTTGGAC GTAT GTCTAAA              TTGTTATGTGTTTAT  63 35
     alr4229 NONE
     alr4230 5066813 .. 5066830 +  -3.3  -4.57837   AAGTGATTGATGCTT             CTCCAGC AATT GCTGTGG              TTTTTCAAAGAATGT  63 272
     alr4232 NONE
        argJ 5072809 .. 5072819 +  -5.4  -4.27316   GAGGAATCGTCACTA                 CCAT AGG ATGG                 TTTTCACTTAGGGGA  68 388
     alr4238 5080062 .. 5080086 + -14.4  -3.34895   GTCATCCTAACTCAA          CGTGAGTCTC CAACA GAGACTCACG          TTAATTCACGCTAGA 100 40
     alr4239 NONE
     alr4240 5085448 .. 5085467 +  -2.2  -3.63589   AGGTGCGTTAAATAT            TTCAGATGT CAG GCATC-GAA            TTTACACATCTTTTG  47 30
     alr4241 5086502 .. 5086521 +  -2.8  -4.04491   CCATTGGCTGTACTG            GCGTTTACC CCT GGTAT-CGC            TTCTTCTTCTACATT  54 470
     alr4247 5095086 .. 5095097 +  -5.8  -2.62933   GTTTGAAATGCCCGT                TCGC TGGC GCGA                 TAATCTGACAAATTC  52 474
        sigF 5099277 .. 5099295 +  -5.2  -3.01791   TTTTGTACTCCTGCG             GAGAACCC AAA GGGTATTC             TGTTGGCGCAAGCCT  52 166
     alr4250 5100124 .. 5100136 +  -6.3  -3.70902   CCGACTATTAAAGTT                TGACA GCT TGTCA                TTTGACTATGACAGC  63 124
        cytA 5100587 .. 5100607 + -11.2  -4.91109   AAGCTAACTAACAGA            TAGCGGGA AATAA TCCCGCTA            TTTTTATCATGAGAG 100 58
     alr4255 5105920 .. 5105950 + -10.6  -3.57572   CTCTCCTAGATTTTC      GGTGCGTTA-GGA CTAATT TCCGTAACGCACC       TTCGTATTTTAATTA  82 217
     alr4258 NONE
     alr4259 5109819 .. 5109842 +  -2.4  -4.14397   CCTGTAATTGTTCTA          CATGGTTTTT AAAT ATATACCATG           TTTGATTTGTGCGAT  55 74
     alr4264 5114629 .. 5114641 +  -4.1   -3.6279   ACAATTCAGCAACCA                GTGAT TTT GTCAC                TTCTTCCAACACTTT  52 43
     alr4267 NONE
     alr4268 NONE
     alr4269 5120439 .. 5120495 + -18.1  -3.24708   AAAAATCCAAGTATC TGTAGGGTGGGCATTGCCCACCAAAAC CAT GATACGGTGGGCAATGCCTACTCTAGA TGTATTTCAGAAATC 100 120
     alr4270 NONE
     alr4271 5121994 .. 5122015 +  -6.6  -4.43844   CATCGTTAATAAAAA           CTCCA-CCC ACAAG GGGATGGAG           TTTTGTCGGTAGTCA  76 73
     alr4273 5126438 .. 5126471 +  -4.5   -2.7873   TCCTACACCCTTATA     CCCCTTTCAAGTCAG GAGG CAGGATTGAAAAGGG      CTTTAACCTGGTTTA  48 143
     alr4275 5128718 .. 5128738 +  -4.7  -3.00476   CTCGGCATCTGTCAC            CTTAAAGCC TTG GTCTTTGAG            TGTCTGGTTGAGAAT  50 264
     alr4277 5130841 .. 5130860 +  -4.3   -3.3993   TCTAGGTTAACAAAA            CTTGAGT AAAAAA ACTCAGG             CTTTTTACCTGAATG  53 97
     alr4278 5131935 .. 5131951 +  -2.3  -4.59846   CAAAGATTTCAATCA              TTTCACT GCG AGTTAAA              TTATTTTTCTCTGCT  63 188
     alr4280 NONE
     alr4281 5135535 .. 5135561 + -10.8  -3.11836   TCTGTCTTGAAAAGT         TCAGATCGGAGG AAA CCTCCGCTCCGA         CTTTTCGCTGCGTCT  80 92
     alr4282 5136596 .. 5136610 +  -4.2  -3.48064   CTGGCTACTTCTGGT               GAAAGC GGT GCTTGC               TTAATTGCTTCTGGG  52 210
     alr4288 5142916 .. 5142927 +  -4.4  -3.28791   ATATTCCCGGTTTCT                CGAT TGAA ATCG                 TTGTAGCCGCCGCCT  51 478
        psbD NONE
        psbC 5146193 .. 5146214 + -10.2  -5.68023   TCAAACGCTTTTTAG           GCTCTTGC GTAACA GCAAGAGC            TTTTTTTAATTATGG 100 69
     alr4293 5147748 .. 5147791 + -19.7   -3.0497   ATAGACACATGGTTT GTTGAGGGCTGACCCTGAG CGTAGT CGAAGGGTCAGCCCTCAAC TATTAAAAATACTGT 100 142
     asr4301 NONE
     asr4302 5158121 .. 5158132 +  -4.4  -2.52543   ATTTGCACCTTCCAA                CTCT GCAC AGAG                 TAAGTTAGCCCCGGT  45 156
     alr4305 5161551 .. 5161563 +  -2.7  -4.28774   TATGTAGGAGAAATA                TAGTG CCA CATTA                TTTTACCTTCGCTCC  57 100
     alr4308 5164866 .. 5164883 + -11.3  -5.68438   AGTCAAATATTAAAG             GCTGCTG GATT CAGCAGC              TTTTTTGTTTGGTCA 100 53
     alr4309 NONE
     alr4310 NONE
     alr4311 NONE
     asr4313 NONE
     asr4314 5168798 .. 5168819 +  -6.7   -2.7224   ATAGGGCGTAGGAAA           TGGGAAATT GGCT AATTTTCCA            TAATGTCTAGTCTGA  57 11
     alr4318 5172014 .. 5172029 +  -4.8  -3.04947   CGAGGGTAGTGTGTT              TGTTTT AAGC AAAACA               TAAGTTTTTTTCTTA  52 7
        psaE 5172674 .. 5172684 +  -8.2  -2.62935   TCTACCGTATACAAA                 CCGC CAT GCGG                 ATATTTACGGATTCT  65 145
     alr4320 5173665 .. 5173676 +    -3   -2.5293   TAAAAAACATAATTG                TTTC CATC GAAA                 GTATTGATACTTGTT  41 48
     asr4321 5174155 .. 5174188 +  -7.5  -3.55444   TCCACATCTTTTCGT     GTTGGCTGTTAACAG TTGA CGGTTGACAGTTAAC      TTTCAGCAGTCAACA  69 195
     alr4322 5175325 .. 5175337 +  -3.5  -3.42257   CTAACCTGAGATATA                TATTT TAA AAATA                TTGGTATGTTTCAAG  48 111
     alr4323 5176336 .. 5176348 +  -4.9  -3.25652   ACGAAGTGATTAAGT                TTATC AAT GATAA                TATTGCTTGAATGAA  53 3
     alr4326 5178614 .. 5178627 +  -8.1    -4.788   TCATCAGTGGCATAA               GCAGC GATC GCTGC                TTTTTGAATTGCTTT  91 367
     alr4329 5180841 .. 5180856 +    -4  -2.78327   AGTAGCTCGAAGTTA              GC-ACAG TGG CTGTCGC              ATTTGAAAGTTTAAT  46 171
     alr4330 5183829 .. 5183846 +  -5.6  -4.56702   GTATCACATCAGAAA             TCAACC ACGGAC GGTTGA              TTTATTTGCTTAGAC  73 369
     alr4331 5186256 .. 5186268 +  -3.4  -3.48506   ATGCACCAGATGACA                GTAG ACGCG CTAC                TATTTCCTGAGTTCT  50 177
     alr4332 5187233 .. 5187246 +  -2.4  -3.84825   CCACTAATAGTTGGT               GCAA CAATCT TTGC                TTTACTGTCAATAAG  51 206
     alr4334 5189449 .. 5189467 +  -3.1   -4.2717   AAGACACGGAATCTT             TGTTGTC CCAAA GTCAACA             TTTTCATGCGGTCAT  61 445
        gltS 5204339 .. 5204356 + -11.3   -5.7946   ATTAGCTAAAAAAAA             GACGCGA TGTA TCGCGTC              TTTTTTTATTACAAA 100 78
     alr4346 NONE
     alr4347 5210872 .. 5210882 +  -2.6  -2.84723   GTAGGCCAGTAAAAT                 TATT GCA AATA                 TAGTTGATATTAAGC  42 386
     alr4351 5216453 .. 5216463 +    -4   -2.9661   GCTAAAAACAGTACG                 TTTG CGG CAAA                 ATTTATAAGTAGTTA  47 374
     asr4352 5217067 .. 5217089 +    -2  -4.25848   GGACATAATATTTTG           TCCTCG ATTTTACTGTG CGAGGA           TTTTAGTAAAGACTT  56 343
     alr4354 5218574 .. 5218604 +  -8.4  -3.11634   CTGAAAAATAAGAAC       CGGTTGACAGTTAA CAG TTAACAGTTAACTG       TTGAATCCTCTCAAA  69 30
     alr4359 NONE
     alr4360 5223798 .. 5223811 +  -4.5  -4.59773   TATTCCTGATTAATA               TAGGC GATC GCCTG                TTTTTCAAGATGAGC  68 190
     alr4363 NONE
        pknA 5232204 .. 5232251 +   -26  -5.08824   TATTTGACCAAGAAA GGGAACAGATAGGTAGTATGGA GTAT TACATACTACCTATCTGTTCCC TTTTTTGAATCACAG 100 61
        pknD 5235710 .. 5235721 +  -2.2  -3.21934   GTGATTTGACCTTTG                TAGC CAGG GCTG                 ATTTTGTCAGAAACA  43 445
     alr4370 5236676 .. 5236690 +   -10  -2.95081   ACACTGGGTAAATGC               CCCACA AAG TGTGGG               TGGTCTTTTAGATCA  76 101
     alr4373 5238522 .. 5238538 +    -3  -3.48395   GGACTGGGCAAAACT              CTGGAA GTAAG TTCTAG              TTCTCTCCCCCCGCT  48 153
     alr4380 5251495 .. 5251544 + -10.9  -3.71672   CCGTAGGGTAGGCTA TCTCACGCATAGGCGCGGAAA TATAGAGT TTTTCGTGTTTAGGCGTGAGA TTGATTTTCGTCACA  88 35
         fus 5255473 .. 5255499 + -13.2  -5.30686   CCTCTATTCAGAATC         TTGGAGTGGTAA TAT TTATCACTCCAA         TTTTTTATCACTATT 100 60
     alr4385 5258127 .. 5258144 +  -9.9   -2.8194   CCACTCTAATGTACA             GACGTTG CCCG CAACGTC              TCTACTAAATAATTA  75 46
     alr4386 5259513 .. 5259524 +  -4.4  -3.39289   CATTTCATCTCTGGT                GACA TTGG TGTC                 TTCTACCGTATTTTG  51 516
        ntcA 5266253 .. 5266271 +  -5.2  -2.77288   CTCTTTAAACAATTG             GAACCATC AGA GGTGGTAC             GTGTTATATTTTTCT  50 194
     alr4393 5268089 .. 5268099 +  -2.6  -3.96298   TACTGGCAACAGCTA                 TATT AAA AATA                 TTTAATTAATCAATA  52 210
     alr4394 5269094 .. 5269115 +  -8.8  -2.77167   CAATACGGTTCAGTA           GAGACGTT TCATGC AACGTCTC            TACTTGGGATTATTC  69 505
     alr4398 5275668 .. 5275679 +  -4.4  -3.29511   ATAATATTTTGTTAA                TCCA GATG TGGA                 TTATAGCAAGGTCAA  53 267
     alr4404 5281427 .. 5281446 +  -7.9  -5.88197   AATTCGTTTACAAGA            CGCAAAG CTTTAT CTTTGCG             TTTTTTTGTATTTAC 100 94
     alr4405 5282324 .. 5282334 +  -5.4  -3.60098   CGCAATAACCAATGG                 GTTC GCA GAAC                 TTTAAAATCAGCGAT  59 267
     alr4412 5289425 .. 5289439 +  -8.5   -5.5353   AAGCATAAAATAATA               CCGGG TTTAT CCCGG               TTTTTTCTTCCTCTA 100 33
     alr4416 NONE
     alr4417 5296706 .. 5296719 +  -4.5  -3.40611   GGGTGGATGAGTTTT               GTCAG GGTA CTGGC                TGTTATTAAAATGAA  53 3
     asr4421 5300184 .. 5300196 +  -4.1  -2.81872   AATACGTTCCAAATT                TTGGG AAA TCCAA                TGCTCTTGTCGTGGC  46 311
     alr4435 5320667 .. 5320683 +  -2.2  -4.18197   ACAAATAAATCAGCC              GCTTGT AGTAA ACTAGC              TTTTAACTCACCAGT  55 443
     alr4438 NONE
     alr4439 5323562 .. 5323574 +  -4.7  -4.09685   TTGTTTTGAACGCCA                CCAGG TTT CCAGG                TTTTAGGAACTACAA  63 424
     alr4447 NONE
     alr4448 5335020 .. 5335032 +  -3.4  -3.93038   AGGTACTGCTTATTT                GCTA GATAG TAGC                TTTCATATTGGACTC  55 111
     asr4449 5335452 .. 5335470 +   -11  -4.12532   ATAACCAACAAAAAA             GGCTTGGT CGA GCCAAGCC             TTTATGTATACCAAG  89 262
     alr4454 NONE
     alr4455 5341094 .. 5341152 + -20.5  -3.35597   TTCTGAAAAATTTTC -A-GTAGGGTGGGCAATGCCCACCAGAAC CAT GAGCCGGTGGGCATTGCCCACCCTACGTA TATTTCAAAAATCAA 100 168
     alr4456 NONE
     asr4457 5342630 .. 5342660 +  -7.6  -4.09685   ACTACTAAAGAAGAA       GCATCTAAGCTG AGATTGC CAGCATAGGTGC       TTTTCAGCACTAGAG  76 245
     alr4466 5353414 .. 5353426 +  -5.5  -3.26449   TTTTGTTATCGTAAA                CTGGG ATG CTCAG                TTCAATTGTATAAGG  55 400
     alr4468 5355121 .. 5355131 +    -4  -3.66139   ATGACCGACCGTCGG                 TCAA GAG TTGA                 TTTGAGCTATCTGTA  54 126
     alr4469 5355889 .. 5355911 +  -4.2  -2.84732   GAGTTAGGAAAGGTA           GAATTTACTA GAT TAGGAAGTTC           TATGATGACTTTACA  48 183
     asr4470 NONE
     asr4471 5356473 .. 5356511 +  -5.3  -3.50393   AGCTTCACTTAAAGC   TCGGCTGAAAGCATCAA CTAAA TTGAGGTCTTCAGCCCA   TTGTGTAAGATAAGC  58 93
     alr4484 5368863 .. 5368875 +  -4.7  -3.82202   CAGAGTATCTGCGTT                GACGC GAA GCGGC                TTGTCTTTAGACATC  59 24
     alr4485 NONE
     alr4486 5370948 .. 5370963 +  -2.6  -2.88054   TAACATCCACATGAA              TATCTA AACA TGGATA               CTTTCAATTATCAAA  42 27
     alr4487 NONE
     alr4488 NONE
        rfbC NONE
        rfbD NONE
     alr4491 5378719 .. 5378732 +  -3.9   -2.6914   TCTCCTACGTGCCTG               TAGAA CTGA TTCTA                ATTATGTAGCAAATA  45 129
     alr4492 NONE
     alr4493 5380699 .. 5380719 +  -4.1  -4.37013   AATTATTATTCGTAA            TAGCTTA AATATAC TAAGCTA            TTTTGATACTTAATT  63 18
     alr4494 5382025 .. 5382040 +  -7.6   -3.8323   CTCTGTCCCCTACTT              GCCAAT CTTG ATTGGC               TGTTTCTTTACCATT  72 239
     asr4498 5387722 .. 5387739 + -11.3  -3.93369   TTTGCAATAAAAAAA             GCCCTCT ATCA AGAGGGC              TTTGGTTAACATTAA  89 31
     alr4504 NONE
     alr4505 5396491 .. 5396504 +  -3.1  -5.86465   GTTTTATCTGGTTTT               CCATT ATTT AGTGG                TTTTTTTCTATTCTT  88 131
     alr4509 5399806 .. 5399851 +  -7.7  -2.79273   AGATAAGCTGTGGGA GAGA-TTGAACCTCGCGCGACT TCG AGTTGTGTGAGGTTCAAATCAG ATTCTCTTGCCAGCA  64 113
     alr4512 NONE
     alr4513 5403734 .. 5403748 +  -8.6  -2.60941   AACTTAACTCTCGCA               GTTTGG TAG CCAAAC               ATTCTGCCCTCTCCT  68 149
     alr4514 5404409 .. 5404436 +  -3.4  -3.86194   TTAGTTAGTGGTCAG        TTGTCAGTCGTT AATT GGCGAATGGCAA         TTTATGCAAACAATT  55 43
     alr4515 NONE
     alr4516 5407017 .. 5407031 +    -5  -4.70879   ATATACTCAGCAATT               TGTTCA ACC TGAGCA               TTTTTCCCATTTGCA  71 102
        nblA 5407711 .. 5407727 +  -3.6  -2.95751   CATAGAGTTGCTATG              TGTCGC AGTGG GCGACC              TCCTTCTCTTGCTCA  47 36
     alr4521 5413072 .. 5413107 +  -6.3   -4.9725   AATAGAAGATTATCT    TTTTCTCCATGATGCT TTTAT AGCGTC-TGGAGATAA    TTTTTATGTGGCAAT  80 81
     asr4522 5413674 .. 5413692 +  -4.4  -3.55548   GTGTATACACCCCTT             GCCCCCAC AAG GTAGAGGC             TTTGAAACACTGTTG  55 327
     asr4524 5416446 .. 5416474 +  -8.3  -2.62043   CGTTCAATAACATCA        GAGATATAACAGA ATT TATGTTGTATCTC        TGCCTTCCTTATAAG  65 320
     alr4525 NONE
     alr4526 NONE
     asr4527 NONE
     alr4528 NONE
     alr4529 NONE
     alr4530 5421619 .. 5421638 +    -3  -3.78934   AGTTTTACAGAAAAT            TTTGTC-AT TTA ATAGACAAA            TTATTATAGGGAAGA  50 14
     alr4531 5425477 .. 5425490 +  -2.3  -2.92618   AACTACACGTAGTAT               CCCGT AAAC AAGGG                GTTATTATGTCGGAA  41 104
     alr4532 NONE
     alr4533 NONE
     alr4534 5428937 .. 5428947 +  -2.4  -3.34895   CTTGATGACCTAGAC                 CGTG ACA CTCG                 TTAATTACGCATGAA  45 11
     asr4535 5429433 .. 5429452 +  -2.2  -3.01924   ATGACAAATGACCAA            TGACAAAT GACT ATTTATCA             TCTTCGACGCGGCTC  42 88
     alr4536 NONE
     alr4537 5431148 .. 5431165 +  -3.5  -3.08278   TAGAATTACTAACGG             GATAGACC CTG GGT-TATC             TACTTTATGTAGTGT  48 248
     alr4542 5435336 .. 5435346 +  -2.4  -2.76404   ATCCCCAATTCAAGC                 AGCC GAT GGCG                 TAAGTTTTGAATCGG  41 317
     alr4543 5437000 .. 5437010 +    -4  -3.03459   GGTTTGGTAGGGTGC                 TTCA GTA TGAA                 TAATTTCTGAGTATA  47 113
        psbD 5442576 .. 5442622 + -11.1  -5.28176   CAACCTGAAGACCCG CTAGACCGCTCTGACTTAGATT ATCC GATCTAAATCAGAGCGGA-TAG TTTTTTATGGGTACG 100 396
     asr4549 5443290 .. 5443302 +  -3.5  -4.77438   ACGTTTTTGCATAAG                TTAAT TGC ATTAA                TTTTTAATACTAAGT  67 220
     alr4550 5445227 .. 5445244 +  -9.1  -5.28755   TGAATATAACTGAAA             CCCTGCT ACTG AGCGGGG              TTTTTTGCTGTCTTT 100 64
     alr4551 NONE
     alr4552 NONE
     alr4553 NONE
     alr4554 5448693 .. 5448729 + -16.8  -3.88583   ACCAAAATCAAGTAA    TGTGAGTCTCCAACTT CGCCT GAGTTGGAGACTCACG    TTTATGCAAAGTTTA 100 91
     alr4559 5456147 .. 5456157 +  -5.4  -2.87014   AATAAACTATTCAGG                 CTCT CCC AGAG                 TGGTTATGATAAATT  52 39
     asr4560 5456753 .. 5456767 +  -7.2  -2.75064   AAATCATCTTTAATC               TCGTAT AAG ATACGA               TAATTACCTACACGA  59 195
     alr4564 5460889 .. 5460900 +  -4.4  -3.75378   AGTTGACGGTTGACA                GACT TGAA AGTC                 TTGTGTTGTCAGGGT  57 93
     alr4566 NONE
     alr4567 NONE
     alr4568 5463754 .. 5463769 +    -4  -5.13354   AGTTTTATGAATAAT              CTATCT TCAA GGATAG               TTTATTTTTTGTACA  74 41
     alr4569 NONE
     alr4570 5465033 .. 5465046 +  -4.5     -3.54   GCGGAACACCCACAG               TAGGC GATC GCCTG                TGTTTATAAACTAGT  55 57
     alr4571 5466865 .. 5466890 + -10.5  -3.22894   CGGACGTTGAAAAAC         GCTGTCC-TGTC AGA GACACGGGCAGC         TTGCTGCATATTATG  77 423
     alr4576 5472104 .. 5472122 +  -3.9  -2.93585   AGTCATTAGTCATTA             GTCATTA GTTAA TGATGAC             TGCTTTGGACTATAG  47 60
        lspA 5472669 .. 5472692 +    -6  -5.75538   CTAGATAGAGAAAAA          GGCTAGGG TCAATCCT TCCTAGCC           TTTTTCTTTTTTCAC  91 33
     alr4579 5476676 .. 5476689 +  -2.4  -3.67775   CTACTTGGTAGTGTG               CAAG AGGTTC CTTG                TTGTTAGGTGCGGCT  49 461
     alr4582 5479676 .. 5479688 +  -3.4  -3.10975   CGATGTACCCATTAT                TTCC TTAGT GGAA                TATTAGGTAATAACT  45 7
     alr4583 NONE
     asr4584 5481291 .. 5481318 +  -4.3  -2.69468   CGCTTTTACTTAGTA        TTAATACTGAA ATTAAA TTCAGAATTAA         TAGTATCTAAAAATA  47 134
     alr4585 NONE
     alr4586 NONE
     alr4587 5485169 .. 5485203 +  -5.2  -2.75992   GAATTACTGTATTAA     GTAATTGGTAATTGTA TTT TATTGTTACTAATTAC     TGATGTTAACTGGGA  50 76
     asr4588 NONE
     alr4589 5486443 .. 5486468 +  -7.8  -4.10657   TAATTCACTTCAATT         TATCTTAAAG GGCAGA CTTTAAGATA          TTTTAGGGAATATGA  76 80
     psbAIII 5490940 .. 5490961 + -10.1  -5.74288   TAATTCAATAAAAAA           GCGTCTCCT GCAA AGGGGGCGC            TTTTTTGTTGTTTAT 100 52
     asr4594 NONE
     alr4595 NONE
     alr4596 5495524 .. 5495545 + -12.3  -4.45168   AGTTTTTTTGATTAA           GGATGGGCG GATT CGTCCATCC            TTTATATTTTAACGG 100 76
     alr4597 NONE
     asr4598 NONE
     alr4599 NONE
     asr4600 NONE
     alr4601 NONE
     alr4602 5500926 .. 5500942 +  -8.1  -2.90571   AATCTTATAATTGGT              GAAATTG TTC CAATTTC              TGTGATTGGCAAATT  66 202
     alr4603 NONE
     alr4604 NONE
     asr4605 5504626 .. 5504646 + -13.3  -4.41609   AATTATCTTCACCAA            GGATGGGCG ATT CGTCCATCC            TTTATATTTATACTA 100 153
     alr4606 5507242 .. 5507263 +  -2.3  -3.99806   CAAAAGCTGCGTCAA           TTCT-GCCTA CAC TCGGCCAGAA           TTTATGCTCCCTTGT  53 242
     alr4610 5512808 .. 5512823 +    -4  -2.71712   TTTTTTTTGGCTGAG              TAGGAG ATAT TTCCTA               GTTTCGCGCAAAGGC  45 49
     alr4611 5513891 .. 5513901 +    -4  -2.64616   GAGGGGGGGAATAAA                 TTCA AAA TGAA                 TAATATAGCTGAGAC  45 49
     asr4612 5514388 .. 5514408 +  -3.3  -3.35465   ATCGTAGGCTAACAT            TTGAGCGAT CGC ATCTTTCAA            TTGCTCTCTGTGAGT  47 283
     alr4616 5519672 .. 5519713 + -14.5  -3.38281   AGGGGTGTAGGGGTG TAGGGGTGTAGGGGTGTAG TTTT CACCACCCTTACACCCTTA  TTAAGTTTTGGCTCA 100 77
     alr4619 5522500 .. 5522513 +  -5.3  -3.63627   TTTATCAATCTTGGT               TTGCA ATTC TGCAA                TTTCACCTGTGACAA  59 254
     alr4621 NONE
     alr4625 5530491 .. 5530506 +  -6.2  -3.42574   TTTGGTCATATTCGC              CGTTTA ACCC TAAACG               TTCTGGTGGAATTGA  61 265
        ilvN 5531451 .. 5531469 + -13.2   -2.5607   GTTTTAGCCCCTCAC             TCCCAGTC TCT GACTGGGA             AATTTCATTTTTTTG  87 41
     alr4628 5533310 .. 5533329 +   -10  -3.04263   TTAGCAAGCGTTTTT            GCCTAGGC CTAC GCTTAGGC             TATTGGAGATGAACT  76 425
     alr4629 5534408 .. 5534439 +  -7.5  -4.09374   AGGGTATGGGAATTT      GGTAATGGGTAAT TGCTAT ATTATCTATTACC       TTCTTCTTATATGTT  76 65
     alr4631 5537547 .. 5537582 + -13.5  -4.07306   TTGGTGGGGATGAGA    TAAGCGATCGCTATT CTACTC AATGGCGATCGCTTG     TTTATGATTCACTCT 100 23
     alr4634 5539680 .. 5539697 +  -7.1  -3.48924   AACTTTAACATTAGG             GAAATTC TGTT GAATTTC              TTGTGTAGCAGCTAC  66 501
     alr4637 NONE
     asr4638 5542561 .. 5542575 +  -7.2  -2.79831   GAACCAAGACAAGCA               TCACTT AAA AAGTGA               TCTAATAGAGGTTGC  59 453
     alr4641 5545327 .. 5545338 +  -3.6  -3.01791   TGTAAAAAAGCAGTT                GGCG ATCG CGTC                 TCTTAAACAGAAGGT  47 36
     alr4642 5546351 .. 5546366 +  -6.1  -3.54741   GGCTCATATCTTTTG              GTGGC ACAATA GCCAC               TTTGACAAACTGATC  61 228
     alr4646 5551637 .. 5551651 +  -4.2  -3.53444   AGCAGTGCTTCTAAA               GTTCCC TGC GGTAAC               TTTGCAAAAGCCTCA  52 454
     asr4648 5552281 .. 5552291 +  -2.6   -4.4595   AAGGGTATAGGGGTG                 TAAA ACA TTTA                 TTTTGAATTTTGTAG  60 87
     alr4649 NONE
     alr4650 5553632 .. 5553663 + -16.8   -3.9279   TGTGTAATATTTAAC      TAAAACCCTCACCA CAAG TGGTGAGGGTTTTG       TTTGTCAACTTAAAT 100 188
     asr4653 5555405 .. 5555433 +  -9.8  -5.49568   TATTTTGTCATTTTT       TACTCCACT-CTT TTAT AAGTAGTGGAGTA        TTTTTGTTTTAAATT 100 104
     alr4655 5557611 .. 5557622 +  -7.2  -2.92425   GGTGGGGTTTTTTGC                GCCG CCAC CGGC                 TGTATAAACTTGATT  61 418
        psaM 5559123 .. 5559153 + -16.4  -4.86731   CTTCTTATGGCTGAA       CACAACAATCCAGA TAC TTTGGATTGTTGTG       TTTTGTTTCCACGAG 100 126
     alr4658 5560269 .. 5560294 +  -5.5  -3.60818   ACTATTGACTAATTG         TGAATTAC-GCC GAA GGCAGCAATTCA         TTTAACCAATTTTCC  58 160
     alr4660 NONE
     alr4661 5562484 .. 5562512 +  -3.1  -4.87807   TCAACTAACAAATAA        GCGGGGAAA GTATCGTCAGA TATCCCCGC        TTTTTCATGTCTTGA  67 114
     asr4669 5570324 .. 5570336 +  -4.1  -4.32034   TCAGTCTAAATAGAC                TCAGA AAA TCTGG                TTTTGCTGGTAATGC  61 285
     alr4670 5571917 .. 5571943 +  -9.5  -3.99275   ATATGAGCAATATAA         GCCTCCTTG CGTCGTTTC CAAGGAGGC         TTTGGTATTGTATCA  83 376
     alr4672 5573644 .. 5573664 +  -9.8  -4.99043   AGATGATATGGAAAA            TGGGGAAA CGTGA TTTCCCCA            TTTTATTTGTAAAAA 100 115
     alr4674 5576214 .. 5576227 +  -2.4  -5.05113   CGTGATGACCACAAT               GTTC GCAAAG GAAC                TTTTCTTTATCTCGG  68 491
     asr4676 5577902 .. 5577934 +  -6.6  -6.04324   TAATTTCTTTGTACT     TGCATTTCTGATTTA TTAG TAAAT-AGAAGTGCA      TTTTTTATTTTTTAC 100 111
     asr4678 5579925 .. 5579953 +  -9.6  -4.66002   TCTATGTTTAATTCT       CGCAGC-TTCGCT CTTA AGCGATCGCTGCG        TTCTTTTTCTTGATC 100 146
     alr4681 NONE
        amt1 5583502 .. 5583512 +  -5.4  -4.61873   AGAATTATTTTCGGT                 TGAG TGA CTCA                 TTTTGATTTATAAAA  73 171
        rbpD 5583950 .. 5583972 + -12.8  -4.76088   TTAAATAGCCGAATC           TCCAGCAGGT TAA ATCTGCTGGA           TTATTTTTTGCTTTC 100 64
     alr4684 5585219 .. 5585236 +  -8.5  -3.94746   TTAATCATTCATAAA             TGTGATG ATAT CATCACA              TTTACTTGAATATAC  77 320
     alr4685 NONE
     alr4686 5588769 .. 5588787 +  -3.1  -4.65263   AGTAGGATGATCAGT             TGTCATG TTTTC CATGTCA             TTTGTTTTGCCAACT  65 309
     alr4691 NONE
     alr4692 5599542 .. 5599560 +  -4.7  -2.92389   TCAGTGCGTAATTCC             TATTTCT GTTCA AGAAATA             TCTCTAAATAACTTG  50 145
     alr4693 5600568 .. 5600596 + -12.5  -2.65354   TATCTAATGCTAAAT        ATCCCTGACTTCT TCA AGAAGTCGGGGAG        TCAATTTGGAATAAC  85 34
     alr4695 5601666 .. 5601703 + -10.6  -3.82218   AGCAAAAGTAATTTA   GAGGCGATGGTCTTTG AGCAAC CAAAGGCGATCGCCCC    TTTAATGCTATACAT  86 30
     alr4696 NONE
     alr4700 5605722 .. 5605732 +  -3.2  -3.57263   TTATTAGAGTTTCTT                 TACC ATC GGTG                 TTTCAGGATGCAGCT  50 152
     alr4701 NONE
     alr4702 5608177 .. 5608195 +    -6   -3.3071   TGAAAGTCTCGTGTT             GTCAGGGT TTG ATCTTGAC             TTGATGTCCTAATCT  59 98
     alr4703 5609971 .. 5609984 +  -5.3  -3.54902   AAATTGATCTGAATT               TTGGT ATCA ACCAA                TTGATTATTAACTAA  57 29
     alr4706 5612175 .. 5612201 +  -3.8   -4.8667   GGTGAAAATATATAT         TAGACAAAATTT AAG ACGTTTTGTCTG         TTTTTATGCAATCTA  69 200
     asr4707 5612575 .. 5612592 +  -7.1  -3.14132   AATAAAGGAGCAGAT             TATCGTT TTAT AACGATA              TTCGTAAAAAGAAAA  63 47
     alr4711 NONE
     alr4712 5617485 .. 5617527 + -16.4  -4.43272   GCGAAATAAAAACAA GCCCTAGATCCCCGACTTCT TGA AGAAGTCGGGGATCTAGTAA TTTTGAATTTTGAAT 100 19
     alr4714 NONE
     alr4715 5621500 .. 5621514 +  -5.8  -4.13246   CATCAGGTGGCAGAA               TTACTA AGT TAGTAA               TTTCTCTGTAGCATC  67 14
     alr4716 NONE
        hupE 5623907 .. 5623917 +  -2.4  -3.12803   TACTCTGTTAAGATT                 CACC ATT GGGG                 TATTCGCTATCAGTC  43 144
        crhC 5625335 .. 5625356 + -10.2  -4.21462   AGAAAGTATGAAAAA           CTCTACCC ACAAGG GGGTAGAG            TTTTCGGTAATGGGT  86 51
     alr4720 5627110 .. 5627126 +  -2.3  -3.66908   GTAGCAGCGCATCTG              TATCTTA ATT TATGATA              TTAATTTTCAGGACA  49 173
        chlH NONE
     alr4734 5646193 .. 5646209 +  -2.3  -4.21885   CAGTGTTTTCCGCAA              GCAAT TAGAGAT ATTGC              TTTCTCATTTGTTGT  56 425
     alr4738 5650534 .. 5650552 +  -4.4   -3.1634   AGATTCAGCTACGCA             GCCAGGGC AAG GCTTAGGC             TTACGTAATTTGCAA  51 53
     alr4739 NONE
     alr4740 5652052 .. 5652062 +    -4  -4.42491   ATTTGGTGAAAGTAT                 TCAA TTA TTGA                 TTTCTCTATTTTTTA  63 121
     alr4741 5654000 .. 5654010 +  -6.8  -4.34711   TTACCTCTAACCTTT                 GCTG TAA CAGC                 TTTTGAGTTAATTTT  73 237
     alr4742 5656198 .. 5656224 +  -7.3  -3.80516   TAACTGCCAAAATGA        T-GGGGGCAGAA AATT TTCCGCCCCCCA         TTTACTAAATTGATT  69 38
     alr4745 NONE
        trpC NONE
     asr4747 5661917 .. 5661954 + -13.7  -3.12341   TTCAAAAAAGCTAAA   TTAAAAGAGCGAGTTAA TCAT TCAACTCGCTCTTTTAG    CTTGTTTGTATTGAA 100 100
        pdxA 5668271 .. 5668281 +  -6.8  -2.75963   GCCGCAGAATCTTCC                 CCAG TTG CTGG                 ATTTCCCGTGAAGAT  58 231
     alr4758 5671461 .. 5671472 +  -4.4  -3.05844   TTTTATCCCAACTAC                TGCT AGCC AGCA                 TCTTACCATCACGGC  47 333
     alr4766 5680166 .. 5680186 + -11.1   -2.5294   CTAGCCCAGATATTA            GGGCGGACA TCT TGTCCACCC            ATGTTGTGAAAGGTA  77 448
     alr4769 5682953 .. 5682978 +  -8.4   -5.1971   GTTGAAAACTTAAAA         TCGTTATAGG CTATAA CCTGTAACGA          TTTTTGATTTTTACT 100 101
     alr4772 NONE
     alr4773 5687509 .. 5687521 +  -6.3  -2.88544   GCGATCGCTCCCACA                GGATT ACC AATCC                TATCTAAAGCTGGGC  55 95
        psaK 5688983 .. 5689002 +  -8.6   -5.4505   TGTGTCTGTAATCAG            CCAGAGAG TAAA TTCTCTGG             TTTTTTCTTACGAAC 100 175
     alr4777 5692002 .. 5692022 + -11.3    -3.543   ATTAGAAGTAGGAGA            CTAGGAAAA GAT TTTTCCTAG            TTATGGCTTTTCTCA  84 36
     alr4781 5698105 .. 5698123 + -10.2  -2.94561   TAGAAAATTGCGTTT             TGGTGGGC ATT GCCCACCC             TACTATTTATTACGA  76 151
     alr4783 5699412 .. 5699422 +  -4.6  -2.93447   AAGTCTTTAATTGAG                 TGGC TGT GCCG                 ATTTGTAGCAATTGG  50 31
     alr4784 NONE
     alr4785 5701350 .. 5701367 + -11.3  -5.72254   ATAATTGCTGATAAG             CCAGGGT TAAA ACCCTGG              TTTTTTGTTGTTTGC 100 83
     alr4786 NONE
     alr4787 5703993 .. 5704015 +  -2.6  -3.90744   GGTAATTGGTAATTG           GTAATCGGTA ATT TACCGAAAGC           TTATTTACGGGGAAA  52 29
     alr4788 5704798 .. 5704819 +  -6.7  -3.21924   GGGGGTTGGTTATTG           GTAATTGGT AAGG ATCAATTAC            TATTGTGAGGGCTGA  61 203
     alr4794 5714269 .. 5714299 + -17.8  -4.82901   CTAGTTGATCAAAAA       TAAAGAGACGTTGC ATT GCAGCGTCTCTTTA       TTTTTATAGAAAAAA 100 52
     alr4795 5714997 .. 5715011 +  -2.1   -5.4756   AAAACATTGTTTCTA              GCCTAC TAAT GT-GGC               TTTTTTCTTACGCTT  76 115
        argG 5718243 .. 5718268 +  -7.5  -2.68823   AATGTTACCATCAGA         CTAGCCCAAGC GGTT GCTCCGGCTAG          GTTATATGCAAAGAA  58 271
     alr4800 5719794 .. 5719808 +  -2.1  -4.20367   ATAACTTCTAGTTTT               CTAGT CTCTC ACTGG               TTATTTATTGGGCGA  56 301
     alr4803 5722713 .. 5722731 +  -5.2  -3.47573   TGATGGTTGTAGACC             CGCGCCAT GTC ATCGTGCG             TTCTCCTGTGGCTAA  57 492
     alr4806 5724911 .. 5724939 +  -2.4  -4.11216   GAAGCAGGGGAGCAA        GGGGAAAAATTT AGAGA AAGATTATCCCC        TTTTCCCCCTGCACC  53 48
     alr4807 NONE
     alr4808 5727461 .. 5727499 + -19.3  -4.10657   TGTTGACAAGGTAAA   TAAAGAAAAGCGATAGT CTACA ACTATCGCTTTTCTTTA   TTTTCCCCGATATCA 100 27
        ictA NONE
     alr4810 NONE
        trpA 5730093 .. 5730106 +  -3.8   -3.5485   TCTGTAAAAAAACTA               GCTG AAACAG CAGC                TTAATATTTTGGGTA  52 148
        patN 5731249 .. 5731280 +  -8.8  -3.05963   ATGGCACTGGTTTCT      TTAATACCGGCAGA AGCA TTTGCCGGGATTGA       TCTTAGCATGGCGAT  68 413
     alr4814 5733525 .. 5733548 +  -2.5  -4.52345   ATCGCCTAGTGTAGG          CTGATAAGT CATAGA ACTTATTGG           TTTATTTCCTCATGT  60 51
     alr4815 NONE
     alr4818 NONE
     alr4819 5737840 .. 5737862 +  -4.8  -3.06696   CTGGGGCGATCGCCT           GGATTAATCC CAA GGATAAAGCC           TCTATTCCCCAAGCA  50 499
     alr4821 5741216 .. 5741264 + -11.9  -2.59927   AAATTGCATAACTAC TAATAAGGGCTGTTGACTGTTAA CTG TTAACGGTCAACAGCCTTCACGA TGGATTATGCAACTT  83 118
     alr4823 5744156 .. 5744172 +  -3.7  -2.62184   AGTTACCAATGCTGG              TCTTACC GCA GGTAACA              TAATATGCCACCACA  44 281
     alr4831 5751567 .. 5751597 +  -4.9  -3.56092   AAAAACGATGAGATA       GAGAAATGAAAAT GAATG GTTTTGATTTCTC       TTTGACCACTCATAC  57 127
     alr4833 5754545 .. 5754562 +  -2.7   -3.8969   CAGAGACGGCGATCG             CTCTC-TG TGA CATGAGGG             TTATTCTCTAGATAA  52 120
     alr4836 5761699 .. 5761712 +  -8.1  -2.89039   CAACAGTGAAGGAGA               CGCGA TTCA TCGCG                TCTCTACAGATGGTT  66 70
     alr4837 5762648 .. 5762687 +  -6.6  -4.25104   TGCAGTCGGCAAATC  TGACTCATCTATGGATAT GATT GTGTTCATTGATGAGTTA   TTTTGCTGCCCGAAG  74 74
     alr4839 NONE
        leuA 5767974 .. 5768002 + -10.5  -4.59944   GCATAACACTTAAAA        TAAACCCAACT CACTACA AGTTGGGTTTA        TTTATTTCTCCTAAT  95 35
        dapF NONE
        recQ 5770517 .. 5770529 +  -6.3  -4.20084   TAATAATACGTAACC                GATGT TTA ACATC                TTTTAAATCCCTAAT  69 143
        surE 5773821 .. 5773831 +  -6.8  -3.71686   ATAAATTATCTGATT                 GGGA TTT TCCC                 TTGTCTTAAATTCCC  66 6
     alr4847 5775228 .. 5775240 +  -6.3  -3.28924   GTCAGCGCCAGAGAG                TACCT GTA AGGTA                TTGTGCGACGAGCTG  58 94
     alr4848 5776538 .. 5776577 + -10.2  -4.33153   GGAACACTGTAAATA  CAGGAGTGGAGAATAA GGCATAGG TTATTCTCCATTCCAG   TTTCTTAATATTAGG  86 186
     alr4849 5777620 .. 5777634 +  -2.9  -3.84648   GATCGCTACCTATTC               CTTAA TTTGC TTAAG               TTTGATCGTGTTAGG  52 21
     alr4850 5778576 .. 5778589 +  -5.3  -3.28783   GTAAACTGACCAAAT               CAACA TTTT TGTTG                TTGAGTTAATTTTCA  55 200
        secA 5781517 .. 5781542 +  -9.8  -5.42198   AAGGAAGTGAGTTTA         CACAGGGGTA TGTGAT TACCTCTGTG          TTTTGTTTTTTAACG 100 39
     alr4852 NONE
     alr4853 5783662 .. 5783690 + -12.5  -3.40843   TATCATACATCTTCT        TATAGGGTGGGCA TCT TGCCTACCCTAAA        TATTTGGAAGTTTTA  93 77
     alr4854 5784799 .. 5784810 +  -4.4  -4.21954   AATACTTGTTGCATC                TACG TTAT CGTA                 TTCTTTATGTGTTCC  63 475
     asr4858 5786820 .. 5786842 +  -4.9  -3.24089   CAATTCAGATGAGGT           TCACGGT ATTGTGTTC ACCGTGA           CTTTTAATCTATCTA  53 169
     alr4863 NONE
     alr4864 5796806 .. 5796825 +  -3.6  -4.36914   TTTTAGTCTAGTAAA            TTTGCGTG AATT CATGTAAA             TTTTATGAGACAGGC  63 306
       psbAI 5798007 .. 5798035 + -10.3  -5.17353   TAGTTAACTAAAAAA        GCGCCCTTCCA ATTTGCA TGGAAGAGCGC        TTTTTTAGTCGCTAT 100 51
     alr4870 5803045 .. 5803067 +  -7.1  -3.66732   AAAATATTGCCCTCT           GGATAAATG ACTAA CATTTGTCC           TTGTTGGAGTAATTC  68 444
     alr4876 5807104 .. 5807120 +  -3.7  -3.91911   TACATCTGATTTAGC              CTTGATC TGC GATGAAG              TTTAATTAACCTGAA  56 50
     alr4877 5809309 .. 5809331 + -11.4  -5.08169   TCTAGAGCCACTCAA           CAGCGCTAAT CAA ATTAGCGTTG           TTTTTTGGCATATCT 100 101
     alr4878 5812458 .. 5812470 +  -4.9  -3.20435   TGATTCAACCTCATC                TATCA TAT TGATA                TTGATAAATCCTTCA  53 15
     alr4879 5814095 .. 5814109 +  -3.6  -3.85698   AATTTCTGGGAATCA               TAATCT TAT AGGTTA               TTTATAAAGCAAGAA  56 291
     alr4880 5815706 .. 5815723 +  -4.1  -3.14136   AGTTAATCAAAGCCA             GGATGTT TTCT ATCATCC              TTAAATAATTGATAA  48 93
     alr4881 NONE
     alr4882 5818092 .. 5818118 + -12.4  -2.68532   TAGGTTAAAAAAATA         TCCCCGAATTTT GGG AAAAATCGGGGA         TAGTATAGATTTGAG  83 38
     alr4888 NONE
     alr4890 5827574 .. 5827587 +  -8.1  -2.87931   GGACAATTGTACAGA               CGCGA TTAA TCGCG                TCTCTGACCAATAAC  66 90
     alr4891 5830378 .. 5830399 +  -7.3  -2.94045   TGGTGAAAAGCGATC           GCACAACTG GAGC CACTTGTGC            TGCTTCTTCGACTAA  61 173
     alr4893 5833808 .. 5833847 +  -7.9  -3.16985   AACATTAATTATAAA  TTGATGGGGCAGCGA CCGTAGTTAA TCGCTGCCCCAAAAA   TGTGTGTGTTATTTA  66 40
     alr4898 5842169 .. 5842183 +  -5.7  -2.90075   AAACTTTAGCACTAG               CACCT TACTC AGGTG               TATAATTACGCCCCG  52 6
     asr4899 5842768 .. 5842784 +  -6.5  -3.36515   TAACGCGAACGGGAA              CGCTTTC AGC GAATGCG              TCTTTGCGCCTACCG  62 135
     alr4905 5852406 .. 5852418 +  -3.4  -3.15527   GGTGCATTCCAAGCG                GGTT CTGTC AACC                ATTTTACATAGTTTT  46 432
     alr4907 5854180 .. 5854226 +  -4.6  -5.71295   GGTTAAAGGTCGAAA ATAAAAAGGCAAAAGAACAGTA ACT TATGTTTCTTTTGCCTTTTAAA TTTTTATTTTTATCT  86 43
     alr4908 5854938 .. 5854953 +  -3.2  -2.71815   AGACTGGGGGGAGAT              GGGGAA GAAT TTCACC               TACCTTGTTTCCCTC  43 49
     alr4909 NONE
     asr4910 NONE
     alr4911 NONE
     alr4912 NONE
     alr4913 NONE
     alr4914 NONE
     alr4915 5862161 .. 5862188 +  -5.5  -3.21595   CATACCACAGAGATT        GGGGGTATTCC ATACCA GTAAAACCCCC         TTGCTGGTCAAACTT  53 259
     alr4917 5865680 .. 5865706 +  -4.5  -4.86731   AAAAGGTGTAATATA        CTTAT-GTCCCT TATA AGGGACAATACG         TTTTATTTAGGAAAA  71 333
     alr4919 NONE
     asr4920 NONE
     alr4921 NONE
     alr4922 5869387 .. 5869401 +  -4.3  -4.08767   GTACACTTGCTTATT               CTGAA CAGCT TTCAG               TTTTGACCAAATAGG  61 210
     alr4930 5882975 .. 5882999 +  -7.9  -4.99043   GGCGGGTTTAAGTTC          ACCACCGAATT TTT AATTTGGTGGC          TTTTATTTATAGGAC  89 219
     alr4932 5886090 .. 5886114 +  -8.7  -4.43272   AACTAACAAAAAAAA          TGCAAAATCCA AAC TGAATTTTGCA          TTTTGCATTTTGAAT  90 86
     alr4934 5889041 .. 5889052 +    -3  -4.56597   TTCTTTGAACTCTGC                CAAA CCTA TTTG                 TTTTTGCGACGGGAA  62 95
     asr4937 5894301 .. 5894330 +  -5.7  -2.79349   AAGTTAACTAAATAA       TCCAGGCTCAATT GCTA AAATCAGCCTGGG        ATTGTGTGTAATTTG  52 34
     alr4938 5895533 .. 5895566 + -12.6  -4.43576   TTCAGCTAATATGAA     GCGATCGCTTATTA GTTTTA TGATAGGCGATCGC      TTTGTTCTATCTCCT 100 45
     alr4939 5896403 .. 5896415 +  -7.7    -3.794   TTTCAGCCAGTCCCT                GCTGA GGT TCAGC                TTTGATACCTTGCGC  72 229
     asr4942 NONE
     alr4943 NONE
     alr4944 5899289 .. 5899310 +  -6.6  -5.77571   TGACTACTGACAAAA           CTCCA-CCC ATAAG GGGATGGAG           TTTTTATTTTTTGGT  93 139
     alr4949 5904543 .. 5904559 +    -3  -3.87583   AACTTCAACTGTCCC              GGTGAA CACTT TTTACC              TTTACCTTTAGGTTT  53 269
     asr4951 NONE
     alr4952 NONE
     alr4953 5907040 .. 5907057 +  -4.1   -4.0371   ATTTCAGGTTTGTAG             TAAGGAC TTTA GTCCTGA              TTTATCTAAGGAATA  58 47
     alr4954 5908923 .. 5908941 +  -3.8  -3.65046   CGCTTTTGAACCATT             TTCCTAGC TGG GTTTGGAA             TTGTTGGGGTAAGCG  53 419
     alr4957 5913028 .. 5913050 +  -7.7   -5.5604   GCGTCGGCGCAGTTA           TCGGTGCAG TCAAC CTACACCGA           TTTTTTATTAGTTAG 100 85
        pheT 5915715 .. 5915747 + -11.6  -2.94735   GCAGTTAACTAAAAA     TAAGTGATGAGTTGA CACA TCA-CTCATCACTTA      TGATTAATTTTGAAT  83 33
     asr4959 5916295 .. 5916336 +  -7.5  -3.08679   TATATCTTTGGAGTT GCTAACTGGTAATTTGT ATAGTGCG ACAAATGACCAATTAGC  TATTACCTACCCAGA  65 265
        recN 5920526 .. 5920538 +  -3.3  -3.08679   AATAATTTGGTCAAT                GCTTG GGT CATGC                TATTACCTCCACACC  45 162
     alr4964 5926786 .. 5926796 +  -3.2  -2.80113   ATTGTAGAGAACAAC                 CTCT ATA GGAG                 TCTCATACAGTCGTG  44 92
     alr4965 5928143 .. 5928155 +  -4.1   -3.6767   AGCCTACAAGCTCTG                GCTTT ATT AAGGC                TGTTTGTATATGGTT  54 84
     alr4973 NONE
     alr4974 5939165 .. 5939177 +  -2.7  -3.91564   GATATTTTCTAAACA                CTAAT ATA GTTAG                TTATTAATTATTATG  52 29
     alr4975 5939852 .. 5939862 +    -4  -2.60392   CATGGAGGATGGTTA                 TTTG CGT CAAA                 GTTAATTGACCAATC  45 10
     alr4976 5941813 .. 5941826 +  -3.1   -2.6836   TGGAGTTGGTCCCAA               GACAGC CCA GC-GTC               TAGCTTTGCATATTT  43 282
        recR 5942365 .. 5942389 +   -10  -3.81146   TAGATAAAACAAAAA          GGCGGTCTCA AATCA TGAGAACGCC          TTCTTAGTTAAAAAA  84 49
     alr4979 5948988 .. 5949009 +    -8  -5.04222   TGACCACTAACAAAA           CTCCATCC CCTGGT GGGTGGAG            TTTTTAATTTAATTG  89 73
     alr4984 5954996 .. 5955006 +    -4  -3.67878   TACTCTGTCAATGGC                 TTTC TCG GAAA                 TTATGTTCCAATAGT  54 269
     asr4987 5959012 .. 5959042 +  -6.8  -5.08088   AACTCCCATTATTAA       GCGATCGCACAACT CCA AATTAGGCGATCGC       TTTTTGTTGGGAATT  86 68
     alr4990 5963185 .. 5963195 +  -6.8   -2.8085   ATCAACTTCCCACCA                 CTGG AAC CCAG                 CTTTGGCTACGTTGG  57 208
     alr4992 5965594 .. 5965628 +  -5.9  -4.56358   GATTGGCTAATTTAA     TATTGTGCATCTTCT TATTC AGAAAATTCACAATA     TTTTATGTGAATATG  76 196
     alr4993 5966534 .. 5966548 +  -6.4  -3.75378   ATTGCTGCCTGAATA               TCCTGG GGA TCAGGA               TTATCTTCTAAAGAT  65 346
     alr4995 5968929 .. 5968947 +    -6  -3.14344   ATAAGTTGACAAGCC             CCTACGTT TCT AAGGTAGG             TTAGTCAACGGACTA  58 3
     alr4996 NONE
     asr4997 5970279 .. 5970296 +  -5.6   -4.2828   CTGCAATAACTTTGT             GACTTG CAAATT CAAGTC              TTTTGCTAAATAACC  70 521
     alr5000 5974071 .. 5974119 +  -6.2  -3.19081   GAATTTTTTGGTTAA GGTAGGGGAAGAGA-AGAATTCT AAAA ATAACTGTCTTTCTTCCCCTACC TCTCTTGCTTAACTG  58 83
     alr5001 5974933 .. 5974954 +  -5.1  -4.35926   GATTTGTAACCCTGC           GCGAGATGT GGAC ATAACTCGC            TTTTCGATTTCGGCT  68 147
     asr5004 NONE
     alr5005 5977888 .. 5977900 +    -2  -2.76261   CTTTCTTTCCCTACA                TTCA AGCCA TGAA                ATTTCCCCATTGGAA  41 324
     alr5007 5979992 .. 5980002 +  -3.2  -4.54047   ATTCTTGTTTAAGGA                 CTTG ATC CAGG                 TTTTCTGTGCGATAG  63 421
     alr5010 5983175 .. 5983185 +  -6.8  -3.53811   TGCAGAGGCACAGTT                 CGCT CTT AGCG                 TTTCCGCAGGGTGGC  64 47
     alr5021 5993746 .. 5993766 +  -6.9  -2.70525   CGTTTAAAAACATTA            GTTCTGTAT TGG AAACAGAAC            ATTAATTTGGGAAGC  60 73
     alr5027 NONE
     alr5028 6001138 .. 6001163 +  -9.1  -2.92463   CTTCTGGTGTTCAGA         TACCAGACTTT TTAA ACAGTCTGGTA          TCTATGACTGATGAG  69 52
     alr5030 NONE
     alr5031 NONE
     alr5032 6004389 .. 6004401 +  -3.3  -4.32201   TTCTGTAGCTTTAGC                TTCCC GTA GGGTA                TTTTGAATTGATTCA  61 356
     alr5034 NONE
     alr5035 6006917 .. 6006929 +  -4.8  -2.90723   GATAAGAATTCTATT                CCTG ATTTG CAGG                TGTAGTTGGCGCTGG  50 112
     alr5045 6020348 .. 6020360 +  -7.7   -3.3382   AAAAATCACATCAAT                CATCG GTA CGATG                TTGATCTGTGCTGGA  66 468
     alr5049 6022104 .. 6022142 +  -6.3   -2.7556   CTCTGGGCGCAGAGG  CATAAGAGTA-TAAGTAT TCAA AAACTTGGTACTCTTATG   TCCTTGCATCCAATT  54 83
        ndhD 6024057 .. 6024083 + -12.3  -5.43974   TAGATAATAAAATAG         GCGATCGCTTC TTTGT GGGGCGATCGC         TTTTTCTTTGCTTTT 100 51
     alr5051 6025176 .. 6025190 +  -2.1  -2.68361   CCCGCTTGTTCTACC              CGA-CG ACAA CGATCG               CTTAATTGTCCCTTT  40 475
     alr5053 6028396 .. 6028407 +  -4.4  -2.94561   ATAATTTAGTAAAGG                TGTG AAAC CACA                 TAATATTTATTGCGC  50 258
     asr5054 NONE
     alr5055 6029904 .. 6029916 +  -5.5  -3.74747   CCACTTCTTGAGATA                CAGGC AAC GCTTG                TTTCATCAGGGTTGA  61 408
     alr5059 6032821 .. 6032835 +  -4.3  -3.53091   CTCATCTCCCTTCCT               TCTTG CTAAC CAAGA               TTTCCCGCAGCCAAT  55 113
     alr5061 6034850 .. 6034870 +  -3.3  -4.49389   GGTAGGTACGCGCAA           GGCAACGC CATTAA GC-TTGCC            TTTTAGTTCTGGGAT  63 411
     alr5065 6038172 .. 6038203 +  -3.1  -2.69151   TGCGCACCTGCAACA     GCC-ACATT-GTGAG GATA CTCACGAATGAAGGC      TGCTATCTAAGCCAA  43 14
     alr5066 NONE
     alr5067 6039872 .. 6039903 +  -4.4  -3.62275   AGTCATTAGTCGATG      GTCAATAGTCAACA AATT TGGAGACTATAGAC       TTTGGACTACTGACT  55 53
     alr5068 6040865 .. 6040875 +    -4  -2.92792   TTGAGAAAATCGGTA                 TTCA GAT TGAA                 TGATTTGCGATCGCT  47 349
     alr5070 6042406 .. 6042420 +  -5.7  -2.52896   ACAGAGTTTATAGCC               GCAGA TTGAT TCTGC               TAAGTTCAAGACTAG  51 141
     asr5071 6042940 .. 6042954 +  -2.8  -4.99645   GTGCGGCTCCATTGA               TTGCTG AGT CAGAAA               TTTTCTTTCTCACAT  70 199
     alr5075 6048398 .. 6048417 +  -4.2  -3.16079   CATACCAATAAAAAA            AGCGAACT TTCG GGTTCGCC             TTCAATCATTCTCTT  51 41
     asr5080 NONE
     alr5081 6053272 .. 6053291 +    -5    -2.706   CAAAATATGGTTAGT            TTTGGCTA GACT TTGCCAAA             TAGCTTTGAGTTTTG  49 61
        clpB 6057422 .. 6057447 +  -8.3  -5.75599   TAAAGATTAGATCAA         GCAAAGGCTTA AAGG TGCGCCTTTGC          TTTTTTTGTAATTTA 100 46
     alr5086 6059249 .. 6059268 +   -10  -3.80855   ATTAATTTATTTATA            GGGTAGGA CAAT TCCTGCCC             TTGATTTTTCACCAA  84 43
     alr5087 6059970 .. 6059999 +  -9.5  -5.06816   CCTATTCGATGATTT       TAGACTTACCA CCCCACTA TGGTAAGTCTA        TTTTTATTCAGCACT 100 113
     asr5092 6064524 .. 6064540 +  -4.3  -3.78419   ACCTTGAGAGTCAAA              CCAGCGC TTT GCTTTGG              TTATATCTTTGCTAG  57 516
     alr5095 6067744 .. 6067756 +  -2.6  -3.64933   GTAGCAGAAAATTTC                GCCT TTTAT GGGC                ATTTTTTGCAATTGA  50 211
        pyrE 6071782 .. 6071792 +  -2.6  -3.87979   GGCGTAAATTCCTGT                 TTTT CGT AAAA                 TTCTCTTTGCATTTA  52 457
        pbpB 6079970 .. 6079989 +  -2.8  -3.53811   CTTTGTCATAAAAAT            TGCCTGAT CTCC ATAGGGCA             TTTGGAAAAAATGCG  48 323
     alr5103 6082354 .. 6082365 +  -4.4  -4.36914   CGATCGCTCCTCACT                TCCT GCAT AGGA                 TTTTGTGGGACACCA  63 358
     asr5109 6095287 .. 6095299 +  -6.3  -3.01712   CCTGTGGCGACAAAA                CTACT ACC AGTAG                TATTAGAACAACCAC  56 314
     alr5117 6114419 .. 6114433 +  -5.6  -2.59748   GAACATCAGGATATT               GCTGCT CAA AGCCGC               TAACTTCTGACAATG  52 134
     alr5121 6118977 .. 6119008 + -16.8  -4.28791   TGGCTGTTATATTTA      TATCCCCGACTTTT TATA AAAAGTCGGGGATG       TTTCTATTATAAATT 100 49
     alr5124 NONE
     alr5125 NONE
     alr5126 6124372 .. 6124411 + -20.2  -2.89475   TAACTACTCATCAAG  GCTGTTAACGGTTGACTG TTAA CGGTCAACCGTCAACAGC   TATAGTATCTAAATG 100 107
        recJ 6126559 .. 6126609 +  -6.4  -3.42621   AGCATTATCAATGCT GAGTGCTGAGTGCTGAGT-AT AAATTTCACA ATCACTCAGCGCTCATTACTC TTATAGGTTGCCGTT  62 10
     alr5129 6127575 .. 6127593 +  -3.2  -2.57092   TCAAAATCTACGACT             TTGAGTAA ACC TTGCTTAA             TCGCTTCCTCAAATT  42 391
     alr5134 6130734 .. 6130746 +  -2.7  -2.61912   CTTTGTTTTGGGATA                TATTC CAC GGATA                ATTATAAATACATAC  41 12
     alr5135 6131390 .. 6131400 +  -5.4  -3.68351   ACTTTTACAAATACT                 GGTT CCC AACC                 TTTAGCTAATCCCCC  59 344
     asr5139 6136884 .. 6136913 +  -8.1  -3.31263   TTGTACAGCCAAGAA       GGAATT-AGCATAT TTT ATGTGCTTAATTCC       TTCTGGAACTCACGT  70 102
     alr5140 NONE
     alr5141 6137692 .. 6137721 +  -2.2   -3.3164   CTGCATAGTCATGAA       GGAATTAGCGGA TCTTAT TTTTCTAATTCC        TTCTAGCACTCACTT  45 102
     asr5142 NONE
     alr5143 6138631 .. 6138654 +   -14  -4.96762   TTCACTCCGTAATTA          CTGGAACATC AGAT GATGTTCCAG           TTTTTCTAATATATA 100 266
     asr5144 6139437 .. 6139462 + -10.5  -5.36314   TGTCATACTATAGAA         GCCAAAACATC TAAT GATGTTCTGGC          TTTTTTGATATTTTG 100 185
     asr5145 6140143 .. 6140170 +  -9.3    -3.737   AAGCAAATTATGGAA        TACTGGAACAT ACTTAA GTGTTCCAGTA         TTTCATACAAAATTA  81 150
     asr5146 6140563 .. 6140578 +  -6.2   -3.7614   GAACTAGAAGAGCAA              TAACTG ATGA CAGTTA               TTATTAATAATAATT  63 3
     alr5147 NONE
     alr5148 6144539 .. 6144581 + -25.2  -3.05498   TATACTCAAATTAAA ACTTAAGATCCCCGACTTCT CAA AGAAGTCGGGGATCTTAAGC TGTCTATATCCACTA 100 113
     alr5149 6145442 .. 6145453 +    -3  -3.29562   GAGTTTATTGGTACT                TCTA TTGG TAGA                 TATTATCATGAATTT  46 15
     alr5150 NONE
     alr5151 6148227 .. 6148246 +    -5  -3.08966   GCCAGTCAGCAAGTT            TTGGAGAT AGTA ATCCCCAA             TTCCCTGCAATTTGC  52 16
     alr5152 6149701 .. 6149727 +  -4.4  -2.56273   GGTGATGGTATGGGT         GTCACCTCTG GTTGTGG TAGAGGCGAC         TCAGTTACCTCTGGT  45 431
        psaA NONE
        psaB 6156058 .. 6156079 + -12.3   -4.9755   AGGTAAGTAAAAAAA           TCCCCTGCC GCAA GGTAGGGGA            TTTTTACTTATCTAT 100 59
     alr5156 NONE
     alr5157 NONE
     alr5158 6157852 .. 6157869 +  -3.5  -3.01924   ATGGAAATAAACTTC             GTTC-AGA TAC TCTTGAAC             TATTAGAAAAACATG  45 325
     alr5159 NONE
     alr5160 NONE
     alr5161 NONE
     alr5162 6161391 .. 6161401 +  -2.4  -3.60098   TATGCTGTCAAGATG                 GGCG TAG CGGC                 TTTGGAGTCCGCCAT  49 234
     alr5164 6163973 .. 6163983 +    -4  -3.46602   GCAATTTTTTTTAGC                 TTAG TTG CTAA                 TTCTACTCTAAACCA  50 459
     alr5168 6166915 .. 6166944 +  -3.7  -5.27769   AGTAAAAAGGTAAAA       GTCAAAAGAAAAA ATCT TTTATCTTTTTAC        TTTTTACTTTTTTGT  78 109
     asr5175 6174436 .. 6174468 +  -7.9  -2.87132   CGCTTGTGGATGAAG      TTTTTGTTATTGGTC AGT GGTCAATGGCAAAAA      TGTCTAAAAACCACC  64 76
     alr5178 6176577 .. 6176603 +   -11  -3.01924   TTGGCCTAATTGACA         GTTGATGGTTGA CAT TTAACCGTCAAC         TGTTAACAAAACATA  79 75
     alr5180 6178154 .. 6178170 +    -3  -3.08798   TTTTTTATTGATAGA              TGCTTA GGCAA TAAGCG              TATTGCATAAACACT  43 61
     alr5181 6178904 .. 6178939 +   -15  -3.31144   GGAGCAAAAGCACAA    TTAAACCTTGGGTTGA TCTG TCGATCCAAGGTTTAA     TTGTGCGGATGAAAA 100 383
     alr5182 6179981 .. 6180012 +  -6.8  -4.98061   CGATAATGGGGGGAG      TTCAGAATAGATGA TATC TGATTTATTCTGAA       TTTTCTTTGATGTCT  82 146
     asr5183 6180642 .. 6180684 +    -2  -3.93383   AACAATGCACCGGCG ATCGCTT-CTCGTCCAATT ACCTGC AATGGGCCGAGTGAGCGAA TTTCGTCTGTATTCA  53 308
     alr5186 NONE
     asr5187 NONE
     alr5188 6185362 .. 6185398 + -12.6  -3.62859   AATTTTGGATGCAGG    GTTTTGGATTTTGGAT GTTAG ATCCAAAGTTCAAAAC    TTTAGCAGTTATCAT  95 180
     alr5189 NONE
     alr5190 6187889 .. 6187899 +  -5.4  -2.91873   CCCCGGAGTTATCGC                 CAGA TTA TCTG                 TAATTTGCAGGTGAT  52 387
     alr5197 NONE
     alr5198 6199355 .. 6199370 +  -4.6  -2.84841   AGCTTGATAGAAGCT              GGGGAT TTAA ACCCCC               TAAATTTTGTTAACC  48 68
     alr5199 NONE
     alr5200 NONE
     alr5201 NONE
     alr5202 6204618 .. 6204633 +  -4.6  -2.89511   CAAGCTAAGATAAAA              CCCCGA CAAC TCAGGG               CTTTCCATTCTGTCA  48 69
     alr5203 6205840 .. 6205871 +  -4.5  -3.12289   GAAAAAGATGAGAAA      AATAGCCCAAAAT ATGTTA ATTTTGGGCTAGA       TATTACAATATTTTG  51 130
     alr5204 6206382 .. 6206396 +  -7.2  -2.95339   TTTGGGCTTAATGGA               GTTAGT GTA ACTAAC               TATGTAAAATTTTGT  62 45
     alr5205 6207634 .. 6207650 +  -5.1  -3.99405   GACCAGTAAACAAAG              TCGCCAT CGT ATGGGGA              TTTATCCTCCGTTAC  63 372
     alr5208 6211729 .. 6211740 +    -3  -3.31144   ATAATACTTATGTCA                TGTT TGCC AACA                 TTCTGCACATCAGCA  46 176
     alr5209 6212235 .. 6212260 +  -3.9  -3.75193   AGTTGGGCGATCGCC         TCAGCTAACTC TACT GGGTCGGCTGG          TTTGGGTATATGCTT  56 72
     alr5211 NONE
     alr5212 6219358 .. 6219372 +  -4.2  -3.91897   ATTAAATGTAGCCAC               CCACAA GGG TTGAGG               TTTCTACCTACCCGG  59 140
     alr5214 6222020 .. 6222038 +  -3.8  -2.92988   TGCAGGTTCTTCCAT             TGGGGTTT CTA AAACCACG             TGCTGTTTACTTTCT  46 348
     alr5216 6227043 .. 6227057 +  -4.2  -3.85567   AAATTTCACAATCCC               CACTCC CCA GCAGTG               TTTGAATTTGGAATT  59 61
     alr5217 6228123 .. 6228149 +   -11  -3.06183   CCATTGTAAAAAAAA         TTAGTGGGGT TGAAAAT ACCCCACTAA         TTAACTCAAAATCAC  79 371
     alr5220 6232237 .. 6232248 +    -3  -2.65091   TGTTATTGGCTTAAT                CAAA ACTA TTTG                 GTTCTAGATTAAACT  41 365
     alr5223 6238110 .. 6238130 +  -6.3  -3.18434   AGATTAAGAGCTTGG            TTGAAATAG AAT TTATTTCAA            TATTAATAAGTTCTT  58 144
     alr5224 6238733 .. 6238743 +  -6.8  -3.98083   ATTATCAAGGTCTTG                 CTGG TTT CCAG                 TTTCTGAGTTAAATC  68 3
     alr5225 6240663 .. 6240677 +  -4.3  -3.04398   CTTCTGTCCTCTGCC               TTGTC ATAGC GACAA               CTTTTAACACAGAGC  50 204
     alr5226 NONE
     alr5227 NONE
     alr5228 6242847 .. 6242857 +  -2.6   -2.6955   TGTTAAATTTAACTC                 TAAT TCT ATTA                 CTTAATGTTTCGTTA  41 10
     alr5229 6243770 .. 6243791 +  -3.1  -3.65112   CAAATTTATCTAAAT           GAAAAATTA TGAG TAATTTTGC            TTCTGTAATTTCAAT  52 24
     alr5230 6244859 .. 6244874 +  -4.8   -3.2916   AAACATTTGCTGAAA              TCTTAA TTAA TTAAGA               TATTACATTTTTAAC  55 12
     alr5231 6245602 .. 6245620 +  -6.8  -3.16881   TTAAGTAATAGTAAA             TCATCTTT ATG AGAGATGA             TTCGTAAAGTAAATA  61 37
     alr5232 NONE
     alr5233 6246961 .. 6246973 +  -6.3  -3.39732   TAAATAATATTAATA                GCTAT AAT ATAGC                TCTTTCAAATCATTC  59 38
     alr5234 NONE
     alr5235 NONE
     alr5236 NONE
     alr5237 6251142 .. 6251155 +  -3.8  -2.79239   CAAACAAAGTGCTAT               CGCT ACTGAC AGCG                TAAGTTTTAATATGC  46 9
     alr5238 6252362 .. 6252373 +    -3  -3.50251   AGACATCAATAAGCT                GATA TCTT TATC                 TTAATTAGTTATTAC  48 72
     alr5239 NONE
     alr5240 6254445 .. 6254455 +    -4  -3.57144   ATTAACTTACGCTTA                 CTTT TGA AAAG                 TTTAAAGCTGGGCAA  52 73
     alr5242 6256363 .. 6256387 +  -8.8  -2.54504   CGGATGGGCGAAAAT          TTATTGTTCA TGGAC TGAACAATAA          GTCTCTTTGAAAAGT  68 126
     alr5243 6257139 .. 6257160 + -13.1  -3.09896   CTATTCTAGAAATGT           TAAACCCGC GCAA GCGGGTTTA            GTTTGTATGTCTGCA  93 169
     alr5249 6264352 .. 6264369 +    -7   -2.7094   CGATTTATGAATATT             GCGATC TAATGC GATCGC              CTTATCTCAGTACCA  60 73
     alr5251 6266938 .. 6266985 + -10.6  -3.48269   ATAGTCAAGCCAATT CGCAGTTCGCAGTTCGCAATTAT CAA GTAGCTGCGAACTGCGT-CGGCG TTAGTCTTTCCTAAC  82 48
     alr5252 NONE
     alr5253 6269210 .. 6269224 +  -2.8  -4.06055   TTCATTTTTAGCCAA               CAGTAA AAA TTCCTG               TTTCCTTTCCCAGAT  55 20
     alr5254 6270664 .. 6270692 +  -3.8  -4.41548   CTGAGTGCCGTGTGT       TTG-CATCCGGGC GATC GCCTGGGGGACAA        TTTTCTGGGCTGTAC  65 480
     alr5256 NONE
     alr5257 6273647 .. 6273682 +  -6.9   -2.7317   ACTGGGGACTGGGGA    CTGGGGACTGGGA-TA GTTAA TACTCCCATACCCCAG    TCCTTGCAAGTCTGT  60 43
     alr5259 6275392 .. 6275402 +  -8.2  -2.84634   ATCTAAGCGCACTAT                 GCCC ACA GGGC                 TGTACTGCTCTCAAA  66 214
     alr5260 6276700 .. 6276733 +  -2.5  -3.01726   GATGAAGCGATCGCA     CTTGTAACGGTACCCT TTG AGATTACC-TTACAGG     ATTTATATAACAAGG  43 175
     asr5261 6277163 .. 6277176 +  -3.9  -3.58542   ATAAATACTCTCAAT               TGTTT ATGT AAACA                TCTATTTTGTTGTAA  52 210
     asr5262 6277585 .. 6277610 +  -7.5   -4.8384   AAGATAAACAAAAAA         CCTGGCAGTAC ATTT GTACCTCCAGG          TTTTTAAGTTATTTG  88 64
     alr5266 6284632 .. 6284649 +  -8.5  -2.52896   TACAACAACCGTAGA             GACGTTT CACG AAACGTC              TCCATTAAACCGTAC  65 27
        glcD 6287091 .. 6287135 +    -6  -3.04144   TAAGATTTGGTAATT GGTAATTGGTAATTGG GAGTAAATTTTAG TCAATTACCGATTACC TATTACCCATCACCA  56 53
     alr5270 NONE
     alr5271 6289145 .. 6289192 +    -7  -3.01924   TTGGATAGGGGTATA G-GGGTATAGGGGGATGGGGGTT TAA AACTCTCACACCCTTACACCCAC TCTTAACAAAAAATA  62 17
     alr5272 6292066 .. 6292091 +    -7  -5.25735   ATTTGTAATTTTTCA         TACCC-ACAGA CTTAT TCTGTAGGGTA         TTTTTAATTTTTTAA  95 272
     alr5275 6295844 .. 6295866 + -13.6  -5.27923   GAATTTAATTTATTA           GTGACTCTAA ATA TTAGAGTCAC           TTTTTTATCAAGTTA 100 62
     alr5279 6298924 .. 6298937 +  -8.1  -2.90688   GCTATTTGTTAGAGA               CGCGA TTAA TCGCG                TCTGTACAGTCGTTA  66 40
     alr5283 6304084 .. 6304100 +  -3.7  -3.32343   GTATAGTATTTTTAA              GAGTTAA GTA TTATCTC              TTATCCACATATCCC  50 198
     alr5284 NONE
        accA 6306451 .. 6306470 +  -2.1  -4.76802   AACTGTAGTGACATG            GGCTAGT CTTTAA ACTAGCG             TTTGTTATTTTTGCG  64 193
     alr5286 6307352 .. 6307367 + -10.4  -3.07222   ATTGACGCTCATGCC              CAGCGC AGGT GCGCTG               TAATTTGTAATTCGT  78 7
        folE 6308562 .. 6308573 +    -3  -3.28119   GCATCAAGTAATAAA                GTAT TTAT ATAC                 TTAGTGTAAATAACT  47 346
     asr5289 6309324 .. 6309368 + -11.8  -2.75536   TGGTCGTCTGTAGAA TTGGATATCGTTAAGACTGGA ATTT TCTGGTCTTAACGA-ATTCAA GTTTACAAATAATTT  81 28
     alr5290 6310104 .. 6310117 +  -3.9   -3.6502   AAATGATAGTTACGA               TAAGT TTTT ACTTA                TTTAAATAAAGAATA  54 282
     alr5291 6312525 .. 6312555 +    -4  -4.99861   CACAGATCAAAAAAA       CTGACTCAGCTA ACTTATG TATCTGAGCCAG       TTTTTGTAATTCATC  74 495
     alr5293 NONE
     alr5294 6318159 .. 6318176 +  -7.7  -3.24122   TTGCGCCCAAATCTC             GTTCGGC TTTG GCTGAAC              TTAACTTGGCTTTTT  66 185
     alr5296 6320024 .. 6320047 +    -4  -2.92111   TGGACTGAAACATAG          CGATCCATTTA TGA TAGAT-GATCG          TGAGTTTTTTAAACA  46 170
       rpl19 6320471 .. 6320484 +  -9.5  -2.75064   AATCTCAATTAATCG               GCGGC ATCT GCCGC                TAGTTACCTCGACAA  72 63
        secE NONE
        nusG NONE
        rplK NONE
        rpl1 6323160 .. 6323188 + -14.7     -3.81   TCAGAGTCTTGAGAC        TAAACCCCGGCTG AGA TAGTCGGGGTTTA        TTGTTGTACCCTGGT 100 209
        rplJ 6323781 .. 6323801 +  -8.9  -2.82082   GCTGACAAAGAAAAT            GGCGGCGAT GAC AGCGCTGCC            TAATTAGTAGTTAGT  69 2
       rpl12 6324353 .. 6324370 +  -7.7  -5.45652   TTACTATAAAAAAAA             GGAGTCT AATC GGACTCC              TTTTTTGTTGGCAAT 100 74
     alr5307 6329778 .. 6329814 +  -8.2  -3.14126   CAGGATTGATGACGA   CAGTCTGCTTAAGAAAGG TTT CCTTTC-TAGGC-GGCTG   TCTTGCCGTTTATGC  69 313
     asr5312 6338429 .. 6338441 +  -3.4  -4.28656   AATACCTGATCTTGA                GAGT GCTTG ACTC                TTTTGAATATTAGAT  59 64
     asr5313 6338877 .. 6338887 +  -6.8  -3.41602   ACCACCCTGCGGTTT                 CGCT CTT AGCG                 TTCTCGTAGAGTAGC  62 113
        psaB 6342162 .. 6342189 + -18.6  -3.57507   GGGCTACTTAAAAGC        CTACGCTCATCG CTTG CGATGAGCGTAG         TTAGTTTACCTTAAT 100 373
     alr5317 NONE
     alr5318 NONE
     alr5319 NONE
     alr5320 6349274 .. 6349284 +    -4  -3.53761   CTCTACCAAAATCTC                 TTTG ATC CAAA                 TTTGCAACACAATTA  52 153
     alr5324 6356553 .. 6356563 +    -4  -3.75169   AAAATATTTTAACTT                 GATT TGC AATC                 TTTAATAACATCATA  54 504
     alr5326 6359034 .. 6359061 +  -4.8  -2.61695   AGCATAGTGAGGAAT        CGGGCATGAAAC ATTA GTTTCGTCCCCC         CTGTTTCCCAATCCC  48 435
     alr5328 6361266 .. 6361306 +  -4.9  -5.34208   CAATTCTATTTAATA  TGCTTATAATTACATGAAT TAA ATTTAGGTAAACATAAGCA  TTTTTAGTTTTTTTT  84 330
     alr5329 6362037 .. 6362051 +  -5.8  -3.53811   TTAATGTAGTTCACC               CATTAA TTT TTAATG               TTTGGAAAAGCTGAC  61 37
     alr5330 6363091 .. 6363103 +  -4.1  -3.95787   GTAAATCATTCTCAA                TTGGG ACT CCTAA                TTTATGGATATCCTC  56 99
     alr5331 NONE
     alr5332 6366198 .. 6366220 +  -2.8  -3.06133   ACTTATAGAGGAATA           TAAATTTATG AAA CATCGATTTA           TTCGCTCAAGAATTC  43 48
     alr5333 6366745 .. 6366757 +  -4.9   -2.5626   TGAACCCTAGCAATA                CTAAA GTC TTTAG                ATGTTGGGTTTTGTT  49 173
     alr5335 6369524 .. 6369537 +  -2.4   -3.3771   CCTAACCAGAGTGTT               GCTA AAACCG TAGC                TGTTCTAATTTGACG  45 437
     alr5338 6371765 .. 6371780 +  -7.6  -3.95073   CCAGCAACAGAACCC              CAGATG TGTG CATCTG               TTTCTAAATCTCGCC  74 221
     alr5340 6373722 .. 6373778 + -19.1   -3.4758   TTGCACAATCCATCA TGAGTGCTGTTGACTGTTGACCGTTAA CAG TTAACAGTTAACAGTTAACAGCCCTTA TTACTCTTATTAGTA 100 42
     alr5348 6384283 .. 6384296 +  -2.5  -4.67607   AAAGTAATCTATGGA               TTTAA GTCA TTAAA                TTTATTTATTGCCAG  62 312
     asr5349 NONE
     asr5350 6385357 .. 6385377 +  -4.1  -4.43272   AGATTGGTTTTTAAA            TTCTAAATT TTG AATTTTGAA            TTTTGAATTTTGAAT  63 257
        hglE 6390218 .. 6390233 +  -3.2  -3.91084   TGGACTTTTCTTTAC              CAGAGG GACA CATCTG               TTTAATTACCGATGA  55 98
     alr5352 6390860 .. 6390873 +  -4.5  -3.06831   TCAGTTAATTACTCC               GCGTT CCTC AGCGC                TTACCTCCGCGTTCC  50 33
     alr5353 6392821 .. 6392837 +  -8.1  -3.29471   AAAACCCTCAAAACA              TCCTAAA TGA TTTAGGA              TTGCTATAGTAGGCC  70 167
        hglD NONE
        hglC 6398193 .. 6398219 +  -8.8  -3.01712   CATAGTTTGTTAACA         GTTGGCAGTTAA CTG TTAACCGTCAAC         TGTTAACAGCCAAAA  70 81
     alr5356 6400046 .. 6400061 +  -2.6  -3.25015   ATATCATCCGGTTCG              TTACTA GAAA TGGTAA               TTGGTAATGGTTGAA  45 19
        hetM 6401730 .. 6401752 + -12.1  -4.88228   ATTTCATGCGTGTAA           CCCAGTTTC GCTGA GAAACTGGG           TTTTTCCTGTTGCAT 100 79
        hetN 6403341 .. 6403357 +  -2.3  -4.77036   TTACAAGTCCAGTAA              CGAAAGA AAA TTTTTTG              TTTTTGCTCATCGGG  66 273
     alr5360 6404948 .. 6404958 +  -5.4  -3.85911   TGCGTGTTATCTCCA                 GTAC TTA GTAC                 TATTTTATGCCTTTC  63 18
     alr5361 NONE
     alr5362 NONE
     alr5363 NONE
     asr5364 NONE
     asr5365 NONE
     alr5366 6409222 .. 6409243 +  -3.8  -3.64933   AGAAACATCTGAGGA           GAGT-TCAG GAATG CTGACACTC           ATTTTTTGGGGTTGA  54 74
     alr5367 6410388 .. 6410421 +  -8.1  -4.22346   ACTCTGTCTTAAAAA     GTTTC-CTACGCCGGG AAA CCCGGCTTCGAGGAAC     TTTTCGCTGCGTTTA  81 82
     alr5368 6411653 .. 6411669 +  -2.3  -3.08679   CTGCGTAGATAAAGA              GTTTC ATTATGG GAAAC              TATTGCATAAACCCA  43 297
     alr5370 6412896 .. 6412913 +  -5.6  -3.59649   GTTCACCAGGACTAG             CCATCA CCTCTT TGATGG              TTTCCCAGGTTCTTT  61 302
     all5371 6412271 .. 6412285 -  -4.2  -4.15565   GCTATCAGGTGAAAA               TCTTCC TAT GGCAGA               TAATACCTTTGATAG  61 409
     all5369 6411377 .. 6411389 -  -6.3  -3.08639   AACATCCCCAAGATA                GCTAA GAT TTAGC                ATACCTTCACACCGA  56 21
        hetI 6403060 .. 6403073 -  -2.3  -3.46904   AAATAGAGTCAAAGA               CGGCT ATGT AGCTG                TTGAGTCTCATCGCT  47 82
     all5347 NONE
     all5346 6379610 .. 6379620 -  -4.6  -3.08977   CCCTAAAAAATATCA                 GCCG GGT CAGC                 AGAACGAAGTTTGTT  50 2
     all5345 NONE
     all5344 6377898 .. 6377937 -  -6.4  -3.08867   GTAATGGTCAAGATA  TGGGGGAGTGAGGAGTAA ACAT CTATTCCCCAATCCCCAA   TCTCTACTCCTTATG  60 36
     all5343 NONE
     all5342 NONE
     all5341 6373496 .. 6373506 -  -5.4  -3.34104   GGACAACTAGATGAA                 GCTT TGC AAGC                 CAGCGAAATTCTTGT  55 333
     all5339 6371483 .. 6371503 -  -3.9  -3.53012   TTTCGTTTGTTGAAA            CTATACGCC GAT GGCACATGG            ACAACTAAAATTGAG  51 211
     all5337 6369798 .. 6369832 -  -2.3  -3.60792   TTGTTAAGGCTGAAA    CTCATTGAAATAAACT GTCG AGCC-ATTTCAGTGAG     CCTGTAACCGAGTAA  47 18
     all5336 6369124 .. 6369152 -  -8.2  -4.77759   ATAAGTCATTAAAAA       TGCTGGCTG-CTG TAAT CAGGCAGTCAGCA        AGTGCAAAATCTCTA  95 117
     all5334 6366866 .. 6366889 -  -6.1  -2.73735   AAAGAGGGTTAACTA          TCAGCAAAT CAACTT ACTTGCTGA           TGTAAATTTTTTTAG  54 67
     all5327 6358401 .. 6358416 -    -4  -3.36518   GCAAAACTGGTACAA              CCTCTT CAGA AAGAGA               TATCTGGTTCATAGG  51 355
     asl5325 6355722 .. 6355736 -  -2.8  -2.54707   TGATAGACAATACAC               CTAAGC CTC GTTTAG               TTTTAAATCCTTGGG  41 376
     all5323 NONE
     all5322 6350280 .. 6350295 -  -2.5  -2.83271   CCATTTTTATAATTA              CCAGC TATTGT GCTGA               TTCTAATTACTTCAA  42 193
     all5321 6349198 .. 6349209 -  -5.8  -4.26461   AGCAATTTAAAAGAA                GCCT ATTC AGGC                 AAGATATATACTTCT  69 39
     all5316 NONE
     all5315 6342161 .. 6342190 - -15.1  -3.10775   AGGGCTACTTAAAAG       CCTACGCTCATCG CTTG CGATGAGCGTAGT        TAGTTTACCTTAATC 100 122
     all5311 6335471 .. 6335485 -  -2.8  -3.52919   ATTACTTAATCACAA               CCAGTT ACC AACCAG               AACGAAGGCAGACCA  48 5
     all5310 6334294 .. 6334307 -  -5.3  -3.16742   CCTAATCTTGATTAA               TTAGC AGAC GCTAA                TAACGGAGCTTTAAC  55 8
     all5309 NONE
     all5308 NONE
     all5306 6327175 .. 6327194 -  -4.4  -3.09516   TCCCCCAGTATCTAA            TCTAAAGT CTCA ACTTTAAA             TTTCGACAATGACGG  50 21
     all5305 NONE
     all5304 6324353 .. 6324370 -    -7   -5.9873   TTACTATAAAAAAAA             GGAGTC TAATCG GACTCC              TTTTTTGTTGGCAAT 100 198
     all5295 6318034 .. 6318058 - -11.5  -2.63257   ACCCTAGAGAACCCA          CGTTGACGGTC AAC AACCGTCAACA          AAACTCATGTAGTAT  81 43
     all5292 6312121 .. 6312143 - -17.8  -3.37869   AAAAATAACCACCAA           CCCCTTCCCT ACA AGGGAAGGGG           AGTAATAATTAAAGA 100 81
     all5288 6308193 .. 6308209 -  -2.3  -3.98653   AGAAGAACAAAAAAC              TAGAGAA GAA TTCTTTA              ACTTGATTCGTCATC  53 101
     all5282 6301958 .. 6301969 -  -4.4   -2.8619   TTAAAAGCCATTAGA                CGAA TCAG TTCG                 CATAAAGCAATGACA  48 267
     all5281 6301473 .. 6301500 -   -10    -3.584   AATAACCAATGATAA        TGGAGACAATAA AATT CTATTGCCTCCA         TTGAGATTACATAAA  80 59
     all5280 6298924 .. 6298937 -  -8.1  -2.87931   GCTATTTGTTAGAGA               CGCGA TTAA TCGCG                TCTGTACAGTCGTTA  66 45
     all5278 6296542 .. 6296562 -    -7  -2.79831   TTAAGTCCCATTATA            TAGTATCA TTTGG TGATACTA            TTATCCATCGTACTG  61 59
     asl5277 NONE
     all5276 6295841 .. 6295869 -  -7.5  -2.57013   TCTGAATTTAATTTA        TTAGTGACTCTAA ATA TTAGAGTCACTTT        TTTATCAAGTTAAGT  62 87
     all5274 6293247 .. 6293283 - -13.9  -3.61894   AATTGGGTCGAATAA    GGGCTGTTAACAGTTAA CTG TCAACCGTCAACAACCC    TCACAATATACCCTG 100 58
     all5273 6291948 .. 6291964 -  -3.1  -3.33492   CCACTTATTCTATAA              TTATTCT CAA AAAATAA              ATTGGGTTTCATAGT  48 164
     asl5268 NONE
     all5267 6284625 .. 6284656 -    -3  -3.94067   CAGCACATACAACAA      CCGTAGAGACGTTT CACG AAACGTCTCCATTA       AACCGTACATTCACG  52 49
     all5265 6281369 .. 6281396 -   -10  -3.81488   GTTTTGTAAAGAGAA        TGGGTAATTGTT TAAA ATCAATTACCCA         TTGTTATCTCAAATA  84 58
     all5264 6280193 .. 6280218 -  -3.4  -3.76224   TTGGCATTGAGTAAA         TTTTGTGCAT CGGTGT ATGCAGAAAA          AGTGATGATTGTGCT  52 244
        sigA 6277585 .. 6277610 -  -9.7   -5.7827   AAGATAAACAAAAAA         CCTGGCAGTAC ATTT GTACCTCCAGG          TTTTTAAGTTATTTG 100 82
     all5258 6273423 .. 6273435 -  -4.1   -2.8294   CATTTGTCAGAATTA                CTAGT CCA ACCAG                GACAATGGGTAGAAC  46 298
     all5255 6269823 .. 6269834 -  -2.2  -4.82901   TTGCGCTTAGAAAAA                GCAA CTAA TCGC                 TTGGCGATCGCCTTT  66 489
     all5250 6264418 .. 6264437 -  -2.1  -3.32819   GATATAGCCGCAGAA            GTTGGTA TTCGCT TACCATC             AGGATGCAAACAAGG  45 148
     asl5248 6261385 .. 6261399 -  -2.9  -3.72742   TCATTAGGAAGAGAA               TAGTT ACGAA AACTA               AACTGGGTTTTACTG  50 328
     all5247 6260046 .. 6260060 -  -5.7  -4.70626   GAACAACTTTAAAAA               CCATC CGTTC GATGG               AAACTGAACTCTTGA  73 163
     all5246 NONE
     all5245 NONE
     all5244 6257143 .. 6257156 -  -9.5  -3.74347   TCTAGAAATGTTAAA               CCCGC GCAA GCGGG                TTTAGTTTGTATGTC  81 87
     all5241 6254188 .. 6254206 -  -8.2  -4.59982   TTAGAAGTAAAGAAA             TTGCAAGA AAC TCCTGCAA             CTGAACTTAGTTTAG  91 276
     all5222 6233248 .. 6233262 -  -4.3  -3.25719   TCAGCAGATTAGGAA               CACTA TATTT TAGTG               TTTAAGCCTTAAAGT  51 116
     all5221 6232041 .. 6232051 -  -5.4  -2.87014   AATTTATCATAACCA                 CTCT GGA AGAG                 CCATATTATTTAATT  52 231
        tldD 6229744 .. 6229771 -  -9.2  -3.13504   TGCCCACCAAAATCA        TGTTACGGTGGGC AAT GCCCACCCT-ACA        GATACTGGCTTTAAA  75 89
        pmbA 6228123 .. 6228149 -   -11  -5.78622   CCATTGTAAAAAAAA         TTAGTGGGGT TGAAAAT ACCCCACTAA         TTAACTCAAAATCAC 100 50
     all5215 6221525 .. 6221539 -  -2.1   -5.9663   AAACACTAAAAAAAA               GAACT GAAAA AGTCC               GAGAACTACGTAATT  90 311
     all5213 6219287 .. 6219318 -  -9.5  -3.69483   ACGGTATTCAAAATA     CCCGGCGGGTAACGC GGTA GCGTT-C-CGCCGGA      AAGGCTGCGCCAACA  81 127
     all5210 6211923 .. 6211935 -  -2.7  -3.01857   TACAAAATGTAGATA                TCAAA GGC TCTGA                CCTTAGCTACGCTGA  43 294
     all5207 NONE
     all5206 6207077 .. 6207088 -  -5.8  -4.37737   GAACGAAAAACTAAA                GCGA GAAA TCGC                 TGAAATGGTTGTGCT  70 327
     all5196 NONE
     all5195 6193585 .. 6193597 -  -3.3  -4.34711   AAAATCAATTCAAAA                TACCC TAC GGGAA                CGCCAAGGGCGAACA  59 164
     all5194 NONE
     all5193 6190598 .. 6190608 -  -3.2   -2.7264   AAACTCTCTCTAAAC                 CCTC AAA GAAG                 CCTGCACCTCATACA  43 9
     all5192 NONE
     all5191 6187688 .. 6187702 - -12.8  -3.30124   CGCCACTTTGCACAA               CGGGGG GAA CCCCCG               CAAGCAAGTGGCTCA  93 113
     all5185 NONE
     all5184 6179889 .. 6179924 - -14.2  -4.43272   ATTCAAAATCCAAAA    CAGTTAGAGATGGGGAT TTA AACCCCATCTC-AACTG    ATACTACTTGTAGAC 100 472
     all5179 6176575 .. 6176605 -  -9.8  -2.52543   ATTTGGCCTAATTGA       CAGTTGATGGTTGA CAT TTAACCGTCAACTG       TTAACAAAACATACA  73 42
     all5177 NONE
     all5176 6174414 .. 6174435 -  -4.4  -5.66229   ATTAATAATAAAAAA           CTCCACCC GCTTGT GGATGAAG            TTTTTGTTATTGGTC  86 211
     all5174 NONE
     all5173 NONE
     all5172 6168577 .. 6168587 -  -3.2  -3.78597   ATTTACCAATTTAAA                 GCTG CGG CAAC                 TTGAGCAGGCAATTT  52 2
     all5171 NONE
     asl5170 6167495 .. 6167506 -  -5.8  -2.67705   TGAGAATCCACAGTA                CCAG CTTT CTGG                 TATCGGCGCTATATT  54 130
     all5169 6166908 .. 6166951 -  -2.6  -5.10154   AGGCAAAAGTAAAAA GGTAAAAGTCAAAAGAAAAA ATCT TTTATCTTTTTACTTTTTAC TTTTTTGTCCCCAAC  70 40
        ispD 6164819 .. 6164830 -  -2.2  -2.93089   TAGCAGCCTAAATTA                CGAA TTAT CTCG                 ACTGTTAAGAATAAA  41 11
     all5166 NONE
     all5165 6163361 .. 6163375 -  -2.8  -3.64812   CCCCAGCCAAAAAAG               CAGG CTTGCTC CCTG               GTGATGTAATTCAAA  50 261
     all5163 6161090 .. 6161106 -  -5.1  -3.94067   GATTATACAGAACAA              GCAGATG CCG CATTTGC              TAAGTTCCAAGCAGC  63 133
     all5153 6149356 .. 6149401 -  -9.2  -4.77157   GGAACGCACCAAAAA TC-TCGG-ATGGTGCGTTG-CGC TAG GCGACAACACACCGTACCGATGA AATTCACTCAACTAG 100 33
     all5138 6134685 .. 6134730 -  -8.3  -4.52873   GTTTCATAAAAACAA TCAGTCCTCAGCTC-GTCAGCT AAC AGCTTATAGGGCTGAGGACTGG AGTGTAAAGACAGTT  86 119
     all5137 NONE
        moeA 6131048 .. 6131058 -  -5.4   -3.0062   AATAATGAAGAAGCA                 TCAG ATT CTGA                 ACAGACACTATAGTT  53 119
     all5133 NONE
     all5132 6129215 .. 6129231 -  -5.1   -3.6761   GTGTCTCAAGAAATA              CTTCTGT CAT ACAGATG              ACTCAGCCCTACAAG  59 292
     all5131 NONE
     all5130 NONE
     asl5128 6126545 .. 6126557 -  -6.3  -3.06133   CAAGCCGCTATGCAA                GCATT ATC AATGC                TGAGTGCTGAGTGCT  56 78
     all5123 NONE
     all5122 6118790 .. 6118803 -  -4.5  -4.07568   CGCGGCTGGCGAAAA               CTCCC ATCC GGGAA                GCTTTGAAGGGAGAA  61 237
     all5120 NONE
     all5119 NONE
     all5118 6113957 .. 6113978 -  -3.7   -3.9693   CATGTAGTGAAAGAA           CT-CACCCAA GGT TGGGGTGCAG           ATGTAGTGATTGAAG  58 413
     all5116 6111188 .. 6111210 -    -5  -3.58533   TTATAATTCCCTAAA           TAGTATTGTT TTT AACAATAGTA           ACCAGGGGGACTGAT  57 137
     all5115 NONE
     all5114 NONE
     all5113 NONE
     all5112 NONE
     all5111 NONE
     all5110 6094772 .. 6094782 -  -5.4  -3.56099   GAGAATTGCTGTAAA                 CTGT GAA ACAG                 ATTATTCCCAACACG  57 268
     all5108 6092393 .. 6092403 -  -5.4  -2.78897   AACCAGTAAAATTTA                 GTTG CAT CAAC                 TTATCTCTAATTTTC  52 113
     all5107 NONE
     all5106 6086986 .. 6086996 -  -5.4  -3.71148   GAAAATTGACTGAAA                 CTGT GAA ACAG                 ATTGTTCCCGACGCG  60 271
     all5105 NONE
     all5104 6082030 .. 6082046 -  -9.4   -3.6914   ACTCTAAGAAATCAA              GGTGGG TAATG CCCACC              CATCTCTTAAAATTT  81 113
     all5102 6079477 .. 6079492 -    -4  -4.08853   GTTAATAGGAAATAA              CTCTAC ACCT ATAGAG               TGGTGGCTCAACGGT  61 221
     all5100 NONE
     all5098 6070135 .. 6070167 - -10.8  -3.36823   TTTTTCAAAATTCAA      TAGTCAAAGGTCAA GAGGT TTGACTTTTGACTA      TCAGTTATGAACTTT  82 52
     all5097 6069006 .. 6069016 -  -2.6  -2.74461   CATTCACCGCCAAAG                 TTTT TGC AAAA                 TTTATGATGTTGGGG  41 150
     all5096 6067212 .. 6067225 -  -4.5  -2.53263   CTTATGCTGAAGCGA               TCGCC GCAC AGCGA                GTTTATATAGGAGTC  47 454
     all5094 6065135 .. 6065165 -  -3.2  -3.19102   CACTGAAAAAGCAGA       GGGGTGAAGACCTA GAC TAAGTATTCGCCTC       TGCTCCCTTACTTCA  47 42
     all5093 6064217 .. 6064234 -  -2.1  -5.63517   GTTGTAAACAAAAAA             GAACTTTG CTT CAAA-TTC             TGGTGTTTCTAAGCT  80 18
     all5091 NONE
     all5090 6062292 .. 6062315 - -11.2  -3.87737   CATAAATATTAATAA          TCCTTAATAG AATA CTATTAAGGA           TTGATAGCCATAGTT  89 70
     all5089 6060615 .. 6060664 -  -9.7  -3.18728   ACGGTCAACAGTTAA CAGTCAACAGTCAACAG-TCAAAA CAC CTTTGAACTATTGACTATTAACTA AATTTTACTCTGCCC  77 30
     all5088 6059887 .. 6059899 -  -3.3  -2.52676   GAGTGTTTTAATGGA                GCAGC AAA GCCAC                ATTTGGGCGTTAGAT  43 129
     asl5085 6057515 .. 6057541 -  -8.7  -3.30243   AGTTACTGGTGAGAA         GGCGATCACCT AACTG ATGCGATCGCC         TTTCTCATCATCTCA  73 38
     asl5083 NONE
     all5082 6053469 .. 6053486 -  -6.3  -3.14683   ACAGCCGCCTACTAA             CAGATAC AGAC GTACCTG              GACGCACCACAAACA  58 329
     asl5079 6052210 .. 6052222 -  -4.9  -3.70417   AGGATATTAGCTAAA                CAAAA TGA TTTTG                TAAAAAAATATTAAT  59 54
        chlL 6050787 .. 6050805 -  -6.1  -2.75081   CATCCTGAAAATTCA             GATGATT TATAC AATCATC             AAGTCTAGTTCCTCT  54 13
     all5077 6049924 .. 6049937 -  -5.3   -3.3944   TGGGGAATAGAAAAT               GGTAA TTAT TTACC                CATTTTCTATTCCCT  57 93
        chlN 6048399 .. 6048416 -    -7  -5.85737   ATACCAATAAAAAAA             GCGAAC TTTCGG GTTCGC              CTTCAATCATTCTCT 100 61
     all5074 6044507 .. 6044527 -  -3.4  -3.06831   TGAACTTGGACTTAA            TCATAATG CGGCT CATTATAA            AAAGGTAATAACTCA  45 124
     all5073 NONE
     asl5072 6042610 .. 6042633 -    -9  -2.74188   CACTACAATTAGAAC          TTACGATC-GC ACC GCAGATCGTAA          CGATTTTGACTGGGG  67 237
     all5069 6040257 .. 6040268 -  -2.2    -3.967   AAGTTAGGAATTAAA                CTGC GCGG ACAG                 GCCAGACAATTTGTA  53 325
     asl5064 NONE
     all5063 6035665 .. 6035688 -  -5.4  -2.66678   AAAAAAAACACATAT          TTTATTCAGA ATCT TCTGAGTAAA           GCTTGTGAGCAGCGA  51 3
        gap2 6034412 .. 6034443 -  -8.8  -5.09762   ATCGCAACACAAAAA      TCCCTGACCAAG TACTCACT CTCAGTCAGGGA       TTTCAACATTTTGGT 100 117
     all5060 6032396 .. 6032406 -    -4  -3.86346   CTATCCCTTTAGAAA                 TTCT TGC AGAA                 GGTGATAAAAAACCA  57 445
         efp 6030825 .. 6030839 -  -5.7  -3.07816   GTGGCAGGGATTTAA               TCCCT GAAAT AGGGA               TTGAAATCGGGATTT  53 61
        accB 6030120 .. 6030130 -  -2.6  -3.01119   ACTCACCTATATACA                 TTAA TAC TTAA                 TCTGGTTTAATTCTC  43 22
     all5056 6029401 .. 6029426 -  -5.5  -3.69354   TGCCACAAGTTTAAA         CCCCAATGC-CA AAG TGTACATTGAGG         TAAATGGTAAACCAT  59 177
     all5052 6024521 .. 6024544 -  -3.9  -3.12564   ACCAAGAAATTAAAT          TACCTGTTT ATGCTG AAGCAGGTA           TTGTCGATTATTGGA  48 239
     asl5048 6021237 .. 6021249 -  -2.7  -4.76312   CAGAATACTCAAAAA                TCTAA TTA CTAGA                TTGGATACGCCGTAA  65 82
        exbB NONE
     all5046 6019534 .. 6019546 -  -5.5  -3.90608   AAAGATAATGAAGAA                GCCAA AAG CTGGC                GAGAACTTGTAAAAA  61 476
     all5044 NONE
     all5043 6015241 .. 6015255 -  -3.6  -3.78124   ACCAATTACCAATAA               CTAACT ACT AGTTAA               TTGCGTCCAGTAGCG  54 11
     all5042 6014212 .. 6014225 -  -2.5   -5.0666   TACTGAAAAAATAAA               TTTAT TTAT ATAAA                TTTCATATAAAGTTA  68 94
     asl5041 6013216 .. 6013229 -  -2.4   -4.7078   TTAACCAGTCAAAAA               CTTG CAATAT CAAG                CGGTTATTTATTTGT  61 260
     all5040 6011786 .. 6011811 -  -6.9  -6.01725   AAGAAAAACAAAAAA         GAAGCGACTAT CTAC AGAGTCACTTC          CCTTAGGAAAATAAA 100 123
        atpB NONE
        atpC 6009530 .. 6009550 -  -9.7  -4.43397   CCTTAAAACAAAGAA            GGATGAGCA AAT TGCCCACCC            TAAAAAATTCTGCTT  91 49
     all5037 6008370 .. 6008389 -    -5  -2.79321   GTCATATTAAGATGA            GCCTTGAT AAAT ATCAAGTC             AAACAATTATTTTTT  50 113
     all5036 6006482 .. 6006496 -  -7.2  -3.91897   GGGCGCAGTGACAAA               TGTTGT CAA ACAACA               AACTCGTCGCGCACT  72 441
     asl5033 6003945 .. 6003955 -  -5.4   -3.7046   GAAAAAACGGGTAAA                 TCTG CCA CAGA                 AATAGATACAGTATT  59 402
     all5029 6001140 .. 6001161 -  -7.3  -2.87132   TCTGGTGTTCAGATA           CCAGACTTT TTAA ACAGTCTGG            TATCTATGACTGATG  61 65
     all5026 NONE
     all5025 5997473 .. 5997485 -  -7.7  -2.59927   AACAAACTTAATCGA                GAGGT AAA ACCTC                TACATCTTACTTGTG  63 194
     all5024 5996643 .. 5996656 -  -8.1  -2.92653   CGACAATTGTACAGA               CGCGA TTAA TCGCG                TCTCTGACTAAATTT  66 33
     all5023 5995451 .. 5995464 -  -6.7  -5.47159   GGTTAATAGAAAAAA               CGTTG TATG CAACG                TTTGTACTTAGTTTT  93 102
     all5022 5993834 .. 5993885 -  -8.8  -3.36919   ATAAAACCCTCACAA CCGTCAACAGTCAACCGTCAACAG TCAA CCGTCAACAGTCAACCGTCAACAG CTATAAAACCAACCA  73 85
     all5020 NONE
        aroA 5990611 .. 5990621 -  -5.4  -3.61774   CAGAATATCTTTAAA                 CGAT TGT ATCG                 GTTATTGAGGGAATT  58 255
     all5018 NONE
     all5017 NONE
     all5016 5988132 .. 5988146 -  -7.2  -3.12256   ACTCATCCAAGAAAT               CTCAAA AAA TTTGAG               CGCGCAGAGCGCGAA  63 98
     asl5015 NONE
     all5014 5986215 .. 5986255 -  -4.8  -3.26947   TAACTTTTACATGAA TCGGATAAC-TGTTCGACT TTGC AGCCTACCAAGCTATCCGA  CTCGGTTTGATATTC  53 276
     all5013 5985629 .. 5985662 - -12.5  -2.90349   TTGTGAAATTTAAAC     TTGATAGGGGCGCAA AAGT TTGCACCCCTACCAT      TTTATTTTTTCAGAA  86 91
        hisS NONE
     all5011 5982767 .. 5982781 -  -2.8  -2.61695   CGCAGTGCGAAAGAC               CCGAAT AAT ATTTGG               TTAGCTAAGTCTGGT  41 476
     all5009 5980670 .. 5980702 -  -3.9  -2.70932   CTTCTGCGCCAACCA      CCCTGCGGGTTCGCT CTT AGCGTTCTCGTAGAG      TAGCCGAAGCGTCTA  45 73
     all5008 5979202 .. 5979213 -  -2.2  -5.16071   AACGATTAATAAAAA                GTCC CAGA GAAC                 TATACTTACCACTTA  71 412
     all5006 5977164 .. 5977178 -  -4.2  -4.07687   ACCCTGTCCCTAAAA               GTTGCT GAA AGCATC               AAAAGCAAGGCCAAT  61 491
     all5003 5975772 .. 5975796 -  -9.4  -2.68719   CCACCACAGCAGAAG          TCATCAGCTT TGATG AAGCTGACGA          TAATTACCCATTTAG  72 356
     all5002 5974558 .. 5974574 -  -5.9  -4.50583   AAGACTATCACAAAA              TCCTAGA ATA TCTAGAA              CAAGTGACTACCGTG  73 291
     all4999 NONE
     all4998 5969496 .. 5969510 -  -3.6  -3.91541   TGATTAAAGCAACAA               TTTCAC CTC ATGAAA               ACCGACTCTATTTTT  58 344
     asl4994 5965862 .. 5965876 -  -5.7  -2.74144   GCGCGATCGCCAAAG               TTGGG TAATT CCCAA               AGGTGGGATCGTTAA  53 457
        desC 5962804 .. 5962828 -  -8.5   -4.0257   TGCAAAAATTAATAA          GCCGACTGC TTATCGT GCTGTCGGC          TTGGCAAATTCATTT  77 277
     all4989 5959821 .. 5959854 -  -6.8  -3.26319   AACCCCTCATACTAA     TTGGTAATGGGAAA AACTAA TTACCCATTACCCA      TTACCCATTACCCAT  61 40
     all4988 5959012 .. 5959042 - -11.2  -3.21595   AACTCCCATTATTAA       GCGATCGCACAACT CCA AATTAGGCGATCGC       TTTTTGTTGGGAATT  80 49
     all4986 5957315 .. 5957338 -    -9  -5.59564   ACAAATGCAAAAAAA          CACAGATAAA TTCA TCTATCTGTG           TTTTTATCTTTGTAT 100 208
        susA 5954750 .. 5954789 - -12.4  -3.21593   TATTCTTTGACAAGA  TAGTCAATAGTCAGAAGT AGGC ACTAATGACTATTGACTA   ATCACAAATTACCGA  87 34
     all4983 NONE
     all4982 NONE
     all4981 5949911 .. 5949925 -  -8.6  -2.53911   CTAACCCCCAACCCA               TTCCCT ACA AGGGAA               GGGGAGTAATAATGA  68 297
     all4980 5948988 .. 5949009 -  -6.6  -4.73613   TGACCACTAACAAAA           CTCCATCCC CTGGT GGG-TGGAG           TTTTTAATTTAATTG  80 48
     all4978 5947453 .. 5947483 -  -6.3  -3.09787   CTAAAGTATATAAAG      GCTACAAAGCTTAA TAGA TAAAGCTT-GTAGC       GCTTAATATTTTCTG  56 52
     all4972 5935705 .. 5935720 - -10.4  -4.62441   GCTGATATAAATAAA              GTCCGC TTGC GCGGAC               TACGGACATTGGATA  95 425
     asl4971 5935510 .. 5935520 -  -6.8  -3.28189   CAAATAAACAAATTA                 GGGA ACC TCCC                 ATCCTAATGGCCCCG  61 12
     all4970 NONE
     all4969 NONE
         gor 5930030 .. 5930043 -  -8.1  -2.87931   GTCATTGCTCAGAGA               CGCGA TTAA TCGCG                TCTGTACAGTTGTCA  66 76
     all4967 5929287 .. 5929342 -  -3.4  -3.50422   AGGAAGCATAATTAA TCAGTTGTCAGTGGTCAGTTGTCAGT GGTC AATAGCAAATTACAACTAACAACTGA CACAAAACATTTATC  50 49
        hisC 5927923 .. 5927956 -  -2.4  -3.37724   CAAATTACAGAAAAC     CCAGTACCT-CAGCA GCGAG TGCAGAAGATTCTGG     ATCAGTTCGAGCAAT  45 195
        cyaC 5921925 .. 5921942 -  -4.9  -3.06969   GAATCTAGGTGAATA             TTAACGG TTAA CCATTAA              TTCTGATTTCACAGC  52 8
     all4962 5920187 .. 5920199 -  -6.3  -2.72477   TAGATAAGCAGACTA                TTACC CAA GGTAA                GGGTAAAAAATCCAA  54 435
     all4960 5916107 .. 5916120 -  -5.3  -3.05384   TTGTCCCCCACTGAA               TTCGT AGTA ACGAA                TCTTCATGGGGGACA  53 291
     all4956 NONE
     all4955 5908126 .. 5908147 -  -7.3  -2.92192   TTTTACTTAATTACA           TTGACGGTA AAAT CACCGCCAA            AATAGGCGATTATGG  61 460
     all4950 5904295 .. 5904314 -  -3.6  -4.13014   TCGAGACTTGTAAAA            TGTAACAT ATAA AGGTTACA             GAGAATTATTAACTT  58 109
     asl4948 5902632 .. 5902654 -  -5.6  -2.52623   CCCGTTGCACAATAC           TAGGATGC TTCCACC GCACCCTA           TCCTTCATCTTTTGA  51 23
     all4947 NONE
     all4946 NONE
     all4945 5899289 .. 5899310 -    -8  -4.43844   TGACTACTGACAAAA           CTCCACCC ATAAGG GGATGGAG            TTTTTATTTTTTGGT  82 52
     all4941 5896782 .. 5896817 - -15.8  -3.37344   CTCTTACTTAAGTAA    GATTTAGTTCCTAAAT AAAT ATCTAGGAACTAAATC     TGGTATGACATTGAG 100 64
     all4940 5896104 .. 5896128 -  -5.6  -2.80935   AGCTTATTGATGACA          GCGCACCCCG ATTGG CAATGTGCGC          CATCAGATGTTGAAT  53 112
        ftsH 5891793 .. 5891846 - -11.6  -3.94344   ACCATAGAAAGACAA TTACTGAATACATAGAAGATAAT TAATTAACG ATT-TCTTCTATGTATTCAGCAA CTGATTATGATTGAT  91 162
     all4935 5888910 .. 5888921 -  -2.2  -3.73775   TCGATTTTGATGAAA                CTGC TTTG GCAA                 TGGGTGTAGAAATAT  49 150
     all4933 5886090 .. 5886114 - -10.9  -6.15536   AACTAACAAAAAAAA          TGCAAAATCCA AAC TGAATTTTGCA          TTTTGCATTTTGAAT 100 53
     all4931 5883051 .. 5883095 - -11.5  -4.08692   CAAGGGTTTGGAAAA GGGTGTAGGGGTATAAATGAT TGA AACCCTTACACCCCTATACCC TTTTCCCCAATTCAT  91 37
     all4929 NONE
     all4928 NONE
     all4927 5878221 .. 5878246 - -19.1  -3.31461   TATTTATGTGTAGAA         GGGGCGTACAG CTAG CTGTACGCCCC          TACAAATCCTATGTT 100 247
     all4926 5874042 .. 5874056 -  -7.2  -2.90219   TAGAATTGCCAGATA               TTCTTG GGT CAAGAA               CATTGTGCCGAAACG  61 242
     all4925 NONE
     all4924 NONE
     all4923 5868828 .. 5868846 -  -3.8  -4.15366   ATCGAAAGAATTAAA             CTCTCGCA AAC TGCTAAAG             ACCAATTATTAAAAC  60 467
     asl4918 5865167 .. 5865181 -    -5  -2.64324   AAGCAGTTAAAAATG               CTCATT TAA AACGAG               ATTTGAAAACAGCAG  48 213
     all4916 5861821 .. 5861839 - -10.4  -2.89602   CCCCCCACAGTAAAC             CCATGAAA GAT TTTCATGG             CGAAAGACTACTCCT  75 114
     all4906 5851747 .. 5851761 -  -2.8  -2.68279   CACTCATCAAATTGA               TGAATC TTG GATACA               AATTCGGATTATTGA  41 366
     all4904 5848667 .. 5848687 -  -9.8   -4.7878   CACTGACAAAACAAA            TGCACCTA ACGAG TAGGTGCA            ATGATTAGGCAATTT 100 331
     asl4903 NONE
     all4902 NONE
     all4901 NONE
     all4900 5842890 .. 5842902 -  -6.3  -3.06569   GCAACGCCGGAAAAT                GGTAA ATT TTACC                TAACATCTGAGATGG  56 90
     all4897 5837796 .. 5837807 -  -4.4  -4.08064   AATCCGTGCCTAAAA                CAAC ACCA GTTG                 TTACAACGGAGGAAA  61 417
     all4896 NONE
     all4895 NONE
     all4894 5833812 .. 5833843 - -14.5   -2.7361   TTAATTATAAATTGA      TGGGGCAGCGACC GTAGTT AATCGCTGCCCCA       AAAATGTGTGTGTTA  95 58
     all4892 NONE
     asl4889 5825777 .. 5825807 -  -2.6  -3.64703   CTGGTGCTACGGAAA       GTTGGATTTTAG CAAATAT CAAAAATCCCAC       TACTGTACAAGAAGC  50 206
     all4887 NONE
     all4886 NONE
     all4885 5821854 .. 5821866 -  -4.1  -2.60808   ACTATTGACAACTGA                CAGCT GAC AACTG                ACTAATGACTAATGA  45 34
     all4884 5819978 .. 5819988 -  -5.4  -3.00863   GATGAAAAAAAGTGA                 GGTT TAA AACC                 GGACTTGCATCCCGC  53 176
        ndhB 5818090 .. 5818120 - -14.2  -5.46629   AATAGGTTAAAAAAA       TATCCCCGAATTTT GGG AAAAATCGGGGATA       GTATAGATTTGAGAT 100 46
     all4875 NONE
     all4874 NONE
     all4873 NONE
     all4872 NONE
     all4871 5802329 .. 5802351 - -11.2  -2.82207   AATCAAAAGCACAAT           CGCCGTTGCC GAT GGCAGCAGCG           TTAAAGATATTCAAG  77 301
     all4869 5799473 .. 5799529 - -25.3  -3.15257   TCTTAAATATACATA TTTAGGGTGGGCAATGCCCACCACAAC AAT GATACGGTGGGCATTGCCCACCCTACG CCAACAATAATCAAA 100 257
     all4868 NONE
     all4867 5798007 .. 5798035 - -12.5  -5.28481   TAGTTAACTAAAAAA        GCGCCCTTCCA ATTTGCA TGGAAGAGCGC        TTTTTTAGTCGCTAT 100 58
     asl4865 5796396 .. 5796409 -  -6.7  -2.59748   CATGGGTATAACCTA               TGCCT TCAA AGGCA                AGCTGAAACTAGAGC  56 317
     asl4862 5791408 .. 5791418 -  -5.4  -2.81888   TTGTAAAGCCAATTA                 CTGT TTA ACAG                 ATTGATTTTTGGTAA  52 94
        pepC NONE
     asl4860 5787892 .. 5787924 -  -8.8   -3.2614   GAGCGTCTATAGTAA     TCATATTGAACTTGA TGAA TCAA-TTCAATATGA      AGCTAGCAAGAAAAT  71 79
     all4859 5786322 .. 5786359 - -20.3  -2.86164   TTCTCAATCATCACA   TCATTCCTAGTATTTGT ATTG ACAAATACTAGGAATGA    TGTAGTAAGATTTTG 100 486
     all4857 NONE
     asl4856 NONE
     all4855 5784093 .. 5784110 -    -2  -4.62669   TAACTAAAGAACAAA             GAGAAA AATTCA TTCCTC              TATGTCCTGATTTTG  63 303
        pheS 5771782 .. 5771800 - -14.6  -2.53345   TTTACACAGTAACAG             TGGTGGGC AAT GCCCACCA             TACGAATGCTCTTTT  93 50
     all4844 5771074 .. 5771087 -  -3.9   -2.6183   AAAAATTCTTACAAT               TTATC TACA GATAA                TTTTATGTATTCCTT  45 28
     all4843 5769986 .. 5770001 -  -2.5   -3.6215   GGAAGGGATGGTAAA              CCAGC CGAGGC GCTGA               CTTTGGTGAGTGAAC  50 446
     all4838 5762325 .. 5762347 -  -6.3  -2.87564   TGATGGGTGCATATA           TTCTGCGTT TTCCC AACGCCGAA           ATTCTCGGTGTTGTC  55 299
     all4835 5759165 .. 5759177 -  -4.9   -2.6574   GAATTAGGTAGATTA                TTCAT CTT ATGAA                CAAGACAACATCTTA  49 38
     all4834 5754119 .. 5754156 -    -2  -3.75024   TTGCACCAGGAACAA   TGCTTGTCGGCTGCATT TATTT AATGCA-CCGCCGACCA   GATTTATATCCCCAA  51 383
     all4832 5751567 .. 5751597 -  -4.2  -3.01146   AAAAACGATGAGATA       GAGAAATGAAAA TGAATGG TTTTGATTTCTC       TTTGACCACTCATAC  50 67
     all4830 5748843 .. 5748862 -  -4.3  -2.79492   GTCCCAATCTTAAAG            CCAAAAG GATGTG CTTCTGG             GGTTAAATTGCCAAA  48 71
     all4829 5748011 .. 5748022 -  -2.2     -3.94   TGAAGGGGGAAATAA                TGCC CCCT AGCA                 AAAAAATTCTTTTTC  51 42
     all4828 5746559 .. 5746580 -  -2.3  -3.58037   TACCAATTCGTTAAA           GGTGACAGAA GGC TTCCATC-CC           AATTTCTGTTGTGCC  47 126
     asl4827 NONE
     all4826 NONE
     all4825 5744755 .. 5744781 -  -2.2  -3.01712   TTCTGTTCGTTAACA         GTTGACGGTTGA CAG TTAGCCGTTAAC         TATTAACATGAAAAG  42 21
     all4824 5743688 .. 5743706 -    -6  -3.17763   CCCACACCTGATGAA             GTCGTTCA CTA TGAACCAC             GTCACTGGGAACGAT  55 220
     all4822 5741219 .. 5741261 - -15.8  -3.30474   TTGCATAACTACTAA TAAGGGCTGTTGACTGTTAA CTG TTAACGGTCAACAGCCTTCA CGATGGATTATGCAA 100 84
     all4820 5736939 .. 5736949 -  -6.8  -3.62224   ACATCTTTTCAAGAA                 GGTG CAA CACC                 ATTTAATAAAGGATT  65 449
     all4817 NONE
     all4816 5735293 .. 5735306 -  -2.4  -4.25104   CTGGTTGGACCAAAA               TCAG AAATTA CTGA                CCAAGATGATTCAAT  56 170
        pknC 5730573 .. 5730585 -  -6.3  -4.65916   GTTAGCTCAACAAAA                TACTC AAA GAGTA                GCATCTGCCGCGTTA  77 358
     asl4805 NONE
     all4804 5721861 .. 5721878 -  -6.3   -2.5844   GTACACCAGAGGAAG             CCCAAAC TAAA ATTTGGG              GATATACCATTGCTA  54 396
        rps6 5720911 .. 5720956 -  -6.3  -2.87132   TCCCTGCTCCACAGA CTCT-TACTGAGTATTGAGTGG TGA CAACTCAATGCCCAGTATAGAT TAGTTAGAGACTATA  55 41
     all4801 5719702 .. 5719722 - -14.1  -3.60104   TTGACAGCATAAACA            GGCTTTGCT GAT AGCAAAGCC            CCACCGATTCAAACT 100 448
     all4799 5717740 .. 5717756 -  -6.5  -2.62449   CAAATAGTTTACAAC              GGTCTGT GGT ACAGCCC              CCTGAAAGCCGCCTT  54 346
     all4797 5715848 .. 5715866 - -10.3  -5.45802   CTTTTAAAATAAAAA             CCCCACT GTTGA AGTGGGG             AGTGATTCAATCAGG 100 51
     all4796 5714948 .. 5714966 -  -6.7  -5.89921   ATGACAATAAAAAAA             GACAGGT ACAAA ACCTGCC             TAGCTAACAATATTT  93 53
     all4793 5710560 .. 5710586 -  -4.5  -2.68493   CTCACCAGGAAACAC        CCGAATTCC-CA GATG TGCGGAATTTGG         TTAGCCATACTAGGG  47 78
        rps2 5709517 .. 5709533 -  -2.2  -3.04398   TTTTGCTGGGAAAAC              CAGCCA TTTTT TTGCTG              AATTTTCTCAACATT  42 192
         tsf 5708330 .. 5708358 -  -6.6  -4.71426   CTCTGATTAATAAAA        TGCAGGCCAGGC TATCT GCTTGACCTGCT        GCATAAGAGTCAATA  78 107
     all4790 5707316 .. 5707326 -  -8.2  -3.09516   TTGCTCATTAGTCAA                 CCCC TAA GGGG                 AATTCAAAATTCAAA  67 96
     all4789 5704666 .. 5704718 - -15.7  -3.29461   CAAGGGTTTGGACAA GGGTGTAGGGGTATAAGGGTATAAA TGC TTGAAACCCTTACACCCCTGTACCC GGAAACCCTTACACC 100 147
     all4782 NONE
     all4780 5695080 .. 5695092 -  -3.4  -4.69435   CTAATAAAAAAAACA                CTCT AACTA AGAG                TCTGTTTTAGCATAA  64 175
     all4779 5694273 .. 5694325 -  -9.9  -3.52966   AAAACGAAAGATCAA GGATGTAGGGGTATAGGGGTATAAA TCT TTGAAACCCTCACACCCTTACACCC ATTACCTAAAATGGA  80 31
     all4778 5692182 .. 5692213 - -17.6   -4.4261   GTGCCAACAGTAAAA      GCTTATCCACATTT TATA AAATGTGGATAAGC       CAAAATTCAAAACAC 100 45
        ftsH 5689076 .. 5689094 - -10.2  -2.78762   ATAGTAGTAATAGTA             GGGTGGGC ATC GCCCACCA             AAACCATGATACTGT  75 147
     all4774 5687442 .. 5687458 -  -8.7  -2.71791   AGTTTTTGGCTAAAG              GTGGGAA AAT CTCCCAC              ACAGACCTAGAGAAC  68 3
     all4771 5683580 .. 5683592 -  -4.9  -3.90744   GTGGTTTTTAAATAA                TTTCA TCC TGAAA                ATTACGCTAATTCTT  61 27
     all4770 5682953 .. 5682978 -  -6.9   -4.4267   GTTGAAAACTTAAAA         TCGTTATAGGC TATA ACCTGTAACGA          TTTTTGATTTTTACT  79 43
     all4768 5680729 .. 5680751 -  -5.7  -3.38178   CAATCAACCTGACAA           CATCTACTA AATAG TAATAGATG           AAGGCAAGCAACGGA  57 66
     all4767 5680166 .. 5680186 - -13.3  -2.69799   CTAGCCCAGATATTA            GGGCGGACA TCT TGTCCACCC            ATGTTGTGAAAGGTA  88 57
     asl4765 5677833 .. 5677847 -  -4.3  -3.77177   ATTAACACAGCCAAA               TCCAT TGCTG ATGGA               GGTGTAGGTAAAACT  57 144
     all4764 NONE
     all4763 5676703 .. 5676715 -  -3.4  -4.34711   AAAATTAATTCAAAA                TACC ATAGG GGTA                AACTTGCGCCTGCGT  59 225
     all4762 5674833 .. 5674868 -  -2.5  -3.29511   TGGAGGTGTTGACAA    CCGTCCTTGGCTGCTG TTTCC CTGTAGG-AAGGACGG    TAATCGGCTTATTTA  46 38
     all4761 NONE
     all4760 NONE
     all4759 5670696 .. 5670718 -    -2  -2.72508   ATACAGGAGACAGGA           GAGTAAAGGA TAG TCTTTTAATC           CGGGGTCTTGGCTTT  40 463
     all4757 NONE
     all4756 5668316 .. 5668340 -  -3.5  -3.47413   AAGAGCATCAAAAAT          TGACCCAAATG CGG CAATAGGATCA          TCAGGGAGAGTATTT  50 67
        petM 5666591 .. 5666609 -  -2.4  -3.44924   GAAAGCAGGCAAATA             CAGATAAA TTA TTCTTCTG             CGCCTTGAATTTTCA  45 15
     asl4753 5666357 .. 5666369 -  -4.9  -3.76534   GTAACAAATTTTAAA                CTTTT ATG AAAAG                AATCTTAACAGAATT  59 68
     all4752 NONE
        ppnK 5664303 .. 5664314 -  -4.4  -3.14931   TTGACTGTTGACTAA                GGTA ATTC TACC                 GAAGTTGGTTTAGCG  51 10
     all4750 5663458 .. 5663483 -  -3.9  -3.99938   GTCATAAAACAAATA         TCCCACTTACC TGTA GAAGAGTGGGA          GTGCTTAATTATAGA  56 72
     all4749 5662434 .. 5662445 -  -4.4  -3.00565   AACTAGAGAATTATA                GCTA ATCT TAGC                 TGTCATTTCATCTAG  50 383
     asl4748 5661917 .. 5661954 - -13.7  -4.05875   TTCAAAAAAGCTAAA   TTAAAAGAGCGAGTTAA TCAT TCAACTCGCTCTTTTAG    CTTGTTTGTATTGAA 100 142
     all4744 5656633 .. 5656645 -  -4.9  -3.90464   TGGTAAATAATATAA                TAAAG CAA CTTTA                AGCTTTGTTAAATAA  61 138
     asl4743 5656198 .. 5656223 - -11.1  -3.09718   TAACTGCCAAAATGA         TGGGGGCAGAA AATT TTCCGCCCCCC          ATTTACTAAATTGAT  79 194
     all4737 5648233 .. 5648244 -  -5.8   -2.7083   TATTGCACAAATTTA                GCCT TGCC AGGC                 CACTACGAATTACAA  54 45
     all4736 5647255 .. 5647271 -  -3.7  -3.57144   TTTTGCAGCCGGAAA              TCCTTAC TGT GTAAGCA              ATCGACACCAGTCAA  52 279
     all4735 5646356 .. 5646376 - -15.5  -2.80344   GCCGTATTTAACAAT            GCGATCGCA AAG TGCGATCGC            TAGTTTATATCCCCT 100 97
     all4732 NONE
     all4731 NONE
     all4730 5636824 .. 5636837 -  -2.5  -4.88067   ATTCACTGACAAAAA               TAAAT TACT ATTTA                ATCTTTAGTAATGTA  65 467
     all4729 5635633 .. 5635690 - -18.7  -3.25515   ATTCAAAATTCAAGA CAGTAGGGTGGGCAATGCCCACCATA TTAAGGT TTTAGTGGGCATTGCTCACCCTAC-G TATATTTCTAACTTT 100 47
     asl4728 NONE
     all4727 NONE
     all4726 5633575 .. 5633617 -   -15  -3.14132   TTTGTGTTGTAGGAA CGCTCAGATCCCCGACTTTT TTA AAAAGTCGGGGATCTATGAA CTCGTGCTTATGCTA 100 33
     all4725 NONE
     all4724 5631168 .. 5631190 -  -3.5  -3.55857   AATGACTATAAAAAC           GTCAAAG TTATGATTT CTTTGAC           CCCTACACCCCCTCA  50 45
        thrS 5629224 .. 5629242 -    -6   -3.1355   TGTACGTATATTCAA             CTTCAGCA ATC TGCTTAAG             GATTTTGTATTTGTA  58 43
     all4722 NONE
        folE 5627002 .. 5627023 - -10.3   -3.1793   AGAGATACGAACACA           GAGACAAAA TATC TTTTGTCTC            CACATTCATCTTTCA  79 341
     all4719 5625335 .. 5625356 - -10.2  -4.85267   AGAAAGTATGAAAAA           CTCTACCC ACAAGG GGGTAGAG            TTTTCGGTAATGGGT 100 95
     all4713 5617482 .. 5617530 - -16.9  -5.27335   TTGGCGAAATAAAAA CAAGCCCTAGATCCCCGACTTCT TGA AGAAGTCGGGGATCTAGTAATTT TGAATTTTGAATTTT 100 47
     all4710 5614266 .. 5614302 -  -3.2   -4.1821   ATGATGCAAAAAACA   GACTAAGCAAA-TCATT ATTG ATTGACTTTGTTTAGTC    CTGTCACTTTATACT  59 105
     all4709 NONE
     all4708 5612865 .. 5612890 -  -7.6  -2.81584   TTGAGAATAAAAATT         CCCCAGTAAA TAAAGT TTTGCTGGGG          CTGGATATAAATAAT  64 79
     all4705 NONE
     all4704 5609652 .. 5609663 -  -4.4  -3.40342   AAAAGAACGAGAACA                GCTT TATC AAGC                 CTTTAGGGAGGGAAA  51 305
     all4699 5603738 .. 5603753 -  -4.8  -5.76633   GTAGACATAAAAAAA              TCAAAA AATT TTTTGA               GAATTTGCTCGGTAT  88 213
     all4698 NONE
     all4697 5601666 .. 5601703 - -11.3   -2.6652   AGCAAAAGTAATTTA   GAGGCGATGGTCTTTGA GCAA CCAAAGGCGATCGCCCC    TTTAATGCTATACAT  78 518
     all4694 5600569 .. 5600595 - -13.8   -3.4149   ATCTAATGCTAAATA         TCCCTGACTTCT TCA AGAAGTCGGGGA         GTCAATTTGGAATAA 100 73
     all4690 NONE
     all4689 NONE
     all4688 5594573 .. 5594628 - -14.2  -3.14132   CCCGGCTTGGAGCAA GTGGCGTTGGGCAATGCCCACCA TCTCATGGTTT TGGTGGGCATTGCCCA-CCCTAC AGATACTGAAGAATT 100 124
     all4687 5588096 .. 5588111 -  -3.3  -4.28045   AGAGTAGTAAAAGAA              CCAAT TGAGCT ATTGG               GAAATAGACTAGAGA  61 416
     all4680 NONE
     all4679 5579551 .. 5579563 -  -6.3  -3.27774   GATTTTAACTACCAA                GGTAA AAT TTACC                TGGAGGGCAGAAAAA  58 356
     all4677 5577574 .. 5577584 -  -2.6  -4.08279   ATACGGGAGAAATAA                 TAAT TGT ATTA                 GACAATAATATTCAC  55 500
     all4675 5575798 .. 5575811 -  -2.3  -4.87665   GCTCACCCACAAAAA               CACGG GTGG CAGTG                GCTCGACAGTTTATT  64 210
     all4673 5573644 .. 5573664 - -10.5   -4.2535   AGATGATATGGAAAA            TGGGGAAAC GTG ATTTCCCCA            TTTTATTTGTAAAAA  90 58
     all4671 5571459 .. 5571474 -  -7.6  -2.67055   ACAATACCCATACCA              GAAAGC GATC GCTTTC               CCCAACTAGTAGTGT  60 194
     all4668 5566992 .. 5567026 -  -8.7   -3.2614   TATTTCTGACAGTAA     GCTGCCAAAACTG TAGTCAGAG CAGTTTTGCCAGC     TTCTGTATCAGTTCC  71 277
        bioD NONE
     all4666 5565322 .. 5565344 -  -2.1  -2.76291   TAATTTCAAAAGGCA          GTAAA-ACCC AGCC AGGTGTTTAC           TAATTTTAGTTGGTT  41 484
     all4665 5564191 .. 5564201 -    -4  -3.01791   ATTTGTGTGGGAAGA                 GATT GGA AATC                 TAAGGTAAAGCTGTA  47 25
     all4664 5563535 .. 5563567 -  -6.4  -3.10164   TTAGTCATTAGTCAA      CAGTCTATAGTC CCAATATTT GACTATTGACTG      TTGACTAATCAAAGT  60 30
     all4663 5563078 .. 5563099 -  -5.1  -2.54794   TTAAGGTTAGAACAT           GGATTGAGA AAAA TCCCAGTCC            CCAGTTCTTAATCAA  49 37
     all4662 5562416 .. 5562429 -  -6.7  -3.81307   TCAAAATTCAAAATA               GCCTA CGGT TAGGC                TCATGTCTCCGTAGC  66 133
     all4659 5559991 .. 5560002 -  -5.8  -3.36878   GTTAGCGATTTACAA                GCTC AATT GAGC                 CGCAATCTTGATTCG  57 296
     all4656 5557255 .. 5557293 -  -6.2  -4.07618   TCCGCAATAATTAAA  GGGATAGATGACATTCAC TTACT GCGAA-G-CATCCATCCC  TAAATAGCTGCCCAG  67 220
     asl4654 5555463 .. 5555491 -    -4  -5.08824   TTTTCATGTAAAAAA       GGTTAGCATTGAA TAAA TTCACT-CTAACC        ATCATTGCTATTATC  74 44
     all4652 NONE
     all4651 5553637 .. 5553658 - -14.5  -4.45151   AATATTTAACTAAAA           CCCTCACCA CAAG TGGTGAGGG            TTTTGTTTGTCAACT 100 45
     all4647 5551051 .. 5551062 -  -2.2  -3.28119   ATGTAGGTACAGCAA                CAGC CCAG GCTA                 ATGTAGATGTTGCTA  45 338
        glgC NONE
     all4644 NONE
        dnaJ 5546152 .. 5546210 - -11.2  -3.16936   AAATTTGATTAAAAT TGGTAATGGGTAATTGGGCATTGGTAAT GGG ACAAACAATTACCTATTACCCATTACCA ACCAAATCAACTATA  80 68
     asl4640 NONE
     all4639 5542362 .. 5542383 -  -3.8  -3.57144   TTCGGGAGTGTCAAA           GATAATAG TTTTGG CTATTACC            AATGACCTATTACCT  52 85
     all4636 NONE
     all4635 5538830 .. 5538840 -  -2.4  -5.63103   GCCGAAGCAAAAAAA                 GGAG ATG CGCC                 ATACGGTGCGGTAAT  82 424
     all4633 NONE
     all4632 5537550 .. 5537579 - -10.8  -3.54475   GTGGGGATGAGATAA       GCGATCGCTATT CTACTC AATGGCGATCGC        TTGTTTATGATTCAC  84 37
     all4630 5534486 .. 5534497 -    -3  -3.01966   CTGTTAAAAAAAATG                TTTG GCAT CAAA                 TTTGTCATTTTTAGG  43 2
     all4626 5530260 .. 5530272 -  -3.4  -2.75822   GAAATGACAAAAATT                GCTA GTCTT TAGC                CAATATTTACTTGGT  44 86
     asl4624 NONE
        infC 5528186 .. 5528230 -  -5.9  -4.28049   CCCAAAATGGCAAAA GTCCTGAACAACTGAGTA TTATGTTTCC CACTCAGA-GTTCAGGAC TATCAAGTTGCAATT  69 114
     all4622 5524667 .. 5524677 -  -2.4  -3.09635   ACTTCTATGAGCCAA                 GCGC GTC GCCC                 CATTGTTTCGACTTT  43 395
     all4620 5522043 .. 5522056 -  -5.3  -2.87132   TGTGCGTGTCACAGA               GGATT TAAA AATCC                TGTCTTTGGAACACT  50 289
     all4618 5520503 .. 5520521 -  -4.4  -3.18274   GTGATCCTAATTTAA             GGCCACCC AAG GGGCGATC             GCCGCAAGAATAACT  51 3
     all4617 5519889 .. 5519917 -  -3.9  -3.68529   ACTCGATTACGTAAA        GTACTATACCAAG AAT CATGCTATAATAC        TTAAGATTTGTAGAA  54 46
     all4615 5517564 .. 5517576 -  -2.7  -2.90322   GGGGACTAGAAGAAG                CAAAT GGA ATCTG                GAGTTTTTCATCTTC  42 112
     all4614 NONE
        ilvG 5514117 .. 5514139 -    -7  -5.93252   TTGAAAAAGAAAAAA           CGCAGAGT ACATAAA ACCCTGCG           TCATCAAAATCACTT 100 58
     all4609 NONE
     all4608 5510172 .. 5510192 -  -6.9  -4.16284   ATATTTTGCAACAAA            TACCCCT GAAAGGT AGGGGTA            TTTTGTAAACTCTTG  73 234
     all4607 5507029 .. 5507046 -  -4.1  -4.93968   ATTCACAATTAAAAA             TAGCCTA CATC TGGGCTA              AAGCCTACAAAATCC  72 156
     all4593 5490940 .. 5490961 -  -5.7   -5.5074   TAATTCAATAAAAAA           GCGTCTCCT GCAA AGGGGGCGC            TTTTTTGTTGTTTAT  88 238
     all4591 NONE
     all4590 5486312 .. 5486326 -  -4.3  -4.25848   AATGGGCGATCAAAA               GCATA TCATC TATGC               ACGGATGGCAAGAAA  63 206
     all4581 5477973 .. 5477992 -  -3.6  -2.56656   TACCAAAATAGACAG            TTCAGG GCGCAATT CCTGAA             AATTTGCGCCTCTAC  45 104
     all4580 5476244 .. 5476263 -  -4.2  -5.01497   ATTACGAGATAAAAA            CTCTCCCC ACAA GGAGATAG             AGTTTTGTCAGTGGT  74 370
     all4578 5472663 .. 5472698 - -12.1  -2.99649   ACAGGCCTAGATAGA    GAAAAAGGCTAGG GTCAATCCTT CCTAGCCTTTTTC     TTTTTTCACTATAGT  85 66
     all4575 5469612 .. 5469638 -  -2.9  -3.17956   AAATTAGCTGATCAA         CTAGTGGCTAC TACTT GCTGGCACTAG         TACCACTGCCACTTA  45 9
     all4574 5468488 .. 5468498 -  -3.2  -2.57985   CCATAATCCAACTCA                 CAGC TAG GCTA                 CATTCTCTTGACGCG  43 23
     all4573 NONE
     all4572 5466677 .. 5466709 -  -9.3  -5.75945   ATCCCCCAAAAAAAA      CAAAATTAGGAATGC AGC GCATACCTAATTCTA      GAGATTAAGTTATAA 100 48
     asl4565 5460617 .. 5460627 -    -4  -2.81464   CTATCATTTATTACA                 GTTT TTA AAAC                 AAGAAATCGGTGAAC  46 394
         fda 5457420 .. 5457443 -  -6.7   -5.4756   AATTCCAACAAAAAA          CCAGGACAC TTTTAG GTATCCCGG           TTTATTTATATCAAT  93 93
     asl4562 NONE
     asl4561 5456227 .. 5456237 -  -2.6  -4.70583   TCTAGCAACACAAAA                 TAAA AGA TTTA                 ATAAAAATACGATTT  62 468
     all4558 5452154 .. 5452182 -  -8.4  -5.08824   GCCTGACTGAAAAAA        GTAAAAAGTCAT GATAG ATAACTTTTTAC        TTTTTATCTTTTTTT 100 39
     asl4557 5451533 .. 5451551 -  -4.4  -2.99972   ATCGCACCAAAGAAT             CCTGCGGC ACC GCCGCCAA             CAACTACAATTTTTG  50 187
     all4556 5450226 .. 5450270 -  -3.8  -5.38047   TACTTAGATAAAAAA GTAGAAGGAGACAATACTAAA AATT TTTAGCCTT-TCCCCTTCTAG CTTTTAATCAGATAG  78 90
     all4555 5448693 .. 5448729 - -13.9  -3.54779   ACCAAAATCAAGTAA    TGTGAGTCTCCAACT TCGCCTG AGTTGGAGACTCACG    TTTATGCAAAGTTTA 100 44
     asl4547 NONE
     all4546 5439513 .. 5439530 -  -9.1  -4.55093   CTAGATAATAACAAA             CACGCCA TTAA TGGCGCG              TTGCAGTTGTCAAAA  90 294
     all4545 5438685 .. 5438698 -  -5.3  -2.55216   CACGATTTATAATAT               TATCG TAGT CGATA                GGATATGGCAAGTAC  51 141
     all4544 NONE
     all4541 5433532 .. 5433548 -  -2.3   -2.7185   ATTATCTTCTAATGA              CATGAAA GGT TTTGATG              CTGAAATATTGCGTT  40 82
     all4540 NONE
     all4539 5431598 .. 5431613 -  -2.6  -3.85909   GTATCTAAATTTAAA              CATGGAA TAA TTCC-TG              TTTTTCTCTCTAATC  52 42
     all4538 5430806 .. 5430820 -  -6.4  -3.17392   GACGCTTTAATTCAA               GCCTTC GCC GAAGAC               AAAGACTTAGGTGTG  57 248
     all4523 5413372 .. 5413386 -  -5.6  -2.88069   CGCAGATCAGAAGTA               GGGCTG TTT CATCCC               TTAAAAGCCCCTAAA  52 394
     all4520 5410467 .. 5410484 -  -3.4  -2.53876   CTCGATTCCAAGCTA             CCAAGG TCATAC CCTTGA              CGCTGATTGGCATAC  43 236
     all4519 5409730 .. 5409740 -  -5.4  -4.60797   GTCTGACATAGAAAA                 TTGG ACT CCAA                 TATTCAACAATGGTG  73 408
     all4518 5408066 .. 5408077 -    -3  -3.63694   ATTTATTGCCAATAA                TAGT TACA ACTA                 CGTTATATATTTTAT  48 109
        petC NONE
     all4510 5399810 .. 5399846 - -10.9  -2.87463   AAGCTGTGGGAGAGA    TTGAACCTCGCGCGACT TCG AGTTGTGTGAGGTTCAA    ATCAGATTCTCTTGC  79 22
     all4508 NONE
     asl4507 NONE
        hisA 5396674 .. 5396701 -  -7.1  -5.16132   CATAGTAAAATAAAA        TAGAGACGTTA TAATAT TTACGTCTCTA         TGTCCAAGGAAACCC  90 332
     all4503 5392975 .. 5392986 -    -3  -4.06335   AATAAAAACTAACAA                CTAT CTCA ATAG                 CTTATCCGAATCGAT  55 27
     all4502 NONE
     all4501 5390858 .. 5390880 - -14.2  -6.09888   CTTTAATAAAAAAAA           TCCCACCCCT GGG AGGGATGGGA           TGAGCTTAAAAATAC 100 52
     all4500 5389515 .. 5389533 -  -3.9  -2.98015   TGTAATCACTATACA             TCTTTAG AAGTA CCAAAGA             CAAGATAGTTACTTA  47 34
     all4499 5387722 .. 5387739 - -11.3   -5.7946   TTTGCAATAAAAAAA             GCCCTCT ATCA AGAGGGC              TTTGGTTAACATTAA 100 58
     all4497 5386241 .. 5386252 -    -3  -4.03093   TATAACCACTACAAA                TGTT TATA AACA                 CCTGTATTATCTTGG  55 374
        hepK NONE
     all4495 5381509 .. 5381524 -  -5.4  -2.53715   CCTATCATTATTAAT              CAAGCG ATCG CACTTG               TTTTCCCCAGTCTTT  49 371
     asl4483 5367889 .. 5367907 -  -3.1  -3.70412   AACGCAATAAACCAA             GTTTCAG TTTAG CTGAATC             CGGTACTCATCGGTG  52 91
     asl4482 5367632 .. 5367660 -  -5.3  -3.15621   AATTCCAACTTAACA        CTAGGCAAATACT CTT AGCTTCTACCTAG        AGTTCTTTCTATGAC  55 34
     all4481 NONE
        chlG NONE
     all4479 NONE
     all4478 5363992 .. 5364008 -  -2.2  -4.34345   TATACACGAGTAAAA              CCCATA CTTAT TAAGGG              TTTTCATGGATTACT  56 145
        dnaK NONE
     all4476 5361281 .. 5361298 -  -4.1  -3.45324   CAGGTTCATTAAATA             TCCTCCT GGCA ATGAGGA              ATTTTCAACACCTGA  50 1
     all4475 NONE
     all4474 NONE
     all4473 NONE
     all4472 5356459 .. 5356472 -  -3.1  -3.06651   GAAGATTATAAACCA               GCTTC ACTT AAAGC                TCGGCTGAAAGCATC  45 2
     all4467 5352997 .. 5353010 -  -8.1  -3.24597   AATCCTCAAGCAACA               TGGCC CAAT GGCCA                TTCTCAAGGAAGTAG  66 109
     all4465 5350245 .. 5350257 -  -3.5  -3.71672   CTTGATTAAAATTAA                TTTTA GAC TAAAA                AGGCACACAACTCTC  52 76
     all4464 5349484 .. 5349496 -  -4.1   -3.7791   TAACTATGGACTAAA                TGTGA ATC CCACA                TTCAGTTTTATTGCT  54 8
     all4463 5348084 .. 5348117 -  -8.3  -2.62463   CGGACTACGGACAAC     TGACCATTGACCAAT GACT ATTGACCAATGACCA      CTTCGACATCATCAT  65 9
     all4462 NONE
     all4461 5345564 .. 5345613 -  -8.7  -4.89852   TCATATCCAGAAAAA TTACCCAGGTCGCCTGTAA AATTTTTTGTGA TTACAGGCAACCTGGGTTG ATAAAAAAGTATTGG 100 46
     all4460 5344776 .. 5344788 -  -6.3  -4.57341   AATCTGCGTTAAAAA                GCTAA AAT TTAGC                GCAGCTTTATCAAGA  76 35
     all4459 NONE
     all4458 NONE
     all4453 NONE
       rpl33 NONE
        rpsR 5338292 .. 5338315 -  -8.3  -3.70149   CTCAGACGATTCAAA          GCTACATAA CAATCT TTATGTAGC           TGCTTGTGTTCATCC  74 71
     all4450 5335784 .. 5335812 -  -7.5  -4.79451   ATTTTAAATATAAAA        TAGAGGCTTGAAT AAT ATTTCAGCCTCTA        TATTTACCAGGTGTT  88 299
     all4446 5330675 .. 5330685 -    -4  -2.71731   CCCAGTGCTTAATTA                 GTAA TGA TTAC                 CAACTTTGCGATGAT  45 12
     all4445 5330008 .. 5330034 -   -11  -2.78384   TGGTGGGTGATTAGA         TACCCGACTTCT TCA AGAAGTCGAATA         TCTAGCTAATCTCGT  79 31
     all4444 5328144 .. 5328194 -  -2.7   -5.1167   AACTTAATATAAAAA CTTACGTAGCCTAACGCACC TTGTTATGTGGC GGTGCGTTAGGCG-CTTAAA ATATGATTCTGTCTT  70 75
     all4443 NONE
     all4442 NONE
     all4441 NONE
     all4440 5322689 .. 5322711 -  -2.6  -2.87564   CGATCGCGGCAGACA           GCCAGTCGGT AAA AACGACTGAA           AAAAGGGGGATGTGT  42 482
     all4437 NONE
     all4436 5320085 .. 5320097 -  -3.4   -4.8066   AATAGAATTCAAAAA                TCAC GGTGT GTGA                AGTGTGCGAAAAAAA  68 276
     all4434 5317685 .. 5317708 -  -4.6  -5.29445   GTTTAATAAGAAAAA          TCCTCACC AACAAGGG GATGAGGA           TTTTGTTAATTGCAT  81 122
     all4433 5313818 .. 5313834 -  -7.3  -3.54459   CTAATTGGTGCTAAA              TTACCGA TGA TCGGCAA              TTTTTTCCTAAAATA  67 523
     all4432 5311073 .. 5311092 -  -2.2  -3.88001   GTTGATAAAAACCAA            TTTTTCTG AACT CACAAAAA             GACTTTTATTATGCT  51 148
     all4431 NONE
     all4430 NONE
        hlpA NONE
     all4428 NONE
     all4427 NONE
     all4426 NONE
     all4425 5303087 .. 5303097 -    -4  -3.92577   CAATCTTTAAAAATA                 GAAA ACT TTTC                 GTTATTTTTGCAGAT  56 48
     all4424 NONE
     all4423 5300767 .. 5300784 -  -3.5  -3.07522   AGAGTCTGGAACACA             CAAAAAC TAAG GTTTTTA              TAATTAATTCGTTAA  45 128
     all4422 5299890 .. 5299907 -  -4.2  -3.95883   CAGTATTTAAAAACA             CAAGTT TGAATC AACTTG              ACGTATTGATTACAC  59 71
     all4420 5298211 .. 5298239 -  -8.9  -4.24404   ACCCAAATTTTAAAA        GGGTGTAAGCCTT TTT AACACCTACACCC        CTTATTCAAAACCTT  83 55
     asl4419 5297823 .. 5297835 -  -3.5   -2.6933   TTTTTGATAAAAATT                TTAAT AAT ATTAA                CAAAATTACTGAGAG  43 81
     all4418 5296630 .. 5296640 -  -3.2  -4.01049   ACAAATAAACAAACA                 CCAG CAC CTAG                 CCACAAAGTTCAGCC  56 141
     all4415 NONE
     all4414 5291724 .. 5291747 -    -6  -5.05606   CTCAATAAAAACAAA          GAGAGAAGAA AAAA CTCCCCTCTC           CTCTTACATCTCTGC  80 89
     all4413 5289425 .. 5289439 -  -8.5  -3.78091   AAGCATAAAATAATA               CCGGG TTTAT CCCGG               TTTTTTCTTCCTCTA  74 54
     all4411 NONE
     all4410 NONE
     asl4409 NONE
     all4408 NONE
     all4407 5283268 .. 5283284 -  -2.2  -2.74784   ATGGGCTAAAATCCA              TTGCTC TATCT GAGCTA              ATTCCTGAATGCGTC  40 434
     all4406 NONE
     all4403 NONE
     all4402 NONE
     all4401 NONE
     all4400 NONE
     all4399 5275689 .. 5275703 -  -2.8  -3.29471   TGTGGATTATAGCAA               GGTC AATGAGA GACC               ATTTATAAAGTAAAT  46 43
     all4397 NONE
     all4396 5269145 .. 5269168 -  -3.8   -4.8269   CACAATCATGAAAAA          CTTTACGGCG ATGC CTACGTAAAG           AGGCATCGCGGATTT  69 69
     asl4395 5268378 .. 5268391 -  -4.5  -3.73414   CAGACCACAGCCAAA               CGCTG GAAA CAGCA                ACTACAGCAAGAATT  57 281
     all4391 5263925 .. 5263951 -    -3  -4.96646   GCATATAAGGAAAAA         GTGGTGAAAAAA TCA TTCTTTTTCCAC         CTTGTTTGTTCCTCA  68 82
        hisB 5263109 .. 5263121 -  -4.1  -3.71924   TAAAGTACCCAAGAA                GATCA GCG CGATC                GCTACTGGTTTGTTA  54 140
     all4389 NONE
     all4388 5260202 .. 5260213 -  -4.4   -5.7946   GGTTCAACAAAAAAA                TCTG GGGA CAGA                 CAAATTTGACAACGC  91 60
     all4387 5258582 .. 5258620 -  -8.3  -2.90075   GGCGTGCCAATTATA  TTGATGCACA-TCCGTGG TACA CCACAGACTATGCAGCAA   TTTACCGATTATCAA  64 468
     all4384 5255583 .. 5255599 -  -6.7   -4.3534   TTTCAATGATTAAAA              TTTAAAC ATA GTTTAAA              TAGATTAAGAATCAG  73 121
     all4382 NONE
     all4381 5251182 .. 5251210 -  -6.7  -2.68546   AACCTACCAAATGGA        CCCTGGTAACTCC CGC GAAGCTATCAGAG        AAATTGAACTAGATA  56 348
     all4379 5247900 .. 5247910 -    -4  -4.63218   GCTGCGCCAACAAAA                 TTCA AAA TGAA                 CGAACCCAAACCTGA  66 183
     all4378 5245394 .. 5245408 - -11.4  -5.56573   ATAAAGAAACAAAAA               CCAGCC TGT GGCTGG               TCGATTTGCTGCTGT 100 209
     all4377 5244425 .. 5244454 -  -6.7  -4.81685   ACTAACGATTAAAAA       TTAAAAATCAAAA AAAA TTCTGACTTTTAA        TTTTTAATTTCTCAG  80 50
     all4376 5241407 .. 5241421 -  -2.8  -3.93367   CCTTGTAAGAAAATA               CCATTA TCG TTATGG               CTTAACAATGATTTT  52 185
     all4375 NONE
     all4374 5238366 .. 5238381 -  -3.2  -3.19513   ACAATTTCAATGCAA              CTGTCA TTGA TGTCAG               ATTACAAAGTTAGGG  47 260
     asl4372 NONE
     all4371 5236571 .. 5236592 -  -2.1  -4.36089   GATCCTAAAAAAATA           GCGGTTCGC AGTA GCAGACAGC            GAGCTTAACAATTCA  58 153
     asl4369 5235283 .. 5235330 -  -4.4  -4.21908   CAGCATCAGCGAAAA GGTGTTGATAATCAGTAATAG TAAAAAC CCATTACCCATTACCAAC-CC AAAAAATTTTCTACT  63 36
     all4367 5232204 .. 5232251 -   -26  -4.25056   TATTTGACCAAGAAA GGGAACAGATAGGTAGTATGGA GTAT TACATACTACCTATCTGTTCCC TTTTTTGAATCACAG 100 84
        chlH NONE
     all4364 5224831 .. 5224871 -  -9.4  -3.11192   CATATCATCATGGAA TTGATTGTGGTAATGA-TA CTGT TATTTATTACCACAATCAA  TTACAAAAATGAGAA  74 441
     asl4362 NONE
     asl4361 5223596 .. 5223611 -  -2.6  -3.58256   CAGATTTAAAGAAGA              CTAGAA TTGT TTCTAA               GACAGTTTTGCAAAG  48 407
     all4358 NONE
        clpP NONE
     asl4356 5219263 .. 5219293 -  -2.5  -3.04322   CTTAATTCTGTAATA       TTCAGCCATCAGC GACGA GCTTTTTGCTGAA       AGTTTTAATAATAAA  43 49
     all4355 5218588 .. 5218604 -  -8.1  -3.12351   CCGGTTGACAGTTAA              CAGTTAA CAG TTAACTG              TTGAATCCTCTCAAA  69 36
     asl4353 5216434 .. 5216450 -  -5.9  -3.54488   TTGCTGGAAATAAGA              TACTGCT AAA AACAGTA              CGTTTGCGGCAAAAT  61 372
     all4350 5213108 .. 5213119 -  -5.8   -2.6583   TAGATGGTAAATGCA                GTGC TGTA GCAC                 ATAAATTGTGATTAT  54 126
     all4349 5211756 .. 5211768 -  -4.9  -3.34716   GTATGGTTTAAAAAT                TCTAA TTA TTAGA                TATGACTGTTAGGAA  55 151
     all4348 5210525 .. 5210535 -  -5.4  -3.34488   AATTTGGTTAAAAAT                 CGAA TAA TTCG                 CTATCTTAATACAGT  57 26
     all4345 5204339 .. 5204356 - -11.3  -5.82316   ATTAGCTAAAAAAAA             GACGCGA TGTA TCGCGTC              TTTTTTTATTACAAA 100 41
     all4343 5196648 .. 5196676 -  -3.1  -4.18488   AGCTATCTTAAGAAA        GAGAAACTAGGCT AAA ACCCTCTTTTCTC        CTGCACAACCCTAAT  59 93
     all4342 5195727 .. 5195749 -  -3.4   -3.1352   GGGCAAGTGAAGACA           CCATCTTTTA GTA TTACAGATGG           GTTGCCAAAAGAATT  47 208
     all4341 NONE
       rps12 5194846 .. 5194877 - -10.3  -3.14564   GGAGCTTTTGATGAA      GCGACTAATCGTA ATCAAA CACGATTAATCGC       CTGATTTATTTTTTC  79 31
        rps7 5193848 .. 5193862 -  -2.1  -4.18494   TACTTTTAGGGAAAA              CCG-AC TGGT GTACGG               TAATTCCGCGATATA  56 75
         fus NONE
         tuf 5190389 .. 5190417 - -13.2  -4.55118   TAAGTTCAGATAAAA        GAGCAGAGAAGC TTTCG GCATCTCTGCTC        TTATTTATTAGGTTA 100 49
       rps10 5189818 .. 5189843 -   -12  -4.86731   TCTGGCTAAATAAAA         TGCCCTGAAA AATTTA TTTCAGGGCA          GAGTAAATATTTTTA 100 104
     all4335 5188937 .. 5188949 -  -6.3  -2.75826   GATGTCAATACACCA                CAGAT GAA ATCTG                CTTTGGTTGAATTAA  55 146
     all4333 5187096 .. 5187116 -  -2.6  -4.44211   TTCAACAGAAAAGAA            GTAGCA TTTGTTTTC TGCTAC            AGAAAAATGAACATA  60 41
     asl4328 5179637 .. 5179659 -  -7.2  -3.11687   CTAATTATTACGGAA           TTATTTTTTC AGA GAAAAAACAA           CAAGGTGATGAGCAG  63 43
     all4327 5177972 .. 5177983 -  -4.4  -4.04206   GCATGGCGACAGAAA                TCTG TATG CAGA                 AGTGATTCAAGTTGT  59 331
        clpS NONE
     all4324 5176169 .. 5176188 -  -4.4  -3.32455   AAAAGTTAAACCTAA            TCTCACTTT TAC AAAGTG-GA            ATGATACAGCACACC  51 209
     asl4317 5170933 .. 5170955 -    -7   -2.9652   TAAAACTGAATTATA           GGGACTATAT ATA ACAGAGTCCC           AGTCTCAAAAGACTA  62 38
     all4316 5169698 .. 5169737 - -13.9  -3.69976   AAAATACCCGAATAA  CAAAAAATAACCCTCTG TATATG CAGAGAGTTATTTCTTG   TTGATGATTAATTTT 100 68
     all4315 5168538 .. 5168571 -  -6.9  -2.99932   ACAACCACAACCAGA     CTATTACTAACCCTT GCCA AAGAGCCAATAATAG      CACCTGTAGCTCAAC  62 392
     all4312 5166618 .. 5166630 -  -3.3  -3.05022   GGCTGGACAGAGACA                GCTCG TAG CGATC                GCTCGTGCTTTAGTC  44 392
     all4307 5162001 .. 5162011 -  -2.4  -4.36914   TTTCCCCTTATAAAA                 GGAG ATG CACC                 GATTTTAAACGTGAC  58 369
     all4306 NONE
     all4304 NONE
     all4303 5158006 .. 5158039 -  -6.2  -3.33737   TATCAACTGTGAGAA     TGGGTAA-TGGTAAC AACCA ATCACCAATTACCCA     TTACCCATTACCAAT  59 26
     all4300 NONE
     all4299 NONE
     all4298 5153259 .. 5153291 -  -6.4  -3.63627   TCTGTATATGCTAAA      TATCCCTGTAGT AGAGAATTA ACCACAGGGACA      CACAGGTAAAATAAA  64 51
     all4297 NONE
     all4296 5150477 .. 5150513 -  -9.6  -3.06261   GGTGAATGGTCAATA    GTCAATAGTCAACAGT TTTTG ACTCTAGACTATTGAC    TTAGGAATAATTATG  74 60
     all4295 5149785 .. 5149798 -  -6.7  -3.23447   TGAATTGTCATAACA               GTAGC CTTT GCTAC                GCAAATCTGCCGCGA  61 162
     all4294 5147742 .. 5147797 -  -7.5  -3.09313   AATTACATAGACACA TGGTTTGTTGAGGGCTGACCCTGAG CGTAGT CGAAGGGTCAGCCCTCAACTATTAA AAATACTGTACTCTT  65 22
     all4292 5146119 .. 5146130 -  -5.8  -2.83271   CGACCGTGAGAATGA                GCCA GCAA TGGC                 TATGGGTGACCTTGA  55 321
     all4289 5142357 .. 5142373 -  -5.1  -2.87146   CCTGTGCAGAACAAC              CTCCC AACATCA GGGAG              CCGATTATTAAAAAT  50 303
     all4287 NONE
     all4286 5140334 .. 5140344 -    -4  -2.63702   GGACTGAAGAAAAGG                 CAAA ATT TTTG                 TGGGAAATTCCTTGT  45 58
     all4285 NONE
     all4284 NONE
     all4283 5136292 .. 5136305 -  -2.3  -3.78018   CAAAAATTAGCCAAA               GAGCA TCAC TGCAC                AATTCTGCTAGTTAC  51 135
     all4279 5131729 .. 5131752 -  -3.1  -3.24598   AACAAATTATCAAGA          TGGTTGAGG AATTGG CCCCAACTA           GTAATCAGGCGTGTC  47 137
     all4276 5128554 .. 5128567 -  -3.1  -3.61178   TTTATCTAGGCGAAA               CTCAC CGCC ATGAG                ATTTTCGGACATTTC  50 2
        ubiH 5126264 .. 5126276 -  -5.5  -2.79574   GATATCTATCAATCA                CCCGA TAA TCGAG                TCGTTAGCCGCTTAG  50 341
     all4272 5121994 .. 5122015 -    -8  -5.07486   CATCGTTAATAAAAA           CTCCACCC ACAAGG GGATGGAG            TTTTGTCGGTAGTCA  93 189
     asl4266 5115273 .. 5115287 -    -5  -3.36878   GCCATGTATTCAGAA               CCTTGT GGC ACAAGA               ATTGTGTTGATAGTC  55 211
     all4265 5114179 .. 5114205 -  -4.4  -2.51464   TGATGAGCCAGTAAT         GGCTGAACGGAT AGA ATCCATTAAGGC         TGGTATGATTGGCGG  45 432
        petN NONE
     asl4262 5113682 .. 5113712 -  -7.6  -5.26155   ACAGAAACATAAAAA       TTTAGGGACACGAT AGA ATCATGTCCCTGGA       AGAAGATTTTTGTAA  95 68
     all4261 5110329 .. 5110354 -  -4.1  -3.43308   TAGATGAAAAAATCA         TTTTTGTGGCT ATGT AACTACAAAAA          ATTTATACATCTTTC  50 96
     all4260 5109520 .. 5109534 -  -2.9  -4.46615   CAGTACTAAGTAAAA               TCAAA GAATT TTTGA               TCAGCGATGATAATG  61 275
     all4257 NONE
     all4256 5105770 .. 5105780 -  -2.6  -3.73224   GGACTGGGTATGAAA                 TAAA CTC TTTA                 TTCTCTCTGCGCCTC  50 208
     all4254 5102459 .. 5102469 -  -5.4  -2.79581   TAAATCGCCAAGAAG                 CTAG AGG CTAG                 AGGCTAGAATTTTTA  52 129
     asl4253 5101937 .. 5101956 -  -3.5  -2.62192   CTTCATGGAAGCAAG            CTACGCG TAGGAT CTCGTAG             AGAAGCGAAACACGG  43 162
     all4252 5100587 .. 5100607 - -11.2  -3.19482   AAGCTAACTAACAGA            TAGCGGGA AATAA TCCCGCTA            TTTTTATCATGAGAG  80 69
     all4248 5094146 .. 5094158 -  -3.3  -2.90029   TTATTGAAACACAAG                CCAGA AAC TCAGG                ATGCTTCTGCTGTTG  43 490
     all4246 5090877 .. 5090887 -  -3.2  -4.87318   TTCAAAATTCAAAAA                 CTCC TGG GGAA                 TAGGATTTTTTTGCT  67 60
     all4245 NONE
     asl4244 5088127 .. 5088137 -    -4  -2.73875   TTTCCGTTAATATCA                 CAAT TCA ATTG                 GCTCTTCAGTTCATT  45 222
     all4243 NONE
     all4242 5085851 .. 5085861 -  -4.6  -4.14627   GTGGGAGATAAAGAA                 GCGC AAA ACGC                 AGCCTGGTTTTACCC  63 230
     all4237 5073147 .. 5073170 -    -9  -3.60638   GAAAGTAACCAAATA          CAGTAAAGTT CAGT AACTCTACTG           AGCGGATATATTCAA  75 369
     all4236 5072482 .. 5072511 -  -8.7  -3.08798   AGTTCCCAGCCAATA       GTCAACGATTCAGC TTT GCTCA-TCGTTGAC       CCTGTTCCAATTAAT  70 225
     asl4234 5070934 .. 5070946 -  -4.1  -3.04398   CTCTGTGTGTAAAAT                CAGCT GCT AGCTA                TTTCACTCTAACAAG  47 46
     all4233 5069383 .. 5069395 -  -3.3  -3.73953   AGTATTGGGATGAAA                GCCAG AAC CCAGC                CTATAAGCTATTTTT  52 61
     all4231 5066360 .. 5066371 -    -3  -2.72461   GAAGTCTTTTCAAAT                TTTC TCAA GAAA                 GAAGTAAAAGATAAT  42 407
     all4225 5061210 .. 5061231 -  -6.7  -5.86061   TCCTAGCAAAAAAAA           GATGCCA-AT TCA ATATGGCATC           TATACATTTTTTGTG 100 109
     all4221 NONE
     all4220 5056222 .. 5056246 - -13.7   -4.1891   GGCGCTGAATACAAA          GAAGCAGTGAT ATT ACCACTGCTTC          TCATGATCAACTGTA 100 183
     all4219 NONE
     all4218 5054532 .. 5054559 -  -2.9  -3.38535   TCAAAGAATAAGACA        GTGG-ATTTATA TGAAC TATAAACCCCAC        TTACGCTTCAAAAAC  46 33
     all4217 5053765 .. 5053793 - -11.8  -2.87931   GGGACTGCTGAGACA       GCGCTGCCGGAGGG TTT CCCTCCG-CAG-GC       GACTGTGTTCGCCGT  82 172
        rpl3 NONE
        rpl4 NONE
       rpl23 NONE
        rpl2 NONE
       rps19 NONE
        rplV NONE
        rpsC 5048149 .. 5048163 -  -2.1  -3.03124   GGTCAGTTGTCAAGA               GCCAT TCACC ATGAC               TAAGGACTAATGACT  42 39
       rpl16 NONE
        rpmC NONE
       rps17 5047096 .. 5047115 -    -8  -3.85698   GGTCTCCCTTATAAA            GTTGTTAT TTTT ATAACAAC             TAAGCTTTGGTGTTG  74 25
       rpl14 5046713 .. 5046725 -  -4.7  -2.78816   TTACTTGGCATTACA                GCACC TCC GGAGC                CAGAGAAACTATTTT  50 8
       rpl24 NONE
        rpl5 NONE
        rps8 5045279 .. 5045291 -  -3.4  -3.78124   ACTAATGACTAATAA                CTAC CAGAC GTAG                CAGAGTACTTCACCA  52 13
        rpl6 NONE
       rpl18 5044269 .. 5044280 -    -3  -3.93695   TTGACTACTGACAAA                TTAG AAAT CTAA                 ACCAGCTTCGCGTGC  52 14
        rpsE 5043648 .. 5043661 -  -2.4  -3.02186   ACATCGGACAAATGA               CTAC TTAGAT GTAG                AGTTTTTCGATCGCA  42 16
       rpl15 NONE
        secY NONE
         adk 5041133 .. 5041183 -  -6.1   -3.1355   TTCAGTGACAGGGAA CTGGGGATTGGGTACTGGGGACTA GGTA CAGTCCCTAA-ACTCTATCCCCTG GACTTTTTGGGCTAG  58 41
        infA 5040726 .. 5040738 -  -7.7   -4.0075   ATGCAATTAAGTAAA                TGGGT AAC ACCCA                AATAATTTGTTTTAT  76 62
       rpl36 5040474 .. 5040487 -  -5.2  -4.65895   TTGCTGATGGAAAAA               CGCG GTTAAA CGCG                TCCGAATTATTGCTG  71 83
       rps13 5040022 .. 5040039 -  -5.6  -4.19704   TAACCTTAGGTAAAA             CTTGCT CTTGGT AGCAAG              CAGAGAAATATTACT  67 36
       rps11 5039553 .. 5039584 -  -8.9  -3.03159   GGAAGTTCTTCAACA      CTCACCC-CAATTG TCAAG CAATTGCAGGTGAG      AACAAAAGTCTTGAC  70 41
        rpoA NONE
       rpl17 NONE
        truA NONE
       rpl13 NONE
        rps9 5036013 .. 5036023 -  -2.6  -2.52464   TTTGTGGTGAATCTA                 TATA AAT TATA                 ACTTTTCAGGGGCTA  41 100
       rpl31 5035706 .. 5035727 - -11.5   -2.8786   GCAAAAAATGACAAT           CGACCCAGC AGAC GCAGGGTCG            TCGTTAACAGCAGAG  82 49
     all4185 5034552 .. 5034564 -  -5.5  -3.59936   TAAACTAATAATTAA                CCAGC AGC GCTAG                AAGTTGCTAACTCCG  58 9
     all4184 NONE
     all4183 5032032 .. 5032075 -    -9  -3.04263   AGGGGATGGGTAATA GGTAATTGGTAATTGAGAAG AAAG CTTACCTATTACCCATTACC TATTACCAGTAGTTT  70 48
     all4182 5030210 .. 5030250 - -15.7  -2.71011   AGGGTTTGCTAATGA  GAGAACAGTTGACGGTTAA CTG TTAACAGTTAACTGTTCTC  TCATAGCTTAATTAA 100 33
     asl4181 NONE
     all4180 5029158 .. 5029175 -  -3.4  -3.03487   AATCTGAAATAACTA             CCAACC CAAACT AGTTGG              CTGTTCATAAACCCG  45 5
     all4179 5027204 .. 5027214 -  -3.2  -3.85911   TAAATCTACAAAATA                 GACA TTC TGCC                 TCATTACTTATACAT  55 33
     asl4177 5025623 .. 5025653 -   -15  -2.81339   ATGAGCCAAGATAAG       TGGTTGTAAATGTA ATG TACATCTACAACCA       AAAGACAAATTAAGC 100 189
     all4163 NONE
     all4162 NONE
     all4160 5006276 .. 5006309 - -11.3  -5.14965   ATTTTTAGTAAAAAA     TAAAAATCCCTGATGA AAA TC-TCAGGGATTCTTA     GTAATTTTACAAAAT 100 100
     all4159 5004684 .. 5004719 -  -3.3  -2.53164   CTATTTAGCATTAAT    TGTTGTAGAGACGTT GTATAA AACGTCTCTACTGTA     TTTATGGAGTGCAGA  43 123
     all4155 4998165 .. 4998186 -  -5.1  -5.10767   CAGTGAAGACAAAAA           GCGGTGTAGA TGT TCTTC-CCGC           TTGATTGCCATTGTG  79 198
     all4152 4995256 .. 4995277 -  -7.3  -2.79183   TCTATGCTGACCAGA           TGCTGCAAA ATAA TTTGCAGCC            TTTACAGTCCCACGA  59 386
        petF 4992444 .. 4992479 -    -9  -4.64992   GTGAAAAAACAGAAA    GGCTAGGGACTAGTCTG TAG CTG-CTAGCCTCTAGCC    TCTATTTTCCAAGCT  90 51
     asl4146 NONE
     all4145 NONE
     all4144 NONE
     all4143 NONE
     all4142 4987311 .. 4987323 -  -4.1  -3.33286   ATGGAAATAAAACCA                GAGAA TCG TCCTC                AGTCAATAGAGGAGT  51 515
        typA 4984426 .. 4984453 - -17.2   -5.7827   AAGATAAATAAAAAA        TAAAAAGCCCGC ATTA GCGGGCTTTTTA         AATTAATTAATTAAA 100 53
     all4139 4983421 .. 4983443 -    -2  -4.05747   TACATGGTAGACAAA           GTGTATTTAC ATC GTCAATACAT           TTTTGGTGTTAAGCA  53 135
     asl4138 NONE
     asl4137 NONE
     asl4136 NONE
     all4135 NONE
     all4131 NONE
     all4130 4977892 .. 4977906 -  -5.6  -3.48276   GCTGGGGCGACAGAA               GCCCTA ACA TGGGGC               TGTAACGATATAGGC  59 280
     all4128 4974905 .. 4974963 - -15.5  -3.35597   TTGATTTTTGAAATA CACGTAGGGTAGGCATTGCCCACCAAAAC CAT GAGTCGGTGGGCAATGCCCACCCTACA-- GATACTGAGAATTTT 100 149
     all4127 NONE
     all4126 NONE
     all4125 4969266 .. 4969296 -   -20  -2.53015   ATACTCTCTAATCCA       GATACCCGACTTTT CTC AAAAGTCGGGTATC       TTTGTTCACCGAGAC 100 31
     asl4122 4966105 .. 4966122 -  -2.1  -3.64198   CCGCCAGATACATAA             CAT-AAGT TTT ACTTGATG             TGAAACATCTGTCAA  47 441
        petH 4964113 .. 4964141 - -16.1  -4.41422   TTATATACAAAACAA        TTGTAGGGTCGGC ACT GCCCACCCTACAA        ATTCATCAATTTTGT 100 112
        thrA 4962630 .. 4962655 -   -12  -4.27117   CTTTTATAAGAGAAA         TGACCAAGCA AAACTA TGCTTGGTCA          TTTTTTTACTGCACT  93 85
     all4118 NONE
     all4117 NONE
     all4116 4958288 .. 4958308 -  -7.5  -2.79273   GTTTGGGAACACAAC            CCAGGCGGT ACG ATCACCTGG            CTACTAATGGTTTTA  59 286
     all4113 4956410 .. 4956421 -  -4.4  -3.80014   ATACCCATTATGAAA                TCGT GGAG ACGA                 TGGAAAAAGCGGTAA  57 204
     all4110 NONE
     all4109 4950768 .. 4950782 -  -7.2  -2.72144   GGACTTTCCTCAAAT               CAGTTA AGC TAACTG               GTCTGCAACCGCCAA  60 99
     all4107 4949150 .. 4949179 - -12.9  -4.07568   CCTCTCTCTTGAAAA       GTTCTGATCGCCGG AAG CCGGCGCTCAGA-C       TTTTCGCTCCGACGC  95 314
     all4106 4947802 .. 4947822 -  -4.7  -2.70932   TTTCTCCTCTAACCA            TCCAGAAGC AAT ACCTCTAGA            GTGTAATGAAAACTA  48 179
        ribG NONE
     all4102 NONE
     all4101 4941138 .. 4941153 -  -4.7  -2.91976   TAATAAGTATAATCA              GGCAT TTTTAG ATGCC               AGCGATCGCCTAGTT  50 343
     asl4098 4938810 .. 4938847 - -12.3  -5.41787   TAAAAAATACAAAAA   GAGCCGATAAATACATT TTTT AATGTATTTACCAACTC    AAGGTTCAACTATGG 100 93
     all4097 NONE
     all4096 4933957 .. 4933967 -  -3.2  -3.11786   GACACTGAAGACATA                 CCAC AAC GTGA                 ATTTGAGTGGTGGCG  46 480
     all4092 4929796 .. 4929806 -  -2.6  -4.11938   GAAATTAAGTATAAA                 TTTT ATG AAAA                 CAACTGTTAATAATC  55 158
     asl4091 4929539 .. 4929549 -  -2.4  -2.60211   ACTTGCTCAAAAATT                 CCAG TCT CAGG                 TTTAGCTAGTAATGG  40 27
     all4090 4928308 .. 4928321 -  -5.3   -3.2218   TCTAATATTTACTAA               GTGTT TACA AACAC                TGTTCATCGTCTAAG  55 66
     all4089 4927137 .. 4927150 -  -9.5  -5.00846   GAAAGAGTACAAAAA               GCGCG AGAT CGCGC                CATTAACCGCTTTAA 100 319
     all4087 4925433 .. 4925450 - -11.3  -3.18383   ATTTTTATCTATTAA             TCGCGTC ACTA GACGCGA              TTAATGACTTTATAT  80 40
     all4085 NONE
     all4084 NONE
     all4083 4921073 .. 4921093 -  -2.6  -2.77899   GTCTTTCACGAAGTA            CAAAATAC CGGAC GTAATTTG            GAACGTCTACTGAGA  42 245
     all4081 NONE
     all4080 4911183 .. 4911201 -  -5.2  -3.18912   TCAGTTACCCAGCAA             CGTCAAGG ATG CCTTGGCA             AAGGTTTCTGCTTTA  53 156
     all4078 4908254 .. 4908277 -  -5.4  -3.05819   CATATAGTTTTAATA          GTCAATTTTC AATG GAAAATTGAT           TAAATCTCACCCAAA  53 236
     all4074 4903668 .. 4903682 -  -6.4  -2.64045   GCAGGGCAAGAATAG               TGGCTA ATA CAGCCA               ACCACTTTGGAAAGT  57 285
     all4073 4903012 .. 4903036 - -21.5  -3.35867   GTAATTCGTAATTAA          CGTGCGCCTCC GTT GGAGGCGCACG          TTAATTAGAGGTGCA 100 268
        lysS NONE
     all4070 4898112 .. 4898123 -    -3  -3.67773   TAGCCAAAAAATATA                TCTT TTTG AAGA                 CTCATTATATCTATG  50 123
     all4063 NONE
     all4055 4881251 .. 4881262 -  -2.2  -4.12397   CTAGAGAAGCAGAAA                TCGC CTAT GCAA                 CTTTGGCATTAGTCA  55 415
     asl4053 4880114 .. 4880143 -  -9.3  -2.85583   GCAACATAGGGAAAC       CTTAGGGGCTTAC ATCT GTAAGCCCCTACC        AAGGTATCTGCCACA  73 142
     all4052 NONE
     all4051 4876598 .. 4876611 -  -2.5  -3.53745   GATATTTTAAATTAA               TAAAA TATT TTTTA                GTTGATAGAGTGCAA  48 230
     all4050 4875447 .. 4875457 -  -2.6  -3.30038   TACAGGTAAAGCTAA                 TATT GAT AATA                 AAAAGCCTTACTTAC  46 98
     all4049 4874774 .. 4874811 - -10.8  -3.60792   TTCGTAATTGGTAAA   GCATAATGGGTAATTA GTTGAT TAGTTACCCATTACGC    ATTTACATAAAGTAT  84 60
     asl4047 4873994 .. 4874012 -  -8.8  -3.27873   AGACAAGACGAAAAG             CGATCAGC TAC GCTGGTCG             GAACGCCATCGCCAC  71 64
     all4042 4868250 .. 4868308 -  -8.9  -2.76189   GAATTTATCTAAGTA TCTGTAGGGTGGGCATTGCCCACAGTATC ATG GTTGTGGTGGGCAATGCCCACCCTACT-- TATATTTTAGAAATA  69 293
     all4041 NONE
     all4040 4866418 .. 4866437 -  -5.8  -3.17051   TGCTGATGAGGAAGA            TTTCACTC ACAA AAGTGAAA             ACTAGTAAGAAAAGA  58 60
     asl4039 NONE
     all4038 NONE
     all4037 4864743 .. 4864785 -  -8.5   -3.7398   CTCCAATTCAAAATA CTCT-ACGAGACGCTACGCG TTGG CGGTTAGCTTCTCGTAAGAG ATGCCGTAGGCTATT  74 49
     all4035 4860077 .. 4860121 -    -8  -3.29461   CAAGGGTTTGGAGAA GGGTATAGGGGTGTCAATGTT TAAA ATCCTT-ACACCCCTATATCC TTACCCTCTTATACC  67 100
     asl4034 4859518 .. 4859528 -  -3.2    -4.208   GTGGAAAATCACAAA                 CAGC CAG ACTG                 TATATATTTATCAAT  58 215
     all4026 4848394 .. 4848421 -    -2  -3.13919   GGGAAAGGGCAAAAT        GGCGACAG AGATAATGTTTG CTATCGCC         TCCAAAATCAAGATT  43 39
     all4025 NONE
     all4024 NONE
     all4023 4844286 .. 4844306 -  -4.7  -2.54298   GAGATTTTACAATAT            CTCGCAAAT AAA ATTAGCAAG            TCTTATATGTTTGAT  49 174
        rbpD 4843466 .. 4843477 -  -2.2  -3.73224   TGACTGTTGACTAAA                CCTC CTTG GAGA                 TAAATTTTAAAGGTA  49 326
         fbp 4841918 .. 4841933 -    -4  -3.80133   GACTTCGACAAAACA              CACCAA AGTA TTGATG               GTTACTTTTGCATTT  54 175
         tal 4840572 .. 4840586 -  -2.8  -3.29471   TTTCTAGGAGACTAA               CCATAA CAG TTTTGG               GATTTTAGATGGAGG  46 157
         zwf NONE
        opcA 4837442 .. 4837466 -  -8.6   -4.2679   GAATTGGTATTAAAA          CCCCGGTT GATTCGGAA AACCGGGG          TTTACTTAATCGGTG  83 88
     asl4014 NONE
     all4013 NONE
     all4012 4831625 .. 4831637 -  -7.7  -3.56568   CAAGGACGGGGTAAA                GGGAA GAT TTCCC                CTGATGCACTGGTAA  68 204
     all4008 4827006 .. 4827042 - -24.1  -3.54721   GAAAATTCTACATAA    TAAGATCCCCAACTTCT CAA AGAAGTTGGGGATCTTA    GTCGATTTTCACAGA 100 127
     all4006 4824920 .. 4824933 -  -3.1  -3.63018   AATTAGGAGAGACAA               CTGAC AACT GTCAA                CTTAATCAGATTGTC  50 27
     all4003 NONE
     all4002 4820438 .. 4820482 - -11.7  -2.70932   GGGTTTGGGCAAGGA TATAGGGGTGTAGTGGT AAATATTTAAA ACCATTACACCCCTATA CCCTTACACCCTCAC  81 232
        isiA 4818685 .. 4818711 -  -8.9  -4.37092   ATCCTCTCTAGAAAA        GTGCTGAGT-TA TGTA TAGACTCAGCAC         ACTGACCTCATCCTT  90 398
     all4000 4817639 .. 4817670 -  -8.1   -2.9045   AAAAATTTAGGAAAT      TGCCTACAGTAAA CTACCT TTAACCGTAGGCA       GGGAAAGGAACTTGA  66 54
     all3999 4817311 .. 4817322 -    -3  -3.60473   CATATATCAAATTAA                TTTG ACTG CAAA                 CTTCGCTTGTCTAAC  48 10
     asl3998 4816684 .. 4816695 -  -4.4  -3.02263   ACATCTGTGCCAATA                GATG TAAA CATC                 AATAACAATAATTAT  47 311
     all3991 4810645 .. 4810676 -  -8.2  -2.83271   TTACCGCCAGAAGCA      TTTACCCGTGAAATC CTA GCTTTCACGG-TAAA      ACAATCTTGAATCAC  66 94
     all3989 4806783 .. 4806818 -  -6.2  -2.73468   CAAGATGCTGAAGGA    TGCGATCGC-CTAATTG CCG CCATTAATGCGATCGCC    AACGATTTCGCCTGC  54 146
     all3987 4802642 .. 4802676 -  -5.8  -2.84325   TTGTCTCAAATACTA     GCATTTTTACGTCAAA CTC TCTGACGTAATTATAC     CATGTTACGACCGAA  55 30
     all3986 NONE
     all3985 NONE
     all3984 4798680 .. 4798721 -  -8.7  -5.60993   TTTGGTAGAAAAAAA TTCAGCGATCGCCTACATA TATT TCCAGGGGCGATCGCTGAA  AGAGAAATGATAAAA 100 68
     all3983 4797023 .. 4797054 -  -6.6  -3.80516   AATTAATTGAGCAAA      TGCAGGGC-GAAATT GAA ATTTTCAGCCCGGCA      ATTAACTCTAAATTA  67 155
     asl3981 4795174 .. 4795195 -  -4.3  -2.51464   TTATCATCGATGAAT           CAGCGACTG CCTA CCGCCACTG            GTTCTGCCCCTGCGG  47 3
     asl3978 4792914 .. 4792924 -  -5.4  -2.70404   AGATTAGAAGAAGAT                 GATG GAG CATC                 GGGATTTCGTGACAT  51 3
     all3977 4792355 .. 4792366 -    -3  -5.20783   AGGCAAATACAAAAA                TCTT GTTT AAGA                 TTTGTTGATGCGATT  70 20
        serS 4790885 .. 4790924 - -15.4  -3.17319   TGTAATGTATCAATA  TCTCCATATAACCAC-TCT TAG AGAAGTGATTATATGGAGA  TTCTTCGTAAGAAAT 100 81
     all3975 4789492 .. 4789512 -  -2.7  -4.14739   CCATCTATTTTAAAA            TTTCATAAT CTA ATTATTAAA            GTACATTTCAGTTAC  55 137
     asl3974 NONE
     asl3973 NONE
     all3972 4788526 .. 4788539 -  -2.5  -4.04997   AGCAAATTAATCAAA               TATAT TCCG ATATA                TATTTTTATTGTAGT  55 115
     all3971 NONE
         nth 4786720 .. 4786730 -  -8.2  -3.78022   TCTACATTTATGAAA                 GGCG AAT CGCC                 TCTATTTTTGTCCGT  74 41
       rps14 4786061 .. 4786077 -  -5.2  -3.96892   AACGTGCAGCACAAA              TCTTTG TTCGC CAAAGA              ATGGAAGGCGAGAAT  63 314
         aat NONE
     asl3966 4784764 .. 4784807 - -14.3  -3.15841   ATAATTTTATGAATA GTAATAGGTAATAGACAAT TCATTT ATTACCTATTACCTATTAC CTATCATCGTTAAAT 100 42
     all3964 4782252 .. 4782279 - -14.3  -3.38415   CGAACCACAAATACA        CGCAGATGAAC GCCTGT GTTCATCTGCG         GTTGAGATTCTTATC 100 36
     all3963 4781964 .. 4781982 -  -8.2  -4.70659   TTCCATAGTTAAAAA             TCTTCGTC ATC GACGAAAA             ATTCTGCGTCTTCTT  88 0
     all3962 4781116 .. 4781153 -  -6.5  -2.66435   AGTGCTATCACATTA   TGATGTTAGATAGCGTAT CTA ATACGGAA-CTAACATCA   GGTTTAAAAGTTGTG  57 79
     all3953 4771189 .. 4771224 -  -6.3  -3.78934   GTTCTCGTAGAATAA   GCTAGCGCCAACAAGGA AAAA TCCCT--TAGCGCTAGC    ATTTCTGTTGAGGAG  63 72
     all3951 4768482 .. 4768530 -  -8.4  -2.98323   AAAAACCCTATAAAT CAGAAAGAACACCGACGAC TGGCCGTGTTTC GTC-TCGGTGTTCTTGCTG GTTCGCTCCTCACAC  67 154
     all3942 4760357 .. 4760367 -  -2.6  -4.11322   CTAATTATAAAAATA                 TTTA AGT TAAA                 TTTAAAAAATTATCT  55 68
     all3941 NONE
     all3940 NONE
     all3939 4757249 .. 4757260 -  -2.2  -3.73072   AAGCGTTCGACTAAA                CTCG CACC CAAG                 TCTAAGCGTAGCGTT  49 308
     all3933 4747855 .. 4747865 -  -5.4  -3.84271   CCACAATATCAAGAA                 TTGC AGC GCAA                 AATCATCAATCAAAT  61 313
     asl3929 4744469 .. 4744489 -  -5.4   -2.6627   TTAATGTAGCAGAAG            GCTCCCCA TATCT TGGAAAGC            AATCTATATAAAGGA  51 173
     asl3928 4742994 .. 4743007 -  -2.4  -4.96762   TAGAGAGGAGAAAAA               GGAA CTCATC TTCC                CTCACCTTCTCTTAA  66 459
     all3927 4739658 .. 4739678 -  -6.9  -2.70525   TTTGGCGAAATTAAT            TTCGTCATA ACT TATGGCGAA            TTTCAAGTTAGTGAT  60 87
     all3924 4731398 .. 4731416 -  -8.2  -2.69471   TTATGGTCAGATAAT             CGACTTCT TCA AGAAGTCA             GGTATCCAGTAACTC  65 39
     asl3923 NONE
     all3922 4729563 .. 4729574 -  -3.6  -2.99393   AAAAATACAGAATTA                GGCG ATCG CACC                 AACGTAGCGCACTTA  46 437
     all3918 4724283 .. 4724299 -  -6.5  -3.15663   ATTTATCTTTAGGAA              GGAGAGA TCC TCTCACC              GACAAACTCACGCTA  57 425
     all3916 4721718 .. 4721732 -  -7.2  -2.88768   CTGAATATGAACAAG               TACTAC AAA GTAGTA               TTTCCGATAATAATG  59 263
     all3914 NONE
     all3913 4716594 .. 4716606 -  -6.3  -2.57522   TTAAGTGACATCAAC                CCTTT AGT AAAGG                TTTGCTATACTATCC  54 495
        hemE 4711754 .. 4711771 -  -2.7  -4.41422   GCAGAGAGAAAATAA             GAGAGTT TGTC AACTGTC              AACTGTTCCTTCGGG  60 115
     all3908 4710364 .. 4710382 -  -5.2  -3.76373   GGGTCAAGATGGAAA             GATGGGAG ATT CTCACACC             ACAACAAAGAAAAAA  61 302
     all3903 NONE
     all3902 4705478 .. 4705517 - -12.3  -4.04326   CAATTAAAGATGAAA  GCGATCGCCTTCTAATC TGTGAT AATTAGAGAGCGATCGC   TTATTATTTTCTATT  93 44
        mutT NONE
     all3898 4701128 .. 4701141 -  -4.5  -3.90112   CTTTGGTGAACCAAA               CCCCT TGGA AGGAG                GAGTCTTGCGTTCTT  59 237
     all3895 4697610 .. 4697631 -  -6.6  -5.00895   GCGATGATATAAAAA           CTCTACCC ACAAGG GGATAGAG            TTTTGTCAGTGGTCA  82 177
     all3894 4696882 .. 4696892 -  -5.4   -2.7439   ATCCACTATAAATAG                 GCTA AAA TAGC                 GTCAAAATTTGTCTG  51 161
     all3893 4696147 .. 4696161 -  -3.6  -3.28712   TCTTCTGTTTGAGAA               CTTCTT CTA AAAAAG               CATCATGCTCAAATG  48 294
     all3892 4693161 .. 4693196 - -14.2  -4.31166   CCACAAATAGATAAA    CGTTCGTAACG-ACACA AGT TGTGTTCGTAACGAACG    GACAAGCTGTGGTAA 100 145
     all3891 4690794 .. 4690807 -  -5.3  -3.33162   TAGCTGAGTTGATAA               TTCGT AATT ACGAA                TTGTAGGTTTAATTT  57 143
     asl3889 4689535 .. 4689561 -    -6  -4.20367   CTCGTTAATAAACAA         CAAAAAATGGCT GCT AGGCATTTTTTA         GAGAATATCAGCCAC  69 33
     asl3888 4689282 .. 4689308 -    -8   -5.4756   AAGCGGAATAAAAAA         CAAGGGTGTACA AGA CGTACACCCTAA         AAAACAAAACACTTA 100 66
        cphB 4681719 .. 4681735 -    -3  -3.58269   GAATTGATCGCTAAA              CTGTTC ATGAA AAACAG              TTTTTATCTTTTTAC  48 118
        cphA 4678782 .. 4678796 -  -5.7  -5.75342   TCGGCCCAAAAAAAA               TTCCC GAACT GGGAA               GCGCACTAGGTAAAA 100 179
     all3876 NONE
     all3875 4674763 .. 4674781 -  -8.2  -2.71681   CAACCCCTGCAATTA             TTACAGGT AGT ACCCGTAA             GTGGTGAGTTAATCA  63 512
     all3873 NONE
     all3872 4672454 .. 4672510 - -21.8  -2.73721   ACTAATTCCTAATTA GGGTTTGAGGGTGTAGAGGTGTAGAT TGAAT ACCTACACCCCTATACCCCCATACCC CTATATCTCTTCTAC 100 37
        mutT 4670176 .. 4670188 -  -2.7  -2.61873   AGCATCTTTAAATAC                CACTT ACC AAGTA                TAATCTAGTAATTTT  41 95
     all3869 4668995 .. 4669017 -  -9.2   -3.4926   ACAAAGATTGAAATA           CCCGATTTTT GGG AAAAGTCGGG           GATTTTTGAATTATC  78 36
     asl3868 4668042 .. 4668061 -  -5.8  -3.31461   GATTGAGGCTGATAA            GGAAG-GTT TGG AACACTTCC            ACTGTCCCCGATTTT  57 512
     all3866 NONE
     all3865 4664710 .. 4664723 -  -5.3  -3.88787   GCACAGGTGCAGAAA               GGATA TGGT TATCC                AGTGGCGATCGCCGA  61 217
     all3862 4660527 .. 4660542 -  -6.1   -5.0666   TAGCTAAAAAATAAA              GCCCT ATTATA AGGGC               TTGGCAAAGAATGAA  80 175
     all3861 4659144 .. 4659166 -  -7.6  -3.01712   GTTTCTTGTCCAATA           CGGCGCTATT TTG ATTTGCGCCG           ACGGTTAATGACCAT  65 8
     asl3860 4658477 .. 4658488 -    -3   -3.0247   AATTCTCAGATAAAT                TATC CCTC GATA                 TCCTGACAGATTGAC  43 84
     all3859 4657398 .. 4657440 -  -8.5  -2.87931   TGTATTTGTGATACA CAGGAGTGAGACCGAAAAGA GAAA TCTTCACGTCCTC-CTCCTG TAGTTTTCCTTTGAT  66 50
     asl3856 4653143 .. 4653154 -  -2.2  -4.00782   TGACATCATCACAAA                GCAA GCGA TCGC                 GCTCATCTACAATTG  53 28
        psbO 4651052 .. 4651064 -  -9.1  -5.83226   AACCCAATAAAAAAA                GGGCT AGA AGCCC                CTTTCTGTGATTTTT 100 276
     all3853 4649493 .. 4649504 -  -5.8  -4.42386   CTGTTATTGATAAAA                GGCA AAAA TGCC                 TGTTTGTATTTCAGG  73 139
     all3852 NONE
     asl3851 4648338 .. 4648352 -   -10  -2.71364   CCAGTGTTGTAACTA               TGGCTC ATA GAGCCA               AGTCAAAAAACGCCA  74 28
     all3850 NONE
        psaI 4644791 .. 4644815 - -10.7   -5.2112   AACAGCATTAAAAAA          CCGCCTGTCTC CAA AAGATAGGCGG          TATTTTGTTTTGTGA 100 207
        ndhC NONE
        ndhK NONE
        ndhJ 4640518 .. 4640552 - -10.1  -5.24129   TTTGCGTATAAAAAA    CATT-ACCCCTCTCCG CCGC CGGAAAGGGGTTAAAG     ATGAGATATGAAAAT 100 69
     all3839 NONE
     all3838 4636952 .. 4636965 -  -3.9  -4.14243   CATTCCACCTCAAAA               CATAA AACT TTATG                TTTAGGTGATCGCTG  58 41
     all3837 4635913 .. 4635924 -  -4.4  -3.25088   CTGGAAAGTGACGAA                TCTC TGAT GAGA                 AATATTCAGTAAAAA  51 45
     all3836 NONE
     all3835 4634426 .. 4634443 -  -3.5  -3.40788   ATTCAACTTAAGGAA             TTGC-GTT TAG AACAGCAA             GTACAACGTTATTTG  51 67
     all3826 4624778 .. 4624807 -  -9.3  -2.77344   TCACCGTCGAAGAAG       CTACAGAAATGGG GCTG CCCATAACTGTAG        GACTGCCCCGTTCTA  70 214
       ycf27 4620619 .. 4620638 -    -5   -3.1577   AGTCAACAGTCAACA            GTTAACAG TCAA CAGTTAAC             ACTTGTTCCTCTATT  53 36
     all3821 NONE
     all3820 4619406 .. 4619418 -  -2.7  -2.65774   GACATTGATGATAAT                TTTAG CTA CCAAA                TACTTGTGGCCAAGT  41 14
     all3819 4618363 .. 4618375 -  -3.5  -4.99947   GTGAATGAAATAAAA                TAATT TGT AATTA                AAAGATCTTGATTTT  70 200
     all3805 4597060 .. 4597085 -  -7.7  -4.95806   AAACCAGTAGAAAAA         GTAGCAACT AATGGAGA AGTTGCTAC          TTATCCCTGCGGTAC  95 289
     all3802 4594003 .. 4594016 -  -5.9  -4.88293   AAGCCGAAAAAGAAA               CAGCG ATCG CGCCG                AAATTTAGTTTACCA  78 407
     all3797 4587445 .. 4587472 - -14.3  -3.25223   CATTGAGATGATGAA        CCCCCTTCAAA AATTAG TTTGAAGGGGG         ATTTTTTTACTAAAA 100 79
        trpB 4585140 .. 4585170 - -14.1  -3.86524   ATAGGTTTTCATAAA       TGAGAAGGCGATC TGAGC GATCGCCTTCTCT       CATTAGTCTGATTTT 100 124
     all3793 4584162 .. 4584204 -  -5.5  -3.61103   GAATTGGAGCGTAAA GCCTGCGGCATAGCTTCTCC TGTC GGAGAGGCTGCGCCA-ACGC TTAACGCGTAGCGTC  58 98
     all3792 4583256 .. 4583266 -  -6.8  -2.56259   TACTCAATAATATAT                 GCAG TAT CTGC                 CGACGAGTCACCGAC  57 78
     all3791 4582446 .. 4582463 -  -4.7   -3.4285   TCATTGAATCCAGAA             CTCCCGC AGGT GCGGATG              ACTACAACGTTGTTT  55 169
     all3788 4578151 .. 4578163 -  -4.8  -4.88918   GCAGTGTAAATAAAA                GGGT TTAAG ACCC                TTACGTCTATACGTA  74 268
     all3787 4576355 .. 4576371 -  -3.7  -4.84359   CTAGTTTCATAAAAA              TCATCAA TTA TTGAAGA              CTTTTTGGACAAAGC  69 97
     all3786 NONE
     all3785 4573114 .. 4573136 -  -6.4  -2.57274   TGTTACAAGTAAGAT           GATAATCTCT CAT AGAAATTACC           TTTGTTTGGTATAGT  57 448
     asl3784 4571743 .. 4571753 -  -5.4  -2.57211   AGTTTGTGGGACAAG                 TTGC ATG GCAA                 GTGTTGAGATTCGCT  51 503
     all3782 4569186 .. 4569220 - -12.2  -3.17392   GAGTTTGGAACCTAA     CCCCAACCCCTTCCCT ACA AGGGAAGGGGCTAAAA     GTGGAGAATTTAGTG  87 106
     all3781 NONE
     all3780 4566127 .. 4566151 - -15.7  -3.19175   TTTCAAGATATTTAA          GCCCCTCTCCG CGT CGGAGAGGGGT          TGGGGAGAGGTCATC 100 267
     all3779 NONE
     asl3778 4565444 .. 4565474 -  -8.2   -3.3071   AGATCATCATATCAA       GGCGATCGCCACCT TTA ACAGAGCGATCGCC       GTCTAATTATCTCTG  70 49
     asl3777 4565028 .. 4565040 -  -6.3  -2.59431   TCTCTCGACAAGTTA                CAGAT TCA ATCTG                TCCGTTTCTTGCAAG  54 120
     all3776 4564286 .. 4564318 -    -7  -2.95192   TTCAAGTCGAGAAAC      CCGCCCACAAGA CTAGCTCCC CCTTGTGGGTGG      CTGTTTTTAATGCGC  62 82
     all3773 NONE
     all3772 4558975 .. 4558991 -  -5.8  -4.41348   GTGGTGTCAAACAAA              CCGGTA ACGGA CACCGG              GAAGCCGGCACCACC  73 149
     all3767 4553328 .. 4553349 -  -4.5  -3.06796   TGGGAGGCTAGCTAA           TTCGTGAAT AGTT ATTCATGAA            TTAGTAATGAGTACT  50 200
     all3766 4552839 .. 4552854 -  -3.3  -4.36914   TCTCGGCTCACAAAA              TCTGT TGTTAC ACAGA               CTAAGGCATTTCACA  62 26
     all3765 4551268 .. 4551282 -  -2.2  -2.98823   TTTGTTTTATATATA               TAAATT TAT AACTTA               AGATTATGATATTTT  42 16
     all3764 4549599 .. 4549637 -   -12  -2.57647   ACTTATTACATCAAT   CTCAAGCTAGAAATTCAA TTT TTTAATTTATAGCTTGAG   TATAATTTAATCTCT  82 522
     all3759 4540517 .. 4540529 -  -2.7  -2.66007   AACTAAAATGAATAG                GATTT TTC AAACC                TTTATCGATCAAGAT  41 110
     all3753 4530393 .. 4530428 -  -6.2  -3.41327   CAAGAAAATTAGGAA    GTGTTGGGTTGGAAGT CTTA ATTTTCAACTCAACAC     TTAATTATTAATAAC  59 59
     all3750 4527541 .. 4527577 -  -2.9  -5.63374   TCAACAGTAAAAAAA    TATAGGTTGGGTGGAGC GTA GCGCAACCCAAAACATA    TGAGGGTGTTGGTTT  81 95
     all3748 NONE
     all3747 4524654 .. 4524673 -  -8.6  -3.67976   CCTACTAATCCTAAA            TTCCCGTG ACAA CACGGAAA             AAGCGAATTGCGTTT  78 87
     all3746 4523113 .. 4523141 - -15.5  -3.30474   TTGCATAACTACTAA        TAAGGGCTGTTAA CAG TTAACAGCCCTCA        CGATAGATTGTGCAA 100 42
     all3745 NONE
     all3744 4520038 .. 4520068 -    -4  -3.09516   GTCGTCAGTAGTCAA       CCGTCAACCGTTAA CTG TCAACCGTTGACCA       CAGACTATTGATTAA  47 30
     all3743 4519541 .. 4519560 - -12.2  -2.94218   ACTGCTTAGTAGATA            GCACCCTA ATTT TAGGGTGC             TTTATTTTTAGATGA  85 52
     all3741 4517010 .. 4517038 -  -2.6  -4.42287   TAAATAATTAATAAA       TTTAAAGGGTATG ATAC CA-ACTCTTTAAA        TTTCTTTTCTTCTGA  60 85
     all3740 4516104 .. 4516119 -  -2.6  -3.95584   TCTTGACCAAGTAAA              TGC-TCT GGA AGAAGCA              GAAGTTTTTAGTTAG  52 174
     all3736 NONE
     all3735 4510679 .. 4510693 -  -2.8  -4.38712   GTCAGTGTGAGAAAA               CTTAGC CGT ACCAAG               AAATTATTCTTACTG  60 85
     all3734 4509408 .. 4509432 -  -3.5  -3.47413   AAGAGCATCAAAAAT          TGACCCAAATG CGG CAATAGGATCA          TCAGGGAGAGTATTT  50 67
     all3733 4508156 .. 4508173 -  -4.1   -5.9873   TTAGTACAAAAAAAA             CTAGCTG AATA CAACCAG              AAAAAACAAATTAGA 100 377
     all3728 4501107 .. 4501128 -  -5.7   -5.5074   TAATTCAATAAAAAA           GCGTCTCCT GCAA AGGGGGCGC            TTTTTTGCTTTGGAT  88 142
     asl3726 4499284 .. 4499303 -  -8.6  -5.65513   CAGTAACCAAAAAAA            CCGCCACTA GAT TAG-GGCGG            TCTGGTTAAGCAATC 100 245
     all3722 4492497 .. 4492515 -  -2.4  -2.75343   CTTACACCCCTAAAC             CCTTACAC CCG GTCTAAAG             TTGCCTTAGTCCTTG  40 47
     asl3721 4492052 .. 4492088 - -10.2  -3.55946   TGAGTTGAAAGAATA    CGGGATACCCGACTTT TCTAT ACATTCAGGTATCCCG    TGCTTCCAGAAATTT  80 39
     all3719 4490406 .. 4490418 -  -9.1  -3.36648   GAATATATTTTACAA                CCAGG TTC CCTGG                TGTGGATGCCAGAAG  71 266
        argS 4487799 .. 4487809 -  -5.4  -3.51232   GCGGTGGTAAATTAA                 GCTA CTA TAGC                 TGGGGACTGGGTGAA  58 269
     all3713 4482440 .. 4482471 -  -5.8  -3.01422   CATGGGGATAAATGA      CTGTAGGGACGTAC ATCT GTACGCCTCTACCA       AGGTATCTGTTATAT  56 79
     asl3709 4478387 .. 4478397 -    -4   -4.4017   CTAAGTTGCAGAAAA                 TCTT TAA AAGA                 TTTGCCATAATGAAA  63 269
     all3704 4472429 .. 4472443 -   -10  -3.49668   AAATTCCTTAGATAA               CCTACC ACA GGTAGG               CATCAGCTTAGGAAT  78 343
     all3702 4470686 .. 4470697 -  -4.4  -3.53811   GCTATCTTGCTGAAA                TCTC TTGG GAGA                 CAGAAGTTTGGGTAG  52 175
     all3697 NONE
     all3696 NONE
     all3695 4461578 .. 4461595 -  -4.9  -4.15577   CGAAGAATTAAAGAA             CATACTC ATGT AAGTATG              GTTGCGCCAGAGATT  63 71
     all3691 4451598 .. 4451608 -    -4  -3.30783   TTATTACAATCAACA                 CAAA AAG TTTG                 TTAAAGAGGACAATT  50 405
     all3688 4448082 .. 4448092 -    -4  -4.70266   AATATTAGGTAAAAA                 CTTT GAG AAAG                 TTCACATCAGGTAGA  66 4
     all3687 4446803 .. 4446819 -  -2.1   -4.3255   CGGGGAATCAACAAA              CGCTACG AGA CGCTACG              CATAGCTTGCTTCTT  56 309
     all3682 4441328 .. 4441350 -  -4.9  -3.41527   GAACTGGTACCAGAA          GGCTCATTAG CTAG CCAA-GAGCC           AGAGATAACTGCACC  55 398
     all3680 4437737 .. 4437757 -  -5.5  -5.27335   CTCGTTAAATAAAAA            TTCATAATC CTT GATTGTGAA            GGCTTTGATAAATTT  86 241
        dapA 4436496 .. 4436516 -  -2.7  -2.80244   TGGTTCAATAAAGAG            GAATTTT AAGTTGA AAAATTC            ATTGTATATTTATTA  42 180
     all3678 4434519 .. 4434555 - -17.4  -3.84266   ATATCGCACACCAAA    GCGCAAAGACGCACAG GTTTT CTGAGCATCTTTGCGC    CTCTATGTGAGTTTT 100 56
     all3677 4433406 .. 4433440 -  -2.9  -5.10497   AATGGAGTGAAAAAA    TTCTTGACC-TCGCTA AAAA TCGCGCCGATCAAGAA     AATTTTAGTGCTGCA  73 172
     all3675 4430626 .. 4430640 -  -4.2  -3.14132   TTTTCTTCTTAGGAA               CAGCCA TGA TAGCCG               ATATCGCAATTCTTG  51 217
       rpl32 4430415 .. 4430451 -   -11  -3.55761   CAGTCATGGGTGAAA    GGTAATGGGTAATAGG TTCTG CCAATTACTCATTACC    TATTTTTTTATTCTT  84 33
     all3673 4429327 .. 4429352 -   -12  -4.50241   AAATAGGAATTAAAA         TTCCTCATCC CTTTGT GGATGAGGAA          TCTGGTAGTGGGTAA 100 84
     all3669 4424086 .. 4424099 -  -2.4  -3.05385   AATACAGGAGATAGA               CCAA TTCAAG TTGG                TTCCCATTTTCATTT  42 260
     asl3665 NONE
     asl3664 4421841 .. 4421855 -    -5  -3.56421   AATAAAACAGAAAAG               CTACAA TTT TTGCAG               GATTTAGTAATCAAA  55 379
     all3660 4417084 .. 4417141 - -12.2  -3.35183   AACCAAATAATTTAA GCTATCAGCTGTCAGCTGTCAG-TTAA TTTTT TAAAGCTGACGGCTGAGTGCTGATAGC TATTTAAGCCATTTG  89 29
     asl3656 4411718 .. 4411728 -  -5.4  -2.80901   AAACACGGCAACAAC                 CTTG ACC CAAG                 CAAAACAGTTGTAGT  50 335
        apcD 4408692 .. 4408707 -  -6.2  -4.41633   TATCCGGAAAAATAA              TGTGAT AACA ATCACA               TAGGTTTATGATTAA  73 366
     all3652 4405908 .. 4405925 -  -3.5  -2.97392   TATATTAAAACAGTA             CCTTAAT TGTG ATTAAAG              ATGCTATTGATTTGA  45 122
     all3651 4404237 .. 4404265 -  -3.9  -2.87931   GGTAGGCTTGAGACA        GTGCTGAGT GAATTCTCAAA ACCCAGCAC        TGATTTGTTCCTAAT  46 43
     all3650 4403259 .. 4403275 -  -2.2  -4.42748   GGAGGTCAAAAACAA              CGGG TAGCGATCG CCCG              CGCCCTAGTCAGTCA  60 367
     all3643 NONE
        ftsH 4393416 .. 4393437 - -13.1  -5.39721   TGACTACAGAAAAAA           GGGGATGAT ACCA ATCATCCCC            TGCTATTGAGTTATC 100 52
     asl3637 4389395 .. 4389411 -  -3.7  -4.32201   GCAATTAACTCAAAA              CAATCAA CAA TGGATTG              AAAAAGTTAATTTAC  63 516
     all3635 4386946 .. 4386960 -   -10  -2.63991   TGCAATGTAAGCAAT               GACCGA CGG TCGGTC               GCAGACCATCGCGTT  74 154
     all3634 4385613 .. 4385644 -  -2.3  -5.14477   TATATACTTAAAAAA      TAGCGCTCATTCA AATAAA TGAATGAGCAAGA       GACAGCTAATTATCT  69 45
     all3633 4384437 .. 4384447 -  -2.6  -3.61356   ATGATTTATTGTAAA                 TAAT AAT ATTA                 TTTTCCCTAAAACTC  48 32
       avaIM NONE
       avaIR 4381802 .. 4381828 - -13.9  -3.07537   AGTGACAAATAATTA         GTCACTGTACA TCTTG TGTACAGTGAC         AAATAATTAGTCACT 100 46
     all3630 NONE
     all3629 NONE
     all3628 4378255 .. 4378292 -  -3.5   -4.1523   TTGAACCATAAACAA   CTTCAAGAATTGTTAGA TCGT TCTTACAATACCTTAAG    GCTCGGCTACCTGAG  60 147
     all3626 NONE
     all3624 4374256 .. 4374281 -  -3.3  -5.04385   CATATTCCCAAAAAA         GGGTGAAAACT ATTA AATCTTTACCC          CCGATTTGTGAACAT  71 234
     all3617 4367867 .. 4367882 -    -6  -3.28416   GATGAGTCAGATTAA              CCCAGC AGAG GCAGGG               AGTATGAGGAAATGC  58 144
     all3616 NONE
     all3615 4365498 .. 4365519 -  -8.1  -3.09749   GACTTTGAATATAGA           GCTTATGTGG TTG CCACAT-AGC           ACAATGCTAGTGGTT  67 40
     all3613 4362916 .. 4362933 -  -8.5  -3.60798   AGGGTCAGAAAGCAA             GACTGTA TTGC TACAGTC              AAACTAACCCTCATT  72 117
     asl3609 4360244 .. 4360289 - -28.7  -3.76224   GGGGCAGTTATTAAA TATTCCAAGCGCCAGACAAGT ATAT ACTCGTCTGGCGCTTGGAATA TCGTGTTTTTTTAAC 100 338
     all3604 4355113 .. 4355131 -  -3.8  -4.57518   AACAAAAAAATCAAA             TGCTGCAA AAC CTCCAGCA             AGTACAATTGCTTGA  65 233
     all3600 4348893 .. 4348913 -  -7.6  -2.85508   TAAATTTTATAATGA           CCAGTACGG ACAT CCG-ACTGG            GGATATTTGTTTACA  61 426
     asl3597 4346765 .. 4346796 -  -7.4  -5.10933   TGACCCAAAATAAAA      TCCGTAAAGATATC ACTC GATATTGTTACGGA       CAGAATGCTCACTTA  90 335
     asl3595 4346118 .. 4346155 -  -6.2  -3.37796   TTTTATCATTCAGAA   GCGTCGGTAAAATCGT TATTTG ACGGTCAGACCGACGC    AATTTTATTTAATTG  59 34
     all3587 4331994 .. 4332035 -  -3.9  -5.14563   TTTGCCAGCAAAAAA CTAGCATATTAAATGACAAA TTA TTGGTCATTCAAC-TGCTTG CTGCAATATTTATGG  74 127
     all3586 4331404 .. 4331447 -  -6.9  -3.33744   TTTTCTCGGAAAAAT TTAAGTATCCGTAAGGTGGG TATTG CCCACCCCACAGTTA-TTAA GAAGATGCCAGACTT  65 44
     all3585 4330141 .. 4330174 - -12.5  -3.11208   TCCTACGCAAAATTA     TACGAGCAGCTAGGT AACT ACCCAACCGCCCGTA      ATTTTTACGAAAGAG  93 163
     all3582 4327636 .. 4327671 - -10.6  -5.13354   CCCATAAAAAACAAA    TTAAGGTGCGTT-TGGC AAA ACCATAACGCACCTTAT    TTCTAACAAATGACT 100 53
     all3581 NONE
     all3580 NONE
     all3579 NONE
     all3578 4321341 .. 4321383 - -15.1  -2.82834   CAGCGCATTATGATA GGTCGTAGATCCCCGACTTT TTAA AAAGTCGGGGATCT-CAACA CCCACAGTCTGTCAA 100 67
     all3575 NONE
     all3574 4317376 .. 4317388 -  -2.7  -3.71487   CATCATATTCAAGAA                GTTAT TTT ACAAC                CCCACAGCCCAGGAA  50 393
      psbAIV 4315389 .. 4315410 -  -7.9  -5.38497   ATTTAAAGCAAAAAA           GCGCCACCT TTGC AGGAGACGC            TTTTTTATTGAATTA  95 52
         ppa NONE
     all3569 4311555 .. 4311572 -    -7  -2.52464   TTTTCTTTGAATTTA             GACCTG ACTGAG CAGGTC              ATCGTAGCGCCGCAC  60 5
     all3568 NONE
     all3567 NONE
     all3566 4307222 .. 4307235 -  -3.1  -2.86102   GCATTAGAAAAAATT               GTAAG ATCG CTCAC                CTTTGTACTTGATGA  44 130
     all3564 NONE
     all3563 4301925 .. 4301938 -  -8.1   -2.7566   AGTCAAGTGCAACCA               GCAGG CAAA CCTGC                AAGCGTTAATATGTT  61 426
     asl3560 4298338 .. 4298354 -  -3.1  -2.65766   TCAAAGTTCACATGA              TTTTATT TAT AACAAAA              ATACTTTACACTATG  43 50
     all3559 4297461 .. 4297474 -  -5.3  -3.93369   GTAAGTCCAATTAAA               TTGGT GTCA ACCAA                TAGCTAATGCCTCTA  63 7
     all3558 4294189 .. 4294207 - -10.4  -3.16191   CTAGATGTTGACTAA             CAATGATC AGT GATCATTG             ATGAGCAATTAGTAC  79 294
     all3557 NONE
     all3556 4287104 .. 4287144 -    -7    -3.182   GCGAAAGAGTCAATA  GTCAGTTGTCAGTAGC AAAGAATAA ACAACTAACAACTGAC  AAAAACAACTTACTT  63 35
        ilvB 4285403 .. 4285417 -  -3.6  -3.96327   AGTGCCGACCACAAA               CTAAAA TAC TTCTAG               AATATTACTAAACAG  56 33
     all3552 NONE
     all3551 4279398 .. 4279409 -  -4.4  -2.63208   GGTGATCCAAAAATT                CAGA TTCT TCTG                 TCTTCACTTGCTCTG  47 79
     all3550 NONE
           c 4277823 .. 4277848 -  -4.1  -4.37067   GAAACACCATTAAAA         CTTACTTTTAA CAAC TTAAAAGCAGG          AACTTACGCTGTAGC  63 231
     all3545 4270567 .. 4270615 -   -11  -3.38683   ACAGGCAAAATCGAA CGCCGTAATCTTGGTACTGGCGC ATGG GCGCTAGT-CTCAGATGACGGCG TTACTTACGAAATTC  81 239
     all3542 4268016 .. 4268029 -  -2.5   -4.0616   TATTTGAAGCAGAAA               TATAA AAAC TTATA                TTTTTACATCCCATT  55 46
     all3541 NONE
     all3540 4264925 .. 4264937 -  -7.7  -2.64299   CAAGATTTTAAAGAT                TCCAG CGA CTGGA                TTTTAATTGGTATCT  60 488
         eno 4262626 .. 4262640 -  -4.2  -3.57309   TAAAAGTTTGTGAAA               GCGG CATTTAT CCGC               AAACAAAATGGGCTG  54 327
     all3536 4259567 .. 4259578 -  -4.4  -3.34895   CCTACGGGGAAGCAA                GCTA CGCG TAGC                 ATCTCCAAAGGAGAA  53 125
     all3534 4256756 .. 4256769 -  -8.1  -3.28924   GATTTCTTTTTAGAA               CTGCC AGCC GGCAG                ATTTAATCCCACACA  66 405
     all3532 NONE
     all3531 NONE
     all3530 4252742 .. 4252759 -  -2.7  -4.79352   TGATTTAGAAGAAAA             GTTCCGCC GTT GG-GAAAC             CCAAGATGAACTAGA  67 148
[truncated: 220,677 more chars]
