# Supplementary material for: Rapid, accurate, computational discovery of Rho-independent transcription terminators illuminates their relationship to DNA uptake
Source: Genome Biol. 2007 Feb 21;8(2):R22. doi: 10.1186/gb-2007-8-2-r22 (PMC1852404; doi:10.1186/gb-2007-8-2-r22)
Supplement: Additional data file 4 — Best terminators found downstream of each of the genes of the 343 organisms studied. [file gb-2007-8-2-r22-S4.zip › Novosphingobium_aromaticivorans_DSM_12444.bag]

   Saro_0001    1572 ..    1606 + -21.4  -4.24204   GGTTTTGCACAGACA     TGGCCCGGAGGCGCGC AAT GCTCGCCTTCGGGCCG     TTTTGCATCTAGATG 100 77
   Saro_0002    2892 ..    2921 +  -2.7  -3.43338   CCATTCCCGGTCGAG       CCGGGC-AAGCGCA TGA TGCGCGACGTTCGG       TTCCTTCGTCTGGAT  48 494
   Saro_0004 NONE
   Saro_0005 NONE
   Saro_0006 NONE
   Saro_0007    6440 ..    6458 +  -5.8  -2.52464   TCGAGGAAATGGTCC             ACGCCCAG CAC CAGGGCGA             TGCCTTCGACCGGCA  44 254
   Saro_0010 NONE
   Saro_0011 NONE
   Saro_0012   10049 ..   10063 +  -2.8  -3.53012   CCAAGGCCGCACGAT               CATGCT GAG AGTGTG               TTTCCACGGGGCCGA  49 18
   Saro_0013   10586 ..   10607 + -15.9  -4.46656   ACGAGCATGCAAAAA           GGGAGCGGA TTGC TCCGCTCCC            TTTTCGTGTTCTGCA 100 40
   Saro_0018 NONE
   Saro_0019   16217 ..   16241 +  -9.9  -3.18264   GCGTTCCGGCGAGCA          GGCGCTGCGAC GTC GTCGCATCGGC          TTCCTGCATGGCGGC  62 358
   Saro_0021   17661 ..   17683 +  -3.3  -4.07568   CCTCTCCTGCAGTAA          CGGC-CGCGC GAGT GCGTTTGCCG           TTTTGAAGCAAACGG  58 112
   Saro_0022   19364 ..   19401 + -21.5  -2.74144   TCTCCCTCGCAAAAG   AAAAAGGCCCTGCAGGA GCGA TCCTGCAGGGCCTTTTC    GTTTCAGCGTGCGAA 100 66
   Saro_0025   29355 ..   29391 +   -21  -4.57569   CGTCGTGGTGAGGGG    GAGCGACCCCGTCC ATCCCTCCC GGACGGGGTCGCTC    TTTTTGCACGGCTAA 100 81
   Saro_0026 NONE
   Saro_0027 NONE
   Saro_0028   30703 ..   30730 + -12.6  -3.86822   ATCGACACACGTAGC        CGACCGTGCGGG GCGA CCCGCCCGGTCA         TTTGTGAAGGAGTTA  83 274
   Saro_0029 NONE
   Saro_0030   31738 ..   31759 + -15.1  -4.56914   CCGAGAAACAGGAAA           GGGCGGTCC TCCG GGGCCGCCC            TTTTCGTTTGGGTCA 100 61
   Saro_0033   35305 ..   35344 +    -2  -3.09933   CGAGGCACCCATATC  CGCGCCGCTGGCACTCTCG GGT TGAGAGTGCCAA-GACCCA  TTCAGTAACTTGGAA  41 108
   Saro_0034   35647 ..   35667 +  -6.2  -2.66634   AATCGGACATCCTCG           GCGT-GATC GGCT GATCGACGC            TGCTGTCCTGAAATC  46 12
   Saro_0035   37380 ..   37409 + -22.3   -3.9941   TACCGCTTGAGAAAC       GAGGCCGGAAGGA TCAG TCCTTCCGGCCTC        TTTCCTTATCCGGAC 100 52
   Saro_0036   39337 ..   39362 +  -5.4  -3.09933   CGCTGCGGGCCCTGC         GCCGCG-TCGA ACCAG TCGAGCACGGC         TTGCATCGCTTCCCG  49 164
   Saro_0043   47659 ..   47669 +  -8.2  -2.71364   TGAGGGCTGAGGAAG                 GGGC AAA GCCC                 TACTTCCACGGCTCC  54 31
   Saro_0045   49377 ..   49393 +  -6.5  -3.18264   AACGCGGCATGGGCC              GATCCGG TGG CCGCATC              TTCGTCGATCCCGCC  51 194
   Saro_0049 NONE
   Saro_0050 NONE
   Saro_0051   54665 ..   54700 + -19.8  -3.05596   GGTGACGGGCCGATC    CCGGGCCTGTCG-GGAA CGA TCCCGCGACAGGCCCGG    TTCCATCAGCGGATA  93 36
   Saro_0061   63534 ..   63547 +  -3.1  -3.37796   CCGGGAGTAACAGCA               CGATGG CCG CCA-CG               TTCTCCGTCCTGGGC  46 31
   Saro_0062   63952 ..   63975 + -11.6  -3.89348   CATCAGCGCGGTTCA          AGGCCGCTCC GCAA GGGGCGGCCC           TTATTGTATCCGCTT  81 91
   Saro_0063   64760 ..   64784 + -14.3   -4.7497   AAGCCGGAAAGAAAG          GGCCGCCCT TCGCGAC AGGGCGGCC          TTTTTCGTGCCTAGC 100 57
   Saro_0066   68745 ..   68766 + -11.5  -5.28176   GACCTGACAGAAGAA           GGCCTGCCT TTCG GGGCGGGCC            TTTTTTCTGCATGCG 100 53
   Saro_0067   69869 ..   69918 +  -5.5   -2.7263   TGGCCCGTTCCAGCC CGGCTCGGGATGGTCACTCTCCGC GTG GCGGAGAA-GGCCTGCATGAACCG CTTTGCCGCCCTGCT  46 44
   Saro_0068   71730 ..   71746 +  -4.3  -3.15663   GGATTGGCATCGCGC              GCGCTTC CCC GGAGCGA              TTGATCGCCGTCAAT  47 249
   Saro_0069   72220 ..   72232 +  -3.3  -2.79671   ATGGCCCGCGACTGA                CCTGC AAA GAAGG                GTTTGGGCTTAAGGT  40 26
   Saro_0070   72924 ..   72940 +  -6.5  -3.71649   CAGCTTTTCGCGCGA              AGTTGCG CCG CGCAACA              TTTCCACTTTCGAAG  59 42
   Saro_0075   77600 ..   77623 +  -9.4  -2.62078   GCTGACCAATGGAAA          GGGGCGGAAG TTTC CCCCCGCCCC           CTGTTCTGTCCTTGC  56 113
   Saro_0082   86018 ..   86029 +  -4.4  -3.22884   TTGGCGGACCTGTCC                CGTT AAGA AACG                 TTCATGAATTGCTCC  47 69
   Saro_0083   87086 ..   87103 +  -2.5  -3.85698   CACTGTCCGGCACCG             AAGCCGC AAGC GCGGCCG              TTTCTGCGGCGGAGC  54 506
   Saro_0086 NONE
   Saro_0087 NONE
   Saro_0088 NONE
   Saro_0089   93012 ..   93024 +  -4.8  -3.08464   CGGCCTGGGCGACCT                GGGA GCACG TCCC                TTCGGTAGCTGATCA  47 1
   Saro_0091 NONE
   Saro_0092   96195 ..   96214 + -12.8  -3.05384   GGGGTTGCGGGAGTG            GCGGCGGG CTCT TCCGCCGC             TTCGCTCGCCGAGGC  67 72
   Saro_0095   98001 ..   98014 +  -5.3  -3.33696   ATCCAGATCTTCGAA               TAAGG TCGG CCTTA                TTCCTTCCAGCCCCA  50 23
   Saro_0097  100116 ..  100135 +  -2.8  -4.07568   CGGCGATAGCCAATC            GCGG-GCTT GCC AATCACCGC            TTTTGACGCCAAGCG  58 50
   Saro_0098  101692 ..  101711 +  -7.1  -3.29511   CGTCGACGCGGTTCG            CCGTGGCC ATCGC GGCC-CGG            TTATGCAGCCGTACC  54 56
   Saro_0100  103993 ..  104008 +    -6  -2.87564   GGCTTAATCGTTACA              GCCGCC CCCG GGCGCC               TGTGTGAAGGGATCA  48 84
   Saro_0101  105157 ..  105185 + -20.3  -4.58773   AAAGCGACTGAAAAA        GGCCGACCGGGCG ATT CGTCTGGTCGGCC        TTTTCGTTTGATGCC 100 52
   Saro_0102  105977 ..  106023 + -14.5  -2.73681   CGGTCAGGACTGAGC GCCCT--TCGGTGGCCGGGGAGC AGC GCTCCCCGGCAACTGATCAGGGG TACTTGAGGTGGATG  75 28
   Saro_0104 NONE
   Saro_0105 NONE
   Saro_0106  111032 ..  111087 +  -2.3  -2.87136   GCGCCACTTCCGCCA CTGACCTGAATCCCGCCCGGG-CGCGC ATCA GCGAGGCCCGGGCG-GAAGCGGCCCAA TATCGTCCTTCGTGC  40 22
   Saro_0107  112891 ..  112922 + -17.2  -2.65354   CAGAGCTACGCGAAA      GGGCCGGCGCAACC TGTC GGTCGCGCCAGCCC       TGCATTTCCCGTCCA  83 46
   Saro_0118 NONE
   Saro_0119  121439 ..  121464 +  -2.3  -2.74563   GCATGGCGTTGCGGA         CAAGCCGCATC GGTG GGCGCGGCAGG          TGCTTCCACTGTGAA  39 66
   Saro_0120  123083 ..  123102 +   -15  -4.87626   GAGAGACAAGTAAAA            GGCCCGGA GCGA TCCGGGCC             TTTTTCGTGTTGGCA 100 52
   Saro_0121 NONE
   Saro_0122 NONE
   Saro_0123  126550 ..  126576 + -10.1  -3.63744   TATAAGGTGCTCAAG        CGCCGG-TGGGC TCCT GCCTGTCCGGCG         TCTTTTCACCACGAA  70 186
   Saro_0124  127279 ..  127300 + -15.1  -4.66833   ACTGGCGCTGAAAAA           GGCCTCCGG GAAA CCGGGGGCC            TTTTTCGCATTCACC 100 54
   Saro_0125  128213 ..  128236 + -18.2  -2.78216   GAGAACAGTGATCTT          CAGGCTGCGG CGCG CCGCAGCCTG           TCGTTGATGGCCGTA  86 30
   Saro_0127 NONE
   Saro_0128  131849 ..  131900 + -13.7  -3.53012   ACTTCCCGGTGCCTT TCGGCTGCGGAGGTGCGGCACGCT TCGGC AGCG-GCTTCACCTCTGCGGCGGG TTTCGCGCCCGGGGC  78 124
   Saro_0130 NONE
   Saro_0131  134734 ..  134767 + -10.9  -4.07568   GACAGTCCTGGAATT     GAAAAGGGGCAGCCC GTGC GAGCTGCCCCTTCCC      TTTTCAGCCAGGAAA  82 80
   Saro_0139 NONE
   Saro_0140  143347 ..  143369 +    -9  -3.81022   AGAACACATAAGAAA           ACCCCCGGTT TGT GGCCGGGGGA           TTCTTATAACGCTTT  71 30
   Saro_0143 NONE
   Saro_0144 NONE
   Saro_0145 NONE
   Saro_0146  147767 ..  147778 +  -7.2  -4.26076   AGGTTGTAGGCGTGG                GCCC TTGC GGGC                 TTTTCCTGCGGCTGA  76 32
   Saro_0147  149084 ..  149123 +   -15  -2.62184   TCAAAAGCGACGAAA  GCCCGCCTGCCGCT ACGGAGGGGATC CGCGGCAGGCGGGC   TCGTCTACCGCGCCC  74 43
   Saro_0149 NONE
   Saro_0151  151885 ..  151896 +  -7.2  -3.68351   GTGAGGACTGCGCCC                GCCG GGAT CGGC                 TTTGCGTAATCGCCC  61 197
   Saro_0154 NONE
   Saro_0155  154464 ..  154483 + -11.4  -3.53091   GCTTCCTTCGCCATT            TGACGCCC GGTC GGGCGTCG             TTTCGCAGCGCCCAT  71 23
   Saro_0156 NONE
   Saro_0157  155589 ..  155638 +  -6.3  -2.78463   CCGGCACGAGCCACG CCACCGGCCAG-ACCGGCCGCT GAGATGA GGCGTCCGGTCCTAGCCGCTGC TCTGCTGGCCGGGAT  49 3
   Saro_0158 NONE
   Saro_0159 NONE
   Saro_0160 NONE
   Saro_0161  160262 ..  160280 +  -3.1  -3.11559   TGCCACGGTGCGAAC            TCG-CGGT TGTT GCCGGCGA             TCTTGCGCTTGTCCT  44 218
   Saro_0164  163485 ..  163512 +  -4.8  -3.44051   TCAACCGATTGTGTT        GCGCTG-TCATGC ATG GCAGGATCACCGC        TTGTGCTCGTACGGG  53 72
   Saro_0165  163934 ..  163965 + -20.9  -3.26471   CGAACAACGCCACAC      GGGCGCCGCTGCG TGACGT TGCAGCGGCGCCC       TTCGTGTGGCACTCG  95 87
   Saro_0166  165085 ..  165099 +  -8.5  -2.71712   CGGCAAATTCGCGCA               CGGCC TGAAC GGCCG               CTTTGCCGCCCGGAC  54 18
   Saro_0172  174172 ..  174188 +  -9.4  -2.73364   CCAGGGCCTCCGCCT              CGCCGA TCACT TCGGCG              TACTTGGCCTGGAGA  55 47
   Saro_0178  183606 ..  183619 +  -3.1  -2.57132   CGCCTGATCGGGGTG               GAAGT CGGC GCTTC                GTTCTGACAAGGCGG  39 5
   Saro_0179  184719 ..  184735 +  -5.1  -3.28712   GTTCGTTGCAAATCT              GCAGG GCAAGCG CCTGC              TTCTGGGCCGAGCGC  51 416
   Saro_0181 NONE
   Saro_0182  186850 ..  186864 +    -7  -3.68761   GCCTCGTCGCCCACT               GCGCGC GGA GCGCAC               TTGTCCTTTTCGGGT  61 256
   Saro_0188  193378 ..  193423 +  -7.6  -3.59979   TTCGCTTCGATGAAC CGCATATCCCGCCCGAC-CACCG TTC TGGTGCGTCGGGC-GG-TTCGCG TTTAGGCTGAACGCC  62 52
   Saro_0189 NONE
   Saro_0190  196294 ..  196319 +    -4  -3.62046   TGAAGGTGAACTGGC         GGACCTTCTCG ATCAC CGACA-GGTCC         TTGTTCACCCGGTCC  51 207
   Saro_0194 NONE
   Saro_0195  203261 ..  203276 +  -3.2  -3.38272   GCTCGAAGGAAGCGT              GGGATG ATGC CATCGC               TTCTCACTCATCGTC  46 19
   Saro_0196 NONE
   Saro_0197 NONE
   Saro_0198 NONE
   Saro_0199 NONE
   Saro_0200 NONE
   Saro_0201  207646 ..  207660 +  -5.6  -2.78384   CGATATCGATTTCGC               CGTCCG TCC CGAACG               TCTGCTGGCAAGCGA  46 184
   Saro_0205  212971 ..  213013 + -15.9  -2.71364   GACATCCTCTCAATT TTGGTCAAGTTTCCTTG-TC ATCA GATCAAGGAGGCTTGACCAA TGCTTGCCAGGATGA  78 71
   Saro_0206 NONE
   Saro_0207 NONE
   Saro_0208 NONE
   Saro_0209 NONE
   Saro_0210  216395 ..  216411 +  -3.6  -2.52676   GCACGAAATTGCCAC              CCGATG GTTCA CAACGG              TGCGTTAAGCCGATG  39 106
   Saro_0211 NONE
   Saro_0212 NONE
   Saro_0213  222811 ..  222821 +  -4.6  -3.60296   GCGGGCGGGAAGGGC                 GGGC CAT GTCC                 TTTGAGGTCCGCGTC  55 10
   Saro_0214  223853 ..  223877 + -11.3  -2.62184   CCGTCGGCTTCCATG          CCCGCCGGCTG CCA CAGGCGGCGGC          TCATGTAAGAGGCCA  59 454
   Saro_0216  226120 ..  226165 + -12.6  -3.28712   AAGTTCCACCAGGGC CCAGCGCGCCGCATCCGCGACT GCGG GGTCG-GGAT-CGGCGAGCAGG TTGTGCACGACGGGA  74 58
   Saro_0218 NONE
   Saro_0219 NONE
   Saro_0220 NONE
   Saro_0221  231507 ..  231542 +  -7.4   -3.1085   AATCACCGGAAACGC    CAAAGACCCCCATTCC ATGC GGAAAGGGGGTCCAGG     TCTTCGATCCCTTGC  54 66
   Saro_0223  232493 ..  232511 +  -5.8  -3.14132   GGCCGGCTTCGTGCC             GCCGGGGC AGC GCGCAGGC             TTCATCCGGCGCGAA  49 87
   Saro_0238 NONE
   Saro_0239  248686 ..  248705 + -12.2  -2.78384   GCCGAAACATCGAGG            TCGGCAAG GTCG CTTGCCGA             TGTCGTGCGGCGCAC  65 521
   Saro_0241  250342 ..  250377 +  -5.3  -3.09175   AGACGCTCGGCATCT    GGTAAGGCCGGGCCG CAGGGT CGGGCGGGGTTTACC     TGTTCAGCGTTTGTT  47 21
   Saro_0242  251166 ..  251178 +  -4.8  -3.57144   GGAAAGTTGCGTATT                TCCG ACTTG CGGA                TTTCGGCCTGGAGGC  52 281
   Saro_0244 NONE
   Saro_0245 NONE
   Saro_0246  256646 ..  256674 +  -4.4  -3.54424   CCGAGCTGCCGTCAG        CGGGCATTGGGT ACTTG GCACTGTGCCCG        TTTCCGGCAATGAGC  53 80
   Saro_0247  258256 ..  258276 +  -2.3  -2.52464   ACCGGTGGCATAGAT            CGCCTCGGC TCC GGCGCGGCA            TGAGTTCGAGCCAAG  37 487
   Saro_0250  262325 ..  262374 + -10.6  -2.87132   CGCACTTCTGATCCG GCTCGCCCCGATCGCCGGCAGGT CGCCA GCCTGCCG-CGATCACGGCGCGA TGTATCACACAGAAG  61 30
   Saro_0251  264126 ..  264165 + -15.6  -3.03159   CGGACTCGTCTAAAG  CCGGTTCCAGCCAGCGTC GAGC GGCGCTGGCTGGTTCCCG   TGTTACGCCGCTTCG  81 28
   Saro_0255  269646 ..  269667 +  -3.6  -5.15634   GACAGCACCAAGTGA           TTCGCCGG GACTTG CCGGTGCA            TTTTTTGGTGAGGTC  83 73
   Saro_0259  273940 ..  273952 +  -3.3  -2.82586   CTTCAGCCAAGGCCT                GGGTC TGT GACAC                TCGTCTTCTCCTCTG  40 16
   Saro_0260 NONE
   Saro_0261 NONE
   Saro_0262  279757 ..  279774 +  -4.8  -3.55444   GATGCGCATCCTCGA             CAGGCT CTATTC GGCCTG              TTTGGCCGGTGAAGG  55 141
   Saro_0263 NONE
   Saro_0264 NONE
   Saro_0265  284566 ..  284585 +  -9.3  -4.15788   TTCGCTCGAAACAAA            GTCAGGG GTAACG CCCTGAC             TTTGTTCGGAAACTT  79 254
   Saro_0266  285796 ..  285830 +  -6.3  -2.62613   CTGTTCGGCTGACCG    CGATGGGCGCGAACGC CAAC GCCA-CGCGCCTGTCG     ATATTTCCGCTGACC  48 29
   Saro_0267  286742 ..  286755 +  -4.5  -3.30159   CCTCCACCTGCGGCT               GG-GCG GTG CGCACC               TTCTCGGCACGTTCC  49 340
   Saro_0272  290267 ..  290299 +   -15  -4.00124   CGCGCCACGCGGCCG     GAAG-ACGCCTCGCT GCAA AGCGGGGCGTTCTTC      TTTGCTTGTCGGGTG  93 117
   Saro_0275  294010 ..  294034 +  -5.6  -3.14931   GCATGGCCTCGGCTG          CCTGGGCG AGGAGCTTG CGCCCCGG          TTCGTCGGGCGTGGC  49 202
   Saro_0277  296597 ..  296629 + -10.6  -3.01712   TGCCCTGGCGTTCGG     CCTGGTTCTTCGAGC TTAT GCGCGG-GAACCAGG      TCTTGCGGCCGAACA  62 364
   Saro_0279  299649 ..  299676 + -18.4  -4.35646   GGTTACACAGATAGG        GGGGCGTGGCCG GTAC CGGCTGCGCCCC         TTTCTCTTTGCCTGT 100 59
   Saro_0281 NONE
   Saro_0282  304146 ..  304162 + -10.1  -3.56325   AGACGCCGATGCAGT              GCTCCAG CGG CTGGGGC              TTGTCCTTGTAGCGC  67 482
   Saro_0290  313983 ..  314039 + -10.1  -3.58864   GAAGAAGAAGTAAGG GCGTGGCGCGCGGCGGG-GCAAAGCTGG GCAA CCGGCTG-GCACCCGC-GCGCTTCGTGC TGTTTCTCGTGCTGC  70 28
   Saro_0291  314727 ..  314740 +  -9.5  -3.05384   CATAAGTCTTGTTGC               GGCGC ACAA GCGCC                TTCGCTAGGGGCGGG  60 117
   Saro_0292  315331 ..  315381 + -13.3  -2.72379   CCAAGGCCGCCTGAT CC-GTCCGGCTTCCCGCCGCCTCAT TCC ACGGGGCGGCGGGAA-TCGAGCAGG TCCTTGCCGCCTTCG  68 27
   Saro_0296 NONE
   Saro_0297  321150 ..  321174 +  -7.7  -2.81464   GCCTATTCCGCGGCC          TGCGCGCCGGG ACG CTCGGCCAGCA          TATGCTGGATCATGC  52 134
   Saro_0302  328711 ..  328734 +  -3.2  -3.51232   CAAGCCGGGCGGGTT          TCATGTG-TGC CGG GCAGTGCATGA          TTCATTTCGGGACAG  49 92
   Saro_0303  329687 ..  329723 +   -18  -3.66654   CGCTGCAATGCCATC   CCTGTGACGGCCCGCCG GAAA CGGCGGGCCGTT-CTGG    TTTCAGCTTCCGCTG 100 48
   Saro_0305  331435 ..  331451 +    -5  -2.96718   GGGCCATTTCGCCTA              CGCCAG CCTAA CCGGCG              ATTTCCTAGTTTTTC  46 74
   Saro_0306  332793 ..  332814 +  -8.7  -3.28497   GTCCGGCAATGTGTC           GCGGTGAGT TGAC ATTCGCCGC            TTCGCTTTGCCCTAC  60 49
   Saro_0307  334091 ..  334101 +  -8.2   -4.2558   GCAGCTCGATGGTCA                 GCCG CAC CGGC                 TTTTCGTCGGCGATG  76 189
   Saro_0321  346762 ..  346784 +  -3.2  -3.06796   GTGCGCCGCTCAAAC           GGCAGGCTTC GCC GCAACCCGCC           TTAGCTAGCGTGAGA  43 194
   Saro_0337  360291 ..  360303 +  -3.3  -3.56099   ACGCGACGTGTAGAG                GATCG GAC CGAGC                TTTCGCCCACTTGTC  49 28
   Saro_0346 NONE
   Saro_0348  375031 ..  375054 +  -2.4    -4.053   CGATGCCGCTCTATC          CCGTCATTGA GGAA TGAATGACCG           TTTCTGTCGCATCAT  57 9
   Saro_0349  376739 ..  376756 +  -2.7  -2.57211   AGGCTGAATTCAAGG             CTT-GGCT GGT GGCCCAAG             GTTATGCGCCGACAT  38 195
   Saro_0350 NONE
   Saro_0351  379886 ..  379900 +  -4.9  -2.75838   GCGAAAGGTTGTCGG               CGGCT GGTCG GGCCG               TGGTCTAGTTTTCCC  44 3
   Saro_0352 NONE
   Saro_0353  387877 ..  387900 +  -4.5  -3.71848   TCTATGTCCTCGTGC          CGGAG-GCCA ACTGA TGGCGCGCCG          TTCTTCCTCCACCGA  56 12
   Saro_0354 NONE
   Saro_0355 NONE
   Saro_0356  393240 ..  393281 +  -4.4  -4.16397   TGCAAATCAATCGCA CCCGCCCGGCCT-C-TGTCC GCAA GGATATGCACACTGGGCGGG TCTTTTGTTTTCAGC  63 92
   Saro_0357  394221 ..  394239 +  -4.4  -3.51924   TTGGCAAACAAGGCC             GCTCTGGC AAT GACGGGGC             TTCTCTCCCTCAGGC  51 13
   Saro_0358  395091 ..  395103 +  -4.8  -3.53224   AACCCGGGGTCATTT                TGCC AAGCC GGCA                TTTCGCAACCCGCTG  53 89
   Saro_0368  402373 ..  402399 + -20.8  -3.27774   CAGTGACAGCTGAAA         GCCCCGCCCGGC ACT GCCGGGCGAGGC         TTGGTGGTTGCCATC  95 35
   Saro_0373  406021 ..  406033 +  -6.9  -3.84808   GGTAGCGCCCACTTT                GGCGC CAT GTGCC                TTGTTGTGGATTCCC  65 349
   Saro_0374  407559 ..  407596 + -23.5    -3.272   TAAGCCATGACATCG   GGGCAGCGCCGCCAGTT GAAC AGCTGGCGGCGATGCCC    TTGATGTGCAGTGGT 100 38
   Saro_0383  421444 ..  421457 +  -3.7  -3.02144   CTGTTCCGCGAAACC               CGGCC TGCC GGACG                TCTTGACGAGGATCC  45 49
   Saro_0384  422769 ..  422781 +  -4.1  -3.87994   CATATATAAATCCGG                TGGCA TGC TGTCA                TTTCTGGCCATGCCT  58 276
   Saro_0385  423907 ..  423926 +  -4.2   -4.2679   CCGGCTCGGTCACGA            TCAGTTCG GGCT CGGACGGA             TTTTCCTCGAGCTTC  65 79
   Saro_0388 NONE
   Saro_0389  426994 ..  427009 + -10.4  -2.53263   AGCATGCGACAATAG              CGCCAG GCCG CTGGCG               TCGCTTGGGCATGCG  59 26
   Saro_0390 NONE
   Saro_0391 NONE
   Saro_0392 NONE
   Saro_0393  431035 ..  431052 +  -5.5  -3.00404   TCCATGTCTTCTTAT             CGGCCTT TAGC AAGGCGG              TCGTTATTATGGTCT  49 276
   Saro_0394 NONE
   Saro_0395 NONE
   Saro_0396 NONE
   Saro_0397 NONE
   Saro_0398  436469 ..  436484 +  -6.8  -3.18536   GACCTGAAAAACCCG              CGCGCA TTAT TGTGCG               TATTGAATTAATTCT  53 34
   Saro_0401 NONE
   Saro_0402  442670 ..  442680 +  -3.2  -3.26471   CATTCCGGAAAAACA                 TCGC GGA GTGA                 TTGATCTAAGGGTCC  46 42
   Saro_0403  443271 ..  443283 +  -3.3  -2.58074   ATTATTTGATCAGCA                CGGAG CAA CTGCG                ATGTCTTATTACTTC  39 32
   Saro_0404 NONE
   Saro_0406  446328 ..  446342 +    -2  -3.64703   CGATCCGCGCGGGCG               TTGGGC GAT GCCGAG               TTTCACTGCAGCCCA  51 335
   Saro_0408  448542 ..  448554 +  -3.3  -3.65199   CACAAGCCTTTACGG                CGCCT ACA AGGCC                TTTGCCTGACGGCTT  51 4
   Saro_0409  449402 ..  449421 +  -4.8  -3.71848   GCATCTGGATGCGGT            GCGCCGCG CGCT CGAGCCGC             TTGTTGGTCCGCACG  55 242
   Saro_0412  452520 ..  452548 +  -9.6  -3.48276   GCTCGCAGGGGCATT       GCGCTC-TCTGGC CTTT GCTGGATGAGCGC        TTATATCGGACGGCA  65 51
   Saro_0413  454076 ..  454124 + -11.1  -2.72344   CGCCTAACACGGATT CGTGCCCTATGCCTGCCACTGCCA CGGC TGCCAGCGGC-GGC--AGGGCACG TCCTTCGCGCTCAAC  63 99
   Saro_0414 NONE
   Saro_0415 NONE
   Saro_0416  455571 ..  455586 +  -4.6  -3.61178   AGGTAGGTGCTTTCA              GGTGCC TTTA GGTGCC               TTTCAGGTCGCTGCG  55 35
   Saro_0417  456891 ..  456910 +  -4.9  -2.71364   GGACCATCGGCAGGG            CCAGCAG CGAGAC CTGCGGG             TAATTGGCCAGGTGC  43 170
   Saro_0419 NONE
   Saro_0420 NONE
   Saro_0421  459229 ..  459246 +  -2.5  -3.06796   GCCTGCAAGTCCACC             CGCTTGC CCCT GCCTGCG              TTCCCTGCCATAGGA  41 82
   Saro_0422  459875 ..  459902 +  -2.5  -2.96873   GCGCTGAAGCGGGCG        GCGGGATAACG AATGAC CGACAACCCGC         TCCTTTCCTCCGCCT  40 17
   Saro_0423  460967 ..  460986 +  -3.5  -4.08692   GGCACAGAGTGGGCC            CGGG-CCG GTCGA TGGTCCCG            TTTTCGGGCAGATTC  58 77
   Saro_0424  462112 ..  462136 + -13.6  -4.75372   GCGGGCGGACGGGAA         GGGCGGTCTCC GGGG GGAG-CCGCCC          TTTTTCGTACCTGGT 100 65
   Saro_0427  467743 ..  467768 +  -7.5  -2.65271   GCGCGGGGAGGCGAT         GGAGGCCGC GACTGCCA GCGGCCTCA          TCCTCTACGCTTATG  51 95
   Saro_0432  471752 ..  471798 +  -9.3  -3.28712   GCGAGATGTCGGGAT GCGCG-GCACGGATCGCGGGCC ACTT GGCCTGTGCTTCCTGCACGCGG TTCTCGCCGAACACC  61 525
   Saro_0434  472553 ..  472563 +  -6.8  -3.63694   TTGCTCCAGCGCGAT                 TCCC CGC GGGA                 TTCTTGACGCTGACT  59 45
   Saro_0435  475174 ..  475189 +  -5.4  -3.55444   CGGGCGCCGGTCGGG              CCTTCG GGAA TGAAGG               TTTCGGCCGTGACGC  54 190
   Saro_0438  479330 ..  479342 +  -4.7  -2.57683   GCGAGTGGCTGGTCC                GGGCC TGC GCCCC                CTTGTGACGGGATAT  43 6
   Saro_0439  479951 ..  479966 +    -6  -2.80307   CTCTCCTTGCCGAAA              CGGCGG GCGG CCGCAG               TCTCCTCCCCCTTTC  46 203
   Saro_0440 NONE
   Saro_0441 NONE
   Saro_0442  482911 ..  482934 +  -5.2  -3.33696   ACTCGCGGCCAGCCC          GACCGGTTGC TAGT GCAACCAATC           TTCATTGCGCCGGGG  50 111
   Saro_0443  485803 ..  485818 +  -5.4   -4.1711   TGATCCCCGAAGCCA              TCGGCGC CGC GCG-CGA              TTTCTTGCCGGTGAT  69 199
   Saro_0445 NONE
   Saro_0446 NONE
   Saro_0447 NONE
   Saro_0448  491434 ..  491449 +  -3.2  -3.75153   GGTGAGGCTGGACTA              GGGC CGGAAAAC GCCC               TTTCCGTTCGACGCG  54 25
   Saro_0450  494229 ..  494263 +  -7.7   -4.4773   CGGCCTGCGCAAGGT    CCTCCAGCGC-CCGCG CGAT CACGGCGCGCACGAGG     TTTTCCTTGCTCTGG  79 452
   Saro_0452 NONE
   Saro_0453  496889 ..  496913 + -22.9   -4.7497   CGCAGCGCGCCAATC          GCCGGCGGAGC CCT GCTCCGCCGGC          TTTTTCGTGCCTGAG 100 54
   Saro_0454  499697 ..  499718 + -17.3   -5.4505   TTCGCAAAACAGAAA           GGGGAGCGG TTCG CCGCTCCCC            TTTTTTGTTGCCGGA 100 53
   Saro_0456 NONE
   Saro_0457  502298 ..  502328 +  -6.3  -2.52464   TCTGACCGCTCCATG      T-TGGAAAGTTTCC CCGG GGAAACATTCCATA       TAGGTTACCCAACCG  48 36
   Saro_0458  503503 ..  503517 +  -4.2  -3.55444   GGGCGGGTTCGAATG               CCGG GCCGGTG CCGG               TTTCGAGACTGACCC  51 136
   Saro_0460  504480 ..  504534 +  -8.3  -2.96452   AAGTGGAAGAACTGA ACCCCTGACGGCGCGCGCTTCCGGC CATGC GCCGGAGGCGTTCGCGCTCAGCCGC TGTGCTTGTCCGCCT  55 26
   Saro_0468  512817 ..  512842 + -18.3  -4.13767   CACTGCAATCCGAAA         GGGCGTCCGGA GCGA TCCGGGCGCCC          TTTTCGCGTCAGGCC 100 51
   Saro_0470  514437 ..  514479 + -12.7  -3.26719   CTTTCGGAAAACGTG CTGCGGTGGACGCCCGG-AT AGCC ATGCCGGGCGGCCACGCCAG TTACGTGTTTCTACG  71 522
   Saro_0476 NONE
   Saro_0477 NONE
   Saro_0478  522521 ..  522562 +  -3.6  -3.53012   GGTCGAAGACGATGG GCACGGCCAGGCGTTCCAG CCTGT CTGCAACGA-TGGCCGCGA TTTCGGGCGAGCCGA  51 459
   Saro_0482  525822 ..  525834 + -10.5  -3.25823   CTGGCGCAACCGGCG                CGCGC CTT GCGCG                TTGGTATGCGAACGA  66 101
   Saro_0483  526481 ..  526501 +  -8.1  -3.23274   GAACCTGGACCTACC            CGGCCTGAG CTG CGCCGGCCG            TTGAATTATCGGGCG  58 18
   Saro_0487  530508 ..  530543 + -16.8  -4.11216   AGCGACTTCGCCATA    CGACAAGGCCGCGCCT GACG GGGCGCGGCCTTGCGG     TTTTCAGAGTGAGCC 100 8
   Saro_0490  532832 ..  532857 + -18.3   -5.0133   GATACGATCCCGAAA         GGTCCCCGTCG GAAG CGGCGGGGACC          TTTTTTCGCGGAGTC 100 155
   Saro_0493  536283 ..  536335 +    -7  -3.14051   GCTTGCCGGAGACAG GTGCCAGTTTCGCA-A-CCGGCACAT TGC GTGCGCCGGGTATGCGAAGCCGGCGG TGTTCGTCAGGCTCG  52 416
   Saro_0497  539509 ..  539525 + -13.7  -5.31456   GGCAGGCATGGAAAA              CCGGGCT TCG AGCCCGG              TTTTTTGTGCGTTCA 100 57
   Saro_0501  544384 ..  544411 +   -17  -3.84451   GCATGACAGGAAAAC        GGCCCTTTCCGC ACCT GCGGGGAGGGCC         TTTCGCTTTACGGCG 100 52
   Saro_0502 NONE
   Saro_0503  547190 ..  547229 +  -8.5  -3.18728   TCCCTGGAGCTGAGC  CTTGGGAGCCGTTCGAC AATTGC GGCGCATGGATCCCAAG   TTAAATCTTAACGGT  58 491
   Saro_0504  547704 ..  547716 +  -7.7  -2.87211   TCGATGGCGGGATAG                CTGTG TGG CACAG                TCTATGGCGACCGCT  53 122
   Saro_0505  549058 ..  549070 +  -6.2  -4.25104   CCGGCCCGGAATGCA                GGGC TTGAT GCCC                TTTTGCTCAAGCGCG  70 366
   Saro_0513 NONE
   Saro_0514 NONE
   Saro_0515  557345 ..  557367 +  -4.9   -2.8294   AGCCATCGGCCTGGG          C-GGCGGCGAT GAG ATCGC-GCCAG          TAATTGTCGAAGCTG  44 192
   Saro_0519 NONE
   Saro_0520  562781 ..  562800 +  -5.6  -3.53012   TGAGCCCGACCCTTT            GCGG-CGCG TTA CGCTACCGC            TTTGACGGGCGCGGC  55 38
   Saro_0522  564771 ..  564803 + -15.6  -4.07885   CTGAAATCAAAACTG      CTCGGTGCCGGC GCGCCAGAA GCCGGCACCGGG      TTTTCAACGAGAATA  95 37
   Saro_0523  567522 ..  567570 +  -3.9  -3.35679   CCAGGGCCAGACCAA GCAAT--CAA-TCCCCGGAAGGGC GCTT GCCCAGCCGGGGAGTTGCGATGGC TTCTGGCTGCGACAC  48 299
   Saro_0526 NONE
   Saro_0527 NONE
   Saro_0528  572183 ..  572210 +  -3.4  -3.54543   CATCCTCGCCTGGGC        TGGGCGCCGAGTT GAC GAATTGG-GCCCA        TTTCAACGCGTCGGT  51 109
   Saro_0530  575721 ..  575731 +  -6.8  -3.50853   GGAGCGCGGGGCCGC                 GGAC GCC GTCC                 TTGTACTTGCGCCCC  58 491
   Saro_0534 NONE
   Saro_0535  585259 ..  585278 + -12.2  -2.52896   GGCGCGCTTGCGGCA            GACGAAGC GCAA GCTTCGTC             TGCCTTGCGAAATGG  65 80
   Saro_0536  586440 ..  586453 +  -4.5  -3.16881   CCATCAGCCGGAGTT               CGGCA GAGC TGTCG                TTCATCCGGTGGCTC  47 175
   Saro_0538 NONE
   Saro_0539 NONE
   Saro_0540 NONE
   Saro_0541 NONE
   Saro_0542  592571 ..  592581 +  -2.4  -3.22223   CGAATTACCTGTGCG                 GCGC GGC GAGC                 TTGGTGCTAACCTTC  43 44
   Saro_0543 NONE
   Saro_0544  595144 ..  595175 +   -13  -2.82327   GGCTGGAGTTGCGCT      TGGCGACGGTGAGG TAGA TCTCGTCGTCGCCG       CTTTCGGTATAGCCC  69 371
   Saro_0546 NONE
   Saro_0547 NONE
   Saro_0548  600620 ..  600678 +  -8.8  -2.78216   CCACGGCCGCGTCAG TCCG-GCAGCTTCCCACAGCGCGACCGTG GCTT CACGGTCG-GCCG-GGTCGGCAGCGCGGA TCGTTACTCCCACTC  52 387
   Saro_0551 NONE
   Saro_0552 NONE
   Saro_0553 NONE
   Saro_0554 NONE
   Saro_0555  606151 ..  606175 + -13.5  -3.68988   GGCGGCGGCTTCGGC          GGTCGCGCTCG GCT CGGGGGCGACC          TTGTCTTCGCTGGCG  79 492
   Saro_0557  607284 ..  607335 +  -9.4  -3.55444   GGCCAGGTCGATGTA GCTGCGGACCTG-CTCGAAGTAGTC GTT GCCGACCTCGATATAGGTCTGCAGC TTTACCGGGTCGGCC  64 293
   Saro_0559  609682 ..  609698 +  -5.1  -3.53012   CGCCGTTCCGCCATG              CCCCT TTCCAGC AGGGG              TTTGCCCGACCAGCG  54 126
   Saro_0563  612325 ..  612336 +  -7.2  -3.14211   GCATTCCGCCAGTTC                GGCC TCGT GGCC                 TTCCTCGCGCCAGCT  52 74
   Saro_0569  617119 ..  617135 + -10.1  -3.75024   GGGCCATGCCAGCGC              CGTGTCC GGC GGGCACG              TTGTTGGTGATGCAG  70 361
   Saro_0571  618435 ..  618446 +  -4.4  -3.06492   CGGGCAAGGGCGAGG                GGAT GAAG ATCC                 TCTTCCCGTCCCTCG  45 62
   Saro_0572  619154 ..  619177 +   -16  -6.09888   CTCCCAAAACTTTCC          GACCCGGCGG GCAA CTGCCGGGTC           TTTTTTTTGTTCGCG 100 266
   Saro_0573  621860 ..  621874 +  -3.4  -3.59979   CCTCGCGTCCCGGCT               TCGCGG CTG TCGCGC               TTTCGCCTGCGGCCA  49 238
   Saro_0575 NONE
   Saro_0576 NONE
   Saro_0577 NONE
   Saro_0578 NONE
   Saro_0579  626788 ..  626806 +  -6.6  -3.19192   GCGCCTTCGCGAAGC             GCTCGCGA AGG TCGCGGGG             TTAACTTCCCTGGAC  53 228
   Saro_0580 NONE
   Saro_0581  629085 ..  629101 +  -9.3  -3.73775   GCGGGGGCGGGAAGC              GGCGGCG GCA CGCGGCC              TTTGATCCGCCTGGC  68 403
   Saro_0585 NONE
   Saro_0586 NONE
   Saro_0587 NONE
   Saro_0588  634611 ..  634624 +  -4.5  -2.94144   CCTATGACGCGCTGG               GTCTC GTAA GAGGC                TGATTTCAGTCCGGA  44 9
   Saro_0589  635534 ..  635559 + -17.5  -5.03145   CTGAACATACACGAA         GGGGCCCGGCG GCGA CGCGGGGCCCC          TTTTTTCAGCCCTTG 100 63
   Saro_0592  637699 ..  637726 +  -7.1  -2.72344   ACCGGCTGGACGAAA       TCGCC-G-CCTGA CGGA TCAGGCCCGGCGA        TCCTTCCACCTGCCC  49 15
   Saro_0596  642146 ..  642166 +  -6.8  -3.60475   TGCCAGAAGTAGAGG           CCGGG-CGC CGCC GCGATCCGG            TTTGCGGTCAGGCTT  59 29
   Saro_0598  643896 ..  643912 +  -9.3  -3.64703   CGCTGGGCGGGCCAT              AGGCGCG GCG CGCGCCG              TTTCCGTCGAGGGGG  68 24
   Saro_0599  644964 ..  644984 + -10.5  -3.76781   GAGGGCTTCGAGCCG            GGCATAGAT CAG GTCTATGCC            TTTCATGCAGTATTT  74 19
   Saro_0600 NONE
   Saro_0601 NONE
   Saro_0602 NONE
   Saro_0603  648385 ..  648438 +   -16  -3.28712   GCTTCGCTTCGCTGA GC-CGCG-GCTGATCGATCGGTGGCC GGTT GGCCGCCGATCGGGCTGCGTGCGGGC TTATCGCCGGGGCAG  88 26
   Saro_0613  662552 ..  662565 +  -2.3   -2.6563   CACGGAGAACACCAT               CATGG CTTG CCTTG                TACCTTCTTGCCGAA  38 110
   Saro_0614  663505 ..  663525 +  -4.7  -2.78596   CCGAATGAACTGGGC            GGCATAGAT GAG GTCTATGAC            TATCATACCGCAATG  44 33
   Saro_0615 NONE
   Saro_0616  665485 ..  665498 +  -3.1  -3.65542   GTGCCTGCTTGCCCT               GCC-GT TTT ACAGGC               TGTTTTACAGCTGCC  51 224
   Saro_0630  674140 ..  674161 +  -9.3  -2.62184   AGGCACTGCTATCGC           GGAGCGGCG ATGC CGCCGCGTC            TCCTGTCGCGGGCAG  56 40
   Saro_0636 NONE
   Saro_0637 NONE
   Saro_0638 NONE
   Saro_0639 NONE
   Saro_0640 NONE
   Saro_0641 NONE
   Saro_0642  682885 ..  682898 +  -2.3  -3.16742   CGGATGGTCAGAGGC               GGTTC GAAA GGGCC                TTCCTGACGGTTCGC  43 154
   Saro_0643  683685 ..  683705 +  -5.3  -2.90194   TACAGTCGGCGAGAC            GTGTGCAGG GCG CTAGCGCAC            TCTCGTTGACACCCT  46 167
   Saro_0644  684131 ..  684141 +  -2.4   -3.0287   TAGGACCGCGCATGG                 ACCC TTT GGGA                 GATTTTTTTCTTGAG  41 97
   Saro_0645  684608 ..  684648 +  -8.2  -2.79915   GGGGCACGTACCCCG C-CGCCGCGCCTGATCAAC TGAG GTTGGTATGGCGCGGCCAG  TGTGGTCGACTGCCT  54 5
   Saro_0646 NONE
   Saro_0647 NONE
   Saro_0648 NONE
   Saro_0649 NONE
   Saro_0650 NONE
   Saro_0651  690502 ..  690524 + -11.2   -4.2461   AACTGTCGCGCGGTC           GGGGGCAGGC AGT GTCTGCCCCA           TTTCTTCATGAAGGT  84 40
   Saro_0652 NONE
   Saro_0653 NONE
   Saro_0654 NONE
   Saro_0655 NONE
   Saro_0656  692769 ..  692787 +   -16  -4.72272   TGCTGGCGATGCCCC             GCCCGCGA TTT TCGCGGGC             TTTTTCATGCAGGAG 100 71
   Saro_0657  693254 ..  693273 +  -4.3  -4.45544   GTGGCGTTGGCATCG            TCGAGGCC CTCGC GGCCT-GA            TTTTGCTTCCTCCCC  69 6
   Saro_0658 NONE
   Saro_0659 NONE
   Saro_0660 NONE
   Saro_0661 NONE
   Saro_0662 NONE
   Saro_0663 NONE
   Saro_0664 NONE
   Saro_0665 NONE
   Saro_0666  703257 ..  703289 +  -2.6  -3.07222   TTACGTGGGGCTGGC     TGCGG-ACGCGCGTC GCAT GAACCGCGTTCCCCA      TATTCGCATCGTCGT  41 6
   Saro_0667 NONE
   Saro_0668  704115 ..  704131 +  -2.1  -3.17075   CCGTCGGAGTCGACC              GCAAGGA GTA TCCCCGC              TTGAATTCCCGCCCA  43 305
   Saro_0669  706132 ..  706169 + -10.5  -2.73468   TTGGGCGCTGTGAGC   GCGGCTAGGCCGCG-CTC GGG GAGACGCGCCGTAGCAGC   TCGTTGACGATCTTC  60 28
   Saro_0671  708105 ..  708116 +  -4.4  -4.07568   CAGTGACAACAAATT                CAAG CGAA CTTG                 TTTTACAGCCAACGG  61 35
   Saro_0672  708678 ..  708691 +  -3.8  -3.17075   GCCTTTGCCTGGCAG               CCTC TCGCCT GAGG                TTGCATTCACAGCGC  47 14
   Saro_0673  709726 ..  709742 +  -2.9  -2.72096   ACAGAAGGCTGTGCC              TGCCTGA CGT TCGGCCA              CTTGTCCTTCCTCCG  40 19
   Saro_0674  711938 ..  711958 + -16.1  -3.72363   GTTTAAAGACAGGAA            GGGCGGTCC ATC GGGCCGCCC            TTTCGCGTTTCAGTG  93 51
   Saro_0681 NONE
   Saro_0682 NONE
   Saro_0683 NONE
   Saro_0684  723965 ..  724000 +  -2.3  -3.16965   ACGGGGGGAACATAA    GGGGCCGGGCCGGAG CGACAC CTCCGACAAGGACTC     TCTTCCCTTGCCTTT  43 45
   Saro_0685  724310 ..  724337 +  -2.5   -2.5955   GTGATCAAGAAGTGG        GCGCCCTACGG GCTGAA CTGAGGAGCGC         TGACTTATGAGCCGT  38 5
   Saro_0686  724739 ..  724764 + -19.1  -4.28774   CGGCACGAAATAAGA         GGGCGGGTTCT TTCG AGAACCCGCCC          TTTTCGGTTGCGTCG 100 58
   Saro_0687 NONE
   Saro_0688  726865 ..  726877 +  -3.3  -3.47227   GTGTTGGAGTACGCT                CGTGA AGT TCTCG                TTCTCGTGGTTGAAG  49 21
   Saro_0689  729261 ..  729309 +  -2.9  -2.88822   TGCGCCGATAGCTCG GCGCAGAGCCGCCTTCC-CGGCG ACGGC CACCGTGGCCGCCAGC-CTGCGC TCCTTGTCTGAACCG  42 30
   Saro_0690 NONE
   Saro_0691 NONE
   Saro_0692 NONE
   Saro_0693  733042 ..  733052 +  -6.8  -2.58812   AAACCGGGGACACCG                 CGCT TTG AGCG                 TGCCTTCCATTTCCG  48 18
   Saro_0694  734493 ..  734522 +   -15  -5.14563   CTGCGAACAGACTGA       AGGCCGGAAGCG CTAGCC CGCTTCCGGCCC        TTTTTTGGTGAGGCC 100 114
   Saro_0695  735693 ..  735711 +  -2.3  -3.33815   CGCCGGATGTGCGAG            GCTGCACG GTGA CGGGC-GC             TTCGTTCGGACAGGT  45 14
   Saro_0696  736731 ..  736748 +  -2.7  -3.09968   CGAGGCCGCCGGAAA             TCGTGAGG TCG CC-CATGA             TCTTGCGGTTCGATG  44 102
   Saro_0702  742250 ..  742280 +   -19  -5.00895   CGCATGACCCTATCG       GGGGGCGCCGGG CACAGCA CCCGGTGCCCCC       TTTTTCTGTGGTGCG 100 376
   Saro_0705  747327 ..  747344 +  -8.3  -3.03124   CCGTCGAGGAACAGG             CGGGCGC AGCG GCGCGCG              TGTTCGGCGATGGCC  55 49
   Saro_0707  749366 ..  749378 +  -3.3  -3.96483   GTCCGGCGCGACGTA                GGCCT CGA ACGCC                TTCTTTACATCGCGT  58 387
   Saro_0712 NONE
   Saro_0713 NONE
   Saro_0714 NONE
   Saro_0715 NONE
   Saro_0716  757028 ..  757042 +  -8.5  -2.52896   GGCCGAGCATCGGCA               GGCGG CCTAA CCGCC               TGACTTCGCCCATGG  51 122
   Saro_0732 NONE
   Saro_0733 NONE
   Saro_0734 NONE
   Saro_0735 NONE
   Saro_0736 NONE
   Saro_0737  781447 ..  781477 +  -6.1  -2.52681   AGCATTCGAACCCTG      TCCACCACGCCATG GTCG CA-GGCGGGGTGCA       GTTCGTCGCGTTTTG  45 460
   Saro_0739  782336 ..  782350 +  -4.2   -3.5393   ACTGATCTCCTGTCA               GGCC TTCTGCC GGCC               TTTGAGACGAATGGT  53 77
   Saro_0740 NONE
   Saro_0741 NONE
   Saro_0742 NONE
   Saro_0743  788063 ..  788094 +  -5.7  -3.78934   TGGACGTGATTTCTG      TGTAGCGAGGCAC TGACCT GCGCCACGCGACA       TTGTTCTGCAGGGCG  60 66
   Saro_0744  789462 ..  789474 +  -4.1  -3.72051   CCAGTGGACGTTCAT                GTCAT TGT ATGGC                TTTAGAGTTCTTCAA  56 152
   Saro_0745 NONE
   Saro_0746 NONE
   Saro_0747 NONE
   Saro_0748 NONE
   Saro_0749 NONE
   Saro_0750 NONE
   Saro_0751 NONE
   Saro_0752 NONE
   Saro_0753  800250 ..  800263 +  -8.1   -3.1676   CAGGCCCTCGCAAAC               GCAGC GCCG GCTGC                TGTTAATGGATATGT  58 54
   Saro_0754  802665 ..  802682 +    -4  -3.64703   GTTGGAAGTCCAGCA             CGACGC GTTGGG GCGGCG              TTTCCGTCCGGGCAG  54 180
   Saro_0756  805217 ..  805231 +  -7.1  -2.87132   ATTCCGCGCCGCCTA               TGGCG CCGTT CGCCA               TCTCTGAAAGGAAGA  50 4
   Saro_0757  806583 ..  806618 +  -9.1  -5.44119   GCGTCGGTAGGACAC    GGAAA-AGCCGGGGGC ATTAC GTTTCCGGCTTTTTCC    TTTTTTTGGGGTGGC 100 45
   Saro_0762  812582 ..  812592 +  -2.4  -3.65812   CGCGAAGGGTCGCCT                 GCAG GTA CAGC                 TTGTCTTCAACCGAG  51 175
   Saro_0773  822467 ..  822478 +  -5.8  -3.59262   CAAGATAGGGCCGAT                CGGA CAGG TCCG                 TTTCAGGGTGTGGCC  57 249
   Saro_0778  827154 ..  827165 +  -3.6  -3.18274   CGCATTCACCGCGCC                CGCG CTCT TGCG                 TTCAATTGCAATCAA  44 67
   Saro_0779  829577 ..  829593 +  -7.9  -3.03124   CATAGCGGCGGGAGA              GGATGCC CTT GGCTTCC              TCTTCCGCCATACAG  54 76
   Saro_0780 NONE
   Saro_0781  830986 ..  830998 +  -3.3  -2.73441   TCTGTACCCGGCAAT                CTTCG GAT CGGGG                CTTTGACGGCTCATC  40 46
   Saro_0782  832261 ..  832294 +   -11  -2.52543   ATGAGCCTTAGGGCT     TGCCGGACAATCTC AGGTGC GAGCTCGTCCGGCA      TGGGTTCCAGCGGAT  62 424
   Saro_0785 NONE
   Saro_0786  834317 ..  834327 +  -2.4  -3.28712   CTGCCCTGAGCAGAG                 CAGG ACG CCGG                 TTGTGCGGACCGGCG  45 32
   Saro_0787  836762 ..  836790 +   -16  -2.72947   ACTTCTGATGCAAGC        GGGGTCGCTGTC GAAAA GACGGCGGCCCC        ATTCTCTACTGCATC  81 33
   Saro_0788 NONE
   Saro_0789  839123 ..  839138 +  -3.2  -2.74999   CCGTGGGCTGATAAG              GGCG TGACAAGT CGCC               TACTGTTCAACGTTC  40 52
   Saro_0791 NONE
   Saro_0792  842265 ..  842288 + -17.4  -5.56673   GAGCGGATAGAGAAA          GGGCGGGGCC TCGC GGCTCCGCCC           TTTTTTATTATCCGT 100 50
   Saro_0795  845801 ..  845850 + -10.1  -4.24342   AGGGGCGGTAGTTCT TTGCGCGAAGCCGGAAATGG GGCGTTGACAG CCACGTCCGGC-TCGCGCAA TTTGTTAGTAAGACA  81 30
   Saro_0796 NONE
   Saro_0797  848237 ..  848294 + -10.6  -3.35679   GTCGGCAGTTGGGTA TTCAGGATTGCGCGCTATGGGGGG-GGG CCTG CCCGCCTGCCGAAG-GCGCAATCCGGAG TTCTCCATGCCAGCA  66 52
   Saro_0798 NONE
   Saro_0799 NONE
   Saro_0800  851799 ..  851851 + -12.5  -3.05844   GAACAGGCGGAGAAA TGTCAGCGCCCCATCCCTCGGCTTG CCG CCTGCCGAAAGATGGGGCGCATGCA TGTTCAGGTCACCCG  71 129
   Saro_0803 NONE
   Saro_0804  855759 ..  855789 + -20.4  -3.66178   CAGAGCGAAATCGAG       GGGCCGGGGCGGAC AGG GTTCGCACCGGCCC       TTTCGCGTTGAAAAA 100 84
   Saro_0805  857471 ..  857528 + -13.4  -3.08867   GGAATGGCTTCAATC TCGAACCGAAACG-CCCTTGCAGGGGC AACCA GCCCCTGCGGCGGACCTTTCGGCCCGA TATGTTCGCCATTCC  75 268
   Saro_0806  858199 ..  858213 +  -5.6  -3.16564   ATGCGGGTAACCGCC               TCGGGC CGC GCCAGA               TTGATGCCGTCGGCG  49 244
   Saro_0808  861209 ..  861224 +  -4.6  -3.12351   AAGCACGACAACATT              CCGCTC TGAC GAGCGC               TTCAGTCTGGAAGAA  48 17
   Saro_0809 NONE
   Saro_0810 NONE
   Saro_0811 NONE
   Saro_0812 NONE
   Saro_0813  867066 ..  867077 +  -2.2  -3.53444   TTGTCGCTCATCGCG                CATG GCTC CGTG                 TTTGCGGAAGGGTGG  48 409
   Saro_0815  869551 ..  869574 +  -4.4  -3.55444   TGGAGTAAGGCTTCC          GGCCATTCGC CGTT GCGAGCGGGC           TTTGCCGCCTCGCAA  53 33
   Saro_0817  871948 ..  871982 + -11.2  -3.36492   ATTGGCTGACGAGGC     TGGCGCCGCCGGTCGG GTC CTGTGCGGCGACGCCG     TTCTCGAGTTCCCCG  68 395
   Saro_0819  874853 ..  874872 +  -5.6  -3.68244   AGCAGGTGATGGGTA            TCGACCGC TTCG GGGGTCGG             TTTGCCCTTAGTGGT  57 154
   Saro_0822 NONE
   Saro_0823 NONE
   Saro_0824 NONE
   Saro_0825  879562 ..  879572 +  -6.8  -3.72576   TTCGCGGATGCGGGC                 GCTG ATC CAGC                 TTTCCTCGGCACCGG  62 337
   Saro_0827 NONE
   Saro_0828  881037 ..  881049 +  -5.5  -2.91274   CGCTCCGCCCCGAGT                CGCGT CTC ATGCG                TCTGGTTCGCCTGAG  48 74
   Saro_0831 NONE
   Saro_0832  883674 ..  883703 +  -9.2  -3.02461   GCTGATCCATTGCTT       TCGCGCGCGGTT CGCTGT AACCGCGCGCAC        TCTTGCGGCCGATTC  60 36
   Saro_0833 NONE
   Saro_0834  884984 ..  885011 + -14.8  -4.96848   ACTGACAGAAAAAGA        AGGCCGGGGAGG GATG CCTCTCCGGCCC         TTTTTCTGTCCGCGC 100 52
   Saro_0835  885397 ..  885427 +  -8.8  -3.56821   TGGAACCCCAGCGGC       CCGACGACCCGGCC GAA GGGCGTGTCGGTGG       TTTCCAGGGTATGGT  62 178
   Saro_0841  892078 ..  892094 +  -2.3  -3.14931   CGCGATGTGGACAAT              CAATC GCTTCCG GATTG              TTACTCGCGCGTGAC  43 50
   Saro_0842 NONE
   Saro_0843  893865 ..  893880 + -10.4  -2.76404   GATCGCGGGCGGTGT              TCGCCC TCAG GGGCGA               TGAATTTTCGATCAA  60 39
   Saro_0844  895647 ..  895668 +    -3  -3.48395   CCGCCATAGGTGACC           GTACGGAT ATTGCC ATCGGTAC            TTGTCTCAAGCGGCT  49 87
   Saro_0845  897288 ..  897300 +  -3.3  -3.53924   TCTTTTCCATGAGCC                GGGCG TAG CGTTC                TTCCTTGATTTCTTC  49 304
   Saro_0847  899052 ..  899074 + -13.4  -3.72241   CGCAATCCCCGCCCT           CCGCTGGCGA GGG TCGCCAGGGG           TTTGCCTACTTCCTC  79 134
   Saro_0852  904326 ..  904352 + -21.6  -4.27316   GACACGTCCGGACAG         CGGGGCATGGCC ATT GGCCGTGCCCCG         TTTTCCATTCCGGCG 100 48
   Saro_0853  904878 ..  904914 + -20.9  -3.34398   AGGCCTGACTCGATT    TCCACTCCGTTCCTGCC TGG GGCGGGAACGGGGAGGA    TGTTTCAGCGGGGCA  95 33
   Saro_0855  907439 ..  907452 +  -3.7  -3.45386   GCTTTAGGAAAGGAT               CGCTC CGGT GCGCG                TTGGTTGTGCCATCT  51 48
   Saro_0856 NONE
   Saro_0857  908321 ..  908352 + -12.3  -3.27525   GGATAGCACTGGACA      GCATGGGCGGCGAA CCATA TCCGCCGCCCA-GC      TTGAGTTTAAGGGCA  72 35
   Saro_0858 NONE
   Saro_0859 NONE
   Saro_0860 NONE
   Saro_0861  912652 ..  912668 +  -5.7  -4.11692   ACAGGACTGCAAGAC              GGTCCGC CTT GCGCGCC              TTTTCCGGATAGATG  64 321
   Saro_0863  914776 ..  914797 +  -2.2  -3.53444   TGCGCGTCGGGCGCT           TCGGCAAG ATAGAC CTCGTCGA            TTTCGGCAAAGGTGC  48 108
   Saro_0866  920674 ..  920699 + -17.6  -3.95022   CCTCGCTCCCCGGAA         GCCCCGGACG CCGCAA CGTCCGGGGC          TTTCCTGTTCCTGGC 100 54
   Saro_0874  930637 ..  930667 + -20.5  -4.34402   CAGAGCAAAACATCA       GGGCCGGTCGGAC ATCTC GTTCGACCGGCCC       TTTTCGTGTGCGGAA 100 72
   Saro_0880  935014 ..  935034 + -14.7  -4.54727   AACGCCGGATGAGCA            GGGGTGGGG CAT TCCCACCCC            TTTTCATTTGGCGCG 100 51
   Saro_0885  942067 ..  942098 +  -5.6  -3.37056   ACCCGTTCGAGCATG      CGCGCCGAAACGCC TTCG GGCATCGCGGCGGG       TTCTACGTGGATGAT  53 229
   Saro_0890 NONE
   Saro_0891 NONE
   Saro_0892  949896 ..  949935 + -12.9  -3.61398   AAACGCCTACCACTC  GCTCAACGTCACCCCGGG CTTGA CCCGGGGTGAGGCT-AGC  TTGTTCAACACCGCA  77 157
   Saro_0894  950917 ..  950942 + -13.9  -4.27316   CCTGACACGATCAAA         GGGCCGGGGCG GAAG CGCTCCGGCCA          TTTTGCGTTGGGGGG 100 53
   Saro_0895  953480 ..  953505 +   -19  -5.07486   AAGGGGAACCTCATC         GGGCCGCCGG TTCACT CCGGCGGCCC          TTTTTGTTAAGCGTG 100 51
   Saro_0896  954279 ..  954289 +  -5.4  -3.86822   AAGTGCGCCGCCGAA                 GCTT TCG AAGC                 TTTGTCCGAGCGTTA  60 513
   Saro_0900 NONE
   Saro_0901  958691 ..  958703 +  -3.3   -2.7264   GCGGACCGGGGCATT                CCAGC CGC GCTTG                CTTTGAGACGGCTTT  40 7
   Saro_0902  959522 ..  959552 +  -7.5  -3.04792   CCGCATGTCCCAGCA      GCGCA-GCAGGTCG GTTT CGACCGGCTTGAGC       TGTTGCGCATCCTCG  54 88
   Saro_0903  959954 ..  959970 + -12.3  -2.73441   GGCCAGCGCGGATCA              CTTCGCC TCG GGCGAAG              GTTTCAACGGTGATG  65 152
   Saro_0913 NONE
   Saro_0914  969184 ..  969207 + -17.4   -4.8048   GGGCTGAGACGAATG          GGCCTCCGGG GAAA CCCGGGGGCC           TTTTTCGTGTCAGCC 100 59
   Saro_0915 NONE
   Saro_0916 NONE
   Saro_0917  971088 ..  971098 +  -2.4  -2.71364   CCAAATTGAACTGCG                 TCCG GGG CGGC                 TGCTTCGGACCATGC  39 45
   Saro_0918 NONE
   Saro_0919 NONE
   Saro_0920  972997 ..  973046 +  -2.8  -3.54424   GAAACAAGTTCAGCA TGACGAGGTTTGTGGCATCGAGG ATCCG CCTCGGT-CCAGAATCCTTGCCC TTTGCCCGCATGGCC  51 95
   Saro_0921 NONE
   Saro_0922 NONE
   Saro_0923 NONE
   Saro_0924 NONE
   Saro_0925 NONE
   Saro_0926 NONE
   Saro_0927  978515 ..  978566 + -12.2  -3.17075   CGACCATGCTTCCGT GCCCATTGCCGCG-CCCGCTGCGG CGCCGA CCGC-GCGGGTTGCGGCACCGCGC TTCGATTCGAAGCCG  69 277
   Saro_0929 NONE
   Saro_0930  979731 ..  979758 + -16.4  -4.71061   GCAAGCTGGCCGATA        GAGGGAGA-GGGC CCC GCCCATCTCCCTC        TTTTTACGTCTCCCT 100 92
   Saro_0931  980842 ..  980852 +  -2.4  -3.43492   GAAGCCAGGTGTCAT                 AGGC GAC GCCC                 TTGTGCTCGATCTCC  46 400
   Saro_0933  982283 ..  982327 +  -9.3  -3.04144   CAGAGCACTTCGCCA TCGCC-CA-GTTCCGCGCGCC CTTCC GGCACGCCGAGCTTGAGGCGA TGTTCACGATAGGCC  57 280
   Saro_0935  984168 ..  984178 +  -2.4  -3.55761   GAGCGCGGGAAGCGC                 CAGC AAT GCGG                 TTTCGACCGTAAGTC  48 356
   Saro_0937  985474 ..  985503 + -22.9  -4.55128   CTGAAAGGTCGGCTG       GGGAGCGCTCCGC ACTT GCGGGGCGCTCCC        TTTTCATTTGGGGCT 100 68
   Saro_0938  985916 ..  985937 +  -9.3  -3.14881   CCCGACGCCGCCGAA           CGGTGCGGC CGAT GACGCGCCG            TTGGTCGGCCGGTTC  59 157
   Saro_0941 NONE
   Saro_0942  990789 ..  990799 +  -2.4  -3.44051   ACGCGGGGGCGCTCG                 GCCG CGA CAGC                 TTCTCGTGATCGAGC  47 6
   Saro_0943 NONE
   Saro_0944 NONE
   Saro_0945  994548 ..  994560 +  -3.3  -3.72893   GCAATTCATGCTGGG                GCAAC TCC GCTGC                TTTCATGGGGGGATG  54 129
   Saro_0946  994767 ..  994789 +  -4.8  -2.63631   ACAGCACGAATTTGT           CTCGTTCC TATCGAC GGGACGGG           TGATCTGGAACTTCC  43 0
   Saro_0947  995309 ..  995324 +  -2.5  -4.21194   GCCGTCCTCTGCACG              GGTCG CGGCGA TGACC               TTTTCCATCATCGGC  62 235
   Saro_0951  998990 ..  999009 +  -9.2   -3.1855   AGCCGTCGTGCCGAT            GGTGGCGG AAAG CCGCCACA             TTCCATCTTCCAGCG  59 349
   Saro_0954 1000647 .. 1000667 +  -6.7  -3.14132   GCGCTCGATGTTGGC            GTCGTCGAG CGG CGCGTCGAC            TTCGTCGAGGACGCA  52 223
   Saro_0957 1005497 .. 1005527 +  -5.3  -3.85698   CCTGTCCACGCATCG       CGGAGCGGCAGCA TTCCC TGCTGACGCTCAA       TTTGTCGAAGCAGGC  60 174
   Saro_0960 NONE
   Saro_0961 NONE
   Saro_0962 NONE
   Saro_0963 1011222 .. 1011243 +  -3.7  -3.62597   GCCGTAGGCAACCTT           GGTCATGTT GAGG GGCATGATC            TTCTTCCGAACTAGG  54 426
   Saro_0966 1013285 .. 1013323 + -24.1  -3.72576   GATTACCCGTTGAAA  TGAAAAGGGGCGG-GGCC GATG GGCCGCCGCCCCTTTTCA   TTTCATGCGGACAGG 100 45
   Saro_0971 1018166 .. 1018185 + -16.4  -4.54727   CGGATGACGTGTTAA            GGGGCCGG AATT CCGGCCCC             TTTTCATTTGGCGCG 100 55
   Saro_0973 1019733 .. 1019772 +  -4.8   -3.6715   CGGGCGGAGACAGGG  TCCGGTTCGCGCACGGCGC GGT GCGCCACGAGCGAGC-GCA  TTTCGCGTTCCATGG  55 409
   Saro_0975 1021217 .. 1021234 +  -5.5  -3.06862   GCCTGCGGTCATTGA             CGACTCC ATGC GCAGTCG              GTTGTTCTTCTTCTA  49 26
   Saro_0976 1021814 .. 1021863 +  -5.5  -3.53012   GGGCGAGAGCGCCGC GCTTC-CGGCGGTGCCCAGCGC GGGGTTG GCGGCGGCCCCCGGCGTGAAGC TTTCCCAGCCGAGCC  54 166
   Saro_0989 1031242 .. 1031278 +    -8  -3.11316   GGTGCCGAAGCGCAG   CCTGCCA-CCCCGCGCTG ATC CAGC-CGGAACTGGCAGG   TCTATTCACTGGTCC  56 8
   Saro_0990 1034224 .. 1034270 +  -7.1  -3.93262   GGCCGGATTGTGCCG GCAGGCCAACGCCTTCGCCGCA TGAT TGCGGCGCGGGCAA-GGCTTCC TTTGCATTTCTTGCC  65 41
   Saro_0991 1035724 .. 1035750 + -21.6  -4.65895   TGCTTGAAGAATTGA         CGGCCCGTTGCC TTA GGCGACGGGCCG         TTTTTCCGTGGCGAG 100 51
   Saro_0999 NONE
   Saro_1000 NONE
   Saro_1001 NONE
   Saro_1002 1047199 .. 1047228 +  -9.2  -2.53015   CCCAGTGGCTGATCT       CCGCCTGCGCGCG GTCCA TGCGCGC-GGCGA       TCACTTCCGCGCTGT  54 188
   Saro_1006 NONE
   Saro_1007 NONE
   Saro_1008 NONE
   Saro_1009 NONE
   Saro_1010 1053018 .. 1053047 +  -4.3  -3.55815   GGATAAGGCCAACTT       CAAGTCGAGGACTG CGT CAC-CCTGGACTTG       TTTCAGGGCCTATTT  53 308
   Saro_1011 NONE
   Saro_1012 1053910 .. 1053965 +  -3.3  -2.70932   CGAAGCGGGGGTTAT CGGTTAACCG-GCCCTTGCCCTT-CGA CTCG TCGCAAGGGTAGGGTCGCGGTCGAATG TCCTTGCCCCAGCCG  40 48
   Saro_1013 NONE
   Saro_1014 NONE
   Saro_1015 NONE
   Saro_1016 NONE
   Saro_1017 NONE
   Saro_1018 1058515 .. 1058539 + -18.5  -4.18018   AGTTCCGAAATGCAA          GGCCCGGTCCG CAA CGGTCCGGGCC          TTTTGCATGGGAAGG 100 59
   Saro_1019 NONE
   Saro_1020 1060458 .. 1060472 +   -10  -3.14931   AAACGCCCAGTTCGG               CCATGC GGC GCATGG               TTGGTGCCGGGTCGG  64 461
   Saro_1025 NONE
   Saro_1026 NONE
   Saro_1027 1065754 .. 1065773 +  -2.8  -3.05384   GCAGGTCACTCCGAT            CGGCG-TTG CCG CAACCGCCC            TTGGATCGCCCCCCG  42 135
   Saro_1029 NONE
   Saro_1030 1069026 .. 1069056 + -18.2  -2.70704   CTGGGGAGGAAAGTC       CGGCCCGTCGCGTC CCT GGCGCGGCGGGCCA       ATTCGTTTGAGCCCT  86 67
   Saro_1031 1071527 .. 1071557 + -10.3  -3.10641   CGACGCTTTCGAACA      GCGCGCGCCCGTCG CTGC CGCCGTGCGCG-GC       TTCGATCATGCGTTC  62 60
   Saro_1034 NONE
   Saro_1035 NONE
   Saro_1036 NONE
   Saro_1037 1076962 .. 1076995 +  -2.4  -4.10161   GACGTGGCTGAGGCT     GCT-GGCAGCGCC GGGCGAATA GGCCTTGCCGAGC     TTTTCCCGGATCGTG  58 437
   Saro_1042 NONE
   Saro_1043 NONE
   Saro_1044 1083266 .. 1083279 +  -2.3  -2.60075   CTTGCGATAGGCGGG               CGGCT ATCA GGCTG                GTTCGTTACGAGGGA  38 31
   Saro_1045 NONE
   Saro_1046 NONE
   Saro_1047 1087023 .. 1087033 +  -6.8  -3.53012   GGCACCATTCCGGCG                 TCCC TGC GGGA                 TTTGACCAAAACGGC  57 59
   Saro_1053 NONE
   Saro_1054 1097305 .. 1097336 + -14.6  -3.18264   TCTTGAAAACTCTGC      TAATGGGGGCAAGC GACC GTTTGCTCCCATTA       TTCATGGGTGAGCGC  80 84
   Saro_1059 1102587 .. 1102612 +  -6.7  -2.52676   CCCTGAACCCACAGG         CGCGCCCGTTC GCGG GACCGGGCCTG          TGGGTTCAGGAGGTC  48 78
   Saro_1060 NONE
   Saro_1061 1105713 .. 1105727 +  -3.4  -3.72576   GGGCCGACGAGGTGC               GCGTCG CGG CGTTGC               TTTCCTGACACGCCC  54 3
   Saro_1062 NONE
   Saro_1063 1107112 .. 1107124 +  -2.6  -3.62096   CCGCCGCGCTGATCA                GCCT TCCCT GGGC                TTTCGCGTGATCGGG  49 29
   Saro_1069 NONE
   Saro_1070 1115513 .. 1115535 +  -3.2  -2.90813   GCGGGGCAGTGCATC           CCGCCCCCAT CGA ACGGGAGAGG           TCATTTGGCCGAATA  42 60
   Saro_1071 NONE
   Saro_1072 1117175 .. 1117203 +  -3.8  -5.08878   CCGGTTCCCGACATG        TTTTACCGGGTG CGCGC CGCCTGGTGATA        TTTTATTTCTCTCTT  81 153
   Saro_1073 NONE
   Saro_1074 1118712 .. 1118744 +  -7.6  -2.90194   ACCGTCGTCCGCCCC      TGAAGGTCGGCGCT AGCGC AGCGCCGACGCACA      TCTCGTTCCCGCGGT  53 23
   Saro_1082 NONE
   Saro_1083 1128209 .. 1128231 +  -4.8  -4.07618   TGAGGAAACGAACGC           GCTGGATTGA GTT TCAATCCCGG           TTTCATTCTTCAAAA  63 60
   Saro_1084 1128849 .. 1128875 + -10.1   -4.0251   GCTCCATGCGGTTGT         TGGTCGTCTCC TTTTC GGAGCCGGCCA         TTTCCTTCTCGTGCT  77 426
   Saro_1088 1131751 .. 1131780 + -10.8  -4.09739   CCGATTGCGGGAACA       G-GAAAGGGCGTC TGATC GGCGCCCTTTCGC       TTTTGGCGCGATTGG  82 58
   Saro_1089 NONE
   Saro_1090 1134394 .. 1134417 +  -3.6  -4.11371   TCACGATCATCCGCG          GCCTGCGCGC GGCG GCGCGACTGC           TTTTCCCCGGTCTTG  61 85
   Saro_1091 NONE
   Saro_1092 NONE
   Saro_1093 1136965 .. 1136978 +  -5.9  -2.89564   ATTGGCTGGCAAGTC               GGGGC GGCA GTCCC                TATCTAGGGTCGCGC  48 52
   Saro_1094 1137291 .. 1137301 +  -2.4  -3.04144   CCTCGGCAAGCAAGG                 CGAC AGG GCCG                 TGTTCGACATCGGCG  41 42
   Saro_1095 NONE
   Saro_1096 1138724 .. 1138742 +  -6.6  -3.53012   CGCCCGAAGCCTTCC             GCGTCGGG CGT CCTAACGC             TTTGAAGGAAGAGAA  57 184
   Saro_1099 NONE
   Saro_1100 1143294 .. 1143305 +  -7.2  -2.59742   GGCTTTAACCTGGGC                GCCG GGTG CGGC                 ATTGTCGCAATTGAC  51 170
   Saro_1101 1144219 .. 1144229 +  -2.4  -2.78463   CGCACATCTGATTCT                 CCGC TCT GCCG                 TGTCCTGGCCGCGCT  39 30
   Saro_1102 1146393 .. 1146408 +  -5.4  -4.25104   CATTGGCGTCTACGT              CGCACTG GGG CAG-GCG              TTTTGATGGCGGAGG  68 4
   Saro_1103 1150624 .. 1150647 + -15.2  -2.52015   GACGGCAAAAGGAAA          GGGCCGCCCC TTGC GGGACGGCCC           CTTGCTGCGTGTGGG  76 39
   Saro_1106 1154818 .. 1154845 +  -4.6  -3.69283   CGGCCTGAGCAAGGT        CCGCGTCGGCTG AACG CCGCCGCTGCCG         TTCTTCAATAGGTTG  58 13
   Saro_1112 NONE
   Saro_1113 NONE
   Saro_1114 1162269 .. 1162295 + -15.9  -5.27779   CTGGCTGCAAAAAAA        GGCCCGCGCTCC GGTT GGAG-GCGGGCC         TTTTTTGGTATTCCG 100 53
   Saro_1116 NONE
   Saro_1117 1164518 .. 1164532 +  -4.2  -4.26076   GGTCAGGCGGGCTAC               GGTCAT TGC ATGTCC               TTTTCGTCGGCGTCC  65 313
   Saro_1119 NONE
   Saro_1120 1165873 .. 1165899 +  -6.4  -3.15544   CGCAAACTGCTCTTA         ACTCAGGCGCCA TGA TGGCTCCTGCGA         TTGCTCCCGATACCA  53 79
   Saro_1121 NONE
   Saro_1122 NONE
   Saro_1123 1168082 .. 1168099 +  -6.9  -5.15634   GGGGCGGGTTGAAGA             GTCGCGG AAAT TCGCGGC              TTTTTTGGTGCGCTC  88 87
   Saro_1124 NONE
   Saro_1125 NONE
   Saro_1126 NONE
   Saro_1127 NONE
   Saro_1128 NONE
   Saro_1129 NONE
   Saro_1130 NONE
   Saro_1131 NONE
   Saro_1132 NONE
   Saro_1133 NONE
   Saro_1134 NONE
   Saro_1135 NONE
   Saro_1136 NONE
   Saro_1137 1184387 .. 1184407 +  -3.2  -2.76009   GCGACGAGGGATAAG           GCGGGGATG GCAA CG-CCTCGC            ATTTCCAAGATTTTC  40 27
   Saro_1138 1185776 .. 1185788 +  -4.1  -3.29109   GATTCGTAACTCCGC                CTTGT GCC ACAGG                TTAATGTGAACTTTT  48 128
   Saro_1139 1187354 .. 1187374 + -16.1  -3.37959   AGTAAGCCTAAAGGA            GCGGCGGCG TGT TGCCGCCGC            TTCATCTTCACGTTG  88 36
   Saro_1140 1189639 .. 1189652 +  -2.4  -3.42366   CACCCCTTGTCCACA               GCTT ACCCAC AAGC                TTGTCGAGTTTTGCC  47 66
   Saro_1141 NONE
   Saro_1142 1191214 .. 1191230 +  -3.6  -3.75153   CGTTACAATTCGTTG              CCGATG GTGCG CACCGG              TTTCGCTTGAAACCC  54 43
   Saro_1143 1192083 .. 1192107 + -19.3  -4.74013   TGGATGAATTACGTA          CCCGGCGAGCC AAC GGTTCGCCGGG          TTTTGTGTCTTTCGG 100 54
   Saro_1144 1192972 .. 1192983 +  -2.2  -2.52585   GAGCGTCGGCAACCC                CGCA AAAA TGTG                 AATTTTGGTCTGGTA  37 39
   Saro_1145 NONE
   Saro_1146 1195591 .. 1195612 +  -2.9  -3.15544   ATCGCGACCAGATGG           TGCTGCTGT AATG GCGGCAGAA            TTGCTGGCGATCACC  44 15
   Saro_1147 NONE
   Saro_1148 1197014 .. 1197027 +  -8.1  -3.05844   AGATCCGAAGAATCC               CGTCG GTTA CGACG                TCTTCGCCTGACAAA  57 1
   Saro_1149 1197450 .. 1197461 +  -2.2   -4.4648   ACCCGAAGAATCCCA                CG-CC GGC GGACG                TTTTCTCCTAAAGCT  65 3
   Saro_1152 1201731 .. 1201761 + -10.3  -3.67597   CAGCATCGCCTTCTG       CTCCCCCGTCGAA CAGTC TGCGGCGGGGGCG       TTCTTCGCTGCGAGC  70 303
   Saro_1155 NONE
   Saro_1156 NONE
   Saro_1157 NONE
   Saro_1158 NONE
   Saro_1159 NONE
   Saro_1160 NONE
   Saro_1161 NONE
   Saro_1162 NONE
   Saro_1163 NONE
   Saro_1164 1207384 .. 1207402 +  -8.8  -2.87132   GAGGCGCGGGGCAGG             GAGGTTGC GCC GCCACCTC             TATCTAGCGGGCGGA  55 39
   Saro_1165 NONE
   Saro_1166 NONE
   Saro_1167 1209898 .. 1209910 +  -4.1  -3.35679   GCCCCAGCCGAAGCC                GTGCA TGA TGTAC                TTGTGGCTCGACCAC  49 473
   Saro_1169 1210553 .. 1210606 +  -5.9  -3.20382   AAATTGCGCCGCGCC GCATCAAGGCCCGCCCTTTCCTGC TTGAATT GCAGCAAA-GGCGGGCCTAACCGC TTGATCCATGTCCAG  51 74
   Saro_1170 NONE
   Saro_1171 NONE
   Saro_1172 1213211 .. 1213232 +  -5.7  -2.91264   GCGGCGATCGGCTCG           GCGGCGCTG GCTG CGGCCCTGC            TCTATGCCTCGCGCC  48 145
   Saro_1173 1213963 .. 1213979 +  -7.9  -3.10641   CTTGCCAAGGGAACC              GATGCCG TAG CGGCAGC              TTAAGTGCTCGGTTA  54 5
   Saro_1174 NONE
   Saro_1186 1230424 .. 1230469 + -10.4  -3.01712   GCAACCATGGCGAAA CG-CCACCTTC-CCCCCTTCCG CATG CGGAAGGGGGCGGGGGAGGGCC TGTTCCCCCCAACCC  62 55
   Saro_1187 NONE
   Saro_1188 NONE
   Saro_1189 1233066 .. 1233111 +  -7.3  -2.58231   GGCTGGGCGAGCCGG GCCACCGCGCGCTCGCGCTCT GATC AGGCTGCGCTCGCGGGGTGCC GTTCCTCGTTGTCAT  51 3
   Saro_1190 NONE
   Saro_1191 1235777 .. 1235824 + -17.1  -2.88249   CCCCACATGCGCGGG GGCAAGGCGTTCG-GCCCGCGT CGCAA ACGCGCGCGCGAATCCCTTGCC TCTGTCGAACATATA  87 93
   Saro_1192 NONE
   Saro_1194 1242038 .. 1242052 +  -5.6    -3.794   GCCGGATCGCTCCGG               CGCCGA TCG TGGGCG               TTTCCTCCGTTCCGC  60 496
   Saro_1196 1245302 .. 1245316 +  -3.5  -4.18506   CCGCTGGTGTTGACG              CC-GCC GAAC GGCAGG               TTGTTTTCCAGGTAG  65 203
   Saro_1199 1248857 .. 1248907 +  -2.7  -2.72991   CCTCGCGGAGGAAGA TGCG-G-CTTGACGATATCACGATA TGA TATCATGATATCAACATGACTCGCA TCCTTGCAGATCTGC  39 61
   Saro_1200 NONE
   Saro_1201 NONE
   Saro_1202 NONE
   Saro_1203 1252049 .. 1252071 +    -9  -3.78953   TCCCCGGACCTGAGG           CCGCCCTTCG TCA CAACGGGCGG           TTTCATCCTGCCAGT  71 250
   Saro_1206 NONE
   Saro_1207 NONE
   Saro_1208 NONE
   Saro_1209 NONE
   Saro_1210 1258804 .. 1258837 +  -2.5  -2.78712   CTGGCCGAAACCTGA     CGCGATTAAG-AGG CTTGGCC CCGGCTTAATTGCG     TGATTAAATTGCGCA  39 26
   Saro_1211 1260480 .. 1260493 +  -8.1  -3.35679   GTCGGCAGGCCACGT               TGCCC CTGC GGGCA                TTGTGGATGGCGCGC  60 48
   Saro_1218 NONE
   Saro_1219 NONE
   Saro_1220 1273425 .. 1273467 + -10.4  -3.65827   CAAACCCGCCTCGTA CATGCGCGCGGCTTCGCGCA CCA TGAGTTCGGCGGCGCGCATG TTTGCGTAGGCCTTG  70 259
   Saro_1226 1279818 .. 1279830 +  -4.7  -3.80625   CCTGCTGCGCCTTGC                AGCCG ACC CGGCC                TTTGCCTTGTGACGC  58 1
   Saro_1227 1281331 .. 1281344 +  -3.7   -4.1552   CGGAGCTTCACTGTT               CTCGC TCAT GCGCG                TTTCTTAGGGCGCTC  61 487
   Saro_1231 1284009 .. 1284019 +  -4.6  -3.93236   CGCGCTCGTTTGACA                 GCGC GCC GTGC                 TTTATCGCGTTCGTG  61 283
   Saro_1233 NONE
   Saro_1234 1286911 .. 1286934 +    -8  -3.27476   CCAGGCATTCACAAT          GGCTGCCCGC ACGA GTGCGCGGCC           TTGCTGGTTCCGCGT  56 210
   Saro_1238 1290338 .. 1290366 + -17.3  -3.53224   TTCCCGCTGACAACC        GGGGCAGGGCGCG TTG CGCGCGCGGCCCC        TTTGCAAGGGGGCTG  93 58
   Saro_1239 1290789 .. 1290799 +  -2.4  -2.78762   CCGCCCTGCCTGCAA                 CGGG TGA CACG                 TCATGTTCCTGATCT  39 50
   Saro_1240 1291229 .. 1291239 +  -2.4  -3.68827   GAATTGGCCGCTATC                 ACGC GTG GCGC                 TTTGCATGATCCGTC  52 6
   Saro_1241 1291832 .. 1291867 + -14.1  -3.53012   CTCGCCGAGTGAATT    GC-CATCCGGGCGG CTAATGACA CCGCCCGGATGTGC    TTTCAGGGCAGGACC  79 29
   Saro_1243 1293426 .. 1293442 + -15.1   -3.5936   CGCGATGCAGCGGCG              GCGGGGC TTG GCCCCGC              TTTCAGGCATTTGCG  86 265
   Saro_1244 1293865 .. 1293906 +  -2.8  -3.68341   CGCGCTCGAAGTACG GCGCCAAGCGTCCGAAGTG ATGTC TGCGGCGGG-GCTGGGCGC TTGTTCGCTCCGGTT  54 6
   Saro_1245 NONE
   Saro_1246 NONE
   Saro_1247 1297906 .. 1297941 + -17.7  -3.69327   AAGTAATATAGGCCG    CGCACCGGCGGGGAGA TTCGC TCTTCCCGCCGGT-CG    GTTTTTTACTGACTG 100 35
   Saro_1248 1298673 .. 1298699 + -11.5  -3.08371   CATACGGGCTGAACA         CGCCTGTCGGG ATGGG CCCGGCAGGCC         TCTGTTAGGAGTATG  66 321
   Saro_1249 NONE
   Saro_1250 NONE
   Saro_1251 NONE
   Saro_1252 NONE
   Saro_1253 NONE
   Saro_1254 NONE
   Saro_1255 NONE
   Saro_1256 NONE
   Saro_1257 NONE
   Saro_1258 1303568 .. 1303616 +  -6.6  -3.65542   CTGAGCGTCGCATTT GAAGTTAGGGGTTGCTTCGCGGC GGAA GTCGTGTAGCGGCCCC-GGCTAC TGTTTTGGAACTGCC  59 37
   Saro_1259 1304022 .. 1304034 +  -4.7  -2.80816   AAGATCATCTCGCTC                GCTCC GGA GGTGC                TGTAATGGCTGCCGC  44 8
   Saro_1260 NONE
   Saro_1261 1304935 .. 1304949 +  -2.1  -3.06796   AGGCCGCCTGAGCCA               GTTCT AGGAA AGAGC               TTAAGTCCAATGGCG  41 30
   Saro_1262 NONE
   Saro_1263 NONE
   Saro_1264 NONE
   Saro_1265 NONE
   Saro_1266 NONE
   Saro_1267 1307481 .. 1307499 + -13.1  -4.54727   CGGGAAAAAGGGACG             CCCCGGC CTAGT GCCGGGG             TTTTCCTTTGGGGGC 100 54
   Saro_1268 1308148 .. 1308172 + -18.6  -3.60792   AGCACAGCATTCCGA          TCCCCGCCCG CCATT CGGGCGGGGA          TTTCGGCATTGCAGG 100 40
   Saro_1269 NONE
   Saro_1270 NONE
   Saro_1271 1311120 .. 1311133 +  -5.9  -3.85698   GTCAGGCCATTGAGC               GGCGC GATC GCGTC                TTTCTCGCCGCGCAA  62 28
   Saro_1272 1313089 .. 1313101 +  -2.6  -3.31144   TCTCGGCTCTGGTGG                CGGT GGCGA GCCG                TTCTGCCACTGCAGA  45 494
   Saro_1275 1315416 .. 1315447 + -12.9   -4.6644   CAGCCAGTCCAAAGA      GCCCGCCCGCTCC CCGGCA GGAACGTGCGGGC       TTTTTGCGCTGTATT 100 92
   Saro_1276 1316488 .. 1316501 +  -2.3  -4.14739   AGACGGGTTCGAGCA               GGCAT GGCG AGGCC                TTTTCCAGTGCCTCG  58 350
   Saro_1278 NONE
   Saro_1279 1321947 .. 1321983 + -13.7  -3.40899   TTGCCTGCGTCCGCT    TCTGCCGCGCGTTTC CCTGTCC GAGCCGCGCGGCAGG    TTGTCCTCGCGCATT  79 47
   Saro_1283 1326461 .. 1326477 +  -9.4  -3.73068   GCATTTCCTCGACCA              CCCGGA CATCT TCCGGG              TTGTTCACTTCCCAC  68 99
   Saro_1288 1331816 .. 1331840 +    -7  -5.46657   ACCGGAAACAAAAAA          GGCGACAAGC TGAGT GCCCGTCGCC          TTTTTTGTTGACCTG 100 297
   Saro_1291 1334917 .. 1334933 +  -5.7  -4.32607   GACGATGACTGAGGC              CCTGCGC CGA GCGCGGA              TTTCTTGACTTTTCG  71 29
   Saro_1292 1336670 .. 1336695 +  -8.9  -3.40403   GCTTGTTGCCTTCCT         GCTCGGCCACG GTGC CGTAGCCGAAC          TTCTCGTGGAAGACG  60 246
   Saro_1294 1339707 .. 1339730 + -17.4  -3.66654   AGGACTTTCCCCGGA          GGGGCGTCGG GCAA CCGGCGCCCC           TTTCGCGTTGCCCTG 100 47
   Saro_1295 1341429 .. 1341462 +  -7.3  -3.02144   ACCGATGCGGCGCGC     ACGTCGCACTGCG GGGCGCAG CGCAGCGCGGCGA      TGTTGGCGCGGATCG  51 282
   Saro_1298 1344283 .. 1344317 +  -2.7   -3.9122   AGATCGACAGGGCCC    GG-TCCGCCAGCGG-CC TGA GGATCGCAGACGGGTCC    TTGTTTGCCAGCATG  58 266
   Saro_1303 1349249 .. 1349276 + -20.6  -4.41494   AAAGCGAACAGGATG        CGGGCGGTCTCC TTCG GGAGGCCGCCCG         TTTTCGTTCAGGATG 100 70
   Saro_1312 NONE
   Saro_1313 NONE
   Saro_1314 1360824 .. 1360853 + -19.3  -3.36823   ACACCAACGCATTTC       CGCCCTTCCTCGC TACC GCGGGGGAGGGCG        TTCGCTTTTGCGGAG  93 60
   Saro_1315 1361303 .. 1361325 +  -9.8  -3.96842   ATCCGAATTTCGAGC           CGGCGCCC CGAATAA GGGCGCTG           TTGTTGTATTCGAGT  78 11
   Saro_1316 NONE
   Saro_1317 1362397 .. 1362435 +  -6.1  -3.66018   TCGTCGTCGCGATGA  TC-CTGATCTTCGT-CGCC TAA GGCGAACGAAGCTCACTGA  TTGTTGAAATGCTGG  57 6
   Saro_1318 NONE
   Saro_1319 1363564 .. 1363601 + -19.3  -3.97368   AGGGCTTACAGAACA   CGAAAACCCCTTCCGGC GAAC GTCGGGAGGGGTTTTTG    TTTATGCGTTGAACG 100 57
   Saro_1327 1371111 .. 1371126 + -11.8  -5.37593   ATCCACTATCGAAAA              GCCGCC TCCG GGCGGC               TTTTTTCGTTTGGCG 100 273
   Saro_1328 NONE
   Saro_1329 1372610 .. 1372661 + -10.1  -3.33696   AAAAGCACCTAACGA TACCTG-GCCGCACTCGGGTGTCCGC GAC GCGGGC-CCCG-GTACGGCGCGGGCG TTACTTGCGCAGGCC  66 55
   Saro_1331 NONE
   Saro_1332 1374369 .. 1374392 + -17.4  -4.15854   GCGCAGAAGTGGAAA          GGCCGCTCCC GCAA GGGGGCGGCC           TTTTCGCATCGATTT 100 46
   Saro_1333 1374948 .. 1374969 +  -2.1  -3.62591   GAGTTGACGATGTTG           TTGGCCGCG ATGG TGCGGGCGG            TTTCGGACTTGTCGA  51 199
   Saro_1335 1376983 .. 1376997 +  -2.7  -3.53761   TGTCGTGGAGGATGC               CGGCG TCGAT CGCCA               TTTGCGGCAGCATTG  49 191
   Saro_1338 NONE
   Saro_1339 1381360 .. 1381391 + -15.9  -3.81137   AGGGGAGGACTTCGG      CAGGCTCAGCCCT CATGCA GGGGCTGGGCCTG       TTTGCATATTTCCCG  90 101
   Saro_1340 NONE
   Saro_1341 1383691 .. 1383704 +  -2.3  -4.15044   ATTCCGCCATTCCGG               CGGGG AATT TCCTG                TTTCTTAACCAAACC  59 50
   Saro_1342 NONE
   Saro_1343 1385938 .. 1385953 +  -7.6  -2.71712   TCACCTAAGCGGCAC              CACCTT CTTT AAGGTG               CTTTCCCAAGCAAAA  52 188
   Saro_1344 1388393 .. 1388410 +  -6.9  -3.33315   GAACCAGATTGGTGA             CCCCGGA GAGA TACGGGG              TTATCGCGGTGTTGG  54 125
   Saro_1346 NONE
   Saro_1347 1392529 .. 1392566 +  -9.8   -4.1899   CACGCAATTCCTCGC   GGGCGAGGGCGCGGG CCTTGCGAT CCTGCGCCG-CGCCC   TTTTCCCTGGCCTCG  85 287
   Saro_1351 1397979 .. 1398004 +  -9.7  -2.81133   TGCCTTTGGAAGACT         GACGGAAGTCC GAAT GGACTTTCGCC          TCTCCTGCCTCAGTC  57 24
   Saro_1353 1399386 .. 1399402 +  -3.6  -3.28791   CGGAAGCGGCCGAGT              TCGCCG TCGCC CGGAGA              TTCTGAAGCCCCCCT  46 3
   Saro_1354 1400591 .. 1400608 +  -4.1  -3.18023   CGGTGGTCAGTGCCA             CCACG AATTCCAG CGTGG              TCTTCATCGTCCTGC  47 160
   Saro_1355 NONE
   Saro_1356 1403711 .. 1403742 +  -6.4  -3.18264   CTTTTCCACCCATAA      CGATGCGTGCCCTT CGAC AAGGGCGCGCCGAG       TTCCTAGATAGGGAA  53 242
   Saro_1357 NONE
   Saro_1358 1406009 .. 1406027 +  -3.8   -3.9716   CCAGATGCTGGCGCG             CAGCGT CGAATAT GCGCTG             TATTTTGTTGAATTG  61 53
   Saro_1359 1407352 .. 1407398 +  -4.3  -4.21194   AGCCGAGGAACACCA GGC-GCTTTGCGGCGGCAACTGC CAC GCGGATCTCGC-GCACGGCGGCC TTTTCGGTACTGCGC  66 268
   Saro_1361 1410862 .. 1410877 +    -9  -3.73936   CAAAGCCCCGAATTG              TCGGGA ATAT TCCCGA               TTGTTCGTCGCATTT  71 99
   Saro_1362 1411310 .. 1411336 + -17.3  -5.26119   TGCGATCGAAAGAAA        CCGCGCCAGCCC ATCC GGGC-GGCGCGG         TTTTCTTTTTGCCGG 100 73
   Saro_1365 NONE
   Saro_1366 NONE
   Saro_1367 1416249 .. 1416263 +  -2.8  -5.13741   GTTTGATTCGGCTAT               GGGA TGAATGT TCCC               TTTTTGTTCCGTTCC  82 370
   Saro_1369 1417293 .. 1417333 + -18.4  -2.57931   GTCTGATCCGGATCA TCGCGTGACGGCCCTGGTC AAAA GGGCAGGGCCGTCAC-CGA  ATTGTCCCGGATGCG  86 35
   Saro_1370 1418348 .. 1418400 + -33.5   -3.1247   TAAGTCTGAAATCAA CGATCCCCGCACGGGCGGGCTGGCG CTG CGCCGGCCCGTCGGTGCGGGGATAG TTACGTCTGCGCCCT 100 38
   Saro_1371 NONE
   Saro_1372 NONE
   Saro_1373 NONE
   Saro_1374 NONE
   Saro_1375 NONE
   Saro_1376 1423681 .. 1423719 +  -8.6  -2.87931   ATGGCAGCACTGCTT   GCCGCGGTCGGACACTCC TCG GGGGCGTCCAGCCGCCAC   TATATACGGGATGGC  55 192
   Saro_1377 NONE
   Saro_1378 NONE
   Saro_1379 1427648 .. 1427671 +  -6.7  -3.59979   GGATAGCTGAGGACC         GCACGCGCTGG ACAT CC-GCGCG-GC          TTTCCGCTAGGCGCG  59 31
   Saro_1380 1427992 .. 1428019 + -15.6  -4.56597   AAAGCACCGAATGCA        GGGAAGGGCGGC TCGG GCCGCCCTTTTC         TTTTTGGGCAAGCGG 100 50
   Saro_1381 1428934 .. 1428949 +    -9  -3.58343   AGCGCGCAGAGCTTC              TCGTCG AGAG CGACGA               TTTCCGGGTCATCCA  64 415
   Saro_1383 NONE
   Saro_1384 NONE
   Saro_1385 NONE
   Saro_1386 1431782 .. 1431795 +  -2.3  -3.27525   CCGATCTTGCTCCTC               GCGCA AAAT TCCGC                TTCCCTTTGCCGCGC  45 58
   Saro_1387 NONE
   Saro_1388 NONE
   Saro_1389 NONE
   Saro_1390 NONE
   Saro_1391 1435943 .. 1435955 +  -4.7   -3.6715   CAAGCTGAAGGAGGC                CGCGC AAT GAGCG                TTTCGCGTTCGCTAG  55 16
   Saro_1392 NONE
   Saro_1393 1437188 .. 1437227 + -10.6  -3.53012   GGGCAGTGCTAAAGC  GCCGCGC-CGTTTCCTCCG TCC CGGTGGAGACGCGCAAGGC  TTTGAGGCCGGGGGC  68 129
   Saro_1394 NONE
   Saro_1395 NONE
   Saro_1396 1440628 .. 1440652 + -13.6  -3.05844   CCTGACGTGAAAAGA         CCGGGATCGGC GGAT GCCG-TCCCGG          TCTTCGCATGGCCAG  75 36
   Saro_1404 NONE
   Saro_1405 NONE
   Saro_1406 NONE
   Saro_1407 NONE
   Saro_1408 1451141 .. 1451180 + -22.4  -2.71712   CACGGCTAACGTGTT  CAG-AAAGGCGTCCTGGCT CAG AGCCAGGGCGCCTTTTCTG  CTTTCAAACGCAACC 100 53
   Saro_1409 NONE
   Saro_1410 NONE
   Saro_1411 1455580 .. 1455605 + -11.1  -3.27994   CCGATAAATTCCTTC         CTTCGCCCTCT TGCA GGGGGGCGAGG          TTCGTGTCAGCTTCC  69 34
   Saro_1412 1456187 .. 1456222 + -20.5  -5.38054   GGTGGACGCAGACTG    GGCGATCCGATGCGG GGCTAG CCGCGTCGGGTCGCC     TTTTTCTTTGTCGCG 100 66
   Saro_1417 NONE
   Saro_1418 1460439 .. 1460450 +  -3.6  -3.53012   GGGAGTAGTGTGCTT                CGGC TGAT GTCG                 TTTCGGCGCGGCCCC  51 33
   Saro_1421 1464247 .. 1464260 +  -2.3  -3.03159   AGGTTGCGATCGGCG               GCGGA CCCT TGCGC                TCTTCCGCGCGTTCC  41 41
   Saro_1422 1465687 .. 1465719 +  -2.6   -5.0538   CAAGGGTTAGGACGA     CGGGGGGCGTGCGCT TTTC AGTGCG-GTCTCCGG      TTTTTTGCAATCGCC  77 445
   Saro_1424 1466755 .. 1466773 +  -2.2   -4.1585   ATGGGCCTTCAGCGT             GGATAGCG TGG CGCCGACC             TTTTCGGGATTGTGA  58 402
   Saro_1426 1468715 .. 1468725 +  -2.4  -3.05384   TGACAACAGGATCGT                 GCCC TTC GGAC                 TTGCCTGACAGGCAG  41 7
   Saro_1427 NONE
   Saro_1428 1470506 .. 1470517 +  -7.2   -2.6933   TCCTGACCTCTGAAT                CCCG ATTT CGGG                 CGTTTTTATCCCCAA  52 35
   Saro_1429 NONE
   Saro_1430 1473792 .. 1473802 +  -2.4  -3.79473   ATCGAGTGCCTTCAT                 CCCC CAG GCGG                 TTTGCGTCTTGTAGT  54 391
   Saro_1435 1481251 .. 1481299 +    -3  -4.25104   GAACAAGAGGTCGTT GCGTCGCGCAAGGTTGGCTAAGCC GAA GGCTCAGCCCAGCGC-CGCGA-GC TTTTCCTCCGCCAAG  64 5
   Saro_1437 1483503 .. 1483524 + -15.1  -4.19238   CGCAGCAAACGGGAA           GGGCGGGCC TCGC GGCTCGCCC            TTTTCGCATTGGCGA 100 53
   Saro_1443 1488491 .. 1488510 +  -3.6  -3.53012   CAACTGCCCGACAAA            GTGTGAAGT GCC ACTTC-CGC            TTTGCCGGGCCAGCG  49 45
   Saro_1444 NONE
   Saro_1445 NONE
   Saro_1446 1492222 .. 1492232 +  -5.4  -3.71848   CGCGTATTCGTCCAA                 CTTG CTG CAAG                 TTCTTCATACGCCGC  58 119
   Saro_1452 NONE
   Saro_1453 NONE
   Saro_1454 1499706 .. 1499723 +  -2.6  -4.08216   CGCGGTCTGCAGCAG             GACAGG CGCGTA CCGGTC              TTTTCGCCGCAATCC  57 274
   Saro_1456 NONE
   Saro_1457 NONE
   Saro_1458 NONE
   Saro_1459 NONE
   Saro_1460 1503450 .. 1503506 +    -2  -2.50016   GAGGGCTCGGCGCTG GGC-CAGCGGACCGGAGTTGCCGAAGC GAAC GCTTCGCCCACTTCGAGCCAGGGCGCC ATGTTGATGGTGCGC  37 143
   Saro_1466 1506798 .. 1506822 +  -3.7  -3.76224   GACGAGTTGGCATGC         CTCAGTCAAC AGTAAA GTTGACT-AG          TTTGGTGCATGGCGC  56 11
   Saro_1467 1507574 .. 1507605 + -13.6  -2.53263   GCCGCCCTTCGCAGT      TTGAGTGGCCGGGC CGAA GCCCGGCCACACCG       TCAGTTGGGCATGCG  71 88
   Saro_1470 1511860 .. 1511873 +  -6.7  -3.15579   CGCCGGCGGCAATGG               CCTCA CGAA TGAGG                TTGATAAGCACTTGG  52 213
   Saro_1472 NONE
   Saro_1473 1514391 .. 1514405 +  -4.2  -4.12188   CAGCCGTTCGCATCA               GCTTGA TGC TCACGC               TTTTGCAGATAGTCA  63 20
   Saro_1474 1517142 .. 1517162 + -14.7  -4.21974   CAGGCAGGATCATTG            GGCGCCGTT GGG AGCGGCGCC            TTTATTGCGTGGTCA 100 82
   Saro_1475 1518033 .. 1518070 + -28.7  -3.20991   GGGCATTTGGTGCAA   GAGAAAGACCCCGTCGC CAAA GCGACGGGGTCTTTCTC    TTGGGTTAGCTTGGA 100 46
   Saro_1479 1521842 .. 1521868 +  -7.2  -3.23274   ATGGTTCCGTCGGGC         CGCTCGGTGG TCTTGAC CCACCAGGCG         TTGGCTTCTGCGAGG  54 173
   Saro_1481 NONE
   Saro_1483 NONE
   Saro_1484 NONE
   Saro_1485 1527627 .. 1527642 +  -6.1  -3.05384   TGCCGCCTGGCGGCG              CCAGC CAAACA GCTGG               TTCGGTGCCACCCCG  49 142
   Saro_1495 1539644 .. 1539671 +  -6.8  -3.27022   CTTCGGCAAGGCGCG        GGCTGCGGGCGC GATC GTGCCCGTCACC         TTGATCTGGGGTGGA  55 279
   Saro_1498 1542451 .. 1542468 +  -3.3  -3.86015   GCGCCGCCTCGTCCA             GCGGGTC GAGC GACTGGC              TTTCTGGAAAGGATC  56 312
   Saro_1500 1545045 .. 1545072 +  -5.5  -3.14683   CCCGGACGTTCATCG        TCCAGCAAGAG CAGCGC CTCACGCTGGA         TTGCTAGCGCGATCT  49 68
   Saro_1502 1547026 .. 1547047 +  -5.2  -3.17361   AGCGGCTCCGCCCGA           CGTGG-TTC TGCAC GAAGCCACG           CTTTTCCTGGATCTC  48 151
   Saro_1503 NONE
   Saro_1504 NONE
   Saro_1505 NONE
   Saro_1506 1551981 .. 1552010 +  -6.3  -2.52464   TCGGTTCCGCACCCA       CGGCGGCGGCA ATGAATTC TTCCGCCGACG        TCGCTTCCGCACGGA  48 272
   Saro_1507 1552551 .. 1552571 +  -2.5  -4.20516   CTTCTTCCTTGCCAG           GGCCGCCG TGAAAT CGG-GGTC            TTTGTTCGCTACCCA  59 47
   Saro_1515 NONE
   Saro_1516 NONE
   Saro_1517 NONE
   Saro_1518 NONE
   Saro_1519 NONE
   Saro_1520 1565151 .. 1565161 +  -5.4  -4.62471   GGAGACGGCGTTAAA                 TCCT TTT AGGA                 TTTTTGCGGATTGGA  74 17
   Saro_1521 NONE
   Saro_1522 NONE
   Saro_1523 NONE
   Saro_1524 NONE
   Saro_1525 NONE
   Saro_1526 1570912 .. 1570929 +  -2.1  -4.66535   CGCCCTAGCGGGGTA             TAACTGTC TTT GA-AGTTA             TTTGTTTTCAAGGTT  68 13
   Saro_1533 1579666 .. 1579693 +   -17  -4.89852   TCTACTTCAAAATCA        ACTGAGCCCGCC GATT GGCGGGCTCAGC         TTTTTCTGGATCTGG 100 41
   Saro_1535 1582245 .. 1582259 +  -4.9  -3.51708   TCTAGGTGCGCGTCT               GGGGG CCGCC CTCCC               TTAATTTGAAAAGTG  53 7
   Saro_1536 1583242 .. 1583252 +  -2.4  -3.28712   CCGCCAAGATCAGGG                 GGGC ATT GCGC                 TTGTGCGCGGCCAAC  45 58
   Saro_1537 NONE
   Saro_1538 NONE
   Saro_1541 1591435 .. 1591447 +  -4.8  -3.42346   ATCGTCGAGTGCGAT                CCTG GCGCG CAGG                TTGTGGTCAGGTCTT  51 235
   Saro_1543 1595521 .. 1595536 +  -2.6  -4.41047   TGGCCAGCCGTCCAG              CTTTGCC GGC GG-AAAG              TTTTCGTTGCGCCAT  65 99
   Saro_1545 NONE
   Saro_1546 1601254 .. 1601301 +  -4.7  -3.95584   CGAAATTGGTGATGA CGATGGTTCGCGCCCCGGCCTCG TGGG CGAG-CCGCGTCGCG-GCCACGG TTTCGTTCGTGGACC  61 385
   Saro_1548 NONE
   Saro_1549 NONE
   Saro_1550 NONE
   Saro_1551 1607030 .. 1607044 +  -2.1  -3.44998   GAATTCGCCGCGCAT              CT-GCG CCGC CGCCAG               TCTTCTTGATCCATC  47 2
   Saro_1552 1609188 .. 1609223 + -13.2  -3.37796   GACGGTTGCCTGAGT    GGCCGTCGGCCGCTCGT CCT GCGTGCGGC-GACGACC    TTATCAATCCTGGGC  74 28
   Saro_1555 NONE
   Saro_1556 NONE
   Saro_1557 1613561 .. 1613596 + -30.6  -3.76125   GAACGCAAATTGGAA    GCAGGAGGGGCGCCCT AACC AGGGCGCCCCTCCTGC     TTTACCTTGCGCTGG 100 49
   Saro_1561 1620252 .. 1620262 +  -8.2  -2.64616   TATGCAATAGTTGCC                 CCGG GGT CCGG                 TGGTATCCGTGCCAA  53 62
   Saro_1562 NONE
   Saro_1563 NONE
   Saro_1564 NONE
   Saro_1565 NONE
   Saro_1566 NONE
   Saro_1567 1625746 .. 1625756 +  -2.4  -3.61178   ATCCAACGCAGGCTA                 GCCC AAT GGAC                 TTTGAACTCGATCCC  49 25
   Saro_1568 NONE
   Saro_1569 NONE
   Saro_1570 NONE
   Saro_1571 NONE
   Saro_1577 NONE
   Saro_1578 1634916 .. 1634926 +  -6.8  -3.64487   TTCCGTTTACCGAGA                 CGAC GTT GTCG                 TTCTTGGCGATGTGC  61 395
   Saro_1580 1638045 .. 1638067 +    -9  -3.55622   CCATGCGGCCAACGA           CGCCTGACAG GTT CAGGCAGGCG           TTTCGACCAGTTCCA  68 398
   Saro_1587 NONE
   Saro_1588 NONE
   Saro_1589 1650923 .. 1650954 + -19.5  -5.00616   CTGATCCACCCTATG      TCCCGGCGCC-GCC TGCGC GGCTGGCGCCGGGA      TTTTTTGAGAAGGCA 100 37
   Saro_1590 1651912 .. 1651922 +  -8.2  -3.09327   TTTCGCCCGCGCTGC                 CCGC CAT GCGG                 TATTCGGTCGCCTGC  56 137
   Saro_1593 1654363 .. 1654375 +  -4.7  -2.64805   CGACGGATGAATTAA                GCGCG CGG CGCGA                TCCGTTGTCCTTTCG  43 80
   Saro_1594 1655343 .. 1655390 +  -6.2  -3.53012   TTCGTCTCCCGCCCT GCTCAAGCGCGTTCCGGGGCGG GACTGA CGGTCCCGGTACGCTC--GAGC TTTCCCCAACCGACG  55 68
   Saro_1599 NONE
   Saro_1600 1664666 .. 1664714 + -26.9  -2.52464   GCTCGGGCAACGCGC TCCGGGCGGCGGCGATAGCGGT TGATGC ACCGCT-TCGCCGCCGCCCGCA TGGGTTCAGAACGCG 100 1
   Saro_1602 NONE
   Saro_1603 1670889 .. 1670899 +  -2.4  -3.32997   ATGCCCGCTACCAGG                 CCGG TTT CCGC                 TTCAATTTCTGACGC  45 3
   Saro_1604 NONE
   Saro_1605 NONE
   Saro_1606 NONE
   Saro_1607 NONE
   Saro_1608 NONE
   Saro_1609 NONE
   Saro_1610 NONE
   Saro_1611 1681582 .. 1681614 + -11.1  -3.14132   GCCCGCGCGGCACGC      CGCGACGGCTCGGCG CCA CGCCGCCATGTCGCG      TTCGTAGCGGGCGCG  64 81
   Saro_1613 1683151 .. 1683165 +  -2.8  -3.90112   AGTGCAAGAAGGTTC               CAATTG TAT CCATTG               TTTGCTTCGCAAGCG  56 181
   Saro_1614 1684065 .. 1684077 +  -3.3  -2.62958   CGATAACCGGGGAGG                CGCGG GGG TCGTG                GATTTTCTTGGGATA  39 35
   Saro_1615 NONE
   Saro_1616 1686857 .. 1686873 +  -6.5  -3.91897   CCGGGTGACTTTTCG              CGCGG TGGATGC CCGCG              TTTGTCGGTGCCGAA  65 153
   Saro_1619 1692231 .. 1692243 +  -4.1  -3.69216   CAAGCATGTTCATCC                TCTGA TCG TCAGG                TATTTTCGATGGCCG  56 21
   Saro_1620 NONE
   Saro_1621 NONE
   Saro_1622 NONE
   Saro_1623 NONE
   Saro_1624 NONE
   Saro_1625 NONE
   Saro_1626 1701197 .. 1701216 +  -8.6  -2.73364   GAAGGGGTGAGGTTA            TTCTGCTC GTCG GAGCAGGA             TAGTTAGCGTGAAAA  54 31
   Saro_1627 1702633 .. 1702647 +  -2.7  -5.50925   CGGGCGGTGCGGTCA               ACCGG GTTCG CCGGA               TTTTTTGTCTTCATT  90 236
   Saro_1628 NONE
   Saro_1629 NONE
   Saro_1630 1706898 .. 1706918 + -15.4  -4.58395   GTAAGTTGAACGAGA            GGGGCGCC TTGCC GGCGCCCC            TTTTTAAGCGATCAG 100 37
   Saro_1633 1710028 .. 1710043 +  -3.2  -4.72272   TCGAGCGAAGGGTTG              CGCG GGGCCGGA CGCG               TTTTTCCTCGAGCAG  75 381
   Saro_1639 1715862 .. 1715878 +  -2.2  -5.00616   AAATGACTATTACGT             CGCGCGG ATTA CTGC-CG              TTTTTTGAGCAGCGC  77 469
   Saro_1646 1723038 .. 1723056 +    -3  -2.82635   TGGCTGCGACCGATC             CGGCCC TGCGTAC GGGCCA             TGTCCTCGTCGACGT  41 110
   Saro_1649 NONE
   Saro_1650 1726597 .. 1726612 +  -3.9  -3.13164   GGGTGCCGTCGACCG              GTCGC CATGGC GCGGC               TTGACTCCTTGCGCC  47 51
   Saro_1651 NONE
   Saro_1652 1728721 .. 1728751 +  -4.5  -3.66178   GAGTTATCTCCTGAA       GCCTGTCGGGACG TAATC CGAGTCGACCGGC       TTTCCGCTTCAGGAG  53 90
   Saro_1653 1729801 .. 1729850 +  -4.1  -3.63515   TGGCGCGTACAAGGG CGGCGCGGCGGGAAAGGACGTCCA GAT TGTCCGTT-TCTCCCTCCATGCCG TTGTTCCAGCTAAAA  54 400
   Saro_1660 1740601 .. 1740628 +  -2.7  -3.53091   AGTACGACAAGGCCG        GCCATGAGG AAACCGAGCA CTTCGTGGC         TTTCGCCCGCAGCCT  49 65
   Saro_1663 1743577 .. 1743591 +  -7.8  -2.91681   CGGGACGGAGCTTCG               GCGCAG GGC TTGCGC               TATCTGACATTGCAG  53 43
   Saro_1664 NONE
   Saro_1665 1746232 .. 1746277 + -13.9  -3.55071   CGCTGGGCAACTAGG CC-ACGAGGGCAGCGCCACCTG CGG CAGGAGGCGCTGCCCTGACAGG TTTCAGCGGCTGTGC  81 27
   Saro_1667 1748120 .. 1748150 +  -4.7  -3.75153   CCCAAATGGTCCCCA      CGCCG-GTTTTGCG CAAG TGCGAAACACGGCA       TTTACATTGCACAAA  58 114
   Saro_1668 NONE
   Saro_1669 1750700 .. 1750727 +   -22   -4.4078   TTGCCGTAGCGTAAA        GGCCCCGGTCGC CCAT GCGGCCGGGGCC         TTTTGCTTGCGAAAG 100 53
   Saro_1670 1752565 .. 1752584 +  -4.9  -3.17319   CTTCGTCCAATGCCT            CGGCGAC CTTCCC GTCGACG             TATTCGTAAGTTGCC  47 389
   Saro_1672 1754036 .. 1754053 +  -2.6  -3.85184   GTGGAGCAGGAAATA             GTCCGC AAGCCA GCGGAA              TTTACATGTTTTCCG  54 25
   Saro_1673 NONE
   Saro_1675 1758704 .. 1758723 + -10.7  -3.10012   TTCGACTGAATTGGT            GCGTGGC AATTTG GCCACGC             TTCCCTCCTAACGTT  66 32
   Saro_1676 1761825 .. 1761841 +  -7.9  -4.57569   GAGAGCGCATTCAGC              GCGGCGT TGA ACGCGGC              TTTTTCCCACACTGC  81 397
   Saro_1679 NONE
   Saro_1680 NONE
   Saro_1681 1766879 .. 1766920 +  -9.3   -3.1978   CCTTCTAAAGGAGGC CGCCCCGGTCCCGGTCA GGCGAGAA TGTCGGCGACCGGGGTG  TATTCGTATCCCAGT  61 68
   Saro_1683 1768673 .. 1768707 +  -4.1  -4.25104   AGGCATGGACCGCCA     CTCGCTCGATCTGCG GCATG CGCGGTTCGAACGGC     TTTTCGTGGCCCGCG  65 77
   Saro_1685 NONE
   Saro_1686 NONE
   Saro_1687 1771680 .. 1771694 +  -3.4  -3.54424   CCGCCAGAAGGAGGC               CTGACC CAT GGCCGG               TTTCGACAAGTGGAC  51 22
   Saro_1688 1772236 .. 1772253 +  -5.5  -4.12188   GGCGTCGCGCTGGAC             GCGCC GAAATGAA GGCGC              TTTTCGGCCTCGTCC  67 14
   Saro_1689 NONE
   Saro_1690 NONE
   Saro_1691 NONE
   Saro_1692 NONE
   Saro_1693 1778594 .. 1778622 +  -5.7  -3.28712   GCGTTGCCCCTTTCC        GGGGGGCGCTGAC CGT GGCCGCGCGCGCC        TTCTGGCAAGGGCAG  52 128
   Saro_1694 NONE
   Saro_1695 1782431 .. 1782453 +  -7.7  -3.33696   GTCGGGTTGACCTTG           CCGGGCA TGATCGAAC TGCCCGG           TTCGTTGGCCGGCAA  56 456
   Saro_1699 1785567 .. 1785579 +  -4.8  -3.05384   CGGGCCGGCAATGTG                GCGA GGCGG TCGC                TTGCGTGGCGGGAAA  45 491
   Saro_1704 1790290 .. 1790334 +  -5.7  -3.53224   CAGTTGGCGGTCGGC GC-GCGTCTCCGCAGTGACCG GGGGA CGCTCGCTTCGGGGA-GCAGC TTTCAACAACCGATC  55 107
   Saro_1705 NONE
   Saro_1706 1792861 .. 1792881 + -12.5  -2.57795   CCCGTTGGCGAGGGG            AGCGGGCGA CGT TCGCCCGCG            TCAATTCATCATAAG  67 270
   Saro_1707 NONE
   Saro_1708 1796207 .. 1796234 + -22.8  -3.28984   ACTGCTGCGGCAACT        TGGGCCGGCGGA GCGA TCCGCCGGCCCA         TTCGTGCTTCAGTTG 100 51
   Saro_1710 NONE
   Saro_1711 1799271 .. 1799288 +  -8.4  -3.30439   CGCGGCGCCAGCTTC             CTGCGC CGCCTC GCGCAG              TTCCGTTTCGATGTT  58 183
   Saro_1717 1805382 .. 1805399 +  -4.1  -3.08032   CTTGCTCCGTCGATC             GATCTCG TCGG CAAGATC              TGATTTTCCCCGCAG  45 5
   Saro_1718 1807160 .. 1807191 + -15.1  -4.16943   CTTTTCAGGTCTCAA      GCGGCGGCGGGGT GCAAAG GCTCCGTCGCCGC       TTTTCACATGTGGCG 100 48
   Saro_1719 NONE
   Saro_1720 1810908 .. 1810939 +  -4.2  -3.16881   TGGCCAGTTTTTCGA      TCACATCGGGCGCA GCCG TGCGCACGCCGGGA       TTGGTCACCTCGATG  45 202
   Saro_1722 1812000 .. 1812038 +  -2.3  -3.39449   GCCGCGCCGTGCGAA  GGCGGGGCATGAACCAGG GAAA CC-GCTTGATGAACCGCC   TTGCTCTTGCTGCAA  45 58
   Saro_1723 1812428 .. 1812453 + -17.5  -4.15453   GCCGCGAACTTCAAG         GGCCCCGCTCC GAAA GGCGCGGGGCC          TTTTGCCATGCATTG 100 50
   Saro_1724 NONE
   Saro_1725 NONE
   Saro_1726 NONE
   Saro_1727 1820429 .. 1820477 + -13.8  -2.80935   AGTTCGTGGAGGACA T-TGTCGGGCTCGTCGCGGCGTAG CAA CAGCGCCGCGGCG-GCCCGGCCCA TCTCCTCGATGGGCT  71 58
   Saro_1729 NONE
   Saro_1730 1825413 .. 1825458 + -13.2  -2.82623   CCAGGGCAAGTGATC CACCGATCCGGAGGCGGCGA CAGGCA TCGCGGCCTCCGGATAGGCA TAATTCTACCAGACG  68 28
   Saro_1731 NONE
   Saro_1732 1826962 .. 1826977 +  -3.2  -3.78775   TCGGTGGGTTGGCGA              CCG-GCC TCG GGTGCGG              TTTCGTGCTGCACCA  56 126
   Saro_1736 NONE
   Saro_1737 NONE
   Saro_1738 NONE
   Saro_1739 NONE
   Saro_1740 1836227 .. 1836242 +  -6.1   -3.1978   AGGCTGACGATGGGC              TGCGG GCAGCG CCGCA               TCTTGATGTAGACGT  51 506
   Saro_1744 NONE
   Saro_1745 NONE
   Saro_1746 1841446 .. 1841482 + -17.4  -3.54424   GTCGAACACCGAATG   AGC-TTGCGCCGGGGTA GGAA TACCCCGGCGCAATGCA    TTTGGGCCGCTGCCA 100 78
   Saro_1747 1842319 .. 1842348 + -10.7  -3.53012   GAACCAGGAAGTCAG       CC-TCACCCCGGAT CAA GTCCGGGGCGACGG       TTTGGGGCGGGGCGA  71 106
   Saro_1750 1845002 .. 1845012 +  -4.6  -3.04398   AATTGGGAACTTGCG                 TCGG GCT CCGG                 GTTTTGAGAGCAAGG  47 89
   Saro_1751 1846600 .. 1846610 +  -2.4  -3.30239   GGCCCAAACCCCCTA                 GCGG AAC CCGA                 TCTTCCTGTTTACAT  45 25
   Saro_1752 NONE
   Saro_1753 NONE
   Saro_1754 1850176 .. 1850190 +    -7  -3.73072   TGATCGTGACGAGTT               CCGCCG CGA CGCCGG               TTTCCTCGGAAAGTT  61 316
   Saro_1757 NONE
   Saro_1758 1854507 .. 1854529 + -14.1  -3.57144   ACTGGCGAAATTGAA           GGGCGGTCC ATCGC GGGCCGCCC           TTTCAACATGCCCGA  81 56
   Saro_1759 NONE
   Saro_1760 1857265 .. 1857278 +  -5.2  -3.53012   TGACGCTGGTCAAGG               CCGG CTAGGC CCGG                TTTACACCCGCCGGA  53 18
   Saro_1764 1861181 .. 1861192 +  -7.2  -3.53012   TGACTGTTGCGCCGA                CGGC CATT GCCG                 TTTGCGCCGCAGGGC  60 38
   Saro_1765 NONE
   Saro_1766 1863178 .. 1863188 +  -2.4  -3.14848   ATAGGGATACCGAGG                 GCTC CTC GCGC                 GTTTTCATCGCCAAG  43 37
   Saro_1767 1863505 .. 1863549 + -12.1  -2.62616   TGTTTTCCCGTTGAT CCGCTCCCCTTGCCGTGCGAA CCA TTTGCAGGACAAGGGGAGAAG TCATGTCGGGACTGG  65 44
   Saro_1768 NONE
   Saro_1769 NONE
   Saro_1770 NONE
   Saro_1771 NONE
   Saro_1772 1870167 .. 1870184 +  -3.4  -3.15544   GTGCGGATGAGGTCG             GCCCAGA TGCCT TC-GGGC             TTCATCCGGGTGAAG  44 146
   Saro_1774 NONE
   Saro_1775 1873449 .. 1873466 +  -4.7    -3.794   CGATGACGACGAACA             CCTTGCG GTCC CGCGCGG              TTTGGTAGGTTCCGG  58 62
   Saro_1781 NONE
   Saro_1782 NONE
   Saro_1783 1881676 .. 1881687 +  -4.4  -3.09234   GCATCGCCAATCAGG                TTGC GGTT GCAA                 TTACCTAGGATTTCT  45 6
   Saro_1784 NONE
   Saro_1785 NONE
   Saro_1786 NONE
   Saro_1787 1887023 .. 1887041 +  -4.5  -3.82433   TCAACGCGACGGCCG             GTTGCAG GATTG CTGCCAC             TTTCATCGTCATTCT  58 434
   Saro_1790 1888897 .. 1888929 +  -4.8  -2.90212   GTGAAGGAACTGGCG     GGTCCGCTGGAGTTC TGAT GAA-TCCGTCGGCCC      TATATCCGGTACTCC  46 8
   Saro_1791 NONE
   Saro_1792 NONE
   Saro_1793 1891758 .. 1891770 +  -4.1  -3.60048   AAATAGCGATCTGTC                TGGAA TTG TTCCG                CTTTTTTGCCAGGCC  53 42
   Saro_1794 1893150 .. 1893171 + -15.1  -4.41047   AATGAGACAAGGAAA           GGCCCTGCC GAAA GGCGGGGCC            TTTTCGTTGCAGGGT 100 55
   Saro_1800 NONE
   Saro_1801 NONE
   Saro_1802 NONE
   Saro_1803 1902845 .. 1902859 +  -7.1  -3.10409   TCCGCCGCGCATTTC               GCGCT CGATC AGCGC               TTGCATCCGTTCGTA  52 407
   Saro_1809 1909202 .. 1909222 +  -3.1  -2.71144   GAAGCACTCCTGGCA            GCGGTTGGC CTC GCCGGCTGA            TAGTTAGGCGCACTA  40 5
   Saro_1810 NONE
   Saro_1811 1911717 .. 1911735 +  -9.6  -2.82516   GTCTGCGGGTGCATC             GCATCGAT CAT GTCGATGC             TCTCGTAGTAACGCA  56 280
   Saro_1818 1918078 .. 1918091 +  -5.9  -4.16307   CGCGTCTGGCAGGGT               GGCGG CTGA CCGTC                TGTTTTTCTTGACCG  67 17
   Saro_1819 1919774 .. 1919808 +  -9.4   -4.4522   TTTCATATCGAACCT    TGATCCCGGACTGCGG ACATG CCGC--TCCGGGGTCA    TTTGTTCTCATTTTG  91 66
   Saro_1824 1928209 .. 1928258 + -14.5  -2.72144   GCGGCGCTGCCGCCA GACGATCGGTCAGGACTGTCCCC TTGTCC GGGGACAGTCTTG-CCG-TCATC CTTTGCGAAAGATCG  75 42
   Saro_1825 NONE
   Saro_1826 NONE
   Saro_1827 1929856 .. 1929872 +  -2.9   -4.2828   AACCGATGGGATATG              CGTTCTG CCC CGGGATG              TTTTCGTAAGTGACG  63 281
   Saro_1837 1937529 .. 1937552 +  -8.8  -3.02144   CTCTTTGGGGACAGG          TGGCGAAGCC GCGC GCCTTCGCCG           TCTTCCAACACGTAG  57 91
   Saro_1839 1939405 .. 1939422 +  -3.5   -3.4678   CCAGACTCAACATGT             CGAAATAG ACT CT-TTTCG             TTCTCATCTCCCGCT  49 147
   Saro_1840 NONE
   Saro_1841 1941970 .. 1941984 +  -7.8  -3.19175   GTGGCCGATGGCCAG               GCGGAT GAC GTCCGC               TTCGATGTCTTCCAG  54 142
   Saro_1843 NONE
   Saro_1844 1944992 .. 1945008 +  -2.2  -3.01119   GAAGAAGGAGAAGAA              GTGATG GAACA CGTCGC              TGTCTCTCCCTGGGT  41 22
   Saro_1845 NONE
   Saro_1846 1946803 .. 1946834 +  -5.7  -3.09516   CGAAGCGGTGAAAGG      AGCC-GCGCGGGCG GTAGA CGCTCGCCCCGGCC      TTGCGTAATGCCCCA  49 92
   Saro_1847 1947700 .. 1947716 +  -4.4  -2.84098   TTCAGCATGACGGAA             TGC-CCG GAGG CGGTGCA              TGATTGCTTGCGCGC  44 145
   Saro_1848 NONE
   Saro_1849 1949631 .. 1949646 +  -6.8  -2.60723   GCGTCGCTGATCGCG              CGGGAG AGTT CTCTCG               ATTCGTTCAGGATCG  48 89
   Saro_1850 NONE
   Saro_1851 1951399 .. 1951411 +  -3.3  -2.72511   GGCTGCCTATCAGGC                CTACG TCG CGGAG                CTTTGACACGATGCG  40 7
   Saro_1852 NONE
   Saro_1853 1954359 .. 1954386 + -19.8  -4.04806   GACGGGAACGGAAAA        GGGCCGCCCCGG CTTG CCGGGACGGCCC         TTGTTTCCTGTCGGC 100 48
   Saro_1855 1956278 .. 1956288 +  -4.6  -3.62046   TGCGGTCGGGACGCA                 TGCG CAG CGCG                 TTCTTCACAAGGTCG  52 490
   Saro_1857 1958823 .. 1958845 +  -7.6  -3.61398   GCATCTCGAGGGCCG           GGTCGTCGCC AAC GACGACGACG           TTCTTCGCCGCGGAA  60 272
   Saro_1863 1964916 .. 1964928 +  -6.3  -2.62495   ATGAACCCGAATTAG                TTCAC TAG GTGAA                ATCTGTTTGTCTGAC  48 26
   Saro_1864 NONE
   Saro_1865 NONE
   Saro_1866 NONE
   Saro_1867 NONE
   Saro_1868 1971697 .. 1971750 + -14.5  -2.70932   GAGTTCTGATGATGT GAACGGATGCGCGGGCGGGGGCGT TTTCCCC GCGGTCCCGCCCGCGCA-CCGTAA TGCTTGGAGAGAGAC  75 32
   Saro_1869 NONE
   Saro_1870 NONE
   Saro_1871 NONE
   Saro_1872 NONE
   Saro_1873 NONE
   Saro_1874 NONE
   Saro_1875 1977698 .. 1977710 +  -6.2  -3.65046   GGCATATCCCGACAG                CGGC GCGCA GCCG                TTGTTCACGTCGACG  59 480
   Saro_1877 NONE
   Saro_1878 1981880 .. 1981893 +  -3.7  -2.75975   TCACCATCTTCCATC               TGCGC AAAC GCGCC                TGATCTGTCTTAAGC  42 9
   Saro_1879 1983557 .. 1983586 + -10.7  -3.28712   CCCCGGGCAAGGAGG       CGCTGCGCGGCG AGGCGTC CGCC-CGCGGCG       TTGTCCACGCCGACC  66 515
   Saro_1881 1986972 .. 1986982 +  -4.6  -3.53091   TGACCGGGGGCGGAA                 CGCG ACT TGCG                 TTTCCGCCCCCGCGT  53 95
   Saro_1882 NONE
   Saro_1883 NONE
   Saro_1884 1991641 .. 1991661 +  -8.9  -2.82516   CGGCGGCGTGATTGT            GCGGCGGCA GGA TGTGGCCGC            TCTCGTAATGCGAAA  54 411
   Saro_1888 1997898 .. 1997928 +   -19  -3.53012   TGACCGGTTCCCTCG       GGGGAGGGGCGGGC TGC GTCCGTTCCTCCCC       TTTCCGGCCAGAGCA  95 38
   Saro_1889 NONE
   Saro_1890 NONE
   Saro_1891 NONE
   Saro_1892 2005037 .. 2005076 + -12.3  -3.06183   GGCCGCTGCGACATT  GCAGTTGGTGAAGGC GCAATGCACA GTCTTCGCCAACTGC   TTCCGTGCGCATAGC  68 46
   Saro_1893 NONE
   Saro_1894 NONE
   Saro_1895 NONE
   Saro_1896 NONE
   Saro_1897 NONE
   Saro_1898 2011870 .. 2011887 +  -3.3  -4.02108   GCCCGAGATTGAGTA             GCGCACGG ATG CCG-GCGA             TTTCCTTCTCGTCCG  58 406
   Saro_1901 NONE
   Saro_1902 NONE
   Saro_1903 2017167 .. 2017177 +  -2.4  -2.71712   GGCACGCACTGGCGC                 GCGG GAA CCGG                 ATTTGCGACAAACGG  39 46
   Saro_1904 2018799 .. 2018823 + -17.1  -3.40371   AGCAGACAAATGAAA          GAGGCGGCCGC TTT GCGACCGCCTC          TTGCTTGATCGACTG  93 78
   Saro_1907 2020096 .. 2020114 + -13.1  -4.99134   AAACAAACGCCGAGA             GGCCCGC CCTGT GCGGGCC             TTTTTCGTTTCCGAT 100 277
   Saro_1908 NONE
   Saro_1909 2022871 .. 2022899 + -16.7  -3.56325   AGCCTGAATGATGAA        GGGGCGTTGCAGC ATT GCTGTGGCGCCCC        TTGTCGTTGTCGGGC  91 52
   Saro_1913 2025992 .. 2026002 +  -6.8  -2.57564   ATATGGCGCACGTCA                 TCCG CAT CGGA                 ATTCTGGGCAGATAG  48 0
   Saro_1914 2027039 .. 2027094 +  -6.3  -3.84406   GGAACACGCGCACTT GTTCGGCATGCT-T-GAGCTTGGTCTGG AAG CC-GACCATGTTCCACAGCGTGCCAAGC TTGTTGTCCTGGCGG  62 493
   Saro_1916 2029063 .. 2029095 + -10.6  -3.14132   CGTTCCTTCGTCCGG     GACGGCGCCGACGTC ATCG GAT-TCGGCGCCCTC      TTCCTCGGCCAAACG  64 377
   Saro_1919 2033404 .. 2033437 + -15.3  -4.25104   CGGCGAACTGACCAA     AGGAAAGGGCGGCCT GCAA GGGCCGCCCTTTTCG      TTTTCCTCGCGCCGC 100 47
   Saro_1921 NONE
   Saro_1922 2035750 .. 2035762 +  -9.1  -3.67597   AATAGCCACGGCGAC                GTCGG CGC CCGAC                TTCTTCAATGCGCCC  68 190
   Saro_1926 NONE
   Saro_1927 NONE
   Saro_1928 2041551 .. 2041576 +  -4.7  -3.23393   ACGACGCTCGACGGT         TTCCTCTTGCA TTTT TGCAACAGGGG          TGTTGTGAAGTCGCA  48 68
   Saro_1929 NONE
   Saro_1930 NONE
   Saro_1931 NONE
   Saro_1932 2047311 .. 2047369 +   -13  -3.39449   GCCACGGGAACTGGG GCGCTTTACCAGCCTGTGACCTGCGCCG CCT CGGCTCGCTTCACAGCCTGCCAGAGCGC TTCCTGTTCATCGAG  74 7
   Saro_1934 NONE
   Saro_1935 NONE
   Saro_1936 2052119 .. 2052165 +  -9.5  -3.21595   TCGGGTTACGATCAA GCGAGTAGGAAGTG--AGCCGCC TAC GGCGTCTTGCACTTCCAACTCCC TTGATCGTCCAAATT  61 56
   Saro_1947 2064744 .. 2064759 +  -5.4   -3.2327   GCGCTCGGCCTCCAT              CGCTCGA CGC TCG-GCG              TTACTGATCGCTTCC  51 479
   Saro_1959 2077713 .. 2077739 +  -6.5  -3.02263   CATCGGGATTGTCGG        TCGCC-GCGACG ATGG CGGCGTAGGCGA         TGTTGAACAGGCTGT  49 153
   Saro_1963 2081924 .. 2081947 +    -8  -3.70149   AAAACGCCCCACCCC          GGCTGTACCG GCGG CGGGGCGGCC           TTTCCGTCCTCTCAA  65 63
   Saro_1970 2088618 .. 2088641 +    -3  -3.04398   CAGGCAAGCGGTCCC          CACCTGACGT CGAG GCGTCAGAGG           ATTTTCCGAGCAAAC  43 138
   Saro_1971 NONE
   Saro_1972 2089936 .. 2089951 + -11.8  -4.77036   ACGGGCAAAGAAAAA              GGCGCC TGAA GGCGCC               TTTTTCATCATCCCA 100 448
   Saro_1978 2096548 .. 2096591 +   -16  -3.55444   CAAGTAATCCCATCA GGGAGGGGGCGGCGCG TTTCCCCTTTTT CGCGTCGCCCCATCCC TTTCGGCGCTAACCG  91 34
   Saro_1980 2099273 .. 2099311 + -13.8  -4.26076   CGCGGACAGCGATGG   GGCATTCCGGCGCAGG GGAAGGA CGGGCGCCGGGATGCC   TTTTCGTGCCGGTCG 100 44
   Saro_1981 NONE
   Saro_1982 2103252 .. 2103269 +  -3.4  -2.66326   GCGTCACATCCTTCC             GCTGCA AGCACC TGTAGC              TGGCTTTCCCGTTCG  39 101
   Saro_1984 2105569 .. 2105589 +  -5.3  -4.56597   CAAAAGAATCAGCGC            CTTGGGTAG CTG CATCCCAAG            TTTTTGCGCCGCGCG  74 211
   Saro_1985 NONE
   Saro_1986 2106650 .. 2106664 +  -2.7  -3.16564   TTCGCTTCGATGACG               CCGCC GATGA GGCGC               TTGGTCGCGTCGAAG  44 119
   Saro_1993 NONE
   Saro_1994 NONE
   Saro_1995 2125981 .. 2125998 +  -8.4  -3.03124   AGAGAACGCTTTCCA             GCCAGC CCTTGA GCTGGC              TCTTCGGCGCTGCGC  57 99
   Saro_2004 2139822 .. 2139843 +  -8.6  -2.62184   CGTAGCCGCGCAGAC           CGGGCGTC CTTCGT GTCGCCCG            TGGTATGGCCGACCG  52 261
   Saro_2009 2144093 .. 2144124 + -12.9  -3.62046   CGACAAGGTCAGGGT      CGGCGTGGCGCGG GTCGAG CAGCGCCACGCGG       TTCTTCAACCGGTCG  77 89
   Saro_2014 NONE
   Saro_2015 2148654 .. 2148672 +  -8.8  -3.05844   GCGAAGTTGCCCAGT             TCGCCCTG GCT CAGCGCGA             TCTTGAGCTGCGCCC  55 179
   Saro_2020 NONE
   Saro_2021 NONE
   Saro_2022 NONE
   Saro_2023 NONE
   Saro_2024 2158529 .. 2158542 +  -4.5  -2.60075   CGAAGCGGCAACGCG               CGGAC TGTT GTTCG                GTTAGTTCAGGCGCA  41 7
   Saro_2027 NONE
   Saro_2028 2162697 .. 2162719 +  -7.6  -2.87132   TTCCACATTCGTTCA           CCGGAACATG CAC CCCGTTCCGG           TCTATGGAAGACCCG  53 66
   Saro_2029 2163578 .. 2163594 +  -6.5  -2.89881   GGTTGCGCTTCGGCC              GGCCC GTTTGCA GGGCC              TGTCTGGCATCCGTC  50 125
   Saro_2031 2167375 .. 2167407 +  -6.1  -3.01712   ACGAGTCGCTGTCGC      GCATTCGCGATCAGG CGG CCTGACCGGGCAAGC      TATTGCAAAGACACA  49 3
   Saro_2032 2168852 .. 2168896 + -17.9  -3.40403   GCATTGAAACAGAGG GGGCGACGGTGACGACGGTTC TCA GAATTTTCGGCATCGTCGCCC TTCTCATGGGCGGCC  95 149
   Saro_2033 2169210 .. 2169226 +  -2.1  -3.29461   CGCCATCGCCGCTGC              GACCGAG CCG CTCGAAC              TTCTCGAAGACCTTG  44 190
   Saro_2038 2175829 .. 2175843 +  -7.1  -3.30124   TCGTCCAGCACATGC               GGTGC ACCCC GCACC               TTCTGGACGCTGACA  54 176
   Saro_2041 2179182 .. 2179206 + -18.6  -4.15788   TCCAGCGAACGAAAA          GGGCCGCTCC GGGAA GGAGCGGCCC          TTTCTTGCCGACCTT 100 72
   Saro_2043 NONE
   Saro_2044 2183199 .. 2183224 +  -2.5  -3.14931   GGGGCGAAACAGATG         TCG-GTGCCGTC CAT GATGGCGCACCA         TTCATCGCGGGTGCG  42 197
   Saro_2051 NONE
   Saro_2052 2194299 .. 2194318 +  -7.2  -3.28712   CGGTCTCGGTCGCCT            GGAACTCGC GCA GC-AGTTCC            TTCTGGCGCGCGGAC  54 133
   Saro_2055 NONE
   Saro_2056 2198581 .. 2198612 +  -8.6   -3.6216   AGGCCCAGTAACGGT      CG-CCGTTGCGGTCG TAG CGCCAGCAGCGGTCG      TTATCCTTCTTGATC  65 30
   Saro_2058 2200121 .. 2200137 + -10.1  -3.35679   TCGCGGCATAGGCGC              GGGCGTC GGC GACGTCC              TTCTCCATGCGGCGA  65 484
   Saro_2061 NONE
   Saro_2062 2202788 .. 2202802 +   -10  -3.40522   GATGCTTTCGCCAAG               CTGGTC GCC GACCAG               TTCTCCTGACGGCCT  68 2
   Saro_2063 NONE
   Saro_2064 2205104 .. 2205132 +  -8.1  -3.14931   CCGGTGTCGAGCCGC       GCGCCGCGATCG AAGATG CGTTCGCG-CGC        TTCCTCGGGAATGCC  54 199
   Saro_2068 2209461 .. 2209483 +  -2.5  -4.07568   GCACCAGCTTCCCGC           TGCGCGCGG GCCAG TCGAGCGCC           TTTTCCGCGGCGGGC  58 88
   Saro_2070 NONE
   Saro_2071 2211714 .. 2211757 +  -7.3  -2.71924   GCTTGCAGCGATCTA CGAAGAAGCGGCGACGAAGC CTTAA GCCTCGCCGCCGCCT-TCCG ATTTCAAGCCGACTG  52 1
   Saro_2075 2215572 .. 2215582 +  -2.4  -3.57457   GGGACCGATCGTTAA                 GCCG CTG CGTC                 TTGGTTAGTTTTTGG  49 26
   Saro_2076 2216029 .. 2216047 +    -3  -3.14132   ACCGCACGACCTCTC             GCACATCC GCC GGACTTGC             TTCATCGCCCGCACC  44 40
   Saro_2077 2216614 .. 2216628 +  -3.4  -3.08032   GCTTGGCAGCGGGAG               GGCATG GCG CGAGCC               TGATTTTCACCCGCG  43 84
   Saro_2078 NONE
   Saro_2079 2218541 .. 2218560 + -12.8  -5.26875   ACGGCAAAGAATCAA            GCCCCTGC CTCG GCGGGGGC             TTTTTTCGTTCAGCC 100 64
   Saro_2082 2220987 .. 2221019 +  -6.7  -2.82516   GCGACACCGACATTT      CCGCCAGCGCCGCGC GCA GCTCGGCATCGACGG      TATCCTCGTCGGGGG  50 499
   Saro_2085 2223009 .. 2223028 +    -7  -3.50447   GCCGGCATCCCCGCT            TGCGCCCG GATT CGCGCGCG             TTCTATACCCGTTCG  57 72
   Saro_2086 2225451 .. 2225470 +    -5  -4.16016   AAGAATCGATTCCAA            ATCGTCTT TTGC AAGACGAC             TTTGTTCAAGCCTCA  62 431
   Saro_2090 2227690 .. 2227702 +  -4.7  -4.19238   ACTGTCGCCTCACTC                GCGCG GCC CGAGC                TTTTCCAGTTCGACC  65 91
   Saro_2092 NONE
   Saro_2093 NONE
   Saro_2094 2231206 .. 2231244 +  -9.7  -3.85698   CGCTCTCATGCCCCA  TGTTGAACGTCTGC-TCT CGTT AGAAGCTGACGTTCAGCG   TTTGTCCAAGCGGCG  74 231
   Saro_2095 2232288 .. 2232305 +  -6.9  -3.59262   GTAAACGTCCAATGG             TGGGCGC AAAG GCGCCGA              TTTCGCGATCTGAAC  59 83
   Saro_2096 NONE
   Saro_2097 2234542 .. 2234556 +    -7  -4.24342   CGCCGTGCGCCTGTC               GCCGCC ACG GGCGGA               TTTCTTCCTGCGAGG  69 141
   Saro_2100 2237697 .. 2237717 +  -8.2  -3.93984   GCAAGACCGGCAAAA            AGGTGCCG CCAGC CGGCACCG            TTTGTCCGTAAATTT  71 55
   Saro_2101 2238207 .. 2238217 +  -5.4  -4.15044   TCTTCTCCGGCCACC                 GCAA ATT TTGC                 TTTCTTGGCAAGCGC  65 95
   Saro_2102 NONE
   Saro_2103 NONE
   Saro_2104 2241217 .. 2241239 + -11.3  -2.81133   GCCACCACCTGCCCC          CGCATGCCCG CTTT CGGGC-TGCG           TCTGGTCAATGCATC  63 41
   Saro_2109 2246217 .. 2246236 +  -5.6  -3.25823   CCGGATCGCCGCCAT            GCTCGCCG CAGA TGCCGAGC             TTGATATCGGGACGG  51 167
   Saro_2113 NONE
   Saro_2114 NONE
   Saro_2115 2254869 .. 2254899 + -13.3  -5.40072   GCCGGTCCGGAAAAG       CAACCCCTTCCGC CGCGT GCGGGAGGGGTTC       TTTTTTTGCCGGGCC 100 64
   Saro_2116 NONE
   Saro_2117 2256520 .. 2256572 + -10.5  -2.57881   GACTTCCGGACCGCC GCGAGC-CGAGCCGCCAGC-GCGTCG GCCT CGCCGCTGTTGGCCGCCCGTGC-CGC CTTCTCGGCAAGTTC  57 437
   Saro_2119 2258574 .. 2258598 +   -15  -4.81249   CGAACAAGGTCGGAA          GGGAGCCTGC CGGGT GCGGGCTCCC          TTTTTCCGTTTCCGG 100 51
   Saro_2121 2261502 .. 2261524 +    -9  -3.93782   CTTGCGCAGCGATTG           CCGCGCCGCT TCC AGCCGCGCGA           TTTCCTGTTCGATGG  73 162
   Saro_2123 NONE
   Saro_2124 NONE
   Saro_2125 2264498 .. 2264519 +  -4.3  -3.28712   CTCTACCGCGGCGAT           GGCCTCG-GC ATC GCTCGGCGCC           TTCTCGCCGCAACCA  49 508
   Saro_2128 2267679 .. 2267697 + -13.8  -2.72511   TTGCGGGTTGCAGTG             CGGCGCGG AAA TCGCGCCG             GTTTCAAGGGGTGAA  72 68
   Saro_2129 2268616 .. 2268631 +  -3.9  -3.34398   AGCGCCGCCGAGGTC              CCGTG AACTGG CGCGG               TCTTTCCGCCACACC  48 20
   Saro_2130 NONE
   Saro_2131 NONE
   Saro_2132 2272836 .. 2272849 +  -3.1  -3.86372   GGCACTCTCAAAGTC               GTCAGC CCT GC-GAC               TTATATTTGAGTTCG  56 503
   Saro_2140 NONE
   Saro_2141 2280115 .. 2280133 +  -7.4  -3.16742   TGAATTACCTCTTGA             CCCTGACA TGA TGTCAAGG             TTGATGCGAGTTGCG  56 38
   Saro_2142 NONE
   Saro_2143 NONE
   Saro_2144 2283075 .. 2283090 +  -2.6  -2.52676   CCCGATTGTCCGATC              CT-CGAT GGG ATCGCAG              TGAGTTGACCAGATC  37 2
   Saro_2149 2292523 .. 2292565 +  -4.1  -3.69836   CCCCGCATGGAACTT CGGCTACCA-GTCCTTGCTG AAAT CGGCAAGTACATGGTCATCG TTTACCGTTCATTCT  56 6
   Saro_2152 2294281 .. 2294299 +  -8.1  -2.73364   CAAGCGCAGAAGGCG            GGCGG-GC AGAG GCGCCGCC             TCGTTAGAGTGCGGA  51 290
   Saro_2155 NONE
   Saro_2156 NONE
   Saro_2157 NONE
   Saro_2158 NONE
   Saro_2159 NONE
   Saro_2160 NONE
   Saro_2161 NONE
   Saro_2162 NONE
   Saro_2163 NONE
   Saro_2164 NONE
   Saro_2165 NONE
   Saro_2166 NONE
   Saro_2167 NONE
   Saro_2168 NONE
   Saro_2169 2310396 .. 2310411 +  -3.2  -3.14848   TCCAATTCGGTCTAG              GCCG TCACGTAT CGGC               GTTTTGATCCGGCAA  44 364
   Saro_2178 2322179 .. 2322208 +  -2.7  -2.74488   GACGGGTTCTCTGGT       TCGGACGGGCGCT CTAA GGTGGCCTTCTGA        TGCTTGCCCTGCTTG  39 9
   Saro_2179 NONE
   Saro_2180 2323532 .. 2323544 +  -7.7  -3.61371   TGCGTTCCGGTGCAG                GATCG ACA CGATC                TTTGGCCTGCCCTTT  60 428
   Saro_2186 NONE
   Saro_2187 2329756 .. 2329812 +   -16  -2.70932   GCGGCCGCGAAGCGG CGATGGGG-GCAACGATTTTTGCCGGG CTTG CCCGGTAAAAATGGTGGGGCCCCGTCG TCCTTGACGCAGCCC  81 461
   Saro_2189 2330281 .. 2330308 + -24.2  -3.40403   GCGTATAAAAGAAAA        GGCCCCGGTGGC GTCT GCCACCGGGGCC         TTGTCGTGAGGGAAG 100 93
   Saro_2197 2337222 .. 2337248 +  -4.5  -3.77196   GCTTGATCCACGGCT        TCGT-GCCCG-CT TCC AGACGGGCGATGA        TTTCCTGGGTGATAC  56 403
   Saro_2199 NONE
   Saro_2200 NONE
   Saro_2201 NONE
   Saro_2202 2344144 .. 2344164 +  -5.3  -3.14132   GGTCCTGCCCCTCGG            GCGGGGG AGATGAG CCACCGC            TTCCTGCGGCGAGAG  49 462
   Saro_2205 2346582 .. 2346596 +  -2.8  -3.28497   GCTCCTTCGGTCTGT               GAGTTG GTC CAGTTC               TTGAGTTTCGCATGA  46 50
   Saro_2206 2347650 .. 2347678 +  -7.3  -3.92373   ACATGACAATCTCCC        GGAACTGCGAGGT CCA GCCAGGCGGTTCC        TTTGTCCGTGCCATG  66 420
   Saro_2210 2354496 .. 2354506 +  -2.4  -3.87815   GTCCAAGAGGTCCTT                 CGAC AAT GGCG                 TTTCTAAAGATCGAC  54 8
   Saro_2214 2357403 .. 2357431 + -17.3  -2.78508   CTGACCCCAAAAGGA        AGCGCCGGAGCCC ATG GGGCCCCGGCGCA        GTGTTTTCGCGCCTG  84 37
   Saro_2216 2361185 .. 2361211 + -20.8  -3.29144   GAGGCTCAACCCAGA         GGCGCGCAGCGG TCA CCGCGGCGCGCC         TTGTCGGCAGCCTCG  95 39
   Saro_2221 2365011 .. 2365024 +  -3.8  -3.53012   TACCTCGATACCCTT               CTCC ACGCCC GGAG                TTTCGGGGCAGCGGA  51 183
   Saro_2222 2365642 .. 2365679 + -17.8  -3.57144   CCCCGAGGTCCGAAA   CGCAAAAAGGGCGGCC CCGTGA GGCCGCCCTTTTCGTG    TTTCGCAATGAAGCG 100 72
   Saro_2224 NONE
   Saro_2225 NONE
   Saro_2226 NONE
   Saro_2227 2369016 .. 2369028 +  -9.1  -4.87665   TCTTTGGTCGACTTG                CGCGA GGC TCGCG                TTTTTGTCAGTGGCG 100 53
   Saro_2228 2369315 .. 2369334 +   -15   -4.9792   AGTCGATCAAAAAAA            GCCCCGGA GCGA TCCGGGGC             TTTTTATCTCCGGTA 100 44
   Saro_2232 2375646 .. 2375669 + -15.3  -2.71712   ACATTCCCTCCCCCG          GCCCCTCCC TCAGGC GGGAGGGGC           GTTTGCGGACCCGCG  78 492
   Saro_2234 NONE
   Saro_2235 NONE
   Saro_2236 2380902 .. 2380936 +  -7.6  -2.78384   TTCGAGTGCGATGGT     CATGCAGGCTCCCGGG TGA CGCGGGCGCCTTCGGG     TATGGTGCGCGGCGC  51 475
   Saro_2239 NONE
   Saro_2240 2384149 .. 2384168 +  -4.2  -3.55444   CGAGCTTTGCGCGCA            GTTCCCGA TCTA TCCGGAGC             TTTGAGCGATGAACG  53 1
   Saro_2241 NONE
   Saro_2242 NONE
   Saro_2243 2385831 .. 2385872 +  -4.3  -3.05384   TATCTGCTGGTCGAT CGCCTCCACACTTCCGGAAC CGG GTTCCGGAGGC-TGGCAGAG TTCGATACGAGGCGG  45 241
   Saro_2245 2386752 .. 2386771 + -12.8  -4.62783   TCGGAACACGCAGAA            GGCGGGGC GCAA GCTCCGCC             TTTTTCGCGTCGGTA 100 57
   Saro_2246 2387562 .. 2387579 +  -9.1  -3.02043   CGAACCCGATGTCGG             TCAGCGC ATCG GCGCTGG              TCTTGCGCAACCCTT  57 522
   Saro_2248 2389444 .. 2389480 +  -6.6  -2.70932   AGAAGCCGCTGGTCC   TCGGGATGG-CGTGC AAGATGCA GCGCGACCATGCCGA    TCATTGCGGCCACGG  47 449
   Saro_2255 2394275 .. 2394288 +  -3.1  -3.01791   ACACTCAGGTTCGCC               GGTTA GGAC TAGCC                TCTTGCGCGCCACAT  43 20
   Saro_2256 2396748 .. 2396782 +  -9.8  -3.39449   GGCCCTCGCGCACCG     CACGCAGCACCGGCGC GCT GCGGCGGGTCTGCCTG     TTGATGTTCATGCCC  65 294
   Saro_2258 NONE
   Saro_2260 2400007 .. 2400043 + -13.6  -6.04324   GTGCCCGATAGGGAG    AGACGGCTCGGCGCAG CATGC CTGCGCCGAGCCGAAA    TTTTTTGTTTTTTGC 100 111
   Saro_2261 NONE
   Saro_2262 2402369 .. 2402386 +  -8.3  -2.55213   ATCGTCGGCATGATC             CGCGGCG CCAC CGCCGCC              TGAATTGACTGGATA  53 5
   Saro_2263 2403687 .. 2403705 +  -7.4  -3.16564   CCGTATTGGACGCTA             TCCCTCCA TTA TGGAGGAA             TTACTCCAGTGAAAG  56 127
   Saro_2264 2404095 .. 2404108 +  -3.7  -3.57561   GTTGCGTCCCCTTGT               GCGGG ACGA CCAGC                TTTGGCACCTTGCAC  53 47
   Saro_2265 2404876 .. 2404893 +    -4  -3.06515   TTCGGGCTGCTCCCA             CGCGGC AAAGTG GCCGCC              CTTTTCCAGCTCGCC  44 90
   Saro_2267 2407850 .. 2407873 + -17.4  -3.05715   GCGGATGATTGTGGA          CGGGCGGCCT TGCG GGGCCGCCCG           TTCAATCAAGCGATT  88 47
   Saro_2268 2409002 .. 2409016 +  -7.1  -3.54424   CGGGCTGGAGGACCT               GCTGG CCTGA CCAGC               TTTGACAAGCTGCCC  59 16
   Saro_2269 2410138 .. 2410161 + -13.9  -3.73775   TCGCGTTCCAGCCGG          TGGCGGACC ATAAAA GGTCCGCCA           TTTCATCGAGATGGC  80 78
   Saro_2274 2415561 .. 2415581 +  -6.8  -4.15044   CGCCAGCCGGATGTC            CGGATCGT GCGCA ACGTTCCG            TTTCTTGACGACGAA  69 389
   Saro_2275 2416879 .. 2416891 +  -4.8  -2.79501   CTGCCCGCTGTTGCT                GCAG CCTGA CTGC                TGTCATAAAGCTGTC  44 17
   Saro_2276 NONE
   Saro_2277 NONE
   Saro_2278 NONE
   Saro_2279 NONE
   Saro_2280 2422315 .. 2422336 +  -5.8  -3.02511   CCCGGGTGTTCGTCA           CACGACCG TAACAT CGGTAGTG            TCTTGGCAAACTGAC  49 118
   Saro_2281 2423074 .. 2423097 +  -8.3  -3.55444   CGCCCAGGCCGTAAA          CTCATAAAG CGCGCT CTTTATGAG           TTTACGGCCTAGCGG  65 42
   Saro_2306 2447935 .. 2447954 +  -4.2  -3.54743   GGTAGTCGCGGCCGG            GCCCGACA CGCA TGTTGGCC             TTGTCCTTGCTGGTC  51 436
   Saro_2308 NONE
   Saro_2309 NONE
   Saro_2310 NONE
   Saro_2311 2452251 .. 2452269 +  -8.9  -3.65046   GCGATCGACCAACTG             CTTCACC GTCGG GGTGAAG             TTGTTCGAATAGAAC  65 66
   Saro_2318 2463174 .. 2463204 + -22.7  -2.83822   AACCTGCCGACAAAC       GAAAGGCCCCGCC ATCAC GGCGGGGCCTTTC       TCGTTCTGGCCTAGC 100 49
   Saro_2321 2466221 .. 2466234 +  -3.7  -4.13995   GAAGTGCGGGTCACG               AGCCG GAAC CGGCG                TTTGCTTTCTGGACA  63 66
   Saro_2322 2467171 .. 2467181 +  -6.8  -2.79796   CAAGAAGATGCAGGC                 CGAG CGT CTCG                 TCTGATCCGGTGAGC  49 10
   Saro_2323 NONE
   Saro_2324 NONE
   Saro_2325 2469564 .. 2469584 +  -2.5   -3.0497   GCACAAGATCGGGCT            TGTCGAC CATCTGC GCCGACA            TGTTGACGCTCATCT  41 514
   Saro_2339 2488179 .. 2488192 +  -3.8  -2.71731   ATGCGGCCTCTTGTG               TCGC GAAATG GCGA                TGGTTAAGGGCTGAC  42 5
   Saro_2340 NONE
   Saro_2341 NONE
   Saro_2342 2490200 .. 2490224 +  -7.7  -3.53343   GTGGCCGGCGCGTGG          CCGATGGCAAC GAA GGCGCCGTCGG          TTTCGACGACGGATT  60 256
   Saro_2349 2496564 .. 2496585 +   -13  -5.14563   CACGCAACGGAAAAA           GGCTCCCC CGCGAC GGGGAGCC            TTTTTTCGTAAGGGC 100 55
   Saro_2351 2499768 .. 2499816 + -16.1  -3.84246   CGCGCTGACGAGACG CCCTGGTCTTCCGCCTATCGCC CCTTGC GGCGGAAG-CGGAAGACCAGCG TTTCCTGCTTGCCGC  95 33
   Saro_2353 2501597 .. 2501621 +   -15  -3.55444   ATCCCTGTTGCCTTG          GCCTCCGTGC TTCAT GCACGGGGGC          TTTGGCCCATCCGGC  85 51
   Saro_2355 2502949 .. 2502968 +  -3.4  -3.57144   GGTACAGGTCGCGCC            CGTGGCAC TGAC GCGTCGCG             TTTCGACCTGCGCGA  51 15
   Saro_2356 2504793 .. 2504809 +  -4.3  -2.71731   AGGTGCGGGGTTGGA              TCGCCGC CAC GCGTTGA              TGCTTGCCAGATGGG  42 9
   Saro_2357 NONE
   Saro_2358 NONE
   Saro_2359 2507138 .. 2507152 +   -10  -2.57132   GCGCAGGAGCGTGGG               CGCGAT GAA ATCGCG               GTTGTAGGCGAGCGC  57 315
   Saro_2362 NONE
   Saro_2363 2513348 .. 2513397 +  -4.2  -3.63515   ATGTCTTCGGGACGA TAGT-AACGACGC-CCGCCCGCTC TGGT GAGCGGACGGAGCATCGGAAACTG TTCTTCCCAATACCG  54 308
   Saro_2369 2517319 .. 2517348 +  -4.2  -3.33815   CCAGAAGCGGTCAGC       CTCGTGCGGGCCT TCGAT GGGTACGC-CGAG       TTCCTTGGCCAGAAT  47 489
   Saro_2372 NONE
   Saro_2373 2519287 .. 2519312 + -18.3  -2.85351   GGACCAAGTGGAAAG         CCGGACGCCCT GCGC GGGGCGTCCGG          TCTCCTCTCCAACCA  90 69
   Saro_2393 NONE
   Saro_2394 2562261 .. 2562272 +  -7.2  -3.54424   GCAAAGCCCGGATGG                GCGC GCTA GCGC                 TTTACCCACATCGGC  62 17
   Saro_2398 2566436 .. 2566446 +  -2.4  -3.52652   ACCACACGGACTTGG                 TCCG CTT CGGC                 TTATCCTTGGATGAA  47 155
   Saro_2399 NONE
   Saro_2400 2568653 .. 2568663 +  -2.4   -3.5616   CGAGCACTTCAGGTT                 CGGC GGT GCCA                 TTCTCACTTTTTCAA  49 74
   Saro_2401 NONE
   Saro_2402 2571397 .. 2571424 +  -5.4  -3.55444   TGGAAAGCCCTCCCC        CAGCCCCTCCCA CCCG TGGGAGGGGAGA         TTTCAGACCTCCGGC  55 111
   Saro_2403 2571735 .. 2571770 + -19.8  -3.53012   GGCTTCAACCGACAC    GGAAAAGGGCCGGCCC GCAA GGGTCGGCCCTTTTCG     TTTGCGCCAGCCCCC 100 43
   Saro_2404 2573369 .. 2573401 + -15.6  -3.80625   CGAACCTGACAGCGA     GAGCGCC-GGCCCAT CCCG ACGGGCCCGGCGCTC      TTTGCGTTGTAGCAC  90 52
   Saro_2405 2574449 .. 2574470 + -17.3  -3.45027   AAGAAGTAAACGGGT           GGGGCCGGA GCGA TCCGGCCCC            TATTTCCTGAGCCCT  93 32
   Saro_2410 2581132 .. 2581159 + -20.6  -4.90266   CGCTCCCAGGTGGCT        TGCCCGCTCCCC GAAA GGGGGGCGGGCA         TTTTTCGTTGGTGAC 100 53
   Saro_2417 NONE
   Saro_2418 NONE
   Saro_2419 NONE
   Saro_2420 NONE
   Saro_2421 NONE
   Saro_2422 NONE
   Saro_2423 2607340 .. 2607365 +  -5.9  -3.05384   GACCGGCACGCTGGC         GCGCGCGGAGC GCAG GCCCGGCGCAC          TTGCCTCGACCGCCA  49 475
   Saro_2436 2620364 .. 2620382 + -14.6  -4.20516   CGGGCGGGACAGAAA             GCCCCTGT TCG ACAGGGGC             TTTCTTGCATGCGGC 100 73
   Saro_2437 2621111 .. 2621140 + -17.8  -4.27316   ATTGGCAGCGTCAAA       CCCCGCCCGGCG TTCATT CACCGGGCGGGG        TTTTCCATTCGGGCA 100 71
   Saro_2440 2626332 .. 2626342 +  -2.4  -3.61517   CGCCACCGGACCAAA                 CGCC CGT GACG                 TTCTTGCGCCGCCAT  48 72
   Saro_2447 2636980 .. 2637016 + -23.2  -4.56597   TCCCGGGCGGGAAAG   C-AGAGAGGCCCCGGAC TTCG GTCCGGGGCCTCTCTTG    TTTTTGGCACAGGGC 100 51
   Saro_2449 2640047 .. 2640074 +  -9.1  -3.07816   CCACGAGATGCCGCC        CCAGCTTTCCG AGCGAA CGGAAGGCGGG         TTCGGTGAATGCGCC  57 359
   Saro_2456 2649087 .. 2649100 +  -3.7   -3.5393   GGCTGCAAGGTCGAG               CACGC GACG GCGGG                TTTCGCGCGCGTCCT  51 148
   Saro_2462 2658379 .. 2658419 + -13.5  -2.57132   TAGTCTAGGCGATAC GCCGTGGCCG-GATCATGGC GCGG GCC-TGATCACGGC-ACGGC ATTCTCCAAAGCCGA  71 33
   Saro_2465 2661493 .. 2661505 +  -6.2  -4.26903   CAAGCCTGACTGACG                CGGC GGATG GCCG                TTTTGGTCAGATCCC  71 241
   Saro_2466 2662660 .. 2662675 +  -6.8  -3.52919   AACTCCCAATCGTAA              CTGTGC TTGG GCACGG               TTGTGCTTCCATGCT  57 84
   Saro_2467 2663937 .. 2663948 +  -2.2  -4.07885   GTCGCTTCAGATAGC                CG-CG GCA CGACG                TTTTCGGCACCGATC  58 308
   Saro_2469 2667284 .. 2667326 + -14.1  -4.64657   CTGAGATCCTCCCTT GC-CCGGTCGCGCCCTCTTC TTCG GACGGCGGTGCGACCGGGGC TTTTTCAAGATTTCC 100 37
   Saro_2470 NONE
   Saro_2471 NONE
   Saro_2472 2672607 .. 2672627 +  -5.4  -2.77899   GGCCTGCTCAATGTG           CCGGTTCAC GAAA GTGG-CCGG            TCGTTGGTAGACCGC  44 43
   Saro_2473 NONE
   Saro_2474 2674649 .. 2674668 + -10.7  -2.78816   CGGCGCATGCACGAT            CACCGCG AGGCGG CGCGGTG             TGTGGTACGGGGTGC  60 264
   Saro_2477 2679914 .. 2679925 +  -7.2   -4.0031   CCATCGCCACCTTTC                GCGC CCCG GCGC                 TTGTTTGCTGCCCCT  70 484
   Saro_2478 2680321 .. 2680353 +  -9.7  -3.56594   GGCCGCTATCGCCTG      CGCCGCAGCCTGTCG CAC TGACAAGCCGCGGCA      TTTCCGGGCGTTTCA  68 5
   Saro_2480 2682097 .. 2682134 + -18.5  -2.91144   ATCCGGCGCAATCTT   C-GCGGCGCTGCATGGTT AAT GACCGTGCGGCGCCGCCG   TCCTTTGGCGCATGG  90 56
   Saro_2481 2683384 .. 2683405 + -11.5  -3.01243   GAAGGCAAAGAAAAA           GGCCCCACC TTGC GGTGGAGCC            TCGTTCTTGTGTCGG  66 97
   Saro_2495 2696273 .. 2696305 + -24.9  -3.47349   CCGTCCAGCCCCAGC      GCCCCGCCTCTCCCG CCC CCGGAGAGGCGGGGC      TTCTCCATTTCAGAC 100 52
   Saro_2500 2702460 .. 2702474 +   -10  -3.64703   CAGGCGTTCCCCGTC               TTCGGC GGC GCCGAA               TTTCACTGGCGCGGC  70 172
   Saro_2507 2711135 .. 2711169 +  -6.4  -2.71364   GCTCCGTCAGGTTCG    GGCGGCGCGCG-GTA CGGAAA TACTCGTCCGCCGTC     TGCTTGCGCACCTCC  47 172
   Saro_2509 2714632 .. 2714659 + -18.4  -4.27316   ATACCTGAACGCGAA        GCCCCCGCCCTC ATCC GAAGGCGGGGGC         TTTTGCGTTCCGGCA 100 50
   Saro_2510 NONE
   Saro_2511 NONE
   Saro_2512 2717910 .. 2717928 + -11.7  -2.80935   GTGTCGCGCAACAGC             GCCTCGC ACAGG GCGAGGC             TGTCGTCGGTGAACT  63 181
   Saro_2514 2719675 .. 2719703 +    -6  -3.17075   TCACCAGCGCCACCT       TCCGGATCGCTGA AATA TCGGCGAGC-GGA        TTGCCTTCGACCGCC  51 372
   Saro_2531 2734068 .. 2734080 +  -7.7   -3.3056   GATGGCAATTGCAGC                CGGAT AAA ATCCG                TATTAGTCTTCTTGT  58 39
   Saro_2532 2734959 .. 2734971 +  -9.1   -3.4072   CGCGATGGCGCGGCG                CTGGC TGG GCCAG                TTCTCCTCGGGAATG  63 442
   Saro_2534 2738367 .. 2738378 +  -7.2  -3.28712   CACCATAGCCAGGGT                GCGC CGAC GCGC                 TTGTAGAGCAGGCGG  54 433
   Saro_2537 2740167 .. 2740180 +  -2.3  -2.53392   CAGCCTGACGACGCG               CATGG CCAA CCCTG                TGCATTGCGGACTTT  37 33
   Saro_2538 2740835 .. 2740856 + -15.1   -4.8622   GCTGACGGAAGAAAA           GGGCGCGCC GCCG GGTGCGCCC            TTTTTCGTTGCAGCA 100 55
   Saro_2539 2741372 .. 2741404 + -22.1  -3.88498   ATTTCTGCGTTGTCT      CGTCCGTCGGCGC CGTTCAC GCGCCGACGGACG      TTTCATGTCTGGAGA 100 47
   Saro_2540 2742227 .. 2742244 +  -8.3  -2.72344   GAGGAACTGACTGCC             GCGACCC GGTA GGGCCGC              TCATTCCGGATAGCA  54 14
   Saro_2542 2747295 .. 2747316 + -14.4  -3.21912   ATAACGAAACACGAA           GGGCGGCC CTCACA GGCCGCCC            TTCCTGCATTCAGCC  80 37
   Saro_2544 2749480 .. 2749490 +  -6.8  -3.64822   GCCCGGCCCCTTCAT                 TGCC GAC GGCA                 TTTCACTGCCGAAGT  61 127
   Saro_2547 NONE
   Saro_2548 2752888 .. 2752907 +  -2.1  -3.96148   ACAAGCCGGCTTAGC            TCAGTTG GTAGAG CACCTGA             TTTGTAATCAGGGGG  54 56
   Saro_2550 2754344 .. 2754359 +  -3.2  -3.79419   ACAGCCTCGTCCGGA              GAAGCT GGCA AGCTGC               TGTTTTGTCCGAGGA  56 451
   Saro_2552 2755778 .. 2755799 +  -6.5  -4.11216   CTGAAGGCGCGTCCC           GGGATGATG CGCG CATCGGCCC            TTTTACGGCTCGACG  69 37
   Saro_2553 NONE
   Saro_2554 2758026 .. 2758041 +  -2.4  -2.78463   GAGCAGGCGCTTGGC              GCGTGG AGGG CGGCGC               TGTGATCCACAACCT  39 5
   Saro_2555 2759222 .. 2759244 +    -4  -2.96444   GACTTGATGGCTCTG           CGCCCATCTG CGC CGGATGAGCA           ATTCTTCTTCGAGAA  44 239
   Saro_2556 NONE
   Saro_2557 NONE
   Saro_2558 NONE
   Saro_2559 NONE
   Saro_2560 NONE
   Saro_2561 2764763 .. 2764773 +  -2.4  -2.76261   CGTAATTCCCTCTTC                 ACCG AAC CGGC                 CTTTCCGGGTTAGAC  39 61
   Saro_2562 NONE
   Saro_2563 NONE
   Saro_2564 NONE
   Saro_2565 NONE
   Saro_2566 2770045 .. 2770057 +  -4.7  -3.02511   TAGTTGGCGATGGCC                ACCGC GAT GCGGA                TGTTGAGGGCGTGGG  45 120
   Saro_2579 2783834 .. 2783892 +  -4.1  -5.28942   CGCCGGGCATAGGGA CG--GCGGGCAGGA-AACC-TCGAGGT TCTGGGATC GCCTCGATGGTTCTCCTGCCCGCCACA TTTTTGTTTGCAGTC  88 73
   Saro_2580 2786529 .. 2786552 + -17.4  -4.41895   TCCGGAAAAAGGAAA          GGCCGGTCCC TCGC GGGGCCGGCC           TTTTCCTTGCGGCTT 100 50
   Saro_2584 2791185 .. 2791199 +  -8.5  -3.61715   GCCGTATGGGCCGGT               GCCGC GAAGA GCGGC               TTGTTCAGCGCAATG  65 207
   Saro_2588 2795902 .. 2795914 +  -7.7  -3.09492   ATCACGCTGGTGCTG                TCGGT ATA ACCGA                TGTTGCCGTTGACCG  54 390
   Saro_2590 2797242 .. 2797267 + -17.5  -4.27316   TAAGCCACGAAACAC         GGGGCGGAGCC GCAA GGCCCCGCCCC          TTTTCACTTGCCCCG 100 53
   Saro_2592 NONE
   Saro_2593 2802447 .. 2802468 + -12.3  -2.52635   CAGCGCGTCGCGCGC           GGCAGGCGCA AGG TGCGCC-GCC           ATTCCTCCTGCCGCT  63 130
   Saro_2595 2804572 .. 2804593 +  -2.8  -3.02043   CTTGGGGCAAGAGTT           AGCCCGCG ATGATC CCCGGGCA            TCTTCCGCACCCCTT  43 236
   Saro_2596 2805556 .. 2805576 +  -8.9  -3.14211   TCCCGCGATCTTTTC            CTGCGGGGC GAT GTCCAGCAG            TTCCTCGACCGGGCT  56 168
   Saro_2598 2807323 .. 2807343 +  -3.9  -2.61264   AAGTAGGGAGTAAAG            CGCGGTG GCCGACG CAACGCG            GTTCTACATCGGCGG  41 35
   Saro_2599 2808783 .. 2808794 +  -7.2  -2.62184   GCGTCTTGCCAGCGC                GGCC GAAC GGCC                 TAGTCTGGCCGCCGA  51 63
   Saro_2600 2810142 .. 2810194 +  -8.9  -2.72344   CGTACCAGACGCCGT CGACCTGCGCGACGACATTGCCGCC AAA GGCATCGACGTTGTAGCGCAGGACA TAGTTCAGGCTCAAC  52 301
   Saro_2605 NONE
   Saro_2606 2818537 .. 2818553 + -10.8  -3.83998   ACGGGACAACGGAAA              GGGGGC CTCGC GCCCCC              TTTCCTGTACCCTAG  79 67
   Saro_2608 NONE
   Saro_2609 NONE
   Saro_2610 2824032 .. 2824072 +  -6.7  -3.37796   GCCTGATCGCGGCGG  TCAGCGCAGTGGTGCGG CAATCCC CCGCGACGCGGTGCTGG  TTCTGCGTCCTGGCC  56 362
   Saro_2612 NONE
   Saro_2613 2828126 .. 2828152 +  -5.6  -3.31461   AGACCTGAAGAAGGA         CCGCGCGCCGCG TAC TGCTGCCCGAGG         TTGTCCGCGTCAGTG  52 33
   Saro_2614 2828873 .. 2828884 +  -7.2  -3.62522   ACCGAGGTGCCCTGG                GGGC CAAG GCCC                 TTGTTGCCGCCATTG  61 304
   Saro_2625 NONE
   Saro_2626 2843630 .. 2843642 +  -7.7  -4.40358   TCTGCCAGAAGCACG                TCCAC CGC GTGGA                TTTTCTCCAGTGCCT  77 234
   Saro_2628 NONE
   Saro_2629 2867133 .. 2867147 +  -3.4  -2.87468   GAATCGCTGGCCGAA               CGTCGC GCA GAGGCG               TATCATCTCCTGCGG  42 39
   Saro_2630 NONE
   Saro_2631 2869975 .. 2870002 +  -6.2   -2.6072   AGCGCCGAAGTCAGC        GAGGCGGCGGAGT AGT GCCCTGCCG-CTC        TGGATTGCTTCGCTG  46 11
   Saro_2637 NONE
   Saro_2638 NONE
   Saro_2639 2876011 .. 2876027 +  -2.9  -3.15579   TACGTTCAACCGCAC              GGTCG TCGGCAT CGGCC              TTGCTCCACAATTCA  44 121
   Saro_2645 2883361 .. 2883377 +  -4.4  -3.76968   CCTGGTCCTGCGCGG             CT-CCGG CCGG CCGGTAG              TTTGATCGATAAATT  56 4
   Saro_2646 2884012 .. 2884022 +  -8.2  -3.53012   TCCTGCCTGCATCAG                 CGGC CCT GCCG                 TTTCGGCGGGAAGGC  62 98
   Saro_2655 2893268 .. 2893281 +  -3.7  -3.04792   GCGCTGCGCCGGAGG               GACCG TCCT CGGCC                TCTTCCGGCTCCTCG  44 42
   Saro_2657 2895794 .. 2895823 + -17.9  -3.14344   CATCAGGCGGATGCC       GAGCGCGCGGGCCG TGG CGGCCTGCGC-CTC       TTCCTCCACGCCCTC  86 110
   Saro_2661 NONE
   Saro_2662 NONE
   Saro_2663 2901914 .. 2901927 +  -8.1  -2.72991   TACTGAGCGTAATGA               GCCTG GCCC CAGGC                TACTTCCAACTATCG  54 35
   Saro_2665 NONE
   Saro_2666 2906192 .. 2906203 +  -3.6  -3.75153   CGAAGTCGGCGATCA                GCGG GTTT TCGC                 TTTGCATTGGCAGAG  54 255
   Saro_2670 2908590 .. 2908629 + -18.7   -4.2528   TCCGGCCGCTGACCA  TGCGAAGGGCCGC-TCGG ATTGA CCGACGCGGCCCTTCACA  TTTATTACATTCCCC 100 328
   Saro_2671 2909841 .. 2909868 + -18.4  -4.23892   CAAAGGCACGAAAAA        GCCCGCCGCTCC TCAG GGAACGGCGGGC         TTTTCAATGCTTGCA 100 52
   Saro_2673 2912478 .. 2912517 +  -4.1  -3.55444   CCGCCCAACTCAGAA  C-TCACCGTCGCCCCGGA CTTGA TCCGGGGCCCCGCTGCCG  TTTGCGACATCGGCG  53 61
   Saro_2678 2917008 .. 2917029 +    -5  -2.69151   GAGCGACCGGCGGGC           CACGCGGT CCCAAC GCCGCGCG            TGCTCTCTGCAAGGA  44 108
   Saro_2679 2918204 .. 2918249 +  -4.5  -3.66018   CTGATTCTCGGGGCC TGACCAAGACCTGGCGCTGCT GCAG AGTAGCGCCAGGACCTTCCCG TTCTTCCAGTCGTCA  53 37
   Saro_2680 2920039 .. 2920080 + -23.2  -4.59773   GAAGACGCCAGGGTT GCAATTTGCCGTCGCGGG ATTTCC CCTGCGGCGGCAAATTGC  TTTTTGGGGGTCGCA 100 97
   Saro_2681 2921395 .. 2921423 +  -3.8  -3.52204   CCATCACGGGCGTCG       CTGCATAGTCGGG CTCG CCCAGCT-TGCGG        TTGATTTCGGCGTGA  51 113
   Saro_2683 2923861 .. 2923882 + -15.9  -3.33815   ACTGATCGTCCCGCG           CCCTCTCCC TTCG GGGAGAGGG            TTGGTTAGCAACGCT  84 36
   Saro_2684 2924478 .. 2924492 +  -4.2  -3.14931   TTGTTCCACACCTGT               TCGCAC TAG GTGGGA               TTACTCAGGGGTAAG  47 79
   Saro_2685 2925986 .. 2926013 +  -6.9  -3.21912   GAGAAGCTGCGGTCC        GTTGGCGCCGG GGTCGA CCGGTTCCAGC         TTGATCCGTTCGAAG  54 519
   Saro_2687 2927379 .. 2927400 +  -7.2  -3.36327   ATTGCGCCTGACGTA           GATCGCCG CGCTGT CGGCGACC            TTCTGGATCACCTCG  56 184
   Saro_2691 2932977 .. 2933003 +  -3.6  -3.60364   CCCGGAAATACTACG         TTTTCGCTGCCC TAC GGTCAACGATAA         TCTTGTTGTTGTCGG  51 216
   Saro_2701 2939395 .. 2939410 +  -3.2  -3.40073   GCCGACACCTGTGGT              CGTTGC TCAG GAAACG               TTGGTTGCTCGCCAT  49 469
   Saro_2705 NONE
   Saro_2706 NONE
   Saro_2707 NONE
   Saro_2708 2943289 .. 2943299 +  -8.2  -3.16564   GGTCTATGCGCTCGT                 CGGC GAC GCCG                 TTCCTACGCTGGCGC  58 207
   Saro_2709 NONE
   Saro_2710 2944285 .. 2944298 +  -3.7  -3.75169   AAAACACCGTCATCA               GCGCG GGCT CGCTC                TTTCGTGGCATCGTC  56 47
   Saro_2711 NONE
   Saro_2712 2946787 .. 2946804 + -14.1  -3.05816   CCAGTGCCCCAGTTA             GCCCCCC TAAA GGGGGGC              TTAACTGGAGGCTAA  75 218
   Saro_2713 NONE
   Saro_2714 NONE
   Saro_2715 NONE
   Saro_2716 2949629 .. 2949648 +  -3.6  -4.82901   GCACGTCCTCCGAAT            CGCAG-AAG TAG CTTGCTGTG            TTTTTATCGCAAAGG  75 315
   Saro_2718 NONE
   Saro_2719 NONE
   Saro_2720 NONE
   Saro_2722 NONE
   Saro_2723 NONE
   Saro_2724 NONE
   Saro_2725 2956332 .. 2956355 + -13.8  -4.55798   AACAGGGGTGGCGAA          GGGGCTGGCG GCAA CGCTGGCCCC           TTTTGCTTTGCCCTG 100 53
   Saro_2726 NONE
   Saro_2727 NONE
   Saro_2728 NONE
   Saro_2729 NONE
   Saro_2730 2958860 .. 2958878 +  -5.2  -4.28254   CCCTCAATATAGTAG             TGTTCAGC TTC GCTGGTCA             TTTTAGGTCTTCCCA  69 514
   Saro_2733 NONE
   Saro_2734 2960265 .. 2960279 +  -7.1    -3.727   AGCTAGGGCTGAACT               GGGAG CGCAC CTCCC               TTTCCATGTACTACG  62 68
   Saro_2735 NONE
   Saro_2736 NONE
   Saro_2737 NONE
   Saro_2738 NONE
   Saro_2739 NONE
   Saro_2740 2967119 .. 2967133 +  -7.1  -3.56643   AGCCATAGCCAACGA               GACGC CATGC GCGTC               TTTCCAACCTATGCC  59 71
   Saro_2741 NONE
   Saro_2742 NONE
   Saro_2743 NONE
   Saro_2744 NONE
   Saro_2745 NONE
   Saro_2746 2971723 .. 2971753 +  -6.1  -3.10409   TCAAGGCATGGCTGG      CATGACGCC-CCGG CAAG CTGGCGGCCTCGTG       TTGGATAGCTTCGTC  49 21
   Saro_2747 NONE
   Saro_2748 2972800 .. 2972832 +  -3.6  -4.08216   CGAATTTCGTCTTGG     GGATCATCGGCAG-AT TTC ATGCTGGC-ATGATCC     TTTTGCGGAACGTGG  61 435
   Saro_2762 2982091 .. 2982141 +  -8.3  -2.57132   GCGCCGCAGCCTGAA GAGACGTCGGTGGTCCGC-G CAAGCCCGCCGC CAGCGGACCACCGGCCCCTC GTTGTGGAGGAAGCC  53 27
   Saro_2763 NONE
   Saro_2764 2984685 .. 2984698 +  -3.7  -2.71924   TTCGGCTTCTGATGC               GCAGG CTGG CCCGC                CTTTGCCAAGGCATC  42 29
   Saro_2765 2986053 .. 2986063 +  -3.2  -4.18018   TGACGATGATCGGGG                 CGTT GAC GACG                 TTTTGACTCCAAGCC  63 336
   Saro_2769 2989401 .. 2989423 +  -2.6  -3.06162   GACTTGCTCGTGGAG           CGTATTCCGT CCT GCTGAATTCG           TGTTGGGCTGCACTG  41 8
   Saro_2770 2990304 .. 2990330 + -13.7  -3.28712   ACCCGGAGGCCTCAG         GCCGTTCTGCC GCTGA GGCGGGACGGC         TTGTCAGGCGGCGAG  77 10
   Saro_2776 NONE
   Saro_2777 2998214 .. 2998227 +  -3.7  -3.14344   TTTTCCGACAGTTCG               CGCCC GATC GGGGG                TTCATCCACCGAATG  45 231
   Saro_2780 NONE
   Saro_2781 3002376 .. 3002394 +  -7.3  -3.01924   GGCGGCGGTATCGCC             CGCCGCG AGCAG CGCGGCC             TGTTCGACCCAGCTG  51 68
   Saro_2786 NONE
   Saro_2787 NONE
   Saro_2788 3009414 .. 3009461 +    -9  -2.79831   TCGGGTGCATCCCGT GCGC-CGCATCGCCCACCAGCGC CAG GCGCTGCTCGACGATCCGCGCGG TGTGATGGAAGTTCA  55 386
   Saro_2791 3014424 .. 3014452 +  -8.7  -3.14564   CCCACTCTCGCGCGA        ACTGGCGCCCCAG GTG CTGGACCGCCAGC        TTGGTCGCGGCATAG  56 277
   Saro_2799 3023561 .. 3023582 + -14.4  -4.27316   GGCCGGAACTCGAAG           CCCCCGCC CTCACC GGCGGGGG            TTTTCCGTTCAGGCA 100 51
   Saro_2804 3029698 .. 3029718 +  -7.6  -3.27525   CGGCACTTCGGCGCG           GTGCGGCCA GGTC TGGC-GCAC            TTCCGTTTCGGGCAA  56 136
   Saro_2806 3031450 .. 3031470 +   -14  -3.11732   CGCAACACGTTCGTC            GCCCCGTG CTTGA CACGGGGC            TTGGCTACCTTTCAA  76 126
   Saro_2817 3041673 .. 3041695 + -15.6  -2.76696   GCGCAGGTGTCTCGA           CTTCCGGCCT CCC GGGCCGGAAG           CTTATTAGGAGCCCG  78 102
   Saro_2818 NONE
   Saro_2819 NONE
   Saro_2820 3044122 .. 3044138 +  -3.6  -3.62096   TTACCCTGCACCTGC              TGGGCG ATTGA CGTCCG              TTTACCATCCTGACC  51 15
   Saro_2821 NONE
   Saro_2822 3046820 .. 3046845 + -15.4  -3.08032   GCCGGCAATCCCCTG         GGGGGCGGTC CCGCAA GGCCGCCCCC          TCCTTTTAGCGCACC  81 66
   Saro_2826 3056263 .. 3056273 +  -8.2  -3.36452   CGGGAAGGGGCAAGC                 GGCG CAC CGCC                 TTGCTATTGACACGT  60 64
   Saro_2827 3056631 .. 3056671 +  -8.8  -3.61398   GACGCGGGGGTGAGC GAAAGGCAGGGTACGGGGC AAAT GCCCCGCACCC-GCCCGAC  TTATTGAACCAAGGC  65 28
   Saro_2836 NONE
   Saro_2837 NONE
   Saro_2838 NONE
   Saro_2839 NONE
   Saro_2840 NONE
   Saro_2841 3066873 .. 3066889 +  -5.7  -3.33696   TCGGCGACCTGGCTG              GCGACCG CAT TGGCCGC              TTCGTTGAGCGCGGG  51 66
   Saro_2846 3073279 .. 3073305 +  -5.1  -3.04144   CGGCGCTGGCACGGC        TG-GGGTGACAG GGTG CTGACGCCCCCA         TGTTGACCCTGGCCA  47 18
   Saro_2847 3074534 .. 3074555 +  -7.3  -4.17762   GGAGTTGATCACGAC           GGAGTGCCAC TCG GTG-CGCTCC           TTCTTTTCGCCGGTG  72 511
   Saro_2853 NONE
   Saro_2854 NONE
   Saro_2855 3080196 .. 3080210 +  -7.1  -3.07043   TCAAGCGGCACGGGC               GCACG CTTTA CGTGC               TGTTCGGGTGATGGG  51 0
   Saro_2856 NONE
   Saro_2857 NONE
   Saro_2858 3082377 .. 3082409 +  -8.3  -2.78384   AAGCTCCCGTTCGTG      TCTCGACTTCGCTCG ACA CGAACGGAGACGGGG      TCTAATCAGGCGCAG  54 45
   Saro_2862 3086446 .. 3086482 + -24.5  -3.90744   TGAACAGTTGAGATC    GGGCGGCGGCGGGAGCA CCA TGCTTTCGCCGCCGCTC    TTGTTTGCGGGAGAG 100 47
   Saro_2863 3087262 .. 3087293 +  -2.9  -3.85698   GGCCACGAGCCTTGC      CATTGCCGCCTCGA CCAGA TCG-GGCGGCGAAA      TTTGTGCAAAGACCG  56 381
   Saro_2880 NONE
   Saro_2881 3104884 .. 3104894 +  -2.4  -3.53444   CACGATGTTCTGAGG                 ACGC CAT GCGA                 TTTCGCGACAGGTGC  47 28
   Saro_2882 3106050 .. 3106080 +  -9.7  -3.17723   GGAGGCGACCATTAC      GCTGTCGGCGCTGGC GGC GCC-GC-CCGTCAGC      TTCCATTCGCCATCG  59 446
   Saro_2891 3111933 .. 3111954 + -15.1  -4.25056   GCTGAAATGGAAAAA           GGCCCCTGC GAGA GCGGGGGCC            TTTCTTCGTCGGCTC 100 51
   Saro_2895 3115424 .. 3115446 +  -4.1  -3.49618   CACTGATCGAAACGG          TGTCCTTGCG ACTC CGCC-GGACA           TTCCTTATCTGCGCC  51 51
   Saro_2896 3116031 .. 3116062 + -16.6  -2.66452   CGCAAGGCGGCGTGA      CGCATCGAGGCCGCG CTA CGCGGCCTCG-TGCA      CTTCCTTGTCGAGGT  80 26
   Saro_2898 NONE
   Saro_2899 3118897 .. 3118912 +  -7.5  -3.17723   CATCGCCGGGGACTA              GGCGG CTTATT CCGCC               TTGAGTTGGAGATCG  56 25
   Saro_2908 3126646 .. 3126667 + -15.1  -4.05788   ATCGCTGAAACGCTG           CGGGGCTCC TTCG GGGGCCCCG            TTTCGTTTGCGCGGA  95 52
   Saro_2909 3129067 .. 3129091 +   -15  -3.05844   AAGCCGGAAAGTGAA          GGGCGGTTCC GCAAA GGAGCCGCCC          TCTTCGGGTCAGGCG  78 39
   Saro_2911 NONE
   Saro_2912 NONE
   Saro_2913 3131913 .. 3131924 +  -7.2  -3.75629   ACCACCCCGTCGGAC                GGGC CCTT GCCC                 TTTGCCTTCAGCGTA  61 460
   Saro_2916 NONE
   Saro_2917 3136518 .. 3136557 + -13.7  -3.05384   GGCGCGCGCTGCGCC GCGAGCGCGATCGC-CGCA TCGA TCCGCGCGATC-CGCTCGC  TTACCTCGGCCCAGA  72 362
   Saro_2919 NONE
   Saro_2920 NONE
   Saro_2921 3139696 .. 3139733 +  -2.4  -4.16943   GCTGACGGCAAGAAG   GAAGCCTCACCCCGGG TCAAGC CCCGGGGCGACGCCGA    TTTTGAGCTATCGGG  59 36
   Saro_2926 NONE
   Saro_2927 NONE
   Saro_2928 NONE
   Saro_2929 NONE
   Saro_2930 3146829 .. 3146855 + -15.9  -3.89822   GACAGACGGTACCAA         GGCGGCATGGA TATGT TCCGTGCCGCC         TTTCTCGCATCCGTC  91 99
   Saro_2931 3147549 .. 3147582 +  -6.5  -3.53012   GCTCTAGCTTCTAGC     TGCCAGCGGCCCGGA TCGA TCCGGGCCGTCCCCG      TTTCAGCCCAGCCAG  57 41
   Saro_2938 3156017 .. 3156029 +  -3.3  -2.52896   AGCGGAATGTCGGTG                TGGCC GGT GGCAA                TGACTTCAGCCATCG  39 116
   Saro_2956 3175155 .. 3175170 +  -8.2  -3.28712   GCCCTCCGCCTTGTC              GGCTGC CTGC GCGGCC               TTATCACGCAGGCGG  58 262
   Saro_2960 3178056 .. 3178069 +  -3.1  -3.87815   CTCTTTGCATGGGAC               GGG-TC CGC GATCCC               TTTCTGAGAATGCCC  56 5
   Saro_2961 NONE
   Saro_2962 3180151 .. 3180167 +  -3.6  -3.56273   AAACGGCATCCTTGC              TCCCGG CAAAT CGGGGA              TTGTGTGATGATGCG  51 1
   Saro_2963 NONE
   Saro_2964 3182134 .. 3182144 +  -8.2  -3.53444   GGCATTCTCGACCAG                 CGCC ACC GGCG                 TTTCGCCCGCCATGC  62 341
   Saro_2971 3192770 .. 3192812 +  -8.4  -2.71011   TCGCGCACGCAAAAA AGCCGCCTCGA--CCGGCCCC GCAT GGGGCCTGAATCG-GGCGGCG TCGTTGCCACGCAAT  54 72
   Saro_2976 3196777 .. 3196801 +  -6.3  -3.57462   AGCCTTCGCGCTCTC          GCCGTGCCAGT TCT GCTTCCACGGC          TTTGCGGATGAAGTC  59 425
   Saro_2977 3197915 .. 3197927 +  -3.4  -2.65815   CCACCAACCCAAGGA                GTCA CCCCA TGAC                TGATGTACCTGTGAG  39 10
   Saro_2978 NONE
   Saro_2979 NONE
   Saro_2980 NONE
   Saro_2981 NONE
   Saro_2982 3199724 .. 3199751 +    -4  -3.14132   ACGCGAGGACGACAC        ATGCCGGAAGTG TGAC CGCTTCCGCCGC         TTCCTCGACGCCGAA  47 105
   Saro_2983 3200484 .. 3200521 +  -9.8  -3.27298   CCGAGATGACTGCAA  GGGCGGCGAAGGACAGGG GGTT CCCGGTCG--CGCCGCCC   TTAGTCGTTCACAGG  66 205
   Saro_2986 3202479 .. 3202489 +  -6.8  -3.31144   TAAGCGGCAGGCACA                 CGTC CCG GACG                 TTCTCGCCCTCACGG  55 72
   Saro_3006 3224676 .. 3224690 +  -4.2  -3.14211   CTTCCCTGCCTCGGC               CTTGAG GGC CTCCAG               TTCGTCGGGCCGGAT  47 303
   Saro_3013 3229660 .. 3229680 +  -2.5  -4.14392   CTGAATATACCGAAA            CGGTATTCC AGC GCAATACCA            TTTTGGCCGTTCCGC  58 344
   Saro_3015 NONE
   Saro_3016 3230743 .. 3230758 + -11.8   -4.7373   ATCGCCAAGAGATTG              CCCCGC TTCG GCGGGG               TTTTTCATGGCCTGA 100 40
   Saro_3017 NONE
   Saro_3018 3231392 .. 3231408 +  -4.4  -3.15758   GCATGAGCAATACAG             GCTGGTC AGAC GACC-GC              TTCATGCAGGCTTAT  47 35
   Saro_3019 3231929 .. 3231940 +  -5.8  -3.91897   ACGCTTGTCGTTCTT                TGCC TCGC GGCA                 TTTGTGAATGGCACC  62 106
   Saro_3021 NONE
   Saro_3022 NONE
   Saro_3023 NONE
   Saro_3024 NONE
   Saro_3025 3235775 .. 3235790 +  -4.7  -3.30124   TGTCTCCTGATGAAC              TCGAC TGGATT GTCGA               TTGTGGCGCATGGGA  50 274
   Saro_3026 3237117 .. 3237127 +  -5.4  -3.47345   GAACCCTCGTCGTAA                 GCTT GGG AAGC                 TTCTGCTCTACCATT  53 86
   Saro_3028 NONE
   Saro_3029 NONE
   Saro_3030 NONE
   Saro_3031 3243600 .. 3243628 + -14.6  -2.70932   GCTCCTGCGTGGCCA       GG-GCGTCGCGGT TTCG ACCGCGGCGCACC        TGCTTGGCCGCGCGG  75 83
   Saro_3032 NONE
   Saro_3033 NONE
   Saro_3034 NONE
   Saro_3035 3249147 .. 3249158 +  -4.4  -3.57792   CCACGGGGGCAAGGT                TCCT TCGC AGGA                 TTTCAGGATGGGTCA  53 117
   Saro_3038 3253911 .. 3253930 +  -6.4  -3.55444   GGTGTACCCCAGGTG            CGCCGA AAGCGAGA TCGGCG             TTTCGGGGATCGCAC  56 364
   Saro_3040 3255513 .. 3255543 +  -6.1  -2.71731   GACACGAACTGATCC      TGCGGGG-GTCG GACGCGCA CGACGCCCCGCC       TCGTTCCGCACTGCA  46 29
   Saro_3041 NONE
   Saro_3042 3258432 .. 3258459 + -20.6  -4.43911   AGGCCGACCGGAATG        GGCGCGGGGGGA GAGA TCCTCCCGCGCC         TTTTCATTGCGCTTT 100 52
   Saro_3044 3260204 .. 3260230 + -12.2  -2.60219   TGCCGGCAGGAGCTT         GCGCTCCACCGC GAT GCGCTGGATCGC         CTTCTGCAGCTTCTC  65 189
   Saro_3049 3265759 .. 3265788 +  -4.9  -3.55622   ACGAACCGCCTCCCC       CCTTTTCGGAAAG CCGC CTCTCCGCAGGGG        TTTGCCGACCTTCGG  55 62
   Saro_3050 NONE
   Saro_3051 3267522 .. 3267540 +  -2.3  -3.45366   AATGGGCAGGCCGGT             TTCGGGC CAGCA GTCCGGG             TTGATTGCTTGAGCG  47 306
   Saro_3052 3268833 .. 3268859 + -15.1  -5.42514   GCGTCAAATCTTCTA         CGGCGCGCTGC CTCGC GCAGCGCGCCC         TTTTTTCATTTATCC 100 200
   Saro_3053 3269766 .. 3269791 + -17.5  -4.43012   ATGGGCAACGAAAAA         GGGCGGGCGCC TTTC GGCACCCGCCC          TTTTCATGTTCCGAT 100 205
   Saro_3057 3274888 .. 3274921 + -10.9  -3.53091   GGCGACCTTGGCGGC     CCTTGCC-CGGCGCCG GGG CGGCGCTGCGGCACGC     TTTGGGGACGAGGAT  70 426
   Saro_3061 NONE
   Saro_3062 3282006 .. 3282021 +  -4.6  -2.71712   AAAATCGGCGCCCTA              GCGCTT GGCC ATGCGC               GTTTCAGCGGCGCGC  44 96
   Saro_3066 NONE
   Saro_3067 NONE
   Saro_3069 3289733 .. 3289771 +  -2.3  -3.18023   GTCCCGGGGCGGGAC  GGC-CTGTCCGGCGGACT CGCA AGTCTGCCCGTTAACGCC   TATTCCTAATGATGA  43 71
   Saro_3070 3290708 .. 3290734 +  -7.3  -3.06162   GCGCGCATAGTGCTG        CTGGCGCGTCGA TTCA TCGG-GTGCCAG         TCTTGCCATGCCCTC  51 240
   Saro_3075 3296573 .. 3296584 +  -3.6   -3.8591   CGCACGAGATGATCG                CGGT TCCG GCCG                 TTGTTGCTTGTGAAA  56 402
   Saro_3080 3299237 .. 3299249 +  -4.7  -4.08216   ACTATGCCGACGTGA                ACGCC TGA GGCGC                TTTTCGCACGGCTCG  63 18
   Saro_3085 3305994 .. 3306004 +  -8.2  -2.93991   GCGACCGCCCCTTCC                 CCGC CGA GCGG                 TATGGTTGCCTTGAC  55 112
   Saro_3087 NONE
   Saro_3088 3309904 .. 3309917 +  -5.2  -4.07568   CACCAGATCACCCTG               CCGG TTGGTT CCGG                TTTTCGCGAACACGG  64 125
   Saro_3090 3311650 .. 3311677 + -10.5  -3.60419   CCAAGGCAATGCTTT        GG-GCGGCGCGC TACGC GCGAGCCGCGCC        TTGTCATTTCCGCGT  70 64
   Saro_3095 3315766 .. 3315809 +  -9.5  -3.15544   TCGTCGTCGCCTATC GGCAGGGGAGCGAGGCCGGTG AAGG CGGCGGCCT-GCGCCTC-GCC TTCCTCCGGCTCGAG  61 149
   Saro_3097 3317476 .. 3317497 +  -4.3  -3.53811   GGGATGGTGAAGCTG           CGCTCAAGC ACGC GCTCGAGCA            TTTCCACGCGCTGGC  52 356
   Saro_3102 3321209 .. 3321249 +  -3.2  -2.82516   AATCAGGTCGAACGC GCGGCGCGT-CAGGTACGGG CGT CCCC-ACTTGCGTGCGCCGG TGTCCTGATAGAACA  41 438
   Saro_3108 3324523 .. 3324546 + -11.7  -3.05463   TCTGGCCGCTCACAT          CGCGCCAGC CACGCT GCTGGCGTG           TTCCATGACGAAGGT  68 52
   Saro_3110 NONE
   Saro_3111 3326665 .. 3326675 +  -2.4  -2.66316   CGAGCGCGCCGGAAA                 GGCC GTG GGCA                 TCATCTGATGCGCAA  38 7
   Saro_3112 3328026 .. 3328049 +  -8.8  -2.50935   GGATATGGTCCGCAA          GCGTCGG-CCG GGG CGGACCGGTGC          GTTCGTCGGTGAACT  51 505
   Saro_3115 3330098 .. 3330110 +  -6.9  -3.23692   CAGCTTGAACGGAAT                GGGTG TCG CGCCC                TTGATCATGATGATC  54 332
   Saro_3117 NONE
   Saro_3118 NONE
   Saro_3119 NONE
   Saro_3120 3334016 .. 3334042 +  -2.8  -3.05384   GGTGCGCTTCGGGTC         GGCGGAGCTGGT GCG ATGACCGCCGCC         TTCCCTCGGACGGGA  43 7
   Saro_3121 3334512 .. 3334531 + -12.8  -4.72272   ACGAAGTTACCACCG            GGCCGCCT CATG GGGCGGCC             TTTTTCATGCAGAAA 100 54
   Saro_3122 3335751 .. 3335794 +  -8.7  -4.27584   CCCGTGCCGCCGCGA CCGGCCGGCCCGTGGAAGT CCCCCT GCTTCCACGGGCCACCCCC TTTTCCATTCACCAT  79 73
   Saro_3123 3336484 .. 3336504 +  -8.1  -3.57615   CCAACGATGCCAGGC            GCTGGCGCG TGG CGGGCCTGC            TTTGGCCGCTGTTCG  65 134
   Saro_3124 NONE
   Saro_3125 NONE
   Saro_3126 NONE
   Saro_3127 NONE
   Saro_3128 NONE
   Saro_3129 NONE
   Saro_3130 NONE
   Saro_3131 NONE
   Saro_3132 NONE
   Saro_3133 NONE
   Saro_3134 3345991 .. 3346012 + -15.9  -4.95876   GCCGAAAACGATCGA           GGGGCTGGA GCAA TCCAGCCCC            TTTTTCGTTATGGTT 100 52
   Saro_3135 3346740 .. 3346758 +    -3  -3.85698   CGTGGAAAGAACGCC             AGCCGAGA GGT TGTCGGCA             TTTGTCGCGGAAACG  56 168
   Saro_3143 NONE
   Saro_3144 NONE
   Saro_3145 3355765 .. 3355788 + -12.4  -2.52516   CACCTTCGGCAAGGC          GCGCGGCGAT GCGG GTCGCCGTGC           CTTCATAGTGCGCGC  63 197
   Saro_3147 3358785 .. 3358816 + -21.7  -3.63515   CCCGCTTCGCAACAG      GAAAGCCCCGGCC CCGCAA GGCCGGGGCTTTC       TTCTTGCCCGTCACC 100 84
   Saro_3150 3362980 .. 3362991 +  -7.2  -2.88544   CGTCCTGGGCGAGGC                CGCC GACT GGCG                 TCTCTGACCCTGCCC  53 7
   Saro_3151 3364106 .. 3364122 +  -6.5  -4.13767   CACGGCCTCTGACGC              CGGGC AGTCCTC GCCCG              TTTTCCGGTCAGGCC  69 29
   Saro_3154 NONE
   Saro_3155 NONE
   Saro_3156 3369864 .. 3369886 +  -2.7  -3.18681   TCGCCTGATAACGGG          TTCGCACTGG GGGC TCAG-GCGGA           TTGGTCAAATTGCCG  43 134
   Saro_3157 3370704 .. 3370734 + -25.6  -4.19817   CTTGGAGAGGATGCG       GAAAAGGGCGCCGG TTG CCGGCGCCCTTTTC       TTTTGCGTGAATGGG 100 65
   Saro_3159 NONE
   Saro_3160 3373355 .. 3373379 + -10.7  -3.10641   GCATGCCGCACCGGC          GCGGCGCGA ATCCTGG TTGCGCCGC          TTAAGTGATCGGTTA  66 82
   Saro_3161 NONE
   Saro_3162 3376793 .. 3376806 +  -6.7  -3.28712   CGATCAGCAGCAGCG               GCTTG CGGC CAAGC                TTGTCCACGAGGCCG  54 506
   Saro_3166 NONE
   Saro_3167 3382649 .. 3382668 + -13.6  -4.73388   GGGTTGAGGGGAAAA            GGGGAACC TTCG GGTTCCCC             TTTTTCGTGGCAGTT 100 57
   Saro_3171 3387580 .. 3387604 +  -6.4  -3.12803   CTCGAGGACGGCGAT          TTCGGCCTGG CGGGT CCAGGGTGAA          TATTCGGTCTGCATC  51 476
   Saro_3174 3390513 .. 3390532 + -12.1  -4.56736   CGAGCCAACGAGAAA            GGGCGCC GTCGCG GGCGCCC             TTTTCGTTGTTCGGT 100 74
   Saro_3179 3401318 .. 3401328 +  -2.4  -3.28984   GCTTCAACCCCGGTG                 ACGG CAC CCGC                 TTAATCATTCACTTA  45 11
   Saro_3180 NONE
   Saro_3181 3402886 .. 3402906 +  -2.3  -3.72576   GGTATTCGTCGTAGA            ACGCCTTGG TCG CCTCGGCGC            TTTCGTCGGCGCCGG  51 485
   Saro_3183 NONE
   Saro_3184 NONE
   Saro_3185 3406969 .. 3406984 +  -3.2  -3.91716   ACCTCGTCCGTCGCG              GTTCGG TTCG CTGAGC               TTCTTTCCAAAATCC  56 12
   Saro_3186 3407432 .. 3407457 + -16.1   -4.9445   TCACGGAACCGAAAA         CCCGGCGGAGC CTCG GCTACGCCGGG          TTTTTGCTTGCTTGT 100 110
   Saro_3188 3408774 .. 3408785 +  -7.2  -3.58343   GAAGATCAAGTAAGA                GCGC GATC GCGC                 TTTACCCGTGATAGC  62 28
   Saro_3189 3409817 .. 3409845 + -13.2  -4.93877   CGAACGCGAATGGAA        CCCTCGGACC AATGCCCCC GGTCCGAGGG        TTTTGTTTCGTCCAC 100 288
   Saro_3190 NONE
   Saro_3191 3412005 .. 3412017 +  -3.3  -3.33696   GCGGCGATAGCCCCG                TTCGG CCG CCGGG                TTGCTTGCCACAAGC  46 251
   Saro_3198 3415652 .. 3415662 +  -4.6  -2.71712   AGAGGAACGCTCCCC                 GCGC CCC GTGC                 ATTTCGGGGCGCGGC  44 44
   Saro_3199 3416692 .. 3416717 + -11.8  -3.17723   GCGGTTTGATTTATC         CCCCCCTCCC GCGCAA GGGAGGGGGC          TTCCATTCAGGCTAC  70 32
   Saro_3204 3421222 .. 3421248 +  -4.4  -2.72344   GGAGATCCCTCTCCG         GTAAGGCTCG GCTGAAA TGTGCCTTAC         TGCTTAACCATCACC  42 11
   Saro_3205 3421674 .. 3421697 + -18.2  -2.93572   CGCGCCGGCCCGCTA          CCCCCTCCGT TGAA ACGGAGGGGG           CTTTGTCGCGTCAAT  90 61
   Saro_3214 3431041 .. 3431072 +  -2.9   -3.0263   GCACGCGACCTGCGC      CGCGCC-GCGATCG CAGGC TGATCGCAGGCGAA      TCTTGCACGAGTGAT  43 5
   Saro_3215 NONE
   Saro_3216 NONE
   Saro_3217 3435266 .. 3435284 +  -2.4  -3.17526   AAGCCTGCGTAGGTA             TTTTTGCG CAG TGCAATAA             CTTTTCAGTTGGTCG  43 108
   Saro_3218 3437030 .. 3437052 +  -5.5  -3.24747   TGCGCCGCGCAGATA          TGCCG-CCGC CCTT GCGGTCGCCA           TTGATGATGTGAGCA  51 276
   Saro_3220 NONE
   Saro_3221 3440972 .. 3440984 +  -4.7  -3.92522   GTGAACGCAAGCCAG                CGGCG GCG CTCCG                TTTCTGGCCTTCGCG  61 484
   Saro_3223 NONE
   Saro_3224 NONE
   Saro_3225 3445857 .. 3445885 +  -5.9  -3.14051   TCATCGGACGGTAAC        CGAGCTGCGCC GCGCGCA GGCACAGGTCG        TGTTCCTCGCCATAC  51 355
   Saro_3229 NONE
   Saro_3230 3451575 .. 3451632 +  -2.3  -4.21908   GCTTTCGTTGCGATA CGCGTTCACCGGCGCGCCATGTTCGGC ACAA GCCCGGGACAGCGCGTCGGCCAGCGCC TTTTCGGTGATGCTG  62 158
   Saro_3234 3456888 .. 3456898 +  -8.2  -3.61398   TGTTGTAGGTCTCGC                 CGGC CTT GCCG                 TTCTTCAGCGCCGCC  62 396
   Saro_3246 3467569 .. 3467596 +   -17  -4.17657   CGCTGCGAAATCTGA        CCCCGGTCGCTG GCAA CAGTGGCCGGGG         TTTTCGCATCTGCTC 100 47
   Saro_3247 NONE
   Saro_3248 3469785 .. 3469831 + -25.3  -2.68806   CTGCATCCGCAAGAA GCG-CTGAGTGCCCTGCGCCGG CGTT TCGGCGCAGGGCACTCAGTCGG TCAGTTCTTCTGGCG 100 19
   Saro_3252 NONE
   Saro_3253 NONE
   Saro_3254 3475491 .. 3475506 +  -6.1  -3.44051   GACCACGGCCTCCAC              CAGCC GGACCG GGCTG               TTGTAGTCCTCGGCG  55 514
   Saro_3256 3477159 .. 3477178 +   -15  -2.72463   GGATCTGACGCAAAA            GACCCCGC CGGA GCGGGGTC             TCGTTGAAAATCCAT  75 33
   Saro_3267 3487978 .. 3487991 +  -3.7  -3.28712   TTTCCGCCCTCGCCC               GGGCG ATAG CGGCC                TTATGACCGCAGCCG  48 6
   Saro_3268 3489340 .. 3489365 +  -3.9  -3.72576   GGCGGTTCGGGCCGA         GCGGCGACCG GTGCCGA CGGGCGC-GC         TTTCATCGACCCACG  56 448
   Saro_3270 NONE
   Saro_3271 3493244 .. 3493278 +  -9.9  -3.58533   GATCGTGACCGAAGC     GGCGGGCGGCGAGGT GAAAG ATCTCCTCGCCCGGC     TTTGCGCGCTTCTCG  67 168
   Saro_3274 3495228 .. 3495245 +  -6.2  -3.10641   GGATGTAATCGCGCA             CGCCGG TGCCAT CTGGCG              TTGCATAGTCGGTTC  51 354
   Saro_3277 NONE
   Saro_3278 3498703 .. 3498722 + -11.4  -3.28712   CAGCGGCGCTCATCC            TGGCAGGG CATC CCCTGCCG             TTCTGAGCGCGCACG  69 173
   Saro_3280 3501394 .. 3501436 +  -2.7  -3.62775   GAAATTCTGACCCCC CG--GGCGCCCTCTCCC TCCCCCCTCCC GGGAGGGGGCGCCAACC TTCTTGCGCCGTCCT  49 31
   Saro_3283 3503662 .. 3503682 +  -8.1  -3.01712   TGTTGAAGAGCCAGC            CCGCCACGC CGA GCGCGGCGA            TGTTGAGCAGGAGCG  53 253
   Saro_3289 NONE
   Saro_3290 3508847 .. 3508869 + -13.4  -3.01712   GGGCAACGGCGGCGG           TCTCGCGCGC GAT GTGCGCGAGG           TCTTCGGCCGAGGGA  70 494
   Saro_3293 NONE
   Saro_3294 3516038 .. 3516051 +  -5.9  -2.90571   GATGGCGACGGTATG               CTGCG ACAG CGCGG                TGTCCTTGCCCAGTT  48 273
   Saro_3296 NONE
   Saro_3297 3518930 .. 3518953 +  -4.4  -2.52933   CAGTGCGGCATGATC          CGCCCCTGTCG TCT CGCC-GCGGCG          CTTGCTGCATTGCCG  41 82
   Saro_3298 3519539 .. 3519561 +    -7  -3.28712   AACCGGGCAAGCCTC          G-GCCGCTG CGTATT CAGCGGCAC           TTGTGGCCCCCGGAG  55 107
   Saro_3299 NONE
   Saro_3300 3521031 .. 3521059 +  -8.7   -2.5655   GCTGCCGGAACGCCG        GTGCGTCCCCGCC GCG GGAGGGGGGGTAC        ATTGCTCTCCCTGGA  53 190
   Saro_3301 3521708 .. 3521722 +  -7.8  -3.36492   TTCTGGATTTCGTCC               GCAGTC CAC GGCTGC               TTGTGGCGTTCGAAG  59 168
   Saro_3304 3523846 .. 3523873 +  -6.8  -3.54424   AGACGTCTTTCCGGG        GGCGGACCACGG TTCG CCCCCGTCCGCC         TTTCAGCGGATCAGC  59 40
   Saro_3306 3525951 .. 3525988 +  -4.8  -2.74144   GCGCCGCTGACGCCG  C-CCGG-CCCGGCGGCTCC GCC GGA-CCACCGGCACCGGAG  ATTTCCCAATGCAGC  44 31
   Saro_3307 3527347 .. 3527361 + -11.4  -3.59979   GGTGCCGCCTCGAAA               CTCGCC TTC GGCGAG               TTTCAAATCAGACGC  73 158
   Saro_3310 NONE
   Saro_3311 3532784 .. 3532813 +  -3.4  -3.27298   GGCACGCGCGTCGGC       CCAGGCCGCCTG GATCAG CAGATGGTCGGG        TTCGTACTTGCGCAA  46 263
   Saro_3315 3539628 .. 3539654 + -11.6  -3.53012   CGACTTGTGCCAGAA        GCCGC-GCGAG ACCCTC CTCGCTGCGGC         TTTCCGCACGGACGA  72 100
   Saro_3319 NONE
   Saro_3320 3543459 .. 3543478 +  -5.6  -3.20382   TGCCCGCCGAGGATT            GATCGGGG GCCG TCCCGCTC             TTCGTCAGTGTACCG  51 24
   Saro_3324 3546163 .. 3546188 + -19.7  -4.06419   CGGACCAAACCTGAC         GGGGTCGCCGG CTAG CCGGCGGCCCC          TTCTTTCTCGACACC 100 79
   Saro_3326 3547294 .. 3547323 + -22.3   -5.4251   TGCGCAATCCCGTAC       TGGCCGCGAACAG CCCG CTGTTCGCGGCCA        TTTTTTGTCTCTAGC 100 95
   Saro_3327 NONE
   Saro_3328 NONE
   Saro_3329 3550707 .. 3550717 +  -5.4  -4.59853   GCCCGGACGGTGACC                 GTTC CCT GAAC                 TTTTTGCCCGATTGA  74 17
   Saro_3330 3551073 .. 3551097 + -18.6  -4.13767   GCCGCCAAACGAAAA          GGGCCGCTCC ATCGA GGAGCGGCCC          TTTTGCGCTGGCGCC 100 72
   Saro_3334 NONE
   Saro_3335 NONE
   Saro_3336 NONE
   Saro_3337 3560719 .. 3560743 +    -5  -2.75844   AATCTGTTGACGATT         CGGC-CCCT CCCCGCTA AGGGCGCCG          CTTTCCGGTGGACAA  44 31
   Saro_3338 3561061 .. 3561082 +  -5.1  -2.75183   CAAGATGTCGCGTCT           GA-CGAAGCG CGT CGCCTCGCTC           TGATTCGCTGGCGAT   0 1
   Saro_3333 NONE
   Saro_3332 3552683 .. 3552698 - -11.8  -3.14132   CTCTTTGTCTATCAA              GCGCCG GATG CGGCGC               GGCTGACGTCTGCCG  70 141
   Saro_3331 3551067 .. 3551104 - -20.8  -3.53012   CGGCGCGCCGCCAAA   CG-AAAAGGGCCGCTCC ATCGA GGAGCGGCCCTTTTGCG   CTGGCGCCAGCCGTG 100 45
   Saro_3325 3546073 .. 3546086 -  -9.5  -3.53012   TGCCCGCCGCGCAAA               GGCGG AGAT CCGCC                AGACGGCGCTCGCAG  65 159
   Saro_3323 3545256 .. 3545270 -  -2.7  -2.58663   ATTGATTGCGACAAC               CCGGC TCGCT GCCCG               CTGGTTCCTCAGACC  38 34
   Saro_3322 NONE
   Saro_3321 3543408 .. 3543423 -  -6.8  -3.53091   ACCGCCTTCTCGAAA              TCGCCA ATGG CGGCGA               GGCATTGTCGATCGT  58 85
   Saro_3318 NONE
   Saro_3317 3540954 .. 3540964 -  -3.2  -3.02511   TCGAGGGGTGGAAGA                 CGTG GCT CACA                 GGTCGTTGCTCCATC  43 100
   Saro_3316 3539406 .. 3539432 -  -7.9  -3.41527   CAACCGCGAGGACAA        GCGCCG-CGCGG AAGA CTGCGCCGACGC         CGTCTCGGGCGTGAA  59 153
   Saro_3314 NONE
   Saro_3313 NONE
   Saro_3312 3532557 .. 3532573 -  -4.4  -3.54297   ACTGACGAAGCAGAA             GCAGGAC CTCA GTCC-GC              CCGCATTGCCGCCGC  53 17
   Saro_3309 3528035 .. 3528054 -  -3.5  -4.07568   CCGGGTCCCTGAAAA            CAGAGGC TTGAGT GCCTCCA             CAGGGGCAGTCATGG  58 153
   Saro_3308 3527347 .. 3527361 - -11.4  -3.53012   GGTGCCGCCTCGAAA               CTCGCC TTC GGCGAG               TTTCAAATCAGACGC  71 41
   Saro_3305 3523641 .. 3523680 - -12.8  -2.73994   AGGTCGCCAAGATCA  GCGTCGTCGGCGTCGGC ATGCGCA GCC-ACGCCGGCGTCGC  CAGCACCATGTTCCG  65 221
   Saro_3303 NONE
   Saro_3302 3521504 .. 3521544 -  -3.2  -3.57144   GCCTCGATGCCGAAA CGCTG-CGCCCCGCCCGC CTTGCCC GCGAGCTGGTCGACAG-G TTCCTGCCCTCGGGC  51 50
   Saro_3295 3515338 .. 3515355 -  -7.7  -3.05384   CTCGCCCGGATGGAA             GCGGCAGG CTC CCTGCC-C             GACCTCGTCGTCTGC  53 510
   Saro_3292 NONE
   Saro_3291 3507954 .. 3507968 -  -3.5  -3.71607   CCAACATGATCGAAA               CGATC CGCGC GACCG               AAGTCCTGGCCAAGG  54 485
   Saro_3288 3505729 .. 3505757 -  -9.6  -2.79831   CGAATGGGCACCAGA       TCAGCGCG-GC-GG TCA CCTGCGCGCGCCGA       GCAGATGCGCGCTCC  57 9
   Saro_3287 3505381 .. 3505397 - -10.9  -3.15999   GGCCCACAGAGTCAA              GCAAACC GCG GGTTTGC              ATGGAGGTAAAATAA  67 46
   Saro_3286 NONE
   Saro_3285 3504199 .. 3504222 - -11.6  -5.49234   ACAGGCAAGAAAAAA          GGGGCCGACC CGAA GGCCCGCCCC           TGATTTCTCGTTCGA 100 58
   Saro_3284 3503143 .. 3503162 -  -5.6  -3.14468   TGCGACCAGACGCAA            GCGCAAGC ACTG GTTCGCGC             TCAAGGACCAGCCGC  49 301
   Saro_3282 NONE
   Saro_3281 3501334 .. 3501352 -  -2.3  -3.83568   CCACACCGACAACAA             CATCTCG ACCGG CGAGCCG             ATCAACGCCCGCCTT  54 146
   Saro_3279 3498744 .. 3498760 -  -9.3  -3.18264   GCGCGCACGGATGAA              CGCGGCC GCT GGCTGCG              CTCAGATGATCTCCA  61 27
   Saro_3276 3495947 .. 3495962 - -10.4  -3.01712   CCTTGCGCGTTAATA              CCTGCG ACAG CGCAGG               GTCATTACACTCTGC  62 30
   Saro_3275 3494698 .. 3494735 -  -3.3  -3.14132   CGTGTTCGGGACGAA   GTTCGTGCACTCGACGG CCAT CGGGCAACTGGACGAAC    GAGCGGCGTTCCTGT  44 183
   Saro_3273 3493732 .. 3493750 - -13.1  -3.62644   CCCATAACGACAGAA             CCCCCGC GCAAG GCGGGGG             TCATGGCCTCTGCCG  77 104
   Saro_3272 3492772 .. 3492795 -  -8.8  -3.05384   GTCGCGGCGATGGAA          GCGCTCGGCGC ACG GCG-CGAGAGC          ATCGCTGCTGTCGTC  55 328
   Saro_3269 3488452 .. 3488471 -  -4.2  -3.13403   GCTGCTTCACGAATA            CCGCATGGC CCC GCCA-GAGG            GGAAAGTCCTTGCCG  47 381
   Saro_3266 3486624 .. 3486634 -  -5.4  -4.07568   CCTTCGTCCCGAAAA                 TCAG GCC CTGA                 GGTCCGCCCATTCCG  63 15
   Saro_3265 3485464 .. 3485484 -  -2.4  -3.05384   GCCCCCTTCAGGCAA            TTCGGCGC TCAGC GCTCCGAC            AGGTAATAGCGTTCC  41 13
   Saro_3264 NONE
   Saro_3263 NONE
   Saro_3262 NONE
   Saro_3261 NONE
   Saro_3260 NONE
   Saro_3259 NONE
   Saro_3258 NONE
   Saro_3257 3477159 .. 3477178 -   -15   -4.1899   GGATCTGACGCAAAA            GACCCCGC CGGA GCGGGGTC             TCGTTGAAAATCCAT 100 69
   Saro_3255 3474938 .. 3474972 -    -7  -3.64822   ACTGGGGCACGCAAA     GGCCGCCGGTGGTC GAGGAGG AACCGCCGGCAGCG     GGACCGCTGGAACCC  61 91
   Saro_3251 NONE
   Saro_3250 NONE
   Saro_3249 3469785 .. 3469831 - -24.6  -3.63515   CTGCATCCGCAAGAA GCG-CTGAGTGCCCTGCGCCG GCGTTT CGGCGCAGGGCACTCAGTCGG TCAGTTCTTCTGGCG 100 26
   Saro_3245 NONE
   Saro_3244 3465873 .. 3465883 -  -2.4  -3.38991   AGTTCTTCAAGAACA                 GGGG CAG CCCA                 AACCTTGGCCGCATC  45 176
   Saro_3243 NONE
   Saro_3242 3464968 .. 3464983 -  -3.2  -2.66395   AGTCAGGATGAGAAC              GGTCTT GGTC AAGTCC               TGTCACGCACCGGTC  39 18
   Saro_3241 NONE
   Saro_3240 NONE
   Saro_3239 3459936 .. 3459958 - -14.8  -2.93723   TCGTGACGAACCAGA           TCGGCCGGCA AAT TGCCGGCCGC           CATCAAATAGACCAT  77 176
   Saro_3238 NONE
   Saro_3237 NONE
   Saro_3236 NONE
   Saro_3235 3456201 .. 3456217 -  -9.3  -3.68351   GCGGCATGACCGAAA              GCCCGCC CCC GGCCGGC              GTTTCGCCCGACCGC  68 361
   Saro_3233 NONE
   Saro_3232 NONE
   Saro_3231 3451443 .. 3451490 - -18.4  -3.14211   ATCGCCTTGCAGTAA GCCCGCGCAGTGCCCCCTCGC CGCTTGT GCGCGGGGGCGCTA-GCGGGC GATGCCGATTTCCTC  91 17
   Saro_3228 NONE
   Saro_3227 NONE
   Saro_3226 3445510 .. 3445540 - -10.2  -3.28791   ACCGCCGCCGCAGAA       GCCGGAACGCGCCC GTA GCGCGCCGCCCGGC       CAGTATCCCGCCAGT  66 55
   Saro_3222 3440114 .. 3440124 -  -2.4  -4.07687   ACTGGTCGCGGAAAA                 GGGC TTG GCCG                 ACTTCATCCAGTTCA  58 446
   Saro_3219 3436603 .. 3436621 -  -7.3  -3.54424   CGTCATTCGCTGAAA             CCCGGCC TTACC GGCCTGG             CCCAGGTGCGCGGCC  58 213
   Saro_3213 3429448 .. 3429462 -   -10  -2.57132   CGGGCGCGTCAGAAG               CGGAAC TGG GTTCCG               ACGTAGACGGCCTGA  59 4
   Saro_3212 NONE
   Saro_3211 3428023 .. 3428051 - -17.4  -3.98804   GTAAAGCGGAAACAA        GGGCCGGCACCG GACAG CGGTTCCGGCCC        TGACCTGGAGAGACC 100 219
   Saro_3210 3427628 .. 3427677 - -10.7  -2.58822   CCCCCGATAGAACAT GCCCGA-GCGCGCCCGCGCCTCG TCCTGT CAAGGAG-GAGCGCACGCCGGGC GCACAAGCAGCCCAA  62 3
   Saro_3209 NONE
   Saro_3208 NONE
   Saro_3207 3424319 .. 3424369 -  -2.2  -3.73775   CCGACGTTGACGAAA CGCGAGCCGGTGGGGGTATTTG TCATCTT CTACTCCCCCCTCCCGCAGGCG GGAGGGGTCGGGGGT  52 117
   Saro_3206 3421638 .. 3421667 -  -8.4  -3.01924   CAGTCGGCTGCAATA       GCCGACGGGCGC AGGGCA GTGCGCGCCGGC        CCGCTACCCCCTCCG  57 66
   Saro_3203 NONE
   Saro_3202 3419063 .. 3419084 -  -2.2  -2.78384   CTTTGCGGCAGGAGA           GGCGAG TTTGCAGGCC CCCGCC            ACTCTTATTTTGGCG  39 30
   Saro_3201 3418551 .. 3418570 -  -3.5  -2.89564   CTGCTATGCCAGATA            GGCGGCGG TCATT CCA-CGCC            GGATGATCCGACAAT  42 14
   Saro_3200 3416651 .. 3416662 -  -3.6  -3.21276   TCTCGCTCTACAAGA                CGCG GGGA CACG                 AAGGCACGAAGCCCG  44 92
   Saro_3197 NONE
   Saro_3196 NONE
   Saro_3195 3413650 .. 3413689 -  -2.7  -2.71731   GGTAGCGCGCAATGA  TTGACAGGCGGTTGCGG TTTCCG CCGTAGGCACCGGTCAA   CGCTTCCCGCCCCAG  39 22
   Saro_3194 3412559 .. 3412598 -  -7.6  -3.65351   CCAGTGTCAGGGAAA  GGCGGCTCAACACCCTTC CAAG GTAGGGTCAGGTGCCGCC   AAGGGCAAGTTCAGC  62 36
   Saro_3193 3412205 .. 3412222 -  -6.9  -3.03771   TGACATGCGTGAACA             CTGTGCC GGGC GGCACGG              CGGCAGATCAGGCGA  51 33
   Saro_3192 3411548 .. 3411589 - -12.9  -2.73364   GGTCGATGCCAACGA GCGACTGGGACTGCCGAGCG AGG CGCGCGACT-TCCCGGTCGC GGCGCGCATGCTTGA  67 315
   Saro_3187 3407432 .. 3407457 - -16.1  -4.28774   TCACGGAACCGAAAA         CCCGGCGGAGC CTCG GCTACGCCGGG          TTTTTGCTTGCTTGT 100 59
   Saro_3182 3402028 .. 3402067 - -10.7  -3.14132   TTCGTTTTCGAGGAA GCGGTCGTGCTGGCACCGG ACGT CCCG-GCCGGCACGAC-GC  CGAAGGGTCGGCGCA  64 455
   Saro_3178 3398522 .. 3398532 -  -2.4  -3.12668   CGGGAAAGTCGAACA                 CGTG GTT CTCG                 CCACCGTCTTTCAAG  43 36
   Saro_3177 3396696 .. 3396717 -  -8.7  -4.13748   TCCAAAAAGAGGAAA           TGGC-GCGCG AAT CACGCCGCCA           GCGAGGCGACGAAAG  76 176
   Saro_3176 NONE
   Saro_3175 3390513 .. 3390532 - -12.1  -4.06904   CGAGCCAACGAGAAA            GGGCGCC GTCGCG GGCGCCC             TTTTCGTTGTTCGGT  83 55
   Saro_3173 3388214 .. 3388242 - -19.6   -4.1964   CCGAACACGGCAAAA        CGGCGCCGCTCC CGACC GGAGCGACGCCG        CATTGTCCGTGCAGG 100 46
   Saro_3172 3387033 .. 3387045 - -10.5  -3.78934   GCTGGCCTACAACAA                GCGCG ACC CGCGC                GCCTTCGGGCTGCTG  74 116
   Saro_3170 3384879 .. 3384902 - -17.4   -4.3208   TGCGACAACGCAAAA          GGGGCGCCGG TCGC CCGACGCCCC           CTTCGAATCGTCAGT 100 53
   Saro_3169 NONE
   Saro_3168 3382724 .. 3382743 - -12.8  -4.85782   TTGCGCAAAAAGAAA            GGCCGGCC CGAA GGCCAGCC             TTGAAAAGTTTGGGA 100 297
   Saro_3165 NONE
   Saro_3164 3378012 .. 3378031 -    -7  -3.56862   ACAAAGGCCGGGAAA            GCGCTGAG GCTC CCCGGCGC             TTGATGCATCGCACC  59 65
   Saro_3163 3376066 .. 3376100 - -12.8  -2.70932   CGTCGCGGCGAACCA     CGATCCGGCGCAGTTC CCC GAACCGCGCAAGTTCG     ACCCGACGCGCCCGG  65 296
   Saro_3158 3370709 .. 3370729 - -19.7  -4.12456   AGAGGATGCGGAAAA            GGGCGCCGG TTG CCGGCGCCC            TTTTCTTTTGCGTGA 100 75
   Saro_3153 3364577 .. 3364608 -  -2.3  -3.63569   GGAACGCGGGAAGAA      GGAT-ACGCCCC TTTTCCACG GGGGCCTAATCC      GCGCTGCGCACGGCC  49 60
   Saro_3152 3364084 .. 3364115 - -11.6  -3.28712   CGTCCGCTGGTACAA      GGACTACCACGGCCT CTG ACGCCG-GGCAGTCC      TCGCCCGTTTTCCGG  72 41
   Saro_3149 NONE
   Saro_3148 3358789 .. 3358812 - -17.4  -3.92324   CTTCGCAACAGGAAA          GCCCCGGCCC CGCA AGGCCGGGGC           TTTCTTCTTGCCCGT 100 366
   Saro_3146 3355056 .. 3355082 -  -4.2  -3.44527   CAGCCAGCATTACAA         CCTGTCGACCGC CTT GCGGCAGACCTG         GACCGGCTTCTTCGC  49 523
   Saro_3142 3352622 .. 3352659 - -19.3  -3.84451   CTCGGGAAACGCAAA   CGA-CAAATGGCGGCCCC GAA AGGGCCGCCATCTGCTCG   CGTTTAGTCTGTTGC 100 81
   Saro_3141 NONE
   Saro_3140 NONE
   Saro_3139 3349458 .. 3349472 -    -7  -3.73402   ACAGGGGCGATGAAA               CGCCCC GCT GGCGCG               GCAGGCAGAGAAACG  62 56
   Saro_3138 NONE
   Saro_3137 NONE
   Saro_3136 3346401 .. 3346415 -  -7.8  -3.02511   GCGACTTGCCCAACA               TCGCGG TTT CCGCAA               GCGGGACCGGCTCGC  53 224
   Saro_3116 3329371 .. 3329414 - -14.4  -4.07568   CGCCTTCGTTGAAAA GCGCTTCGGCACACGGCAGC AGTG GCGGGCGCGGGCCGAAGTGC GGCAGGGGTTCGGCG  85 412
   Saro_3114 NONE
   Saro_3113 3327161 .. 3327178 - -10.5  -3.02263   ACATTGCCGGCAATA             CCGGGCC GAGC AGCCCGG              AAATGTACACCAACC  60 406
   Saro_3109 3324398 .. 3324424 -  -9.3  -2.73124   GCCTATGCCGGAAAG         GGCGACGAGGA ATCGA TCCGCGACGCC         GGCGCCGAAGGCTAC  55 118
   Saro_3107 NONE
   Saro_3106 NONE
   Saro_3105 NONE
   Saro_3104 NONE
   Saro_3103 3320738 .. 3320754 -  -2.1  -3.53444   TGACTGCCCGCGAAA              TCGCCGA GGC CCAGCGC              CGCGCCCGCGAATGG  48 78
   Saro_3101 3319631 .. 3319643 -  -5.5  -5.44119   CGCAGGGTAAAAAAA                CCCCT AAC AAGGG                CATCCGTTAACCTGA 100 81
   Saro_3100 3319129 .. 3319145 -  -2.1  -2.80994   CCGAAGCCTAGCAGA              TGGACCG GCG CGGGTCA              GCGACCAGTTTTTCA  39 38
   Saro_3099 NONE
   Saro_3098 3317124 .. 3317134 -  -4.6  -4.18506   CGACTGGGAAAAGAA                 CGGC ATC GCCA                 TCGACTTCTGAGCGG  65 57
   Saro_3096 3315630 .. 3315651 - -10.2  -3.61715   GAGCTTCGCCAACAA           GGTGAAGG CCTAGC CCTTCACC            CAGCGGGCGGCGAAG  70 13
   Saro_3094 NONE
   Saro_3093 NONE
   Saro_3092 3312704 .. 3312721 -  -3.4  -4.28548   ACCTACTGATTAAAA             GTCAGT TGCTCT ACCGAC              TGAGCTAAGGGCCCG  64 75
   Saro_3091 3311482 .. 3311537 -  -5.8  -3.75332   ATTCGCGAAGGCAAA GGCGGCCTTCCTCGACGGCGCGACCTG TTG CTGGACG-GCAATCGGGGTAGCCAGCC TAGGCTATCCCGGCT  57 299
   Saro_3089 3309519 .. 3309531 -  -3.3  -3.73224   GCAGCGCGGACGAAA                GACAG TGG CTGAC                ATGGTTCACCGGATG  53 311
   Saro_3086 3305962 .. 3305972 -  -2.4  -4.03234   CCTGCCGGATACAAA                 CGGG GGC CCTG                 CTGAAAGCGACCGCC  57 161
   Saro_3084 NONE
   Saro_3083 NONE
   Saro_3082 3301142 .. 3301160 -  -6.6  -3.37612   CGGAACCGCAAGGAA             GCCGCCCC CAC GAAGCGAC             CGCATTCCTCGCGGA  55 56
   Saro_3081 3299382 .. 3299409 - -16.4  -4.71222   ACACGAAAAGGAAAA        GGGAGAAAGCCG GCCC CGACTTTCTCCC         CTGGACAGTGTAAAC 100 74
   Saro_3079 NONE
   Saro_3078 3296916 .. 3296934 -  -4.5  -3.29829   TATATGGGGGCAGAA             CGGGC AAACGGCAA GCCCG             CATTCGGCCCAGCAA  48 57
   Saro_3077 3296601 .. 3296637 -    -5  -4.07568   TGTTGCTTGTGAAAA   GCATCGC-CAGCCGTGC GGAC GCAGGGCCGCGCGTCAC    GACCGCGCGCCGGAT  63 22
   Saro_3076 3296184 .. 3296198 -  -5.6  -3.60296   CACGCTGACCGTAAA               GGGCAG CAT CTGACC               GACCAGGAGATGGGT  57 52
   Saro_3074 3293114 .. 3293137 -   -14  -3.01712   TTGCCTCTCCCAATA          GCGTTTAACC GATC GGTTAAACGC           TATTGGGAACGATGG  75 49
   Saro_3073 NONE
   Saro_3072 NONE
   Saro_3071 3290343 .. 3290353 -  -2.4  -4.15106   CAGCAAGGTCGAAAA                 GGGC TAT GCCA                 CCAACGGCTGCATCG  58 203
   Saro_3068 3286868 .. 3286882 -  -2.1  -4.08945   ACGACCTGGCCAAAA              CGCAGC CTGG GCTG-G               ATCGCCGCCATCGGC  58 401
   Saro_3065 NONE
   Saro_3064 NONE
   Saro_3063 3281944 .. 3281975 -  -8.7  -3.85909   CCACTGAAACGGAAA     TGGGCGCGGGATTGC CAAG GCA--CCCGCGCCCG      TCCGCCCCCGGAAGG  71 53
   Saro_3060 3277471 .. 3277489 -  -8.1  -3.05384   CCCCCGGTGATCGAA            CCGGACGG CGTG CCG-CCGG             TCATCCAGCCGGACG  57 255
   Saro_3059 3275288 .. 3275299 -  -2.2  -3.77666   CACAGCGAACCGAAA                CTGCG AAT CGC-G                AACCGGATCGGCTTT  52 165
   Saro_3058 3274208 .. 3274227 -  -3.4   -4.4078   GTTGCTGAAGGAAAA            CGACGTCG CTTT CCTCGTCG             CGCCGACGGCTGGTC  66 266
   Saro_3056 3272003 .. 3272016 -  -3.7  -2.79492   GCGTTAACCGCAAAT               CCGGG CAAA CCCGT                GGGTAATAGGTGGTA  42 78
   Saro_3055 3271160 .. 3271176 -  -2.3   -3.6692   CCGGACTCGAAAACA              GGTAA CAGGTCC TTACC              CCCGCCAGCCTTTCG  49 71
   Saro_3054 3269766 .. 3269791 - -19.7  -4.86621   ATGGGCAACGAAAAA         GGGCGGGCGCC TTTC GGCACCCGCCC          TTTTCATGTTCCGAT 100 52
   Saro_3048 NONE
   Saro_3047 NONE
   Saro_3046 NONE
   Saro_3045 3259965 .. 3259994 - -18.7  -2.99259   GACCTACAACAAGCA       GAAACGGGAGCCC GCCA AGGCTCCCGTTTC        AAAAAGCCGTCTCGA  90 217
   Saro_3043 3258080 .. 3258100 -  -5.4  -3.53091   AGTTCGTGGCCGAAA            CGCCGA AGTGGCAGG TCGGCG            GCCGCGCCCAGTTCG  54 398
   Saro_3039 3253636 .. 3253663 - -20.6  -3.18383   ACCCTGACGCAGCAA        GGCCCGCATCGC AAGC GCGACGCGGGCC         CCACGCGCGGTCCGC  95 69
   Saro_3037 3252233 .. 3252262 - -22.9  -5.14563   GCCGGCACGAAAAAA       CCGGCGCCGGACC GCTT GGTCCGACGCCGG        TGGCGTTCCTCTGGT 100 56
   Saro_3036 3249115 .. 3249141 - -15.1  -5.42862   ACACGGCCAAAAAAA         GCCCCCGCGGC TTTGG ACCACGGGGGC         AAGGTTCCTTCGCAG 100 55
   Saro_3027 3236968 .. 3236980 -  -4.8  -4.05033   TGGAGGCCACAGAAA                CGGT TATTG ACCG                TATCGAAGCCTTGAC  62 285
   Saro_3020 3231624 .. 3231671 -    -4  -3.28001   GAGCCTGAAATGGAA GCGCAGCACCGTTGGAAGCGGAT TGA ACGCGCCGCCAACGA-GTTCCGC CGTGCCTATCAGTTC  47 376
   Saro_3014 3229316 .. 3229351 -    -9  -2.55213   TAGTGAGTCAATGTA    CCGCTGGAAGTCCTCTC CCG GAGTGAACTCCC-GCGA    AGCCGTGTACACTGC  56 83
   Saro_3012 3228612 .. 3228628 -  -3.6  -2.70932   TTTGGGGCGGAATTA              TCGCGC GGCAT GTGCGA              AGTCTCCAGCATGAG  40 123
   Saro_3011 3228030 .. 3228069 -  -3.5  -3.05596   GACGCTTTCATGGAA CTCCCTGCGCT-TCTTCGC CCTG GCGATCAGAGCGC-GGGCG  TTTACCCATTGCGGC  43 111
   Saro_3010 NONE
   Saro_3009 NONE
   Saro_3008 NONE
   Saro_3007 3225036 .. 3225065 -  -7.1  -3.05463   AGGCTCGGCAGCGAA       GGCGCGAAG-CTGC GTG GCAGTCTTAGGGCC       AACTATCGGGTTGTC  51 18
   Saro_3005 3223415 .. 3223425 -  -4.6   -3.5774   ACTCAAGCTGCCAAA                 CCCC AAC GGGA                 GCGACGCCAGCCCAC  55 119
   Saro_3004 NONE
   Saro_3003 NONE
   Saro_3002 NONE
   Saro_3001 3217400 .. 3217434 - -14.3  -3.55071   GCACAGGGCTTGAAA    GGA-GGGCGGAGCGCT TCCA ATCGCCCCGCCCGTCC     GATTATGCCTGTCCG  85 28
   Saro_3000 NONE
   Saro_2999 NONE
   Saro_2998 NONE
   Saro_2997 NONE
   Saro_2996 3213646 .. 3213663 -  -3.3  -4.99947   CCCAACGAAAGAAAA             CAGGCCG ATGA CAGCCTC              CTGCGCGCAAATGTC  78 92
   Saro_2995 3213012 .. 3213026 -  -8.6  -3.27475   TCGGCCATCAGAATA               GCTTCT TCA AGAAGC               CGCCAACCCCCGAGG  60 3
   Saro_2994 NONE
   Saro_2993 NONE
   Saro_2992 NONE
   Saro_2991 NONE
   Saro_2990 NONE
   Saro_2989 NONE
   Saro_2988 3204003 .. 3204030 -  -4.8  -3.06915   AGCGATTGCAGGCAA        CATGCTGACAAGG CTC CCTAG-CAGCGTG        GCGATGGAAAGGGCG  47 96
   Saro_2987 3202637 .. 3202662 -  -3.9  -4.08692   CAAGGCTTCCCAAAA         GGCTT-GCTCCG CAT CTGCGCCAAGCC         AGAACAGGTATGCGT  61 47
   Saro_2985 3201340 .. 3201377 -    -4  -3.25491   AAGGCATAGGACCAA   GGCGCGGACAGT-GCGG ATGCG CCGGTAATGGCCACGCC   GACACCTGCCCACGT  48 171
   Saro_2984 3200761 .. 3200798 -  -6.3  -3.04144   TGGTCAGCCTCAAGA   CCGGGTGATGGGTGAA GTTCTGT TTCACCTGTC-CCCGG   CACCCTCCACCGCCT  51 142
   Saro_2975 3195629 .. 3195654 -  -5.3  -4.29738   TGACATCCATCAAAA         GCCGCGGTCCGC CAT GCGGACAGCC-C         AGCCTTTAGGCCCCG  68 68
   Saro_2974 NONE
   Saro_2973 NONE
   Saro_2972 3192771 .. 3192811 - -14.1  -5.08824   CGCGCACGCAAAAAA GCCGCCTCGAC-C-GGCCCC GCAT GGGGCCTGAATCG-GGCGGC GTCGTTGCCACGCAA 100 166
   Saro_2970 NONE
   Saro_2969 3188183 .. 3188221 -  -9.6  -4.87626   GCGCAACACGAAAAA  GCCGCCCGAACGCATCCC TTTTG GGGA-G-GTCTGGGCGGC  GACATTGCCACGCGA 100 164
   Saro_2968 NONE
   Saro_2967 NONE
   Saro_2966 NONE
   Saro_2965 3181683 .. 3181701 -  -4.4  -3.64703   TGCCGCCGAGGCAAA             GACCGCGA AGA CCTCGGCC             GAACTCGCGGCAGCG  55 275
   Saro_2959 NONE
   Saro_2958 NONE
   Saro_2957 3174549 .. 3174584 -    -9  -3.27923   CGGCAACATCATGAA    CATCCTGACGACACGCC TGG GGCGTATCGTC-GATCG    TTCGCGCACCCTGCA  61 380
   Saro_2955 3173485 .. 3173497 -  -6.2  -2.70932   GTTCTCCCCGAAGGA                CCGG TCATT CCGG                CAGGTGCGGCAGCAC  46 17
   Saro_2954 NONE
   Saro_2953 NONE
   Saro_2952 NONE
   Saro_2951 3170419 .. 3170443 - -19.3  -3.91897   TTGCGCATGCAGAAA          GGGCCGGAAGC ATT GCTCCCGGCCC          CCTGCCATGCTGCGA 100 51
   Saro_2950 3167956 .. 3167982 - -18.1  -2.93853   CCTGCCCAAGGAAAC         TGGGGCTACCG ACGAG CGGTAGCCCCA         TGAGGTATCAAGTCA  90 38
   Saro_2949 NONE
   Saro_2948 3165972 .. 3165996 -  -6.3  -2.87344   CACTTTTTGCAGACA          TTTCACGGCAC GAC GTGCCGCGCAT          TCAGTAACCCCTCGC  50 26
   Saro_2947 3165164 .. 3165177 -  -5.9  -2.94747   TCATCGGATCAGAGA               CCGAC CACC GCCGG                CAGCGCGCCGATGTG  48 5
   Saro_2946 3163865 .. 3163876 -  -4.4  -3.02144   GTACGGCGGCTAAGA                TCCA TCAG TGGA                 GCCAGTCCTGAAGGC  45 18
   Saro_2945 NONE
   Saro_2944 NONE
   Saro_2943 NONE
   Saro_2942 NONE
   Saro_2941 NONE
   Saro_2940 NONE
   Saro_2939 3155931 .. 3155966 - -16.3  -3.66844   TCCAGATCTGAACAA   GCGCGCCCCGTTCATCC CTCT GGA-GAACGGGGC-CGC    CGCATCAGGCGAAGC  91 30
   Saro_2937 NONE
   Saro_2936 NONE
   Saro_2935 3150781 .. 3150815 -  -5.5  -3.14881   GAATGCGGGGATGAA    CGCGCGCCCCCG-GCG CTTT CGAACGGCGGAGCGCA     GCATTTTCTGCCGCG  51 53
   Saro_2934 NONE
   Saro_2933 NONE
   Saro_2932 3147286 .. 3147305 -  -5.6  -3.53012   TCCCCCTTTCGGAAA            GCGTGACT TTCG AGCCGCGC             CTCAACGTGAACTGG  54 305
   Saro_2925 NONE
   Saro_2924 3141189 .. 3141207 -  -4.5  -3.61654   GAGAGCTACGCCAAA             GCGGTTG CCGGT CAAGCGC             CCGTGCGGGAAATCT  53 57
   Saro_2923 NONE
   Saro_2922 3139699 .. 3139730 - -15.1  -3.54158   GACGGCAAGAAGGAA      GCCTCACCCCGGG TCAAGC CCCGGGGCGACGC       CGATTTTGAGCTATC  86 206
   Saro_2918 3135852 .. 3135864 -  -6.9  -3.38339   ACCATGGAAGAGGAA                GAGCG CGC CGCCC                TGTTCAAGGACTGGT  56 339
   Saro_2915 3133210 .. 3133227 -  -2.5  -4.20136   ACCGTGAAAATCAAA             TCCCGGC GGGC GCAGGGC              TGCAAACCCTGACAC  59 186
   Saro_2914 3131383 .. 3131417 -  -5.7  -3.64162   ATCAACCAGGCGAAA    GCGGACTGGCAGGAAG GCCG CTTCCCGAAAGTCC-C     GGGCGACGAGGAGGA  57 100
   Saro_2910 3129067 .. 3129091 - -12.8  -3.28269   AAGCCGGAAAGTGAA          GGGCGGTTCC GCAAA GGAGCCGCCC          TCTTCGGGTCAGGCG  74 34
   Saro_2907 NONE
   Saro_2906 NONE
   Saro_2905 3122018 .. 3122029 -  -5.8  -3.53012   TGGCGCGCTTGGAAA                GTCC GCGA GGAC                 GACCTGTCCACCGTC  55 39
   Saro_2904 NONE
   Saro_2903 NONE
   Saro_2902 NONE
   Saro_2901 3119344 .. 3119356 -  -5.5  -3.14564   TGACCGGGGGATTAA                CCGGA CAG TCCGA                TCCTATCGCTCGAGC  51 28
   Saro_2900 3118641 .. 3118672 -  -2.2  -3.82097   CCGAAAGCTATGAAA      CGATGCTG-GTGCTG GGC CAGGACACGGCATTG      CGCGACCGGCCGGGC  54 256
   Saro_2894 NONE
   Saro_2893 NONE
   Saro_2892 3111933 .. 3111954 - -12.9  -4.81249   GCTGAAATGGAAAAA           GGCCCCTGC GAGA GCGGGGGCC            TTTCTTCGTCGGCTC 100 39
   Saro_2890 3110154 .. 3110192 - -10.9  -3.93216   CCGAAAGCACAAGAA  CGC-GCGAGCACACGAGG CGTT CCGCGCGTGCGCGCTGCA   ACCAGAATCAGAGCG  79 33
   Saro_2889 NONE
   Saro_2888 NONE
   Saro_2887 NONE
   Saro_2886 NONE
   Saro_2885 3106838 .. 3106853 -  -2.4  -2.62933   GAATGCGGCACATCA              GGCAGG CTCC CCCGCA               TGGTTGAAGCGCAGC  38 7
   Saro_2884 NONE
   Saro_2883 3105482 .. 3105494 -  -7.7   -3.1706   AATCCAGGGCATGAA                GGACA TGC TGTCC                TCGGTGGTGCCGATC  54 175
   Saro_2879 3103089 .. 3103101 -  -3.3    -2.914   CGCATCATAGCAAAT                CCCAG GGG CTCGG                CATGCGATAGGGCAC  42 2
   Saro_2878 NONE
   Saro_2877 3100318 .. 3100343 -  -2.5  -3.16742   GTCAAGTGGCAGCAA         TCGCTCCG-TCA TTG CGAGCAGAGCGT         TCACGTCAGGGCGTA  43 26
   Saro_2876 NONE
   Saro_2875 NONE
   Saro_2874 3097826 .. 3097853 - -17.8  -4.69664   GATACCACGTAAAAA        GGGGCACGTTCC GCAA GGAACGTACCCC         CTGGCCGGCCGTGTC 100 49
   Saro_2873 NONE
   Saro_2872 NONE
   Saro_2871 NONE
   Saro_2870 3092247 .. 3092263 -  -5.9  -3.63744   TCTCCGGTCAAAACA              TGCTATG CTT CATAACA              ATAATCGTGAGTGAA  57 104
   Saro_2869 NONE
   Saro_2868 NONE
   Saro_2867 NONE
   Saro_2866 NONE
   Saro_2865 3087742 .. 3087754 -  -2.6  -3.23395   ATGGATCAGGACGAA                GCCG GCCAT CAGC                GCACTTCTCCCGACC  43 21
   Saro_2864 3086576 .. 3086590 -  -2.7  -3.31144   CGCCGAGTTCTACAA               GGCCC TGCTC GGGCT               GGAGCGGCGCGATGC  46 448
   Saro_2861 3083995 .. 3084036 - -23.7  -3.72576   CCTCTGTTGATGAAA CCGGTCCGCCCGG-CCGCCA TTG TGGCGGTCCGGGCGGCGCGG GTCTGCCTTAGCGAG 100 33
   Saro_2860 NONE
   Saro_2859 3082151 .. 3082188 - -10.6  -2.52543   ATCGCGGCCAAGGGA   TCGATCACGGTCAACG GCGTTT CGCTGACGGTGAACGA    GGTTGCGGATCAGCC  59 252
   Saro_2852 NONE
   Saro_2851 3076977 .. 3077011 -  -2.7   -4.8048   GCGCGAGATCAAAAA    TTCCGTGCCGCCAGCG CCCG CTCAGACGGCA-GGAT     AGCGCAGTCGGCCGA  72 12
   Saro_2850 NONE
   Saro_2849 NONE
   Saro_2848 3074062 .. 3074092 -  -9.7  -3.01924   GAGGGCTTCGCAAGA      GC-GGGGGCGAGGCA ACT TGCC-CTCCCCCAGC      CCCTCCCGCAGGCGG  60 83
   Saro_2845 NONE
   Saro_2844 NONE
   Saro_2843 NONE
   Saro_2842 3066781 .. 3066809 - -18.2  -4.08216   GGAGCGCCGCGAAAA       GCGC-GCCGCAGC CTTT GCTGCGGCAGCGC        GGTTTGCGGCGCTGG 100 61
   Saro_2835 3062425 .. 3062445 - -15.4   -4.7497   CCGACGCACGAAAAA            GGGCGCCG GAGTT CGGCGCCC            TCTTGGCCCAAGCGG 100 88
   Saro_2834 3061699 .. 3061733 - -17.1  -4.64657   CGAAAGCGGGAAAAA     GGAACGCCGCGCGCT ACCAG AGCGCGCGGCGTGCT     TCAAGCCGAGGCCGC 100 63
   Saro_2833 NONE
   Saro_2832 NONE
   Saro_2831 3058354 .. 3058368 -  -3.4  -2.57132   TCGCCCCTTTACAAT               TGCAGG CTA CCCGCG               CCTCGGCAATTACCC  39 35
   Saro_2830 3057862 .. 3057876 -  -2.8  -3.92522   CCCCAAGTTTAGAAA               GAGC TACTACG GCTC               CGGAAGTCAGAAACA  56 4
   Saro_2829 3057204 .. 3057252 -  -2.5  -3.72576   CGCGGGGGGATTAAA TGGTCCA-TTAGCCCCTCCTTC CAAGGT GAAGAAGGGGCTAAATCAACTT AACAACTTGGTGCAG  52 79
   Saro_2828 3056635 .. 3056667 - -19.2  -3.64703   CGGGGGTGAGCGAAA     GGCAGGGTACGGGGC AAAT GCCCCGCACCC-GCC      CGACTTATTGAACCA 100 30
   Saro_2825 3051480 .. 3051520 -   -20  -2.89447   TTTGAACCAGAACCA  TTCGTCATTGCGAGCG CGGCGGAGC CGCTCGCAATGACGAA  GATATCAGCCCCCCC  93 40
   Saro_2824 3048737 .. 3048756 - -12.8   -4.8622   CGGCCCAACGAAAAA            GGGGCCGC CGCA GCAGCCCC             CTTCCCGTTCATGCG 100 34
   Saro_2823 3046687 .. 3046745 -  -5.9  -3.44146   TCGCTGGACAAGGAA GCGCTCGCCATGCCGACCCGCGCCGGAA CCGTGC CTCCGCCGCCGGGCGG---GGCGACCGC GGTGATCGTGCCCTT  55 131
   Saro_2816 3039640 .. 3039650 -  -3.2  -3.23094   GCCAAAGGAACAAAT                 GCAA ACA TCGC                 CCAAGGTATAAATTT  44 39
   Saro_2815 NONE
   Saro_2814 NONE
   Saro_2813 NONE
   Saro_2812 NONE
   Saro_2811 3035468 .. 3035489 - -15.1   -4.8622   CCCCCCAACGAAAAA           GGCCCGCCG TTTC CAGCGGGCC            CTTCCTCAAATCAAC 100 36
   Saro_2810 3034583 .. 3034596 -  -4.5  -3.25823   CCTCCCCGAGATCAA               GCCCA CCAG TAGGC                CGTAGCGCGCATTTC  48 8
   Saro_2809 NONE
   Saro_2808 3031842 .. 3031862 -   -14  -3.45634   CGCAAGAAAAGCCAA            GCCCCGTG TCAAG CACGGGGC            GACGGGGGGTTGGTG  79 277
   Saro_2807 3031187 .. 3031205 -  -4.4  -4.54727   CGCGCCAAAGGAAAA             GACCCAGC TCC GCAAGGCC             GCCGATGCCGCCCGG  72 295
   Saro_2805 3029344 .. 3029371 -   -12  -3.14132   CCTTCCGCCGATGAA        CGTCAGCCGCGCC ATC GCCGCG-CTGACG        CAGCGGGGGTTGGTC  66 259
   Saro_2803 3026482 .. 3026505 - -17.4  -4.73108   CCCAGAAAAGGAAAA          GGGGCGGCCG TTTC CGACCGCCCC           CGTCCCTCATGCATC 100 51
   Saro_2802 NONE
   Saro_2801 3024462 .. 3024472 -  -4.6  -2.74144   CCCGTACCTTCAAAG                 CGCC GAA GGCA                 TGCCATCAATCAGGA  44 9
   Saro_2800 3023109 .. 3023134 - -11.9  -3.28712   GGGCTCGTTCGACAA         CGGCATCGG CGAACTGT CCGATGCCG          CCGCCGCGCTCGATT  68 494
   Saro_2798 NONE
   Saro_2797 NONE
   Saro_2796 3020261 .. 3020280 -  -4.9  -2.84634   CGGCAGATCACTACA            GGCCGCG CGGTTC CGCAACC             GTCCAAAGGATCAGC  46 36
   Saro_2795 NONE
   Saro_2794 3017398 .. 3017430 -  -8.9  -3.13899   AACGGCTTAGCAACA      CGCCCGGCGGAGCGA AAG TCGCAGAGCCGCGCG      ATCCCCCGCAATTGC  58 100
   Saro_2793 3015043 .. 3015063 -  -7.5  -2.61264   CCGGTCAGCTACAAC            GCCAGACCC GAC AGTTCTGGC            TGGCAAACCCCTGGT  51 53
   Saro_2792 3013949 .. 3013987 -  -9.5  -2.70143   AGGTCAACGAGAGCA  CCTCGATCG-AGCGCGAG AGCA CCCGCGCGGCGTTCGAGA   AGGCCGGCGTCGTCG  55 220
   Saro_2790 NONE
   Saro_2789 3008807 .. 3008819 -  -6.2  -4.07568   GCCCGCGCCCGAAAA                CCGG GTCGA CCGG                GCCCGCGCGTTCCTT  66 282
   Saro_2785 NONE
   Saro_2784 3004436 .. 3004448 -  -9.1  -3.54951   CACGGGATCAGACAA                GCGGA TTT TCCGC                GGTCAACGGACGCGA  68 5
   Saro_2783 3002934 .. 3002946 -  -4.1  -3.92542   TTCACCCCCAAACAA                TTCCG GGC CGAAA                GCCCTCAGGCTGCCT  58 30
   Saro_2782 3002294 .. 3002320 - -19.4  -3.06696   CTCTGCGCCAACAGA         CGCGCCGGAGCC AGT GGCCCCGGCGCA         AGCGATGGAATAGTC  91 39
   Saro_2779 2998882 .. 2998911 -  -2.8  -3.53811   GGCATTTGTTTCAAA       TTCGCGTCAAGA ACATGG CCTTGGCGGGAA        AGCTTCAGGACTGCT  51 30
   Saro_2778 2997650 .. 2997662 -  -9.1  -2.90615   AGTCCCTCGAAATCA                TCGCG GGC CGCGA                CCACGATATCGTGCC  56 375
   Saro_2775 NONE
   Saro_2774 2992911 .. 2992923 -  -6.2   -3.5594   AACCTATTCGGTAAA                GCGG TAGTC CCGC                TGGATCTGCAACGCG  57 1
   Saro_2773 NONE
   Saro_2772 2991198 .. 2991212 -  -5.7  -2.77235   TTAACCATTCAAGCA               TGTCG CCGAT CGACA               GATTCGCCCCTCGCC  46 44
   Saro_2771 2990096 .. 2990107 -  -3.6  -3.06796   TTTCAGCCCACGCAA                CCGC CAAT GCAG                 TCGACATTGCCGCGT  44 252
   Saro_2768 NONE
   Saro_2767 NONE
   Saro_2766 2985458 .. 2985476 -  -4.4  -3.63895   GCGAATGATGTCAAA             GTGCGGGT CGA ACCGGCTC             TGCTCTGCAACACCA  55 366
   Saro_2761 NONE
   Saro_2760 NONE
   Saro_2759 NONE
   Saro_2758 NONE
   Saro_2757 NONE
   Saro_2756 2977663 .. 2977693 - -14.1  -4.87133   ATTTGGGAAATAAAA       CCCCGATCAGC TGTAGCTTG GCTGATCGGGG       TTGCGACCGTCTGGG 100 141
   Saro_2755 2976926 .. 2976948 - -20.6   -4.7497   TGCACCCATGAAAAA           GGGGAGCGGC GGT GCCGCTCCCC           TTTCCCCCCATGTTA 100 285
   Saro_2754 2976583 .. 2976596 -  -2.3  -3.83998   CCATCCGAGAGGAAA               GCATG GGTT CTTGC                CGGCGGGTGACTGCT  54 66
   Saro_2753 2975790 .. 2975807 -  -9.9  -2.75844   CCGCGCATGGGAAAT             TCCCTGA AATT TCAGGGA              CAACTGTCGCATGGC  60 363
   Saro_2752 NONE
   Saro_2751 2974212 .. 2974238 -  -4.6  -3.14848   CCCTTCGATTAAAAT         TACATAAATG TTTCAGC CATCTATGTA         GTATCGAAGGGCTAT  48 78
   Saro_2750 2973204 .. 2973228 -  -7.8  -3.65425   TGTATAGATTGCAAA         CACG-GGCGGC TAGC GCCGCGTCGTG          TGCCGGGTGGCGCCG  62 195
   Saro_2749 2972369 .. 2972385 -  -2.1  -3.54424   GCGCAGCCTGCGAAA              CGGCTCG CGT CGAGACC              CCTAAGCCGCCAGCT  49 241
   Saro_2732 NONE
   Saro_2731 2957978 .. 2957989 -  -7.2  -3.64703   GCGCGGCCATCGAAA                CCGC TCTG GCGG                 ACAACTGGCTAGCGC  61 415
   Saro_2721 2952779 .. 2952805 -  -4.2  -2.76453   GCACAAGGTCAACTA         TCGGCCCGAGCA TGC TGCCCGCGACGG         CAAGCGCTACAGCGA  41 140
   Saro_2717 2949126 .. 2949142 -  -2.1  -3.53811   GGCATCGCGCGGAAA              GGTCGCC CGC GCCGAGC              CCGTCGCTGCACTGT  48 223
   Saro_2704 NONE
   Saro_2703 2939472 .. 2939495 -  -2.2  -3.53012   GTCTGCTCCCTGAAA          CACGGCGGTG ACTT CCCTGCCCTG           CCCGATCAGCGACGC  47 263
   Saro_2702 2938677 .. 2938699 -  -9.1  -2.70932   GCTGCGCCGGAATGA           TGCGAGCGT CCGTC ACGCTCGCC           AGAATGCGGGTCGGG  57 211
   Saro_2700 NONE
   Saro_2699 NONE
   Saro_2698 NONE
   Saro_2697 NONE
   Saro_2696 NONE
   Saro_2695 NONE
   Saro_2694 NONE
   Saro_2693 NONE
   Saro_2692 2932853 .. 2932868 - -11.8  -3.53091   ACTGCTTGGCCCAAA              CCGCGC ATTA GCGCGG               TCGCACAGGGGCGGT  74 129
   Saro_2690 2929390 .. 2929412 -  -4.6   -2.7419   ACAGTATCGCAACGA           GGATGAGCGC GCG GCGCACGGCC           GGGGTCAGTAACGCG  44 30
   Saro_2689 2927860 .. 2927875 -    -4  -2.94354   GGATAGAGCCAGAGA              TACGTA ATGT CACGTA               GGCGCCCGCATTTTA  44 38
   Saro_2688 2926769 .. 2926827 -  -5.1  -4.56597   TTCCTGCCGGAAAAA GCGCGGTGATCCCGGCTGGCGTAGCC TTCGACTG GACCGCGCGCGCCGCAACCACCGC-C GTGGTCATGCGCTGC  74 400
   Saro_2686 2925498 .. 2925516 - -13.8  -3.06796   GCTGATCTGACCGAA             GCGGGCCG ACA CGACCCGC             CTCGATCACCTCGCC  75 60
   Saro_2682 2921239 .. 2921262 - -12.4  -3.05384   GCGGCGCTCAGCGAA          GCGGACAGCG CGGA CGCTCTCCGC           TGCACGCACATGCTC  67 111
   Saro_2677 NONE
   Saro_2676 NONE
   Saro_2675 NONE
   Saro_2674 2912559 .. 2912570 -  -7.2  -4.71426   GCTTGAGGAAGAAAA                GCGG GGTC CCGC                 ATCAAGTCCGGGACG  86 67
   Saro_2672 2909831 .. 2909878 - -23.6  -2.71712   GCCCCTCTGCCAAAG GCACGAAAAAGCCCGCCGCTCC TCAG GGAACGGCGGGCTTTTCAATGC TTGCAATATCAGAAG 100 34
   Saro_2669 2906947 .. 2906960 -  -3.1   -3.5627   ACAGGATCCGGCAAA               TGTCA GTCG CGACA                TGCCGATATCAGGAA  51 14
   Saro_2668 NONE
   Saro_2667 2905793 .. 2905812 -  -5.6  -3.53811   TCGACTGGCGCGAAA            GCG-GCGGC CCA GCCGTGCGC            GACCCGAAGCAGCAC  54 172
   Saro_2664 2901612 .. 2901652 - -12.6  -3.92178   ACTACCCCAAGGAAA CGGCGTTCATCGTCGGCCAG ACC CTGGCCG-CGCTGACCGC-G ATGACCTTCAACTTC  82 300
   Saro_2660 NONE
   Saro_2659 2897679 .. 2897725 -    -3  -3.58029   AGCGTAGAGAAAAAT CGTGAACCC-GTCGCCATTTG CAGAGC CATACGCCGACGGGGTTAACA GGGCGTAAGGGCAAG  51 51
   Saro_2658 2895573 .. 2895609 -  -9.2  -3.09635   AGGCCTATGACGGAA    CCGCCCACCCCCTGGG ACTTG CCCTGCTGGCGAGCGG    GATACTGAGCCTCGC  59 126
   Saro_2656 2892971 .. 2892985 -    -7  -3.01712   GCGGGCTCGGCAAGA               GCGAGG ATG CCGCGC               AGGCTGCCGCGCGCG  51 270
   Saro_2654 NONE
   Saro_2653 NONE
   Saro_2652 2887963 .. 2887993 -  -5.3  -2.88544   GTCGATGGCGAGATA      GGC-GAACCGTGCC ATCA GGCCCCGTCCCGCC       GCATGATGCGTGCCG  46 9
   Saro_2651 NONE
   Saro_2650 2886257 .. 2886273 -  -2.9  -2.77043   GTCAGCAGGGGAAAC              GGCAGGT GCC ACGTACC              CGGATCACTTTTGCC  40 30
   Saro_2649 NONE
   Saro_2648 NONE
   Saro_2647 2883776 .. 2883797 -  -3.7  -3.76952   TCGATGCAATGGAAA           TGGTC-CGCA ACC TGCGCGACGA           CAACGCCCGCCTTGT  57 171
   Saro_2644 2880580 .. 2880619 -    -7  -2.77523   GCGCCAGGAACAGTA  CCGGTTGTCCGCGCCG-GC CTG ACGCGGCGCGCACCATCAG  TTGCCGACCAGCGCC  49 22
   Saro_2643 2879476 .. 2879490 -  -3.4   -3.1505   ATCACTTGCCAGCAA               CCCCGC GCG GCGGAT               TTGCACCAAAAAGCG  44 48
   Saro_2642 2878516 .. 2878531 -  -6.8  -3.43751   CAAGAAGGGCAAACA              GCCGCT TCAC AACGGC               ACGACCGTATAGATC  57 16
   Saro_2641 2877744 .. 2877764 -  -2.5  -3.60818   TTAAAATGGGCTAAA            CTTTCCG TCACCAG CGGAATG            GTCCGGGCTCAGACG  49 34
   Saro_2640 2875869 .. 2875907 -  -6.7  -3.79519   AATGCGAGGAGGAAA  CCCACGCCGACGCCGACCC GGC AGGTCG-CAT-GGCGCCGG  CACTCTGACCGACCG  62 82
   Saro_2636 NONE
   Saro_2635 2872073 .. 2872104 - -13.8  -3.05384   TTCGTGTCGAGCGAA      GTCGAGACAC-CCTG GCG CTGGCGTGTCTCGAC      TTCGCTCGACACGAA  75 56
   Saro_2634 NONE
   Saro_2633 2870271 .. 2870282 -  -2.2  -3.61398   CGGCTTCCTCAACAA                TCGG CTTG CCAA                 CAGAAGAGCGCGCCG  49 7
   Saro_2632 2869961 .. 2869976 -  -2.4  -3.53811   GTCAGGCGGCGGAAA              GCGCCG AAGT CAGCGA               GGCGGCGGAGTAGTG  49 104
   Saro_2627 2842973 .. 2842999 -  -9.5  -3.05844   CGCTCGACCTCAAGA        TGCCGG-GT-GCC ATC GGCTACTCCGGCA        TCGCCCTGCTCCACG  57 424
   Saro_2624 NONE
   Saro_2623 2837474 .. 2837517 -  -7.3  -3.55563   ACCCGACTCTTCAAA CGGTTGGAGCGGGTATCGG ACCAAA CCGCTACCCGCTCCAGTAA GACCTTAGTCGTCGA  62 30
   Saro_2622 2835530 .. 2835554 - -12.2  -3.55071   TGATAGTCCGGGAAA         TGGGGCATGGC TCGT GCC-TGCCCCA          CCCCGGCCAAGGGAT  75 40
   Saro_2621 2835181 .. 2835194 -  -2.4   -2.5882   GGCAATGACAAAATG               TTGC TGAACT GCAA                AAGGTCGTCAGCGAG  38 33
   Saro_2620 2834137 .. 2834181 -  -4.3  -2.77522   AGATCCCGGAAGAAT TGCGGCAGCG-GCGAGCAAGA TAGGT TCCCACGCGCGCGCTGCCA-A GGTTGAAGGTCAGCT  42 35
   Saro_2619 NONE
   Saro_2618 2831993 .. 2832004 -  -7.2  -2.59431   TTTTCCGAGAACGGA                GCGG TTGA CCGC                 GACAGGGATGCCGCG  51 112
   Saro_2617 NONE
   Saro_2616 2829665 .. 2829707 - -13.4  -4.74103   GCTGCAATGCAAAAA TCGCCGGGCAGGCACCAA GAGGGGG TCACGGCCTGCCCGGCGA TTGCCCGGGTGGGAC 100 56
   Saro_2615 2828603 .. 2828631 - -16.8  -3.68435   TTCCTGAAAACAAGA        GCCCTCCCTTCC GCAAG GGAAAGGAGGGC        AGTCGTCATGCTCGC  93 53
   Saro_2611 2823698 .. 2823743 -  -3.2  -3.53224   GAGCGTCGTCTGAAA CTGCAGCCCCGCGA-TAGCCGG ATGG CCGACTAACCGCGCG-CTTCGG AGGGCAGGACGCCGA  49 9
   Saro_2607 2818532 .. 2818558 - -18.1  -2.60763   TGCACACGGGACAAC         GGAAAGGGGGC CTCGC GCCCCCTTTCC         TGTACCCTAGTTCCA  86 32
   Saro_2604 NONE
   Saro_2603 NONE
   Saro_2602 NONE
   Saro_2601 2809821 .. 2809855 - -21.5  -4.11216   CCGGCACCTGCAAAA     TGGCGCCGCCCTCCC GGTGG GAGAGGACGGCGCCA     GTTCAGGGTGAACGG 100 61
   Saro_2597 2805409 .. 2805467 -  -8.4  -2.86164   TGGTCAACCAGTACA TCTGAT-CAGC-GG-CCATG-CCCTCCC GGTGCGG GGGAGGGACAGGGACCTGCCGCATCAGA AGTTGTCGCCTCAGA  55 36
   Saro_2594 2801859 .. 2801869 -  -2.4  -4.21194   GCGCAGCAGCGAAAA                 GGCG GAG CGCT                 TCGTCAAGCTGGCCG  62 509
   Saro_2591 2797242 .. 2797267 - -19.7  -2.68381   TAAGCCACGAAACAC         GGGGCGGAGCC GCAA GGCCCCGCCCC          TTTTCACTTGCCCCG  90 29
   Saro_2589 2795534 .. 2795592 - -24.8  -2.73364   GGTGCAGTGGAACTA CTGACCGG---GACGG-CAGCGCCGCGCGG TTG CCGCGCGGCGCCGACCGCCTGACCGGTCAG GATGCCGCCAGCACG 100 22
   Saro_2587 2791763 .. 2791792 -  -6.9  -4.48449   TCACGAAAACAGAAA       TGACCCGCCACCG GATC CGGCGTCGGGGCT        TGTAGCGTGTGAAAG  76 207
   Saro_2586 NONE
   Saro_2585 2791050 .. 2791077 -   -17  -4.72272   GCCGGGCACGAAAAA        GGCGGCAGGTCC AAAT GGACTTGCCGCC         GCTCGGTGTTCCGGA 100 215
   Saro_2583 2788048 .. 2788058 -  -8.2  -3.53012   CTGCCTGTCGTCAAA                 CGCG GCG CGCG                 TCAACAATCTTCCCG  63 49
   Saro_2582 2787365 .. 2787393 -  -9.5  -5.47218   CTGCAGGCAAAAAAA        TAGGGCGGCCA GACTGCA CGGCCGCCCAA        GTTGGGGAGAAATCG 100 171
   Saro_2581 2786524 .. 2786557 - -16.7  -4.56775   ACGGTTCCGGAAAAA     GGAAAGGCCGGTCCC TCGC GGGGCCGGCCTTTTC      CTTGCGGCTTCCGAT 100 49
   Saro_2578 NONE
   Saro_2577 NONE
   Saro_2576 NONE
   Saro_2575 NONE
   Saro_2574 NONE
   Saro_2573 NONE
   Saro_2572 NONE
   Saro_2571 NONE
   Saro_2570 2774893 .. 2774910 -  -2.6  -2.67515   CGTATCATCAGATCA             GGCGAC ATCCGG GTCGTC              CTCCTCGTCGCAACA  38 5
   Saro_2569 NONE
   Saro_2568 NONE
   Saro_2567 2769818 .. 2769828 -  -4.6  -3.09327   TCAGTCCATCGAACA                 CCCC GGC GAGG                 ATGTGACGCTGGAGG  47 208
   Saro_2551 2753580 .. 2753594 -  -8.5  -3.08867   GCAAGGGCGAAGATA               GCGGC TCGCC GCCGC               CGTCAGGAACTGTTC  56 372
   Saro_2549 2752903 .. 2752919 -  -9.5  -2.62616   TCAGTTGGTAGAGCA              CCTGATT TGT AATCAGG              GGGCCACGGGTTCGA  56 113
   Saro_2546 NONE
   Saro_2545 2749315 .. 2749327 -  -4.7  -3.01918   GGACCGCATAAACCA                GGCGG TTG CCGAC                ACCTACCTGCGGCTC  45 73
   Saro_2543 2747289 .. 2747322 - -18.9  -3.99678   AGCGGCATAACGAAA     CACGAAGGGCGGCCC TCAC AGGCCGCCCTTCCTG      CATTCAGCCCTTCAA 100 50
   Saro_2541 2742260 .. 2742285 - -13.3  -2.62616   TCATTCCGGATAGCA         GAAGGAGGCCC GCCA AGGCCCCCTTC          CCGTCTTGCCATTTG  67 49
   Saro_2536 NONE
   Saro_2535 2737819 .. 2737865 -  -6.3  -3.85698   CGGCCGTGGGAGAAA TCGGCCCTTGTCGCGCTGTGGC TGGC ACCTCTG-GCGACGCGGGCCGT GGCGTTGCCGCTGGA  62 106
   Saro_2533 2734224 .. 2734246 -    -4  -3.28712   CGTCGGGTGGCACAA           GCTCTTCTCG TCG CGCGAGGAAC           TGATGCTCCACAAGG  47 303
   Saro_2530 2732927 .. 2732941 -  -4.2  -4.35524   TTCGCAAACGCAAAA               GGCG GACTGCG CGCC               TGTTTCCGGCGCGGT  66 132
   Saro_2529 2732347 .. 2732361 -  -4.2  -3.67597   CTGGGGACGGAAGAA               GGACCT GAA AGGTCT               TACTTCTTCTTGCCG  53 25
   Saro_2528 NONE
   Saro_2527 2730713 .. 2730738 - -12.5  -4.09864   AGTCACCCTTGAAAA         CAGGGCGCCCC GTAA AGGACGCCCCG          AATTTCCTTAGCCCA  86 33
   Saro_2526 2730145 .. 2730168 - -17.4  -4.54727   GGTCCCAAACGAAAA          CGGGCGGAGC CGAA GCCCCGCCCG           TCGTCTTGTCCGGTA 100 56
   Saro_2525 2727650 .. 2727662 -  -2.6  -3.23216   CGCGAGCAGCAGCAA                CGCC CACGC GGCA                ATCCGCCGTTTCCTG  43 110
   Saro_2524 2725423 .. 2725443 -  -2.5  -2.79831   TGAACCGGCATGACA            GGAGTTGTT CAG AAAAACACC            TCACAACCTTAACAA  39 57
   Saro_2523 2724676 .. 2724718 - -10.5  -4.93365   CGTCACAATGAAAAA GGGCTAGGCGGCCCAGGCTT TCCG ATGCCTGAACCGCCC-GCCG TTTTGCGACCAGCCG 100 47
   Saro_2522 2723982 .. 2724011 - -11.3  -4.64048   GAGGAGAGAAATAAA       CGCGCGCCAGCAG CGAA CCGCCAGCGCGCC        GTTCAGAAGTTCCGA  95 28
   Saro_2521 NONE
   Saro_2520 NONE
   Saro_2519 2722936 .. 2722963 - -14.8  -4.90013   GAAGCCAAGGAAAAA        GGCGCGACCGGC ATGT ACCGACCGCGCC         CCTGCAATTTCCTGC 100 53
   Saro_2518 2721880 .. 2721896 -  -7.9   -3.4878   GCAGACCATAAGTAA              CTGTGCG AAG CGCTCAG              CCCCGTTGCGCCATC  60 22
   Saro_2517 NONE
   Saro_2516 2720931 .. 2720961 -  -6.1  -2.78384   CTGGCCCCGATCATA      CGCAGCGG-C-GGCG CAA CGCCAATCCGCTGCT      CAACCCTTTTTCGAC  46 51
   Saro_2515 2719506 .. 2719523 -  -4.7  -4.72272   GGGCTGGACCAAAAA             CCGCCAC TTCC GCGTCGG              TTCGGCTCGAAATAT  78 121
   Saro_2513 NONE
   Saro_2508 2710934 .. 2710955 -  -8.7  -2.93089   CAGCACGCGAAAGCA           GCGTTCCTC GATA GAGGAACGG            CTTTGGGACCTGGCC  54 41
   Saro_2506 NONE
   Saro_2505 NONE
   Saro_2504 NONE
   Saro_2503 NONE
   Saro_2502 NONE
   Saro_2501 2702336 .. 2702378 - -11.9  -3.02461   CAACCGCGCGCAAGA GGCACGCGCAAGGGAGCGGC CCAC GCCGCTCCCTCGTCCG-GCG TCATCCGAACGCGTT  68 26
   Saro_2499 NONE
   Saro_2498 NONE
   Saro_2497 2697238 .. 2697248 -  -8.2  -3.02043   AACCGGGGGCGAAGA                 CGGC ATT GCCG                 GCCGGACGCGGAACC  57 51
   Saro_2496 2696068 .. 2696094 -  -6.5  -3.64703   CGCGCCCGATCGAAA        CCTCG-CGCGGC TTCC GCCTCGACAAGG         CGGGCGGCAAGGTGA  59 246
   Saro_2494 NONE
   Saro_2493 NONE
   Saro_2492 NONE
   Saro_2491 NONE
   Saro_2490 2689904 .. 2689939 -  -4.6  -3.08679   GCGGGTCATTCAATA    TCTCCATTCCT-CCGGC CGG GCCGGAAGGAACGTCGT    TGCTCTCCCCTCCCG  47 88
   Saro_2489 NONE
   Saro_2488 NONE
   Saro_2487 NONE
   Saro_2486 NONE
   Saro_2485 NONE
   Saro_2484 NONE
   Saro_2483 2685887 .. 2685905 - -13.1  -4.54727   CGCCTTAAAGCAAAA             GCGGCCC ACTTG GGGCCGC             TCCGCTGGTTACTTG 100 34
   Saro_2482 2683384 .. 2683405 - -13.7  -5.33026   GAAGGCAAAGAAAAA           GGCCCCACC TTGC GGTGGAGCC            TCGTTCTTGTGTCGG 100 53
   Saro_2479 2680233 .. 2680256 -  -5.2   -3.4252   CGTCAGCCAGCAGAA          CCTGCTCGCGG ATG CCG-AAGCCGG          CCCTGTCGACCACCC  53 135
   Saro_2476 NONE
   Saro_2475 2674290 .. 2674302 -  -4.7  -3.92522   CCGGAAGGTCATAAA                GGGCG GTT CGCAC                CTGTGTGCGGCCAAT  61 210
   Saro_2468 2663703 .. 2663717 -  -7.8  -3.13343   AGTTGAAGCAGTGAA               CGTCGC CCG GCGACA               ACGGGAACCGGAACT  56 121
   Saro_2464 NONE
   Saro_2463 2658023 .. 2658075 -    -4  -3.51365   CGATACGGCAGACAA GGTCGCGGCGCAGATGATGGCCCACG ATC CGTTGACCACCCAC-GCAC-GCGACG AATTGCACATCACCT  51 341
   Saro_2461 NONE
   Saro_2460 NONE
   Saro_2459 2652248 .. 2652267 -  -5.6  -2.54098   CTTGGTAATCAATAG            GGTGGCCC AGGC GAGACACC             AATTCAACTTTCCAT  45 172
   Saro_2458 NONE
   Saro_2457 2648639 .. 2648661 -  -7.6  -2.58579   GGAACTGGGCAGAAC           GGGCAACGCG CAT CGCACTGCTC           TTCCGCGAGCGGACC  50 325
   Saro_2455 NONE
   Saro_2454 NONE
   Saro_2453 2644046 .. 2644069 - -12.4  -3.13728   AGTATCCAGAGTCAA          TCGCGGACCG GGAT CAGCCCGCGA           AACTCTCCCGGCGCA  70 15
   Saro_2452 NONE
   Saro_2451 NONE
   Saro_2450 2639307 .. 2639331 -  -5.5  -2.52543   ACGTCGCGCAAGCGA          TCGGCGGGGGC TAT GCCTTCTCCGA          GACGGCCGGCAGCTA  44 451
   Saro_2448 2636979 .. 2637016 - -19.9  -3.53012   CTCCCGGGCGGGAAA   GCAGAGAGGCCCCGGAC TTCG GTCCGGGGCCTCTCTTG    TTTTTGGCACAGGGC 100 295
   Saro_2446 NONE
   Saro_2445 NONE
   Saro_2444 2630447 .. 2630470 - -11.6  -2.92463   CGCATGATCCAGACA          TGCCCGCCGC CGGA GCGGCAGGCG           GCTTCAACCTGGCTC  67 47
   Saro_2443 NONE
   Saro_2442 NONE
   Saro_2441 2626051 .. 2626085 -    -4  -3.35679   GGCCGCCATCGACAA     GATCGAACGCGGCGGC CTT GCCCGCGCCGGCGATC     CGCTTGCCCTCATCA  49 238
   Saro_2439 2624000 .. 2624025 - -16.1  -3.86822   GAAGTTTGCGAGAAA         GGGGGCGACCG TCGC CGGCCACCCCC          CGTTCGCGAAAGGCG  95 46
   Saro_2438 2621224 .. 2621248 -   -15   -5.1675   GCATCCACGAAAAAA          GAGGCGGCCC GGTGA AGGCCGCCTC          CAGAGGGGTGGACTG 100 52
   Saro_2435 2618180 .. 2618197 -  -3.3  -3.31322   CGCAAGCGGGGATAA             GCGGCAC TTTC ATCCCGC              CCGCTCCTGCGCGGG  46 17
   Saro_2434 2617242 .. 2617291 -  -2.8  -3.64466   ATTTCATATATACAA CCGGAATCTGTG-GCGTGCTGCCCC ATG AGGGC-GAAGGCGCTCAGAC-CCGG CTGTCGGCGTGGGGC  51 16
   Saro_2433 NONE
   Saro_2432 NONE
   Saro_2431 2615026 .. 2615051 -  -2.3  -2.71364   GTATCCCTCGAAGGA         GGGGGCGCTCA TTCC CGCGTTCCCCC          GGCCTGGCCGCCGCG  39 8
   Saro_2430 NONE
   Saro_2429 NONE
   Saro_2428 NONE
   Saro_2427 NONE
   Saro_2426 NONE
   Saro_2425 NONE
   Saro_2424 2606626 .. 2606656 - -13.2  -3.65812   CGGCGGGGAAGAGAA       GCTCGCGGGCTTCA CCC TGACGCCCACGCGC       CACATCGATCCGCAA  79 256
   Saro_2416 NONE
   Saro_2415 NONE
   Saro_2414 NONE
   Saro_2413 NONE
   Saro_2412 2583714 .. 2583754 - -17.6  -2.65264   CCAGCAGCGACAGGA CCTCGCGGCGATGCAGGCC GGTC GGCGT-CATCGCCGCGCGG  CTCAGACCGCGAGGT  83 27
   Saro_2411 2581065 .. 2581084 -  -6.4   -3.8211   TTCGATCTACAAGAA            TGGCCG CGTCTATT CGGCCA             GCATGACTGCGAAGT  62 211
   Saro_2409 NONE
   Saro_2408 NONE
   Saro_2407 NONE
   Saro_2406 2574047 .. 2574059 -  -5.5  -3.65314   CGCAAGCTCGAAGAA                GTCCA GGC CGGAC                GCGAAGAGCGCCTGC  57 436
   Saro_2397 NONE
   Saro_2396 NONE
   Saro_2395 2562194 .. 2562217 -  -5.2  -4.29396   AATGAGCGACGAAAA          GCGC-GCGGAA TAT CTCCTCAGCGC          CGAGGCCTTCCTCCG  69 74
   Saro_2392 2557667 .. 2557705 -    -3  -2.62396   GACTGCCCGACAGCA   CTGCAACGGCGGCAGC TACTCCC GGTTCCGCGATCGCAG   GTGGTCACATCAACC  39 30
   Saro_2391 NONE
   Saro_2390 2556101 .. 2556118 -  -6.9  -3.53012   CGGGCCCCCGCGAAA             GCGGAGG CCTC CCTCGGC              CATGCACTACATCAG  57 37
   Saro_2389 2554223 .. 2554239 -  -2.2  -3.61398   CTGCCCGGTTAAGAA             CG-GGCC GTCA AGCCGCG              CCTATTCGTCCTCGA  49 27
   Saro_2388 2553448 .. 2553463 -  -7.5  -2.85351   GTTGCGCACATCATA              GGCGC TTTGGC GCGCC               ACTGCCAATGCCGAT  53 79
   Saro_2387 NONE
   Saro_2386 NONE
   Saro_2385 NONE
   Saro_2384 2546472 .. 2546490 -  -5.3  -3.13403   GGCTGCGCACCAAGA            CGA-TCGG ACAT CCGACTCG             ATTCTCCATCAGGTG  48 133
   Saro_2383 NONE
   Saro_2382 NONE
   Saro_2381 2533871 .. 2533891 -    -4  -2.71712   CGCCGGTCCTGAAAT            GAAACTGG TTACG CGAGTTTC            CACTCCCAGCCGAGC  42 13
   Saro_2380 2532858 .. 2532870 -  -6.2  -2.56914   GAGGGCAGCAAGTCA                CCCC CTCAC GGGG                TTCCGCTCAATATCC  46 32
   Saro_2379 2530980 .. 2531038 -  -6.5  -3.32844   TTGGTCACTTCACAA TGTCTCCA-CGTCGTTCCCGCCCCGGTCC GGG GG-CCGGGGCGGGGATGCCGGTCGGATCA AGGAGCCCTAGAGCG  55 33
   Saro_2378 NONE
   Saro_2377 NONE
   Saro_2376 NONE
   Saro_2375 2523940 .. 2523956 -  -2.1  -2.64099   CCTGTTCATCAGAAG              GCCAGGG TCG CGTTGGC              GAGGACGGAATAGAA  38 2
   Saro_2374 2519287 .. 2519312 - -17.6  -2.80464   GGACCAAGTGGAAAG         CCGGACGCCC TGCGCG GGGCGTCCGG          TCTCCTCTCCAACCA  84 48
   Saro_2371 2517772 .. 2517791 -  -8.5   -3.1552   CCCTATGCAGGAAGA            CCGCGCC TGCATT GGCGCGA             AGGCCGAACAATTCC  58 104
   Saro_2370 2516482 .. 2516517 -   -11  -3.29144   CGATTCTGCCCATAA    CGCTGTGCGCGGCCGC CGCG GCGGCCGCAATCAACA     TCTGGCTGTCGATAC  66 428
   Saro_2368 NONE
   Saro_2367 NONE
   Saro_2366 2513941 .. 2513953 -  -3.3  -3.05596   CATTCCGGGATGGAA                CGGTT CAC ACCCG                GGCCAAACTGGCGCC  43 17
   Saro_2365 NONE
   Saro_2364 2512927 .. 2512958 -    -3  -3.67611   CGTAGTCGAACAGAA      GTTC-CCTACCGCAA CAT TCGCGGTACTTGAAC      TGGACATTGACCGGT  53 129
   Saro_2361 2508582 .. 2508613 - -16.6  -3.57144   GCGTTCACGCCGAAA      GGGCAGATGCCACG CTCA CGCGACATCCGCCC       TTCCGTGGAGGCTTC  91 51
   Saro_2360 2506682 .. 2506702 -  -5.4  -3.10641   GAAGCTACGATGCAA           GCCGCATGG TCTA CCA-GCAGC            GCTATCCGCTCAAGG  49 176
   Saro_2352 2499694 .. 2499714 -    -6  -3.85505   CTATGAAGAAGACAA            GCGCCGCC GCCTT GGCGATGC            GGCCGACCGGCCGAC  62 93
   Saro_2350 2496564 .. 2496585 -   -13  -4.75174   CACGCAACGGAAAAA           GGCTCCCC CGCGAC GGGGAGCC            TTTTTTCGTAAGGGC 100 47
   Saro_2348 2493954 .. 2493965 -  -2.2  -3.63068   CCAGATCATGCGAAA                CCCT CGGC AAGG                 AAGCGTTCGGCGCAA  49 4
   Saro_2347 2493494 .. 2493510 -  -2.3  -3.33744   TTGGTTCCGAAAAAT              CGTAT TAGAAAC ATACG              TTTCATTTCCGTTCG  45 28
   Saro_2346 NONE
   Saro_2345 2491938 .. 2491975 -  -6.2   -4.5442   CTGGCAAGCACAAAA  CTGC-CGGGCGTGCCCGA AGGC TCAGGC-CGTCCGCGCCG   CCAGGGGTTCGAGGG  76 9
   Saro_2344 2490991 .. 2491004 -  -5.9  -4.18018   GCGCCGGAGCCAAAA               GCGAG TCCG CCCGC                CCCGCTTTTTCCGCA  67 87
   Saro_2343 2489870 .. 2489886 - -11.5  -3.01712   CTGGGGCGGCGAAGA              CCCGCGC ATC GCGCGGA              TCGACAGCGCATCGC  65 98
   Saro_2338 NONE
   Saro_2337 2484226 .. 2484240 -  -9.2  -4.07568   TTCCTGTTGCGAAAA               GACCGC CCG GCGGCC               GCGGAACGGCCGGGG  76 198
   Saro_2336 NONE
   Saro_2335 NONE
   Saro_2334 NONE
   Saro_2333 NONE
   Saro_2332 NONE
   Saro_2331 2477170 .. 2477193 -  -7.4  -2.52896   CCACGCGCGAAGGCA          CGAACGGC GCGTTCAT GCCGCTCG           CCTCACCGGTGTGCG  50 14
   Saro_2330 2476121 .. 2476141 -  -5.4   -3.5241   GATGGGCGAGAAACA           GGACCTCGC TCAT GCAAGG-CC            GTTCGCGATGATCGG  53 14
   Saro_2329 2474904 .. 2474922 -  -7.3  -2.62983   CTGAGCGCGAGATCA             GGCGGCG ACACG CGGCGCC             TCCGGGTGGCGGGGC  51 4
   Saro_2328 NONE
   Saro_2327 2471440 .. 2471454 -  -2.1  -3.22491   AAATGTCATGATTAA               TTGGC AATCA ACCAA               GAAGCTGCAAGGATT  43 18
   Saro_2326 2468927 .. 2468965 - -12.7   -5.0538   TGGCAGCCCAAAAAA  GC-AAAACGCTGAATTTC CAAG GAAATTCAGCGTTTAAGC   ATTACGTCATGAGCC 100 142
   Saro_2320 NONE
   Saro_2319 2463173 .. 2463205 - -19.9  -3.86822   GAACCTGCCGACAAA      CGAAAGGCCCCGCCA TCA CGGCGGGGCCTTTCT      CGTTCTGGCCTAGCG 100 35
   Saro_2317 NONE
   Saro_2316 2456211 .. 2456224 -  -3.8  -3.21218   ATTGGCGACCACCAA               TGCC TTTCGG GGCA                GGCCCGGCTGATGCC  47 71
   Saro_2315 2455549 .. 2455573 - -10.8  -3.33798   GAAACACGATATGAA         CTGCGCCGCTT AGCG AAGCGG-GCAG          GCATGTAAAGCCCAA  69 71
   Saro_2314 NONE
   Saro_2313 NONE
   Saro_2312 2452141 .. 2452155 -  -5.6  -3.62522   CAAGCCCGGCAAGAA               GCGCCT GCC AGGCGG               GGCGATCGCTCGTCC  57 88
   Saro_2307 2447457 .. 2447507 - -15.3  -3.08015   GGAAGCATGGCAAGA CGAAGGGCGTCGCC-AGCCTCTGC ATCG GCGGCGGCGAGGCGACGGCCCTCG CGATCGAGCTGGTCT  81 115
   Saro_2305 NONE
   Saro_2304 2443899 .. 2443913 -  -3.4  -2.73364   GGTGGACCGCAACGA               GCGCGG ATT CCACCC               ACCTTTTGCAGCCCG  40 91
   Saro_2303 NONE
   Saro_2302 NONE
   Saro_2301 2441891 .. 2441910 -  -3.5  -3.34398   GTGCTTGCGGAAAGA            TGGACCC TGAAAC GGGTTCA             GAGTGACAAAGAAGG  46 51
   Saro_2300 NONE
   Saro_2299 NONE
   Saro_2298 2440029 .. 2440042 -  -4.5  -3.89524   ACTTCACCGGATAAA               CTCCA TGGC CGGAG                CCAGAATGTCGCTCA  58 0
   Saro_2297 NONE
   Saro_2296 NONE
   Saro_2295 2437863 .. 2437875 -  -3.3  -2.52635   AGGGTGACGATGAAG                GGCGA TGG TCGTC                ACTCCGCTGCCTCCC  39 24
   Saro_2294 NONE
   Saro_2293 NONE
   Saro_2292 NONE
   Saro_2291 NONE
   Saro_2290 NONE
   Saro_2289 NONE
   Saro_2288 NONE
   Saro_2287 NONE
   Saro_2286 NONE
   Saro_2285 NONE
   Saro_2284 NONE
   Saro_2283 NONE
   Saro_2282 2423074 .. 2423097 -  -8.3  -3.55444   CGCCCAGGCCGTAAA          CTCATAAAG CGCGCT CTTTATGAG           TTTACGGCCTAGCGG  65 34
   Saro_2273 NONE
   Saro_2272 2411412 .. 2411449 -    -2  -3.28712   TCGTTCCGCCGAGAA  TTTGCAC-GAC-CG-CGGC ACT GCCGTCGAGTCCGTGCCCA  GATCACGAATGCTCC  45 66
   Saro_2271 NONE
   Saro_2270 2409863 .. 2409887 -  -2.1  -4.11216   GCTCGATCCCGAAAA         CCTGC-CGGA AAGCGA CCCGAGCAAG          ATGAACTTCGGCTCG  58 250
   Saro_2266 2404805 .. 2404816 -  -2.2  -4.07568   GGCTGCCTTCGAAAA                GAAG TAAG CTCC                 TAGCACATCAGGGAA  57 25
   Saro_2259 2397859 .. 2397894 -  -4.7  -2.77182   CCTTACATCGAACGA   CGCTGCCA--TGCGCAC GCTG GGGCGCAACTGGAAGCG    GCTTCATACCTTAGG  43 201
   Saro_2257 2396275 .. 2396285 -  -4.6  -3.90744   GCTGGCCGGAAACAA                 GGGC TGC ACCC                 TCGACATCGCCCTCA  61 276
   Saro_2254 NONE
   Saro_2253 NONE
   Saro_2252 2392029 .. 2392039 -  -2.4  -3.49924   GCGAAACCATGATAA                 GGTG GAA CTCC                 GGATAGGTTGCGCCG  47 108
   Saro_2251 2391292 .. 2391305 -  -9.5  -3.37761   AGTCGAAGAGATCAA               CGCGC ATGG GCGCG                CCCTAGCGCCAAACC  63 45
   Saro_2250 NONE
   Saro_2249 2388819 .. 2388856 -  -6.3  -3.22223   CAACGTCACCAGCAA   CCTGGCCAGCG-TGAT CGTGTTC ACCATCGGCGGCCAGG   CCATGTGGATACTCG  53 186
   Saro_2247 2386752 .. 2386771 - -10.6  -3.42503   TCGGAACACGCAGAA            GGCGGGGC GCAA GCTCCGCC             TTTTTCGCGTCGGTA  68 316
   Saro_2244 2385285 .. 2385297 -  -4.8  -3.14344   GACCGTGCCGATCAA                TCCG GAGTT CGGA                TCGCTCAACCTCGCG  47 340
   Saro_2238 NONE
   Saro_2237 2380380 .. 2380392 -  -4.7    -3.794   TTGGAACGGACGAAA                GCTCG TGG CGGGC                GACCTCACGCGAAAC  58 82
   Saro_2231 NONE
   Saro_2230 2369921 .. 2369932 -  -2.2  -3.16068   CTTCCAAGGGAAAAC                CTGGC CCC GCC-G                ACCGACGCCGAATGC  43 86
   Saro_2229 2369315 .. 2369334 -   -15  -5.52986   AGTCGATCAAAAAAA            GCCCCGGA GCGA TCCGGGGC             TTTTTATCTCCGGTA 100 76
   Saro_2223 2365642 .. 2365679 - -18.5  -3.55444   CCCCGAGGTCCGAAA   CGCAAAAAGGGCGGCCC CGTG AGGCCGCCCTTTTCGTG    TTTCGCAATGAAGCG 100 44
   Saro_2220 NONE
   Saro_2219 2362250 .. 2362282 -  -9.8  -3.40498   CAAGCCCCAACAAGA      CGATCCCGGCCAGC TTGAC GCTAGCCCGCATCG      AAATACTCCTTGAGG  68 13
   Saro_2218 NONE
   Saro_2217 2361105 .. 2361142 - -11.9  -3.51825   CGACCCGAAGCAGAA   GGACAAGGGCGGC-GAGG CTG CCAAGGCCGCCCTCGCCC   TCCTCGCGCTGCGCG  72 58
   Saro_2215 2357404 .. 2357430 -   -23  -3.68366   TGACCCCAAAAGGAA         GCGCCGGAGCCC ATG GGGCCCCGGCGC         AGTGTTTTCGCGCCT 100 54
   Saro_2213 NONE
   Saro_2212 2355946 .. 2355961 -  -6.8  -3.21595   AATGCGGACTATGAA              TGGCAG ATTT CCGCCA               TTTTTGGACCCATGC  53 127
   Saro_2211 2354111 .. 2354124 -  -8.1  -3.23235   CAGATACGAACCCAA               GGCCA CACG TGGCC                CGTCCGACTTCAGGC  56 502
   Saro_2209 2352767 .. 2352779 -  -4.8   -4.2349   GTTGGACATGGAAAA                CCTC CTGAC GAGG                TCCTGCGTCTCGCAG  65 82
   Saro_2208 2348502 .. 2348513 -  -5.8  -3.70848   ATATATTCAAGATAA                TGCC ATTT GGCA                 AGGAACTATGCTGAT  60 31
   Saro_2207 2347010 .. 2347044 -  -8.7  -3.62597   TTCATCGCGCAAGAA    GTCT-GGCG-AATGGAC AAG GTCCAGTACGCCAAGAC    GGCAAACCGGAGCGT  65 302
   Saro_2204 NONE
   Saro_2203 2343607 .. 2343626 -  -5.6  -3.41051   CGATCGCGACCACAA            CGCACTGG TATT CGAGCGCG             ATCAGCTCGCATGCT  53 358
   Saro_2198 2337405 .. 2337442 - -17.7  -4.56597   CTCTTCTCCCAAAAA   GGAAGCGGCCCTACGGC GTGA GCCGAAGGACCGCTTCT    CGAGGTGCGAGTGGC 100 60
   Saro_2196 2334046 .. 2334092 -    -3  -3.28712   TCTTCGGCGGCATAA GCC-GCCGTGCCAAAGCG-GTTC TTGA GATCACGCCCCAG-ACGGCTGGC ATGGCCGGTCCAGTG  46 313
   Saro_2194 2333294 .. 2333315 -  -9.4  -3.22777   GGCGACAGACCAAGA           CCGGCTGG CGAAGC CCAGCCAG            GGATGGCAACCCAGC  61 66
   Saro_2193 2331999 .. 2332024 - -13.3  -3.86015   TACCTCCTGTAGAAA         GGAGCCATCGA CCAT TCGCTGGCTCC          AAACCACAGGCGCGC  83 103
   Saro_2192 NONE
   Saro_2191 2330776 .. 2330794 - -10.2  -3.43689   AAAACCCGAGCAGAA             GCGCCCCG CGG CGAAGCGC             ACCGAAGGGAAACCC  68 310
   Saro_2190 2330276 .. 2330313 - -25.7  -4.38712   CGCAGGCGTATAAAA   GAAAAGGCCCCGGTGGC GTCT GCCACCGGGGCCTTGTC    GTGAGGGAAGGACAT 100 41
   Saro_2188 2329385 .. 2329410 - -15.5  -4.91852   GCGAGCAAAAAGAAA         GGAGGAAGCCC TGAC GGACTTCCTCC          CAAACCGGCGGGTCA 100 38
   Saro_2185 NONE
   Saro_2184 NONE
   Saro_2183 NONE
   Saro_2182 NONE
   Saro_2181 2322748 .. 2322763 -  -4.6  -2.66451   AGGTACGCAAATTCA              TCGGCG CCCG CGTCGA               AGTGGTCGGGGAGCG  42 416
   Saro_2177 2321165 .. 2321178 -  -3.8  -4.16284   AGATCCCCCAAGAAA               CTGG GCTAAA CCAG                TTTCTGTATGGGTAA  63 106
   Saro_2176 NONE
   Saro_2175 NONE
   Saro_2174 NONE
   Saro_2173 NONE
   Saro_2172 NONE
   Saro_2171 NONE
   Saro_2170 2310051 .. 2310074 - -12.5  -2.74012   CGATGATGTGAAGGA          GTGGTGACC TGCAAC GGTCACCAC           AGTCCGAATGACGCG  68 19
   Saro_2154 2294369 .. 2294386 -  -2.6  -3.53012   TCCTGTCTTGGCAAA             TCTCGG TCCCCT CCGAGG              CTTCGGATCATCTTG  47 33
   Saro_2153 2294097 .. 2294111 -  -7.1  -2.62371   AGTGACCGAACCAAC               CGCAC TAGCT GTGCG               TGGAATTAGCCACCT  48 15
   Saro_2151 NONE
   Saro_2150 2292248 .. 2292277 - -12.1  -3.41527   CAAGTGGTATGACAA       CGGCCTTGCCGGT CCAG ACCGTCAAGGCAG        CGGCGTCTGGATCAG  73 308
   Saro_2148 NONE
   Saro_2147 NONE
   Saro_2146 NONE
   Saro_2145 2283401 .. 2283423 -    -2  -3.74747   CCAACCGGCACGAAA           GTCCGAATTT GGG AAACTCAGAT           GCACGGCGAGTCGCT  52 40
   Saro_2139 2278336 .. 2278369 -  -3.7  -3.92522   CGCGAATGCGACAAA     CGCGATCAGGATCAG CCGC CTGGTCCAATTCACG      GGTGGACATCCAGCA  58 21
   Saro_2138 NONE
   Saro_2137 NONE
   Saro_2136 NONE
   Saro_2135 2274406 .. 2274426 -  -4.7  -3.65224   ATGCTAGCGCAACAA            TGAAAGCGA CGA CCGATTTCA            TAGGATCAAGTCCTG  55 93
   Saro_2134 NONE
   Saro_2133 2273295 .. 2273306 -  -2.2   -4.1523   GGGAGCAGAGATAAA                GACG CTGG CATC                 TAATGCGACGACTAA  59 37
   Saro_2127 NONE
   Saro_2126 2264044 .. 2264088 -  -4.1  -4.27686   TAAAAGCACCTAAAA GCACCTAACGACACCTGCC CGCACGT GGCCGGCCTGGTCCGGTGC GCTAGATCGCCTTGC  66 27
   Saro_2122 2260905 .. 2260934 -  -8.5   -4.2461   ACGTCGAGGAAGAAA       GCGCGGCGAACGGC AAC GCC-TTCTCCGCCC       GCGTCTTCGAAAAGG  76 512
   Saro_2120 2258566 .. 2258605 -  -2.7  -3.71848   GCGGCTCACGAACAA  GGTCGGAAGGGAGCCTGC CGGGT GCGGGCTCCCTTTTT-CC  GTTTCCGGCGCGCGG  52 54
   Saro_2118 NONE
   Saro_2112 NONE
   Saro_2111 NONE
   Saro_2110 2245628 .. 2245668 -  -5.1  -2.72991   CGACACCGTGAACGA  CCTTCCGGGCGCGCTGG TCCATCT CCGGCGCGCGCTGGCGG  ATGGCGGGCTGATGA  45 455
   Saro_2108 2244347 .. 2244360 -  -2.3  -3.57263   ATCGGTATCGCGAAA               CGCGA ACGC CCGCA                GAGATCGTCACGAGG  49 76
   Saro_2107 2243637 .. 2243650 -  -2.3  -3.05384   CTGCCCCTTACGTAA               GCGTC AATC GACGA                TGCGTTCGAGTTGGC  41 15
   Saro_2106 NONE
   Saro_2105 2241140 .. 2241172 - -11.2  -2.79133   CAATCGGTTACGACA     GCAGCGCCGACC-GC CAGA GCTGGGCCGCGCTGC      TCGAACTGCTGGACG  60 182
   Saro_2099 NONE
   Saro_2098 2234446 .. 2234462 -  -6.5  -3.72695   ACCGGCCTGACGAAA              GCGCTGT CCT ACAGGGC              CGGCGAGGGATTACA  62 212
   Saro_2091 2227410 .. 2227453 - -12.5  -3.73072   AAGTGTTCTACGAAA TCCGCGAGGTGCCCGGCCTC AAGAA GAAGCCCAGCACCTCG-GAA CTGCTCGACTGGCTC  77 256
   Saro_2089 NONE
   Saro_2088 NONE
   Saro_2087 2225180 .. 2225200 -  -6.1  -3.15544   GTCCAGGCCCACCAA            GCTAACGCA TGC CGCGTCAAC            CGATCCAGCGGCTGA  51 21
   Saro_2084 NONE
   Saro_2083 2220237 .. 2220250 -  -5.9  -3.53343   AACCGGCGCCTTAAA               GCCGA ATTA CCGGC                TGCGCGACCATTTTC  55 314
   Saro_2081 NONE
   Saro_2080 2218541 .. 2218560 - -10.6  -3.62054   ACGGCAAAGAATCAA            GCCCCTGC CTCG GCGGGGGC             TTTTTTCGTTCAGCC  70 35
   Saro_2074 NONE
   Saro_2073 NONE
   Saro_2072 2211721 .. 2211751 -   -19  -3.73647   GCGATCTACGAAGAA       GCGGCGACGAAGCC TTA AGCCTCGCCGCCGC       CTTCCGATTTCAAGC 100 53
   Saro_2069 2209107 .. 2209118 -  -7.2  -3.53012   CGCGGGCGCTGCAAA                GGCG GCAT CGCC                 CCGGGAAGCCGGAGC  58 306
   Saro_2067 2207092 .. 2207105 -  -3.1  -3.53563   AGATGGGGCGGCAAA               CCTGA ACGG TCAAG                GAACTCGCTCGTAGT  49 62
   Saro_2066 NONE
   Saro_2065 2204562 .. 2204586 -  -9.9  -3.58522   ACGATCACCGGCAAA          GGCGGACGCCA GCG TGTCGTCCCCC          TGCTGCCAATCGTTC  67 380
   Saro_2060 NONE
   Saro_2059 2199668 .. 2199693 - -18.3   -3.6692   GGGCAGCTGAAAAGA         GAAGCCCCCGC GCAG GCGGGGGCTCC          GGGTTGCGTTACGGA 100 100
   Saro_2057 2198474 .. 2198502 - -19.6  -3.59979   CGCCTTCATGGCAAA       GCGGGGCCACCCG TCGC CGGG-GGCCCCGC        CGCCGGAACTGCTGC 100 84
   Saro_2054 2195383 .. 2195420 - -19.1  -4.20367   GCGTTCAAGAAAGAA   TGGCCCGCCGCTCACGC GTTC ACGCAAGCGGCGGGCCG    GTTTCATCGCAACAT 100 40
   Saro_2053 2194074 .. 2194110 - -17.4  -2.64155   GCTCGGCGAAATCCA    CGAAACGACCGGCAAC GCGCT GCTGCCGCTCGTTTCG    CTGCATGCGCTATGG  80 128
   Saro_2050 2190713 .. 2190732 -  -3.6  -3.56643   GGCATACTGCGCAAA            GGGTAA AGCGTCGG TTACCC             TGACAATTCAAACGC  51 140
   Saro_2049 NONE
   Saro_2048 NONE
   Saro_2047 2185716 .. 2185738 - -12.6  -3.31144   CCGCCAGCGCGACAA           GCAGCAGGCC GGC GGCCAGCCGC           CTAGTTCTGGAGGTC  74 26
   Saro_2046 2184144 .. 2184155 -  -2.2  -2.84841   AATCGGAATTAATCA                TGCC GGAG GACA                 CTGTCGAGCGCCGAG  40 42
   Saro_2045 2182606 .. 2182621 -  -6.1  -3.56092   GCACGATCCTTGAAA              TGCGC GAGGAA GCGCA               GAAGGCGGCGGGCGT  56 434
   Saro_2042 2179182 .. 2179206 - -18.6  -4.43477   TCCAGCGAACGAAAA          GGGCCGCTCC GGGAA GGAGCGGCCC          TTTCTTGCCGACCTT 100 55
   Saro_2040 NONE
   Saro_2039 2175366 .. 2175414 -  -7.4  -2.52464   TTCCTCGGCAATCGA CATTGCCAAGGCGCTTTCCA CCGACGTTT CGGAAACCGCCTGGGCATCG TACCTGCGCGGCGAC  49 286
   Saro_2037 2172625 .. 2172637 -  -5.5  -2.70936   CCATCAACGATAGTA                CTGCG ACC CGCAA                GGTCATGCCTCCTGA  46 101
   Saro_2036 NONE
   Saro_2035 NONE
   Saro_2034 2168772 .. 2168805 - -13.2  -4.03234   GTTTCTCGAGAGAAA     CCG-GTCGGGCCAGC TCTAC ACTGGCCCGACGCAG     CGCGATTACGTGCCG  86 269
   Saro_2030 2163367 .. 2163377 -  -2.4  -4.11216   CCTGCACCGCGAAAA                 GGGC ATG GTCC                 GCCTCGATCCTGCGA  58 270
   Saro_2026 2159827 .. 2159843 -  -2.2  -3.28791   AGCCGGCCTCGATAA              CCGGTG CAAGC CACCAA              TGTCCGTTGGTGCCC  45 107
   Saro_2025 2158460 .. 2158474 - -11.4  -4.07568   GCTTCGCCTCGAAAA               GTGCGG CGC CCGCAC               GTTTCTCGTCGGCGA  82 95
   Saro_2019 NONE
   Saro_2018 2151013 .. 2151044 -  -9.3  -4.06825   GAAAACAACACGAAA      GCCGTCCCGCAACC TCAAC GGA-GCGGGGCGGC      AGGTCGCGTTGCCGT  76 48
   Saro_2017 2149254 .. 2149273 -  -4.9  -2.93358   AAATAATCAGCAAAC            CGGGGCT CTGGCC AGCCCCT             TCACGTTTTTTAAAC  46 35
   Saro_2016 2148212 .. 2148227 - -11.8  -3.41229   AGACCTGGACGAGAA              CGCCGC CCGC GCGGCG               CTGGCCCGCTTCGGT  70 307
   Saro_2013 NONE
   Saro_2012 NONE
   Saro_2011 2144361 .. 2144372 -  -2.2  -3.82604   CGATTCAAGCAACAA                TCGC GGGA ACGA                 CTACTGCCGGCGAAA  54 193
   Saro_2010 2143799 .. 2143822 -    -3  -3.44622   CAGTTCGACAAGGAA          GTGACGGCGA TGCA TCGCCATCTG           CGGCCGGGCGGATGG  48 213
   Saro_2008 NONE
   Saro_2007 NONE
   Saro_2006 NONE
   Saro_2005 2139159 .. 2139191 -  -5.4  -3.17901   AGATCGTCAAGGCAA     CTGCCGA-AGGTCCG GAAG CGGTCCAGTCGGCCG      AATACTTCAAGGGCA  49 463
   Saro_2003 2137391 .. 2137418 - -19.2   -4.3586   CGATGTACACGAAAA        GAGAGCCCCCGC GCGG GCGGAGGCTCTC         TCTTTCCATGTGTCG 100 86
   Saro_2002 NONE
   Saro_2001 NONE
   Saro_2000 NONE
   Saro_1999 NONE
   Saro_1998 NONE
   Saro_1997 2126319 .. 2126350 -  -2.2  -2.52464   TTTGCGGCCAATTTA      GGCCG-TCGGTTGCA GCG CGCAACCGATCATGC      GGAAAAGGATTCCTG  37 20
   Saro_1996 2125566 .. 2125578 -  -6.2  -3.62597   CCCAGCGGCCAAGAA                CCGC CCATC GCGG                CGATTTCTCTGGTCT  59 411
   Saro_1991 2122212 .. 2122253 -  -2.8   -3.0579   AAATTGCCGGAAAAC CTATGCGATCGATCGGCGC TATTC GCGC-GCGCGGTCGCTCAG TTCAATGCCGCAGGG  43 2
   Saro_1990 2119344 .. 2119363 - -12.8  -5.28942   GACCGGAAAGAAAAA            GGCGGAGC AATC GCCCCGCC             TTCTCATTTCACGAT 100 50
   Saro_1989 NONE
   Saro_1988 NONE
   Saro_1987 2106399 .. 2106436 - -10.5  -3.05844   GTCGCCAGTCCAACA   CATTCAGCCCGCCAGGCA AGG TTCC-GGCGGGCTGCGTG   TTCCTACATAGGCCT  62 55
   Saro_1983 2102915 .. 2102957 -  -2.7  -3.93288   CCTGATCGAAGTAAA GCGCCAGGCC-ATCGCGGCAA ACA TCGCCAAGATCGACGTGG-GC CCCAAGGGCGCGCTG  58 241
   Saro_1979 2096278 .. 2096299 - -11.5  -4.07568   TGCCGCTGCCGAAAA           GGCTGCAGC CGAC GCTGCTGCC            GTGCTTGCCGCCGCC  82 326
   Saro_1977 2094489 .. 2094506 -  -7.7  -3.33696   CCCGCGCCGAATCAA             CCTTCGC AAAT GCGAAAG              TCGTACAGTCGCAAA  58 94
   Saro_1976 NONE
   Saro_1975 NONE
   Saro_1974 NONE
   Saro_1973 2089930 .. 2089957 - -18.6  -3.60792   CGCCGAACGGGCAAA        GAAAAAGGCGCC TGAA GGCGCCTTTTTC         ATCATCCCAATGGCG 100 219
   Saro_1969 NONE
   Saro_1968 NONE
   Saro_1967 NONE
   Saro_1966 NONE
   Saro_1965 2083015 .. 2083041 -   -18  -3.83262   GAAACGCCATAATAA         GGCGCGTGCCGC AGT GCAACACGCGCC         TCGAAATTTTTATCC 100 47
   Saro_1964 2081913 .. 2081944 -   -18  -4.51777   ACAGCACAAGCAAAA      CGCCCCACC-CCGGC TGT ACCGGCGGCGGGGCG      GCCTTTCCGTCCTCT 100 53
   Saro_1962 2080747 .. 2080768 -  -6.5  -3.76373   GGCGTAACATCGAAA           CTCCGGAAC TTGT GCTCCGGAT            CAATCCTTTGCGCTG  62 57
   Saro_1961 2079589 .. 2079602 -  -2.3  -3.72893   CACGGCGGGACCAAA               GTGGG AAGG CCCAT                CACCTTACGAATGAA  52 25
   Saro_1960 2077455 .. 2077474 - -12.1  -3.31144   GGCTGACCCTGACAA            GCGGCCC TTTCAT GGGCCGC             CGCTTCGTCATGGAC  71 133
   Saro_1958 NONE
   Saro_1957 2075663 .. 2075688 - -11.1  -4.07687   AGCGCCCGCCGAAAA         GGTCAAGCCCG AGGT CGGGCCCAACC          CAAGATCATGCGTTG  82 31
   Saro_1956 NONE
   Saro_1955 NONE
   Saro_1954 2073048 .. 2073060 -  -5.5  -4.09739   GCAAGCCCTGCAAAA                CGCTA AGC CAGCG                CGGACAGCGCGGCAT  65 15
   Saro_1953 NONE
   Saro_1952 2070285 .. 2070296 -  -4.4   -3.1247   ATGGTTTAGATTCAA                TTCC GGCG GGAA                 AATCTACGCCCCAGC  47 10
   Saro_1951 2069597 .. 2069641 -   -10  -3.71649   GCGTTAAAGCCCAAA GGCGTTTCCCGCAAT-GCCCC GCGT AGGGCGATTGCGGGAGACGGG CATCACTTCGAGAGC  74 28
   Saro_1950 2067995 .. 2068016 -   -13  -4.07687   ACGCTGGGCCCAAAA           GGGTGGCG ATAGCA CGCCACCC            TCAAGGAAATCAGTA  86 35
   Saro_1949 NONE
   Saro_1948 2064039 .. 2064062 -  -6.6  -2.78384   GTGCTGGCGATGACA          GCCGCCGGCA GCCT TGCCAGCGAA           TCCGGTCTGACGCCC  47 266
   Saro_1946 2062339 .. 2062361 - -14.8  -3.08464   CCATGATCTAGCGAA           GCGGGCGGCA TGC TGCCGCTCGC           AGAATGGTCAGGCGT  78 40
   Saro_1945 2060824 .. 2060848 - -18.6  -4.57073   CATCCCCGGCAAAAA          GGCGCGGAGG TTGCC CCTCCGCGCC          TTTTCATGGCTGTCA 100 60
   Saro_1944 NONE
   Saro_1943 NONE
   Saro_1942 NONE
   Saro_1941 NONE
   Saro_1940 NONE
   Saro_1939 2053990 .. 2054004 -  -6.4  -2.53263   GGCAGTGGGAATCGA               TCAGCA TCA TGCCGA               TCCTTCCTCCTCCGG  48 17
   Saro_1938 2053226 .. 2053236 -  -5.4  -3.31144   TGGTCAGCTTCACAA                 CGAA GCC TTCG                 AAAACAGACGGAAGA  50 9
   Saro_1937 2052119 .. 2052165 -  -9.5  -3.21099   TCGGGTTACGATCAA GCGAGTAGGAAGTG--AGCCGCC TAC GGCGTCTTGCACTTCCAACTCCC TTGATCGTCCAAATT  61 316
   Saro_1933 2047284 .. 2047298 -  -3.4  -3.87815   CGCGATGCGCATAAA               GGTGCG CCT CACGCC               ACGGGAACTGGGGCG  56 43
   Saro_1925 NONE
   Saro_1924 NONE
   Saro_1923 2035497 .. 2035536 -  -4.2  -3.58343   GGCAGTACCTCGAAA  CCGCATTCCGC-AAGATGG TTG CCGCCTTCGAGGAACGCGC  CGAGCAGCTTTACGG  51 35
   Saro_1920 2033410 .. 2033431 - -14.4  -4.10953   ACTGACCAAAGGAAA           GGGCGGCC TGCAAG GGCCGCCC            TTTTCGTTTTCCTCG 100 63
   Saro_1918 NONE
   Saro_1917 NONE
   Saro_1915 2026295 .. 2026323 -  -3.8  -3.90291   ACCGCCCGAAGCAAA       CGAGGTCGGGCGCG AGG CGCGCC-G-CTTCA       ATCAATTGGACAAGG  59 295
   Saro_1912 2023981 .. 2023994 -  -3.1  -2.52234   AGAAAGGGGATGAAC               CGTGT CATG ACACA                AGGATGACCTTTGGC  39 16
   Saro_1911 NONE
   Saro_1910 2022871 .. 2022899 - -10.1  -3.27476   AGCCTGAATGATGAA        GGGGCGTTGCAGC ATT GCTGTGGCGCCCC        TTGTCGTTGTCGGGC  66 234
   Saro_1906 2019126 .. 2019136 -  -3.2  -3.76224   TTGCTACGTATCAAA                 GCCT AAG AAGC                 CGTTAATCCCCGCTT  54 28
   Saro_1905 2018799 .. 2018823 - -19.3  -4.18644   AGCAGACAAATGAAA          GAGGCGGCCGC TTT GCGACCGCCTC          TTGCTTGATCGACTG 100 63
   Saro_1900 NONE
   Saro_1899 2011198 .. 2011214 -  -7.9  -3.53091   AGCCCTCGCGGCAAA              TGCCCGC GAG GCGGGTA              TCGATTACGTCCACT  60 301
   Saro_1887 1993779 .. 1993816 -  -3.9  -3.73509   ATACCAAAGCCGAAA   GGCCCGCAGTGG-TCCCG ATT CAGCCGCCGCTGCTGGCC   CTGACGACAAGTCGT  56 7
   Saro_1886 NONE
   Saro_1885 1990857 .. 1990900 -  -9.4  -3.14132   GCGCTGGTGCAGGAA GTGGAACCGGCC-TGCCGCGC TCT GTTCGGCAAGGCCGAGGCCAC GTCGCTGTGCGATGG  59 359
   Saro_1880 1982981 .. 1983007 - -10.3  -3.21218   ACCGTCGAGGAGCAA        CCCG-AATTGCT GCGC AGCAATTTCGGG         GGAACCCCCGCACCT  62 106
   Saro_1876 1977002 .. 1977034 -    -9  -2.52987   CTAACATCCATGAAG      CCGCGCGCAACCGG CCGGC CCACCTGCGCGAGG      GAAGTGGCTTTGCGG  54 239
   Saro_1862 NONE
   Saro_1861 NONE
   Saro_1860 NONE
   Saro_1859 NONE
   Saro_1858 1958679 .. 1958698 - -10.6  -3.72576   GCGGCGGCGATCAAA            GCGCCTCC AGCA GGGGGCGC             AGGTCCTTTAGCAGC  74 1
   Saro_1856 1955635 .. 1955646 -  -7.2  -3.06183   GGGAGTTTCACGCAA                GCGC CGGC GCGC                 TGGCCCTCGCCATAG  51 205
   Saro_1854 1954359 .. 1954386 -   -22   -4.2803   GACGGGAACGGAAAA        GGGCCGCCCCGG CTTG CCGGGACGGCCC         TTGTTTCCTGTCGGC 100 274
   Saro_1842 1941845 .. 1941863 -  -6.7  -3.06915   ACGGATTTCAGCCAA            CTGGCCTG ACGT CAGGCC-G             CGTTGTCGATCCCGA  51 18
   Saro_1838 1937222 .. 1937236 -  -2.7  -3.53012   CGTTGCGGGTGGAAA               GCGGC GGGTT GGCGC               TGAACCTTCCGGTCG  49 299
   Saro_1836 1934345 .. 1934355 -  -2.4   -3.3761   GGTCTGGAACAAAAT                 TGCG CGC CGCC                 TAGCCCAGCGGGGGC  45 25
   Saro_1835 1933387 .. 1933409 -  -4.2  -3.53012   CTTCTCCTTCGGAAA          TAG-TCCGG TGCTTG CCGGATCTA           CGCATGGGGAAGCGC  51 85
   Saro_1834 1932784 .. 1932794 -  -4.6  -2.72661   GATCAGTGTCAATCA                 CCAC TGG GCGG                 GGCAGGTTTCGACCT  44 12
   Saro_1833 1932304 .. 1932321 -  -2.5  -2.87344   GATCCGTGCGATAGA             GCGGGTC ATGC GCCCGGC              TTCCATCCCGGCGGG  40 13
   Saro_1832 NONE
   Saro_1831 1931156 .. 1931170 -  -4.2  -3.62864   GAAAGCCAGTTCAAA               TCACCG CGT CGACGA               TAAGTTTCCCGCCGA  53 6
   Saro_1830 1930703 .. 1930719 -  -5.1  -5.03314   TTGAGGCCGAAAAAA              TGTATGC AAT GCATACG              ATTTTTAGGCGCTTT  83 99
   Saro_1829 1930101 .. 1930134 - -15.4  -3.53224   TACGGTTCCGCCAAA     GCAGAAGGGCGCCCC GTTCG GGAGCGCCCTT-TGC     TGTTACCGGTTCAGC  85 112
   Saro_1828 NONE
   Saro_1823 NONE
   Saro_1822 NONE
   Saro_1821 NONE
   Saro_1820 1919691 .. 1919704 -  -9.5  -3.36327   GGAGTTCATCTACAA               CGGCG TCCG CGCCG                AGCCGCGCGTAGTTG  63 230
   Saro_1817 1916188 .. 1916206 -    -3  -2.78384   CCGGCGCCGATGACA             CATGCACG CTT CATGCGCG             GGTTCCTGCAAATGA  40 17
   Saro_1816 NONE
   Saro_1815 NONE
   Saro_1814 NONE
   Saro_1813 1912240 .. 1912255 -  -3.2  -3.28712   TGCGTCTGCTGACAA              GGGTCA TTCT TCACCC               TTCCTCGCTGGGGGC  46 13
   Saro_1812 1911296 .. 1911308 - -10.5  -2.56095   TCGACACCCAACTCA                CCGCG GGG CGCGG                CAATCGCAAGATGCC  57 214
   Saro_1808 NONE
   Saro_1807 1905994 .. 1906005 -  -7.2   -2.9155   TCTCGGAAGACTATA                GGCC ATCT GGCC                 GTCAGGCATAAGCCT  53 27
   Saro_1806 NONE
   Saro_1805 1904139 .. 1904149 -  -3.2  -3.36538   GACATAAACCATCAA                 TCCA TTA CGGA                 CAAGTTTCTGTTGCG  46 99
   Saro_1804 1902445 .. 1902478 - -11.5  -4.65895   GGCGGCACCGAAAAA     GGCCGCTGCTGCGGA ATGA CCCGGCGCTGCGGCC      TGCCCCCGGGCGGGC  95 62
   Saro_1799 1896819 .. 1896830 -  -3.6  -3.08312   AAGCGACTCATTGAA                CGGC CCCC ACCG                 TCAGAATATCCCGAT  43 26
   Saro_1798 1895775 .. 1895792 - -10.5  -3.01712   CTCCTTCCTGTAACA             GAGGCGC AGAC GCGCCCC              CGAGGCCCGATCCCT  62 127
   Saro_1797 1894485 .. 1894506 -   -13  -4.90013   CAATGCAACGAAAAA           GCCCTCCC GGTTGG GGGAGGGC            TTTTCGCATCCATTG 100 51
   Saro_1796 NONE
   Saro_1795 1893150 .. 1893171 - -12.9  -4.05848   AATGAGACAAGGAAA           GGCCCTGCC GAAA GGCGGGGCC            TTTTCGTTGCAGGGT  86 47
   Saro_1789 NONE
   Saro_1788 1886251 .. 1886269 -  -6.7  -3.14931   CGGACCCGCGACCAA            GGTCCTCG CGGT CGAGG-CC             GCGCGCGAGCCATAC  52 375
   Saro_1780 NONE
   Saro_1779 NONE
   Saro_1778 1875262 .. 1875278 -  -2.1  -3.14931   TGGATTTCGGACGAA              GGGTCCG ATC CGGAACT              ATTTCTCGAGGAGCC  43 24
   Saro_1777 NONE
   Saro_1776 1873255 .. 1873273 -  -5.3  -2.53876   TCCTAGGCGAACGCA            CGCT-CGA GACG TCGGAGCG             AGCCGTCGACAGCCA  44 124
   Saro_1773 1869529 .. 1869548 -  -3.5  -3.78156   AAAGATCAGCAAGAA            GGACCTG CGCGAC CAGTTCC             GTGACTATCGCTGGG  57 520
   Saro_1763 NONE
   Saro_1762 1857673 .. 1857684 -  -4.4  -2.90496   TCTGCCCGGAAAGGA                TTCC TCCC GGAA                 GCGCAGAGAATCGCC  44 63
   Saro_1761 1857144 .. 1857158 -  -8.5  -3.14211   ACGGCGGTGGAGGAA               GGGCG TCTGC CGCCC               GGCTTCGACCAGCGT  56 147
   Saro_1756 NONE
   Saro_1755 1849497 .. 1849522 -  -6.1  -2.60075   TGCTTCTCAAGGAAG         GTCGCGCCCTGC TTG GCAAGG-GTGAC         GTCGCGGCGGCCACG  46 398
   Saro_1749 NONE
   Saro_1748 1842318 .. 1842348 -  -8.9  -2.58767   GGAACCAGGAAGTCA       GCCTCACCCCGGA TCAAG TCCGGGGCGACGG       TTTGGGGCGGGGCGA  53 154
   Saro_1743 NONE
   Saro_1742 1836717 .. 1836749 -  -4.2   -3.5936   TGTAAACCCCGTAAA     CCTGTTCAGGCCG ATCGGGCG CAACCTGAAC-GG      TTCACCACCGCTTGG  53 27
   Saro_1741 1835547 .. 1835571 -  -3.4  -3.55444   GGGGCATTGCCGAAA          CCGGCGCTTC GGGGG GCAGCGCCCA          CCCGCTCGGTGTCGC  49 185
   Saro_1735 NONE
   Saro_1734 NONE
   Saro_1733 1826916 .. 1826928 -  -2.6  -3.29144   CTACTTGCCTCAGAA                GCCG TAGAC CAGC                GTCAGCCGGCTCGTG  45 7
   Saro_1728 1820116 .. 1820131 -  -2.4  -3.53811   GCCAGGTCGGTGAAA              TCGCCG AGGT CAGCGT               CAACGGCAAGCATGC  48 259
   Saro_1721 1810491 .. 1810510 -  -4.8  -2.72344   GCGCATCGGCAAGGA            CGTGCCGG ACGA CCTGCTCG             CGCCGTTCCTGACGC  43 250
   Saro_1716 1804256 .. 1804268 -  -6.3  -3.33509   TTCGAAAGAATTGAA                CGAAA TCG TTTCG                TTGCAGATCGCCACT  55 162
   Saro_1715 NONE
   Saro_1714 NONE
   Saro_1713 1799822 .. 1799839 -  -4.1  -3.85698   TCCCGCTCGCAGAAA             CGATCCGC GAT ACGG-TCG             GCAATCCGGTTGTGC  58 208
   Saro_1712 1799062 .. 1799078 -  -3.6  -3.68827   GACGGACCAGTTAAA              GGACGC GGTCG GCGTCG              ACTTCTCGTTGGCGG  54 50
   Saro_1709 1795938 .. 1795963 -  -6.2  -2.55544   GTACGACGGAAGCTA         TCG-GTCGGAC TTCTC GTCCAACCCGA         CGCCTTCGGCCTATA  46 305
   Saro_1703 NONE
   Saro_1702 NONE
   Saro_1701 NONE
   Saro_1700 1784821 .. 1784837 -  -4.3  -3.76393   ACAGTCTAATGGAAA              CAGCGCA ATA CGTGCTG              CTCTTCCAGCGACTT  58 319
   Saro_1698 NONE
   Saro_1697 NONE
   Saro_1696 1781937 .. 1781961 -  -7.1  -3.10715   GGCAGGACTACTCAA          GCGTAGCGA AGGCAAG TCGCTGCGC          GGCTGGGGAATGGCC  52 80
   Saro_1684 1768279 .. 1768297 -  -2.3  -3.02461   CAAGGCTCTGGAACA            GTCAGGCG TGAT CGCCAG-C             TATGGCGCCCGCCTC  41 327
   Saro_1682 1766648 .. 1766662 -  -5.6  -3.72324   GATGCGGAGGAAGAA               GACGCG GCG CGGGTC               TCGGCGGCGTTCGTC  57 256
   Saro_1678 NONE
   Saro_1677 1761319 .. 1761335 -  -5.1  -3.06915   AGCTACTCGATCGAA              CTGTTCG TCT CGAACAT              CTTCGACGAGCGCGG  47 151
   Saro_1674 1755264 .. 1755286 -  -5.4  -2.78816   GCACCGTCGACGACA           GCCTTGCCCC TCC GGGGCAGCAC           GTGGCGAGCCTGTTC  45 387
   Saro_1671 1751784 .. 1751800 - -13.7  -3.31144   CGGCCATGCCGAGAA              CGCGCTG CCG CAGCGCG              CCTTCGCCAACATCA  75 416
   Saro_1666 1746230 .. 1746278 - -13.7  -2.70932   GGCGCTGGGCAACTA GGCCACGAGGGCAGCGCCACCTG CGG CAGGAGGCGCTGCCCTGACAGGT TTCAGCGGCTGTGCG  72 27
   Saro_1662 NONE
   Saro_1661 1740525 .. 1740537 -  -3.3  -3.40403   GTCTGCGCATCAGAA                CATGC GGC GCAAG                ATGTTGTCCTTGATG  49 7
   Saro_1659 NONE
   Saro_1658 NONE
   Saro_1657 NONE
   Saro_1656 NONE
   Saro_1655 1731184 .. 1731212 -  -8.8  -3.51934   CGTCCGCCAGAAAGA        CGCCCGGCGT CACGTCACC ACGTCGGGCG        CGGTGCGTCCGGTGT  63 6
   Saro_1654 1729046 .. 1729060 -  -7.8  -4.59773   GCGGAGTTCGAAAAA               CCTGCC AAC GGCAAG               GTATTGGGTGCGCTT  81 395
   Saro_1648 NONE
   Saro_1647 1722468 .. 1722478 -  -5.4  -3.36878   GGCACGGATGCAGAA                 TTGC GGC GCAA                 GCTGGGCGAGGGGCA  53 485
   Saro_1645 NONE
   Saro_1644 NONE
   Saro_1643 NONE
   Saro_1642 NONE
   Saro_1641 1715771 .. 1715787 -  -2.9  -3.26471   CGATGCCGACAGCAA              CGACTTC CAC GGAATCG              GGTTTAATATTCCGC  46 108
   Saro_1640 1715213 .. 1715264 -    -5  -3.01712   TCGGGTGGGGCAACA TGCCGCGCCA-CCTGGTCGATGC CGACATT GCATCGGGCAGGCTGGTGAGGCT CGCGATCCCCGAAGC  45 213
   Saro_1638 NONE
   Saro_1637 1713124 .. 1713157 - -18.2  -2.58822   GGCGGTAGACAACAG     GTGGGGCCGGGACGG TCAAG CCATCCCGGCCCC-C     GGGGGGTATCAGCGG  86 34
   Saro_1636 1712469 .. 1712504 - -15.5  -2.73681   CATTGATGCGAAGCA   TGGCGCCGCCCTAGCCA AATT CGGC--GGGCGGCGCCA    CTCGTGCTTAGTCCT  78 33
   Saro_1635 NONE
   Saro_1634 1709318 .. 1709332 -  -4.2   -3.7511   CGGGCGATAACATAA               GGTACA TTT TGTCCC               GCCCTTGGCCGGCAA  56 368
   Saro_1632 NONE
   Saro_1631 1706898 .. 1706918 - -15.4  -2.92246   GTAAGTTGAACGAGA            GGGGCGCC TTGCC GGCGCCCC            TTTTTAAGCGATCAG  79 29
   Saro_1618 1687170 .. 1687184 -  -4.9  -2.83715   TGCACGATGAGGACA               GCAGG TACGG CCCGC               CATGCGAAATTGTAC  46 56
   Saro_1617 1686688 .. 1686699 -  -7.2  -3.17075   GGGCTTGGAATGGAA                GCGC AGTG GCGC                 AAGGAGCACTCCACC  52 218
   Saro_1612 1681498 .. 1681538 -  -3.9  -3.53343   AAGGCGTGGGCGAAA GCAT-CCC-GTGTCCGCGC CCGGC GCGCTGACGCCGGGGAAGC GAGATCAGTTGTCGC  51 30
   Saro_1601 1664606 .. 1664631 -  -3.1  -4.09739   CGAACTGGCCGAAAA         CCGGCAATCGCG GTC CG-GCCAGCCGG         GTTTGAAGGTGACGC  59 114
   Saro_1598 NONE
   Saro_1597 NONE
   Saro_1596 NONE
   Saro_1595 1655297 .. 1655348 -  -8.8  -3.68222   CGCCAAGGGCAAGAA CTGATGGTGGGCGGGAGACGA TGAAGGGGCGT TCGTCTCCCGCCCTGC-TCAA GCGCGTTCCGGGGCG  69 22
   Saro_1592 NONE
   Saro_1591 1651575 .. 1651593 -  -4.4  -3.20382   GCCCATAGGCATGAA             CGGGAAGC CAG GCATGCCG             CTGCCACCGGAAAAG  47 234
   Saro_1586 NONE
   Saro_1585 NONE
   Saro_1584 NONE
   Saro_1583 1639765 .. 1639775 -  -6.8  -3.53012   CGCGCCCGCCTGAAA                 TCCG GTT CGGA                 AGGGAACCTAAAGCC  57 301
   Saro_1582 NONE
   Saro_1581 1637976 .. 1638007 - -19.6  -2.87996   CGAAATCTACAACGA      GATCCAGTCGCTCC AGCA GGAGCAACTGGATC       GCCTGGAGCGCATTC  93 75
   Saro_1579 1634249 .. 1634261 -  -5.5  -3.36505   AGACTTCATCGAGAA                GCCGT TCG ACGAC                CAGGTGATGCTGGAA  53 324
   Saro_1576 NONE
   Saro_1575 NONE
   Saro_1574 NONE
   Saro_1573 NONE
   Saro_1572 1629203 .. 1629233 -  -2.4  -3.01712   GCGGCGGCGGCAACA       GCCTCGACAATTCG TTG CGGATTACCGGTGC       CGCCGCGCCGGGCTG  41 161
   Saro_1560 1617569 .. 1617580 -  -2.2  -2.78384   GCGGGCCGCACGACA                TCGC TCGG GCAA                 ATGCGCCCGTTGTGT  39 157
   Saro_1559 NONE
   Saro_1558 1613549 .. 1613607 - -27.7  -3.22298   CTGAGGTAGCAGGAA CGCAAATTGGAAGCAGGAGGGGCGCCCT AACC AGGGCGCCCCTCCTGCTTT-ACCTTGCG CTGGCCAACTCGCGA 100 16
   Saro_1554 NONE
   Saro_1553 1608965 .. 1608984 -  -3.4  -3.85817   ACCCGGGCGGAGAAA            GCGTCGCG GTCA CGCTAGGC             GACGATGCCTACGGG  56 268
   Saro_1547 1600744 .. 1600771 -  -4.8  -2.82623   GTTCTGGGACAACCA        GTCGAC-CCAGCA CCG TGCCGTCGCCGAC        TTTGGTCTGCAGCGT  44 287
   Saro_1542 1590977 .. 1591015 - -12.4  -2.75844   GCCCTTACGGCAAAC   CTCGCGCCCGGTTTCCTC ACC GAGGAAACCCACCGCCAG   TGGCAGACCATCTCC  65 268
   Saro_1540 NONE
   Saro_1539 1587647 .. 1587659 -  -6.9  -2.58544   CGCGATCTCGACAAG                CAGCG CCG CGCCG                TCATGGCCGCTCGCT  47 348
   Saro_1534 1579667 .. 1579692 - -20.5  -3.68366   CTACTTCAAAATCAA         CTGAGCCCGCC GATT GGCGGGCTCAG          CTTTTTCTGGATCTG 100 173
   Saro_1532 NONE
   Saro_1531 1574784 .. 1574806 -  -5.5  -3.53012   CCGTGGCGCTGGAAA          GCGTC-CGGC TAGT GCAGCGACGC           GCGGGTAAGGTTGCG  55 50
   Saro_1530 NONE
   Saro_1529 NONE
   Saro_1528 NONE
   Saro_1527 1570525 .. 1570539 -  -3.4  -2.61548   TGGGACGATAAGTGA               CGTCCG TAA CAGGCG               GCTGCCCAATTGGCT  39 413
   Saro_1514 NONE
   Saro_1513 1557630 .. 1557655 -  -4.7  -4.86001   AGGATCGCATAAAAA         TGTCCCTGAAT TTCG ACACAAGGACA          AGGCACGGATCACAA  80 315
   Saro_1512 NONE
   Saro_1511 NONE
   Saro_1510 1553466 .. 1553478 -  -3.3  -3.60792   TTCGGAATCGCGAAA                CTTGG TGT CCGAG                CGGCACGCGACGACA  51 61
   Saro_1509 NONE
   Saro_1508 1552311 .. 1552321 -  -4.6  -3.73953   ATGACTGTCATCAAA                 GACG ACG CGCC                 AGGGCTTTCCCGAGC  55 234
   Saro_1501 1544755 .. 1544768 -  -8.1  -2.63596   TGGTAGCGGACATCA               CGGCA GGCG TGCCG                TCCGGCGCGCTCGTC  50 265
   Saro_1499 1541788 .. 1541800 -  -4.7  -3.10344   TCGCTATGGAACAGA                CCGGC CTT GCCGC                GGAAGTGACGCAATG  47 395
   Saro_1497 1539842 .. 1539852 -  -2.4  -4.20868   CCTGGAAAACAAGAA                 CGCG AAT CCCG                 CCTGATGCGCCCCGC  59 54
   Saro_1494 1536739 .. 1536755 -  -5.1  -2.54098   TTTGTTAATGAACAT              CATTTCG GGG CGGAATG              TTCAAAATTCGACAT  43 27
   Saro_1493 1536017 .. 1536049 -  -3.4  -2.71712   TTGCGCGGGGGAAAC     GCCTTGGGCAAGTAG CGCG CT-CATGCCGAAAGC      CGTTCGAACAGGAAG  40 13
   Saro_1492 NONE
   Saro_1491 NONE
   Saro_1490 NONE
   Saro_1489 NONE
   Saro_1488 NONE
   Saro_1487 1527564 .. 1527602 - -10.1  -2.79133   CAAGTTGCGATTAGA   CTGACAGCTCCCCTCGC CGCCT GCGCGGGTGGCGGTCAG   GGCGCCGCTTGCCGC  60 333
   Saro_1482 1524004 .. 1524060 -   -10  -3.11619   GAAGAAGGCATTGAA GCGGCACGGTCGGGCCGAAG-CAATCG TGAC CGATGGCCTTCGGTCATACCCGGCCGC GATGCGCCAACTCGG  62 493
   Saro_1480 1521459 .. 1521473 -  -8.5  -3.84246   GTTTCAACGAGGAAA               CGGGC TTCCC GCCCG               GCAACATCGCGTTCT  68 279
   Saro_1478 NONE
   Saro_1477 NONE
   Saro_1476 1518035 .. 1518068 - -25.5  -3.02144   GCATTTGGTGCAAGA     GAAAGACCCCGTCGC CAAA GCGACGGGGTCTTTC      TCTTGGGTTAGCTTG 100 46
   Saro_1471 1511273 .. 1511291 -  -8.8  -4.08216   GGACGCGCCCGAAAA             GACGAGCG AGG CGCTGGTC             GGCCATGGTTGGCTC  72 412
   Saro_1469 1508752 .. 1508766 -  -2.8  -3.30443   CGAGGATCAGACGAA               GACG CCGTTTT CGTC               CTTGGTCGAGAAGCG  46 2
   Saro_1468 1507545 .. 1507565 - -18.3   -4.3953   CTCAATCACAAGAAA            GGGCGGCTC AAG GAGCCGCCC            TTCGCAGTTTGAGTG 100 66
   Saro_1465 NONE
   Saro_1464 NONE
   Saro_1463 NONE
   Saro_1462 NONE
   Saro_1461 1503255 .. 1503309 -  -4.9  -3.14344   CACTTTTCCCAGGAA CG-CCACCTC-GTCGACCGACTAACCT TCA AGGTTCGCCGCTCGGCCGCGCTGGTCG AGTGGCAGTCGCTTG  48 123
   Saro_1451 NONE
   Saro_1450 NONE
   Saro_1449 1494387 .. 1494412 -    -7  -3.21593   TATTCGCCCATAACA         GGCCTCGATAT CGACC ATATC-AGGCC         GCGATATCGCGATAA  53 55
   Saro_1448 1492795 .. 1492834 - -10.7     -2.89   AGCGCCAGAGAACGA  CCGTCAGGCTGTGCATC GGATCA AATGCCCCGCCTGACAG   GAACTTTCAGGTTAC  64 6
   Saro_1447 1492167 .. 1492186 -  -3.5  -4.07568   TGCGCGCTGGCAAAA            GCGCGCT GGCTAA AACACGC             TGCCTGCACCGCTAC  58 344
   Saro_1442 NONE
   Saro_1441 NONE
   Saro_1440 1484223 .. 1484237 -  -3.4  -2.79183   CGGAGGTTGACGATA               TCGCCC ATC AGGCGT               GCTCGATCCCACGTT  40 18
   Saro_1439 1484028 .. 1484044 -  -5.1  -2.55351   CGCCGCCAGAGCAAG              GAGCC GCTTCAA GGCTC              GTTGCGCCCGGTTCG  43 17
   Saro_1438 1483497 .. 1483530 - -12.3  -3.72576   TCGGGTCGCAGCAAA     CGGGAAGGGCGGGCC TCGC GGCTCGCCCTTTTCG      CATTGGCGAGGCTAC  78 37
   Saro_1436 1480778 .. 1480792 -  -2.7  -3.64703   CGCTGGGTATGGAAA               CGACC GCCGA GGGCG               TGGAAACGCTCGACG  53 514
   Saro_1434 1477660 .. 1477671 -  -2.2  -4.20136   ATCGCCAAAAGGAAA                GCGGC GAT GCC-C                GATATCAACACGCGT  59 30
   Saro_1433 1476303 .. 1476318 -  -2.4  -2.62184   TCGCCGCCGATATCA              GCCCCG GGCC CGGATC               ATCTCCGCGATGTCG  38 7
   Saro_1432 NONE
   Saro_1431 1473406 .. 1473423 -  -9.1  -2.87132   GGCGCGGGCCAGAGA             GGCCTGCG CCG CGC-GGCC             TGAGAAGTGCGTCAG  58 37
   Saro_1425 1465970 .. 1465996 -  -2.8  -4.07568   GGCTTTCTTCGAAAA         GGTGAGCGACGA GGA TCGCCGCTTTCG         CTTCCTTGCCGCCAG  59 427
   Saro_1423 NONE
   Saro_1420 NONE
   Saro_1419 1460295 .. 1460308 -  -3.7  -3.31144   TGGGCAGCCTTACAA               TGCCG CTGA CGGCT                GCCGGCCACACCGGA  47 120
   Saro_1416 NONE
   Saro_1415 NONE
   Saro_1414 1457747 .. 1457768 - -15.1   -4.8622   GGGGCCAACGAAAAA           GGGGCGCCC CGAA GGACGCCCC            TGATTCTTGCCGAAG 100 53
   Saro_1413 1455951 .. 1455981 -  -9.8  -3.30124   TTTCACGCCCGAGAA       GAAGTTCACCGC CGAGGAT GCGGTGAAATTC       ATGCGCAACACGCGT  63 284
   Saro_1403 1445483 .. 1445524 -  -5.3  -3.17075   TCTTGCGGAAGGGAA TGCGCATGCCG-C-GCGACT TAGGC ATTCGCAGGCGGCATG-GCA ATCGGTCGGCGGCTC  48 65
   Saro_1402 NONE
   Saro_1401 NONE
   Saro_1400 NONE
   Saro_1399 1441865 .. 1441887 -  -2.6  -3.25823   TGGTGCGCATATTAA           GCGTGCCTAT GCA AAAGTCACAC           GAAAACAGTTGGCGC  45 46
   Saro_1398 1441155 .. 1441194 -   -23  -2.58999   TCGGCAGACATGAAG  CAAAAGGGGCGCGGCACC TTCC GGTACCGCGCCCCTTTTT   GAGGACGACGTTCAG 100 49
   Saro_1397 1440626 .. 1440654 - -16.8  -4.14511   AACCTGACGTGAAAA       GACCGGGATCGGC GGAT GCCG-TCCCGGTC        TTCGCATGGCCAGCG 100 55
   Saro_1382 1428437 .. 1428449 -  -6.2  -3.05463   ACGGCGCGCATCGAA                GCGC ACGAG GCGC                GTTTCACCGAGCTGC  49 131
   Saro_1368 1415524 .. 1415541 -  -5.5  -2.60555   CAACCCCACAAGTCA             GCCGG GTTCCTTA CCGGC              ATTCCGGCGCCGGTC  46 336
   Saro_1364 1412198 .. 1412241 -  -2.3  -3.44051   CGGCCAGGAGGAGAA GC-CCTGCGACGACCG-CCGC GATT GCACTCGATCGACGCATGTGC CCCTCCTGGTATCCC  47 42
   Saro_1363 1411310 .. 1411336 - -17.3  -4.46112   TGCGATCGAAAGAAA        CCGCGCCAGCCC ATCC GGGC-GGCGCGG         TTTTCTTTTTGCCGG 100 66
   Saro_1360 1406974 .. 1406997 -    -8  -3.21747   GGAGGGGACCATCAA          GCTGCCGGCG ATCA CGCCGACGAC           GCCCCCCGTCCTGCC  56 144
   Saro_1352 1397986 .. 1397997 -  -5.8  -3.09987   GGAAGACTGACGGAA                GTCC GAAT GGAC                 TTTCGCCTCTCCTGC  49 42
   Saro_1350 NONE
   Saro_1349 1394412 .. 1394422 -  -2.4  -3.29511   CGCATGCCGGTACAA                 GGGC ACC GCCG                 GATTGGCAAGGCGGG  45 49
   Saro_1348 1392120 .. 1392146 -  -2.9  -4.03234   CTTCTTCGAGACAAA        CCCTG-CCGTCG GCAA CTATGGCCAGGG         TTCGGAAAGCGCCAA  59 169
   Saro_1345 1387911 .. 1387947 -  -3.7  -4.16842   GCGAGGGCGAAGAAA    TGCACGATTTCGCCA GGGGCGG TGGCGACATCCTTCA    TGCCGGGGCAGCAAC  65 400
   Saro_1337 NONE
   Saro_1336 1376549 .. 1376570 -  -4.3  -3.53012   TCCTGCTGCGCGAAA           TCGCGGTGT CGGG ACTGCGCGA            GTTTCTCGGCGGCAT  52 298
   Saro_1334 1374369 .. 1374392 - -15.2  -3.69354   GCGCAGAAGTGGAAA          GGCCGCTCCC GCAA GGGGGCGGCC           TTTTCGCATCGATTT  90 397
   Saro_1330 1372612 .. 1372658 - -12.9  -2.92936   AAGCACCTAACGATA CCTGGCCGCACTCGGGTGTCCGC GAC GCGGGC-CCCG-GTACGGCGCGG GCGTTACTTGCGCAG  70 29
   Saro_1326 1369013 .. 1369023 -  -2.4  -2.62616   GCAGGTCGGACATCA                 CGGC CTG GTCG                 CGCTTTCCAGCAGGC  38 12
   Saro_1325 NONE
   Saro_1324 1368112 .. 1368142 -  -3.9  -2.74144   GGGTGACGGGTAAAG      GGGAGGGCGGCGTG CACC CA-GCTACCCTCGC       GCCACCTGCTTTTCC  42 16
   Saro_1323 1367498 .. 1367518 -  -5.4  -3.30124   TCCGACGGGGCACAA           GGCCTTGCCG GAC CGGC--GGCC           CATAGGCTCATGCCC  50 141
   Saro_1322 1365592 .. 1365617 - -18.3  -4.54727   GCCGGCAAAGCAAAA         GCCCGCCCGGA TTTC TCCGGACGGGC          CTTGCTTCTGGTGCC 100 57
   Saro_1321 NONE
   Saro_1320 1363570 .. 1363595 - -10.3  -4.48263   TACAGAACACGAAAA         CCCCTTCCGGC GAAC GTCGGGAGGGG          TTTTTGTTTATGCGT  95 152
   Saro_1311 1356062 .. 1356072 -  -2.4  -3.48276   CCGCCGGTCAGATAA                 GTCC CTG GGCC                 TTGAGCGAGGTGTGG  47 7
   Saro_1310 NONE
   Saro_1309 NONE
   Saro_1308 NONE
   Saro_1307 NONE
   Saro_1306 NONE
   Saro_1305 NONE
   Saro_1304 1349244 .. 1349281 - -11.1  -3.20349   CCGTGAAAGCGAACA   GGATGCGGGCGGTCTCC TTCG GGAGGCCGCCCGTTTTC    GTTCAGGATGCTGCC  67 52
   Saro_1302 1347052 .. 1347062 -  -3.2  -3.54459   CGAAGGCGTTGGAAA                 GACG GGT CATC                 AGAGCGACACCCCCA  51 24
   Saro_1301 NONE
   Saro_1300 1345383 .. 1345409 - -16.6  -3.55622   GCGAAGTCCTTCAAA         CCATCCTCTCCG GAG CGGGGAGGATGG         CGCTCACGCCGCCGC  91 29
   Saro_1299 1344018 .. 1344030 -  -3.3  -3.65812   GGCCGGCGAAGAGAA                GTCGG ACG CCGAT                CCGCTTACCTGAACT  51 69
   Saro_1297 NONE
   Saro_1296 NONE
   Saro_1293 1336185 .. 1336197 -  -6.9  -3.23853   CCCGGGCAAGGAAGA                GCGCA AGC CGCGC                GAATCCGGCGCCGAA  54 415
   Saro_1290 1332687 .. 1332703 -  -5.8  -3.21464   AAGATCAACAGGTAA             CGCGCGG CTGA CCGCG-G              TTCTTGCGGGAACCG  51 79
   Saro_1289 1331816 .. 1331840 - -11.4  -5.64421   ACCGGAAACAAAAAA          GGCGACAAGC TGAGT GCCCGTCGCC          TTTTTTGTTGACCTG 100 64
   Saro_1287 1329806 .. 1329821 - -11.8  -5.22312   ACGGACATGAAAAAA              CCCCGC CGAA GCGGGG               TTTTCCGATGGTGGG 100 251
   Saro_1286 NONE
   Saro_1285 NONE
   Saro_1284 1326390 .. 1326432 - -10.5  -4.42238   GCAGGGCAAGTAAAA CCGGCAGGGAGGGAGCGC TGGTATGG GCGCGCCCTCCC-GCCAT CACCCCTGCGGCAGC  95 25
   Saro_1282 1324161 .. 1324184 - -17.4  -4.54727   GCCTGCAAAGGAAAA          GGGCCCCGGC GTGA ACCGGGGCCC           TTTGCTGTTTCCATG 100 54
   Saro_1281 NONE
   Saro_1280 1321520 .. 1321533 -  -4.5  -3.66018   GGACGAGCGCAAGAA               GCTCG AACG CGAAC                TGGCCGAGGCGAAGA  55 421
   Saro_1277 1316140 .. 1316171 -  -8.6  -2.57132   CGGGCGCGGGAGAAG      GGCGGCGCCTACTT CAAC ATGTAGTCGTCGCC       TTCGGGGCCCTCCGT  53 46
   Saro_1274 1312990 .. 1313022 -    -4  -3.61398   GCGCGCGTCGAAGAA      GTCGAGCGGGGACG GGCGG CATTCGCGCTCCAC      GCAGTCGGCCAGCTT  53 69
   Saro_1273 1312199 .. 1312210 -  -7.2  -3.09878   TCCATGCAGGCAAGA                CGCC GTGG GGCG                 TGCCCTGCGATGTCG  52 490
   Saro_1237 NONE
   Saro_1236 1287234 .. 1287277 -  -4.6  -2.62184   CTCCCGTCTAGACGA CGGGACAACACCCTGGA-CG CAGTTT CGATCCGGGATTTTG-CCCG CCGAACCGGAGGCGG  43 47
   Saro_1235 1286315 .. 1286327 -  -3.3  -3.14344   GAGCTGGCCGATCAA                GCTCG TCC CGATC                TCGATCAACACCGTG  44 510
   Saro_1232 1283343 .. 1283361 -  -6.6  -3.52787   GACGGAAGACGACAA             GGCACGCA TCC TGCGCGAC             GGGATCTGGCGCAAG  56 431
   Saro_1230 1282404 .. 1282419 -  -3.9  -3.14132   GCCCCGTCCCATCAA              CCCCG TCCCAT CAGGG               CCAGAACTTCCTTGC  47 6
   Saro_1229 NONE
   Saro_1228 1280672 .. 1280684 -  -6.9  -3.05384   CCGTGGTTCATTGAA                GGCAC CTC GCGCC                TTGCCGTGCTGCACG  51 219
   Saro_1225 NONE
   Saro_1224 NONE
   Saro_1223 1275590 .. 1275608 -  -2.3  -2.79312   AAATCCTTCACGACA             TCCGCTC TACGG GAACGGG             AGGGGGATTGATCAT  39 37
   Saro_1222 NONE
   Saro_1221 1272792 .. 1272804 -  -6.9  -2.53271   CGACTTCCAGAAGAC                GGCCA ATG CGGCC                TTGCGCCAGCGGATC  47 406
   Saro_1217 1266364 .. 1266402 -  -8.1  -3.05384   GGTTTGCGTACCTAA   GCAATGGTTAACGGGGC CGGGT GCACTGCAAACCATTGC   AAAGATTGGAAAAAT  57 459
   Saro_1216 NONE
   Saro_1215 NONE
   Saro_1214 NONE
   Saro_1213 NONE
   Saro_1212 1260242 .. 1260275 -  -5.3  -3.96148   GTGCCCGACGAGAAA    TGGGG-CG-AGGCGG TCAAGG CCGTCTGCGTCCCCA     AGCCGGGCCACACGA  63 364
   Saro_1205 1252864 .. 1252877 -  -3.7  -2.83715   TCGAGCAGGATCACA               GCAGG TCCA CCGGC                AGCTTGAGGTAGCGC  44 7
   Saro_1204 1252022 .. 1252043 -  -7.9  -3.58269   GAACGGAGCGTGAAA           GTTCCGGGA TGAT CCCCGGACC            TGAGGCCGCCCTTCG  62 56
   Saro_1198 1246586 .. 1246608 -  -3.4  -2.87146   CTGCGTGAGAACAAT           TTTCGTTAGT GTA ACTAACGAGT           TCGCGCGGGAATGGC  42 132
   Saro_1197 1245141 .. 1245155 -  -4.2  -3.91506   TCAGTCCGAAAAATA               GGGC AGTCTGA GCCC               CTCGTGCGCTCCCGC  58 81
   Saro_1195 1242425 .. 1242452 - -14.2  -4.27316   TCGCGCAAGCGAAAA        GTGCGGGAGTTA TCCA CAACCCCCGCAC         TCTTCGGTGGATAGC 100 67
   Saro_1193 1238469 .. 1238492 -  -5.2  -3.35088   AAACTCGCCAAGGAA          CTCGCCCGCCG CTC CACCGGGC-AG          ACGCTCTACATCCTC  51 387
   Saro_1185 1226768 .. 1226778 -  -2.4  -4.03413   ACTTCCGGAGATAAA                 CGGG GCG CGCG                 TTCAGGAGCCGGGTT  57 27
   Saro_1184 1225579 .. 1225599 -  -3.1  -2.62184   CCGTCCTCCACATCA            CGTCCGATA GCC TTCCGGGCG            CTAACGGTGTCTTTG  39 141
   Saro_1183 1225166 .. 1225187 - -15.1   -4.8048   CCCGGACACGAAAAA           GCCCCGGCG TCTC CACCGGGGC            CATCGCTCCTGTCGT 100 63
   Saro_1182 NONE
   Saro_1181 1222883 .. 1222922 - -15.7  -3.36983   AAAATCTTGAAGCAA  CCGCCCGGC-GGCCCCCT ACGTA AGGTGGCCTACCGGGCGA  TGGCATTCACGCGAT  84 40
   Saro_1180 NONE
   Saro_1179 NONE
   Saro_1178 1217070 .. 1217091 - -15.1  -4.61873   GGGCACAAACGAAAA           GGGCCGCCC CGAA GGACGGCCC            CGTTCATCGCCGTAA 100 52
   Saro_1177 NONE
   Saro_1176 NONE
   Saro_1175 1214669 .. 1214724 -  -5.2  -2.57132   CCGCCTTTCGACAAG GCCCAGTCCAAGGCGCTGGCCGACC AGTTCAA GGCCG-CCTGCGGCCCGAACGGCGC GGACATCGTCTACGA  44 427
   Saro_1168 1209297 .. 1209314 -  -7.7  -3.28791   ACGTGCGCTTCAGAA             GCGCGGCA TCC TGCCG-GC             CCGGACCATTGGCAT  56 180
   Saro_1154 NONE
   Saro_1153 1201291 .. 1201310 -  -3.5     -3.94   TGAACTTGCAAAGAA            GCACAAG GCGGCG CTGGTGC             CCTTCTTCCTGCAAC  59 197
   Saro_1151 NONE
   Saro_1150 1197281 .. 1197325 -    -7  -2.78384   TGGCTGGTCAGCATA GTGCCCGGCCTTGCCGTCAGC GTCC GCCGCCTGCACGACCAGG-AC CGCACCGGCTGGCTG  48 169
   Saro_1118 1163836 .. 1163850 -  -9.2  -3.01712   CGGTTCTGCTCAACA               CCGCGA GTG CCGCGG               GCATCTATGGCTCGC  57 408
   Saro_1115 1162269 .. 1162295 - -15.9  -5.40072   CTGGCTGCAAAAAAA        GGCCCGCGCTCC GGTT GGAG-GCGGGCC         TTTTTTGGTATTCCG 100 55
   Saro_1111 1158621 .. 1158633 -  -4.8  -3.05597   TCCATCGCCCAAAAT                GCGA GCCAT TCGC                GCGGGCGTGTTTCAT  47 37
   Saro_1110 1157507 .. 1157517 -  -6.8  -3.53343   AACGCGGGCCGGAAA                 GCCA CCA TGGC                 GGCAACCCGGCCTTT  57 267
   Saro_1109 NONE
   Saro_1108 1155521 .. 1155553 - -15.6  -4.34402   TTGCGGACATCAAAA     GGAAAGGGCGCCCGG TTTC CCGGACGCCCCT-CC      TGTTTCGCAGGTCCC 100 47
   Saro_1107 1154815 .. 1154844 -    -7  -3.14132   CCGCGGCCTGAGCAA       GGTCCGCGTCGGC TGAAC GCCGCCGCTG-CC       GTTCTTCAATAGGTT  53 46
   Saro_1105 1152133 .. 1152148 -  -4.6  -3.61715   CATGGCGCCGAACAA              GCTGGC GTTC GGCAGC               GGACCTTCAAGAGGC  55 90
   Saro_1104 1150624 .. 1150647 - -17.4  -4.20806   GACGGCAAAAGGAAA          GGGCCGCCCC TTGC GGGACGGCCC           CTTGCTGCGTGTGGG 100 50
   Saro_1098 NONE
   Saro_1097 1138595 .. 1138620 - -16.1  -3.93695   GGTAGGACGGATAAA         GACACGGGGGC CGAA GCCCCCGCGCC          GCAATTACAGTCCAG  95 141
   Saro_1087 NONE
   Saro_1086 1128960 .. 1128981 -  -5.9  -3.01712   CGCCGTCGGTGAAGA           TCTCGACGTG CTT CACG-CGAAA           GCATTCGTGTCGAAT  49 16
   Saro_1085 1128339 .. 1128353 -  -3.5  -4.07618   GCTTCAACAACGAAA               CGATC TTCTG GACCG               AGGGCTACTCCAGCA  61 216
   Saro_1081 NONE
   Saro_1080 NONE
   Saro_1079 NONE
   Saro_1078 NONE
   Saro_1077 NONE
   Saro_1076 NONE
   Saro_1075 NONE
   Saro_1068 NONE
   Saro_1067 1110196 .. 1110221 - -15.4  -4.87291   GAGGGCAAGGAAAAA         CCCCGCCCGG ATGAAG CCGGACGGGG          TTCCTTCTCCCCAAC 100 59
   Saro_1066 1108924 .. 1108942 -    -3  -2.71731   GTCATCTGCGAAGGA             GTTGCAAG GTT CATGCACC             GATTCCAGTCGGGTT  40 17
   Saro_1065 NONE
   Saro_1064 1106999 .. 1107029 -  -5.2  -3.53012   GCCGGCGCTTCGAAA       CCGTCGCTCGCGAC CTT GCGGCAAGCCCCGG       TCCTGCCGCGCTTGG  54 105
   Saro_1058 1099443 .. 1099462 -  -3.5  -3.40403   CGCCCGCCATCAGAA            GCCGCCGG GACCG CCG-CGAC            CGGGCATGAAGCGGT  49 0
   Saro_1057 NONE
   Saro_1056 NONE
   Saro_1055 1097161 .. 1097184 -  -2.4  -3.90112   TCCCTGTGAACGAAA          TCCACAAGAC CAAG GTGTTGCAGA           CGTTCATTGACGGCG  56 515
   Saro_1052 1091754 .. 1091775 -  -8.6  -4.46212   GTTTCCAGCATAAAA           GTCGCGCG GAGAAG CGCGCGGC            GCAAGCGCTGTATGC  84 84
   Saro_1051 NONE
   Saro_1050 NONE
   Saro_1049 NONE
   Saro_1048 1087045 .. 1087057 -  -6.2  -4.26903   GGGATTTGACCAAAA                CGGC CATCT GCCG                CGTCAGTCGGGCTTG  71 138
   Saro_1041 1080241 .. 1080262 - -13.7  -4.54727   CGGGGCAAACGAAAA           CCCCCTCCG TTGC CGAAGGGGG            TCTTGTGTTTCAGCC 100 54
   Saro_1040 NONE
   Saro_1039 1079493 .. 1079505 -  -3.3   -3.0094   CCTTAGGCAGACACA                CCTTC CCG GTAGG                CAGAGTGCCTTTCGG  43 0
   Saro_1038 1076065 .. 1076082 -  -3.3  -3.12395   GGCACGATGGAAAAC             CTGCTGGC GAC GCC-GCTG             CGCCCGTTCGAGGTG  44 518
   Saro_1033 NONE
   Saro_1032 1071340 .. 1071390 -    -6  -2.79501   GACATGTCGACCACA GCCGAGGGCGTCGAGACCGAGGCC GAGCT GGAAACGATC-CGCCG-CCTCGGC TGCAAGAAGATCCAG  47 124
   Saro_1028 NONE
   Saro_1024 1062310 .. 1062339 -  -4.9  -2.52464   GGGGGGCGGAACGTA       GGGCACGATCCGCC GAT GCCAGATCG-GCTC       AGCGCCGCCAAGGGC  43 24
   Saro_1023 NONE
   Saro_1022 NONE
   Saro_1021 1059836 .. 1059849 -  -8.1  -3.28712   GTTCGGCGCGCAGAA               GCTGG TGAT CCAGC                CCGAGCTCGTCTGGT  60 116
   Saro_1005 NONE
   Saro_1004 1047758 .. 1047768 -  -4.6  -2.74371   AAGTGCGGAAGAGGA                 CCCG GCG CAGG                 TGGCGGCCTCAGCCC  44 34
   Saro_1003 1047007 .. 1047037 -  -8.8  -3.05463   ATTCTGGTGACCGAA       GTCGAGGTCTCCCG CGC CGGGCGTCCCTGAC       GCCTGCTCAGCCCCG  57 32
   Saro_0998 NONE
   Saro_0997 1040469 .. 1040479 -  -2.4  -3.27774   CATGTCAAGGATGAA                 GGCC CGC GGCG                 TCCGGATCGACCCTC  45 4
   Saro_0996 NONE
   Saro_0995 NONE
   Saro_0994 NONE
   Saro_0993 NONE
   Saro_0992 1035724 .. 1035750 - -19.4   -2.6563   TGCTTGAAGAATTGA         CGGCCCGTTGCC TTA GGCGACGGGCCG         TTTTTCCGTGGCGAG  87 11
   Saro_0988 NONE
   Saro_0987 NONE
   Saro_0986 1028798 .. 1028820 -  -3.4  -4.06419   TTTGCTTAGAAACAA           CCGGAATG GGTGCTT CATTACGG           ACATTGTCGCAAGTT  58 66
   Saro_0985 1028168 .. 1028207 - -10.8  -4.83615   TAGGTCCTACAAAAA  CAATTCGGCCCG-CCGA TCTATAG TCGGGCGGGCCGAATCT  TCAACCGCACGCTAT 100 73
   Saro_0984 NONE
   Saro_0983 1026937 .. 1026949 -  -3.3  -2.82516   GTGCGGAGGAGGACA                TGGGC CGC GCCGA                TACTGGATTTGGCGA  40 48
   Saro_0982 1025511 .. 1025558 -  -6.2  -3.45788   CCTGACAAGAGAATA GGTATG-GATATTGCCGGCGCAA GCG CCGCGCCGACTATTCCACAGACC AATTGGACGAAGCGT  55 73
   Saro_0981 NONE
   Saro_0980 NONE
   Saro_0979 NONE
   Saro_0978 NONE
   Saro_0977 1021578 .. 1021598 -  -9.6  -2.58544   GCCTATGTCCACAAT            CGGCCCGC CCATT GCGGGCTG            CGCGTGGTTCCGGGC  54 97
   Saro_0974 1019180 .. 1019192 -  -9.1  -2.52896   TTATGGCCGAAGGCA                TCCGG CGT CCGGA                CGAGGTGTCCACCGC  54 166
   Saro_0972 1018111 .. 1018124 -  -8.1  -3.73224   GCATCGCCGATGAAA               GCTCG GTGT CGAGC                CTTTTCGACTGAGAG  69 90
   Saro_0970 NONE
   Saro_0969 1015166 .. 1015178 -  -6.2  -2.59564   TTCGCAGGTTAGAAG                CGGC TGATC GCCG                GGTCAATGCGAATCG  46 28
   Saro_0968 NONE
   Saro_0967 1013285 .. 1013323 - -24.1  -3.54741   GATTACCCGTTGAAA  TGAAAAGGGGCGG-GGCC GATG GGCCGCCGCCCCTTTTCA   TTTCATGCGGACAGG 100 28
   Saro_0965 NONE
   Saro_0964 1010509 .. 1010519 -  -4.6  -4.13767   CTTCGGACCCGAAAA                 GCAG ATG CCGC                 TGAAGCGTGCACTGT  62 338
   Saro_0959 NONE
   Saro_0958 1005353 .. 1005373 -   -14  -3.11732   TTGAAAGGTAGCCAA            GCCCCGTG TCAAG CACGGGGC            GACGAACGTGTTGCG  76 212
   Saro_0956 NONE
   Saro_0955  999978 ..  999990 -  -3.3  -4.09685   TGGGATTTCTGAAAA                GAGGG TCG CACTC                GCGCAGATTGAAGGA  58 481
   Saro_0953 NONE
   Saro_0952  998579 ..  998591 -  -2.6  -3.24329   GACGCTGAAGGAAGA                CGGG GCGGA CCCA                CTGGCCAAGTTCCGC  44 79
   Saro_0950 NONE
   Saro_0949  995467 ..  995482 -  -6.1  -3.16608   ATCGAAAGGACCGAA              GCGCA CCTTTC TGCGC               GACGGGATCAGAAGC  51 33
   Saro_0948 NONE
   Saro_0940  987297 ..  987307 -  -2.4  -3.08996   GAGTTTCACCTAACA                 GGCC AGA GCCC                 ACGTAATTCAGGCAG  41 33
   Saro_0939  985732 ..  985769 -  -8.9  -2.72379   GCAATCTTGCAATCA   TGCCCGGCGGCCCGGCCG ATC CGGCCGCGCC-CCTGCCG   GACTCGCCGCGCTAG  54 37
   Saro_0936  983600 ..  983651 -  -7.2  -3.12351   TGCGGGGATATTCAA CGCGCCCTTCGCGCTCGAAAGCTAT GTC ACGGTCTTCGA-CGAGGAAGGCGCG CTCGACCGGTTCGAG  52 215
   Saro_0934  981617 ..  981633 -  -5.8  -3.28712   CGCTGGCTTGCAGAA              GGCGCT GGCCA AGCACC              TGGCCGAAACGATCT  51 404
   Saro_0932  980311 ..  980358 -  -5.5  -4.18018   CCGCGTCATGGAAAA GACGGGGTTCCGGCCCACGGGCGA AAT CCGCC--TGGGCAGGAGCGCCG-C GCGCCTGCAACCCGC  69 183
   Saro_0928  978191 ..  978203 -  -4.7  -3.33261   CTGGAAGCGCGAGAA                GACCG CTG CGGGC                TGGCACTGGGTTGAG  49 103
   Saro_0912 NONE
   Saro_0911 NONE
   Saro_0910 NONE
   Saro_0909 NONE
   Saro_0908 NONE
   Saro_0907 NONE
   Saro_0906  960762 ..  960784 - -15.6  -3.18912   CTATCCATGGAGGAA           TCCCTGCCGC AGC ACGGCAGGGA           TTACAAGCGCATTAA  83 49
   Saro_0905 NONE
   Saro_0904  959714 ..  959731 -  -2.6  -3.64703   GCGCTGCGAGGCAAA             CAGGGC ATGTGG GCGCTG              TTCGGCGAGGCAGGG  51 135
   Saro_0899 NONE
   Saro_0898 NONE
   Saro_0897  953760 ..  953795 -  -4.6  -3.55444   GCGGCACGCGGGAAA    GCCGTCCGCAGGTCGCC GCG AGCGAAAT-CTGACGGC    GTGACCCGAACGGCA  55 62
   Saro_0893  949781 ..  949796 -  -4.6  -3.39668   GGGCAAACGTCAGAA              GGGGGA AGCC TCACCC               CGGGTCAAGCCCGGG  53 187
   Saro_0889 NONE
   Saro_0888  943704 ..  943734 -  -3.9  -3.15574   GCAAGTGGAGCAAGA      GCGGTCATGGCCGA CCCC TAGACCAAG-CCGC       CGCGCATTGCGAGGG  47 79
   Saro_0887 NONE
   Saro_0886  941683 ..  941718 -   -14  -3.31144   GGTCGATGCGCAGAA    CG-CCGGCGATCCGCTC TAT GAGCCGATGGCCGGACG    CTGGGAGGAAAGCTT  75 193
   Saro_0884 NONE
   Saro_0883  937214 ..  937232 -  -7.4  -2.64155   TTGGGGGGAAACGGA             TGCTGAAC CAA GTTCGGCA             TGACGAGTGAATGTG  51 42
   Saro_0882 NONE
   Saro_0881  935001 ..  935047 - -15.1  -3.65351   TGAGCGCGACCGAAA CGCCGGATGAGCAGGGGTGGG GCATT CCCACCCCTTTTCATTTGGCG CGCGCTCCCTATATG  86 418
   Saro_0879 NONE
   Saro_0878 NONE
   Saro_0877 NONE
   Saro_0876 NONE
   Saro_0875  930637 ..  930667 -   -19  -2.97392   CAGAGCAAAACATCA       GGGCCGGTCGGACA TCT CGTTCGACCGGCCC       TTTTCGTGTGCGGAA  91 171
   Saro_0873 NONE
   Saro_0872  927051 ..  927077 - -19.5  -5.81412   CGCAGTCAAAAAAAA         TCGGCCCCGGT TCCGC ACCGGGGCCGA         TGAACTGTGCACCTG 100 54
   Saro_0871 NONE
   Saro_0870 NONE
   Saro_0869 NONE
   Saro_0868 NONE
   Saro_0867  920559 ..  920569 -  -8.2  -3.39895   GGGCTGACGAAGGAA                 GCCG TCG CGGC                 CGATCCGAACCAGCT  60 172
   Saro_0865  917015 ..  917044 -  -4.9  -2.78679   TTTTTCCAGCTAAAG       CG-GGGGCTTGCGC AGC GCACAAGCCTAACG       TGCGTTATAAATGGA  44 50
   Saro_0864  914391 ..  914408 -  -3.3  -3.58037   GACGAACTGCTGAAA             GCGGCCT TCGA AATCCGC              GCCGCCTGGTCGAAG  49 311
   Saro_0862  912359 ..  912406 - -16.3  -3.29461   CAAGTCGCTCTAGAA TGGCGTTCCGTTGCGCCCCCGC CCAAT GCGGGG-CGCAACGGCAGGTCA GCGCATCTTCGCGGC  88 23
   Saro_0854  904669 ..  904681 -  -4.7  -3.31144   TTTCGATGCCGAGAA                GCTGC GCC GCGGC                GTGGGCATCCGCTTC  49 263
   Saro_0851 NONE
   Saro_0850 NONE
   Saro_0849 NONE
   Saro_0848  898638 ..  898681 -  -8.7  -3.14132   GCGCGCCTTGAGGAA GTCGGACCCGGCG-GCCTCG GCATT CGACGCTCGCCGGGGCGCAC GGCTGCGATCACAGC  56 284
   Saro_0846  896732 ..  896752 -  -3.9  -3.54638   AGAAGTTCGTCGAAA            CGGTCGG CGTCTAT CCGATCG            GGTCGTTCGTGCGTC  51 286
   Saro_0840  889441 ..  889456 -  -2.4  -2.60212   GGATCATGGGATAAC              CGAACC GTCT GGCGCG               CAAAAGCGCTATTCC  38 34
   Saro_0839  888654 ..  888676 -  -7.6  -3.83026   GTGTGTCAGAGGAAA           CCGGGCGGAT CAG ATGCCCCCGG           GGATCGGAAAACGGC  68 12
   Saro_0838 NONE
   Saro_0837 NONE
   Saro_0836  884982 ..  885013 - -12.2  -4.99035   CGACTGACAGAAAAA      GAAGGCCGGGGAGG GATG CCTCTCCGGCCCTT       TTTCTGTCCGCGCAA 100 237
   Saro_0830  881877 ..  881904 -   -17  -3.59979   GCCCCTCATGCGAAA        GAGGGCGGACCC TTTC GGACCCGCCCTC         GCTCCGGTGTCTGTC 100 46
   Saro_0829  881005 ..  881033 - -23.1  -5.44119   GCGACGTGAAAAAAA        CGGGGCGGCGCGC GAT GCGCTCCGCCCCG        AGTCGCGTCTCATGC 100 61
   Saro_0826  878838 ..  878854 - -10.8  -3.01791   ACGTCGTGCTGAAGA              GCGGCG AATCG CGCCGC              ATCGGCAATGCCATC  66 220
   Saro_0821  875088 ..  875101 -  -6.7  -2.59079   ACGAAACCGAATTGA               GACGT CGTG ACGTC                AGGCTGCGAGCTGAT  48 24
   Saro_0820  874391 ..  874404 -  -3.1  -3.38812   CGGTCGCGAAGAACA               GATCCG CAT CGG-TC               GGGGCTATGACCACA  48 350
   Saro_0818  871125 ..  871143 -  -5.2  -3.73402   ACAGCGCGCAGGAAA             GACCATGC GTG ACGTGGTC             CGGCAACGGGCAGGG  57 471
   Saro_0816  869545 ..  869603 - -11.8  -2.52015   TCGAGATGGAGTAAG GCTTCCGGCCATTCGCCGTTGCGAGCGGGC TTT GCCGCCTCGCAACGGCGC-TGGCCGG--G- AGAACCTGCTATAGC  65 34
   Saro_0814  866267 ..  866302 - -11.8  -3.67792   TGACAGGCATGGAAA    CGCTGGCGCTGCGG ATCGAGCG CCACTGCGCCAACG     CGCTGCACCTGGCGC  75 456
   Saro_0807  857896 ..  857908 -  -5.5  -4.07568   GGGCGTGCGCGAAAA                CTCGC CCG GCAAG                CAGTACGGCGCGTAC  64 174
   Saro_0802 NONE
   Saro_0801  851799 ..  851851 - -16.4  -3.89501   GAACAGGCGGAGAAA TGTCA-GCGCCCCATCCCTCGGCTTG CCG CCTGCCGAAAGATGGGGCGCATG-CA TGTTCAGGTCACCCG  95 29
   Saro_0794 NONE
   Saro_0793  842265 ..  842288 - -15.2  -4.13246   GAGCGGATAGAGAAA          GGGCGGGGCC TCGC GGCTCCGCCC           TTTTTTATTATCCGT 100 56
   Saro_0790  838844 ..  838863 -  -5.6  -3.09327   CTATGTCACCGAACA            CGGCGTCA ATTC CGACGACG             ACGCGCTGCGCCAGT  49 473
   Saro_0784  832088 ..  832106 -  -3.1  -3.62096   GGTGAGGAGTTGAAA             TAGCGAA ACGGG CTCGCCA             GCTTGCGCGATCTTG  51 158
   Saro_0777  825872 ..  825888 -  -2.3  -3.35679   TTCGCCCACTGACAA              TTTAATC GTT GATTAGA              TTATCGCGCGACGAA  45 10
   Saro_0776  824644 ..  824655 -  -2.2   -3.7795   GCAAAGGGCAGGAAA                TCAG TGGG CCGA                 GCTGCTCTCGGCCAG  52 14
   Saro_0775 NONE
   Saro_0774  822530 ..  822541 -  -2.2  -4.13767   CCGCCTACGCCAAAA                CCGA CCCA TCGA                 TCGCACCAATGCTCG  59 3
   Saro_0772  820420 ..  820430 -  -2.4  -2.90496   TCCGCCGTGAAATCA                 GGGC GAA GCCG                 AAACCGTAACCGTCA  40 12
   Saro_0771 NONE
   Saro_0770 NONE
   Saro_0769 NONE
   Saro_0768 NONE
   Saro_0767  817397 ..  817415 -  -5.2  -2.79273   TGCTGGCAAGACAAG             GATGAGCG AAG CACGCATC             AGCGGGGCTCCATGA  44 24
   Saro_0766 NONE
   Saro_0765 NONE
   Saro_0764 NONE
   Saro_0763  812252 ..  812269 -  -8.4  -3.06696   CGTCGTCGCAACATA             CTCGCC GTCGCT GGCGAG              CGGCAGGTTGATGGT  55 207
   Saro_0760 NONE
   Saro_0759  807912 ..  807923 -  -2.2  -2.78384   GCCTTTGTCATCACA                CCAG TAGC CTGA                 CCTCGAGCCGCTTGA  39 9
   Saro_0758  806658 ..  806681 -  -2.4  -4.42386   CCTCGAGCCAGAAAA          TCGGCAGT GACGTGCA ACCGCCAA           CACGCGGCGCAGCCA  65 355
   Saro_0755  802411 ..  802421 -  -5.4  -3.90744   GCTTTCGGCAAACAA                 CATC TTC GATG                 TCGATGCCCGCCGCC  63 210
   Saro_0738  780707 ..  780723 - -10.8  -2.85351   GGTCGCGAGACGAGA              GCGGCC CACGC GGCCGC              GCTGTGCGCCACCGA  61 268
   Saro_0731 NONE
   Saro_0730  772454 ..  772498 -  -4.3  -4.58395   GGGATCGCGGAAAAA GGCGATGCA-GAACCCGCCCAG AAAG CTGCGCGCGCTCATGC--CGCC AGAACCTCGATCCAG  72 16
   Saro_0729 NONE
   Saro_0728  769363 ..  769378 -  -4.6  -3.05384   GCCCCCGCCAGCCAA              GGTCGC TGGT GCGAGC               ACCTTGTCGCGGCTC  47 105
   Saro_0727 NONE
   Saro_0726 NONE
   Saro_0725  765306 ..  765320 -  -3.5  -3.06694   ATCCATGGCCAAAAG               CCCCT GATCG AGAGG               TGACGCCGCTTCCGT  43 40
   Saro_0724 NONE
   Saro_0723 NONE
   Saro_0722 NONE
   Saro_0721 NONE
   Saro_0720  759859 ..  759869 -  -8.2  -3.17075   CGCCTGCGAATTCAA                 GCGG GAA CCGC                 GTGACGAAATCTTGC  58 58
   Saro_0719 NONE
   Saro_0718 NONE
   Saro_0717  756883 ..  756905 -  -7.6  -3.41745   CCCCCACAAGATCAA           GGGTGCATCC GCC GGCTGGACCC           GGGCCGTGGCGATCT  59 68
   Saro_0711 NONE
   Saro_0710 NONE
   Saro_0709 NONE
   Saro_0708  749041 ..  749082 - -16.7  -2.78679   TCGCTCGATGCAAAC GGTTCTAGGCAATCGACCC AGTC AGGCCGACTGCCTAGAACA  TCGGGTGTGGATTGG  81 18
   Saro_0706  747175 ..  747189 -  -5.6  -3.54741   GATTACCTGCTGAAA               GTGCGC ACT GCGGAC               ATCCGGCGGTTCCGC  54 114
   Saro_0704  743281 ..  743293 -  -2.6  -3.75153   CCGGCGCAAGTGAAA                CGGC ATCAG GCCA                TGGCCATCAGGCTGG  52 18
   Saro_0703  741807 ..  741821 -  -5.6  -3.21099   CCGCCGCAGGACGAA               CTGGCC CCG GGCGAG               AGCGTGACGATCAAC  49 500
   Saro_0701 NONE
   Saro_0700 NONE
   Saro_0699 NONE
   Saro_0698 NONE
   Saro_0697  736429 ..  736439 -  -8.2  -3.14132   CGTGTTCCTGACGAA                 CCGC GAA GCGG                 TGCTGGAGATGCTCC  56 237
   Saro_0680  716599 ..  716623 -  -2.8  -3.15861   GATCAGCCGGACGAA          CGTGTCCA GCAGCGAAG TGGTCACG          CGGGCGCGGCTCCCG  44 21
   Saro_0679  715473 ..  715492 -  -6.4  -2.87132   GGCGCGCCTGATAGA            CGCAAAGC GGCG GCTTTGCC             AACAGGCATTTTGGT  50 100
   Saro_0678 NONE
   Saro_0677  713391 ..  713404 -  -2.3  -2.93708   GGGGGCCAAAAAGAC               GGACC ATAG GGTTC                TCTTTCTCTTACGCT  40 49
   Saro_0676  712537 ..  712556 -   -15   -4.8048   GCCGGATACGAAAAA            GGCCACCG TTTC CGGTGGCC             TTTGTTCGTTTCGCT 100 51
   Saro_0675  711934 ..  711962 - -14.5  -3.25204   CGACGTTTAAAGACA        GGAAGGGCGGTCC ATC GGGCCGCCCTTTC        GCGTTTCAGTGCCCT  80 31
   Saro_0670  705946 ..  705959 -  -5.2  -3.31461   CAGCGACCCCGACAA               CCGC AACTGG GCGG                CGAAGTCCGGCAGTC  51 202
   Saro_0635  676231 ..  676244 -  -3.1  -2.63723   TCTGGAGCAATCAAC               GCGGCT TGA AGCC-C               TTGCCGAGAGCTTTC  39 7
   Saro_0634 NONE
   Saro_0633 NONE
   Saro_0632  674500 ..  674515 -    -9  -3.97368   TCGTCAATCCATAAA              GTGTGC AATA GCACAC               CGTCTTGTTAGGCGC  76 33
   Saro_0631  674006 ..  674021 -  -5.4  -3.28924   GACCCTGTGCGAGAA              GACATG GCGG CACGTC               TCGTTTTCGATTTCG  51 204
   Saro_0629 NONE
   Saro_0628  672884 ..  672915 -  -2.2  -3.14344   GACGGTGCGGACGAA      CATCGCTACGCCC AAGACGA GGGCG-AGCAGCG      GAAGAGCGAGCTGGC  43 86
   Saro_0627 NONE
   Saro_0626 NONE
   Saro_0625 NONE
   Saro_0624 NONE
   Saro_0623 NONE
   Saro_0622 NONE
   Saro_0621 NONE
   Saro_0620 NONE
   Saro_0619 NONE
   Saro_0618 NONE
   Saro_0617  665120 ..  665143 -  -4.4  -3.59979   CGCCCGCACCGGAAA          TGCCCAAGGC CGAG GCTGCGGGCA           AGGCCAAGGAGAAGG  52 344
   Saro_0612 NONE
   Saro_0611 NONE
   Saro_0610 NONE
   Saro_0609 NONE
   Saro_0608 NONE
   Saro_0607 NONE
   Saro_0606 NONE
   Saro_0605 NONE
   Saro_0604  648276 ..  648297 - -10.1  -3.51232   TGCGCTGGAAAGCAA           GGCGC-GCGA GTG CCGCAGCGCC           GTGGTCGCTGACGTT  67 167
   Saro_0597  642144 ..  642157 -  -4.5  -2.96274   GGTGCCAGAAGTAGA               GGCCGG GCG CCG-CC               GCGATCCGGTTTGCG  44 42
   Saro_0595 NONE
   Saro_0594  638727 ..  638766 -  -2.8  -3.25192   GGTAATGCCAGAACA GCACCATGACC-GCCGCG AAGAGG CGCGACAGGTCG-AGCGC  GTGGAAGTGCCGCTT  44 227
   Saro_0593  637699 ..  637726 -  -7.1  -3.72695   ACCGGCTGGACGAAA       TCGCC-G-CCTGA CGGA TCAGGCCCGGCGA        TCCTTCCACCTGCCC  62 13
   Saro_0591 NONE
   Saro_0590  635534 ..  635559 - -17.5  -3.37895   CTGAACATACACGAA         GGGGCCCGGCG GCGA CGCGGGGCCCC          TTTTTTCAGCCCTTG  91 31
   Saro_0584 NONE
   Saro_0583  629246 ..  629264 -    -8  -2.71712   CTCGTCCGGCGAAAG             GCCGCGCG GCG CGCGCATC             AGCGCTGGTTCAGAC  52 24
   Saro_0582  628289 ..  628304 - -10.4  -2.63631   CCAACCTCGAGATCA              CCGACC TCGA GGTCGG               CAATCCCGCCACCAA  57 412
   Saro_0574  621638 ..  621655 -  -9.1  -3.17392   GACGCGCGAATCGAA             GCACGGC TGAC GCCATGC              GTTGCATTGTCGTTG  61 93
   Saro_0570  616812 ..  616830 - -10.3  -3.28712   GGCTTCGCGCCAGAA             GGCCTTC AGCCA GAAGGCC             TTCAGAAAGCCAGCC  66 27
   Saro_0568 NONE
   Saro_0567 NONE
   Saro_0566 NONE
   Saro_0565 NONE
   Saro_0564  612240 ..  612266 -  -2.8  -4.08692   CAACGCCCGCGAAAA         GGATGGCGCGAA CGG TCCGGGCCCTTC         CGAGAGCTGATCAGC  58 36
   Saro_0562 NONE
   Saro_0561 NONE
   Saro_0560  609470 ..  609493 -    -3  -3.53012   GGGCTTCGTCGGAAA          GCCCGACACGG TAA CCG-GCCCGAC          CGACATCGATGCGCT  49 132
   Saro_0558  606784 ..  606839 - -11.1  -3.58329   TAAACACGCCCGAAA CCTCCGGGCCATCCTGCGCCGCCGAAGC AGT GCT-CGGC-GCGCGGGCT-ACCCGGCGA CTTACCCAGTTGCTG  70 209
   Saro_0556  605734 ..  605791 - -13.4  -3.09581   GAAATGGCGAACATA TCGGGCCGAAAGGTCCGCCGCAGGGGC TGGTT GCCCCTGCAAGGG-CGTTTCGGTTCGA GATGGAAGCCATTCC  75 181
   Saro_0550 NONE
   Saro_0549  600029 ..  600043 -  -7.8  -2.64735   ACGGCACCGATACGA               TGACCG ACA CGGCCA               AGGCGCTCGCGCCGA  50 248
   Saro_0545  594687 ..  594712 - -11.8  -2.63596   CCTCATGCGACAGGA         CCGCGTCGCG GCTGTG CGCGAAGCGG          TCCTTGCCGTGTATC  61 128
   Saro_0537  586238 ..  586252 -  -2.1  -3.57144   CGCGGCATCCGGAAA              TGGTCG ATAC CG-CCA               CCTCCCACATCGGCT  48 124
   Saro_0533  577720 ..  577765 -  -3.7  -3.14211   ATCGCGGGTCAGGAA GGGCGCGCGCTACGTCTGGCA CGTC TGCAAGGCTCATCGCGCGCAT CTATCATCCAACGAA  47 61
   Saro_0532  576499 ..  576509 -  -2.4  -2.52896   GGATGCTTCAAGGCA                 GACG CGG CGGC                 GAGCGCATGCCCCGA  37 7
   Saro_0531  575167 ..  575203 -    -8  -2.81464   CGATTAGCTACGACA   GCGACG-GGACCG-GCTG GCA CAGCGCGGTTGTCGTCGC   GACGTTGGCGCCTGG  52 160
   Saro_0529  572392 ..  572412 -  -8.9  -3.85698   GCGCGTGCGGAGAAA            CCGGCGCGA TGA TCGCGGCAG            GCTCGATAATGCTCG  71 393
   Saro_0525  567806 ..  567830 -  -3.4  -4.09805   CCAGGAAGAAGGAAA          TCGCGCGAGG CTGAC CCTCACCCGG          ATTGCGGTCATCGGA  58 136
   Saro_0524  567530 ..  567559 - -14.9  -3.47226   AGACCAAGCAATCAA       TCCCCGGAAGGGC GCTT GCCCAGCCGGGGA        GTTGCGATGGCTTCT  83 58
   Saro_0521  562437 ..  562447 -  -8.2  -3.01712   TGCTCGGCTGGAACA                 CGGC TTC GCCG                 GAATACCTGCGACGT  55 367
   Saro_0518  558812 ..  558825 -  -3.9  -2.90617   AGTGTAAACTCAAAC               CTAAT CATG ATTAG                TCTGCGCGGGCAACC  44 51
   Saro_0517  557791 ..  557802 -  -2.2  -3.35679   CTGTCTCAGGCACAA                CTGA TGCA CCAG                 CGCTTTGCAATCAAC  45 36
   Saro_0516  556775 ..  556812 -  -4.8  -4.12188   CCATCACCGCCAAAA  CG-CCCGACG-GCACCGC CACC GCGATGATCGTCGGCTCG   TTCACTTCTGTCTCG  62 388
   Saro_0512  553232 ..  553244 -  -2.6  -3.05463   ACCGTTTCGACCGAA                GCCA TCGTT CGGC                GCCCTCAGTGGGCCA  41 30
   Saro_0511  552397 ..  552413 -  -5.7  -2.91888   AAATGCTTGAAATTA              CGCCGGG TTT CTCAGCG              TCGCACATGGCGTTT  48 78
   Saro_0510 NONE
   Saro_0509  550061 ..  550079 - -14.6  -3.56837   CGTCAAATACGACAA             GCGCCGAT ACA ATCGGCGC             AACCGCATCGAGATC  85 186
   Saro_0507 NONE
   Saro_0506  548480 ..  548494 -  -4.9  -3.99494   CGAAGCCAAGAAGAA               GCAGC GCGAT GCCGC               ATCCTACCTGGGCTA  61 397
   Saro_0500  541021 ..  541031 -  -4.6  -3.79747   CGACTGACCATCAAA                 GGCA GAT CGCC                 ATCCTTGTTGCAGTG  58 118
   Saro_0499  540035 ..  540061 - -13.7  -5.29445   CTTGAACAAGAAAAA         CGGACCGGACG ACCAG CGCCCGATCCG         CAATTCTTCGCATTC 100 78
   Saro_0498  539509 ..  539525 - -13.7  -4.19817   GGCAGGCATGGAAAA              CCGGGCT TCG AGCCCGG              TTTTTTGTGCGTTCA  93 58
   Saro_0496  537568 ..  537581 -  -3.7  -3.29013   AGGGGAAGAATTCAA               GCTGC ATTG GCGGC                CTCTTCCGTCGCACC  48 8
   Saro_0495  536442 ..  536452 -  -2.6  -2.89971   CCACCATATATTAGA                 TTTT ACG AAAA                 TTAGCAAGATCTAAT  40 47
   Saro_0494  535419 ..  535451 -  -5.4  -2.50816   GCCCTATCCATCAAT      CCCGATTTCCGTCG CCGCC CGCCGGAAGGCGAG      TTTGCGCGGATGGTG  44 486
   Saro_0492 NONE
   Saro_0491  532832 ..  532857 - -16.1   -3.5882   GATACGATCCCGAAA         GGTCCCCGTCG GAAG CGGCGGGGACC          TTTTTTCGCGGAGTC  91 87
   Saro_0489  531381 ..  531400 -  -5.6  -2.62184   CCCCTTCCGACAGTA            TCGTGCGC CACA ACGCACGG             TACAGTCATCCGGTT  46 31
   Saro_0488  530511 ..  530540 - -20.8  -2.62396   GACTTCGCCATACGA       CAAGGCCGCGCC TGACGG GGCGCGGCCTTG        CGGTTTTCAGAGTGA  91 48
   Saro_0486 NONE
   Saro_0485  527823 ..  527855 -  -9.7  -3.63266   AAAATCTACGGGAAA      TGCGGGCCGATCAGC GGT GCTTGCCGGCCTGCA      CGGTTTCCTCGAGTT  68 3
   Saro_0484  526386 ..  526396 -  -2.4  -3.84406   TCTCGATCACAAGAA                 CCTG CGT CCGG                 ACTACCTGAAGGCGG  54 105
   Saro_0481 NONE
   Saro_0480 NONE
   Saro_0479  521726 ..  521743 -  -4.7  -3.01791   AGTGGCTGGCCAACA             TGGCGGA CATT CCCGCCG              CGCTTGGCGAGGATT  45 354
   Saro_0475  518522 ..  518568 -  -6.3  -2.52464   TGGTTGGCGAAGTTA TCCTTGCGC-GCCGGGCCGGCC CTCA AGCCGTCCCGGCGGTTCCGGGA TATTGGCGCAGTGCG  48 73
   Saro_0474  516856 ..  516872 -  -2.1  -4.20516   TTTTCATGCAACAAA              TCCGCGA CCT TCGGGGC              AAAGGCGTAGGCGAC  59 132
   Saro_0473 NONE
   Saro_0472  514433 ..  514484 -  -8.7  -4.07568   GTGGCTTTCGGAAAA CGT-GCTGCGGTGGACGCCCGG-AT AGCC ATGCCGGGCGGCCACGCCAGTTACG TGTTTCTACGGAGTC  73 77
   Saro_0471  513688 ..  513706 -  -4.4  -3.20723   GCCCGACGAATGGAA             GCCGGCGA TCC TGGGCGGC             ATCGCGTTCCTCAAG  47 293
   Saro_0469  512817 ..  512842 - -16.1  -3.66654   CACTGCAATCCGAAA         GGGCGTCCGGA GCGA TCCGGGCGCCC          TTTTCGCGTCAGGCC  91 34
   Saro_0467 NONE
   Saro_0466 NONE
   Saro_0465 NONE
   Saro_0464 NONE
   Saro_0463 NONE
   Saro_0462 NONE
   Saro_0461  504481 ..  504533 -  -7.4  -3.29013   AGTGGAAGAACTGAA CCCCTGACGGCGCGCGCTTCCGGC CATGC GCCGGAGGCGTTCGCGCTCAGCCG CTGTGCTTGTCCGCC  58 19
   Saro_0459  503303 ..  503320 -  -5.5  -3.57144   GCGCTGATGGGGAAA             GCCCG CTTCACGC CGGGC              ACAAACGCGGCGGGT  54 98
   Saro_0455  499697 ..  499718 - -17.3  -4.45168   TTCGCAAAACAGAAA           GGGGAGCGG TTCG CCGCTCCCC            TTTTTTGTTGCCGGA 100 54
   Saro_0451  493588 ..  493601 -  -3.7  -3.76492   TCGAATGCCAGGAAA               GCGGC GCGG GCGGC                GAAGTGCAGTTGACC  57 240
   Saro_0449  491329 ..  491344 -  -7.5  -3.29461   CAACCTTCCGCAGAA              GCGCG CCAAAT CGCGC               CTCAACCGCGTCGGA  56 164
   Saro_0444  485637 ..  485661 - -22.9   -2.6187   AGAAGTGACAAGCCA          TCCGGGGCGGC TGT GCCGCCCCGGA          CCGGTTCCGGGCCCG 100 63
   Saro_0437 NONE
   Saro_0436  474849 ..  474864 -    -4  -3.53091   AGCTCGTGTTCGAAA              GCCAGAA GGC TTC-GGC              AAGCTGGATCCAGCG  51 178
   Saro_0433  471232 ..  471253 -  -8.7  -3.14931   CTTACCGGCGACGAA           CTCACCCGC CACG GCGAATGAG            GCGACGATAGACGGC  58 81
   Saro_0431 NONE
   Saro_0430 NONE
   Saro_0429  468537 ..  468551 -  -8.6  -2.53263   TCCAGCGTGAACGCA               TCGCAT TCT ATGCGA               TTTCGACGGAATTTC  53 18
   Saro_0428  467827 ..  467845 - -13.8  -3.15861   GACCAGCCGCACCAA             GGGCCGGC GGC GCCAGCCC             GCTTCCGCTGAGCCG  76 49
   Saro_0426  465033 ..  465054 -  -7.9  -3.54424   GGCGATGCGCGCAAA           CCTGCCCCT CGTC AAGGGCGGG            AGGGGCGCATTTTTC  62 113
   Saro_0425  462180 ..  462203 -   -21  -4.72272   GGCGCGCAGCAAAAA          GCCCGCCGGG TTGT CCCGGCGGGC           CTTTCGTTCCGGCAG 100 54
   Saro_0418  456714 ..  456739 - -16.1  -3.27525   GCTGCGGAAATGGAA         GCCGCTGCCGC AGAA GCGGAAGCGGC          AGCCTGAATCAGGTC  88 34
   Saro_0411  451193 ..  451216 -  -4.4  -3.53343   AACGCTGGCGGCAAA          CGCCGTGAAG AATG CTCGCCGGCG           CTCCGGTGCTTCTCC  51 60
   Saro_0410  448699 ..  448735 - -10.1  -2.73441   GACCATCGTGGAAAT   GCGCGAGTTCGCCAGC TTTACC GCGGGCGAACA-GCGC    TACATCCGCCGCAGC  57 483
   Saro_0407  445957 ..  445987 - -11.9  -2.57564   TTATGGCGGTAGAAC      TGGCGCGGGT-CTC TTTC GAGGACCCGCGCGA       CGGAACCGTCCTTGT  61 75
   Saro_0405  443479 ..  443496 -  -3.3  -3.14463   AAGCTGGCCTATGAA             GCCCTGC AGGT GGAGGAC              AAGGTGGGGACTATG  44 219
   Saro_0400 NONE
   Saro_0399  436528 ..  436539 -  -7.2  -2.67244   GCACAGCGAAAGTCA                CGCG GCCT CGCG                 TCGGAAGTGAGGAGC  51 11
   Saro_0387 NONE
   Saro_0386  423508 ..  423528 - -11.1  -3.17075   GCTGCCGCAAGGCAA            GGCGGCC GAGGGCG GGCCGCC            CGACGGCGCGACGCC  64 351
   Saro_0382 NONE
   Saro_0381 NONE
   Saro_0380  415968 ..  416000 - -14.9  -3.70076   GGAAAGGGATGGAAA     GTGGCCGGGACGCG AAAGGG CGCATCCCGGCC-C      TCGGGGGTCACTCGG  88 33
   Saro_0379 NONE
   Saro_0378  414531 ..  414566 - -25.5  -4.16943   GCGGACATGCGAAAA    GGCCCGCCTCCGCGC GGGAAT GCGCGGAAGCGGGCC     GGTCCGGCAGCGCTG 100 61
   Saro_0377  409993 ..  410003 -  -2.4  -2.73468   GAAGAGGGGTAAGGA                 TGCG ATG CGCG                 GCCCGGGACCGGCAA  39 51
   Saro_0376  408740 ..  408758 - -13.8  -3.64703   GCTTCGCGATGTAAA             GGCGGGCC ATG AGCCCGCC             GACGGAAAATAGCCC  81 183
   Saro_0375  407551 ..  407606 - -16.3  -2.56596   TGCCGCATTAAGCCA TG-ACATC-GGGGCAGCGCCGCCAGTT GAAC AGCTGGCGGCGATGCCCTTGATGTGCA GTGGTGGGGGGTAAC  80 72
   Saro_0372  403802 ..  403860 -  -6.7  -3.41024   TGCGGCAAGACAATA GCAG-GCATGGCGAGAGGCCGGAAGGCG AAGTTG CGC-TTCCGGCC-CTGGCGCGGCGCTGC GTGATCCGCCTTCAG  57 37
   Saro_0371  403257 ..  403300 -   -11  -2.64099   GCGGCCGACCAGAAC CTGAACGCGGGCCATCA-TCG ATA CGACTGAGAGCCCCCGCCCAG TCCAGCAGTGCCGGA  62 48
   Saro_0370 NONE
   Saro_0369  402373 ..  402399 -   -23  -3.64103   CAGTGACAGCTGAAA         GCCCCGCCCGGC ACT GCCGGGCGAGGC         TTGGTGGTTGCCATC 100 39
   Saro_0367  401529 ..  401542 -  -5.2  -3.85698   CTTGGCTCGTACAAA               CCGG CCAAGC CCGG                CATGGTCGCCGAATC  60 137
   Saro_0366  400682 ..  400718 -  -4.4  -3.53811   GGCAGGGGGCGGAAA   GGAGTGAC--CGAGCGCG AGG CGTGCTCTTTGTCACCCC   GTCCAATCACCCCTT  53 32
   Saro_0365 NONE
   Saro_0364  399292 ..  399306 -  -8.6  -3.14132   CTCGGGGGTTAGCAA               GAATCC GAA GGATTC               TTTGTTAGCATAGTT  58 157
   Saro_0363 NONE
   Saro_0362 NONE
   Saro_0361 NONE
   Saro_0360  397129 ..  397141 -  -6.2  -3.78877   TAGGACACGAAAACA                GGGC GATGA GCCC                CTCATTGTGACCGTC  60 27
   Saro_0359  394909 ..  394921 -  -5.5  -3.20723   CGCTCATCAAGCCAA                CCCTC AGC GAGGA                GGCGCTGAACTTGCT  49 263
   Saro_0347  373555 ..  373579 -  -4.2  -4.59773   CGTGACGCTTAAAAA         GAACTGGCCGG TATT CCAGCC-GATC          TTCGGCAACGCGGAG  73 150
   Saro_0345  369463 ..  369503 - -13.2  -4.22927   TGAGGAATATACAAA  CGAAGGATGGCGCCGCAG ACGTG CTGCAGCGCCGCCCATCA  AGGGATTTCGCTAGA  89 36
   Saro_0344  368265 ..  368278 -  -9.5  -3.14931   CGCATTCCCGATTAA               GCCCC TTGC GGGGC                ACCGGCGCGATCATT  61 133
   Saro_0343  366820 ..  366832 -  -4.7  -3.08032   TTTCGCGGAAAATGA                CGTGC ATG GCCCG                CGCCTTACGCCAGCA  47 30
   Saro_0342 NONE
   Saro_0341 NONE
   Saro_0340 NONE
   Saro_0339 NONE
   Saro_0338  360029 ..  360047 -    -3  -2.78384   GCTTGCCCCATCACA             CCCTGATC GTC GATCGCGG             GCCGTTCACCGCCAC  40 230
   Saro_0336 NONE
   Saro_0335 NONE
   Saro_0334 NONE
   Saro_0333 NONE
   Saro_0332 NONE
   Saro_0331  354394 ..  354404 -  -5.4  -3.19157   CAGCAATTGCATGAA                 TTGC TCC GCAA                 ATTCCGCGCCGAACA  48 74
   Saro_0330 NONE
   Saro_0329 NONE
   Saro_0328 NONE
   Saro_0327 NONE
   Saro_0326 NONE
   Saro_0325 NONE
   Saro_0324 NONE
   Saro_0323  347637 ..  347651 -  -4.2  -2.59921   AGCAAGTGGGACAAG               GCGC TGCTCAT GCGC               TGTCTCCCGCCGGGA  41 18
   Saro_0322  347024 ..  347041 -  -6.3  -3.40522   AGCTGTGCACCACAA             TGATGGCC GGC GGCC-TCA             CCGACACGCTGGATC  57 104
   Saro_0320 NONE
   Saro_0319  343646 ..  343665 -  -4.2  -4.03234   GCGTGCCCATAGAAA            CACTGGCG TAAG CGGCAATG             AGAGAGCCAGGGCGT  61 137
   Saro_0318 NONE
   Saro_0317  342216 ..  342230 -  -3.4  -2.78384   GCGCCCTCCATCAGA               CCAGCG CTC CGCCGC               CGAACGAGAAGAAGG  40 6
   Saro_0316 NONE
   Saro_0315 NONE
   Saro_0314 NONE
   Saro_0313 NONE
   Saro_0312 NONE
   Saro_0311 NONE
   Saro_0310 NONE
   Saro_0309 NONE
   Saro_0308  333710 ..  333720 -  -3.2  -2.97667   TCACCCAGGAAACCA                 GCCT CGA AAGC                 GTGCTGAGCATGGTC  42 220
   Saro_0304  329656 ..  329668 -  -6.9  -3.06302   ATGAGCGCGATCGAA                GCGGC CTG ACCGC                ACGCGCTGCAATGCC  51 97
   Saro_0301 NONE
   Saro_0300 NONE
   Saro_0299 NONE
   Saro_0298  321022 ..  321035 -  -2.3  -4.36914   GCCGCCGCCAGAAAA               CACTC GCCG GGGTG                CGCTGACGCCCTGTT  62 127
   Saro_0295 NONE
   Saro_0294  316706 ..  316724 -  -4.5  -3.22906   TCATGCGGACAAAAG            CCGC-CAG CGCC CCGCGCGG             TTCCCGATGCCGGTG  47 45
   Saro_0293  315230 ..  315243 -  -3.8  -4.12902   CAAGGACCTGGAAAA               GGAC AAGTGG GTCC                GCGTCGGCACCTGGG  61 133
   Saro_0289  310628 ..  310652 -  -2.8  -2.60496   GCGGGGGGGAAAGAT          GGACCCTGAA ACAAG TTCAGGGTGA          CGGGGGGCATCCGGC  39 41
   Saro_0288  309425 ..  309440 -  -7.5  -2.71263   AACGGGCCTCAACCA              GCCGG GCAGGA CCGGC               GTGCTTTCCGAATTT  52 67
   Saro_0287 NONE
   Saro_0286 NONE
   Saro_0285  305717 ..  305728 -  -2.2  -2.96882   GTAAAGAGATAATCA                GTGCG CAT CGC-C                GGTCCTATATAAAGA  40 62
   Saro_0284  304452 ..  304468 -    -5  -3.53012   TTTCGGGTTGCGAAA              CGGGCC GTTCG GGACCG              CTCGTGTGCGGTCAG  53 76
   Saro_0283  303267 ..  303286 -  -4.2  -3.14132   TTCTGCGTCGAGGAA            TCGGTGCGC TAT GCGCGC-GA            GCGCAAGCCCTTCGG  45 463
   Saro_0280  299739 ..  299769 - -12.7  -3.05384   GGCGCGCTCAGGGAA      GCCGGCATGCCGCAG ATC CTGCG-CATGC-GGC      ATCGATCCGCTCAGG  71 127
   Saro_0278  295876 ..  295893 -  -9.1  -3.53012   TCCGCGTGCTGGAAA             TGCCCGA CTGT CCGGGCA              CGGTCGACGATTTCG  64 427
   Saro_0276  293844 ..  293856 -  -6.2  -2.71731   TCTAGGCTGCAACGA                CCGC GCTCT GCGG                GCGGTCAGGCTCTTG  46 30
   Saro_0274  290891 ..  290904 -  -3.7  -3.92602   GCAAGATTGGACAAA               GCCGC CTTA GCGGG                CCTGCCTGGGATCGT  58 204
   Saro_0273  290272 ..  290293 - -11.5  -3.01924   CACGCGGCCGGAAGA           CGCCTCGCT GCAA AGCGGGGCG            TTCTTCTTTGCTTGT  66 198
   Saro_0271 NONE
   Saro_0270 NONE
   Saro_0269 NONE
   Saro_0268  286155 ..  286165 -  -8.2  -3.20858   GACGACATGGACGAA                 GCGC TGA GCGC                 GGTGGAGCGAGCCTC  56 303
   Saro_0258  271710 ..  271738 -  -2.3   -3.7948   CGAAGACGGATGAAA        GCTGCGACATGAT CCG AACATGGCGGAAC        GTCGATCTTATAGGC  52 33
   Saro_0257  270603 ..  270618 -  -3.9  -3.36135   ATAAGTGTCAACCAA              CCGCC CTCTTT GGCAG               GCGAAAGTTGACGCT  48 110
   Saro_0256  269198 ..  269218 -  -6.7  -4.43213   TCCAAGATACCAAAA            CGGGGCGTA GTG TCCGCCCCT            TGGGTGGGGCAGCGG  75 384
   Saro_0254 NONE
   Saro_0253 NONE
   Saro_0252  264126 ..  264165 - -13.4  -2.72511   CGGACTCGTCTAAAG  CCGGTTCCAGCCAGCGTC GAGC GGCGCTGGCTGGTTCCCG   TGTTACGCCGCTTCG  72 28
   Saro_0249 NONE
   Saro_0248  257768 ..  257785 -  -6.9  -2.52795   AAGCTGGCGAAGGGA             GCGCCCG GAGG CGAACGC              GAAGCCTAGGGTCTG  48 67
   Saro_0243  250516 ..  250561 -    -9  -2.90075   TCGCGCGCAACGACA TCTG-GTGCCTGCCCGAAATGC CGCT GCGTT-CGGGCAGGCGCGCCGA CCTCATGGGCATCGA  56 392
   Saro_0240  247993 ..  248026 -  -6.5  -3.28712   GCTCTCGGCGGAGAA     GTCCGCGCGGTGAGCG AAA CGCAC-CCGCCCAGTC     CCTGCACCGGCGTCT  53 162
   Saro_0237  244828 ..  244849 - -15.1  -2.79796   CGGCACTGTAGGACA           GCCCCGCCC GCAA GGGCAGGGC            CGTGCCTGGTCCGGC  78 46
   Saro_0236 NONE
   Saro_0235 NONE
   Saro_0234 NONE
   Saro_0233 NONE
   Saro_0232 NONE
   Saro_0231 NONE
   Saro_0230 NONE
   Saro_0229 NONE
   Saro_0228  235477 ..  235501 -  -4.9  -3.58343   GGCAGGACGGCGAAA          CCCGATGTCGG TTC CCGAAATCATG          CAGTTGCTCCTGCCG  55 21
   Saro_0227  234512 ..  234543 -    -5  -3.05384   TTCGTGTCGAGCGAA      GTCGAGACACCGTG ACGC CGCCCTGTCCCGAC       TTCGCTCGACACGAA  47 69
   Saro_0226 NONE
   Saro_0225 NONE
   Saro_0224  231947 ..  231961 -  -3.4  -3.57263   ATTCGGAGTTTGAAA               GCGACG TTC CGGCAC               CTATACCCCGCGCGA  51 506
   Saro_0222  231511 ..  231538 - -15.6  -3.71917   ACCGGAAACGCCAAA        GACCCCCATTCC ATGC GGAAAGGGGGTC         CAGGTCTTCGATCCC  90 55
   Saro_0217  225757 ..  225772 -  -6.1  -3.50447   CGAATCGGTACAGAA              CGCCA ACGACA TGGCG               ACGGCTGCCGCAAAG  56 352
   Saro_0215  223332 ..  223358 -  -7.8  -3.05463   ATGCGCGCGATCGAA         CGGCTGCGCGAC GAG GTCGGCCTGCCG         ATCCTCTACGTCAGC  53 93
   Saro_0204  209627 ..  209643 - -10.8  -3.72695   AGCCCGCGCACGAAA              GCGGCC ACGAA GGCCGC              CAGCGCGCAAAGCGC  76 70
   Saro_0203  208601 ..  208616 -  -7.6  -3.30159   CGAACGCTTCGAGAA              GAGCTT TGCG AAGCTC               TACTTCCTGCAGAAC  58 357
   Saro_0193 NONE
   Saro_0192 NONE
   Saro_0191  195751 ..  195761 -  -4.6  -3.53012   GCGCGGCCCCTGAAA                 CGCC GTT GACG                 CCGGAACGGGCCGCG  52 430
   Saro_0187 NONE
   Saro_0186 NONE
   Saro_0185  189073 ..  189107 -  -2.1  -3.64703   TGGTTTTCATGGAAA    CCGGATTAGCGCCTCAA ACC TCG-GGCGCAAA-CCGC    AAATTCGATGCGACG  49 43
   Saro_0184 NONE
   Saro_0183  186091 ..  186122 -  -5.8  -3.07994   GGCAATGGGATGCAA      GCGCCAGGCC TCGGCCCTGGTC GGCATGGCGC       TGGCAGAAGAGGCGC  49 491
   Saro_0180  183869 ..  183906 -  -7.7  -3.25823   GCGCTCGGACACCAA   CCGCGTCTTCGTGCCG GTCTGGT CGG-ACGACGACGAGG   AGGAGCTGTTCGCGC  56 458
   Saro_0177 NONE
   Saro_0176 NONE
   Saro_0175 NONE
   Saro_0174 NONE
   Saro_0173  173802 ..  173818 -  -3.7  -3.78934   CTGCGCCGACAACAA              GCTGT CGAGCAT ACAGC              CGCCGCGCTTCTCCA  57 347
   Saro_0171 NONE
   Saro_0170  171115 ..  171154 -  -3.5  -4.44046   GCCACTGGAAAGAAA GTCGCGGCGGCGGATCACG GGCT CGTCA-CCG-CGCTGCTAC  TTGCCCTCGAGATGG  67 22
   Saro_0169  170110 ..  170150 -  -4.8  -3.51708   CAGTTGCGAAATGAA TCCGAAACAC-GTGTATCA AAAC TGCCACACCGCCTTTCGGA  CAGGTACGAGAGGCA  53 153
   Saro_0168  166657 ..  166680 -   -16  -5.10163   AAGGCCAAAAGAAAA          GGGGGCGTCC CGAA GGACACCCCC           TGATCCTTGTCCGGA 100 64
   Saro_0167  164633 ..  164660 -  -8.4  -3.40403   TTTGCCGGATCACAA        GTCGTTGCGCAT CGAG ATGAGCAACGGC         GACCGCTATGCCGTC  60 484
   Saro_0163  160883 ..  160894 -  -4.4  -4.26924   AATATTAACAAATAA                TGAC AGCC GTCA                 AGTGACTCCGTGCAT  66 23
   Saro_0162  160058 ..  160083 - -11.1  -3.17075   GCCGGGGTAAGTGAA         GCGCGG-GCCTG ACG CAGGAGCCGCGC         CACCCGTTCAGGCGA  67 41
   Saro_0153  153180 ..  153203 -  -9.4  -3.70037   CAAGGACGAGGCAAA          GTGCCCCGGC ATTG GCCGGGGCGG           CAGTCATGTCCGCGC  71 47
   Saro_0152  151215 ..  151236 -  -7.2  -3.04144   GTGGGATCCGGAAGA           GCCGCGCA AGGCGA TGCGCCGC            GCGATCGCGGCAGCC  51 514
   Saro_0150  150127 ..  150149 -  -4.8  -3.39449   GTGCACCAACAGGAA           CCCTTAGGAA CCC TTCCTTAGCG           CGGCCACACACGCGG  50 6
   Saro_0148  149084 ..  149123 - -15.7  -3.84284   TCAAAAGCGACGAAA  GCCCGCCTGCCGCTA CGGAGGGGAT CCGCGGCAGGCGGGC   TCGTCTACCGCGCCC  91 59
   Saro_0142  143780 ..  143798 -  -2.2  -3.41341   AAGGGTACGGAAAGA             GCCGCAGC TAG GCCGGGGG             TGTGGAAAAGTCAAG  47 71
   Saro_0141  143348 ..  143368 - -11.1  -4.90002   GAACACATAAGAAAA            CCCCCGG TTTGTGG CCGGGGG            ATTCTTATAACGCTT 100 57
   Saro_0138  141737 ..  141769 - -14.2  -3.06696   GCTGGCCGGAAGACA      GGGCAAAGATCGTG TCGGT CACGACCCCTGCCC      TACACGAATCAACGT  78 47
   Saro_0137 NONE
   Saro_0136 NONE
   Saro_0135 NONE
   Saro_0134 NONE
   Saro_0133  136100 ..  136114 -  -4.2  -4.13728   TACAGAGCCTTAAAA               CTCACC GCC GGTCAG               CCTCTGGCAAATCAG  63 5
   Saro_0132  134739 ..  134762 -   -16  -4.27316   TCCTGGAATTGAAAA          GGGGCAGCCC GTGC GAGCTGCCCC           TTCCCTTTTCAGCCA 100 51
   Saro_0129  131649 ..  131681 -  -9.8  -3.61398   CTTGCCTGGGAAGAA     GCCGACGCGC-TCGA ATGG TCGAAGCGCCGCGGC      GGACGGTCGGGCCGT  67 128
   Saro_0126  127952 ..  127966 -  -5.6  -3.38036   CCAAGGAAATGAAGA               TGACCG TCG CGGGCA               GCGGTGATGCCGAAA  53 271
   Saro_0117 NONE
   Saro_0116 NONE
   Saro_0115 NONE
   Saro_0114 NONE
   Saro_0113  115851 ..  115884 -  -8.8  -2.52676   CACTCGGGCAAGCCA     CCCGGCGACGCCTT CGCCCC AAGGCGTCAGCGCG      ACCAGATCGGCTCGC  53 18
   Saro_0112  115182 ..  115212 - -16.2  -4.07568   CGCCTGTTCGCAAAA       GGAAAGGGGGACGC AGC GCATCCCCCTTTGC       TTCTAACGAACGATG 100 50
   Saro_0111 NONE
   Saro_0110 NONE
   Saro_0109  113621 ..  113658 -  -2.5  -3.86346   TCATGGCGCGACAAA   GGACCCTCCCGCGCGG AGCGAAG CTGCGCACGTGGG-CC   AAATGCCGAAGGGCC  54 157
   Saro_0108  112891 ..  112922 - -21.6  -3.61654   CAGAGCTACGCGAAA      GGGCCGGCGCAACC TGTC GGTCGCGCCAGCCC       TGCATTTCCCGTCCA 100 48
   Saro_0103  105694 ..  105706 -  -3.3  -3.31501   ATGAAGGCCGCATAA                CCGCC ATC GGCAA                GACCATTGCCCCCTA  46 336
   Saro_0099 NONE
   Saro_0096   97697 ..   97728 -  -7.8  -2.52464   GGTCCTGGCAATCGA      GGCGGAGCGCAACC CCGT GGCGGCGCTGCGAC       GCTCGTGGCAGCTGA  49 309
   Saro_0094 NONE
   Saro_0093   96144 ..   96154 -  -6.8  -3.30243   AGCTACTCGGCAGAA                 CCTG AAG CAGG                 CGCCGACGCCGACGC  55 2
   Saro_0090   92886 ..   92913 -  -4.8  -4.23723   CAACACGATGGAAAA        GCTCTACCTCGCG CTG CGCGACCT-GAGC        CCGCGCATTGAAATC  66 284
   Saro_0085 NONE
   Saro_0084   86494 ..   86519 -  -9.7  -3.29144   CCAGCGCCTCGAGAA         TGCCTGGCGCAC GCA GGGCGCCAG-CA         GCGAGAGCGCCATCG  61 116
   Saro_0081   85362 ..   85381 -   -15  -4.36595   CAGTCAAATGCAAAA            GAGCCGCC CGAA GGCGGCTC             TTTCGGATCAGTGGA 100 33
   Saro_0080   82852 ..   82873 -  -8.7  -3.28001   CACGTCGAAAGTCAA           CGTCGTTCC TACC GGAATGACG            TCAATGGGCGACGAA  60 58
   Saro_0079   81703 ..   81725 -  -4.8  -2.82623   GGGCCCGTACAACTA          GGACGC-CG GAAAAG CGCGCGCCC           GACCCTTCGCCGTCA  44 77
   Saro_0078 NONE
   Saro_0077 NONE
   Saro_0076   77600 ..   77623 - -13.8  -3.78329   GCTGACCAATGGAAA          GGGGCGGAAG TTTC CCCCCGCCCC           CTGTTCTGTCCTTGC  84 49
   Saro_0074   74739 ..   74782 -  -2.2  -2.78384   GGCGGGGTGACTAGA CCCTCGCCGCCGC-CCCCG CAATCAC CGAAGCGCGTTGGCGTGGA TCGCGGTGACTTGCG  39 3
   Saro_0073 NONE
   Saro_0072   73156 ..   73176 -  -6.8  -2.62616   GCAGGCGGCAGATCA            GCCCTCGG ACGCG CCAAGGAC            CGCGGCCTTGTGCGC  48 2
   Saro_0071   72393 ..   72410 -  -8.4  -3.02144   TCATGTCGGGCAACA             CCACGC GGCTTG GCGTGG              CGCTCGGCACCGGCC  55 500
   Saro_0065 NONE
   Saro_0064   64759 ..   64785 - -10.8   -4.4448   AAAGCCGGAAAGAAA         GGGCCGCCCT TCGCGAC AGGGCGGCCT         TTTTCGTGCCTAGCC  95 35
   Saro_0060 NONE
   Saro_0059 NONE
   Saro_0058   59662 ..   59695 - -17.5  -4.45151   AAGACTGAACGAAAA     CGGAAAGCCATCCGC CCGT GCGGATGGCTTCACG      ACAGGTCAGGCCGCG 100 31
   Saro_0057   59155 ..   59175 -  -2.3  -3.54146   AAGACTGGAAACCAA            GGCCGGGCG TGA CGTCATGCC            GCCGGTTATCCCTCG  49 31
   Saro_0056   57904 ..   57934 -  -7.6  -3.14132   GCGTTGTTCGACGAA      CGGCT-TACCTGC TTCGAC GCAGGTTCAGCCG       CGCACCTGTGCGAGG  56 19
   Saro_0055 NONE
   Saro_0054 NONE
   Saro_0053   55406 ..   55416 -  -2.4  -2.84878   GCGCTGAATCTAAAT                 TGGG GCG CCCG                 GGCCGCGATCAGATC  40 34
   Saro_0052   54628 ..   54675 -  -7.5  -3.29096   GGCATGAAGCAGGAA GACGCGCCCGACATCGCCCTG GGGTGA CGGGCCGATCCCGGGCCTGTC GGGAACGATCCCGCG  58 89
   Saro_0048 NONE
   Saro_0047 NONE
   Saro_0046   48739 ..   48757 -  -5.8  -3.59315   CGAACGATCCCGAAA             GCCGCCGC CAT GCCGTGGC             CGAATACTTGCGCAC  54 473
   Saro_0044   47554 ..   47566 -  -6.9  -3.04144   TTCGCAGCCCGAATA                CGGCG TCG CACCG                GGGCAGGCCGCCGTG  51 128
   Saro_0042 NONE
   Saro_0041   45656 ..   45687 -   -18  -4.49314   GAGTACCAAAAAGAA      CAACGGCCGCCTCC CGAA GGAGACGGCCGCCG       CGGATGGAGCCGGTA 100 49
   Saro_0040   44237 ..   44253 -  -2.9  -2.50994   TGGAAGTTCACGAAG              CCGCC CCTACTT GGCGA              GGACTGGCTGGACCG  39 15
   Saro_0039 NONE
   Saro_0038 NONE
   Saro_0037 NONE
   Saro_0032   33226 ..   33251 -  -7.6  -3.01269   AATTGCGAAAGCAGA         GCCTACTTCA GCGACT TGATGTAGGC          GATCAGTTCCTGGCG  54 2
   Saro_0031   31738 ..   31759 - -12.9  -4.04579   CCGAGAAACAGGAAA           GGGCGGTCC TCCG GGGCCGCCC            TTTTCGTTTGGGTCA  86 54
   Saro_0024   23765 ..   23789 - -14.2  -2.71712   TTCGGGGCGGGAAAG          GGGGCGGCGG TCAGG CCGCCGCCCG          TGATCCTTACTCCGC  75 32
   Saro_0023   19369 ..   19396 - -21.4  -5.45802   CTCGCAAAAGAAAAA        GGCCCTGCAGGA GCGA TCCTGCAGGGCC         TTTTCGTTTCAGCGT 100 51
   Saro_0020   15601 ..   15624 -    -3  -3.66178   TCGCGGAACTGGAAA          GGGCAGCTCC GGCC GAAACCGGCC           ACCGCAGGGGCAAGG  53 304
   Saro_0017   12561 ..   12575 -  -5.6  -3.56594   TCAAAGTGCGTGAAA               GCCTGT CGA ACGGGC               CTTCGTGTCCGTTCC  57 45
   Saro_0016   11739 ..   11762 - -17.4  -2.71712   CGCGTTTCCGGAAAG          GGGCCGGCAG CGAA CCGCCGGCCC           GGTTCTTTCTTACTT  84 35
   Saro_0015 NONE
   Saro_0014   10586 ..   10607 - -15.9  -4.68994   ACGAGCATGCAAAAA           GGGAGCGGA TTGC TCCGCTCCC            TTTTCGTGTTCTGCA 100 57
   Saro_0009    7696 ..    7713 -  -8.3  -3.14132   CGCCGCGCGGATCAA             CCGCCGC ACTG GCCGCGG              TGAAGCAGTTTCTGG  58 4
   Saro_0008    6220 ..    6239 - -12.8  -3.17688   GAAGTAGCGCACGAA            GGCCCCCC GCCG GGAGGGCC             ACGATCAATCCTCGT  73 30
   Saro_0003    2358 ..    2368 -  -3.2  -3.54424   TTCGACGGCCTCAAA                 CCCA GCC TGAG                 AACCATGCGCATCGC  49 69
