# Supplementary material for: Rapid, accurate, computational discovery of Rho-independent transcription terminators illuminates their relationship to DNA uptake
Source: Genome Biol. 2007 Feb 21;8(2):R22. doi: 10.1186/gb-2007-8-2-r22 (PMC1852404; doi:10.1186/gb-2007-8-2-r22)
Supplement: Additional data file 4 — Best terminators found downstream of each of the genes of the 343 organisms studied. [file gb-2007-8-2-r22-S4.zip › Oceanobacillus_iheyensis.bag]

        dnaA    1713 ..    1723 +    -4  -2.83894   CCACATGTGGAAAAC                 CTTT AGT AAAG                 TGTAATAATGATAGT  46 95
        dnaN    2991 ..    3009 +  -9.6  -5.73563   ATAATATGGGAAGAA             GCTCTTTC AAC GAAAGGGC             TTTTTTTCATTTAGT 100 50
      OB0003 NONE
        recF NONE
      OB0005    5049 ..    5071 +    -7  -3.46904   AGCTTCCGAATAGAA           GGACATCGAT AAA ATCGGTCTCC           TATTTAAGTGTATTT  66 205
        gyrB    7082 ..    7094 +  -6.3  -2.81815   TCGATTGAAGGAAAT                CACTA AGT TAGTG                TGCTTAGTGATTGGG  58 73
        gyrA    9643 ..    9673 +  -9.9  -3.23585   AAGGAATAATTAATG      GTGCTGTCTCTTAT TTTG AT-AGAGGCAGCAC       TTCCATATTGTCTAT  79 32
      OB0008   10973 ..   10987 +  -4.3  -3.74158   AAATGTTCAATCATT               GGATA AGCCC TATCC               TCTTTTGATACCATT  57 185
      OB0010   13653 ..   13677 +    -5  -6.13503   ATTCCTAGATTAAAA          TAGGTGGGGG GACAA TCCTCATCTA          TTTTTTTTATTACTG  93 137
      OB0011   15432 ..   15459 + -13.5  -5.85244   ACGCGGGAATTAATA        CTCTCGTCCCT TTTTAC AGGGACGGGAG         TTTTTTGTTTTGATT 100 340
      OB0012   17049 ..   17080 +   -16  -3.76482   TAAATATTGGAGATA      AAAAACCCCGTTGC AGTT GCAACGGGGTTTTA       TTGTTAATAATGTAA 100 297
      OB0013 NONE
      OB0014   18958 ..   18972 +  -5.7  -5.65678   ACCTCTTTATTAGTT               GGTGA TAATT TCACC               TTTTTTATATTTTCT  86 333
      OB0017   21800 ..   21814 +  -8.6  -2.88579   CAGGGGATAGAGCAT               CGGTTT CCT AAACCG               TGTGTCGCAGGTTCG  69 134
      OB0018   22998 ..   23010 +  -3.5   -3.8646   ATATAGAACTGCATT                TTATT TAT AATAA                TTTGAATTATTCGTA  52 373
      OB0020   23351 ..   23385 +  -2.3  -3.85817   AGAAAAAGCTATAAA     TCCAATCTACAAT AAACCTAAG GTTATAGATTGGA     TTTATAAGCCGAAAT  50 129
      OB0021   25412 ..   25448 + -10.3  -4.45201   AGAAAAAAATTAGTA    GGAAGAAAACCATTC GCTTTTA GAGTGGCTTTCTTCC    TCTTTTTTTGTAAAA 100 39
      OB0022   27322 ..   27344 + -13.5  -5.13473   AATAATATGAGAAAA           GGCTGGGAT ATGAG ATCCCAGCC           TTTTTTGAATATAAT 100 44
      OB0023   28001 ..   28031 + -10.5  -5.54894   TCATTGTATACGAAA       GCCTCAAGGAATT ACCAA AGTCCCTTGAGGC       TTTTTTTGCTAGGTT 100 45
      OB0026   31133 ..   31153 +  -6.9   -5.1517   AGCATTATAAGTAAA            GGCTGAT TAACTAT ATCAGCC            TTTTTAATTTATTTT  88 432
      OB0027   32129 ..   32161 + -10.2  -4.91084   TAGAATTATCTATTC     GAACAAATCCATATA TGTT TA-ATGGATTTGTTC      TTTTTGAGTTTTATT 100 45
      OB0028   33317 ..   33349 +    -8  -4.35581   ATAATGAATGGGATA     GGCTATATTAGT-TA ATAG TATGCTAATATAGCC      TTTTCAATGTTTTGA  83 53
      OB0029 NONE
      OB0030   35556 ..   35579 + -12.4   -3.9243   CATACAAAGACAAAA          GGCGTCTGGC TAAT GCGAGACGCC           TTATTTAGGCAGTTA 100 47
        recR NONE
      OB0032   36582 ..   36593 +  -4.4  -3.07113   TAGAAATTGAAATAA                TTCG TTAT CGAA                 TTGAGTAGCATGATA  50 64
        bofA NONE
      OB0034   37355 ..   37372 +  -6.3  -5.69473   ATGAAATAGTGAAGA             GTCTTTG CTTG CAAAGGC              TTTTTTTCTGCTGTA  89 57
      OB0035 NONE
         tdk NONE
      OB0037 NONE
      OB0038 NONE
      OB0039 NONE
      OB0040 NONE
      OB0041   42634 ..   42648 +  -2.8  -3.53783   CATTTTACAGGGCTG               TCTCTA GCT TAGTGA               TTACATTTTTTAGTA  48 86
      OB0042 NONE
      OB0043 NONE
      OB0044   44734 ..   44767 + -17.7  -3.86897   ATATTCAAACATAAA     GAAAGCTGACAATTC AAAT GGATTGTCAGCTTTC      TTTATAAAACGTAAA 100 27
      OB0046   47484 ..   47532 +    -4  -5.79595   ATAAGCTAAATCGGA TCGAGCTATAAT-GGGGTGAC ACTTCCTA GATACCCGGATTATAGCTCGG TTTTTTATTTTAAAA  90 67
      OB0047   48386 ..   48410 + -10.1  -5.49809   AATGGAAAAAATTTG          GGGGATAAACG GAC TGTTTATCTCC          TTTTTTTACAATTTG 100 74
      OB0048   49836 ..   49871 +  -8.5  -5.80817   ATATGACAAAGGATA    AAATGCTCTTATCAT GCTATG ATGGTAAGAGCATTA     TTTTTTTATGTTCGG 100 50
      OB0049 NONE
        ksgA NONE
      OB0051 NONE
      OB0052   52673 ..   52684 +  -2.2  -3.05046   CGCAAAAAGCTAAAT                CCGA ATGA TTGG                 CTTTTAAAAGCCTGC  42 18
      OB0053   53145 ..   53168 +  -8.2  -5.64006   ACAATAATTTAGAAA          CAGTAGACAA GTCT TCGTCTACTG           TTTTTTTAGTTAGAT  93 34
        sspF   53551 ..   53581 +  -9.8  -5.00642   CTGAACAGCAAATGA       GAGGCAAATCCTAA ATT TAGGGATTTGTCTC       TTTTTGTATCGATTC 100 12
      OB0055 NONE
      OB0056 NONE
       spoVG   55952 ..   55965 +  -4.5  -5.49569   AGGATTTAATCTAAA               GAGGG TTAT CCTTC                TTTTTTGTGTTAATA  82 64
      OB0058 NONE
      OB0059   58585 ..   58595 +    -4  -4.02075   ATGAAATGCAATCCG                 TAAG TAT CTTA                 TTTGATTAATGTTTA  57 6
        rplY   59430 ..   59472 + -10.9   -4.0777   TGCAACTGAAAAAAC CCCTTCTTTGTT-AGACTGAT GTT ATCCGTCTTAACAA-GAAGGG TTGTTGTATTTGTAT  93 66
      OB0061   60198 ..   60208 +  -3.2   -3.1505   TATTCTAATACAACC                 CGGT TAA ACTG                 TTAATAACAGATCGT  47 66
      OB0062   60496 ..   60518 +  -2.7   -4.7416   CAAATATATTTTTAG          AGCCTTTGGT ATAA ACCAA-GGCA           TTTTTGCGCTTTTAC  63 50
      OB0063   64078 ..   64088 +  -2.6  -3.65693   GATAAAACAAATCGA                 TAAA AAT TTTA                 TTTGGAATGTATAGT  48 23
      OB0064   64768 ..   64787 +  -9.3  -4.90381   GAATAGACATAAGTA            CCTCAGG GAATTA CCTGAGG             TTTTCTTATGTTCGG 100 35
      OB0065 NONE
      OB0066 NONE
      OB0067   68238 ..   68271 +  -4.1  -3.50588   GAGTTCTATACTTGT    CCCTCC-TATC-ATA GAGTAA TATTGATAAGGAGGG     TATTTAATATGAACT  53 40
      OB0068 NONE
      OB0069 NONE
      OB0070   69537 ..   69550 +  -6.7    -3.409   AAATCTTTAAGTTAC               CGGAT GAGG ATCCG                TCTTATTGACACTTT  62 3
      OB0071   70162 ..   70186 + -18.7  -5.40464   TACGGTATAAAAAAA          GCTCGTTCTGC TTA GCAGAACGAGC          TTTTTGTTTATGATA 100 175
      OB0074   75653 ..   75673 +  -2.5   -2.6063   TTGATGGAATTTGAT            CTGCGGA TGAATTT TCCGCAA            TAAATTGTACATGAC  41 71
      OB0075 NONE
      OB0076 NONE
      OB0077 NONE
      OB0078   79437 ..   79457 +  -2.6  -3.06915   TATGGTGGATAATAA            CTTTGATT ATATA AATCAGGG            TTGGATAAAATAAAT  43 29
      OB0079   81623 ..   81647 + -15.9   -5.1287   AAAATTAATTCTTAA          GAAGTAGCCTT AAA AAGGCTACTTC          TTTTTTAGGTGTGCC 100 33
      OB0080   83517 ..   83533 +  -7.2  -3.52475   GTGGTGTGAGAGAAC              GGGGGT TAGTC GCCCCC              TTCTACTCTATTGAA  68 72
      OB0081 NONE
      OB0082 NONE
      OB0083   86424 ..   86441 +  -3.5  -2.75267   AATTAGAGGAGGAAG             TCAGATGA GGG TC-TCTGA             TAATATTACAGGTTT  43 120
      OB0084   87366 ..   87388 +   -12  -5.73978   GTAAAAGTTATGATG           GGGCTGGCCA AAT TGGTCAGCTC           TTTTTTGTTTATGGT 100 37
      OB0085 NONE
      OB0086 NONE
      OB0087 NONE
      OB3501 NONE
        lysS   91061 ..   91103 + -21.6  -4.41348   AGTAACTGGCGGGTT GAATCCCTCCTTATCAAAAC AAG GATTTGATAAGGGGGGATTC TTTGTTTAAAACAGG 100 36
      OB0089  109243 ..  109290 + -16.8  -5.56372   TCTAAACTAAATTAA CCTTATATCGTAAGAGATTCTTT AAA AAAGG-TCTTTTACGATATAAGG TTTTTGTTTTGATTT 100 26
      OB0090  109892 ..  109905 +  -2.5  -2.55351   TTAACAACACTTAAA               TATTT GAAT AAATA                ATTCATGTAAGGGGG  41 11
      OB0091 NONE
      OB0092 NONE
      OB0093  114152 ..  114175 +  -7.5  -4.96468   TGGAATAGTGATAAA          GCTAGAGGA TTTGAT TCTTCTAGC           TTTTATTTCCATTTA  88 56
      OB0094 NONE
      OB0095  116894 ..  116918 +  -8.7   -4.8048   AAAGGACGAAGAAAA          GTGATAGCATG AAA TATGTTATCAC          TTTTTCATATAGAAC  93 57
        gltX  118578 ..  118596 +  -2.4  -4.11751   TTTACACAGAGAGAA             CTACATTT GCT GAAAGTAG             TTTTGGACAATTAAT  54 148
      OB0097 NONE
        cysE NONE
        cysS NONE
      OB0100 NONE
      OB0101 NONE
      OB0102 NONE
        sigH NONE
        rpmG NONE
        secE  124334 ..  124348 +  -4.2  -5.27779   AATTTAAACTAAAAA               CCCG GCTTTTG CGGG               TTTTTTAATATTGGA  79 78
        nusG  125148 ..  125175 +  -7.8  -2.66272   AAATTCTTATGTTAT        TCATGTGCCGCCA AGT TGGT-GCACATGG        TAAATTTGAGTGGGA  63 84
        rplK  125725 ..  125751 + -10.1   -3.7282   AAATTTACAATAAGA         GGTTGCGGCTG GATAA CATCCGCAGCC         TTATTCGTGAGATGC  83 75
        rplA  126717 ..  126738 + -10.9  -4.86939   ATCTGCCATATATAA           GCTCTCATG TCTA CATGGGAGC            TTTTTACATTTCTTA 100 188
        rplJ NONE
        rplL  127760 ..  127784 + -11.4  -3.85817   ACTTAAATAAAGTGG          GAGCTCGCCG TTTGT TGGCGGGCTC          TTTATCACGAAGCCT  90 45
      OB0111  128839 ..  128871 +  -2.2  -4.26019   GTTGTTAGTTTCAAA     GAACATATCTG-ACTA ATT TAGTTCAG-TAGGTTC     TTTTAAATATGATTC  54 303
        rpoB  132488 ..  132531 +  -4.8   -4.0827   TGAATAAAACAATTA GC-ACAG-AAGGTTTTAGGA CGACAA TCCGAGAACCTTTCTGTTGC TTTCTATAAATATCT  62 34
        rpoC  136440 ..  136474 +  -6.6  -5.08824   TGATACAAAGAGATA     TAAAGTTTTTGTGTAT ATA ATACGCAGAGACGTTA     TTTTTTCCCTAAAGA  84 264
        rpsL NONE
        rpsG  137491 ..  137501 +  -5.4  -3.04517   AAAGCATTCGCTCAC                 TACC GTT GGTA                 ATTTTAAAAAAAGCT  54 14
         fus  139669 ..  139680 +    -3   -4.1711   GTAAAGGCTGAGAAA                TACA AATC TGTA                 TTTCTTGCCACTAAT  57 75
         tuf  140933 ..  140956 +   -14  -4.66625   TAATTAAAATAAAAA          CAGACAATGG AATT CCATTGTCTG           TTTCTTTATGTGTGT 100 42
        rpsJ NONE
        rplC NONE
        rplD NONE
        rplW NONE
        rplB NONE
        rpsS NONE
        rplV NONE
        rpsC NONE
        rplP NONE
        rpmC NONE
        rpsQ NONE
        rplN NONE
        rplX NONE
        rplE NONE
        rpsN NONE
        rpsH  148365 ..  148376 +  -4.4  -2.87527   GCTGTTGGTGGCGAA                GTAC TAGC GTAC                 GTTTGGTAATCACTA  48 5
        rplF NONE
        rplR NONE
        rpsE NONE
        rpmD  150053 ..  150066 +  -2.5   -3.2981   CCCACTTATTGACAG               TTAAA GAAG TTTAA                TTAATCATTAGTGTA  45 12
        rplO NONE
        secY NONE
         adk  152615 ..  152626 +  -4.4  -3.28416   GTAACAGAAATGATT                GGTT ATTC AACC                 TTGATATAGATACTA  51 129
        infA NONE
        rpmJ NONE
        rpsM NONE
        rpsK  154417 ..  154445 +    -6  -3.66666   GCCTTATTTGAGGAA        TTTCGGTTAGAC CATAT GTCTAGCCGGGG        TTTCGACGTTTTAAA  62 176
        rpoA  155410 ..  155432 +  -4.8  -3.71649   TTAGGTCTACGAGAT           GATGACTGAT CGA ACCAGTCACC           TTTAGAGTTTCGAAA  59 17
        rplQ  155838 ..  155876 +  -2.5  -5.66684   TCTACATGCGGCAAG  GGGC-AGGACTCAATCTCT CTC AGAGGTTAA-TCCAAGCCC  TTTTTTTGTAGATTC  80 46
      OB0147 NONE
      OB0148 NONE
      OB0149 NONE
      OB0150 NONE
        rplM NONE
        rpsI  160639 ..  160667 + -16.1   -5.5208   TATATCAAGGTTTTG        CCCTCTTTGCTCT TAT GGAGCAGAGAGGG        TTTTTTATGTTCTAA 100 50
      OB0155  163148 ..  163169 + -13.1  -4.84529   AATGGCGCCATGAAA           CCACCTCTT ATAA AAGAGGTGG            TTTTTCGCTTTATCG 100 244
      OB0161 NONE
      OB0162 NONE
      OB0163  170550 ..  170560 +  -3.2  -3.36662   TTTGAGATGGCCCAT                 TCCT ATC AGGG                 TGTATTTATAAATTT  48 111
      OB0164  175685 ..  175722 +  -8.5   -5.4659   AAAATATACTAAGAT   TAGTAGGCAAGGTCATT GACG GATGGCCTTACCCACTA    TTTTTCTTTCTATTA  95 108
      OB0168  177923 ..  177943 +  -3.3    -4.431   AAGACATAACAAAAA           CCAT-GCG AAACCC CGCGATGG            TTTTGTAGATCAGTG  62 67
      OB0170  180248 ..  180261 +  -5.3  -3.08294   GCTTTATATATGAAA               TGTAC AGAT GTACA                CTTATTTATATAAAA  54 276
      OB0172  183199 ..  183231 +  -5.7    -4.652   ATTTAGAATTGTTTA      GAGATCTGAGT GGAAATAAGAA ACTCAGGTCTC      TTTTTCAGGTGATTT  74 96
      OB0173  185148 ..  185166 +    -9  -5.79595   GAATTTAGTGAAAAA             CAATAGTT GAA AACTATTG             TTTTTTGTTTTGCAC 100 20
      OB0174 NONE
      OB0175 NONE
      OB0176 NONE
      OB0177  192403 ..  192413 +  -2.6  -3.61103   GAGTAAAGAAATTTC                 TAAT GTT ATTA                 TTTAAAATAGAATTA  48 79
      OB0178 NONE
      OB0179  194795 ..  194805 +    -4  -3.51232   GTGTCAGAATATGTT                 TTCT TTG AGAA                 TTAGTTTAAAAACAG  51 475
      OB0180  196831 ..  196855 +   -10  -3.02147   TTACCTTCAAAATAA          GTAACCCCTC TCAAT GTGGGGTTAC          TATACTTCTATTAAA  77 152
      OB0181  198523 ..  198545 +  -5.5  -4.86133   CCAAAAAGTTAAAAC           ACCTCAACC CTTAA GGTTGGGGG           TTTTTACTATATATA  77 75
      OB0182  198961 ..  199001 +  -3.4  -5.84381   TAGATAATTTAAAAA TGAACTAAAGCCCTCAAAA AATA TATTGCGG-CTATAGTTCA  TTTTTTTCTTAATCG  89 91
      OB0183  199759 ..  199769 +    -4  -3.90766   GGGTGTAGTTTTAGT                 TTTC ATA GAAA                 TTCTCTTTGTCAATC  57 33
      OB0185  201790 ..  201820 + -12.8  -4.97402   GGGTTAAAGTTAAAA       GGATCTGATTAACA ACA TATTAATCAGATCC       TTTTTCTGCCTTTTC 100 41
      OB0186  203165 ..  203192 + -10.7  -4.62441   TCATAACAACTTTTA        GAGACATGCAG CCTTTT CTGTATGTCTC         TTTGTTTGTCTAGGA 100 114
      OB0187 NONE
      OB0188 NONE
      OB0189  206523 ..  206551 +  -9.7  -5.63504   TCAAGATGATAAAAA        TCCAAACTGAC AGAGGTA GTCGGTTTGGA        TTTTTTTGTAACGTT 100 32
      OB0191 NONE
      OB0192 NONE
      OB0193  208725 ..  208762 + -10.8  -5.68489   AAGGTAGATAAAAAA  GCTAAACGATCGCCGGCC AACT GGCT-GC-ATCGTTTAGC   TTTTTTATTATTGTA 100 47
      OB0195 NONE
      OB0196  211247 ..  211275 +  -8.2  -3.79874   GGAAGAATAAAGAAT       TAGGGTGTCCTGG TTAT TC-GGGCACCCTA        TTCTCTTGTATAACC  75 31
      OB0198  212716 ..  212743 + -11.4  -5.52384   AAAAGTAATAAAAAA        GATCTCTTCCCA GTAT TGGAAAGAGATC         TTTTTTTAATCAACA 100 33
      OB0200  214027 ..  214061 + -16.8  -5.01732   ATCTGAGTTAAGCAA     CCTTTTGTAGTAATTT ATG AAGTTACTACAAAAGG     TTTTTTACCGAAATT 100 35
      OB0201 NONE
      OB0202 NONE
      OB0203  224299 ..  224326 +  -8.5  -5.04325   TTAAAAGTATAAAAA        GACGTGCTC CATACAAAAA GAGCACGTC         TTTTTATAATTTAAA  95 59
      OB0204  225255 ..  225270 +  -7.5   -4.2008   CAATAAAATAACAAA              GCCCC AGACTA GGGGC               TTTGTTCAACTATAT  78 35
      OB0208  228333 ..  228368 +   -15   -5.0925   TACCAGCTAACTGGA    GGACATGAGTTAACGTT ACT AACGTT-GCTCATGTCC    TTTTTCATTTTAAAG 100 51
      OB0209 NONE
      OB0210  229492 ..  229516 + -13.7  -2.87325   ATGAGTAAAAAATAA          TTGAGGGCACA ATA TGTGCTCTCAA          ATTCTTGTAAAAGGT  89 33
      OB0211 NONE
      OB0212 NONE
      OB0213 NONE
      OB0214 NONE
      OB0215  236343 ..  236355 +  -3.5  -3.27489   AAAATGTGAGATTGA                TTTTA TAA TAAAA                TATATTTGGAGTTGA  47 32
      OB0216  236799 ..  236809 +  -3.2  -3.09505   AGTGGATTTAATGAG                 GAGG TTG CTTC                 TATTGAGTGAAATAT  45 5
      OB0217 NONE
      OB0218  238705 ..  238715 +  -2.6   -4.1899   GAGCAATTGCTTTGT                 TTTT AGC AAAA                 TTTTAGGTGGGGTGA  55 9
      OB0219  238974 ..  238998 +  -9.4  -5.36441   TAACTGGTTAAAAAA          GAAGCGATCA AAAAA TGATTGCTTC          TTTTTTATATAAAAA 100 30
      OB0220  239907 ..  239937 +  -9.1  -3.80115   TGGATTTACAAAAAT       TAGACCCTGCG CAGTAAGCC TGCAGGGTCTA       TTCTATATTATTTAG  81 44
      OB0224 NONE
      OB0225 NONE
      OB0226 NONE
      OB0227  249870 ..  249888 +  -3.2  -2.87354   CCTTTTTTTATCTCT             TTATGATA TTT TTTCATAA             TCATTCATTAGTTGG  44 90
      OB0228 NONE
      OB0229  251410 ..  251443 +  -6.3  -4.97824   ATATGTAGGTTAAAA     TAGTATCTAAGTATCA ATA TG-TATTTAGGTACTA     TTTTGTTTGGATTTT  83 46
      OB0230 NONE
      OB0231 NONE
      OB0232  255471 ..  255495 +  -7.9  -5.95286   AGCATAGATGAAAAA          GACAGCGGA GAATGAA TTCGCTGTC          TTTTTTGTTTTTGGT 100 34
      OB0233  256204 ..  256223 + -12.2  -4.61284   CAGCCGCAGAGCAAA            CCACCAGT TCAC ACTGGTGG             TTTTGATTTGGTCTT 100 131
      OB0234  258289 ..  258303 +  -2.8  -2.71364   CATTTGCCCCAAATC               CGGA CCCGGAA TCCG               TGATTCCAAAACTAG  41 161
      OB0235  261084 ..  261108 +  -9.4  -5.81032   AAAAATATTTTTAAA          GAACAACAGG ATTAG CTTGTTGTTC          TTTTTTTTGAGGTTA 100 109
      OB0236  265618 ..  265653 + -13.4  -5.00884   GAAAACTATTGGAGG    AGGAAGAAGCGATGTC GTAT GACGTTGCTTCTTCCA     TTTTTTCGAAGACAT 100 97
      OB0237  267140 ..  267191 + -12.7  -5.26316   ATAATCAAGCTCGTT TTA-GCGGGATGGAAAAGAAA-TAG ATTG CTGGTTTCTTTTCCATCCCGCATGG TTTTTTCTAAACTGA 100 62
      OB0238  268193 ..  268209 +  -9.4  -5.90231   TAAACGTAATGAAAA              CTGCGG TATCC CCGCAG              TTTTTTTGTGTTTAT 100 367
      OB0239  270540 ..  270567 +  -4.9  -5.23765   TTTGACTATGCAAAA        CACCTTCGA TTGTACGGTT TCGGAGGTG         TTTTTATGTTATTTC  80 109
      OB0240  271275 ..  271318 + -11.2  -2.79276   AAGATTGTACATTTT TAATTGCCACATGCTGAGTT AGAG AAGTATGCATGTGGCAATTA TCGTTAATAGCTAAT  83 60
      OB0244  275810 ..  275822 +  -2.7   -3.1241   TTGGAAGTGACGTCT                TGAAC CCG GTTTA                TATATTGGATATCAT  43 79
      OB0246  278406 ..  278435 + -14.5  -4.33165   ATTTTAGCGTACAGT       TGAGGTTGAAATG AGAT CATTTCAGCCTCA        TTTTGGTACATTTGG 100 34
      OB0247 NONE
      OB0248  280205 ..  280226 +  -8.7  -5.03994   GATAATGTTTACGAA           GCTGGATCT AGGT AGGTCCGGC            TTTTTGTCTGTCAGA  95 36
      OB0249  281071 ..  281095 + -14.4  -2.70215   TGTTCATCTAGTTAG          CGGAGTGAGT TATTT ACTCACTCCG          GTTATATCAACATTT  93 310
      OB0252  284644 ..  284671 +  -7.8  -4.72986   TATAAACAAAATGAA        GGACTTTAACTA AATG TTGTTGAAGTCC         TTTTTAATAGAGATA  83 102
      OB3503  284944 ..  284956 +  -2.7  -3.53298   TATAGATTTTATATG                GATAA GCC TTGTC                TTCGTTTGGGATACT  48 56
      OB0253  285460 ..  285473 +  -3.8  -3.12505   TTCCTGAGTTTAGAA               GCCA ATTTCA TGGC                TATTAACTGTGGAAT  48 86
      OB0256 NONE
      OB0257  291146 ..  291157 +    -3  -3.28712   CCTAGTATGTTTGGT                GTTT AGGT AAAC                 TTATAGAAAAGAAAG  47 329
      OB0258  291963 ..  291999 +  -8.3  -5.58454   TGGGTTTGGCTGAAA    CTCTATTAGAGTAAT CTTTGTT ATTACTTTAATGGAG    TTTTTTTGATATGCC  93 169
      OB0259 NONE
      OB0260 NONE
      OB0261 NONE
      OB0262  296112 ..  296126 +  -6.4  -2.53798   GAACTTAATGTCTAT               GTTGGT TTC GCCAAC               GTGTATTACTTTGAT  56 33
      OB0263  296742 ..  296762 + -14.1  -5.60993   AAATAAATGTAAAAA            CAGCAGTGT TTA ACACTGCTG            TTTTTTTATACACAG 100 71
      OB3504  298302 ..  298326 +  -2.8  -4.68384   GTTTTAAATTGTTAA          TTATGGCTTG TTCAT CCAGCCACAA          TTTTCTTGGATGAGT  63 214
      OB0265  299534 ..  299546 +    -2    -4.183   CAAGTAGCACTTTTC                TTCA TTTCT TGAA                TTTATTACCCATTAC  54 369
      OB0268 NONE
      OB0269 NONE
      OB0270  303334 ..  303353 +  -3.6   -3.5241   TATAATGAAGATTAG            TAAAGGTA TATA TACCTGTA             TATTTGTAAGGAGTG  52 36
      OB0271 NONE
      OB0272 NONE
      OB0273  306686 ..  306718 +  -5.1  -3.29837   AGATTTTTAATTTAA      TTTTAATTGGATATT TTT AACATTCAGTTAAAA      TCTTGCTATTTACCG  54 61
      OB0274  307790 ..  307811 + -10.2  -4.59993   ATTACTCATTGAAAA           GAGGCTAG TAAAAT CTAGCCTC            TTTCTTTATAGCTTT 100 61
      OB0278 NONE
      OB0279  312572 ..  312583 +    -3  -3.37761   GGTGTGTTTTACCTT                TCAT AAAA ATGA                 TTAACTTTATTAAAA  48 152
      OB0280  312992 ..  313017 +  -9.8  -4.85129   ATTGTAATTTGAAAA         TCGCTTGGAG ATTAGG CTTCAAGCGA          TTTTTACTGTCTAAT 100 43
      OB0281  315619 ..  315645 +  -7.5  -5.31456   ATCTTTATGAAAAAA        CCATCTACTCTA AAAC TA-AGTAGATGG         TTTTTTGTGCATTAA  89 41
      OB0282 NONE
      OB0283 NONE
      OB0284  319018 ..  319044 + -12.5  -2.76671   CACAGCTTCAACTAA         CTAGGAAAAGA AAACC TCTTTTCCTAG         TGGATTTTAGCTCAT  86 147
      OB0285  320500 ..  320523 + -10.3  -3.11222   ATAAGTGTAAGGAGA          GGCTGGGCA TACAAT TGTCCAGCC           CTTTTAAAATTAACA  80 37
      OB0286 NONE
      OB0287 NONE
      OB0288  322192 ..  322204 +  -3.5  -3.28924   ATGTACAATCATAAT                TTAAA TTG TTTAA                TTGTACGGGAAAGTA  47 27
      OB0289  322818 ..  322841 +  -9.8  -4.69559   CATCGAAGTTGATTG          GAAAATAGAT GTTG ATCTATTTTC           TTTATTTTAAGCTTT 100 18
      OB0290  324324 ..  324347 +  -9.7  -4.36729   AGGAAGGGGCAAAAA          GGATTGACA CTCGAC TGTCAATCC           TTTTCCATTGTTACT 100 282
      OB0292  326444 ..  326460 +  -8.1  -3.85698   AGAAATACAGGAAAA              GCAAAAT CTG ATTTTGC              TTTATGCAGCGAAAG  75 315
      OB0294 NONE
      OB0295  330313 ..  330331 +  -3.2  -3.12434   TTGATCCCAATAACC             GATGATTT CAT AGATTATC             TCTCCTTTATTCGTT  47 313
      OB0297 NONE
      OB0298 NONE
      OB0299 NONE
      OB3505  332764 ..  332774 +  -2.6  -3.14693   AGACAAGTTGCGGGT                 TTTA TAC TAAA                 TATATTAATGATGAA  43 95
      OB0300 NONE
      OB0301  334057 ..  334098 +  -4.8  -3.48517   AAGACTATGTAGAAA GAAATTCCATTATCCTTC CACCATCT GAAGG-T-ATGGAATTTC TCTGTTTTCTACAAT  55 29
      OB0303  335530 ..  335550 +  -4.1  -3.83042   AATAACGAAATTCTT            CATTTTTTT CTG AAAAATATG            TTGATTTTTGACTAA  57 285
      OB0304 NONE
      OB0305  338125 ..  338173 + -11.2  -4.94243   AAATAGTATCAAAAA GATCCGCCTGA-GATTCAT-CCCT TAT AGGGTGTGTATCCTCAGACGGATC TTTTAATTTTTTTAA 100 35
      OB0307  339596 ..  339623 +  -4.2   -3.3353   TGGGCAAGACGGAGG        CT-CGCTAGCC GCCTTAG GGTTAGCGCAG        TATATTTCTGAAGCA  51 80
      OB0308 NONE
      OB0309 NONE
      OB0310 NONE
      OB0311 NONE
      OB0312 NONE
      OB0313 NONE
      OB0314  345280 ..  345291 +  -5.8  -3.38754   TAATCAAAAATAAAA                CCGA ACGT TCGG                 TAGTTTTATTTTAAC  61 486
      OB0316 NONE
      OB0317  346207 ..  346230 + -12.5  -3.61097   TTGTACATATTAAAA          GGAAGTGCC AGTAGA GGCACTTCC           TGTTTAGTTGTCTAG  95 43
      OB0320  347975 ..  347985 +    -4  -3.29251   GTATTCTTTTTTGAA                 TCTA TTA TAGA                 TATTATGAGTCTTTA  49 47
      OB0321 NONE
      OB0322  348940 ..  348956 +  -3.8  -2.56203   AAACTATAAAAAGGC              TAAAGA TGCAC TCTTTA              AATTTTATGAATTAA  45 32
        gldA  350166 ..  350192 +  -7.4   -5.2422   AATTATTTAGAAAAG         GCATATCAAC ACTAATA GTTGGTATGC         TTTTTTAATGTCATT  89 42
      OB0324 NONE
      OB0325 NONE
      OB0326  351645 ..  351680 +  -4.9  -5.48303   CTTTTATTAATAGAA    GCGAACAATA-ATTGG TTATT TCATTATATTGTTCGC    TTTTTTTGGAATTCT  83 91
      OB0329  354212 ..  354245 + -10.5  -4.98616   GAATTTTCAAAAATA     CCTCTATGAGAAAAA CGAT TCTTTCTTATAGAGG      TTTTTGATATTTTGG 100 46
      OB0331 NONE
      OB0332  355945 ..  355978 +  -6.9  -3.36452   TACGATTTTGATTCA     TTTTCAT-CACGTGTT GTG AACACGGGAATGAGAA     TTCCTGTTGAAGGAT  66 108
      OB0333  356951 ..  356961 +  -2.6  -2.76313   TCTAGCCGCCGTTGG                 TTAT AAA ATAA                 TGATGTTCGGATTAT  41 62
      OB0334  357593 ..  357611 +  -3.2  -5.14563   AATAAGTAAAAAGAA             GGATTA ACTTGTG TAATCC             TTTTTTAATGGAAAA  71 36
      OB0335 NONE
      OB0336 NONE
      OB0337  359458 ..  359490 +  -5.7  -5.03994   GATTAATTTATATAT      TTCCGGATAAGTA TGGATAT TGCTTATTCGGGA      TTTTTATATATACCC  79 35
      OB0338  360406 ..  360421 +    -4  -2.77344   AAATCCTTCTTTGAC              CGTGTT TTTC AACATG               CTTATTAAAGGATCA  46 248
      OB0340  361592 ..  361606 +  -5.8  -2.98033   GATTACATTAGGAAA               TATCTT TTG AAGATA               CTTATCTTTGTGTTT  57 167
      OB0341 NONE
      OB0342 NONE
      OB0343  363153 ..  363189 + -18.9  -4.34345   TTTCTAATGATTAAA    CCGTATAGCATTCCTGA TTT TCAGGAGGGCTATACGG    TTTTAATGGTCTCTC 100 247
      OB0345  365125 ..  365141 +  -5.1  -3.75506   TGCTTTCCTATAAAT              TAGCATG TAG CATGCCA              TTGTTACTGACTTCT  59 84
      OB0347 NONE
      OB0348  369729 ..  369756 +   -10  -5.14965   TAACAGTTTGATGAG        GACTATCAAGTT TAAT AGCTTGGTAGTC         TTTTTTAGTAAAAAT 100 38
      OB0349  370708 ..  370718 +    -4  -2.73364   CTATAAATCTAATAT                 TATC AAT GATA                 TGATTAAAGTAGAAA  45 351
      OB0351  372653 ..  372672 +  -4.4  -2.52464   CGGAAGACCGCAAGT            TTTTAGTA GGAC TACTAGAA             TAAGTTCAACCAGGG  47 3
      OB0352 NONE
      OB0353  373326 ..  373339 +  -2.4  -3.65696   GTCATCATCGATTCG               TCAC CTCACC GTGA                TTCCTTTATCTCAGT  47 116
      OB3506  373618 ..  373653 +  -5.5  -4.94168   CGAAATAACAAAGAA    CCTCCGTATCTATGAG AAGAA CGCATGGAT-TGGAGG    TTTATTTTGTTGTAT  77 33
      OB0355 NONE
      OB0356  375812 ..  375831 +  -7.2  -5.85011   CTACATTGCGAAAAA            CTTATCTC TTAG GAGGTAAG             TTTTTTTAGTTTTTA 100 47
      OB0357 NONE
      OB0358 NONE
      OB0359 NONE
      OB0360  381257 ..  381298 + -16.9  -5.29716   AATATATAACGAGAG AGCGCATGTAATATAGTGA CCAC TTACTATATTACATGCGCA  TTTTTATTGTCTTCA 100 32
      OB0361  382911 ..  382935 +  -9.3  -5.73563   CTAATAATGGTAATA          CTCGATTCTAC GTG GTGGATTCGAG          TTTTTTTAATTTAGT 100 322
      OB0362  386043 ..  386060 +  -9.1  -5.60689   AGTATAAGCAAAAAA             GTAGGGG TGCG CCCCTGC              TTTTTTGTTGTCTAG 100 34
      OB0363  386754 ..  386779 +  -9.1  -5.01497   ATGTTATAACTAAAA         CGCATATCC GACTAAAA GGATATGCG          TTTTTCTATGCTAGT 100 32
      OB0365  389087 ..  389110 +  -8.4  -3.01712   ATATTTATATTACTA          TAAAATAACA ACGT TGTTATTTTA           TGTTAAAAAGAAGGG  68 140
      OB0366  390625 ..  390640 +  -4.8  -3.93963   GATCTATAAAGGAGG              CTTTTT CGTG AAAAAG               TTTATGGATGATAAT  62 32
      OB0367  392492 ..  392520 + -14.9  -4.18401   TATCAGAGTAAACTA        TAAATAAGGTCAT CAG ATGACCTTATTTA        TTTTGACATCTATGA 100 467
      OB0368  394178 ..  394192 +  -2.8  -2.73781   CGTAGTCCTTGCCAT               CAGCTT TTC AAACTG               GTTCGTTTCCATTAA  41 46
      OB0369 NONE
      OB0370 NONE
      OB0371 NONE
      OB0372  398117 ..  398127 +    -4  -3.71627   TTACAAGTTAATTTC                 CAAT TTA ATTG                 TCTTTCTATTAATCA  55 294
      OB0373  399140 ..  399173 +  -7.5  -5.26875   AAGAATATGCTATAA     CGCATGAAATTGGAG GAAA CTCTGAGTTTATGCG      TTTTTTCATTGAAAA  89 43
      OB0374 NONE
      OB0375  400445 ..  400455 +    -4    -3.767   AGTCACGCATTTTTT                 TTAC CAC GTAA                 TTTCATAGGTGAATG  55 81
      OB0376  401042 ..  401058 +  -7.9  -6.07374   CAGGAGAGATAAAAC              CGGGCGG GGG TTGCCCG              TTTTTTCTTTTTTGT 100 146
      OB0377  402727 ..  402758 + -16.2  -4.41353   AATAGATTTTTTGAG      TTAAATCCGCATAT TACG ATATGCGGATTTAA       TTTTGATATCTATAC 100 40
      OB0378 NONE
      OB0379  404748 ..  404765 +  -3.5  -4.06491   GGAAAAACGTTGTAA             CC-AATCT GGA AGATTCGG             TTTATATCCCGTTGC  57 470
      OB0382  407092 ..  407116 + -10.1  -3.44553   AATTGATTATAAAGA          GCCTCTAGT CATTGGT ACTAGAGGC          TTATAAAATTTTTAG  81 39
      OB0383 NONE
      OB0384  408418 ..  408440 +  -7.8  -4.80853   TAAGACGCATTACTA           GATGTCAAAT ATG AATTGACATC           TTCTTTTTTTGGCGT  83 25
      OB0385  409351 ..  409369 +  -2.4  -2.90496   GCGCTTATGAATCCA             TAGAAAGT AGC GCATTCTA             TAATTTAGGAGGAAA  41 50
      OB0386 NONE
        nadE  411707 ..  411730 +  -6.1  -5.15634   AATAAATTTAGCAAA          GAATGAGTT GTTAGA AGCTCATTC           TTTTTTCCTGCAGTA  83 36
      OB0388  413179 ..  413210 + -13.2  -4.42386   TATGTTTACAAAAAC      CCCCCATTAGATTGC CTC GTA-TCTAATGGGGG      TTTTGTGACTACGCC 100 123
      OB0390  415500 ..  415529 +  -8.7  -5.70522   AAAATATGAATTTTT       GCACAAAGAG-ACC CCT GCTGCTCTTTGTGC       TTTTTTCTTCTTATT  95 399
      OB0391  417580 ..  417591 +    -3   -3.9679   TGTTATGTATAATTC                TGTT AATT AACA                 TTATTCTGTGTGTTA  55 138
      OB0392  419025 ..  419051 + -11.7  -5.77988   AACACGGGAAATCTC         GTCCTAATCTG ATATA CAGATTAGGGC         TTTTTTTATGTATAT 100 263
      OB3508  419580 ..  419592 +  -9.1  -3.69483   AATATACCAATTACA                GCGAC TGG GTCGC                TATTTTCCATAAAAT  78 361
      OB0396 NONE
      OB0397  423447 ..  423467 +    -9  -4.07885   GTGGTGATTTCTGCG            TTGCCCAC AGGAC GTGGGCGA            TTTTAGCAGAAGGTC  82 69
      OB0401  427285 ..  427297 +  -2.7  -2.77861   AGGAGTAAGAGAAAA                TTTGT GCG ACAGA                TAACTTTTCGGTTAA  42 409
      OB0403  428762 ..  428804 + -10.2  -4.15703   ATAATTTAAATAAAA CACCCCTTAGAT-GGAT-TA ATATA TATGTCCTATCTAAGGGGTG TTATTATTTCTAGAA 100 44
      OB0406 NONE
        glgC NONE
      OB0408 NONE
      OB0409 NONE
      OB0410  440594 ..  440626 +  -2.1  -3.91911   GTAATGCATTCCTCA      CCAATTTAATTTTTA AAG TAAAAAATCAAATGG      TTTAATTGGCATCAG  52 64
      OB0411 NONE
      OB0412 NONE
      OB0413 NONE
      OB0414 NONE
      OB0415  443610 ..  443629 +  -6.4  -3.97622   TGAAGATTAAAAAAG            CATCCTTG AATT CAGGGGTG             TTATATTTTCGATAA  69 38
      OB0416 NONE
      OB0417 NONE
      OB0418  445265 ..  445311 + -13.3  -4.56702   TCGGCCCAAGTATAG TAAAACACCCCTAAAGGTAGA TGCTC TCTATCCTTAGAGGTGTTTTA TTTATTTAGTTCACG 100 43
      OB0421  448895 ..  448924 +  -9.3  -5.20606   AATGAATATCAAAAA       CGCCCGGTATC-CA ATT TGTGGTAACGGGCG       TTTTTATTCATGTTT 100 43
      OB0425 NONE
      OB0426  454386 ..  454402 +  -6.5  -4.43844   GTTTGTGTTCTTCCT              TGTGTGG AGA CCTCACA              TTTTATCGCTGCTAC  74 139
        aroD NONE
      OB0431 NONE
      OB0432 NONE
      OB0433 NONE
      OB0434  461445 ..  461482 +  -8.5  -5.60556   TGGTCATATAAAAAA   CCCTAGCCACA-GATTGG AGA TCAGTTATGTGGCTCGGG   TTTTTATTTTATATT  95 366
      OB0436 NONE
      OB0437  465021 ..  465039 +  -8.2  -5.69473   TGAAGTTGTAGAAAA             TGCTACTG TCC TAGTAGCA             TTTTTTTGTGCTATA  93 56
      OB0438  466272 ..  466294 +  -9.9   -4.8048   AGTAGCATAGAAAAA           GGCTTTCGA ATTAA TCGGAAGCC           TTTTTGGTATGAGAA 100 36
      OB0441  468413 ..  468435 +  -4.9  -5.79588   GATATCGAGTAAAAA           CAGACTTTT CAAAT GAAGGTCTG           TTTTTTTACTTTTAA  91 87
      OB0442 NONE
      OB0443  470523 ..  470572 +  -9.4  -5.20216   ACGCAGCAGACTAAG GCAGCAGGTAAGATTCCCGG-TGT ATAA GCATCCGGGGAA-TCACCTGCTGC TTTTTTAATCATCTA 100 96
      OB0452 NONE
      OB0453  480942 ..  480983 +   -12  -5.26316   GTCAGATGCGAAAAA CGCCTCTAT-TGTTACATAA TACA TTA-GTAACATATAGAGGCG TTTTTTCTAGACTAC 100 120
      OB0455 NONE
      OB0456 NONE
      OB0457  482924 ..  482939 +  -3.4  -2.59055   TGCGTGACACATGCG              TTTATT CAAA AATAAA               ATTATAAAGAGTTTC  43 3
      OB0458  484300 ..  484313 +  -2.5   -4.0827   TACTCTATTAAACTT               TATAT GAAC ATATA                TTTATATAAATATAT  53 163
      OB0459  485616 ..  485647 +  -8.8  -5.24799   ATAGCATAGAAAAAA      CTCGTTCATGTAAT GATC ATCACATGGACGGG       TTTTTATATTTATAC  95 79
      OB0460  486929 ..  486946 +  -9.9  -5.10933   TCGCGTATAGAAAAA             GCGTATG AATT CATACGC              TTTTATTTTGAGTAG 100 148
      OB0462 NONE
      OB0463  491958 ..  491977 +  -9.2  -3.05935   CGATGCATAAGCATC            CGGAGGCT CAAC AGCCGCCG             TTGGATAAGCGCTGT  74 211
      OB0467  495787 ..  495816 + -13.7  -4.73341   GAAAGTTATATAAAA       GCTCTACACCTAA TTTC TGAGGTGTAGAGC        TTTATTTGCTTTTTT 100 162
      OB0469  498067 ..  498101 + -13.1   -5.4111   CTTTTATAATAAAAA     GCCAAATTTCTCAAA AGTAA TCTGAGAAATTTGGC     TTTTTTGTAGTTGTT 100 75
      OB0470  500138 ..  500159 + -14.5  -4.87626   AGATTAAAGAGAAAA           GACGGCCTT TATA AAGGCCGTC            TTTTTCATATTCCAG 100 34
      OB0477 NONE
      OB0478 NONE
      OB0479  508026 ..  508053 + -15.8  -4.02021   TTTCAATATTAAAAA        GCCTAATTTCTC AATT GAGAAATTAGGC         TTTCATTGCTTCATT 100 210
      OB0480  508333 ..  508356 + -10.4  -3.96932   ATTAATGCAAACTTA          GAAAGGGCAT ACAT ATGCTCTTTC           TTTATGACTGTGTCT  93 25
      OB0484  514825 ..  514870 + -22.9  -3.49668   TGTATATATAAGTAG GCGTCAAATAATCCCTATCTG AAAA CAGGTGGGGGTTATTTGACGC TTATGTACAAAATTT 100 155
      OB0488  518101 ..  518151 + -16.3   -5.1861   GGATTTTTGTAAAGA TGACAGCCGGCGATCTCCC GATACACAAGACG GGGGGATCACCGGCTGTCA TTTTTTAATAATAAA 100 117
      OB0491  522233 ..  522270 +  -5.1  -4.52669   TACTAGCCAAAATAA   GGCGCTAGAATCAT ATTTTAATTCG ATGATT-TAGCGCC   TTTATTTAACTTATT  69 35
      OB0493 NONE
      OB0494  525718 ..  525738 +  -8.3  -5.99318   TATACAACAAAAAAA            GGTAACGGA AAA TTCGTTGCC            TTTTTGTTTTTTTTT 100 44
      OB0495 NONE
      OB0496  528582 ..  528596 +  -2.9  -4.10453   TATGAAAAAGAAGTT               TTATC TAAGC GATAA               TTTTAAGAGGATTTG  55 11
      OB0497  529486 ..  529526 + -10.6  -3.02013   GGCCGATGCAATTAT  GAAAGAACGAAGCAGTGG AAATA CAAGTGTTTCGTTCTTTC  TATGCTTGTTAAACT  80 43
      OB0498  530655 ..  530683 +  -2.3  -3.06183   ACCTCTTTTTCGATG        GAGCATAGCGG GCTCGAA CCGCTGACCTC        TTCACTGCCAGTGAA  42 282
      OB0499  534697 ..  534726 + -12.3  -4.93696   ATAAAGTCGAATTTA       CCTGTAGAGAACT GTTA ATTTCTCTACAGG        TTTTTCGTATTTACA 100 43
      OB0500 NONE
        panF  536603 ..  536626 +  -5.3  -5.87996   AAATCTTACTTTTAA          GTATCTCTC AAAAAC GAGCGATAC           TTTTTTTATTGCTTA  91 64
      OB0502 NONE
      OB0503  539138 ..  539162 +  -2.9  -3.63435   GTTATTTTTAATAGA          GTTTTTCAC TTCATCT GTGAAAGGC          TTACTATTTTTCATT  48 475
      OB0509  544840 ..  544880 +  -2.5  -5.34381   AATTAAAATAAAAAA  CCCGACTCTACCTAAGCTT AAA AAATTCAGGTGAAGTGGGG  TTTTTCTTTAAGTTT  72 47
      OB0513 NONE
      OB0514 NONE
      OB0515 NONE
      OB0516  550118 ..  550146 + -11.8  -5.84432   CAACAACCCATGAAT        AGGAGAAACCGA AATCG TCGGTTTCTCCA        TTTTTTTATGTTCTA 100 158
      OB0518 NONE
      OB0519  552704 ..  552736 +  -5.6  -6.07627   AATAAAAGATTAAAA     GGACCCTGACTTCTC AAAG GAGGAGG-AGGGTTC      TTTTTTTTTGAAAAT  93 39
      OB0520  553647 ..  553670 + -10.3  -5.39721   CAAGATAAAAATCAA          GAGTCCACG CAGTTA CGTGGGCTC           TTTTTTGTCTCATCC 100 231
      OB0529  562230 ..  562252 +  -6.2  -4.23391   TCTGCGTCTAAAAAA           CGCCCCCTAA TTT TTAGAGGACG           TTTATGATTTATTTC  69 75
      OB0532 NONE
      OB0533  566689 ..  566705 +  -5.9  -3.10677   GCAGCTGATTCTTCT              GAAGTTG AGG CAATTTC              TTCGATAAGTTGATT  56 297
      OB0535  569426 ..  569476 +    -8  -4.56597   ACTTGAATCATTAAA TAACACCTTCGAACTGA-TACATT CAAAC GATGCAATCA-TTCGAAGGTGTTA TTTTTGAGAAAAAAC  84 80
      OB0537  571458 ..  571488 + -11.3  -5.68039   GATAAGTAATAAATG       GAGTTGTAAAAGG AAATC CCTTTTACGGCTC       TTTTTTTATAAATTT 100 32
      OB0538  572107 ..  572138 +  -5.3   -4.9725   GCAAAATAAAATTGA      CAGTAAGAGGA TAGCGCAAGT TCCTTTTACTG       TTTTTATATGGAAAT  77 76
      OB0539 NONE
      OB0540 NONE
      OB0541  574973 ..  575010 +  -2.1  -5.28176   AATTAAAACATCGTA   CCTAGAGATAAGTATTTA AGA TTGA-GCTTTTCTCTAGG   TTTTTTATAAGTCAA  70 35
      OB0542  576217 ..  576261 + -21.8   -5.9667   ATAATTGCTTATTAC GTGTCCGAAGTTCATTCATA TTATT TATGAATGAACTTCGGACTC TTTTTTTGTGTTTTT 100 37
      OB0543  577077 ..  577105 +  -6.8  -2.71364   TACAGATGAAGACTG       TGGAGGGGAATAA AACT TTAA-CCCCTCCA        TAATTAAAAGGCTAA  57 13
      OB0544  578297 ..  578330 +   -17  -3.56562   GGCCTATGCGCCCAA     TAAAACCATCGCCA ACATTA TGGCGATGGTTTTA      TTATGTGGTCAATTT 100 260
      OB0554  586810 ..  586824 +    -5  -3.19653   AAATTAAACCTATTA               CATTCG AAG TGAATG               TTGGTAAAGTTATAA  54 95
      OB0555 NONE
      OB0556  588669 ..  588699 + -14.2  -5.66338   GTAGAATAATAAAAA       GTGCTATCCGTT TGATTTT AACGGATAGCAC       TTTTTTCTTGTCTTT 100 32
      OB0561  592807 ..  592819 +  -4.8  -3.41602   TGTCTCTCTTTGGAG                CGGA CTTCA TCCG                TTATCATGACATCGA  55 421
      OB0563 NONE
      OB0564 NONE
      OB0565  595295 ..  595319 +  -4.9   -3.9778   GGTGGTACCACCAGA          CCTCGGTCCCT TTT ACGGATGGAGG          ATTTTTTGTGTTTTT  62 277
      OB0566  596961 ..  597000 +   -13  -4.96646   CTTTTGTAAATTAAA  GTTGTGGCTTGGATAAAA GTAT TATTGTCCCAGCCACAAC   TTTTTAATTGTCTAG 100 42
      OB0567 NONE
      OB0568 NONE
      OB0569  599539 ..  599583 +   -13   -2.7648   GATTTTAAAAAAAGC TCGGTGAGTCTGCGATTTGCT AAAA AGCAG-TCGTTGACTCACCGG ATCTCTTTTTATCGT  87 67
      OB0571  601270 ..  601285 +    -4  -3.16202   TTCATGTGTACAACC              GCGTAA ATAT TTATGC               TCATTTTCCTCTGAA  48 475
      OB0573  602653 ..  602685 + -16.7  -5.17576   GACAAAAAATAAAAA      TAAATAAAACACCTA GTA TAGGTGTTTTATTTA      TTTTTTAGATTACTG 100 29
      OB0574 NONE
      OB0575  603812 ..  603826 +  -5.8  -2.93422   AGTACAAAATATAAA               TTTTTG TGT CAAAAA               ATTCTTATCATTCAT  56 45
      OB0576 NONE
      OB0577  604711 ..  604723 +  -6.3  -4.49314   CTTAACATAGTCTCT                CCATT TGA AATGG                TTATTTTTGGTGATA  73 254
        cspC  606449 ..  606473 + -12.9  -5.23292   TCATTAAAATACAAT          GAGGGCTGCCA ATT TGGTAGTCCTC          TTTTCTTTTATATGA 100 46
      OB0580  606835 ..  606864 +    -5  -3.06312   TCTGAAAAAAGCCAA       GAAATGAAGCAG AAATAA CGGCCTCATTTC        TTGGCTGAAAAGTTT  52 8
      OB0582  609100 ..  609110 +  -5.4  -3.44255   CTCCAGCTTCTCCAT                 TCTC ATA GAGA                 TGTTTACGTAATTCT  57 413
      OB0584 NONE
      OB0585 NONE
      OB0586  614692 ..  614725 + -19.9  -5.26316   AATAATATTTTTAAA     GCTGTAGAACTAGTT ACTA AACTAGTTCTACAGC      TTTTTTATAAGGTAG 100 39
      OB0587 NONE
      OB0588  616822 ..  616850 +  -8.2  -5.83211   CTAATAGAAGAGAAA        CCGAATGGAATC CACAA GACTTCATTCGG        TTTTTTATTTTCATA 100 37
      OB0591  619745 ..  619757 +    -2  -4.08557   TTCATTTTGGTATGA                TTGA TTTGT TCAA                TTGTTGTTTAAAGAG  52 68
      OB0592 NONE
      OB0593  620957 ..  620981 + -17.3   -5.2189   AATTACATTAAAAAA          GCGACCATTCT TCT AGAATGGTCGC          TTTTTTGATAATTCC 100 41
      OB0594 NONE
      OB0595 NONE
      OB0596  623855 ..  623876 +  -8.1    -5.626   GATGATGATGATTAA           GCTACTAAT GCAT ATTGGTAGC            TTTTTTTATGGGCTA  93 26
      OB0597  625044 ..  625080 + -12.4  -2.59135   TACCCAGCGGCGGCT   GTTGAGTCTCCGGTTGC TCAT GCA-TCGGGGGCTCAAC    CATTTCTTTCTCCCA  86 187
      OB0603  631726 ..  631765 +   -10  -2.54896   ATCCAGCACAACTGT  AGTGAGATCCCTAGCTGC TAAA GCAATAAGGGATCTCACC   TAAGTTACCTCACAG  75 132
      OB0604  632314 ..  632324 +  -2.6  -3.12142   CTTTATTTGATGGAT                 TTAA CTC TTAA                 TCTATTACGTATAAG  43 15
      OB0605  632818 ..  632842 + -10.8  -3.08032   ATAGGTACAATAAAA          CTGTTCTTCC ATCTA GGGAGAACAG          TCGTTTTGGGGAAGC  83 71
      OB0606  633577 ..  633604 +  -7.8  -5.94713   AACAACAATAAAAAA        CGTACGCTCTTAC CTG GTA-GAGCATACG        TTTTTTTTATAGGAT 100 30
      OB0609  637574 ..  637600 + -10.3  -5.14477   TTTGTAAGTAAAAAA        TCCCACTAC-TC GATA GATGTAGTGGGA         TTTTTTGGCTCTATA 100 112
      OB0610  639007 ..  639026 +  -2.8  -4.79174   TTTCATAATTTGTGA            TGTCTAAC TATG GTTGGACC             TTTTATTCCTTAGGT  63 109
      OB3511 NONE
      OB0612  641170 ..  641197 +  -6.4  -5.48063   ATAGAGATGAACAAA        CCAAGGGCT-AAT TTA GTTGAGCCTTTGG        TTTTTTATATTGGCT  87 15
      OB0613  642419 ..  642439 +  -4.1  -3.76379   GAGAAAGACAACAGT            TAATGAAAT TAA ATTTCATAA            TTTACTAAAATATTA  57 43
      OB0614 NONE
      OB0615 NONE
      OB0616  645944 ..  645959 +  -3.3  -3.34959   TTTCTTTTTGACGAA              TGAAG AAATAA CTTCA               ATTTTATGATTATCT  48 23
      OB0619 NONE
      OB0620 NONE
      OB0621  651054 ..  651077 +  -8.2  -3.65294   TAAAAGAGATAATAA          CAGGCTCACAA TAA TTG-GGGCCTG          TTCCTTTGTCTACAG  73 38
      OB0622 NONE
      OB0623  652016 ..  652039 +  -6.1  -5.82281   TATATGGTGGATAAA          CTCC-TACTC TTTTT GAGTAAGGAG          TTTTTTTGTCTATTT  93 27
      OB0624 NONE
      OB0625 NONE
      OB0626 NONE
      OB0627  654946 ..  654966 +  -4.8  -2.79915   CATTATTTGCCATTA            GAAAAGGT GTTTG ACTTTTTC            TATGGTGGGGTACAT  51 12
      OB0628 NONE
      OB0629 NONE
      OB0630 NONE
      OB0631  657205 ..  657238 + -12.7  -5.63645   CGTTTTAAGAAATAA     GCTGATTTCATAACT AACT AATTATGAAATCAGC      TTTTTTGTGTTTTAG 100 26
      OB0632  659760 ..  659786 + -15.3  -3.95022   GATGGTAAATAAAAA         GCATGGCTCTT AAAAC AAGAGCCATGC         TTTACTATTAATCAA 100 29
      OB0634  662358 ..  662374 +  -6.5  -2.58579   CCGTTTACGCGGCGC              GAGGGTT CAA ATCCCTC              CTTCTCCGCCATTAC  56 359
      OB0636  665741 ..  665759 +  -4.6  -2.95522   GTAAAGTCAAGCCTT             GAAAAGGA ACG TGCTTTTC             CTTATATTTATATCC  48 194
      OB0637  666766 ..  666801 + -13.4  -4.14243   ATATAAAGAAAAAAA    GCACCTCCTATAATAC TAAC GACTTATAGGAGGTGC     TTTTCCCATGGGATC 100 335
      OB0638  668733 ..  668745 +  -4.1  -4.61868   CCGATTTATAGCCTT                TCTTG AAA CAAGG                TTTTGTGTATAAATA  67 70
      OB0639  669799 ..  669813 +  -2.9  -4.68724   AACAACAAAAAGTAT               TATCA TATTT TGATA               TTTTGTGTTGCATAC  63 429
      OB0640  676810 ..  676824 +  -2.9   -3.6849   ATTAACCACAATCTA               TAAGT AGTTC ACTTA               TTATTACAATTCCGT  48 429
      OB0644 NONE
      OB0645 NONE
      OB0646 NONE
      OB0647 NONE
      OB0648  683458 ..  683477 +  -5.8   -2.8655   GAGTTAGTCACAGGT            TATTCACA GGGG TGTGGATA             TATCCTGTAGATAAG  56 34
      OB0649  684853 ..  684884 +  -5.9  -5.31545   AAAGCTATAAAAAAA      CTCTCTAAATCCA ACATTG TGGATAAAGAGAG       TTTTTTACTCTTATT  84 40
      OB0652  688662 ..  688696 + -12.5  -4.45386   TATCCTTATATTAAT    GAGAAAAGTAGACTGT GAAT ACAGTCTACTTTT-TC     TTTCTTAATTTATTG 100 79
       groES  690135 ..  690154 +  -5.8  -2.53119   TCGTGAAAATGATAT            TTTAGCTA TTAT TGGCTAAA             CTCTTATGAAAAATT  54 7
       groEL  691947 ..  691985 +  -5.5  -5.28683   ATAGAGATTTTCAGA  GAGGTCTTTCATTAAGTT ACCA AACTTAGTG-GAGGTCTC   TTTTTTAATCTTAGT  82 118
      OB0657 NONE
      OB0658  693858 ..  693893 +   -12  -4.56802   TTTTAAAGTGAAAAA    GCCTAAATCCTCCTTA TTTC TACCGAGGATTTAGGC     TTTTGGTCTTTATTT 100 525
      OB0660  696598 ..  696635 + -17.4  -4.91977   TCATATACGAAGTAA   TACAAAAAGAGCTGAT GTTCCA ATCAGCTCTTTTTGTA    TTTTCTATTTTGGTG 100 26
      OB0661  697945 ..  697958 +  -2.4  -5.08601   AGACTGGAATAAGTG               TGGT AAGATA ACCA                TTTTTATTCCAGTCA  67 102
      OB0663  699458 ..  699471 +  -2.4  -3.16437   CTCATGATGACGATC               CCTA CGTGAT TAGG                TATTGGAATTTTATA  44 17
      OB0664  700619 ..  700636 +  -9.1  -5.54907   TAGATTTGTAATAGG             CCGGGCA TTTA TGTCCGG              TTTTTCTTTTGTCCA 100 38
      OB0665 NONE
      OB0666 NONE
      OB0667 NONE
      OB0668  706948 ..  706973 +   -12  -4.77896   AAACATATGATATTA         CCGTATAGGA TTCATT TCCTATACGG          TTTTTAAATTGCTTC 100 52
      OB0669 NONE
      OB3513 NONE
      OB0670 NONE
      OB0671 NONE
      OB0672 NONE
      OB0673 NONE
      OB0674 NONE
      OB0675 NONE
      OB0676 NONE
      OB0677 NONE
      OB0678 NONE
      OB0679 NONE
      OB0680 NONE
      OB0681  718112 ..  718123 +  -2.2  -2.67244   AAAATTTAAAGAGGT                GACG AAAA TGTC                 TGAATTTACGTATGA  40 24
      OB0682  718960 ..  718970 +  -2.6  -2.92951   TTATTCGACAAAATG                 TAAA CGC TTTA                 ATTTATAAGAATATA  42 57
      OB0683 NONE
      OB0684 NONE
      OB0685 NONE
      OB0686 NONE
      OB0687  723691 ..  723722 + -11.8  -3.37773   TCATTTTTAAAACAA      TAAAACTTGGCATT TTTC ACTGCCAAGTTTTA       CTTCTTTTTTCCATA  90 51
      OB0688 NONE
      OB0689  726334 ..  726344 +    -4  -2.80994   GACTGATTTTTGATT                 TTCT AGG AGAA                 TATCCTACCATTAAA  46 224
      OB0691  728575 ..  728585 +    -4  -3.22215   CCTCACTGTTGTGTC                 CTAA ATC TTAG                 TGATTTTCTACTTCA  49 344
       gerKA NONE
      OB0695 NONE
      OB0696  734548 ..  734570 +  -6.5  -3.78235   TGCTTAGTATTATCG           TTTATAGTT CCAAT AACTATAAA           TTATCTTAATTCTAA  66 97
      OB0697  736149 ..  736186 + -14.4  -4.62392   CTAATAGAATTGTAA   TAAAAGCTTTCTCCGC ACTTAA GCAGAGAAAGCTTTTA    TTTATTTAATTGTTC 100 26
      OB0698  738275 ..  738293 + -11.8  -5.03994   TCCTATACACAAAAA             CACAGGTA GAG TACCTGTG             TTTTTGTGTATAGGA 100 335
      OB0699 NONE
      OB0700  741033 ..  741043 +  -5.4  -3.86322   ATACTAACATCAATA                 GAGA GAT TCTC                 TTTCGTAATCTTATT  61 58
      OB0701 NONE
      OB0702 NONE
      OB0703  744064 ..  744095 +  -9.5  -4.85267   AAACTTCAATAACAG      GAAAAGGGGCTGG TAACAT CCACCCCTTTTTC       TTTTTGGTCATTTAT 100 39
      OB0705  747530 ..  747574 + -23.4  -3.68738   AATTCTTCAACTAGT TAAAATCCCCGTTTTAATCT TATTC AGATTAAAACGGGGATTTTA TTATCTATTCAACTA 100 82
      OB0711  753916 ..  753954 +  -9.9  -5.10154   CAAATTAACATAAAA   TAGTAGCATTTTTCG ACAATCTTA TGAAAAATGCTACTA   TTTTTACTTTTAGGT 100 33
      OB0712  755616 ..  755641 + -16.3  -5.52986   TATTAAATAGTAAAA         GCGTAATGCAG AATT CTGCATTACGC          TTTTTTTAGTGAAAT 100 35
      OB0713 NONE
      OB0714 NONE
      OB0715  760567 ..  760587 +  -2.5  -2.51393   CTATGAAGGCAGAAG            CAGGTTC GGTTAAG GTACCTG            GATTTCTGTCTTTTT  41 198
        guaA  762436 ..  762477 +  -8.1  -5.45726   TGTATTTCAAATTGA GGCTCTCTCTTCTTCACAA TTAT TTGTGAAAAATGGAGGGTC  TTTTTTTGAGCTCTA  93 132
      OB0717  763347 ..  763376 + -14.5  -3.71213   TATGAACCAAAAAAA       GCCTTTGCTTC-AG TTT CTAGAAGCAAAGGC       TTTAAAGTTATCTAT 100 56
      OB0720 NONE
      OB0721 NONE
      OB0722  769475 ..  769516 + -15.5  -4.90471   TGAGACTTTAAAAAG CGTTTTATTTCAGCGTGTT ACAA AACATGTTGAGATAAAACG  TTTTCTGTTTTACAT 100 44
      OB0723  771203 ..  771226 +   -14  -4.69664   TTGTAAATATAAAAA          GGGTTAACCA ATTT TGGTTAACCC           TTTTTGCATGCTGTA 100 41
      OB0725 NONE
      OB0726  773519 ..  773531 +    -2  -2.69207   GAAATTGTCTCTGTA                TACA GCTAA TGTA                GTGTTTCATGATGTA  40 54
      OB0727  774252 ..  774275 +  -2.5  -5.83211   TTATCATAAAAGAAA          GCATTTC TATCAAAGGC GAAATGC           TTTTTTATTTTGGTG  86 75
      OB0728 NONE
      OB0729  776426 ..  776453 +  -6.2  -2.79183   TACAGAAAATTGGAA        GACGGCG-ACTCC TGT GGAAAGCGCCGTC        TGTAATGAAAATCAA  56 95
      OB0730  778314 ..  778350 +   -14  -3.93262   AATAGAAGACAAAAA    TAGAGCTTGTAGGATT CTCGA AATCCTACAAACTCTA    TTTCATATATTAGGA 100 70
      OB0735 NONE
      OB0736  784451 ..  784480 + -14.5  -4.25256   AATCATTATTAAAAT       TAGAGTCATAGGC GGTG GTCTATGACTCTA        TTCTTTTGATAAGAA 100 15
      OB0737  786008 ..  786031 +  -6.8   -3.4376   AAAGATTGATATGAG          CATGTCA-CCT GGT AGGATGGCATG          TTGTCGTCCATGTAT  62 39
      OB0738  786964 ..  787009 + -12.3  -5.04601   GTTCGTAAATTACAA GTCTATTCATCTTCTCTCTATT CAT AATAGATGGAAGAT-AATAGAC TTTTTCGTTTGTAAA 100 305
      OB0739 NONE
      OB0740 NONE
      OB0741 NONE
      OB0742 NONE
      OB0743 NONE
      OB0744 NONE
      OB0745 NONE
        purF NONE
      OB0747 NONE
      OB0748 NONE
        purH NONE
      OB0750  799662 ..  799703 + -10.3  -2.98823   ATTTATATAAAATGT GAGAGGGTGGGCTTTGCA AATTAAA TG-GAGGCCCACCCTTTC TATGTCTGAACCGCC  80 44
      OB0751 NONE
      OB0752 NONE
      OB0753  803703 ..  803734 +  -9.7  -3.05596   TGATGAACTTATAAA      TTG-AAAGGAAAGC ACAAA GCTTTCCTTTACAA      TTCCGTACGAAGCTC  77 301
      OB0757  807279 ..  807296 +  -5.5  -2.76798   GCATAGATGAAAATT             GCCCG TTCAAATC CGGGC              CTTCTATCCTCTTTA  51 65
      OB0758 NONE
      OB0759 NONE
      OB0760 NONE
      OB0761  813702 ..  813751 +  -6.1  -4.41348   AATATTGGTAAAAAT GAAAATTTACTGTTTCTAGTTACT TCT ACTTAA-AGAAACAGTAAATTTTC TTTGTTTAGGAAAAC  72 85
        nprA NONE
      OB0763  815786 ..  815818 +  -3.5  -5.68039   ATACAAATGACAGAT     TTCCTGAGAC-GGT GTGGAA ACCAGTTTCAGGTA      TTTTTTTGTCCATTT  82 73
      OB0764 NONE
      OB0765 NONE
      OB0766  819327 ..  819337 +  -3.2  -3.07816   ATATTAAGAAACCTA                 GGAG ATA CTTC                 TTCAATAAGTAAAAC  45 156
      OB0767  820319 ..  820343 +  -8.7  -4.74013   ATTTATAAAAGCACA          GGAAGACTT GGATTAA AAGTCTTCC          TTTTGTATGTTTAGA  93 10
      OB0768  821851 ..  821888 +  -7.1   -5.1861   CTCTTGCTAAATCGA   CCCTGATTCCGTAAA AATAAACA TTTGCGAAATCGGGG    TTTTTTAATAATAAC  88 47
      OB0770  823964 ..  823997 +  -8.9  -4.42653   ACAATTGTAACACCA     CCCTGATTCCGTATA AACA TTTGCGAAATCAGGG      TTTTATCGATAAAAT  89 149
      OB0771  824853 ..  824905 + -22.6  -4.99035   TCTTATATAATATGG TTCCCTTAAGTTAAAACAGATTTA TATTT TTAATCTGTTTTAACTTAAGGGAA TTTTTATGTCCATAC 100 164
      OB0772 NONE
      OB0773  827811 ..  827839 +  -4.6  -5.10497   ATTAAATAATATAAA        GTCTGATGTCCA CTGGT TGGATATTGGGC        TTTTTTAAATGGGTT  76 36
      OB0774 NONE
      OB0775 NONE
      OB0776  831412 ..  831428 +  -3.8  -3.02511   CTGGAGCCGTAAAGG              GTTAAT GAGGA ATTAAC              TGTTAAAGGACTAGA  47 21
      OB0777 NONE
      OB0778 NONE
      OB0779 NONE
      OB0780  837311 ..  837321 +  -3.2  -3.55444   ACCTGGGACAAGGTA                 GCTT AAT GAGC                 TTTAAAAGATAAAAG  50 180
      OB0781  838741 ..  838763 +  -5.4   -4.7629   TTAATAAAAGAAAAA           GCTCTGCGAC GTT GCAGCAGGGC           TTTTTAGGTTAATAG  74 197
      OB0783  840652 ..  840673 +  -4.4  -5.24989   ACTGATCACAAAAAA           GGCTGAAA ACATTA TTCCAGCC            TTTTTTGCTATATAC  79 50
      OB0784  841072 ..  841093 +  -7.2  -3.81027   AAATAATAAGAGAAA           CCCGCCGA TTAAGT TAGGCGGG            TTTCAATTAGTTAGC  70 35
      OB0786  842782 ..  842812 + -14.2  -5.75342   ATAGTTTAAATATAA       GGTGTTCTATAAGC TAT GCTTATGGAACATC       TTTTTTTTAAGCAAA 100 46
      OB0787 NONE
      OB3514 NONE
      OB0788 NONE
      OB0789 NONE
      OB0790  846558 ..  846583 +  -4.1  -3.07522   TGGCTAACGTATCAG         TTG-CGAAACTA ATT TAGATTCGTCAA         TATATTACAAAATAT  50 14
      OB0791  848832 ..  848845 +  -3.1  -2.50816   ATCCAAAAAAGGTAA               CTCAT AAGG GTGAG                GTTGATGAGTGCCGA  42 19
      OB0795 NONE
      OB0796  851601 ..  851633 +  -8.6  -4.98255   ATAAATTAATCAAAA     GGAAG-TCTGAGCTA TCAT TAGCTTGGAACTTCC      TTTTTATAATTAAGG  95 32
      OB0799 NONE
      OB0800  854564 ..  854586 +  -4.2  -2.53263   ATCAGTGACTTCGTC           TTATCAGG CTTACCA CCTGATGA           TGCGTTCACAATAAA  47 33
      OB0801  855287 ..  855297 +    -4  -3.33744   ATTACTCTAATAAAC                 TAAG AAT CTTA                 ATTTTTCAGGGAGGG  51 96
      OB0802  856966 ..  857011 + -14.4  -5.31855   AGGAAGAGGCCTAAT TAGAACATCTCTTGTAGT-GA AAAAA TCTACTGCAAGGGATGTTCTA TTTTTATTGTTACTA 100 41
      OB0808 NONE
      OB0809  862721 ..  862731 +  -5.4  -4.92757   TCACGGTAGGCAAGA                 CACA TAG TGTG                 TTTTATTGTTCATAA  77 73
      OB0810  863908 ..  863938 + -11.2  -4.61824   CTATAATAAGAGAAA       GTTCCGATCACTAG ATT CAAATGATCGGAAC       TTTTCGTTGTTATTG 100 48
      OB0812  866206 ..  866220 +  -4.2  -3.39749   AGCTGTTTCAAAGTA               GGAACA GGG TGTACC               TTATAAGCTTATTAG  53 139
      OB0813  868041 ..  868063 +  -2.1  -3.17797   ACACTTGAATAAACA           TGTCAAA TTAGGCAGT TTTGACA           TTGAGTGTCTATACA  44 29
      OB0814 NONE
      OB0815 NONE
      OB0816  872198 ..  872229 + -17.5  -2.56747   AATAACTAAAATTGA      TGGGAGAGGTCAT TTCTGT ATGACCTCTCCCA       CTATTATAGTACGTG 100 49
      OB0818  874982 ..  874998 +  -5.9  -3.10641   ATCTCTATATCTTTT              TAACGAC AAT GTTGTTA              TTGGATCGTACATTA  56 488
      OB0820  876575 ..  876587 +    -2  -4.07515   TACAATAGTGGTAAC                TAGA ATTGG TCTA                TTATTATTATGATTT  52 165
      OB0821  877329 ..  877341 +  -7.7  -3.79909   ATGATCAGTATGTTG                GAAGG TCT CCTTC                TTATTCATAGTTTGC  72 186
      OB0823 NONE
      OB0824 NONE
      OB0825  879469 ..  879495 +  -7.3  -4.76312   TATTAGATGTAAAAA         TGGCAGAGGAA TATCT TTCTCCTGCCA         TTTTTCAATATTGTA  83 35
      OB0826 NONE
      OB0827  881267 ..  881277 +    -4  -2.78384   ATGTGCTGGGTAAAC                 TATC GAT GATA                 TATCATCGAAAGGAG  46 70
      OB0828 NONE
      OB0829  881757 ..  881779 +  -7.8  -5.18297   CAAGGAAGTTAATCA           TAAGCTGG TGAATAT CCAGCTTA           TTTTATTTATTCTTC  88 29
      OB0830 NONE
      OB0831 NONE
      OB0832  884340 ..  884363 +   -14  -4.51763   TATTACATCTAACAA          GCATGTGACA GCAA TGTCACATGC           TTTATTATATTGTTC 100 18
      OB0833 NONE
      OB0834  887167 ..  887194 + -14.3  -4.60924   ACTTTAAAAAAAGAA        GGTTCAGAGCT GTTATG AGCTCTGAACC         TTTTTAAAAAATTTA 100 34
      OB0837  888926 ..  888951 +  -8.4  -5.46706   AAATAAGCAGCTCAG         GGTAAGTATG ATAAAC CATACTTGCC          TTTTTATTTTGAGAT  93 35
      OB0841  894166 ..  894205 +  -9.4  -3.51436   GAGAATGAAGAGAAA  TAGGAGGCTGAGA-TAACA TAT TGATGTTCCCAGCCTCCTA  TATTTAATCTCCATT  79 51
      OB0844  898190 ..  898245 +  -5.7  -5.65513   TTTCTACAGAACAAG CACGGATCTAAAATCC-AAG-GTAAAG TTAA TTTTACTCGCCGGATTTTAGACCCGTG TTTTTTTGGTTAGTA  86 55
      OB0845  898943 ..  898972 + -11.7  -3.74693   GGTCTTTTAAAAAAA       GAACTAATTAGAT AAGT GTCTAATTAGTTC        TTTAATGAAATAAAA  90 44
      OB0847 NONE
      OB0848  900825 ..  900848 +  -6.8  -5.36441   GAATAAGCTATTTTA          GTTAGGGTGA GCCA TCATCTTAAC           TTTTTTATATGAAGG  85 54
      OB0849  901798 ..  901839 +  -6.8  -5.28481   ATAGATAATAGCAAA TCGAACTATAGCCAACGTA ATTGG TA-GTTAGCTATAGCTCGA TTTTTTAATTACATC  85 37
      OB0852  904229 ..  904254 +    -2   -5.8096   AAAAAGGAAGAAAAA         TCAAC-GGAAT AAAAC ATTTCGGTTGA         TTTTTCTTTTTTATA  83 47
      OB0853 NONE
      OB0854  905418 ..  905450 +  -4.4   -5.8187   ATTACCATAGAAAAA     TACCT-ACGTATA AGATAAAC TATACGTTAGGTA      TTTTTTTATTGAATG  91 53
      OB0855 NONE
      OB0856  907572 ..  907595 +  -5.4   -5.0538   TAGAACAACTTGAAA          CATGAAGA ACCTAAAA TCTTCATG           TTTTTTGCCGTCAAG  79 21
      OB0857 NONE
      OB0858  909769 ..  909820 +  -6.8  -3.83998   AAGATTAAAAATAGA CTCCACCTCT-AGTTGTCAGATTG TACTTT CAATCTG-TATCTTAGAGGGGGAG TTTAATGTCCAATGC  66 107
      OB0861 NONE
      OB0862 NONE
      OB0863  916156 ..  916191 + -13.4  -5.13473   AAGATAAAACAAAAA    TCCACTCGGAAAAGCG AACT TGCTTTCTCGAGTGGA     TTTTTTCAGTGTGGT 100 48
      OB0867  921504 ..  921532 + -10.4  -5.27923   TAATAACGCAATTAA        GAAGGATGGTTG ATTGA TAGCCATCCTTC        TTTTTTATGGGCTTG 100 38
      OB0869  923551 ..  923562 +  -4.4  -4.79955   TAAACACTTTTGAAC                GGAA GGCA TTCC                 TTTTATTCTGAGTGT  70 57
      OB0870 NONE
      OB0871  925523 ..  925537 +  -5.8  -5.27923   CCAACCTCACTGCTT               TTATCA AGT TGATAA               TTTTTTATCCAGTTC  84 205
      OB0873 NONE
      OB0874 NONE
      OB0875  928708 ..  928739 + -12.6  -5.25893   TTTAAATAAATTGAA      GCCGAAGGAAAATAA AAT TTATTTTCCTT-GGC      TTTTTTAATATATAT 100 32
      OB0876  929773 ..  929788 +  -4.8  -4.25283   GTTTGTAAAAGGTGT              TAATAG ATGA CTATTA               TTTTAATGACAAAGT  64 33
      OB0877 NONE
      OB0878  931445 ..  931461 +  -6.5  -5.72254   AAATAACTATGGAGA              GCTGTCT AAA AGGCGGC              TTTTTTGTTATTTGA  89 35
      OB0879 NONE
      OB0880  933980 ..  934003 +    -6  -4.78933   ATTGTAAAGGTTAAA          GGAGCTGT TTTCATCT ACGGCTCC           TTTTGTGTATTTTAA  77 56
      OB0881  936367 ..  936390 + -15.4  -5.93809   TGAGCAATAGCTAAG          CGCTAAGCCA AAGT TGGCTTAGCG           TTTTTTTTGTAGGAA 100 44
       comEC  937721 ..  937736 +    -4  -3.38514   AAGTTCATCAGGGAG              TCTGTT GGAT AACAGG               TGTATTTAATTTACA  51 14
      OB0883 NONE
      OB0884  938849 ..  938868 +  -8.6   -5.8187   ATAGGTGAAGACTAA            GGCAAAGC GTAT GCTTTGTC             TTTTTTTGTTCACTA 100 26
      OB0885 NONE
      OB0886 NONE
      OB0887  940921 ..  940964 +   -17  -4.24623   AGTATAAAAAGAGTT CTAACATTCCGTTTGGAAGT AAGA AATTCCCAACGGAATGTTAG TTTCTCTATATTTAC 100 34
      OB0893 NONE
      OB0894  946401 ..  946430 +   -13  -4.46212   GAAGTTATAAGAAAA       GGGATGGTTAGC AAAAAA GCTAATCATCCC        TTTTATGGTGAAGAA 100 31
      OB0896  948563 ..  948612 +  -6.2  -2.53392   AAATGATGAAATTTT TATAAAAAAAATCAGGATTTATCC TAAT GGATG--TCCTGATTTTTTTTCTA TGCGTTGGAACATTT  54 21
      OB0898  949127 ..  949154 + -10.7  -4.80882   TTCTATTTAAAGAAA        GAGTTCCCTTT TAATGT AAAGGGGACTC         TTTTTAATATCCCCT 100 48
      OB0899  949865 ..  949890 +  -7.7  -5.28481   CATAGAAAGAGGTAT         CCTTGTTAC CGTGAGTT GTAACAAGG          TTTTTTAATTGCATA  89 67
      OB0900  952199 ..  952230 + -13.1  -4.88795   TTATTGTGAAAAAAG      GGCCTACAAACTG ATATTC CAGCTTGTAGGCC       TTTATTTTATTAACT 100 466
      OB0902 NONE
      OB0903 NONE
      OB0904  955408 ..  955422 +  -4.4  -2.93712   ATGAAGGTAAACTAT               TTATAA GGA TTATAA               TATAATAATTTTATT  48 188
      OB0905  955931 ..  955948 + -12.7  -5.00267   AATGGCATTAAAATA             CCCCGTC AGGC GACGGGG              TTTATTTTTATGCTT 100 39
      OB0907  957698 ..  957710 +  -4.1  -3.28712   TTGAAAAGAAATGAA                GTCAG AAA TTGAC                TTCTGAAGCACAAGA  51 381
      OB3515  965383 ..  965401 +  -2.5  -4.42238   AACAGATACTGAATT            TCCCTGTA AATA TA-AGGGA             TTTTAGTTAAAGTAG  58 210
      OB0913 NONE
      OB0914  967797 ..  967811 +  -2.9  -2.80344   ATGCCAATCCACCTC               GATTT GAAAA AAATC               CTTATTCAATAAAAG  42 79
      OB0915  968721 ..  968739 +    -3  -3.99444   GAAGGAGAAATTGTT             GGATTCCT CAT AGGCTTCC             TTTCTCAATCTTATT  55 227
      OB0916 NONE
      OB0917  970672 ..  970685 +  -2.5  -2.91695   ACGAAAAGGGTGTTT               TTTAT GCAG ATAAA                TAGTTTAAGGCTAAA  42 196
      OB0918  971403 ..  971429 + -14.6  -5.27399   ACGCCGACCCATATA         TTAAAGCTCCCG AAT TGGGAGCTTTAA         TTTTTTGGTATATTC 100 166
      OB0922  974654 ..  974664 +  -2.6  -3.31946   CAAAAATGGGCCAAA                 TTAT GGA ATAA                 CTTTTGTGTAACATG  45 112
      OB0923 NONE
      OB0924  977273 ..  977283 +  -2.6   -3.2256   TGCCAGGGATATTTG                 TAAT GGG ATTA                 ATTTTAGGTTATTTA  45 366
      OB0925  978481 ..  978513 +  -8.3  -3.07816   AGGTTCTTCTGCAAT      CGGGCGCCATTCC AGAATAA GGCTTGGCGCTCG      TTCCATACATAAGGG  68 79
      OB0926  979394 ..  979407 +  -3.9  -2.96711   TGTCATTTAGACGAA               TAAGT AGTT ACTTA                TGTATCAATTATCGA  47 84
      OB0927  979667 ..  979683 +  -2.1  -2.79766   AGCTTTTTTTTGAAG              AGCGAGA GCA TCACGCA              ATATTCTTTACTTTT  41 28
      OB0928  980093 ..  980104 +  -4.4  -3.21924   ATTTAAATGTTTTTC                CTGA GAAG TCAG                 TATTATCAGAGGTGG  51 237
      OB0929  980512 ..  980528 +  -2.3  -3.18054   AGGTAGAACTATAGT              GTGAAAA TGT TTTTTGC              TGTTCCATTATAGGG  44 22
      OB0930 NONE
      OB0931  981378 ..  981391 +  -5.3  -2.69964   TTTTGAATAGTCAAT               CTAGA AAGG TCTAG                TAGTGTAATTCCGGA  51 56
      OB0932  982183 ..  982198 +  -7.6  -2.94144   AGTGGAGTAAAAGCT              CACTCT GAAA AGAGTG               TAATTTAGATCAAGG  64 31
      OB0933 NONE
      OB0934 NONE
      OB0935  984133 ..  984145 +  -4.9  -3.34895   TCTCACAGGCTTCAC                TTTCT TTA AGAAA                TTGATTAACAATAGC  55 451
      OB0937  985347 ..  985392 +  -9.9   -4.8384   GTATTATGAAGCTGA TTGGCTGGATTGAGTTCAATA AATT TACTGGGCTTAATCCAGTCGA TTTTTAACTTATTTG 100 71
      OB0939  986834 ..  986847 +  -2.3  -3.11768   TTAATGAAACCTAAA               CGAGA GTTA TCCCG                TATTACATGATGTCA  42 42
      OB0940  987590 ..  987613 +  -3.1  -4.16842   AAGTTGTCTAGATAA          GGGCAGT GCTTTAATTA GCTGCCC           TTTCTTAAAGGTGGA  57 39
      OB0941 NONE
      OB0942  988678 ..  988699 +  -8.7   -4.2408   AAATATGAGAGTTTA           CAGCCAGGT ATTT GCTTGGCTG            TTTATCGTTTTATGG  85 41
      OB0943  990319 ..  990342 +  -6.1  -4.65722   ATATTAGCCTTAAAA          GCGATAC-CT ATTGC AGCGTATCGC          TTTGTTTGTATATCG  77 64
      OB0944  991234 ..  991244 +  -2.4  -2.65532   TAAGGTATTGAGCTA                 AGGG TAA CCCA                 TGAGTTTAGAATGAT  40 46
      OB0945  992095 ..  992106 +    -3  -3.08991   AGAGTATTTTATACT                GATA ATTT TATC                 CTTTATTGAAAAAGT  45 24
      OB0946  993862 ..  993886 + -14.5   -4.9792   GATAAGCAAAAGAAA          GATCTGTGATA TCC TATCACAGATC          TTTTTCTATGCCGTC 100 39
      OB0947  994602 ..  994638 +  -9.6  -4.81163   TAGATTAGTATTTTA    CTAGCTAGTAGAGGGA GAATA TTCCTTTGTTAGCTAG    TTTTATTAATGTTTC 100 70
      OB0948 NONE
      OB0949  996122 ..  996153 +  -6.7  -5.14477   AGTGAGAGAAAGAAA      TCCCGATGAAA GAGATTTTAA TTTCATCGGGG       TTTTTTGGGTGTATA  84 290
      OB0950  996978 ..  996992 +  -2.2  -3.90901   ATCTTTAGATAATAC               TAAATT ACT AGTTTA               TTATCTTTAATTAAT  52 153
      OB0951 NONE
      OB0952 NONE
      OB0953  999958 ..  999981 +  -8.2   -5.2189   GAAAATATACGTAGA          GCATTCTCAT TTTG ATGAGGGTGC           TTTTTTGATAGTTAA  90 44
        dhbA NONE
        dhbC NONE
        dhbE NONE
        dhbB NONE
        dhbF NONE
      OB0959 NONE
      OB0960 NONE
      OB0961 NONE
      OB0962 1015010 .. 1015031 +  -2.9   -4.0777   TATAGCAAAAAACTA           GCACCTG-CC TGA GGATAGGGGC           TTCTTGTCTTTATGT  53 25
      OB0963 1016165 .. 1016194 + -13.7  -5.53991   AGAAGTCGTAGTTAA       TAGTTCTAAGGGG AAAT CCCCCTAGAACTA        TTTTTTTACTCCATA 100 128
      OB0964 NONE
      OB0965 1017906 .. 1017918 +  -3.4  -4.67692   TCTACTTCTACAGTT                CCAT AAGGG ATGG                TTTCTTTGATTTTAC  64 240
      OB0967 1019041 .. 1019076 +   -15   -5.8187   TCTACTATTACATAA    GCAAGGATCAATCT AACGTCAG AGATTGATCCTTGC     TTTTTTTGTTGAATG 100 26
      OB0968 NONE
      OB0969 NONE
      OB0970 NONE
      OB0971 NONE
      OB0972 NONE
      OB0973 NONE
      OB0974 NONE
      OB0975 NONE
      OB0976 NONE
      OB0977 NONE
      OB0978 NONE
      OB0979 1029567 .. 1029618 +  -8.2  -4.89009   ATGTATTCCAATATG CTCCCCTTCAGGTGGACGGTTTA AAAAACA TAAACTGTTTATC-GATGGGGAG TTTTTAATTGCCTAT  90 183
      OB0980 NONE
      OB0981 1031036 .. 1031052 + -12.3  -2.71144   TTATTCTATTAATCA              GTGGGGA AAT TCCCCAC              TGATTGAGAGGACTG  86 269
      OB0983 NONE
      OB0984 NONE
      OB0985 1033880 .. 1033896 +    -3  -4.21974   TAATTTCACCAATTT              TTACAG ATTGG CTGTAG              TTTGTTGCATCATCC  57 230
      OB0987 NONE
      OB0988 NONE
      OB0989 1035233 .. 1035243 +  -5.4  -3.03085   AGTATCTCTATGTCT                 GCTT TTG AAGC                 TAATTGTTTCAAATA  53 119
      OB0991 1036911 .. 1036950 +  -8.8  -3.72757   AGCAAATAAAAACAA  CCGAACTTTCATCCAGTTA ATT TAA-TGGAGAAAAGTTCGG  TTATCTTGGATTATG  79 45
      OB0993 1038430 .. 1038442 +  -4.9  -2.69489   TTAAAAATTATAAAT                TTCAA TAG TTGAA                TCAATTTCATGATTG  50 14
      OB0994 1039621 .. 1039640 +  -5.8  -3.03441   CACACAATAAAAATA            CTGTGTAA TAAT TTATACAG             TATTAGAAAATCCTA  57 72
      OB0995 1040317 .. 1040336 +  -9.4  -5.93809   AGATAGCGATTAAAA            CTACCTAA GTGA TTAGGTAG             TTTTTTTTATGAGAA 100 28
      OB0996 NONE
      OB0997 1042282 .. 1042293 +    -3  -3.63515   AGTAAAACTTATTGA                TCTT GTCG AAGA                 TTATTGGCCATAAGA  50 1
      OB0998 NONE
      OB0999 NONE
      OB1000 NONE
      OB1001 1045984 .. 1045999 +    -4  -4.57353   GTGACTCTTGATTAA              TTTGGA TGTT TCCAGA               TTTTATATGATCCAA  66 266
      OB1004 1048400 .. 1048428 + -10.5  -4.93877   AAATTTTAAAGCTTA        TAAGGCTTATC CAAAGAA GATAAGCCTTA        TTTTATTTAATGAGG 100 74
      OB1005 NONE
      OB1006 1049855 .. 1049886 +  -7.5  -4.74504   TATTATAGATAAGCG      TAAATCTCCAACCT TTTGT AGGT-GGGGATTTA      TTTTTGCATTGGAAT  83 33
      OB1007 NONE
      OB1008 1051795 .. 1051807 +  -3.5  -4.78572   ACTATCTATATTCAT                TTTTT TTG AAAAA                TTTTGTTGCTTGAAA  65 79
      OB1009 NONE
      OB1010 1054450 .. 1054477 +  -4.3  -4.74539   AATACGTAAAACAAA       GAGAGCCTATTCA TATT TGAA--GGCTCTC        TTTTGTTGCATTATT  70 32
      OB1011 NONE
      OB1012 NONE
        pdxA 1057968 .. 1058003 +   -12  -5.80003   CAAAATAATAAAAAA    CCTTAAGGAAAACAGA ATTA TCCGTTCTCCTTAAGG     TTTTTTATTTGTTGA 100 33
      OB1016 NONE
      OB1017 NONE
      OB1018 1061762 .. 1061783 + -10.3  -5.44119   AGTAATATGAAAAAA           TCTCCTTTA CTAG TAAAGGAGA            TTTTTTTGCACTAAA 100 36
      OB1020 NONE
      OB1021 1063532 .. 1063560 +  -6.8  -5.65927   AAAAATTAATTTTGA        GGTTGTCCTATT AAAAA AATGGGGTAACC        TTTTTTATTTAGGTA  89 32
      OB1022 NONE
      OB1023 NONE
      OB1024 1065932 .. 1065951 + -12.2  -4.12405   GGTGTTAATCTAAAA            GAGGTAGC GAAT GCTACCTC             TTTCCTTATCTTTAT 100 33
      OB1025 NONE
      OB1026 NONE
      OB1027 1067621 .. 1067642 +  -4.4  -5.75478   AAACATGTGTAAGAA           GCATCCCT AAACTA ATGGATGC            TTTTTTTATGTACTT  85 57
      OB1028 NONE
      OB1029 1069946 .. 1069994 + -11.4   -5.1963   TATATATTCGTGAAA TCCTGATCTATA-ATCTGAAATT ATCT AGTTTCGGAAGTATAGATCAGGA TTTTTATTGATTAGG 100 198
        adeC 1071892 .. 1071929 +  -6.4  -4.48073   TAAATTTTGTACGGA   GAAGGTCTCTTTTAGA CAACAA TCTATAAGAGTCTTTC    TTGTTCTTTTTTTAA  76 70
      OB1031 1072714 .. 1072730 +  -3.7  -4.08216   ACCTATTATGAATGA              TCCAGTT TTT AAATGGA              TTTTGGCAAAAATGA  57 202
      OB1032 1074112 .. 1074149 +  -7.3  -2.78596   TAACTTAAATTAACA   GCCTATTATATTATGGAT TTT AT-CATAGTTTAATAGGC   TATAATAAGAAAATC  62 141
      OB1033 1074724 .. 1074768 +  -6.1  -5.99318   CTAATTAGTAAAAAA GATGATTATTTGTTTGAGGTA GGCAA TACCTCTA-CA-ATAATCATC TTTTTCTTTTTTTTT  95 37
      OB1035 1076808 .. 1076844 + -11.7  -4.31433   ATAAAGTAGATAGAA    CCAGAACTAGAATGAGA AAA TTACATTCTAGTTCCGG    TTTGTTATAAAAGTA 100 78
      OB1036 1077546 .. 1077560 +    -5  -3.30007   AGTTACTGTCTTTCT               TATGGG CTA TCCATA               TTGTCCAACGATCTT  54 58
      OB1038 1079060 .. 1079089 + -10.2  -3.82202   CATAAGTAGTTGAAG       TAAAACCTGGTA TTGATT TACCGGGTTTTA        TTATGTTTAGCCATC  87 36
      OB1039 1080728 .. 1080748 + -14.1  -5.45726   ACGTTAACTAAAAAA            GCTTGGACA CGC TGTCCAAGC            TTTTTTTACGATCTA 100 34
      OB1042 1083664 .. 1083683 +  -5.8  -3.65135   TGATGTTGATTAATT            GAAGATTC TTGA GAATTTTC             TTCTGATTCTTTAAG  63 128
      OB1045 NONE
      OB1046 NONE
      OB1047 NONE
      OB1048 1090152 .. 1090190 + -14.2  -5.22289   GGAGTATAAACTAAA   CTGTGTAAGTAAGAAT GCGTATG GTTCTTACTTACACAG   TTTTTATATTTGGTA 100 89
        proB NONE
        proA 1096670 .. 1096709 + -16.8  -4.97402   TCGCGAATAAAAAAA  CACCAAACTACTTCTAGAT TAT ATC-GGAAGTAGTTTGGTG  TTTTTATAGGTTTTA 100 31
      OB1055 NONE
      OB1056 NONE
      OB1057 1100965 .. 1100978 +  -3.9  -4.94962   TCTCCGTCTTTTGAA               CAAAA TACC TTTTG                TTTTATTTCAATTCT  70 275
      OB1058 1103150 .. 1103173 + -14.6   -5.9218   AATTTTAATGATTAA          GCCCGTTCTC ATCA GAGAGCGGGC           TTTTTTTCTTGTATG 100 492
      OB1060 1104098 .. 1104135 + -13.6  -5.28983   TTTTCGACATTTCAA   GCTCGGAAATCTGCTT TTTTAT AGGCGGATTTTCGAGC    TTTTTATATTTTAGG 100 338
      OB1061 NONE
      OB1062 1106073 .. 1106105 + -16.6  -4.82756   ATTCATTTCAAGGAA      GAGGATATTATGCT GTAGG AGCATAATATCCTC      TTTTCTTCGTTGTCT 100 47
      OB1063 NONE
      OB1064 1107826 .. 1107851 +  -6.9  -4.07885   CCAAGAATTACCACA         TCCTGTGAAAG CTCA TTTTCACCGGA          TTTTAGAACAACCTC  73 184
      OB1065 1108774 .. 1108785 +  -2.2  -3.54676   CGATCGGATGAAATC                CGAG ATAA CTTG                 TTGCTTTCAGTACAT  47 401
      OB1067 NONE
      OB1068 NONE
      OB1069 1112358 .. 1112375 +  -2.7  -3.69684   GATAAAAGTCGTGGT             GATTACA TGAT TGAAATC              TTCTTAAATGAATTT  48 111
      OB1070 1113159 .. 1113200 +  -2.3  -4.98255   CAAAGTGTTCAAGAA GGCACTGTCCCA-AGTCATT CAT AACGATGGTAGGACAGTGTC TTTTTATCGTTGAAG  65 2
      OB1071 NONE
      OB1072 NONE
      OB1073 1116660 .. 1116701 + -11.9  -4.30995   GTAAGATATAAAATT AAAAAGCGTAACAA-GTTTG TCC CAAACCTTGTTGCGCTTTTG TTATTTTCTAGGAAA 100 41
      OB1074 1117992 .. 1118034 + -14.4  -5.30686   AAATAAATATCTAGA CAAATAAACGGTAAGACTCT TAA AGGGTCTTACCGTTTATTCA TTTTTTATACATGTT 100 19
        argC NONE
        argJ NONE
        argB NONE
        argD NONE
        carA NONE
        carB NONE
      OB1084 NONE
      OB1085 1134471 .. 1134500 +  -7.2  -4.62054   TTTATTAAAATATAT       CCTCTTCACATA CATTGT TATGGGAAGGGG        TGTTTTTTTTATGGA  80 212
      OB1086 NONE
      OB1087 1135893 .. 1135913 +  -8.3   -5.4833   TATATTAATATGTAT            CCTACTTCG TAA TGGAGTAGG            TTTTTTGTTACCTAC  93 33
      OB1089 NONE
      OB1090 1140801 .. 1140822 +  -9.5  -5.10064   AGTTATTTAGAAAAA           CAGGGTTAT AGAT ATGACCCTG            TTTTTCTGTGTTAGA 100 51
        nupC 1142408 .. 1142444 + -16.9  -4.65722   ATATTATATTCTTAA    GAAGTTGGGACAAAA ATATTTG TTTTGTCCCAACTTC    TTTATTTATATCTAG 100 72
        murG 1145386 .. 1145416 +  -9.9  -2.99188   TATAATGTAAAAATT       CTCCCTCTAAT GTAAATATG ATTAGAGGGAG       TCTGGTTATAATATT  77 74
      OB1098 NONE
      OB1099 1154724 .. 1154734 +    -4  -3.75437   TGAGAGCAAACGTTT                 CTTA AAA TAAG                 TTTGATGAGGTGCTT  55 21
      OB1100 1155617 .. 1155628 +  -2.2  -3.21099   ATTTATATACTATAA                CCTT GCTG GAGG                 TGCTTTTATGCTATA  44 79
      OB1101 1156399 .. 1156440 +  -6.1  -5.05505   TGATAAAGTAACAAA TCCAATTAATCCGGA-GTAA AGA TTAGATTCGGGTTAATTGGG TTTTTAATTTGTAAT  83 63
      OB1102 NONE
      OB1103 1158685 .. 1158719 + -12.4   -2.9585   AATCATAATAAAGAA     TTTAAATGATGGGAAA AAT TCTCCCATCATTTAAG     TGTGGTTACATTTCT  86 17
      OB1105 1159746 .. 1159763 +  -4.1  -5.67283   AGATGAGGCCCAATC             CGGTCAA ACTC TTGACAG              TTTTTTATTTGAGTT  85 68
      OB1106 NONE
      OB1107 NONE
        cysK NONE
        metC 1163180 .. 1163204 + -11.6  -6.19302   GTAAGTAAGATAAAG          GACTATTTCC TATAT GGAAATAGTC          TTTTTTTTGTTGTCT 100 37
      OB1110 NONE
      OB1111 1165182 .. 1165192 +  -2.6  -3.53444   TATAATATCGGGAAA                 TAAA GCG TTTA                 TTTAAGGAGGGGTCA  48 69
      OB1112 1166110 .. 1166134 +  -2.1  -4.18494   ATGGTGGTTTCTGCG          TTGCCCC ACAGGCGATAG GGGGCGA          TTTTAGCTGAAGATC  54 163
      OB1113 1166476 .. 1166497 + -13.1  -5.16841   ATGAAATCTAAGAAA           GCTTGTAGC CAAC GCTACAAGC            TTTTTGTTAGTCTAG 100 56
         map 1170196 .. 1170210 +  -3.5  -3.16564   TGCTCCGCATTCCGG               GGTCT CCCCT AGGCC               TTGCTCCCATAGGAG  47 160
      OB1119 NONE
      OB1120 1173144 .. 1173175 + -14.7  -4.14056   TTATAAAATGTGATT      GTAAAGGGAACTT GACGTA AAGTTCCCTTTAC       TTTATGATTTGAACT 100 92
      OB1121 NONE
      OB1122 1174288 .. 1174303 +    -4  -3.35798   AACCCCGATACTAAC              TAAAGC ATCT GCTTTG               TTATCCATAGCAGCT  50 499
      OB1124 1175543 .. 1175564 + -10.9  -5.40474   AAAAATAGTGATTAT           GCCTTGCCT CAAC AGGTAAGGC            TTTTTTTGAGAAGAT 100 39
      OB1125 NONE
      OB1126 1178495 .. 1178529 + -19.6  -4.82901   CGAAGTAATAAAAAA     TCCCCTATTGTAGGAA ACG TTCCTATAATAGGGGA     TTTTTATGAAGAGAA 100 33
      OB1130 1183192 .. 1183207 +  -2.6  -5.24989   TCCTATGTGCCATGA              TCATGT CGTG ATATGA               TTTTTTAATATATGC  74 461
        fumC 1185295 .. 1185315 +  -8.4  -5.64304   AGTAATGATTAAAAA            GTATCCAT TTTTT ATGGATAC            TTTTTTATTATATTA  93 42
        sasP 1185660 .. 1185689 + -19.5   -4.4458   ATAAAATAAATGGCT       GAAAGGGAAGTCC AACA GGACTTCCCTTTC        TTTCTTATATATATA 100 50
      OB1136 1188326 .. 1188358 +  -8.6  -5.40474   AAAACTAATTTATAA     GAGTGCTAT-TACCA AACT TGGTAGATAGCACCC      TTTTTTTGAGCAAAT  95 33
      OB1138 NONE
      OB1139 1190997 .. 1191033 +  -9.6  -2.83299   AGATAAAACAAAGGG    AGAGGGCAAAATCA TTAAATAGT TGATTTTGCCCTCA    GTTTCGCTATAGTGA  76 66
      OB1141 NONE
      OB1142 1194596 .. 1194614 +  -3.2  -2.52516   ATAACATGAAAGGGA             GTATTATT GTG AATAAAAC             ATTACTAGTACAAGG  42 40
      OB1143 1194830 .. 1194857 +  -8.6   -3.5486   ACAGTTGTGATTTAA        CCCCTTGAACTAT AAA AT-GTTTAAGGGG        TATTTCATTGCGGTA  77 42
      OB1144 NONE
      OB1145 NONE
      OB1146 NONE
      OB1147 1200315 .. 1200348 +    -9   -3.0449   GAGATATGCAATAAA     C-AAAGCGCCTATTC CATTT GAATAGGCGCTTGCG     CTTTAGTTCTTAGGT  71 27
      OB1155 NONE
      OB1156 1207154 .. 1207192 + -10.4  -5.63517   ATAATTTAAACAAAA   CCAAAGGACGCTAATGAT TAA ATGTTTAGCATCCTTTGG   TTTTTTGTTTAGAGA 100 37
      OB1159 NONE
      OB1160 NONE
      OB1161 NONE
      OB1162 1212636 .. 1212646 +    -4  -4.85599   AAATTATTAAAATAA                 TTTG TTT CAAA                 TTTTTGTCAAATAAG  70 26
      OB1163 NONE
      OB1164 1214035 .. 1214051 +  -6.5  -5.08824   TTTTAATAGTCGCAT              TGCTTGG AAT CCGGGCA              TTTTTTCGATACCAC  86 417
        pbpF NONE
        hemE NONE
        hemH NONE
        hemY 1220236 .. 1220249 +  -3.9  -3.34984   TTTAGTTAGTATGAA               CATTT GATT AAATG                GTTTTTGACCAGTGT  51 89
      OB1170 1220897 .. 1220938 +  -5.3   -4.2231   TATACCTCAAAAAAA TCGATCTATCATGATG-CGA AAT TCTACACAATGATAGATCGA TTTTGACTAATGATT  66 42
      OB1173 1223971 .. 1223982 +    -3   -2.5955   TACAATAAAAGAAAG                CATA TAAA TATG                 TGAATTATGGGAGGT  43 76
      OB1174 1225035 .. 1225069 +  -5.2  -5.74122   GATATAATAAAAATC    CCGAGTTATATAACT ACTACA AGGT-TATAACTCGG     TTTTTTTATCTGGTA  86 61
      OB1175 1226254 .. 1226278 +  -2.2  -5.09173   ATGACTGAAAAGATA          TGAAATTACG ATCAG CGTAATTCTA          TTTTTTCACATCTTA  67 132
      OB1176 1227895 .. 1227928 +  -6.9   -5.2853   TAGTATAGTTCCTTA     CGAAGTTGAAAAT TGGCATTT ATTATCAACTTCG      TTTTCTTTTTAACTA  89 38
        comK 1228594 .. 1228604 +    -4  -5.33124   TTTACGAATAGCTGG                 GTTA AAA TAAC                 TTTTCTTTTCTTCTT  78 72
      OB1179 1229747 .. 1229760 +  -2.5  -2.50816   AACTTTCTTCAAGGG               TATTA TGTA TAATA                ATTACTCGATGAAGG  41 59
      OB1180 1230352 .. 1230385 +    -9  -3.62354   TCTTCGATTAGGACA     GAGCTTCTATCTTT GATAAA ATAGGTAGAAGCTC      TATTTAATTTAGGAG  77 49
        addB NONE
        addA NONE
      OB1183 1238883 .. 1238894 +    -3  -2.76696   ATGATACTTTTAGGA                CAAA TTGG TTTG                 ATTATTAAAAGGAGG  43 92
      OB1184 1239321 .. 1239342 +    -8  -6.02914   CTATATCTATTAAAA           CCAACGGG CAAGTT TCCGTTGG            TTTTTTTTGTGTGGG 100 54
      OB1185 1241098 .. 1241108 +  -2.6    -4.208   AAGTAGTGAAAAGGT                 TAAT GTG ATTA                 TTTATCCTTTTCAGG  55 63
      OB1189 NONE
      OB1190 1244921 .. 1244979 + -11.5  -4.49556   ATACATCTCAATAGA TAAAGAA-AAATAGTGAGCAACATCATC CGAT GATGATATTGCTCACTATTTCTTACTTA TTTATTTAATAACCG 100 117
      OB1195 1247557 .. 1247567 +    -4   -2.5176   AGAGGCAACAAAATG                 GTTT GAG AAAC                 ATCTATTGTAAATTA  45 4
      OB1196 1247966 .. 1247986 +  -9.8   -5.0133   AGATTGATTAAAAAA            CACTGCTA ATTTC TAGCAGTG            TTTTTTAAAACGGTG 100 34
      OB1200 1251041 .. 1251069 +   -11  -4.77216   ATTAATAAGGAAAAA        CCCTTGCCATCT TTGCT GGAAGGCAAGGG        TTTTTCAGTGTTATT 100 36
      OB1202 NONE
         med 1253017 .. 1253046 +  -8.9  -4.08317   AAACTAAATTAATCA       TACAAAAAGCT-TA ATA TAGAGCTTTTTGTA       TTTCATTTGCAATTA  82 34
      OB1204 NONE
      OB1205 1255393 .. 1255435 + -10.9  -4.09243   GTATGCTATATGTTT TTAAAAGGAGATTGGGGTA TAAAT TACCTTGATCTCTTTTTAA TTTTGGGGAAATCTA 100 43
      OB1206 NONE
      OB1207 1256563 .. 1256602 + -15.2  -4.99043   ATCAAAAATAAAAAA  TGGGTTTCCTTGTTCGCG ATTG TGAGAACAAGGAAACCTA   TTTTGTTTATGCGGA 100 30
      OB1209 1259560 .. 1259590 + -13.4  -5.57396   ATAAGTAAAGTGAAA       CTCTCCTCATAAAG CTA CTTTAAGAGGGGAG       TTTTTTGTTCATTAT 100 37
      OB1210 1260346 .. 1260378 + -11.5  -5.32565   TAAAGGATAAAAAAA     CCGAGTTACATCCT AATTTC AGGA-GTAACTCGG      TTTTTTAATTGGTTG 100 41
        spxA 1262996 .. 1263027 + -14.6  -4.12225   GAGTATCAAACCAAA      GAAACGACATGGGA ATCG TCCTGTGTCGTTTC       TTTAATTTGGTGATT 100 54
        mecA 1264142 .. 1264170 + -10.5  -5.77853   CCCTTACGCTTGAAA        TAAACAATCTCTT TAA AAGAGTTTGTTTA        TTTTTTTTGGAGGTT 100 23
      OB1215 1265415 .. 1265445 +  -3.4  -3.06696   AATGTGAGCATGATT       GTACATTATTTCGT TAT ACTAAGTAATATAC       TATGTTGAGAGAAGA  45 34
      OB1216 1267293 .. 1267314 +  -8.8  -5.59879   AGGCTAATAAAAAAA           GTTCGAGT GTATAG ACTCGAAC            TTTTTTATGTTTCTG  95 34
      OB1220 NONE
        ppnK NONE
      OB1222 1272639 .. 1272650 +  -2.2  -3.52906   CCCAATCGCGGCGGA                TAGG TTTT CCTG                 TTGTATCGAATTCTC  47 244
      OB1224 1274975 .. 1274999 +  -5.8  -2.80816   CATGTATTAGGGCAT          TGTACACAAA TTATT TTTGGGTACA          TATACTAACTAGAGG  56 129
      OB1225 1275506 .. 1275531 + -12.7  -5.57054   AGGATTCTAAAAAAA         CACCATTCAGT TTTA GCTGAATGGTG          TTTTTTTCAATTATT 100 31
      OB1227 1276520 .. 1276554 + -10.3  -4.50193   TTATTGAAGAAAAAA     GTACCTTATTCTA AAGAGAAGC TAGAATAAGGTAC     TTTTAATTGGTTAGT 100 42
      OB1235 1285564 .. 1285578 +  -2.8  -3.39449   TATAGGAAACAGGAA               TAGCTG TCT CACCTA               TTGGTATTACTGGGG  47 36
      OB3541 NONE
      OB1236 1286716 .. 1286729 +  -3.1  -4.46254   GTTAGGGAACCTTAA               CGGTA TCTG TATCG                TTTATTATCTGTTCA  62 26
      OB1237 NONE
      OB1238 1288022 .. 1288059 +  -9.9  -2.73994   AATAATTAATAATAA   GCCTACCCCTCAATCAA ATAG TGGATTAAGGGGTAAGC    TGATATTAAACAAAT  75 116
      OB1240 1290030 .. 1290040 +  -3.2  -4.65446   AAACAGAAATATATA                 GGGA TAT TCTC                 TTTTGTATGTCTAAT  65 400
      OB3517 1290349 .. 1290362 +  -3.9  -2.96711   GGCCATCTAGACGAA               TAAGT AGTT ACTTA                TGTATCAATTATCCA  47 96
      OB1241 1291038 .. 1291054 +  -5.1   -3.5399   TATGTAAGGCATAGA              CCAGTTA CTT TACCTGG              TTCTGTGGCTATCAT  57 385
      OB1242 NONE
      OB1243 NONE
      OB1244 NONE
      OB1245 NONE
      OB3518 NONE
      OB1246 NONE
        paiA 1295254 .. 1295279 +  -3.3  -3.68859   TCATAAAAAATGAAT         CCGTTTTGA TCAACTTT TCAATACGG          GTTTTTTACATTAAC  50 117
      OB1248 NONE
      OB1249 1296470 .. 1296481 +    -3   -2.5848   TTATTGTGTTTTTAG                GTAA TATT TTAC                 AATTATTTTTATAAT  42 0
      OB1250 1297321 .. 1297331 +  -5.4  -3.90112   ATTTCCTATTAGTTT                 TAGC AAA GCTA                 TTTAATTACGAGGAG  63 172
      OB1251 1298341 .. 1298354 +  -3.1  -3.76968   TTATGGAGTTTAATG               CCTGT TTGT ATAGG                TTTGATGACTGCATT  52 277
      OB1253 1299953 .. 1299963 +    -4  -4.91657   TTCTAATTCTCTTAA                 TGAT CCT ATCA                 TTTCTTTTCTTACTT  72 187
      OB1255 1301323 .. 1301348 +  -4.8  -3.25719   AATTCTACCTCTAAT         CCTACACT ATCTTCTTTG AGTGTAGG          TTGATGCTCTGGTGC  54 480
      OB1257 1302613 .. 1302639 +    -8    -4.015   AACGATATAACCCAA         CCGCTAATATAC GAT GTATAGAAGCGG         TTATTTAATACCTAA  79 39
        opuD 1304282 .. 1304331 +   -14  -4.30477   CATTGGAGAAAGTAA AAAAATAAGTATAGTGATCATC TTTAAT GAAGATCACTATACTTATTTTA TTTGTCTATTATTTA 100 26
      OB1262 NONE
      OB1263 NONE
      OB1264 1310470 .. 1310490 +  -3.3  -2.65766   GGGGAGTCACTATCA            GTTTCATTT GAA AGAAGAAAC            TAATATGCAATTTAA  43 203
      OB1265 NONE
      OB1266 NONE
      OB1267 NONE
      OB1268 1313218 .. 1313250 + -11.4  -5.37043   CTAAGTAATTTTTGA      GCGTATGAATTCAG TTTTT CTGATTTCATGCGC      TTTTTTATCTACAAT 100 60
      OB1269 NONE
      OB1270 1314936 .. 1314962 + -11.6  -5.64006   TAACGCGTAGGTGAA         GCCTGTCGTCTC TTA GAGATGATGGGC         TTTTTTTAGTTCAAT 100 275
      OB1271 NONE
      OB1272 1316506 .. 1316531 + -10.5   -3.2128   TAAAAAGTAAAAGAA         CTACCTTCCAT TTCA AGGGAAGGTAG          TTCCGTTCACTATTT  83 438
      OB3519 1317916 .. 1317926 +    -4  -2.80291   AAATACGTATGAAGA                 CTTA TGG TAAG                 TATGGTGCAATGATT  46 223
      OB1275 1319112 .. 1319135 +  -3.8  -2.55551   TCTGTCTGTGCTAAA          TCCTGCAAGC AATA GCTTGAAAGA           TAAGTTGAGGTTATC  45 198
      OB1276 1319438 .. 1319457 +  -9.2  -5.60993   ATAAACATAAATCTG            GTCCTCGC AACT GCGAGGTC             TTTTTTTATGGACAA 100 48
      OB1278 1321250 .. 1321275 +  -9.1  -5.71712   ATATGTTTATAAGTA         GAGAATCCGAT ATTT ATTGGGTTCTC          TTTTTTTATATGAAA 100 40
      OB1279 1322053 .. 1322064 +    -3  -4.64861   GATGATTGTTTAATA                GTTT CTCA AAAC                 TTTATTTTAAAAAAG  65 36
      OB1280 1322744 .. 1322767 +    -9  -4.76041   CAATAATACAAAAGA          GGAGACTC-AT GCA ATAGAGTCTCC          TTTTTCGTAAATCTA  93 35
      OB3520 1323413 .. 1323424 +    -3  -2.90194   TACTGCTGGCTTAAT                GTTA GGTG TAAC                 TATAATTAAACCAAT  44 358
      OB1282 1325617 .. 1325645 +  -5.4  -5.76237   AGGCATACGTATGTT       GACTGCATTC-TC TCAT GATGAATGTGGTC        TTTTTTGTTTGTCTA  86 250
      OB1283 NONE
      OB1284 1327732 .. 1327742 +  -5.4  -3.14848   AAACACTATTCATTA                 TCCA TTT TGGA                 ATTTTAGTAGGAAAA  55 306
      OB1287 NONE
      OB1288 1330339 .. 1330382 + -18.5  -3.79481   AGAACCTATCTAAAA CATGAGAAGTAAAGCATTC GGAAGA GAACGCTTTACTTCTCATG TTTGCGTTGACTTTG 100 393
      OB1299 NONE
      OB1300 NONE
      OB1301 NONE
        cotN 1344473 .. 1344495 +  -4.9  -3.64103   AGGCGACTGGTGAAC          CTCTGCATGC TTAA GCAT-CGGAG           TTTCACCTATGCCTA  57 139
      OB1303 1347336 .. 1347362 + -12.5  -2.82681   ATTTTAGATTTATGG         GAAATAGATGC ATAAC GCATCTATTTC         TCTAATCAAATTTTA  86 11
      OB1304 NONE
      OB1305 1350145 .. 1350162 +  -2.7  -2.87553   AAGAACAAAGCTATT             GTATATC TAAC GAGATAC              GTTTAAACTTTTTGC  42 101
         ddl 1351603 .. 1351622 +  -8.6  -4.77438   TAGAAGTGATGGATA            GGGGCTAA TTAC TTAGTCCC             TTTTTAATGCTAGAT  93 25
      OB1307 1352272 .. 1352291 +  -6.4  -3.10905   ACTTCAAAAAGAGTT            GGAGACAA GTGA TAGTCTCC             TTACATAACTTATGA  59 139
      OB1309 1355587 .. 1355645 + -17.4  -3.57731   GGAAGGTTTTAAGTG CATGAAT-AATAAAAATCGCAGTCATCA TTGGT TGATGACTGCGATTTTTATTTGTTC-TG TTCTGTAATCATTAA 100 29
      OB1311 1357396 .. 1357425 + -10.1  -2.80816   GTGAAGGTTTTTGGG       TGAGCTGCATGAC AATG GTTATGTAGCTCG        TCTAATGACTAGGAC  76 54
      OB1312 NONE
      OB1313 NONE
      OB1314 NONE
      OB1315 1363181 .. 1363195 +  -2.1  -3.55444   TAATAACAATGAGGA               CGAAG AATAA TTTCG               TTTGAGAGATAGAGC  47 16
      OB1316 NONE
      OB1317 NONE
      OB1318 NONE
      OB1319 NONE
      OB1320 NONE
      OB1321 1371111 .. 1371132 +  -8.1  -4.90778   CTATCTGCACATCAA           GAAGCATAT ACAA GTATGCTTC            TTTTGTTTAGGTGAG  90 50
      OB1322 NONE
      OB1323 NONE
      OB3521 NONE
      OB1324 1372818 .. 1372839 +  -8.1  -4.86731   CTATCTTTACATCAA           GAAGCATAT AAAA GTATGCTTC            TTTTGTTTAGGAGAG  90 50
      OB1325 1373564 .. 1373593 +  -5.9  -2.51871   CGTACTGGAGCTAAA       TATGGCAGT-TCAA TTG TTGGTACTGCTATA       GATTTTGGTATACAG  54 55
      OB1326 NONE
      OB1327 1374454 .. 1374468 +    -5  -4.12942   TATTCTCAATAGGAG               GGATAC TCG GTATTC               TTTTAGCACCTTTAA  64 29
      OB1328 NONE
      OB1329 1376025 .. 1376046 +  -6.7  -4.08485   CTATCTTTACATCAA           GAAGTATAT AAAA ATATGCTTC            TTTAGTTTAGGTGAG  69 50
      OB1330 NONE
      OB1331 1377149 .. 1377170 +  -8.1  -4.86731   CTATTTTTACATAAA           GAAGCATAT ACAA GTATGCTTC            TTTTGTTTAGGAGAG  90 50
      OB1332 NONE
      OB1333 NONE
      OB1334 NONE
      OB1335 1379405 .. 1379417 +  -4.9  -4.99645   AAATATAATCGTTTT                TATTG GTT CAATA                TTTTGTTTGTAACCT  75 1
      OB3522 NONE
      OB1336 NONE
      OB1337 1381306 .. 1381325 +  -9.4  -4.90778   CTATCTGCACATCAA            GAAGCATA CAAG TATGCTTC             TTTTGTTTAGGTGAG 100 50
      OB1339 1382937 .. 1382958 +  -8.8  -4.85618   ATTACGTCTTAAAAA           GGAAGTCA ATTAAA TGACTTCC            TTTTGTTCATTGTTT  95 93
      OB1342 1386255 .. 1386285 +  -7.8  -5.52384   TAATGCAATAAGAAA      CCTTAAGG-TGTT CGACTA AACATCCTTAAGG       TTTTTTTCATAACAA  93 38
      OB1343 1387521 .. 1387569 +   -15  -4.77165   TTATAACTAGAATAA CCCCAAACTATAGTACACAATGT AACT ACATT-TGTATTACAGTTTGGGG TTTTATTATGGGGAA 100 70
      OB1344 NONE
      OB1345 1388903 .. 1388934 +  -5.1   -3.7046   TTGGCAATCACGCGC      GTTACGTGAGCGG ATGGTG CTGCTAACGTATC       TTTCCAACTTTTTTC  59 250
        rocA 1394239 .. 1394253 +  -2.9  -3.14564   GATAGTTTCTTTTGA               GTATA GATTA TATAC               TTCGTCCCAACCTCA  43 62
      OB1350 1395323 .. 1395333 +    -4  -3.86822   AAATAAATTTAAGGA                 CAAT TGT ATTG                 TTTCTGAAGGGATTG  55 35
      OB1351 1397029 .. 1397071 + -20.2  -3.29511   GATAATAATTTTAAT TAAAAGGCACCCGTTATCTT TCC GAGATAACGGATGCCTTTTA TTGTAAGAAACTGAC 100 39
      OB1352 1397692 .. 1397713 +  -3.7  -3.33187   TTTGATAAACCTTTT           CTCCAGATA TAAA TGTCTGAAG            TACTTTTATATTTTT  50 287
      OB1355 1402032 .. 1402069 + -17.3  -4.77757   ATAATCTACTAAAAT   TAGTGGGTAAGATCATC GACG GATGATTTTGCCCACTA    TTTTGCTTTTTAGGA 100 51
      OB1356 1404056 .. 1404101 +   -10  -2.64155   TCTCAAAAGAGCAGA GGTCAATAACTAACTTGAAA CAATAT TCTCAAGTTAGTTGTTGACA TGCCTTTGGGAAGCG  75 170
      OB1358 1406318 .. 1406353 +  -2.7  -3.82628   TTCAGTTATTTCAAT    CTCAA-GATATGAGGC ATCTA GCATTGTATCATTGAG    TATTTCTTTCACGTC  52 487
      OB1362 NONE
      OB1363 1412751 .. 1412783 + -14.3  -4.96762   TATGTAGACGAAAAA      GGGATGAAGAATCGT TAA GCGGTTTTTCATCCC      TTTTTATCCTATATA 100 41
      OB1364 1413689 .. 1413701 +    -2  -2.73275   AAAAGATCCGGAGAC                TTCT AATAA AGAA                TAATATATGTAAGTC  40 10
      OB1365 1415269 .. 1415303 + -17.4  -5.19328   TTAGATAAAAATAAA     GAGGCTTAACAGGA TGAAAAT TCCTGTTAAGCCTC     TTTTTCTTATGGCAT 100 197
      OB1366 1416767 .. 1416779 +  -5.5  -4.24887   CTGCAGAACGTAAGT                GATCG TCA CGGTC                TTTATTACGTGTATT  67 442
      OB1369 NONE
      OB1370 NONE
      OB1371 1420278 .. 1420302 + -10.8  -4.91084   GCTCACACAAACAAA          GTCTGAGGAC CAAGA GTCCTTAGAC          TTTTATTATTAAATG 100 48
      OB1372 1421823 .. 1421880 +  -8.3  -3.18081   CTTATTTTATGATAC CTTTATATGTT-ACGTATTCTTCCATT ATAAAC AATGGAAGAATA-GTAAACGTGTGAAG GTATTTTTTATCTAA  70 45
      OB1373 1423845 .. 1423899 +  -3.1  -4.84033   GAATAACATGGATGA TACTGCCTTTATAACTGGAACAATCAT TAC GTG-TTGTGCTGGTTTTGA-GGCAGTA TTTTCATTTTTCTAT  68 35
      OB1374 NONE
      OB1375 NONE
      OB1376 1426628 .. 1426640 +  -4.8  -2.86271   GATCCACGTACAATT                GACC TTGAT GGTC                TACTTGTCCTAGGAA  50 518
      OB1384 1430805 .. 1430848 +  -9.8  -4.44211   TTCAATTTGATACAT GAAAAAACCGAGGTGTTTAA TTAT TTAAACAACTCGGTCTTTTG TTATTTTGTATTGGG 100 24
      OB1387 NONE
      OB1388 1434463 .. 1434492 +  -9.4  -4.27694   TCAATAAAAACAAAA       TGGCTTGTGC ATTTTGTTCA GCACAAGCCA        TTCTTTATTGATTAA  93 90
      OB1392 1437083 .. 1437107 +  -5.7  -6.08342   AACAGAAAATAATTG          CAGGGGACC GTTTTTA GGTTTCCTG          TTTTTTTATTTGTTG  93 9
      OB1394 1438426 .. 1438463 +   -16  -3.14134   TTTTGCAAAAACCAG   TAAAATAACCAAAGGA ATAATA TCCTTTGGTTATTTTA    TATCTTGATGGGTAT 100 18
      OB1401 NONE
      OB1402 NONE
      OB1403 1445217 .. 1445248 + -14.6  -5.13343   TTAATGTAAATGTAA      GTACCTGTGGAGAA TAAT TTTTCCGCAGGTAC       TTTTATTTTGCGTTG 100 134
      OB1404 1445997 .. 1446007 +  -2.6  -3.59738   TTAGCAAAAAAATAA                 TTTT AAA AAAA                 TTTAAAAATATAGTG  48 235
      OB1405 NONE
      OB1406 1449688 .. 1449712 +  -4.4  -5.74122   TGTAAAGTAAATGGG         GGAGCAATATA AAAT TA-GTTGCTCC          TTTTTTTATGTACTA  85 36
      OB1407 1450637 .. 1450660 +   -14  -4.07568   CCTGTATATAAAAAA          GAAGTTCGAC CAGA GTCGAACTTC           TTTTAGAAAAGGGGG 100 230
      OB1411 1454755 .. 1454786 + -20.4   -5.1675   ATAATTACACGAAAA      CACGCGATGATAAG ATAT CTTATCATCGCGTG       TTTTTTGCTGAATAA 100 50
        pdhA NONE
        pdhB 1457279 .. 1457298 +  -2.2  -2.84602   TAATGAAGTAATTAA            TTTCTAAA ATAG TTTAGGAG             GTTTCATAGCATGGC  41 19
        pdhC NONE
        pdhD 1460014 .. 1460038 + -15.9  -5.39221   GTAATATAGGAAAAA          CTGCCAAGTAA TTT TTACTTGGCAG          TTTTTTGCTTATTCT 100 37
      OB1416 1461388 .. 1461418 +  -8.2  -2.75844   CAACAAGAAATGAAA       AAGGTGATGGGTTG ATT CAACCCACCACCAC       ATTTGACATAGAACC  66 11
      OB1418 1462964 .. 1462994 + -12.8  -6.17669   TCATAGTATGATAGA       GAGTTAATCGGTTA TGA TAACCAATTAACTC       TTTTTTTGTTTTATT 100 35
      OB1419 1464021 .. 1464037 +  -3.7  -3.16039   GATACAACATACGAT              GTGGGAA GAT TTTTCAC              TTCATCAAAATGATT  48 434
      OB1421 1464845 .. 1464890 +  -8.5  -2.82449   TGTTATCTAATAAAA GACCCTAGTATGAATTGAGAA TAAA TTTTTGATGCGTATTAGGGTC ATTATGTTCATGAAA  69 31
      OB1422 1465747 .. 1465774 + -13.6   -5.7946   GATATAATAAAAAAA        GGGAGAAAGTGA AATA TCACTTTTTCCC         TTTTTTTCTTGACAA 100 14
      OB1424 1466386 .. 1466425 + -11.8  -5.36441   AATATAATACAAAAA  GCGATTAAGATAATTG TCAGTAAT TAATTATCTTAATCGC   TTTTTTATATAAGAC 100 39
      OB1426 1467662 .. 1467672 +  -2.6  -3.89572   GGCATAACATAACTG                 TTTT TTA AAAA                 TTCTTCTCCTTCCAT  52 434
      OB1428 1468346 .. 1468368 +  -2.7  -5.96894   GTACAAAAGCAAAAA           CTTTGCC AGCATAAAC GGCAAGG           TTTTTTTGTTTACAT  91 66
      OB1429 NONE
        pycA 1473169 .. 1473197 + -20.5  -3.70902   TTGCATGTCTGTTTT        TAAGGAGGGTGAC ATT GTCACCCTCCTTA        TTTAAGTGTGCCCGG 100 75
      OB1434 1474972 .. 1475003 + -17.6  -5.42259   CCTACTTGCAAAAAA      GCTTGAAGTGAAAT ATAG ATTTCACTTCAAGC       TTTTTTTAAAAATAA 100 174
        ctaB NONE
        ctaC NONE
        ctaD NONE
        ctaE NONE
        ctaF 1481341 .. 1481367 +  -7.3  -5.22289   AATATACTTTAAAAA         GGTCGGGGA TGAAGCTAT TTCCCGACC         TTTTTATGTTTAATA  89 39
      OB1441 1482552 .. 1482567 +  -2.6  -2.76815   TATTTTATTATTGGA              GG-ATCT AAG AGATGCC              GTTATTACCAACGAT  41 49
      OB1442 1483052 .. 1483074 + -11.3   -3.6944   TCTAAGTCAAATGTT           GGGGTGAGC AATTA GCTCACTCC           TATTTATATTAAACC  90 59
      OB1445 1486196 .. 1486236 +  -6.3   -5.9003   AATAATGTTTTGAAA  TCGAATGGTACTTTGGA TGATATT TCCGAAATACTGTTCGA  TTTTTTTGTTCATTT  95 93
      OB1446 NONE
      OB1447 1486997 .. 1487015 +  -2.4  -3.82923   GATGGCAAAAGCGAT             GAAGGATT AAA AGTCATTC             TATTTTCATTCCATT  50 16
      OB1448 1487520 .. 1487545 +  -6.9  -2.92091   ACATATACGGATGGA         AGAGAGCTTTT TTAG AAGAGCTCTCC          TCTGTCCATACATAT  62 41
      OB1449 1487930 .. 1487941 +  -5.8  -3.63305   TAAAGTATTAAAAAG                CGCA AATA TGCG                 TTTAGAAATTGTGTG  62 96
      OB1450 NONE
        coaD 1489914 .. 1489925 +  -4.4   -3.2698   GCGGGTTTACATAGG                CCAA TCAT TTGG                 ATTTGTCTTTTGCGT  51 260
      OB1453 1492697 .. 1492738 +   -12  -3.27022   AGATACAATAGAAAA CGGTTCTTCTT-TTTTG-TC AGCT GAGCAAAATAAGAAGAACCG TTAGTCTGAAATGAA  89 336
      OB1455 NONE
        rpmF 1494953 .. 1494973 + -14.1  -5.61277   ATAGTGAACAAACAA            CAGATCACG ATA CGTGATCTG            TTTTATTTTTTTCTA 100 40
      OB1457 1495549 .. 1495576 +  -4.2  -5.14626   TATACTTACAAAAAA        AGACATGAAG TTTTAACT CTTCATGTCC         TTTTCTTTTACTCCT  76 53
      OB1459 1496689 .. 1496714 + -10.7  -3.14132   GATTAACGACTATTT         TTATGTACAAT ACTG ATTGTACATAA          TTCGTAGAAGGAGAA  83 72
      OB1460 1498415 .. 1498439 +  -6.6  -5.46276   ATTTAAGAAATAGAA         GCTGTCTATAT ACTG AT-TAGACAGC          TTTTTTATGTGTATT  87 68
      OB1461 NONE
      OB1462 NONE
      OB1463 NONE
      OB1464 1502659 .. 1502673 +  -2.1  -3.08349   AGTAAACGATGGAAA               GGACA AACAG TGTTC               TATTCAAAATTCTTT  42 36
       spoVD 1504726 .. 1504744 +  -2.5  -3.21099   AAATGGAATGAAAAA            GAAGA-GT ACTT ACATCTTC             TTCCTACTAAAAAAA  45 88
        murE NONE
        murF NONE
        mraY NONE
        murD 1510074 .. 1510105 +  -3.8  -5.47159   TTCCAATTATTGTTA      CACCCCTTATTCT GAACTAA AGATTA-GGGGTG      TTTTTCTTTGTTGAA  79 61
       spoVE 1511297 .. 1511352 + -11.4  -5.19879   GTACACTACATCTAA TGGTAGGTTTTGTGATATAATTTCTG TAAA TAGAAGAAATGGCACAAAACCTACCA TTTTTATATTTAAAA 100 88
       divIB 1512327 .. 1512337 +    -4  -3.67634   ATATATATTTTATTT                 TTTC ATT GAAA                 TATTTTAAAATAGTA  52 146
        ftsA NONE
        ftsZ 1514987 .. 1515010 +   -14  -5.24531   AATATGCTAATAAAA          TCCAGCTATC CATA GATAGCTGGA           TTTTTTGTGCGAAAT 100 59
     spoIIGA NONE
        sigE 1517072 .. 1517120 +  -3.9  -3.14468   TGGTTGCATAAAAAA TCCTTCCAGAGGA-GATACTGT CCATGA ACAGCATCATCGACTGGGAGGG TTGACTATAATGACA  47 90
        sigG 1517995 .. 1518020 +  -5.5  -5.46276   TTAGAGAATTAATAA         CCTGGC-CTTAT TTT ATAAGTGCTGGG         TTTTTTATGTGTGTT  84 108
      OB1477 NONE
      OB1478 1519368 .. 1519380 +  -3.5  -2.87211   GTAGGATGCTTGGAT                TTATA GGA TATAA                TGTGTAAAAAAGGGT  44 6
      OB1479 NONE
      OB1480 NONE
      OB1481 NONE
      OB1482 NONE
      divIVA 1522465 .. 1522494 +  -9.3  -5.88565   AGGGTGGTACCGCGA       GTCTTCTCGTCCC TTTT GGGATTAGAAGGC        TTTTTTTGTTATAAA 100 289
        ileS 1525392 .. 1525403 +  -2.2  -4.05085   GCATCAGCTTTTCCT                CAGG GACC TCTG                 CTTTTTTTTGAAGAT  52 134
        lspA NONE
      OB1486 1527108 .. 1527136 +  -9.7  -4.74504   TTACATGTAAAAGTA        TGCCCTTTTTC CTTTCTT GGAAAAGGGCA        TTTTTAGATTGAGGT 100 131
        pyrR 1527800 .. 1527826 + -15.3  -5.64274   TCCAGGATACGTATA         GCTCTCTGCAA CCATT TTGCAGAGAGC         TTTTTTTATAACTAA 100 120
        pyrB NONE
        pyrC NONE
       pyrAA NONE
        carB NONE
      pyrDII NONE
        pyrD NONE
        pyrF NONE
        pyrE 1537279 .. 1537291 +  -2.7  -4.01564   AAAATGAATTGTTGA                CTTTT AGA GAAAG                TTTGTAGATATTTTA  53 6
      OB1497 NONE
      OB1498 1540016 .. 1540041 +   -12  -5.24129   TAGACAATAATAAAA         GGTTCAAACC AAAAGA GGTTTGAACC          TTTTTTCTAAGCAAA 100 352
      OB1500 1544562 .. 1544606 + -13.7   -4.3115   TGAAAATAGTACTTT CCCGAATTTTTACTCCTCTGA AAG TCAGTGCTGTAGAAATTCGGG TCTTTTGTTTTTATT 100 58
      OB1501 NONE
      OB1502 NONE
      OB1503 1545973 .. 1545994 +  -9.4  -5.03201   GAGAATTAAGATGGA           CCCTCTGC CATAAT GCGGAGGG            TTTTTCATTGTTGTT 100 32
      OB1504 NONE
        priA NONE
         fmt NONE
      OB1507 NONE
      OB1508 1552923 .. 1552934 +  -5.8  -3.05384   ATAGTGCTGAGGAGG                CAGG TGAG CCTG                 TTGAATAAAGGAGAA  57 6
      OB1509 NONE
      OB1510 NONE
      OB1511 1556537 .. 1556555 +  -3.9  -2.78073   GAGAAAAGGCGAAAG             TCTAATG AAAAC CATTGGA             ATTATTGGCAATGGT  46 21
      OB1512 NONE
       spoVM 1557432 .. 1557455 + -12.6  -5.55664   ATCCACATAAAAAAA          CCTTATGCTA TCAC TAGCATAAGG           TTTTTTTAATCATAC 100 141
      OB1515 1558507 .. 1558530 +  -3.2  -2.91276   TATTCAAGGAGTTCG          TGTAGCGA AGGATTAG TTGCTACA           GTTTATGAGGAGGAA  44 10
      OB1516 1560220 .. 1560246 + -10.9  -4.41353   AATAGTAAACAAAAA         CAGGTGATGGA ATTTA TCCTTCACCTG         TTTTAATATATCTGA 100 36
      OB1518 1562719 .. 1562730 +  -2.2  -2.77029   AAGTGGTTTGATGTA                TCTC AAAG GAGG                 GTTTAACGATGTTTC  40 40
      OB1519 NONE
        recG 1565675 .. 1565686 +  -2.2  -2.87132   AATAGCCTGTCGTTT                TTCG AATT CGGA                 TCTATAAAAACAACG  41 39
      OB1521 NONE
      OB1522 NONE
        fabD NONE
        fabG 1569186 .. 1569197 +    -3  -3.41527   AATACAATGACATAG                CTAA ACTT TTAG                 TTATGGTAGGGATTA  48 39
      OB1525 1569752 .. 1569766 +  -2.8  -5.00467   CTTGAGAAGCTTTAA               CTAGAT TTG ATCTTG               TTTTATTCTTCTTAG  66 258
      OB1526 1570520 .. 1570545 +  -9.1  -4.74989   ACAGTTAATAAAAAA         TCTCAAGGTTA AAAT TATCCTTGAGA          TTTTGTGTATTATTT 100 33
      OB1528 NONE
      OB1529 1575773 .. 1575800 +  -2.8  -2.80344   TATGATGTTCGTAAA        GGAAA-ATCACTT AAC AAGAGGTGTTTCC        ATTGTTAGATAAAAC  42 77
      OB1530 NONE
      OB1531 1577550 .. 1577560 +    -4  -3.69354   TACAGACTTTTGTAT                 TTCT GAT AGAA                 TTTAAACTTGTCAGG  52 96
        rpsP NONE
      OB1533 1578196 .. 1578231 +  -7.6  -5.01535   TGGATATTATGTAAA    GGGAAAGTTGG-CCCAA CTA TTGGGTTCTTCTTTCCC    TTTTTATACTTATCC  88 27
      OB1534 NONE
      OB1535 NONE
        trmD 1580214 .. 1580224 +    -4  -3.36655   GAAAAATGATTCAGC                 TAGT TGA ACTA                 TCTATTTGCTTATGG  51 230
        rplS 1580715 .. 1580743 + -11.2   -4.9755   ATAAACGAAAGAAAA       GGAGCTT-TGCTA TTGA TAGCAGAAGCTCC        TTTTTACTTATCTAT 100 58
      OB1538 NONE
      OB1539 1582303 .. 1582341 +  -4.1  -3.97308   GAACACAACATAACA  CATCCATGAATAAGTGGCA GTT TGTCA-TC-TTCATGGATG  TTTGCTGTGTTTACG  59 54
         rnh NONE
      OB1541 NONE
      OB1542 NONE
        sucC NONE
        sucD 1587642 .. 1587669 +  -2.2   -2.8352   AGAGATTGGGATATT        TTATACAAAA ATGGGTGA TTTTGTATGA         GTTCTTAAATTCCAA  41 50
         smf NONE
        topA 1590833 .. 1590867 +  -7.3  -5.26316   CAGACTTAATTTTAA    GGCTTGTAGAGATGGA TTAT TCCA-CTCTATAGGTC     TTTTTTATGGCCTGA  89 32
      OB1547 NONE
      OB1548 NONE
      OB1549 1593232 .. 1593249 +  -4.2  -3.28712   AATAAAAGGAGGCTA             TCCATT AATGGG AATGGA              TTATACCCCAAGGCA  51 36
      OB1550 NONE
      OB1551 1595529 .. 1595548 +  -8.6  -5.89921   CACAAATATGTTAAA            GAGTCGAT GAAA ATCGGCTC             TTTTTTTGTTATACT 100 111
        flgB NONE
        flgC NONE
        fliE 1597069 .. 1597079 +  -2.6  -2.75819   AATAGAATTTATTCA                 TATT CAT AATA                 GTTTAAACGTATGTG  41 42
        fliF NONE
        fliG NONE
        fliH NONE
        fliI NONE
        fliJ NONE
      OB1560 NONE
      OB1561 NONE
      OB1562 NONE
      OB1563 NONE
        flgG NONE
      OB1565 NONE
        fliL NONE
        fliM NONE
        fliY NONE
        cheY NONE
        fliZ NONE
        fliP NONE
        fliQ NONE
        fliR NONE
        flhB NONE
        flhA NONE
        flhF NONE
      OB1577 NONE
        cheB NONE
      OB1579 NONE
        cheC NONE
        cheD NONE
        sigD NONE
      OB1583 NONE
      OB1584 1621921 .. 1621937 +  -2.3  -3.29558   ATGGATAGTTAAGGG              GTGAA TTATGTC TTCAC              TATTATGGATTGTCA  44 33
      OB1585 1622501 .. 1622515 +  -4.3  -3.61232   TTTGTAGAATTGGTG               CTGAT GCAGA ATCAG               TGTTTCTATAAAGAA  55 137
        rpsB 1623351 .. 1623383 + -14.3  -5.00616   TCATTGAAAAGGTGA      GGGTGATAAGAGGAT TGA AGCCTTTTATCACCC      TTTTTTAAAAGAAAC 100 41
         tsf 1624323 .. 1624346 +  -7.5  -4.09685   ATAGTTGCAACAAAT          TAGGGGACA TTAATT TGTTCCCTA           TTTTGGCAAGTAAAG  78 37
        smbA NONE
         frr 1625909 .. 1625928 +   -10  -4.73682   GTAAGATGCCATTAA            GCCCTCTT ATTA AAGGGGGC             TTTTGTATTCTGCAA 100 170
        uppS NONE
        cdsA 1627666 .. 1627679 +  -5.3  -3.16492   GATTTCCGTCGAAAA               GGTTA ATCT TAACC                TATTGGTGAATATAA  55 53
      OB1592 1629222 .. 1629238 +  -2.3  -4.43879   CGATTTTAAAATACA              GATCAAT GGA ATTTATC              TTTTGATTAAATACT  57 218
        polC 1633768 .. 1633788 + -13.3  -4.45068   ACGTACGGATTAAAA            GAGTGGGTG ATT CGCCCACTC            TTTATTCTTACCCAT 100 192
      OB1594 1634349 .. 1634359 +  -5.4  -3.26184   AGTAAAATTGCCAAA                 GCAA GAA TTGC                 TGTTACGTTTTAATA  55 2
        nusA NONE
      OB1596 NONE
      OB1597 1636090 .. 1636106 +  -2.3  -3.01912   AAATTCGGGGGTGAA              CGTAT GAGTAAA ATACG              TATATATGAATATGC  42 39
        infB NONE
      OB1599 NONE
        rbfA 1638818 .. 1638852 + -14.4  -4.43844   AAATAAGTAATTGAA     GAATCTGATCCAGCCC TAA GCGTTGGGTCAGATTC     TTTTATAAGTGCTCA 100 31
        truB NONE
        ribC NONE
        rpsO 1641252 .. 1641267 +    -9   -5.0916   TCGATAATGTTAAAA              GCAGGA GAGA TCCTGC               TTTTTCTATTACCCA  95 34
        pnpA 1643663 .. 1643694 +  -8.8  -3.01726   GGTTGTACATACTCG      TCCTCCTTTTGCAT AGAC ATGTAAGGGGAGGG       GTTTGTATGAGACGC  71 135
      OB1605 NONE
      OB1606 1645919 .. 1645942 +  -8.2  -4.68908   TTGATATAAAGTGAA          TCCGTTCC GTTATTGA GGAACGGA           TTTCTTTTGCATAAA  86 50
      OB1607 1646317 .. 1646347 + -14.2  -5.33026   GGATTCTTAAACTAA       GGCTATTGTCAC AATTGAA GTGACAATAGCC       TTTTTCTTTGCATTA 100 31
        dpaA NONE
        dpaB NONE
         asd NONE
        dapG 1650358 .. 1650398 +  -4.9  -4.74706   AAACGAAGCAAATAA CAGCTGGGCGATAGTCAGA AAATA TCTGG--ATCGTTCAGCTG TTTTTAAATATTGAC  72 48
        tepA NONE
      OB1613 1651918 .. 1651943 + -10.4  -3.92324   ATGGAAGTAGAAAAA         CCCTTGCCGC TTTTGT GGGGCAAGGG          TTTGCTATTCGCAAA  93 69
      OB1614 1654341 .. 1654380 +  -8.1   -4.8622   TCGTAAAAGCTTTAA  TATAATCCTTATTCTAG TAATCT CATGAATAAGGATTATA   TTTTTGATTGCGAAA  90 35
      OB1615 1655343 .. 1655378 + -12.8  -4.67011   CGTGTTTAATGAATG    GAGGTAATTTTCGTGT ATTT ATGCGAAGATTACCTC     TTTTTCAGTGCAGTT 100 32
      OB1616 NONE
      OB1617 NONE
      OB1618 NONE
      OB1619 1659226 .. 1659261 + -13.6  -5.07486   TGATGAATAATTAGA    GGAAAAGTTGTATAGT TGTA ACTGTACAACTTTTTC     TTTTTATTAAAGATG 100 44
      OB1620 NONE
      OB1621 1661244 .. 1661266 +  -7.7  -3.98448   TTAATTAAACTTTGA           CCCTCCTAT TTTTT GTGGGAGGG           TTATATTTATTACTC  76 33
        pgsA NONE
      OB1623 1663160 .. 1663179 +    -3  -4.08693   CAAGGATTTTTCTAT            TTATAAAA CTAT TTTTATAG             TATTTTTCTAAATTT  57 52
        recA 1664362 .. 1664392 +  -9.1  -6.11229   CTAGCTTGTACAAAA       CTCTAAGGTCAAA AGCAA TATGACCTTAGGG       TTTTTTTATTTTAGT 100 42
      OB1625 1666210 .. 1666234 +   -13  -5.11033   CGCTGTAAGAAAAAA          TCCGGTTATC TAATT GATAACCGGA          TTTTTTAGCATTATC 100 66
      OB1626 NONE
       spoVS 1667571 .. 1667600 + -10.9  -4.13648   ACCTCGATAACATCG       GAAAAACCTTCCT TATA AGGAAGGTTTTTG        TTTGTGTATAGGCTT 100 31
      OB1628 NONE
      OB1629 1669952 .. 1669978 +  -3.8  -2.55838   CCCAAGCTTTTTGTA         TGTCTATATAAA TAA TTTATAGTGACA         ATCTTCATATTCATT  45 286
        cotE 1670694 .. 1670724 +   -12  -5.00884   CATAAGGATTAATCC       GAAGACGAGGGTAG AAA TTACTCTCGTTTTC       TTTTTTCGACAGAAT 100 29
        mutS NONE
        mutL NONE
        mrgA 1675822 .. 1675843 +  -3.7  -2.72829   GAAATGGATGTTAGA           ATCCTATCA AAAG TGATGGGAC            ATTTAGGGGAATGTA  45 10
        miaA NONE
      OB1635 1677124 .. 1677158 + -14.4  -4.19735   GAAAAAGCACCTATG     CTGCCTTTTCCCTG AATTGAA CAGGGGAGAGGCAG     TTTAATTTTGAAAAC 100 90
      OB3523 1686122 .. 1686145 +  -8.2  -2.98823   GTTTCCTGAATTTTT          CTATCAGCAC ATTA GTGATGATAG           TATATATGAAAGACA  68 302
      OB1645 1686667 .. 1686690 +  -6.8  -4.34771   CGAAGAATGAAAAAA          GGAGCTAA GTACACTG TTAGCTCC           TTTTGGTGAATTTTG  74 82
      OB1646 1688601 .. 1688615 +  -2.7  -3.73816   ATGCTGGGCATTTGT               CACCC CTTTT GGGCG               TTTGCGTATACTGTT  51 289
       spoVK NONE
      OB1648 1690876 .. 1690886 +    -4  -2.57132   GGGAAATAGTCATCA                 TGAT GGA ATCA                 CTTATAGAACAAGCA  45 32
      OB1649 1692148 .. 1692164 +  -5.2  -4.45117   GGACAGACAATTTCA              TGTTAG AAATA CTAACA              TTTGTTTGACATATA  69 60
        glnR NONE
        glnA 1694139 .. 1694174 +  -8.5  -5.65678   TTATTACATTTTGAA    GATACTGGCAAAGTAC TTATC GTGCTT-GTCAGTATC    TTTTTTGTATTTTAT  95 111
        cysH NONE
      OB1653 NONE
      OB1654 NONE
      OB1655 NONE
      OB1656 NONE
      OB1657 NONE
        hemD NONE
      OB1659 NONE
      OB1660 1705008 .. 1705018 +  -3.2  -2.73875   TGACTGTTAGCATTG                 TCAG TTA CTGG                 TGGTATTAGGAGGGG  43 6
      OB1661 1705786 .. 1705819 + -10.3  -4.48713   ATAACTTCGTATATC     CTGGTGAACCTCCTA ATAA TCGGGGGTTCACCAA      TTTATTCTTCATAAA 100 173
      OB1662 NONE
      OB1663 NONE
      OB1664 1708339 .. 1708364 +  -9.7  -5.22312   AGACGATTTACTTAG         GTGGCTAGTCC TGTC GGGCTGGTCAC          TTTTTTCATATAAAT 100 50
      OB1665 1709255 .. 1709301 +   -20  -3.90082   TAACTTTAATATAAA TCAATAAACATCAAAGTTAAGG GGA TTTTAACTTTGATGTTTATTGA TTTCGTGATTTCGTA 100 38
      OB1670 1712298 .. 1712318 +  -5.4  -6.11229   TAGAGTACGATAAAA            GTCAGGAT GTGAA ATCCTGTC            TTTTTTTATTTTAAT  93 55
      OB1671 1712638 .. 1712648 +  -2.6  -4.08216   TATAGAATGGATAAG                 TAAA GGC TTTA                 TTTTGAAAGGGGTAG  53 78
         tkt 1714685 .. 1714715 +  -6.1  -5.36364   TAGGTCCATATAGAA       GAAAGGCGATTCC ATTAA GGTTTCGTCTTTC       TTTTTATATTTTTAG  84 41
      OB1673 1715319 .. 1715355 + -15.5  -5.19212   TATAGTTAAGGGGAA    CGGAATTACAATCTA TGTAATT TAGATTGTAATTCCG    TTTTTTAGTGCTAGT 100 60
      OB1674 NONE
      OB1675 NONE
      OB1676 1718185 .. 1718201 +  -6.6  -6.17669   AAGACTCGCAGAAAG              CCACTT TTAAT AAGTGG              TTTTTTTATTTTGTT 100 97
        ccdA 1719054 .. 1719066 +  -3.5  -2.94925   TTTTCGGGTTTCTAA                TTATA CTA TATAA                TGTATAATAGACTGT  44 26
      OB1678 1719589 .. 1719621 +  -6.6  -5.95286   CAGCTTAATAAAAAA     CAATGTGCT-T-AAGT AAT ACTTCATAGCACATTG     TTTTTTATTTTTGGT  95 14
        kinC 1721421 .. 1721442 +  -2.5  -4.78839   GATAAATTATGATAT           TCTTA-ATTA TAC TAATATAAGA           TTTTGTTATAGGGTT  63 39
        citB 1724366 .. 1724392 +  -5.9  -5.74122   ATAAATACTAAAAAG        GAGTCCTAGCAT TGAT ATGC-GGGGCTC         TTTTTTTATGTCGTA  88 45
      OB1682 1725240 .. 1725271 +    -6  -3.24232   AATTGTTTGAATAAT      TGGTAATACTTC ACAAAAAG GAGGTATTGCCA       TGTCTTTAAAGAAGA  59 53
      OB1683 1725424 .. 1725451 +  -4.2  -5.63236   GATCAATAAAAGGAG        GGCTTCCGACA TAATTAT TGTTGGA-GCC        TTTTTATTTTTAGAT  85 32
      OB1684 NONE
      OB1685 1726446 .. 1726467 +  -5.8  -3.52678   GACCACTGGGGAGGC           TCGCCGCT GGATAA AGCGGAGA            TATTTCTGACGCGTT  62 113
       opuBA NONE
       opuBB NONE
      OB1692 1731947 .. 1731988 +    -6  -4.68724   TAATTCGTTAAAAGA CTGCTTTCCGTT-CTAG TTAAAATTT CTAGTAACGGTGAGCAG TTTTCTGTTCAATGA  77 43
        grlB NONE
        grlA 1736686 .. 1736716 + -16.4  -4.07675   AATAACTACAAATTT       TAGGCAAATGTAGG AAA TCTACATTTGCCTA       TTTCATTCCTTTTGA 100 44
      OB1695 NONE
      OB1696 NONE
      OB1697 NONE
      OB1698 NONE
      OB1699 1741917 .. 1741948 +   -11  -5.60993   AATATGGTATATACG      TATCCCGAATGAAG TAGT TTACATTCGGGATA       TTTTTTTATAAGGAG 100 43
      OB1700 NONE
      OB1701 1746772 .. 1746798 +  -5.9   -5.7946   GATTTACCTTAAAAA         GACTGTACC TTTCTACTT GGTGCAGTC         TTTTTTTGTTGGGGA  93 55
      OB1702 NONE
      OB1703 1748409 .. 1748446 + -15.2  -5.20783   AAACTTTTACCGTAA   TAGTGAGAAAGGTCAT GAACAA ATGATCTTTCTCACTA    TTTTTCTATTTGAAT 100 45
      OB1704 NONE
      OB1705 1750702 .. 1750712 +  -3.2  -4.95854   AAAGTACAGTATATT                 TCTG AAG CGGA                 TTTTTGAATTTTTTC  68 255
        dapA 1754044 .. 1754075 +  -5.2  -6.11243   TATAAAAATTAAGAA      GTCCATGAACATTA TATT TTGTGTTTATGGGC       TTTTTTTTATTACCT  93 41
      OB1709 NONE
      OB1710 NONE
      OB1711 NONE
      OB1712 NONE
      OB1713 1760731 .. 1760760 +  -4.3  -5.85011   ATTAGAAGAAAAAAA       CCTCTATCAACTT ATAA AAGTATGTAGAGG        TTTTTTTGATTTTTG  91 49
      OB1714 NONE
      OB1715 1762669 .. 1762707 +  -7.8  -4.62783   ATAGCAACCACAGAA   TAATAGTTCAACAT TCAAGTTCAAT ATGTTGAACTATTA   TTTTTACAATAAATA  82 78
      OB3524 1763366 .. 1763379 +  -3.8  -2.77658   CTTTCAAATCATATT               CCTC TTTGAT GAGG                TACTTAACTATACTA  46 382
      OB1718 1765373 .. 1765388 +  -3.3  -4.58283   CGCTCTACAAATGTT              GCAAA ACATCC TTTGC               TTTTTCCGCGGCTTG  62 499
      OB1721 1768111 .. 1768137 +   -11  -3.74089   AATAATACAAATAGA         GAGCTATCTC ACAATAG GAGATAGCTC         TATTTGTATTATGGT  90 36
      OB1723 1769615 .. 1769626 +    -3  -2.61983   TGTTGAAGATAGCGG                TTAC TAAT GTAA                 GTGTGTTATTTGGTT  43 19
      OB1724 NONE
      OB1725 NONE
      OB1726 1770886 .. 1770897 +  -4.4  -4.11322   GATTTTTAGGGATGG                GAAC GTTT GTTC                 TGTTTTTGTGGTTAG  62 64
      OB1727 1771437 .. 1771465 +  -8.1  -2.87132   ACGTTCCCTTATTGC        GGGTGGTGTCAAC TCC GCTGGTACTACCC        TGTATAAACACAGAA  67 205
      OB1728 1772329 .. 1772345 +  -3.1  -4.60924   TAAAAAATTAACTAG              TAGAATT AAT AATTTTA              TTTTTACAGACTTTA  62 164
      OB1731 1776058 .. 1776068 +  -3.2  -3.28924   GTTAAAGGAGCGTCA                 GGAT GTT GTCC                 TTCTGCAGAACAGTG  47 518
      OB1741 1782376 .. 1782387 +    -3  -3.26319   TTATTCCCCTTCCCA                TTCT TTGT AGAA                 TTGATGTAGAAAGTT  47 51
        cspB 1783475 .. 1783502 + -17.2   -5.9667   ATCTTATATATAGAG        GCGGAAAGCTTA ATTT TAAGCTTTCCGC         TTTTTTTGTGTTTTT 100 42
      OB1745 NONE
      OB1746 1786111 .. 1786139 + -13.3  -3.08032   ATTAGTTGAATCTAA        CTAGGAAAAGAAG CCC CTCCTTTTCCTAG        TGGTTTTCAAGCCCA  88 51
        recU NONE
        ponA 1796343 .. 1796377 + -13.9  -3.86981   TTAAAATTAACTAAA    TAT-AAAAGACGCAGC ACGT GCTGCGTCTTTTTATA     TTCTTACTTATGCTA 100 37
      OB1770 1810505 .. 1810537 +  -7.2  -4.39386   TTTTGCAGCTAAAAA     CACCCATATGGAG-GT TTA ACATTCCA-ATGGGTG     TTTTAATCATTTGCC  78 50
      OB1829 1864648 .. 1864670 +  -9.1  -5.75945   AGCTGACGAAAAAAA           CCAGCCCTT AGTCA ATGGGCTGG           TTTTTTTTACCAAAT 100 88
        fabG 1875983 .. 1875997 +  -8.6  -3.06762   CGCTATTCTTCGATT               CTACAG CTT CTGTAG               TATATGTCATTGCTT  70 366
      OB1852 1883585 .. 1883628 +  -6.1  -3.64858   TCTTATCCTAATGTG CCT-GATGAGCCTCCGAT TGTTCATGT ATCGGAGGTTCGCCCAGG TCTTGTCTTTTTATA  62 150
      OB1855 NONE
      OB1856 NONE
      OB1857 1888117 .. 1888155 +    -4  -4.93898   CTACCATACTAAAAA  GCCATATTTCC-ATTCT TCATAT AGAATTGGATTTATGGC   TTTTTATAATCATCT  70 79
      OB3525 1904320 .. 1904337 +    -7  -5.09225   TTTGACAAAAAGAAA             GACGGA TAATTT TCCGTC              TTTTTTCAATAAAAT  88 17
      OB1871 1905916 .. 1905955 + -15.3   -4.7878   AAATTTATAACAAAA  CCGTCCTTCTTGATT TAAATCATGT AATCAAGAAGGACGG   TTTATTTTGTACATC 100 128
      OB1898 1929579 .. 1929604 +    -9  -5.16151   TAAAGCTAAGAAAAA         GAACCGCGCA TCTTAC TGAGCGGTTC          TTTTTCTTAGCTTTA  95 7
      OB1901 1932042 .. 1932093 +   -12  -3.03243   ACAAAAAAATAACAT AAAAAGATAAAAACCGAACCATCAT GTG ATGTTG-TTCGGTTTTTGTCTTTTC TATTCGAACCTAAAT  85 29
      OB1905 1938120 .. 1938133 +  -3.1  -2.85124   GAAAAGGAGCAAAAG               TATGG CAAT CCATG                ATTTAAATACTTTTC  44 11
      OB1906 1938909 .. 1938930 +  -5.2    -5.626   CATACAATAAAAAAA           GAAATGGG TCATTT TCCATTTC            TTTTTTTATACCATA  86 31
       comGA NONE
       comGB NONE
       comGC NONE
       comGD NONE
      OB1912 NONE
      OB1913 NONE
      OB1914 1943187 .. 1943199 +  -3.4  -4.01135   AAAGGAGGGGGAAGA                CATG GATCG CATG                TTTCGTGTTCTTGCC  55 149
      OB1915 1943443 .. 1943458 +  -7.6  -5.76237   TAAAACGAAGAAAAA              CCACAT ATAT ATGTGG               TTTTTTCTTTGTATC  93 38
      OB1917 1944453 .. 1944480 + -10.8    -5.626   TAACCACGGTAAAAA        CAACAATTTTGC ATTT GTAAAATTGTTG         TTTTTTTATGCCGTA 100 41
      OB1922 1950547 .. 1950558 +    -3  -2.89421   TAATAATTGGATAAG                TCTT GTTG AAGA                 TCTAATAATTCTTGA  44 38
      OB1926 NONE
      OB1927 NONE
      OB1928 1954265 .. 1954287 + -12.8  -4.53439   AGTTATAATTAAAAA           TAGCACAGCG ATA TGCTGTGCTA           TTTATTTAGATTTAC 100 29
      OB1935 1964142 .. 1964154 +  -3.3  -2.65591   AATGGTGTTCATCAT                CCCCA TGA TGCGG                TGCATTCTCTGTATG  43 379
      OB1937 1964907 .. 1964921 +  -5.7  -4.85177   TCATGACGATCTTTA               TGAGC ACCTC GCTCA               TTTTTACTATCATTT  75 291
        rpsT 2005402 .. 2005429 + -14.3  -4.55697   CTTTTAGAAAAAAAA        GCCGAATGAAC CTTGGA GTTCATTCGGC         TTTATTTATGCAACT 100 62
      OB1978 2006933 .. 2006954 +  -5.2  -5.95449   ATGAATTACAAAAAG           GAAGGGAT TATAGC ATCTCTTC            TTTTTTATTTTCTTT  91 48
      OB1991 NONE
      OB1992 NONE
      OB1993 NONE
      OB1994 NONE
      OB1995 NONE
      OB1996 NONE
      OB1997 2022250 .. 2022274 + -10.2  -5.53079   AAAGAACACACAAAA          GAATCCAATT GATAA AATTGGATTC          TTTTTTCTATATTTT 100 14
      OB1998 2023971 .. 2023983 +  -3.4  -3.07113   ACGATTTCACTTCTT                CACT CATAA AGTG                TTACATAGGCTAATA  45 151
        sigK 2024870 .. 2024918 +   -15  -3.73097   CACATTTTATGTAAA ATGCAAAACGCAGCCAAATTAAT TGAG ATTA-TTTGGCTGCGTTTTGTAG TGTTTATTAAATTAT 100 145
      OB2017 2043055 .. 2043068 +  -3.8  -3.76492   TTCGAGAAGGAAGCA               CGCA GTTAAA TGCG                TTTGATGAAGTTGGA  55 198
      OB2018 2043665 .. 2043691 +  -5.3  -5.76633   TAATAAATATATAAA        GAGAAACT-GGA TGAT TCTTAGTTTCTC         TTTTTTTATGTGTAG  86 43
       spoVB 2059433 .. 2059484 +  -9.1  -4.18044   AAATAGAAAACAAAA GAACGACCAATATAG-AGGATA-TA TGTA TACTATCCAACTTTATTGGTCGTTC TTTACTTATTTATCC  89 63
      OB2031 2061565 .. 2061580 +  -3.2  -4.47284   TGTTTTTCAAGGGGT              GGTCGA CTGG TCGAAC               TTCTTTATTTCTTTG  62 99
      OB2059 NONE
      OB2060 2086650 .. 2086689 + -18.3  -4.92777   AAGAATGCTAAAAAA  GAAGTGGTAAAAAACAT GTATCG ATGTTTTTTACCACTTC   TTTTTCGTTAATCTT 100 81
      OB2062 2090234 .. 2090250 +  -5.1  -2.75528   CATTTCTTCTATCGG              TTGGTCA TAA TGGCCAG              TGATATGTTGAAAAT  49 289
      OB2071 2099094 .. 2099136 + -18.7  -3.37589   AATAAACAAAATTAA CAAAGAGAC-GGCACCTGTT ATCT ATCAGGTGCCCGTCTCTTTG TTATAAAACTTTTTA 100 36
      OB2080 NONE
      OB2081 2112204 .. 2112223 +  -2.2  -3.11173   TCACCGTTAAAAACA            GAAAATAG ATGC CTATTTTG             TTAAATCAATTATAT  42 31
      OB2082 2113266 .. 2113282 +  -4.5  -3.04696   GCAGATGAAATAAAA              GAAAGAA CAG TTTTTTC              TAATTTAATTAATTA  50 49
      OB2092 2125256 .. 2125267 +    -3  -3.04322   AACAACCAGCAAGCT                CAAA ACAC TTTG                 TCTTAAAGGCTTCAA  45 8
      OB2093 2127608 .. 2127645 +  -7.9  -5.88476   CAGAAAATAAAAAAA   CAGGATAAAAGTGATCTT TAA AAGA-CACTTTCACCCTG   TTTTTTATTTATTTT 100 18
      OB2096 NONE
      OB2097 2131645 .. 2131676 + -11.7  -4.36262   GTGATGTAGAGAAAA      GAGAGCAGTCG AATAGAAAAC CGACTGCTCTC       TTTTCATCTGACTAT 100 68
      OB2110 2144516 .. 2144550 + -15.3  -2.98966   GAATTAAAGCTGTAA    TAAAACCGACTACCCT TATA AGGG-AGTCGGTTTTA     CTTGTGTTTTGATAA 100 26
      OB2115 2149172 .. 2149196 +  -5.8  -5.16572   ATATTAAATAAAAAG          CCACAAGA TCTAGAAAT TCTTGTGG          TTTTTTAAATTAAAT  83 46
      OB2128 NONE
      OB2129 2164555 .. 2164583 + -13.3  -5.15634   AAAAAGCTAACAAAA        GGGTAAAGTTATC GAT GCTAACTTTACCC        TTTTTTGATAACATA 100 106
      OB2133 2169977 .. 2169999 +  -9.4  -3.89448   ATCTGTTAAATGATA           TAAAAAATTG AAG CAATTTTTTA           TTATATGTTTTTCAG  81 433
      OB2134 NONE
      OB2135 NONE
      OB2136 NONE
      OB2137 NONE
      OB2138 2175407 .. 2175435 + -11.1  -5.34555   AGAAAAAAATCATTA        GCTGTCCATTTTT CGA GAAATTGGACAGC        TTTTTTGTGGTCTAG 100 54
      OB2145 2180262 .. 2180274 +  -4.9  -3.67602   CATATGCATCTTTAA                CTTTT GTT AAAAG                CTTTTTTGAGTGTGT  59 465
      OB2169 2205143 .. 2205163 +  -2.7  -3.53444   CGGGTCATTAATCGT            TTTAATTGA TGC TTGATTAAA            TTCCTTGTTAAAGGC  48 81
      OB2178 NONE
      OB2179 2216878 .. 2216888 +  -2.6  -3.22521   TGACAGTTCCACCCA                 TTTA TAG TAAA                 TTAACTTAGTATCGG  45 52
      OB2180 2217398 .. 2217410 +  -6.3  -3.53091   ACCCCCATTAAATTG                TGAAG CTA CTTCA                TTTACCACAGGACCT  61 271
      OB2182 2218682 .. 2218707 +  -6.2  -5.64274   GAACGCGTACTTTTA         GGGAGTTTGA CATTGA TCGAACTTCC          TTTTTTTATGGATAA  88 64
      OB2187 2223554 .. 2223604 + -12.1  -5.31275   AGTGAATTAAACAGT TAC-GTTAAAAAACCGGCCTCGCG AAAA TGCAAGGTCGGTTTTTTAACAGCA TTTTTTCTGCTAGCC 100 31
      OB2190 2225770 .. 2225807 + -11.5   -5.0809   TAATTATAAACTAAA   TAGACCTTCTTCCTATC CGAA GATAAGAAAAAGGTCTA    TTTTTGTCATTTATT 100 108
        ppnK 2231320 .. 2231344 +  -7.3  -3.37761   ATTTAGCATTTTATC          TCTTTTACAGA AGG TCTTTAAAAGA          TTGGTCTATTACAGT  66 416
      OB2202 2236941 .. 2236974 + -10.4  -4.67038   GAAAAACCACCTAAA     CTGCCTTCTCCCTGG ATGAA CAAGGGA-AAGGCAG     TTTTGATTTTGAAAA 100 105
        rpsD 2241587 .. 2241625 +  -9.8  -4.68645   TGAGTTTGTATAAAA  TCCCCTTGAAATTGTTG TTATAT CAACT-TTTCAAGGGGA   TTTTGCTTTTGAATA 100 54
      OB2212 NONE
        kdgK NONE
      OB2214 NONE
      OB2215 NONE
      OB2216 2252047 .. 2252071 +  -4.5  -4.46233   CCTACTAACTTCCCA          GATATAAAT TCATGCT ATTTATATC          TTTCTTTCAACTTCA  67 312
      OB2219 2259424 .. 2259460 +  -6.1  -5.63517   TAAGAAGATAAGAAA    TACCCTCTAATTA CCGTTTCAATC TAATTAGAGGGTG    TTTTTTGTTTAAAGC  88 54
      OB2221 NONE
      OB2222 NONE
      OB2223 2262557 .. 2262576 +  -7.8  -4.40003   TAGTTCACAATTAAA            GGGGGG CATGCTCT CCCCCC             TTTCTGTTTGTGAGA  81 44
      OB2228 2269191 .. 2269228 + -17.3  -3.94402   AATCAAATAAAAAGA   TAAAAGACTTGGAGGTA TTAA TACCTCCAAGCCTTTTA    TTATTTACCACTTAT 100 31
      OB2236 2277157 .. 2277176 +   -10  -3.19642   AGAACTTCATTCAGT            GGGGAGGT TCAT ACTTCCCC             TTACTGAATGGTGGT  79 44
      OB2239 2279398 .. 2279422 + -13.7  -4.30844   GTGTAATACAAAAAA          TGCTGTCGAAC TTA GTTTGACAGCA          TTTTCATCGTAAGAT 100 35
      OB2241 NONE
      OB2242 2282257 .. 2282270 +  -3.9  -4.49937   TTGATCAATTATCTT               TGTTT TGAG AAACA                TTTTCGTCTTGTTAC  65 137
      OB2243 2282987 .. 2283024 + -14.9  -2.75481   TTGATACAGACTTTT   GAGCCCTAGTCTACTCC AATA GGAGTTGCCTAGGGTTC    TGCTTAAGATTGGAC  95 138
        qoxA 2296657 .. 2296671 +  -5.8  -3.07192   AGCATCGAAAGGAGA               TTCATA AAA TATGAA               TATATTAGAAAGATT  57 63
        qoxB NONE
        qoxC NONE
      OB2256 2299511 .. 2299533 + -16.4  -5.49569   ATGTAAATTTAAAAA           GCCAAAGGCA CAT TGCCTTTGGC           TTTTTTATATTCGTA 100 35
      OB2258 2300688 .. 2300702 +  -7.2  -3.72481   TTGGACTGACTCCAA               TTGCTT TGC AAGCAA               TCTTCTTTTAGTAAA  70 0
      OB2266 2309218 .. 2309250 +   -10  -4.22283   CACTTATTGGCTAAT     GAG-CCTCCAAATGC TTAT GCATTTGGACGACTC      TTTAATCTTTTTTTA  93 118
      OB2270 2314332 .. 2314365 + -14.1  -2.99428   AGACAATGCAAATCT     GGATTTCTCAAAATG TATA CATTTCGAGAAATCC      TATAGTTCATTCTTG  93 90
      OB2273 NONE
      OB2274 NONE
      OB2275 NONE
      OB2276 2319365 .. 2319402 + -20.9  -3.28001   ACAAGTTGTAGTTTA   GAAGATTCCAGTTGTCC TTTT GGATAACTGGAATCTTC    TTACATTTAGCCATA 100 68
      OB2277 NONE
      OB2278 2320539 .. 2320559 +  -5.5  -2.71011   ATACGGAGACTCCTT            GAAAATCAA AAA TCGATTTTC            TGCTTGCGAAGCAAT  51 104
      OB2290 2336107 .. 2336122 +  -4.7  -3.30741   GTTTCCATTACATGT              TGGGA TAAAAT TCCCA               TTCATGATTATAGAT  54 41
      OB2291 NONE
      OB2295 2341659 .. 2341670 +  -4.4  -4.08767   AACCCAGTCTTCTTT                TGGT AAGT ACCA                 TTTTAAAAGCATACC  61 215
      OB2301 NONE
      OB2302 2348131 .. 2348153 +  -9.2  -5.27769   GTTAACAAGGGTTCA           GAGGAGTACA ACA TATACTCCTC           TTTTTCCTTTTTTAT 100 42
      OB2303 2349453 .. 2349479 +   -16  -5.02502   ATATTTTACTAAAAA         CAGCCTTTTCCG ACT TGGAAAAGGCTG         TTTTTATATGGTCTA 100 52
      OB2306 2356986 .. 2357016 +  -8.4  -5.73563   TAACCTCTATAAAAA       GAAGCATTGACC ATTTCCA GATCAATGCTTC       TTTTTTTAATTTGCT  93 38
      OB2308 2360470 .. 2360500 +  -9.2  -2.58358   AAAAAAGATGAGATA       TCACTTGAAAAG ATGAACA CTTTTCAAGTGG       ATCTTCTACTCGTTT  72 30
      OB2312 2363160 .. 2363174 +  -3.6   -4.3014   TATTTCAACTAATCA               TGAAAT TTT GTTTCA               TTTTCCTCGCTCTCT  62 119
        pckA 2367376 .. 2367396 +    -9  -5.59655   GATATTTGCGAACAA            CCAGTCTC AATAC GAGGCTGG            TTTTTTATTCGTTTA  95 99
      OB2316 NONE
      OB2317 NONE
      OB2318 2370402 .. 2370442 + -14.9  -3.79678   ACAGGTACTCATACG  AAATAGAAGCGTGTAAGTC CAA GGCTTACACGCTTCTATCA  TTATTGTAAAAAATT 100 10
      OB2327 2379503 .. 2379522 +  -6.6  -2.72511   TAGGGCTGTCACTAC            TTATAACA GCAT TGTTATAA             CTTTGAAAGGATGGA  57 6
      OB2328 2379960 .. 2379986 +    -8  -6.09196   GATTCATCTAAAAAA         ACTTCGCTACCA ATT TGATAGCGAAGC         TTTTTTTATTTTAAA 100 94
      OB2333 2388976 .. 2388991 +  -7.6  -4.47284   GTTTTTCAAGGGGTG              GTTCGA CTGG TCGAAC               TTCTTTATTTCTTTG  82 148
      OB2334 2390400 .. 2390412 +  -7.7  -5.04385   ACAAATTGGTGATTA                TCAGC TTT GCTGA                TTTTTTCAAAGTATG  88 29
      OB2335 2390866 .. 2390892 + -10.3  -5.04601   ATAATGGTATGTAAA         GACTCTACATT TTTAT GATGTAGAGTC         TTTTTCATTTGTAAA 100 37
         pgi 2392392 .. 2392413 +    -8  -5.44638   AAAAAGGTCGATAAA           GAGGCTCT TAAGAT GGAGCCTC            TTTTGTTTTTGTTCT  93 83
      OB2338 2396025 .. 2396063 +    -6  -4.46493   GTGGGTTAAAAATAA  GGGGC-TGGACACTGGT ATTTAC ACTTTTGTCCACGCCCC   TTTTCATATATTTAC  74 103
        kapB 2397676 .. 2397698 + -11.3   -3.6944   TCTAAGTCAAATGTT           GGGGTGAGC AATTA GCTCACTCC           TATTTATATTAAACC  90 11
      OB2343 NONE
      OB2345 2400303 .. 2400326 +    -6  -6.04953   TATAAAATAAACGAT          TGCCCAGC TTATTCTT GCTGGGTA           TTTTTTTATTTGTAT  95 31
      OB2346 2401110 .. 2401121 +  -4.4  -3.43039   TAGGAAGGATGTTTC                GTCA TACA TGAC                 TCTGTTTTCCAATTT  53 114
      OB2347 2401622 .. 2401671 + -14.7  -3.51633   TTGAGACTTTGCACA GTAAACAAAAGCTGAATGGTATAT CCT AT-TACCATTCAGCTTTTGTACAC TTCTATACAATGTCT 100 51
      OB2351 2405436 .. 2405459 + -10.4  -5.19879   GCTTAGCTAGAAAAA          TGCATGGAAT CCCT ATTCCATGCG           TTTTTCTATTTAAAG 100 51
      OB2356 2408566 .. 2408592 +  -9.6   -5.1485   TTAACATATGTAAAA         TGATCTCTGT CTCATGT ACAGAGATCA         TTTTTGTGTTAGTTA 100 47
      OB2359 2411265 .. 2411280 +  -7.6  -4.47284   GTTTTTCAAGGGGTG              GTTCGA CTGG TCGAAC               TTCTTTATTTCTTTG  82 135
      OB2363 NONE
      OB2364 2415392 .. 2415413 +  -7.3  -5.79595   GGAAGAATAAAGCTT           GGGGACA TTTCGTTT TGTCCCC            TTTTTTATTTTGGCA 100 31
      OB2366 NONE
      OB2367 2417544 .. 2417590 + -17.6  -4.90296   TCCAAGATTTCAACT CTAAAAGGACTACTTTCTGGTG ATA CGACAGAAAGTAGTCCTTTTAA TTTTTCTACGCTTTT 100 129
      OB3527 2428371 .. 2428397 + -13.9  -3.08032   TCCAGCCAAATCAAA         GAAGACGAACT AGAAA AGTTCGTCTTC         TCCTTTTAGAGGAAA  90 271
      OB2387 2439493 .. 2439523 +  -8.2  -2.75844   CAACAAGAAATGAAA       AAGGTGATGGGTTG ATT CAACCCACCACCAC       ATTTGACATAGAACC  66 11
      OB2392 2442880 .. 2442908 +  -6.2  -2.88861   GTATGACGCGTTAAT       TTACGTAATGATG AAAG CATCATT-CGTAG        TGTATCGCCATCCTC  55 426
      OB2396 NONE
      OB2397 NONE
      OB2398 2450670 .. 2450684 +    -5  -2.73701   TATATGGACTTTGCC               CACTTT GTA AAGGTG               CTTAATTTGCTAAAA  50 6
      OB2399 2451238 .. 2451263 + -13.4  -5.63517   AATTAAAATGTAAAA         CGACCAGCTA TCCCTT TAGCTGGTCG          TTTTTTATTTAGCCA 100 35
      OB2406 2461458 .. 2461491 +  -5.4  -4.22652   GCAAATTTGCATAAA     GAAAACGCCAAC TGAAACTAGC GTTGACGTTTTC      TTTTAAATAATATAA  66 11
      OB2410 2464510 .. 2464521 +  -5.8  -3.60627   TTTTATTTCAATGGG                GGCT GATC AGCC                 TTTCACATACCATAC  62 83
      OB2412 NONE
      OB2413 2468019 .. 2468042 +   -14   -5.3236   CTAGACCGCAAAAAA          GAGATTGGAC TTCT GTCCAATCTC           TTTTTTATACGTTAT 100 477
      OB2431 NONE
        ptsI 2487404 .. 2487432 +  -8.3   -5.8096   AAAGATTAACACTGA        TAGGTTCTCAT CATACAA GTGAGAACCTA        TTTTTCTTTTTTATA 100 40
      OB3529 2498622 .. 2498639 +  -5.5  -3.23216   GAATATAAAATATCC             CAACCAC CCAT GTGGCTG              TTACTACTGATGAAC  55 261
      OB2448 2505335 .. 2505366 + -14.7  -4.64157   GTACTGAAAGCTAAA      TGAGATCTTAGAG GAAAAA CTCTAAGATCTCA       TTTTCTGCTTATTTG 100 97
      OB2454 NONE
      OB2455 2513061 .. 2513087 +  -9.5  -5.56264   TAACTATATAAAAAA         GACAAGGGAAA AAATC TATCCCTTGTC         TTTTTTATGTTTAAC 100 345
      OB2456 2514003 .. 2514048 + -11.4  -4.21098   TCTAGAACGTAAATA GTCATTAAAAATGTTGAGCT TACTCT AGCTCAACATTTTTTGTGTC TTTTAAGATTAATAT 100 25
      OB2521 2578618 .. 2578651 + -10.3  -4.46757   TTATGGCAAACAAAA     GCCTACGGACGTAAA TCGA TATACGCTCGTAGGC      TTTTATAACTATCTT 100 41
      OB2530 2585594 .. 2585620 +  -4.5  -5.56263   ACAATAACATAAAAG        GTCAC-CTGTTT TAGC GAGCAGTGTGAC         TTTTTCTTTTATGCT  82 34
      OB2531 2588098 .. 2588122 + -17.3  -4.62336   TAGATAATCATAAAA          GAACTCCACCA TTT TGGTGGAGTTC          TTTTTACAATAAACT 100 395
      OB2540 2595880 .. 2595931 + -11.2  -6.09196   TGCCTATGTAGAATA AT-ATATATAAAAGGTGATCGAGAG TTA CTCCCGATCACCTTTTATATAGCAG TTTTTTTATTTTCGC 100 25
      OB2546 NONE
      OB2547 NONE
      OB2548 2603381 .. 2603411 +  -5.4  -3.08471   AGTTAGATTCCCAAT       TCCAACACCATC TTATTCT GATGGGGTTGGC       TTACATAGAATTATC  54 41
      OB2549 2605296 .. 2605308 +  -4.1   -2.6428   ATATGCAGGAATTCC                TCATC AAT GATGG                ATTAGTTGGATATTT  47 417
      OB2561 2620619 .. 2620631 +  -2.7  -3.91506   GAGAAAAGCAAACAT                GAGTA CCG TATTC                TCTTTTTGAAAATAA  52 473
      OB2578 NONE
      OB2579 2638696 .. 2638732 + -16.1  -5.42164   GAAACGTAACAAAAA   CCGCAAGCGCACGTTT TCCTAT AAAC-TGCGCTTGCGG    TTTTTATTATTTATC 100 32
      OB2585 2645200 .. 2645223 + -11.1  -5.04868   TTAACATAAGATAAT          GGGCTAATC TTAACT GATTAGCCC           TTTTCTTTGGTTTGA 100 399
      OB2591 2651262 .. 2651275 +  -8.1  -3.17688   ATACATTGTTGTCGT               TGCCG CAGT CGGCA                TTGCTGAAATAATTA  69 342
      OB2593 2653649 .. 2653675 +  -5.1  -5.64421   ATAAAAAGGAAAAAA         GCAGAGTCTGT CATTA ACAGCGTCTGC         TTTTTTCTTTAGGCT  86 372
      OB2595 2655897 .. 2655934 + -12.9  -4.66609   CCTAAAAAGCTACAA   AAGAAGTGTTGAGACAA ACGT TCGTCTCAACACTTCTA    TTTTTAGCTAGGATC 100 55
      OB2598 2658915 .. 2658941 +   -11  -5.36441   TGAAAACGTTCCCCC         TTCCCCTTCA CTTTTTT TGAAGGGGAA         TTTTTTATGTAGAAG 100 45
      OB2599 2660160 .. 2660204 +  -3.8  -5.71638   TTACCTCATAAAAAA GTCTAGAATG-ATAACAGCGAT ATT AT-GCTGTTCTTCATCCTAGGC TTTTTTTACTTCTTA  84 86
      OB2625 NONE
        serA 2693804 .. 2693855 + -14.9  -2.77523   GCTTTCCGCAGGCAC CGGTTTTTAGCTAACTTGAAAAGA AGAAC TCTTTTTAAGTTAGCTGAAG-CCG TGCTGTTCCTGCAGG  95 107
      OB2628 2696001 .. 2696028 +    -7  -5.20534   TAAATATATGAAAAA        TCCCCCTTATAA TCTA TCAAAAGGGGGA         TTTTTATTAGTTAAT  88 56
      OB3531 2702968 .. 2702979 +  -3.6  -3.04931   AAACCATGACGAAAC                GGTG ACCA CGCC                 TGTATGGTTATATCG  47 264
      OB2637 NONE
      OB2638 2705670 .. 2705703 +  -7.7  -5.72254   AGCATAACATAGTAA     CAGAACTACAATCT ACGTAAA AGAT-GTAGTTCTG     TTTTTTATTATTTCA  93 42
      OB2644 2713046 .. 2713071 + -11.9  -5.10461   GAAAAAGACAAGAAA         GCTTCTCGCCA ATAG TGACGAGAAGC          TTTTTGTTGCGTGCG 100 11
      OB2657 NONE
      OB2658 2725926 .. 2725960 +  -7.3  -5.46657   TAATTAAAAATTATT    CCCCT-GCAATTAG AATTTGAA CTAGTTGCAAGGGG     TTTTTTATTACAATA  93 38
        katB 2728159 .. 2728179 +  -7.6  -5.88197   AAGATTAGAATGCTA            CCACAGTA ATTCA TGCTGTGG            TTTTTTTGTGTTTAA 100 43
      OB2660 NONE
      OB2661 2729696 .. 2729732 + -11.2  -2.93623   AAAGATATATTGAAA    TTGATAAATGGATAAA ACTGA TTCATCCATTTATCAA    TCATCTTTTGAGCAA  83 104
      OB2662 NONE
      OB2663 2732498 .. 2732514 +  -3.7  -4.12456   CCATTTTTACAGATT              TCCAAAG CTG TTTTGGG              TTTTAGAGCTGCTCT  59 125
      OB2682 2754479 .. 2754518 +  -2.2  -3.94184   GCAATTGGCGCTATG  CTATCCTCCTGATGGTA ATTTTCA TACCTTT-GGTGGATAG  TTTCCTCTTCCATAT  52 14
      OB2683 NONE
      OB2684 2756073 .. 2756113 +  -7.6  -2.55392   TCATTTGCTATATAA  TTAAGCTAGAGGGCCAAT CATTT ATCGTCCCCCTAGCTTGA  TCACTTAAATCACTT  63 165
      OB2688 NONE
      OB2689 NONE
        alsT 2761542 .. 2761560 + -10.3   -5.9218   AATATGTAACGAAAA             GCATCGC TTCAT GCGATGC             TTTTTTTGTTATCTA 100 39
      OB2691 NONE
      OB2692 2764913 .. 2764957 +  -7.4  -4.67942   CATCAATTATATTAA GAACGAGCTCT-GGATGAACAT AAG AT-TCCATCCTAAAGCTCGTTC TTTTACTTTATTCAA  83 242
      OB2694 2766684 .. 2766715 +  -8.8  -3.45532   ACTCTCAGTAAAAAA      CAGAGGCTACGT CCATTTCA ACGTAACCTCTG       TCTCTTTATTAATTA  75 115
      OB2711 NONE
      OB2712 2782551 .. 2782561 +  -3.2  -2.86432   TGGTGTTATGATAAA                 TTGG GGA CCGA                 TGTAGTGGTATTCAA  44 10
      OB2713 2783843 .. 2783891 + -13.3  -5.81622   TTAAAAAAGCTGAAA GCTGAACAATAGTCAGTAATGGA ATT TTCATGACCGGCTATCGTTCAGC TTTTTTTCGTTTTAT 100 37
      OB2714 2785639 .. 2785676 + -14.9  -2.75481   TTGATACAGACTTTT   GAGCCCTAGTCTACTCC AATA GGAGTTGCCTAGGGTTC    TGCTTAAGATTGGAC  95 150
      OB2719 NONE
      OB2720 2790499 .. 2790510 +  -4.4  -3.90889   TTCTTCCGGGGATCC                TTCC CTTT GGAA                 TTTAGATTTATAATT  59 1
      OB2728 2798088 .. 2798111 +  -7.4  -3.59882   CTTGTTGTACTGCTG          CAGCCATTTC TTCA GAGATGGCAG           TTACTTCTTCTACTT  67 332
      OB2731 2801008 .. 2801021 +  -3.9  -3.21551   AAGAAAAAAACTAAT               TAAAG TAGC CTTTA                TTCCTGCATAGTTTT  49 27
      OB2732 2801445 .. 2801481 + -22.6  -3.68265   TTAATGACTAAAAAA    GATTCCAGGTATCGTC ATCAA GACGATACCTGGAATC    TTTCACCTTAGGTTT 100 63
      OB2734 2803154 .. 2803168 +  -2.2  -3.88731   TCGCGTACTTACTAG               TTTTTT TAA AAAAAG               TTTGGTATAGTGTTA  50 234
      OB2735 2805405 .. 2805449 +   -14  -3.67597   GAGTGATAGTACAGA T-TCAGCCAATTTGAAAAAGA AATT TCTCTTTCAAATTGGCTGATA TTATTACATAAAACC 100 47
      OB2742 NONE
      OB2743 2814810 .. 2814857 +   -13  -5.66229   ACACTCAATAATATT GCCCCAACATAGAAAAGGA-AAT TCT GTTCTCCATTTCTATATTGGGGC TTTTTTATTCTTCCT 100 76
      OB2760 NONE
      OB2761 NONE
      OB2762 NONE
      OB2763 2834923 .. 2834952 + -12.4  -2.72739   AAAGAATAGATAGAA       GGAGTTGTTTTT ATGATA AAAAACAACTCC        CTTCTCTACGTTAAG  86 49
      OB2764 2837241 .. 2837256 +  -2.6  -2.76313   TTCCGCTTCAATTAA              CTT-TCG AAT CGATAAG              TCCTCTTGCACTTCT  42 339
      OB2770 2844542 .. 2844588 + -13.1  -4.79756   AAACAAACATAAATA AAAACGCTGTCCACCAAGTCA TCATT TCACTTGGTGGGCAGCGTTAA TTTTTCACTTCTATC 100 29
      OB2772 2846422 .. 2846448 + -13.8   -3.6053   GCAGATGAAGCACAA         GCCGACTACCAA CGA TTGATAGTCGGC         TTCATTTATGGAAGC 100 42
      OB2776 2852585 .. 2852630 + -11.5  -4.52101   AAAATAAGCTACAAA TAAATATCCAAACGA-TTCTCA GTA TGTGAACTCGTTCGGATATTTA TTTTACTTGATTATT 100 34
      OB3533 2857401 .. 2857418 +    -7  -5.59502   TATAGATAAAGAGGA             CCTCAC TTAAAT GTGAGG              TTTTTTGCTTTTTTC  93 16
      OB2780 NONE
      OB2781 2859219 .. 2859229 +    -4  -2.99704   AAGTCACCTGGCCAC                 CAAT TAG ATTG                 ATTATTTACTGGAAC  47 304
      OB3534 2861093 .. 2861106 +  -6.7  -3.09635   CTGGTAATATGCTTG               GTCCA CCAG TGGAC                TTCGCTAATGAAACT  60 290
      OB2784 NONE
      OB2785 2864298 .. 2864310 +  -3.3  -4.23379   ATCTACGATAATATA                CGGAA TTA TACCG                TTGTTCTTTTAAGTT  57 1
      OB2786 2865487 .. 2865517 + -10.5  -5.37593   GAAATGATTAGAAAA       GGAGGGAATGG GCAAATCAG CCGTTCCCTCC       TTTTTTGATTTAAAA 100 39
      OB2790 NONE
      OB2791 2870484 .. 2870513 +  -5.1  -5.73563   TGTAATCTAAAAAAA       GCGCTTAGA GATTAAAGTCAA TCTAAGCGC        TTTTTTTCCTTTCCT  86 36
      OB2795 2874780 .. 2874828 + -11.8  -4.16259   GACAAAAGTATGTAG GCGGCTGGGTGAGGTAACGACGT TTAA GCATCGTTAACTCACC-AGCCTC TTTCTCTCATTATCT 100 127
      OB2800 2881679 .. 2881700 +  -5.2  -4.25056   AGCTAGAGAATTAAA           GCTAAACT TCATTT AGTTTGGC            TTTCTTCCTCCACTG  66 27
      OB2802 2884429 .. 2884456 +  -8.4  -5.55769   TATAAATGTAAAAAA        CAAGGAACGCTG GCAA CAACGATCCTTG         TTTTTTATTATGGGC  93 36
      OB2805 2886450 .. 2886469 +  -7.2  -5.63517   AATAACGCTTAAAAA            CCATGTAC AATC GTATATGG             TTTTTTATTTGCAAA  93 29
      OB2806 NONE
      OB2807 NONE
      OB2808 NONE
      OB2809 2890142 .. 2890167 +  -9.1  -4.91357   AACTATCATCATTAT         TAGAGTGTTCA TATT TGAACACTCTC          TTTTCTTCTATCTTT 100 129
      OB2820 2900503 .. 2900522 +  -7.2  -5.49569   CATGAAAACCAAAAA            GGAAGCCTG CTA CAG-CTTCC            TTTTTTATATTGGTC  93 72
      OB3535 2901144 .. 2901164 +  -2.6  -2.58418   GCATTTTCGCGCCAT            TTTCTCTT AATTC AAGAGCAA            GGTTTTCTGTAAAGG  41 272
      OB2827 2906540 .. 2906566 +  -4.5   -3.3878   ATTTTCATGGTTTTT         TGGGTAATAGA GCCTG TCTATTGACCA         CTTTTTCAGCTATCT  53 172
      OB2828 NONE
      OB2829 2909412 .. 2909438 +  -9.5  -3.14522   ACTAGCGGCTAATGG        GCCTCCGATTGT TTAT GCA-TCGGAGGC         TTGCCTATGCCTTCC  74 130
      OB2830 2910881 .. 2910900 +  -9.4  -5.40464   TTTTTCGTATAAAAA            CACATAGA ATTT TCTATGTG             TTTTTATTTATACTA 100 19
      OB2831 NONE
      OB2832 2914051 .. 2914087 + -18.3  -2.60808   TGATTATCCCCAAAA    TTTAAGAGGAACTAGCA ACA TGCTAGCTCCTCTTAAA    TGAATTATCCCTACT 100 381
      OB2835 2918478 .. 2918525 +  -9.6  -5.28315   AGCATCTTTCTCGAT TTAAAAGTGTCACTAAA-CAA ACGCTTA TTGTTTTAGTGACACTTTTTA TTTTTTAAATTTTGT 100 56
      OB2853 2938638 .. 2938658 + -11.2  -3.64487   TATGGAAAAATCAAG            GGTGCAAC ACTAG GTTGCACC            TTGTTGCACCTATAA  90 77
      OB2854 NONE
      OB2855 2939764 .. 2939776 +  -6.3  -4.21471   CACGAGCTGAAGATC                CACTT GAA AAGTG                TTCTTCTTTTCAAGT  71 238
      OB2856 NONE
      OB2858 2942675 .. 2942714 + -10.2   -3.1706   ACTCACAAAATAAAA  GCGTGGTATC-TTCACTAA ATA TCAATGAATGATACCACGC  TTACTACCATGAGTT  83 114
      OB2873 2959391 .. 2959434 +   -12  -5.23316   TTGACAAATGAAAAA CGGCTAATTCCTTCAAATTTA ATG TAAAAA-GAAGGAATTAGCCG TTTTTTAATATACTG 100 30
      OB2902 2991929 .. 2991967 +   -12  -5.26875   TCATATTAAAAAAAA  GGGATTATCC-CATGTA TTATTT TACATGTGGATGATCCC   TTTTTTACTTCAAGA 100 371
      OB2904 NONE
      OB2905 2995046 .. 2995062 +  -5.1  -4.07651   ATTGAATTATGGGCA              CTCATCG CTG CTATGAG              TTACTTTTTTTCCTT  62 441
      OB2906 2995561 .. 2995599 + -18.5  -3.23984   AGGAAAGTAACTAAT  GCATAAAGAGGCGATTCT ACTA AGAATCGCCTCTTT-TGC   TTCATCGTAAATTTA 100 31
        tagD 2997525 .. 2997541 +  -6.7  -4.36595   CCAATTTCCGACAAA              TTACATT TGA AATGTAA              TTTTAAATTTACGTA  74 54
      OB2909 2998703 .. 2998731 + -17.7  -5.80248   AAATTATTAAAAAAA        CTACCAATCTACA ATT TGTAGATTGGTAG        TTTTTTTATCTATTA 100 31
      OB2913 3007427 .. 3007457 + -12.7  -4.31293   AAGAATTAAACAAAA       GCAGACTATCGAA AAATG TTCGACAGTCTGC       TTTATTCATATGTGC 100 32
      OB2916 3012035 .. 3012066 +  -5.1   -5.3671   CGCTTACCTAAAAAA      GTCC-GAACCTCCC ACTTA GGGTGATTCAGGAC      TTTTTTAATTATCTT  80 48
      OB2931 3032584 .. 3032611 + -15.8  -5.52384   GGGCTTCATTATATA        GTCCTCAATCAA ACGT TTGATTGAGGAC         TTTTTTTCCTAACAA 100 105
      OB2935 3040176 .. 3040207 +   -11  -3.20901   AGGAGTACATATAAA      TTTCAGTGGGAGTGT CTA ACAC-CCCGCTGGAA      TTCACTTCCTAGCAT  86 50
      OB2936 NONE
      OB2937 NONE
      OB2938 3043281 .. 3043334 +  -7.2  -5.66229   GAACCATTTTAAAAA GGTATTGTTATTTATAG-CATGTGAGG GTT CCCTAC-TGTCTATAAA-AACAATACC TTTTTTATTATTGAT  93 84
      OB2942 3049876 .. 3049903 +  -6.2  -4.33928   TACAGTAATGAAATG        GAGCAGCTTGCC ACTT GGTTGGCTGTTC         TTTCTATTTAAAATA  72 33
      OB2943 NONE
      OB2944 3052193 .. 3052229 + -11.8  -3.51774   TAGAAAACAATAAAA   GAAGCTTGTAGAGTTCT AGTC AGT-CTCTACAAGCTTC    TCCTTTTTTATTGGT  90 184
      OB2947 3054239 .. 3054265 + -11.7  -4.45664   CTAGACCATAAAAAA         TGTCCGAGCTA ACTGC TAGTTCGGACA         TTTTGCTTACATTAA 100 94
      OB2989 3099936 .. 3099979 + -12.9   -3.1876   TAACCTACCAAAAAA GAACTATAAATGAGTTA ACATTTTTAA TAACTCATTTATAGTTC TTCCTCCGTGCGATT  91 47
      OB3017 3130360 .. 3130391 + -12.5  -5.67967   ATTCACACAAAAAAA      CAGCCAG-TATCGA GGGTA TCGATAGCTGGCTG      TTTTTTTGTCCTAGT 100 52
      OB3021 3134433 .. 3134483 + -16.4  -5.39221   TGCTACAGAAATATA ATCCCCTTCCGGTAGACAGT GAAATATAAAA ACTGTTTACCGGAAGGGGAG TTTTTTAATTATTCT 100 81
      OB3023 3136460 .. 3136486 + -10.3  -5.89921   TAAGCGTTCGCAAGA         GACTTTCTATC TTTTT GATGGAAAGTC         TTTTTTTATTGTCAT 100 38
      OB3024 3137002 .. 3137013 +    -3  -3.76952   CCAGAAGTATTTCGT                TAAG CGAG CTTA                 TTTAGATTCGCTAAA  52 23
      OB3025 3137620 .. 3137667 + -12.1  -3.29471   CACTTATCCTAAGGC GG-CTGG-GGAGCCTCCGGATGC TTAT GCATCGGGAGGCTCAGCTAGGCC TTGCTCTCATAAGAC  89 115
      OB3026 3138446 .. 3138458 +  -3.5  -2.86315   CTAGTATAGCTCCAA                TTATT AAA AATAA                CTTCATTTTAGTTTC  44 373
      OB3031 3141712 .. 3141736 + -15.9  -5.31059   GTTAAAATCCAAAAA          GAACTCAGAGA CTG TCTCTGAGTTC          TTTTTTCATTACTAT 100 47
      OB3034 3145772 .. 3145786 +  -4.3   -4.8622   CTCCGCTTAGTCCGT               GGATA ACATG TATCC               TTTTTAATTAAAAAC  73 20
      OB3038 NONE
      OB3039 3150959 .. 3150994 + -12.1  -4.90869   TAGAATAATGTAAAA    CTCCTTGGAATGACCA AATAC TGGTT-TTCCAAGGAG    TTTTTAATTACTCAT 100 66
      OB3041 3155222 .. 3155261 + -15.8  -4.72188   TATCAGAATAAAAGA  TAGGCGACTTCTTCGGGT CATC ACCCAAGGAAGCCGCCTA   TTTATTTTAACTTGC 100 75
      OB3043 3157101 .. 3157133 + -12.8  -4.55093   AGAACAACATTAAAA      CGGATGCAAGCTTC GATGA GAAGTCTGCATCCG      TTTATTATTATCTAC 100 28
      OB3047 3162207 .. 3162228 +  -8.7  -5.58074   TTTTAAACAGACAAA           GTCCTCTTC TTAT GAAGGGGGC            TTTTTTTAATCCTTC  95 238
      OB3048 3164017 .. 3164038 +  -8.8  -5.76949   TATATATAAATAAAG           TAGCCTTC CATAAT GAAGGCTA            TTTTTTTTGAAAATA  95 87
      OB3049 NONE
      OB3050 3166284 .. 3166299 +  -4.8  -3.23572   CTCCACACAGGTTCT              TTATCT GATA AGATAA               TATTATAAAATAGAT  54 175
      OB3052 3168751 .. 3168793 +  -5.7  -5.16572   ACCGATAATAATAAA CACCTTCGATCTTGTACGTA ACGC TA-GTACTATTTCGAAGGTG TTTTTTGCATTGAAT  79 63
      OB3055 3171831 .. 3171856 +   -12  -5.38497   TAAAATACCCAAAAA         GGGAACCTTT ATTAAA AAAGGTTCCC          TTTTTTCATTTGACT 100 57
      OB3058 3176021 .. 3176040 +  -2.2  -3.70446   GATTCGAACTAGTTC            CAAGTTAA ATAA TTGATTTG             TTGTATTAAATATGC  47 168
      OB3536 3176323 .. 3176357 +   -13  -5.14563   AAGCAAATTAAAGAA     GAGCTTGCCGTGTA CGAATAA TACACGACAAGCTC     TTTTTTAATACGACA 100 5
      OB3067 NONE
      OB3068 NONE
      OB3069 NONE
      OB3070 3188724 .. 3188760 +   -11   -5.5208   TGCTTAAAACTATTA    GACGACTTGAGATAAA CCGCT TCTATCTCAAGCCGTC    TTTTTTATATTGTGA 100 34
      OB3072 NONE
      OB3073 3193440 .. 3193465 +  -7.1  -3.15768   GATTGTGCAGATATA         GCATCATTTTCA CTT TGAAAAT-ATGC         TCTTAAGGTTTTCAT  63 442
      OB3079 3201658 .. 3201673 +  -7.6  -4.47284   GTTTTTCAAGGGGTG              GTTCGA CTGG TCGAAC               TTCTTTATTTCTTTG  82 166
      OB3082 NONE
      OB3083 3206324 .. 3206350 + -12.4  -2.75577   CACAGCTTCAACGAA         CTAGGAAAAGAG ATT CGCTTTTCCTAG         TGGATTTTCAACTCG  86 136
      OB3084 NONE
      OB3085 3208675 .. 3208703 +  -7.6  -5.40873   ATACTATTATGTTAA        CTGAACTATC CTCTTCTGT GATAGTTCAG        TTTTATTTTTATATT  93 49
      OB3086 3210281 .. 3210299 +  -3.1  -5.28778   AGCAAAATAAAAAAA             GCGGA AGTTAGTAA TCCGC             TTTTTTATAAATCAT  74 241
      OB3095 3220432 .. 3220461 +  -6.6  -2.70986   CTTAAGTGAATTTGT      CAGCCTC-A-GGAT GCTT ATCCATCGAGGCTG       CTCTTTCGTCTACTT  57 123
      OB3100 3230043 .. 3230070 +    -7  -2.91452   CCTTAATGTAACGCT        GTGTTTGATTGC CATT GCAGACAGACAC         TATCCTTGAAGTAGT  62 146
      OB3110 3239458 .. 3239500 + -10.8  -4.64861   AATTAATGATTAAAA GATCCAAGCCATTAGTCG CTCATTC CGATTAATCGTTTGGATC TTTATTTTGGAAAAA 100 35
      OB3112 3241220 .. 3241243 +  -8.2  -5.49569   TTAAAACAAACGAAA          GGAGCTAG CACAATAA CTAGCTCC           TTTTTTCTATTCATC  93 18
      OB3117 3249073 .. 3249113 +  -2.6  -5.28942   TATATCACCCATGAA  CTCAACTTAGATTGCCAT CATCC ATGGTAAAGAGAGTTGAG  TTTTTATTTACCATA  72 44
      OB3120 NONE
      OB3124 NONE
      OB3125 3259310 .. 3259344 +    -8  -5.63012   AGCCCTTAACAAAAA    GCAAAACAGACGAGT CCACTC ACACG-CTGTTTTGC     TTTTTGTTTGTTTTT  93 237
      OB3139 NONE
      OB3140 3273180 .. 3273193 +  -5.3  -3.88985   AGAAGTGGATTTATA               CAACA CTCA TGTTG                TTTGTCCACGATTTT  61 180
      OB3141 3274178 .. 3274199 +  -2.3  -5.52023   GTCTTTTTTAGAAAT           GGAG-TTCTT TTG AAGCATCTCC           TTTTTTATTCATAAT  74 149
      OB3143 3275483 .. 3275516 + -19.7  -3.29459   CTTCTACGGACAATG     TGAAGAACCCCGAGC ATCT GCACGGGGTTCTTCA      TTCCATTATTCACTA 100 62
      OB3154 NONE
      OB3155 NONE
      OB3156 NONE
      OB3157 3288763 .. 3288800 +   -10  -3.96216   ACTTTCAAAGTAAAA   TCGCCCG-GAGGAAAGT TCAAC ATTTTCCTCGCGAGCGA   TTCTTTAACTGCCGA  87 261
      OB3159 3291567 .. 3291597 + -10.5  -4.58283   TTCGCTCCATTTCCA       ATGAGGGGTAAGG ACTAG CCTTATCCCTCAC       TTTTTGCAACAGTTG 100 15
      OB3161 3293879 .. 3293889 +    -4  -2.50195   TTTATTTACGAATTA                 GAAA ATA TTTC                 CTATTGCTAATAAAT  45 51
      OB3162 3294623 .. 3294655 +   -18  -5.67283   TACATATGGTACGAA      TCCCTCTTTTCTTG TCTTT CAAGAAAAGAGGGA      TTTTTTATTTCGCTT 100 305
      OB3163 NONE
      OB3164 NONE
      OB3165 NONE
      OB3166 3298484 .. 3298496 +  -4.9  -3.34398   AAACAATGAGAAAAG                TATTG TGA CAATA                TATTTAAAAGACAAA  55 32
      OB3167 3299413 .. 3299463 + -16.5  -4.48263   GTACATGCACCAAAA TAAAGTAAGCACCTTGC-TGAAAG TTAT CATCCAAGCAAGGTGCTTACTTTA TTTTAATCTTGTCTA 100 23
      OB3169 3301599 .. 3301612 +  -2.5  -2.70354   CAATATTTTTTATTT               TTTTA CCCT TAAAA                TAGCTTTATGAAAAG  41 167
      OB3170 3303052 .. 3303083 +  -9.6  -5.59879   CCGATTAAAGCGAAA      GCAACAGCATGA TTCATATT TCATGTTGTTGC       TTTTTTCTCTTTATG 100 33
      OB3171 NONE
      OB3172 NONE
      OB3173 3306213 .. 3306240 + -12.2  -3.25093   AAATAATATAAAAAA        TGGCCAAGCTATA TTT TAT-GCTTGGCCA        TCTTAATTACGATAT  89 35
      OB3175 NONE
      OB3176 3308839 .. 3308849 +  -5.4  -3.89033   CGATCTTAGGTGCAC                 TGCT AAC AGCA                 TATTTATTATTTGAA  61 210
      OB3178 3309742 .. 3309776 + -14.6  -3.18366   TGATGATAAATAAAT     GAAGGTAAAATCAATA AAA TATTGACTTTACCTTC     TCTCTTCATTACCAC  95 28
      OB3182 3313366 .. 3313402 +   -14  -3.05358   TATGAAAAATAAAAA    TAACTGTCGAAGAG AATAAGTAA CTCTTCGACAGTTA    TGCTTTGCTCTTTAT  93 29
      OB3184 3314952 .. 3314978 +  -2.2  -4.56597   CACCAAAAAAAATAA         CTTGCCCCTTCA TTT TAAAAAGGCAAG         TTTTTAAAAAGGCAA  59 26
      OB3186 3316287 .. 3316312 +  -6.1  -4.39002   GATGCTCCTAAACTT         GGTAAGGAAAG TCCA CTTTCCATCCC          TTTTATAACAACTTT  73 233
      OB3191 NONE
      OB3192 3323702 .. 3323736 +  -5.9  -5.80951   TAAACACTTGAAAAA    GGTGGAAAG-ATCGTT GTCC GATGATTCTTTTCACC     TTTTTTGTTTTGGCT  93 38
      OB3193 3324798 .. 3324826 + -13.3  -5.60993   GAGTTACTATCCAAA        CAAGTAGAAGCAA CCA TAGCTTCTACTTG        TTTTTTTATGAAAAA 100 40
      OB3194 NONE
      OB3195 3326682 .. 3326705 +  -5.3  -4.56597   AAACAAACAAAAGCT          GGGAAGG GAATTTTCAA CCTTCCC           TTTTTAGACAAAAAG  73 346
      OB3198 3329464 .. 3329479 +  -7.6  -4.47284   GTTTTTCAAGGGGTG              GTTCGA CTGG TCGAAC               TTCTTTATTTCTTTG  82 90
      OB3199 NONE
      OB3200 3332079 .. 3332097 +    -6  -2.85351   GGGAATTAACAAATA             CTTCCGGA TCT TTTGGAAG             TGTAATATGCCCAGC  55 363
      OB3224 3360635 .. 3360662 + -11.5  -6.14618   ATAGCATTCATAAAA        CATGATTTGTG CAAATA CACAAATCATG         TTTTTTTCTTTTATA 100 21
      OB3225 3361969 .. 3362000 +  -6.6  -4.79352   ACGAATCCATTTCAA      GTACCCTTC-CTGCT ATA AGCTTAGAAGGGTAC      TTTTATTCTAAGTGA  80 114
      OB3226 3363606 .. 3363617 +  -2.2  -4.88918   ATCTGTACATGATTT                TGGG TAAA CTCA                 TTTTCTTTCCCATCA  64 374
      OB3228 NONE
      OB3229 3365462 .. 3365501 + -15.2  -4.21768   CAACTAACTAGGAAA  TCATTCAAACCGCACAGA ATAT TCCATGCGGTTTGAATGA   TTTTAAAATTAATTA 100 139
      OB3234 3371401 .. 3371417 +    -3  -2.71094   TCACATTGTTGAATA              TTACGT AAGGA GCGTAA              TGCTATATGCATATT  43 265
      OB3235 3371912 .. 3371926 +  -2.1  -4.44046   GTTTTTAAATATTAT               TTTCC CATAA GGAGA               TTTATTTAAGATGGA  57 16
      OB3236 3373499 .. 3373532 + -10.5  -4.67563   ATACAACATGCCCAG     TAAGTGGTACATCCTA AAA TAGG-TGTACCACTTC     TTTTCATTTATCTTC 100 91
      OB3241 3380373 .. 3380387 +  -4.2  -3.60296   TAGCGATTGGAACCT               GTCCAG GTG CTGAAC               TTTGAACTCCCAATC  55 228
      OB3243 3382036 .. 3382047 +    -3  -5.17786   GGCGTTATTAAAGCA                TGAA CAGC TTCA                 TTTTTAATTTTCTTA  70 420
      OB3245 3383234 .. 3383277 + -19.2  -3.49176   CTGTGTAATGCGAAT TAAAAGTAGCAGCATCCTAT GCAT GTAGGGTGCTGCTACTTTTG TGTTTGCTCGCTTTA 100 33
      OB3262 3400753 .. 3400792 +  -8.6  -3.94184   AAGTAAATAATAGAA  GAGGCTGGGACAAAAG AATTCGCA CAATTGTCTCAGCCTC   TTTCCTGTTCACTAT  82 35
      OB3271 NONE
      OB3272 3409427 .. 3409455 +  -9.7  -3.57731   TGATTCGTCTTACTT        TTGGGCAATAGAG CAC TTCTATTGACCAA        TTCTCTAGTGATTCG  82 193
      OB3274 NONE
      OB3275 3412500 .. 3412518 +  -8.9  -4.39571   ACAAGCATAAAAAAA             TAGTGGG TATTC CCCACTA             TTTTCCCTTTCTAAA  89 106
      OB3278 3415849 .. 3415875 + -11.1  -3.48027   TTTCTTCAGCTTTTT         TGGTTAATAGA GTACG TCTATTAACCA         CTTTTCTTGATTCTC  87 405
      OB3279 NONE
      OB3280 3418109 .. 3418148 + -14.7  -3.89212   ATCTTATTCTCAATA  TAAAGAAGTACATCACT TTCTAC AGTGATGTACTTTTTTA   TTTAGTGTGTAAATC 100 54
      OB3281 NONE
      OB3282 3419991 .. 3420008 +  -2.7  -3.30453   TGAACATGAAGGACA             TGATCAC GACA GTCATCA              TTAATCTACATTGTA  45 4
      OB3288 3427973 .. 3427986 +  -6.7  -2.51133   TAGACTATAAACTCA               GCGAA TATA TTCGC                ATTGATGAATAGGTA  56 0
      OB3289 NONE
      OB3290 NONE
      OB3291 NONE
      OB3292 NONE
      OB3293 3432141 .. 3432151 +  -5.4  -4.60746   GTAAGTATTGTATCT                 CCAA TTG TTGG                 TTTTGGTATTTTTCA  73 111
      OB3298 3435352 .. 3435385 +  -6.9   -3.0438   CAATCAAAATTAGTA     TACCCCGAAAA TTTGATAGAATT TTTTCGGGGTA      TGATTATTCTTAGTA  63 103
      OB3299 3436257 .. 3436279 + -13.6  -4.56883   CAACGAAAGAAGATG           GGACATAACA ATG TGTTATGTCC           TTTGTTTGGTATTGG 100 83
      OB3303 3439369 .. 3439383 +  -4.9  -4.14739   GGGGTGGCTATAATT               GGGGG ATTAG CCTCC               TTTTGACGTCCATGG  64 59
      OB3308 3448188 .. 3448214 +  -5.2  -3.37053   ACCAGCAGTAAAAAA         CCCATTCTGA ACATCTG TCAAAATGGG         TTCCTTACGATATAT  57 81
      OB3311 3451099 .. 3451137 +  -3.9   -3.2963   TTTAATCCAGACGTG  CCTTGCGT-TCCTG-GATG CGC CATCACCGGACGCACAAGG  TTATGCGCGACTAAT  50 484
      OB3313 3453663 .. 3453689 + -12.5   -3.9444   ATTTCGCTTAAGTTT         TGGGTAATAGA AGGGC TCTATTACCCA         TTTGCTTGGCATTTC 100 183
      OB3315 3456188 .. 3456217 +  -5.7  -5.88061   CCGAGAATGATAAAG       TCCGTTCTCTACA TTAT TGTAGGGGATGGC        TTTTTTTAGTTTTTT  91 42
      OB3316 3457800 .. 3457811 +  -3.6  -3.31263   CTTCCTTCCAAGAAA                GGCT CTTT GGCC                 TTATCGCAATAAAAT  50 498
      OB3318 3459049 .. 3459064 +  -4.7  -3.33399   GATGCGATTATTTCA              CGCAA AACGAC TTGCG               TTACATTTGGTTGCG  55 187
      OB3320 3460177 .. 3460187 +  -4.6  -3.38316   CCTTTGGCGGGCTGG                 GGGG CCT TCCC                 TTCGTTGGCTCATGA  53 239
      OB3321 3460495 .. 3460511 +  -2.3  -3.04517   TATTGATTTAGTAGA              TAAATCG GAA TGATTTG              CTTTTGAAACCCGCT  42 48
      OB3322 3461201 .. 3461211 +  -6.8  -2.77104   TGTTGGTCAGATTCA                 GCTG ATT CAGC                 CTTCTCTACTTATGG  57 310
      OB3537 3461681 .. 3461710 + -10.8  -2.68872   CCTCCACTTAAGAAA       ATAGCAGCCTAC AAAACC GTAGGCTGCTAC        CCTTTGTTTCTTTTC  81 139
      OB3330 3468462 .. 3468490 + -12.7  -3.29324   CTCTTATATGAACTG        GATAATTTTCCTT AAA AAGGAGAATTATC        TTGAATTTCAATGAG  91 225
      OB3538 NONE
      OB3331 3469229 .. 3469248 +  -2.2   -3.3482   TTAAAAAATAATTAT            TAATCAGA AATT TCTTATTA             TTCATTGCAGAATTA  45 30
      OB3332 3469689 .. 3469711 +  -7.1  -5.14965   ATTTTGTTAAAAAAA           TCACCTTAT CAAGT GTAAGGTGA           TTTTTTAATACAAGT  88 77
      OB3341 3481976 .. 3482011 +  -9.8  -4.84033   ACCAAAAACAAAAAA    CCGAGCGAC-TTTCATT CAC ATTGAAATGCCGCTCGG    TTTTACTTTTTATGT 100 284
      OB3348 NONE
      OB3349 3486248 .. 3486273 +  -4.7  -3.61178   ATACAATATAAAAAA         CCGTCTGGT ACTCGAAC ACCAAACGG          TTTGCAATAGCTAAG  57 131
      OB3351 3487603 .. 3487629 +   -11  -4.43576   AGTGTACGGAGAAAA         CATGGGTGGTAT GTG ATATCACTCATG         TTTATTATGTGTGAT 100 40
      OB3352 3488535 .. 3488564 +    -5  -2.91099   TCTAACAACAAAGTA       TAGGACCATCCT CCAACA AGGATAGCCCTA        CTATTTTCTAATATA  51 196
      OB3355 3491244 .. 3491278 +    -3  -2.52681   TTGTCCCCAAGGAAA    AG-TTAGGCAGCTAT CGGCAT ATAGTTGCCTAATCA     ATCTATGTTTCCTCT  42 90
      OB3356 NONE
      OB3357 NONE
      OB3358 3494745 .. 3494781 +    -3  -5.28176   AGAGTAAGATGAAAA    TAACCACCTTAATTAG CTGGC CAGGCTAGGGTGGTTA    TTTTTTATGAATAAA  74 211
      OB3539 3497722 .. 3497747 +   -12  -3.48718   TTAATGGTTTAGAAT         CCTTGATAGG CTTATT CCTATCAAGG          TCTATTTTCCTTCAC  90 175
      OB3371 3507302 .. 3507313 +  -4.4  -2.80991   GACGATCTTTTGTTT                GCTT CACG AAGC                 TGCCTTTCTTTCCGT  48 455
      OB3380 3517876 .. 3517900 +  -5.9  -5.15117   GCTTATAGCAAAAAA          TAAATAATCAA AAC TCGATTATTTA          TTTTTTGCGATTTTA  83 19
      OB3381 3519295 .. 3519340 + -10.2  -2.59222   GCTTGGAGATCTTAT GAAGAAAGATACAAC-T-AAAG CAAT CTTTCATGTTGTGTCTTTCTTC GATTTTGTAATTCCT  78 76
      OB3383 NONE
      OB3384 3521431 .. 3521459 + -14.1  -3.50715   CAATTCTCTGTTTTT        TTGGGTAATAGAG ACT TTCTATTACCCAA        TTCTCTCGCGATTCT 100 153
      OB3389 3527802 .. 3527834 + -10.6  -4.99435   TGAAAATAGGAAAAA      GGACGGTCATGAGC TTGAT GGTCATAACCGTCC      TTTTTAATTCTTACA 100 66
      OB3391 3529911 .. 3529923 +  -6.3  -4.42062   CCCCAATCAATGCCA                TCATC AAA GATGA                TTTGTTTAAGCAGTA  73 142
      OB3393 3530388 .. 3530416 +  -7.6  -3.74475   CGTTCCGCTTGGTTT        TTGGTTAATAGA CGAGC TCTATTCACCAA        TTGTCTTGCATTTCT  73 131
      OB3397 3533122 .. 3533148 +  -3.8  -3.04517   ATAAGACACTCTATG         TGGTTATGTTTA CAC TTAACGTAATCA         GTTTTAGGAGGGAAT  47 108
      OB3398 NONE
      OB3399 NONE
      OB3400 3536430 .. 3536466 +  -2.2  -3.36878   ACCTTAAAGCGGCTG   GTGAGACTGCGGTTTGC TCAT GCATTCAG-GGTCTCAC    TTATGCCTCACTCAC  45 123
      OB3401 NONE
      OB3402 3539102 .. 3539116 +  -4.2  -2.68419   GCAATATTTAACCAA               GGTAGG AGC CCTGTC               TACTATACGTTCTTA  47 259
      OB3403 NONE
      OB3404 NONE
      OB3405 3542070 .. 3542102 + -11.5  -3.54408   GATTACAGGATAGAA      TAACTGAGCTATG AACTAAA CATAGCTCGGTTA      TTAATTTGGATACAC  90 63
      OB3407 3544229 .. 3544240 +  -3.6  -2.75064   TCCATGTGTATTCCA                TCCG AAAC CGGG                 TAATTACATAACAGA  45 78
      OB3408 NONE
      OB3409 3547689 .. 3547715 + -13.8  -4.13911   GATGTAACATAGTAA         GAGGCAAACCAA CAG TCGGTTTGCCTC         TTTCGTTGTATTTTA 100 34
      OB3411 NONE
      OB3412 3551083 .. 3551095 +  -3.4  -5.00616   CATCGTCATACATTG                GGAT AGTTG ATCC                TTTTTTCACAAACAA  68 142
      OB3427 3566370 .. 3566400 +  -2.6  -3.36394   TCTTTTCTCCTGTAT       TTTGGTTTAGAGAA CTG TTCTATTCACCAAA       TATTACTCTTTTCTT  47 116
      OB3435 NONE
      OB3436 NONE
      OB3437 3574303 .. 3574323 +  -3.3  -3.54436   CTATAAAAAAAAGAA            TAGCAACTG TGA TAGTTACTA            TTCTCTACATATCTA  50 64
      OB3540 3575985 .. 3576005 +  -8.3  -5.18357   TTATGATATTAAAAA            GTTCCTCCA CTT TGAAGGAAC            TTTTTTCATACCTTA  90 72
      OB3441 3578183 .. 3578204 +  -3.7  -4.13077   AATTCTTTCGTCTTT           CCTTCAAGC CATA GTTTGAACG            TTTCTATGGTCTCTT  58 131
      OB3444 NONE
      OB3445 3582414 .. 3582467 +  -3.4  -4.08706   AAATGGAAGAAAGTA TAGA-TTTTACGCACATGCATATGT GGAAA ACATCTGCATAAGTGTAAAAATCTG TTTATATCCTCCAAA  57 23
      OB3446 3583171 .. 3583186 +  -6.2  -2.80398   CCTTTGAAGATTCTC              TTGGAA CGAA TTCCAA               TGCTTCAATTACTTC  56 92
      OB3459 3597140 .. 3597171 +  -8.8  -4.85599   TAATTATAGTAAAAA      CACACCCAAATC CTTCGCGT GATTAGGGTGTG       TTTTTCTAGCGTAAA  95 38
      OB3464 3603123 .. 3603150 +    -5  -3.72051   TTCCTCACAAAAAAA        GGAATG-AATCCT CTT ATGATTTCATTCC        TTTACCCTTATTGGC  59 97
      OB3467 3604896 .. 3604907 +    -3  -3.54741   TAAAAAAATCCGAAC                TACT TTAA AGTA                 TTTCGGAAAATAGTG  50 52
      OB3484 3618850 .. 3618869 +  -8.6  -3.01125   GATGATGTATCGTAG            GGCGATTT CGTG AAGTCGCC             TAGTTTCTGGGCGCT  71 137
        rpmH 3629904 .. 3629921 -  -9.9  -5.84432   TATAACAGAAAAAAA             CCACTGA TTTT TCAGTGG              CTTATGCAGATAATA 100 27
        rnpA NONE
     spoIIIJ NONE
         jag 3627779 .. 3627789 -  -3.2  -3.56092   TGATTAGCTTTTAAA                 TCCG CTT CAGA                 CATATACTCCGCTTA  50 210
      OB3492 3627393 .. 3627414 -  -5.2  -5.46657   CACGCCAATAAAAAA           CACCCTTA ATTATA TAAGGATG            TTTAGAAACTTTCTA  84 38
        trmE NONE
        gidA 3623714 .. 3623738 -  -7.1  -4.93365   TTTTATAAGGAAAAA          GCGACGCAT ACTGGTG ACGCGCCGC          TATATAATCAATCAT  88 33
        gidB 3622817 .. 3622832 -  -6.2  -4.67353   TTATTTATGTAAAAA              TGTTTC ACGT GAAACA               TTATATGAATTTTTA  77 154
      OB3488 3621841 .. 3621863 -  -4.9  -4.97158   CGACATCAAAGAAAA           CCCATCT TATTCATGT AGATGGG           TCGCATAGATGCTAT  75 55
         soj NONE
       spo0J 3620109 .. 3620119 -  -3.2  -2.78992   AGTTAGCTGAAGAAG                 TCCC CAC GGAA                 AACGCCTATTTAATC  44 64
      OB3485 3619089 .. 3619131 -  -4.2  -5.72616   AGCCACATAAAAAAA CTAGCATTCAGTGGAG TTTTTATTCTT CCCCATTGCATGCTAG TGCAACATAAATCGA  85 72
      OB3483 NONE
      OB3482 NONE
      OB3481 3615641 .. 3615660 -  -7.8  -5.77571   AGTAAAAAACAAAAA            CAGGCATG AATC CACGCCCG             TTTTTGCTTTACCCT 100 121
      OB3480 3614319 .. 3614341 -  -2.8  -2.64726   CCTCATAAGAGCAAG           GAATAATCAA ATT CTAATTACTC           ACAATGTAGTATTAT  41 122
        rpsF NONE
      OB3478 3613431 .. 3613451 -  -2.6  -3.65714   AAATTAGATTTGAAA            GTTTATCC TCTTT GAACAAAC            ATTATATTAAAACGG  48 32
        rpsR 3613120 .. 3613152 -  -4.2  -5.76633   GGAGACATAAAAAAA     CAGCACTA-AAAGGT AAAT ACCTAAATAGTGCTG      TTTTTATTAATCAGT  85 36
      OB3476 NONE
        fabG NONE
      OB3474 3609734 .. 3609761 - -12.8  -3.93695   CTTACTATCTAGAAA        GGCAAGATGAGA GAAT TCCCACCTTGCC         TTATTAACTTTCATT 100 41
      OB3473 NONE
      OB3472 NONE
      OB3471 NONE
      OB3470 NONE
      OB3469 3605372 .. 3605396 -  -6.5  -5.65927   TACTTAAACAAAAAA          TGAGCACCTCT CTT AAAAGTACTCA          TTTTTCTTTAATACT  89 42
      OB3468 3604889 .. 3604914 -  -9.1  -5.67063   TGCATTATAAAAAAA         TCCGAACTACT TTAA AGTATTTCGGA          AAATAGTGGCCATTT 100 39
      OB3466 NONE
      OB3465 3603123 .. 3603150 -    -5  -5.60993   TTCCTCACAAAAAAA        GGAATG-AATCCT CTT ATGATTTCATTCC        TTTACCCTTATTGGC  86 33
      OB3463 NONE
      OB3462 NONE
        rplI 3598872 .. 3598898 -  -9.5  -3.55453   TATTAAGATAACGAA         GAAATCGGCGT CTAGC ATGCCGATTTC         TCTTATCATTTCATC  80 45
        dnaC 3596928 .. 3596954 -    -8  -6.01187   AAGCAAAGAAAAAAA         TTACTTCTGAGG TAA CCGCAGAGGTAA         GCATTGAAAAGCAAA 100 454
      OB3458 3596059 .. 3596088 -  -8.7  -5.24129   TCTTTTTATAAAAAA       GCCTAGATACC ACTTATCG GATATCTAGGC        TTCGTTCGATTTTTT  95 85
      OB3457 3595107 .. 3595131 -  -6.6  -5.38054   TGTGATAAATAAAAA          TAAATGAATC TTTTG GACTCATTTA          TTTTTTGTTTCAATA  85 269
      OB3456 NONE
      OB3455 3592937 .. 3592963 -  -5.9  -3.01416   GATTAGTTATATAGA         CTCTCGTCATG AAATA CATGAAAAGAG         GTGACCCACAAGGTT  57 39
      OB3454 3591956 .. 3591988 - -12.9  -5.80817   TGTAACATAAAAAAA      GGGCCTCTATTACCA TAT TGATAATAGAAACCC      TTTACGACAGTCTTA 100 43
        purA 3590327 .. 3590364 - -10.1  -4.72333   AAGTATACTCAAAAA   GAAGCTATAACCAAT ACAACTAG ATTGGCTACAGCTTC    TTAAGTGATCTTTGT 100 62
      OB3452 3589405 .. 3589422 -  -2.7  -2.75993   TTATTCATATACAAC             TACTCCT GCTC AGGATTA              CGTAAATAATAGCCC  41 7
      OB3451 NONE
      OB3450 NONE
      OB3449 NONE
      OB3448 NONE
      OB3447 3583002 .. 3583012 -  -2.4  -2.75708   CTTCTGGAAAAAAGG                 CGAG TGG CACG                 AAACAAAGACAACAA  41 258
      OB3443 3578649 .. 3578667 -  -7.4  -5.47821   ACGCATTTAAAAAAA             TGCCGACA TAA CGTCGACA             TTTTTCTATTTTAGT  93 68
      OB3442 3577947 .. 3577967 -  -6.1  -5.50313   TACAAAATCAAAAAA            GCCGCTCTA TAC CAGAACGAC            TTGACTTCAAAGAAG  91 147
      OB3439 3575985 .. 3576005 - -10.5  -4.82667   TTATGATATTAAAAA            GTTCCTCCA CTT TGAAGGAAC            TTTTTTCATACCTTA 100 81
      OB3438 3574300 .. 3574326 -  -8.9  -6.00086   ATACTATAAAAAAAA         GAATAGCAACT GTGAT AGTTACTATTC         TCTACATATCTATTT 100 35
      OB3434 3572911 .. 3572931 -  -7.7  -3.87378   AAATGAATTATTAAA            TATCCGTAA TCA TTACGAATA            AAAACTCAAAAAATA  73 96
      OB3433 3571729 .. 3571740 -  -4.4  -3.00946   TTTGTTGAGAAATGA                GGTT TATC AACC                 CTTCTTTTCCAGCGC  50 191
      OB3432 3571353 .. 3571363 -  -6.8  -3.91674   TTTATACATAAAACA                 GGAG CCT CTCC                 TTCTTTCTACATTAC  69 37
      OB3431 NONE
      OB3430 3568948 .. 3568960 -  -6.3  -5.00616   CGTCTCTCTAAAAAA                CGTAA TCA TTACG                ATTAAAACACTAAAA  83 66
      OB3429 NONE
      OB3428 3566662 .. 3566685 -   -11  -5.47159   TTCCAATATAAAAAA          GGATGGGGTT AATC ATCCCCATCC           TGCCATTCAATTCGA 100 10
      OB3426 3564401 .. 3564427 - -10.2  -5.27335   TTTTTCAAACAAAAA         TAACAGGCGACC TTA AGTCACCTGTCA         TTTTTGTTATCATTT 100 41
      OB3425 NONE
      OB3424 NONE
      OB3423 NONE
      OB3422 NONE
      OB3421 NONE
      OB3420 NONE
      OB3419 NONE
      OB3418 3556523 .. 3556546 - -11.8  -5.45726   TATATCCCAAAAAAA          GCCTTGCTAC ACTA GTAACAAGGC           TTTACAAACGTTTAT 100 37
      OB3417 NONE
      OB3416 NONE
      OB3415 NONE
        ulaA 3552396 .. 3552407 -  -4.4  -2.90322   CCCTATCAGAATAAC                TTGG CAAT CCAA                 TCCGTCATAAATGCC  48 4
      OB3413 3551596 .. 3551619 - -10.3  -4.46073   CTCGAATATAACAAA          GCCAGAGCA CCTATC TGCCCTGGC           TTCCCCCCTATCACA 100 36
      OB3410 3547685 .. 3547719 - -16.6  -3.11088   AACGGATGTAACATA     GTAAGAGGCAAACCAA CAG TCGGTTTGCCTCTTTC     GTTGTATTTTACCTT 100 232
      OB3406 3542070 .. 3542102 -  -9.3  -3.58365   GATTACAGGATAGAA      TAACTGAGCTATG AACTAAA CATAGCTCGGTTA      TTAATTTGGATACAC  80 87
      OB3396 3531838 .. 3531857 -  -2.2  -2.82668   TTGTAAAGCCGAAAC            TTACTGCTC CCA AAGC-GTAA            TTTGTTCTTCTTTAT  41 6
      OB3395 3531569 .. 3531588 -  -5.1  -2.79915   ACCTATTCTAGTATA            GAAGAAA TACCTT TTTCTTC             AACACATTTAATTCT  51 33
      OB3394 3530611 .. 3530624 -  -2.3   -4.2793   AGCGAAAGAAAAACA               CGCAG ACTC CTGTG                ACAACGCGCAGTATG  57 162
      OB3392 3529751 .. 3529772 -  -3.1  -4.95155   TTGATACCACAAAAA           TTCA-TGCAC TCG ATGCAGTGAA           TATAGCTTTGAAGAT  68 52
      OB3390 3527802 .. 3527834 - -12.8  -4.98616   TGAAAATAGGAAAAA      GGACGGTCATGAGC TTGAT GGTCATAACCGTCC      TTTTTAATTCTTACA 100 56
      OB3388 3525746 .. 3525791 -  -9.4  -4.25848   AAGTCTCTACTAAAA TCAAATCA-TCCTTGCTTCTT TTTTT AAGAAGCAAGAATTGATTCAA GATCGCTCGTTTCAC  89 126
      OB3387 NONE
      OB3386 NONE
      OB3385 NONE
      OB3382 3518966 .. 3518976 -  -6.8  -3.11326   GAGAACTGGAACATA                 CCTG GAG CAGG                 ATTGATCTCCGGGAA  61 504
      OB3379 NONE
      OB3378 NONE
      OB3377 3511950 .. 3511962 -  -5.5  -3.18507   AAGACACTCTATCAA                GACTG CAT CAGCC                AACGATGGGCCTCAG  55 9
      OB3376 3511390 .. 3511405 -  -7.6  -2.72371   TTTCTCAAACAACAT              GGCTTT TTGT AAAGCC               CGTCTCGCATGTGTA  63 43
      OB3375 NONE
      OB3374 NONE
      OB3373 3508173 .. 3508211 -  -9.1  -5.33331   GAAACACAAGAAAAA  TACCTCCTTAGCTTGATA GGAC TATCATAC-AAGGAGGTA   CTTATCTATTTGAGC 100 57
      OB3372 3506918 .. 3506930 -  -4.8  -4.71426   GTTTGACTAATAAAA                CCGA TTCAT TCGG                AATTATCTTTTGTGT  72 119
      OB3370 NONE
      OB3369 NONE
      OB3368 NONE
      OB3367 3502055 .. 3502083 -  -8.3  -5.30575   GAAAAATTTAAAAAA        GCTAAACAAGA ATATATA TCTTGTCTAGC        GCTTTTGTTTTCATA  90 97
      OB3366 NONE
      OB3365 3500852 .. 3500882 -    -9  -3.11218   TTAAATAGTTTAATA       GCCGAAATCCTCTG TAA CATAAGATTACGGC       TATAAGGAAAATTAA  71 41
      OB3364 3499897 .. 3499920 -  -4.6  -4.78149   TTTAGAACTTAAAAA          GAGCATTCTC AAAT AAGAATACCC           TCTTAAGCAATTATA  70 80
      OB3363 NONE
      OB3362 3498664 .. 3498719 -   -13  -4.67123   TGAAAATAATTAAAA TCTACATACAAGAGCCGTAATCTTAAT TTA ATTAAGATTACGGCTCTTGT-TACATT TTTGCATCTCCTAAG 100 114
      OB3361 3497722 .. 3497747 -   -12  -2.58579   TTAATGGTTTAGAAT         CCTTGATAGG CTTATT CCTATCAAGG          TCTATTTTCCTTCAC  84 234
      OB3360 NONE
      OB3359 3494665 .. 3494690 -  -7.6   -5.1101   GTATTATTTAAAAAA         CCGTCTAGTG AGTGAA CACCAAACGG          TTAAATACAATAGCC  88 195
      OB3354 3490042 .. 3490063 -  -5.9  -5.26875   GCCCTAATTAAAAAA           GTGAAGC TGTATTTT GCTTCAC            TTGTGGTGTTTGATA  84 74
      OB3353 3488535 .. 3488564 - -10.1  -3.19055   TCTAACAACAAAGTA       TAGGACCATCCTC CAAC AAGGATAGCCCTA        CTATTTTCTAATATA  79 82
      OB3350 3486248 .. 3486273 -  -8.3  -5.53436   ATACAATATAAAAAA         CCGTCTGGTAC TCGA ACACCAAACGG          TTTGCAATAGCTAAG  93 226
      OB3347 NONE
      OB3346 3484265 .. 3484282 -  -3.5   -4.6902   TTATAAGGTGAAAAA             TAGATTC GGGA AAATCTA              ATTATTCTTTTAAAA  65 60
      OB3345 3483313 .. 3483331 -  -4.6  -3.53343   AATTTTCCCCCTAAA             TGAATAAG ACT CTTATACA             CGTTTATTTGTACTT  55 106
      OB3344 NONE
      OB3343 3481976 .. 3482011 -   -12  -5.95286   ACCAAAAACAAAAAA    CCGAGCGAC-TTTCATT CAC ATTGAAATGCCGCTCGG    TTTTACTTTTTATGT 100 49
      OB3340 NONE
      OB3339 NONE
      OB3338 NONE
      OB3337 NONE
      OB3336 NONE
      OB3335 3472369 .. 3472385 -  -3.7  -3.27619   AAATTGGAAACAAAG              CTGTTAA CAT TTATCAG              TAATTTTTATTATTT  49 12
      OB3334 3470843 .. 3470855 -  -4.1  -3.14878   GCTTGCAACTGAATA                CGTCA TTT TGACA                AGCCTCCCAAAATAT  50 189
      OB3333 3469689 .. 3469711 -  -6.4  -5.40474   ATTTTGTTAAAAAAA           TCACCTTA TCAAGTG TAAGGTGA           TTTTTTAATACAAGT  87 50
      OB3329 3466342 .. 3466368 - -13.1  -5.37593   CGGGAAACTAAAAAA         TGCCTCCCGAT GTGAA ATCGAGAGGCA         TAACATTACACTACG 100 375
      OB3328 NONE
      OB3327 3464337 .. 3464352 -  -3.3  -4.08767   CGCACTTTGCCAAAA              TCCTT ACCACG AAGGA               ACGAGCGATCCGCCA  57 13
      OB3326 NONE
      OB3325 3462544 .. 3462599 -  -2.1  -5.18726   TTTCCATAATAAAAA CACCTCCTTTTGGTTCTCTCATTC TTATAATCG AAATGAAAGT-CCAAAAAGAGGCA TTTTCGGTTAAATTA  67 43
      OB3324 NONE
      OB3323 3461682 .. 3461709 -   -15  -4.67982   CTCCACTTAAGAAAA        TAGCAGCCTACA AAAC CGTAGGCTGCTA         CCCTTTGTTTCTTTT 100 122
      OB3319 3458652 .. 3458666 -  -7.8  -2.90714   TGAAACGGGGAGATA               CCCCAG CGT CTGAGG               AAGGTCAGATTATTG  64 302
      OB3317 3456854 .. 3456869 -  -2.6  -4.57073   GACTCCCTTCAAAAA              TATGTA GATT CACATA               TAATGTCATCGAAAT  62 480
      OB3314 3454060 .. 3454096 -  -9.4  -3.94188   ATTTATGGTAAATAA   TCCCC-CGGGCGCTGCT TATC AACAGTGCCTGAGGGGA    TTTTATGAATATGGC  85 59
      OB3312 3450640 .. 3450678 -  -5.4  -3.74088   TATAGGAAAACAATA   GAAGCGTGCAGAAAAA GTGGTTA TTTTAATGCACACTTC   TTGTGGCTAGTTACG  61 46
      OB3310 3449041 .. 3449055 -  -3.5   -2.9676   ATGATAAAAAAGCTA               GGTCC TCATC GAACC               GCCTTTGTGCTTGTT  45 51
      OB3309 3448188 .. 3448214 -  -7.4  -5.19212   ACCAGCAGTAAAAAA         CCCATTCTGA ACATCTG TCAAAATGGG         TTCCTTACGATATAT  88 44
      OB3307 NONE
      OB3306 3446090 .. 3446106 -  -5.1  -3.01924   GAGTTTTGGGTAATA              GAAGCGT TCT ATGCTTC              CTTTTTTTCTACTAG  52 46
      OB3305 3443158 .. 3443183 - -11.9  -4.64334   AATCCCGCAAGAAAA         GGCTGTACCTT TCAA ATGGTACAGCC          TCATGTTATATAAGT 100 41
      OB3304 3439762 .. 3439786 -  -2.1  -4.38748   TTTAGAAAGAAATAA          CCACCTTAGCT GAT AGCTAAAAAAG          TGGTCATTTCTTTCT  57 123
      OB3302 3437931 .. 3437942 -  -4.4  -4.19311   GAGAAAGAAAAAAAG                CTCT GGTT AGAG                 GTAACTTTTTTAAAG  62 206
      OB3301 NONE
      OB3300 3436256 .. 3436280 - -10.1  -2.77256   GCAACGAAAGAAGAT          GGGACATAACA ATG TGTTATGTCCT          TTGTTTGGTATTGGC  75 133
      OB3297 3433934 .. 3433945 -    -3  -3.59979   TCTTTCCACTTCAAA                TTGA ATAC TCAA                 ACGACGTACCTCCTT  50 95
      OB3296 3433431 .. 3433474 - -11.3  -3.76634   ACGGTAAATACAGAA GTAAT-TTCCCCCGCTTT TTTTGATTG AAAGCGGGGGAATACTAC ATTCATAGGGAGCTA  90 38
      OB3295 3432703 .. 3432715 -  -4.8  -2.57261   TAAAAAGCTAGTAAT                CTCG TCACG CGAG                TTAAGCGAAACATCG  49 59
      OB3294 NONE
      OB3287 3425830 .. 3425841 -    -3  -3.05384   TTTTTGTCTAGCCAA                TCTT CCAA AAGA                 CTCCCCCCACATCTC  45 61
      OB3286 NONE
      OB3285 NONE
      OB3284 NONE
      OB3283 3419980 .. 3419992 -  -3.4  -3.38072   CCGACGGAAGATGAA                CATG AAGGA CATG                ATCACGACAGTCATC  48 337
      OB3277 NONE
      OB3276 3412500 .. 3412518 -  -8.9  -5.73339   ACAAGCATAAAAAAA             TAGTGGG TATTC CCCACTA             TTTTCCCTTTCTAAA  95 36
      OB3273 3409643 .. 3409655 -    -2  -3.06183   CTTACTTTTAGGCAA                TAGA GCACT TCTA                TTGACCAATTCTCTA  42 179
      OB3270 NONE
      OB3269 3406472 .. 3406490 -  -2.4  -3.52102   ATTCCATTTAGATAA             TTCTCCTT TTA AAAGAGTA             TGCCAGGAGGTAGAA  45 15
      OB3268 3404817 .. 3404833 -  -2.3  -3.40403   CTCCCCGTACCAGAA              CGTAT GTAATGA ATACG              TGAGGAACTTAAAGC  45 165
      OB3267 3403126 .. 3403136 -  -2.4  -3.14132   GTTGTTGCTTACCAA                 GCGG CTA CCGT                 ACCATCTGTACGGGA  42 8
      OB3266 NONE
      OB3265 3401611 .. 3401648 - -17.9  -5.59502   TAAAAAACCAAAAAA   CCCGGGACATACCACTA TACT TAGTGATATCTCCCGGG    CTTTTATCCCTCCGT 100 353
      OB3264 NONE
      OB3263 3400753 .. 3400792 -  -6.4  -3.92974   AAGTAAATAATAGAA  GAGGCTGGGACAAAAG AATTCGCA CAATTGTCTCAGCCTC   TTTCCTGTTCACTAT  69 105
      OB3261 3397418 .. 3397452 - -12.9  -5.01811   TCAGCAAACTAAAAA    GCGAGCCCAC-GATGC ATAA GCATCAGAAGGCTCGC     CTGCCGCTTTAGAAT 100 110
      OB3260 NONE
      OB3259 NONE
      OB3258 NONE
      OB3257 NONE
      OB3256 3392746 .. 3392758 -  -4.1  -2.89079   AATACAAGTATCATA                GTAAG TCA CCTAC                CGTTTCCTTCGAATC  48 8
      OB3255 NONE
      OB3254 3390773 .. 3390801 -    -9  -4.67651   ATACCCGAAAATAAA        TAGAGCCACACT ATAAA AGTATGACTCTA        CTATTTTTATTTATT  93 32
      OB3253 3390411 .. 3390436 -  -5.5  -5.45652   ATTTTTAAGAAAAAA         GCTAACCTAGC ATAC ACTAAATTAGC          TTGTTAATCTCTCTA  84 50
      OB3252 NONE
      OB3251 NONE
      OB3250 3387520 .. 3387545 -  -4.8  -3.06492   GGACCGATTGGAACA         TTTTCGGAAA TAAGAT TTTCCGAGAA          ATTGCTCACCTTCGC  52 92
      OB3249 NONE
      OB3248 NONE
      OB3247 3384253 .. 3384292 - -11.7  -5.54264   AAATATGCAAAAAAA  GAACCATAATTCGACGGA CATCC TCCGA-GAATTATGGTTC  TACGGTGTTATAAAA 100 46
      OB3246 3383239 .. 3383272 -   -14  -4.43309   TAATGCGAATTAAAA     GTAGCAGCATCCTA TGCATG TAGGGTGCTGCTAC      TTTTGTGTTTGCTCG 100 333
      OB3244 NONE
        aroD 3379891 .. 3379901 -  -3.2  -3.72642   AATTAATCATCCAAA                 CCGT CCA ACAG                 CCATTTTTTGCTTTA  52 429
      OB3240 NONE
      OB3239 NONE
      OB3238 NONE
      OB3237 3373578 .. 3373608 - -13.5  -5.19212   ATGACCATGAAAAAA       GATTCCAGCTATC TAATT GATAACTGGAATC       TTTTTTCTTCTTAAG 100 74
      OB3233 3368931 .. 3368953 -  -2.8  -5.12916   TATAAAATAACAAAA           TCCCTTAT GGAAAGA ATAAGAGA           TTTTTCAACATTATA  69 68
      OB3232 3367866 .. 3367877 -  -4.4  -3.14211   ATTCTCTCCCACGAA                TTGG ATTG CCAA                 TTCATGTAACAGTTT  50 116
      OB3231 NONE
      OB3230 3365462 .. 3365501 - -19.6  -3.86776   CAACTAACTAGGAAA  TCATTCAAACCGCACAGA ATAT TCCATGCGGTTTGAATGA   TTTTAAAATTAATTA 100 34
      OB3227 3363177 .. 3363187 -  -6.8  -2.79492   TGCCTAATTGGAAAG                 CGTG TTC CACG                 GATATATATGAGGCA  58 350
      OB3223 3358145 .. 3358175 - -11.3  -4.97957   TATACAATAACAAAA       GCTTGCAAAGGAT CGATC ATCCTCTACAAGC       TTTAGTATCTATTTT 100 45
      OB3222 3355515 .. 3355528 -  -3.9  -2.71791   ATGGCCTCCCCAAAT               GAATA ATAT TATTC                TACTTTTACCATTTG  45 113
      OB3221 3354294 .. 3354306 -  -3.3  -3.24575   GGTAAAAAATGAAAT                CCTAG TCT CGAGG                CAACCTGTAGTAGAA  47 413
      OB3220 NONE
      OB3219 3351834 .. 3351856 - -10.7  -5.72207   TTGAAATTAAAAAAA           GCAGCTAAT TATGT ATTAGCTGC           TGATATACGGGTATA 100 18
      OB3218 3350508 .. 3350520 -  -7.7  -3.68359   TCCTCAAAATTAGAA                GGAAG GCT CTTCC                CCCTCTTACATTAAC  71 36
      OB3217 3349085 .. 3349117 - -12.3  -5.63517   TTCCTAAACAAAAAA      GCTTTTATTGTGA TTTTTTC TCACAATAAAAGC      TTTTTTAGTAATGCT 100 43
      OB3216 3348173 .. 3348198 - -14.8  -3.61946   CACTCCATATAAATA         GCCCCGCAAT ATATAG ATTGCGGGGC          GTAGCTAACTCTAAT 100 321
      OB3215 NONE
      OB3214 NONE
      OB3213 3346200 .. 3346244 -  -2.2  -5.52384   TGGGGATTAAAAAAA CTGTCCATA-GCCTTC-TCGTG AAT CGTGATGAAGACTTCTGGACAG TATGTTTAAATTAGT  74 36
      OB3212 NONE
      OB3211 3342980 .. 3342990 -  -2.6  -4.47551   ATTCAATTTATAAAA                 TTTT TGT AAAA                 TTTCTTCTTATTCGA  60 143
      OB3210 3340972 .. 3341005 -    -4  -3.65812   TGCTGTTCAATAGAA     TCTACTCTCTTT TTCTTTTATC AAAGGGAGTAGA      GAGAGGAAAAGGGGG  52 77
      OB3209 NONE
      OB3208 3338886 .. 3338941 -  -3.8   -2.8352   TGTGAATTCAATAAT TGAAATGTAGACAAAAGCA-GGTGT TCACTTCTT ACACCGTG-TTTTGCCT-CATTTCA GTTATTCCTTTACAG  46 27
      OB3207 NONE
      OB3206 3336542 .. 3336572 -  -3.4  -2.70932   TCTCTTTTGGAACGA       GCAGCAATTCAT CCATTCT ATGAATTGTTAC       TTTATCCTTCTACAC  43 78
      OB3205 NONE
      OB3204 3334304 .. 3334321 -    -2   -2.7094   TTTGAGCCATATAAT             TAACCT CCTATT AGGCTA              GAAATTTCTTGTACA  40 7
      OB3203 NONE
      OB3202 NONE
      OB3201 3331714 .. 3331750 - -16.9  -3.67976   TGCATCAATGGCAAA    TGAAGCCTATTATTGGT ATA AACAATAATAGGCTTCA    CAACCGAAATTAAAT 100 115
      OB3197 NONE
      OB3196 3326269 .. 3326281 -  -2.7  -3.79445   AATCACGAATGGAAA                CAATA CTT CATTG                GGGATGATGATCAGA  50 89
        gntR NONE
        gntK 3319111 .. 3319121 -  -2.6  -2.88832   TAATGCTACAATAAT                 TAAT GGC ATTA                 TATTATCCACAAGTT  42 62
        gntP NONE
        gntZ 3316086 .. 3316109 -  -7.5   -5.3321   AATGAATAACAAAAA          GTCGTATCC ACATAA AGATACGAC           CTTTATTATTTAACC  89 58
      OB3185 3314949 .. 3314981 -  -7.1  -5.86061   TTCCACCAAAAAAAA      TAACTTGCCCCTTCA TTT TAAAAAGGCAAGTTT      TTAAAAAGGCAAGTT 100 26
      OB3183 3313366 .. 3313402 -   -14  -5.65496   TATGAAAAATAAAAA    TAACTGTCGAAGAG AATAAGTAA CTCTTCGACAGTTA    TGCTTTGCTCTTTAT 100 37
      OB3181 NONE
      OB3180 3310851 .. 3310869 -  -7.4  -5.42514   CTAGAAATTAAAAAA             CGATCCCC AAA AGAGATCG             TTTTATCTGAAACTA  93 38
      OB3179 3309741 .. 3309777 - -13.3  -4.59944   ATGATGATAAATAAA    TGAAGGTAAAATCAATA AAA TATTGACTTTACCTTCT    CTCTTCATTACCACT 100 33
      OB3174 3306213 .. 3306240 - -12.2  -5.57729   AAATAATATAAAAAA        TGGCCAAGCTATA TTT TAT-GCTTGGCCA        TCTTAATTACGATAT 100 32
      OB3168 3299413 .. 3299463 - -18.7  -4.29738   GTACATGCACCAAAA TAAAGTAAGCACCTTGC-TGAAAG TTAT CATCCAAGCAAGGTGCTTACTTTA TTTTAATCTTGTCTA 100 93
      OB3160 3291571 .. 3291593 -  -7.7  -2.72344   CTCCATTTCCAATGA           GGGGTAAGG ACTAG CCTTATCCC           TCACTTTTTGCAACA  63 199
      OB3158 3288763 .. 3288800 -   -10  -4.55128   ACTTTCAAAGTAAAA   TCGCCCG-GAGGAAAGT TCAAC ATTTTCCTCGCGAGCGA   TTCTTTAACTGCCGA 100 60
      OB3153 NONE
      OB3152 NONE
      OB3151 3282852 .. 3282873 -  -9.5  -5.50499   TTACAGCGAAAAAAA           CAGTGACAA GTTA TCGTCACTG            TTCGTTATTTGATGG 100 86
      OB3150 3281963 .. 3282004 - -11.9  -3.93216   TTCAAATTACAACAA GAACCGCA-TAATCCTATCA CCC TTATAGAATTAATGCGGTTC TCCTACTATTACACA  95 34
      OB3149 3280372 .. 3280382 -    -4  -4.88495   ATACATATAACAAAA                 CTAT ACT ATAG                 AATGCTTTAAAAGAT  70 348
      vc1065 3279978 .. 3279990 -  -3.5  -2.80796   CTTGATTATTTAAAC                TAAAT TTC ATTTA                TATCCTCCTCTGTTT  44 12
      OB3147 3279491 .. 3279503 -  -4.9  -3.05384   CCTCCTTGTATGCAA                TACAT CTA ATGTA                AAAATACATATAAAT  52 114
      OB3146 3278882 .. 3278904 -  -9.2   -5.4505   TTCCTTAAGAAAAAA           CCGTAAGC TACTTAC GCTTACGG           TTTAAATGAAAATGA 100 20
      OB3145 3276936 .. 3276978 -  -8.7  -6.11644   TGACTCAAAAAAAAA GCAAATGAAATATGTATCCT TAAA AGGCTAC-TATTCCACTTGC TCAGTAACAATCTTA 100 51
      OB3144 3275482 .. 3275517 - -16.2  -2.61264   TCTTCTACGGACAAT    GTGAAGAACCCCGAGC ATCT GCACGGGGTTCTTCAT     TCCATTATTCACTAA 100 37
      OB3142 3273881 .. 3273898 -  -3.5  -3.30006   ATTAACGCAGAGGAA             CGTGTAGA TCT TCTA-ACG             GACGAGGATATGGAA  48 297
      OB3138 NONE
      OB3137 3270126 .. 3270159 - -11.8  -5.59564   AGAAACGCAAAAAAA     CTGTCTCGTAAGTC TTATGT GACTCGCGAGACAG      TTTTCACTTTATTAC 100 37
      OB3136 3268878 .. 3268915 - -10.7  -3.39327   CGCTTACACTTACAA   CAAGATGAGAACCAACA ATAT TATCGGTCCTCACCTCG    ACAAGAATATTCGAC  87 45
      OB3135 NONE
      OB3134 NONE
      OB3133 3266098 .. 3266122 -  -9.4  -5.63517   TTCTTAAATAAAAAA          GTTGCTGAGA TATTT TCTCAACAAC          TAAATAGGGAGATTA 100 47
      OB3132 3265401 .. 3265421 -  -2.7  -2.79135   ACAATCGTCAATAAT            GAATTAA TCATGCT TTAATTC            CTTCTTCCTAACTAA  42 8
      OB3131 3264719 .. 3264732 -  -3.9  -4.88918   CTATTTCAAACAAAA               TCATT AAAA AATGA                AAGATACCAGTAATG  70 15
      OB3130 3263947 .. 3263969 - -11.3  -5.69473   TACAGGATAAAAAAA           TGGCTGCCC TTATT GGACAGCCA           TTTACCTTAGCATAA 100 50
        argG NONE
        argH NONE
      OB3127 NONE
      OB3126 3259310 .. 3259344 -    -8  -5.06816   AGCCCTTAACAAAAA    GCAAAACAGACGAGT CCACTC ACACG-CTGTTTTGC     TTTTTGTTTGTTTTT  90 54
      OB3123 3254696 .. 3254738 -  -2.8  -3.83675   GAATTTAATTAATAA GGCTGCCTAGCATATAATT CTATTT AATTTCCTGC-AGACAGCC TTCATTATTATTTAT  51 37
      OB3122 NONE
      OB3121 3252431 .. 3252445 -  -4.2  -3.75738   TAGGATTAGTAATAA               CTGGAT TTT ATCCTG               CCACTCTTTCTGTAT  57 525
      OB3119 3250846 .. 3250877 - -16.1  -3.93742   TTCATATAAACACAA      TCACATAGAGCAG ACTCTG CTGCTCTATGTGA       TGATTGCACACCAAT 100 40
      OB3118 3249190 .. 3249219 -  -4.3  -5.05712   ATAAACAAGCAAAAA       GAGGATCGG-TAGA CTG TTTACCCGCTCCTC       ATATATTTAATAGCT  76 123
      OB3116 3247068 .. 3247098 -  -2.6  -2.59954   ATATACAGCAATCGA       TGATTTAAACAGCA TAA TCCTGTTAAAATCC       TAATAATTTTCGGAA  41 17
      OB3115 3245383 .. 3245416 - -12.6  -4.87807   CTAACACACCAAAAA     GACACATGAATAGC CTGCCC GCTATACATGTGTC      TTCTAATATAATATC 100 51
      OB3114 3243175 .. 3243202 -  -9.2  -5.08011   AAAAGTTTCAAAAAA        CTCGAGCAATGC ATCC ACATCACTCGAG         TATTACTTCATCAAT 100 36
      OB3113 3241220 .. 3241243 -  -8.9  -4.32131   TTAAAACAAACGAAA          GGAGCTAGC ACAATA ACTAGCTCC           TTTTTTCTATTCATC  89 39
      OB3111 3239458 .. 3239500 -  -6.4  -4.37013   AATTAATGATTAAAA GATCCAAGCCATTAGTCG CTCATTC CGATTAATCGTTTGGATC TTTATTTTGGAAAAA  74 89
      OB3109 NONE
      OB3108 NONE
      OB3107 NONE
      OB3106 NONE
      OB3105 NONE
      OB3104 NONE
      OB3103 3232290 .. 3232311 -  -8.7  -5.38951   AATCTACATAAAAAA           CTCCAACCA AGTA TGGATGGAG            TTTTTCTTATTCACG  95 32
        wrbA 3231493 .. 3231523 -  -7.6  -5.81622   ATAAAACGAAAAAAA       GAGCTCATCAACGT TTA ACGCTAATAAGCAC       TTTATATTTTATTTT 100 34
      OB3101 3229806 .. 3229821 -  -3.3   -5.4148   GAAACAATCAAAAAA              GGAAT TGAAGC ATTCC               AAAAAGAAACAGACG  76 388
      OB3099 3223858 .. 3223869 -  -2.2  -2.55351   TCTGCTGACATGAAT                CGTA CTTA CACG                 TTCACCTTATCTTTT  39 19
      OB3098 3222287 .. 3222319 -  -7.2  -4.28774   TTAGCTAATTTAAAA     GCACTCCCTATTAAT TTTG ACTAACAGG-AGTGC      TTTTAGACATTTTAT  78 50
      OB3097 3221088 .. 3221111 -    -6  -5.03994   CTCCATATACAAAAA          GCTCCCTTAA TTGA TAAAGGAAGC           TTTCTTATAAAACTT  83 39
      OB3096 3220304 .. 3220333 -  -5.1  -3.15861   TAGTACCCGTACGAA       CACTCAAGAAGAT CTAG ATATTATTGAGTG        AAACATAAGAAGTCA  54 278
      OB3094 NONE
      OB3093 3216965 .. 3216992 -   -15  -5.60993   TTTTTCATAAAAAAA        GCTGCCGAAAAA TATG TTTTCCGGCAGC         TTTTCACTATTTATT 100 32
      OB3092 NONE
      OB3091 3215510 .. 3215529 -  -4.2   -5.8096   CATAAAAAATAAAAA            CCAGGACA TTGG TAGCCTGG             TTTTACGCGATCCTT  91 39
      OB3090 3214719 .. 3214730 -  -2.2  -3.86346   TGATTTTTGTATAAA                CTGC TAAA ACAG                 AACCTCATCCATCAT  50 114
      OB3089 NONE
      OB3088 NONE
      OB3087 3210281 .. 3210299 -  -3.1  -6.11229   AGCAAAATAAAAAAA             GCGGA AGTTAGTAA TCCGC             TTTTTTATAAATCAT  93 30
      OB3081 NONE
      OB3080 3202348 .. 3202381 -  -4.1  -4.82819   TAGACCATAAGAAAA    GAGACTAGG--AATG TTCACT CATTATCCTAGTCTC     TTTAAAATTATGAAA  70 57
      OB3078 NONE
      OB3077 3198248 .. 3198291 - -16.4  -5.14626   AGTATCAAAATAAAA CGAGTAATGATTTAG-TCTTG TTC CCAGATCTAAATCATTACTCG TTATCTCACTGAATC 100 168
      OB3076 NONE
      OB3075 3193648 .. 3193683 - -20.8  -4.41348   CCTCTTCTAAACAAA    TAAGGTTTTCTACCAG AATT CTGGTAGAAAACCTTA     TAAACTTAACAATTC 100 23
      OB3074 3192970 .. 3192995 -    -9  -3.29263   AGAGTGGCTGGAGAA         GAGCGTCCCT ATTTAA AAGGACGCCC          ACGAAAGTTGTTCTC  73 202
      OB3071 3189035 .. 3189066 - -18.9   -4.8048   TTTGCACATTAAAAA      GAGCCCTTGTACG AGTTAA CGTACAAGGGCTC       TCTTTAATTCTAGCT 100 40
      OB3066 3183273 .. 3183294 -  -6.5  -2.57564   CTAGTTGCTGAGAAC           TGTACCGGC CAAT ACCGGTTCA            ATTATTTAGTTATCC  56 125
      OB3065 NONE
      OB3064 3180569 .. 3180608 - -15.4   -4.0641   TTCTATCCACATAAA  TAAACCGCATGA-ACTCAT TAA ATGAATTTCATGCGGTTTA  TTTAATTTAGCTGTT 100 32
      OB3063 NONE
      OB3062 NONE
      OB3061 3177997 .. 3178007 -  -3.2  -2.79796   GTTTATTTCATCATA                 TCAG TTT CCGA                 TCTGTCTTTCTATCG  44 15
      OB3060 NONE
      OB3059 3176315 .. 3176365 - -18.7   -3.9642   AAATACGTAAGCAAA TTAAAGAAGAGCTTGCCGTGTAC GAATA ATACACGACAAGCTCTTTTTTAA TACGACAATTTATTT 100 50
      OB3057 3173444 .. 3173470 -  -5.2  -6.02919   CTATAAATAAAAAAA         CTGTGTAAGC AGTAAAA GCTTACACAT         GGAAAGTTAGAATGA  93 110
      OB3056 3171831 .. 3171856 -   -12  -4.80396   TAAAATACCCAAAAA         GGGAACCTTT ATTAAA AAAGGTTCCC          TTTTTTCATTTGACT 100 45
      OB3054 NONE
      OB3053 3169223 .. 3169259 - -11.8  -5.19212   ACTACTATGAAAAAA   GCCGCTTC-ATTCCA GTTAAAGA TGGAATAGAAGCGGC    TCGAAAAAGTAGTTC 100 76
      OB3051 3165934 .. 3165951 -  -8.5  -3.37464   TTACCAATGCCAGAA             TGGGTTA CGAT TAACCCA              GAAGAACAAGAAATC  70 376
      OB3046 3159288 .. 3159322 -  -3.1  -5.54885   AATACGAATAAAAAA    GAAGTAT-CTACAA ACATTGAG CTGTAGAATACTTC     GTTTATTTTTATAAT  77 45
      OB3045 3157738 .. 3157754 -  -3.7  -4.49337   CTATAATTTATAAAA              CAGGT GAAATCA ACCTG              GATATAGATTCTTTA  65 1
      OB3044 3157101 .. 3157133 - -12.8  -4.50841   AGAACAACATTAAAA      CGGATGCAAGCTTC GATGA GAAGTCTGCATCCG      TTTATTATTATCTAC 100 45
      OB3042 3155220 .. 3155263 - -15.4  -4.81212   GTTATCAGAATAAAA GATAGGCGACTTCTTCGGGT CATC ACCCAAGGAAGCCGCCTATT TATTTTAACTTGCAT 100 98
      OB3040 3150959 .. 3150994 - -10.6  -4.37734   TAGAATAATGTAAAA    CTCCTTGGAATGACCAA ATA CTGGTT-TTCCAAGGAG    TTTTTAATTACTCAT 100 33
      OB3037 3147512 .. 3147552 - -20.8  -5.13521   AAAGCACGTAAAAAA GCGAGACCTTTACCTACTA ATGG TAGT-GGTAAAGGTCTCGC  TAACAACGGTCGTTG 100 175
      OB3036 3146357 .. 3146367 -  -5.4  -2.85378   TTAATAATACACAAC                 TAGC TAA GCTA                 TGTACAAAAAATGCC  52 168
      OB3035 3145513 .. 3145546 -  -4.8  -4.54681   ACGAATGAAAAAGAA     TCGA-CATAATCGAC TTTAT ATCGATTATGTTCAA     CACGGGAAAGATAAA  71 339
      OB3033 3143013 .. 3143035 -  -4.8  -5.10497   AATTTATGTAAAAAA           GCCCCTAGAA TGG TACTAGAGAC           TTTATGACGTTGCTT  77 27
      OB3032 3141712 .. 3141736 - -15.9  -4.87318   GTTAAAATCCAAAAA          GAACTCAGAGA CTG TCTCTGAGTTC          TTTTTTCATTACTAT 100 62
      OB3030 3139175 .. 3139190 -    -4  -4.10657   TTATACTCGCTAAAA              CTATCG CAAT CAATAG               CAAATTGATAATTTA  59 369
      OB3029 3138924 .. 3138946 -  -7.6  -5.79595   GCCCAAAATAAAAAA           GGGTTTCGGA ATG TCCGATGCCC           CTCTATCACGAATTC 100 31
      OB3028 NONE
      OB3027 3137694 .. 3137713 -    -5  -2.59133   AGACACAAGGAAGAC            TGCGACAGC ATT GC-ATCGCA            CGCAGAAAATTGATT  50 405
      OB3022 3134434 .. 3134482 - -17.7  -3.93742   GCTACAGAAATATAA TCCCCTTCCGGTAGACAGT GAAATATAAAA ACTGTTTACCGGAAGGGGA GTTTTTTAATTATTC 100 35
      OB3020 NONE
      OB3019 NONE
      OB3018 NONE
      OB3016 NONE
        argS 3125882 .. 3125915 - -12.5  -5.03314   TGGACTCCCAAAAAA     GCCTACCCCCTTTTG AAAT CGAAAAGGGATAGGC      TTTCTAAGATTATTT 100 39
      OB3014 3123347 .. 3123367 -  -7.6   -4.1721   ATTGACATGGGAAAA            TAGAGAGG ATATA CCTCCCTA            CTTCCATATTTATCA  78 208
      OB3013 NONE
      OB3012 NONE
      OB3011 NONE
        acdA NONE
      OB3009 3118164 .. 3118205 - -11.2  -3.59966   ATATTCCACATATAA GACATAAAAAGTTGAGAA ATTTAA TTCTCAACTTTTTACTTC  CATAATCCACATATT  90 90
        rpoE 3117236 .. 3117263 -  -9.9  -5.14949   AATAAAATAAGAAAA        GCGTTCCCCCA TTTAAC TGGGAAAACGC         TTTGTATTTCGATTC 100 92
      OB3007 3115510 .. 3115536 -  -7.4  -5.36441   TCTCTATACAAAAAA         CTGCTCAAAC AATAAAA ATTTGAGCAG         TTTTATGATAAAATT  89 42
       spo0F 3114869 .. 3114879 -  -6.8  -2.87252   TAAGAATACCAACTA                 CCAG TCT CTGG                 TGCAACAAGTTAGAT  58 55
      OB3005 3113899 .. 3113917 -   -11  -4.10855   AAAACTGTTGGAAAA             GCTGCACC ATT GGTACAGC             TCTTTGATTTCATTT 100 47
      OB3004 3113110 .. 3113126 -  -5.1  -4.34402   TTTTGCATATGAAAA              CCTCATT CCT AAAGAGG              TGTTCTTTGTTGAAC  67 116
        murZ 3111737 .. 3111763 -  -2.4  -2.66316   TCCTTTATTAGAGGA         TGGTCAAAAA TTCTACC TTTTTGAACA         CATCTACCTATACTC  40 78
      OB3002 NONE
         rho 3109005 .. 3109017 -  -2.7  -4.13654   GTTTGAAACCAGAAA                GAAAT TTA ACTTC                AGACTAAACTATCGA  55 34
        rpmE 3108489 .. 3108513 - -11.6  -5.73563   ATGAAAGTAAAAAAA          CAGGCAAAAT TAGAC ATTTTGCCTG          CCTTTTTTAGGAAGC 100 72
         tdk 3107605 .. 3107638 -  -3.4  -4.68994   ACCAGTATGTAAAAA     GGATAGTATAAGT TTTCTCATT ACTTA-ACTATCC     ATTCTTATTTTTTCT  65 42
      OB2998 NONE
      OB2997 3105230 .. 3105254 -  -7.3  -3.05715   AACGGCCTCAGCTAA          CTTGAAAAG AAGAGCA CTTTTCAAG          TGGATCTTCAGCCCA  63 344
      spoIIR NONE
      OB2995 3103842 .. 3103867 - -10.6  -5.24449   TAGAAACGCAAAAAA         GTGGATAATC CGTCAT GATTATCCAC          TTTTCCACATATAAT 100 118
      OB2994 3102712 .. 3102723 -    -3  -3.21126   AACTATATGCATGAA                TAAG AAGT CTTA                 TGAATGCCTGTTGCT  47 66
      OB2993 3101768 .. 3101826 -  -7.1   -3.8062   TAATTTCGATAAGAA TATTCACCTCCTAATTTGTAATAAATA CAACT CATTTGTAACATATTAGAAAGTGAATA TCTATAATTTTGTAA  70 320
      OB2992 NONE
      OB2991 3100386 .. 3100411 - -11.3  -4.68512   TCATAATAAAAATAA         GAACACGGATA TTAT TATCCATGTTC          AAAATACTTTTGAAT 100 24
      OB2988 NONE
      OB2987 3097729 .. 3097739 -  -2.6  -3.89346   AAAAACACTATTAAA                 TAAA GTT TTTA                 CATTGCTTCACTGAC  51 104
      OB2986 NONE
        glyA 3095666 .. 3095707 -  -7.6  -5.65513   CATTAAGTAAAAAAA CGAACAAT-AGTGGATAAT GTAGT ATCATCCAATTATTGTTCG TTTCTATTATTTAAG  93 36
         upp 3094714 .. 3094727 -  -3.9  -2.85896   TTGAGCAATCAATTA               CTTTT AGAG AAAAG                ATTCTCATGTAAATT  46 93
      OB2983 3092369 .. 3092383 -  -4.3  -3.05255   GTGAACAATAATAAT               TCTAC TTGAT GTAGA               CCATTGCTTCTGAAC  50 12
        atpI 3091520 .. 3091544 -  -2.2  -3.29762   AGTAAAAATGGAATA         CTGGAA-AAGA TTAG TCTTCTTCCTG          CTTGCGTAAAGATAA  44 11
        atpB 3090734 .. 3090753 -  -2.3  -2.50545   CTTTTATAATAAACC            TAATAAA TTATTT TTTATTA             ATGGTCACTGCTCAC  39 23
        atpE 3090442 .. 3090473 -  -5.3   -3.6053   TCTTGCATAAAGGAA      TGGCGAAGATTC TTTGTTACT GAA-CTTCGCCA      TTATAATTCTAGGAA  59 51
        atpF NONE
        atpH NONE
        atpA NONE
        atpG NONE
        atpD 3085338 .. 3085355 -  -2.8  -4.68384   ATTCAGGCAATAAAA             GATTTT CTTTCC AAAATC              CCTACTTCCACGACC  63 46
        atpC 3084850 .. 3084873 - -11.8  -5.79588   TTAAAAGCAAAAAAA          CTCCCGCAAT AATA ATTGCAGGAG           TTTTTTAGTATTACT 100 36
      OB2973 NONE
        murA 3081666 .. 3081691 - -12.7  -4.49756   CTTGAAACACGAAAA         GGTAGATGCGT AATA ACACATCTACC          TTAGAAATAACTATT 100 53
      OB2971 3080621 .. 3080631 -  -4.6  -2.84602   TGTATTTCAGCAAAC                 GAGG CAC CCCC                 TAATTATTTTTCTGT  48 57
        dppB NONE
      OB2969 NONE
      OB2968 NONE
      OB2967 3075895 .. 3075910 -  -4.6  -3.66896   TGCACATATATAGAA              GTGGCT GGTG AGCCTC               TGTTGCTCATGCCTC  55 149
      OB2966 NONE
      OB2965 NONE
      OB2964 NONE
      OB2963 3071748 .. 3071778 -  -6.2   -5.5074   TAATGCAACAAAAAA       CTAGCCCCGTTC AGATCAA GAACAGAACTAG       TATCATAGCGATTTA  86 38
      OB2962 3070351 .. 3070377 - -11.6  -5.55769   TCGGACAAGAAAAAA         CCCCTCGTCTCA CCT TGAAACGAGGGT         TGGTGCTGTTTCATC 100 8
      OB2961 3069240 .. 3069261 - -10.9  -6.06529   CACACATAAAAAAAA           GAGCCTGAT AGAA ATCAGGCCC            TCATCTATTATTCTT 100 33
      OB2960 3067827 .. 3067863 -  -4.6  -5.74288   ATAAATAACAAAAAA   CCAAACTATCATC-GGC ACAG ACCAGATCATAATTTGG    TTACTCTTCATTTTA  85 38
      OB2959 3067063 .. 3067074 -  -4.4  -3.18897   AATAAAGAAAAACAG                TAGG TTGA CCTA                 TATAACGTCATTTTA  51 112
      OB2958 NONE
      OB2957 NONE
      OB2956 3064098 .. 3064109 -    -3   -4.3665   TAACTCAAATACAAA                TCAA CATA TTGA                 CCAAATTACGTTTCT  60 89
      OB2955 3063677 .. 3063709 -  -5.7  -4.66609   TATTCCATTTAAAAA      GCATGCATTTCAA TTAAATT TTAGAATGCATGC      TTACTGTTTATGATT  74 45
      OB2954 3062832 .. 3062845 -  -2.5  -3.03085   AAATAGAAAAGATTA               TATTT ATCG AAATA                GCGCTTTTTTCATAT  43 122
      OB2953 NONE
      OB2952 3059338 .. 3059366 -  -3.9  -2.96452   ATTTTTACAATGATA        TGTGAGATTAAAA CAA CTTTTATCTCACT        CTATTGTTTCCTTAA  47 37
      OB2951 3058460 .. 3058487 -   -10  -5.75478   AAGTAGATAAAAAAA        GATTGAGACAAA ATAT TTTGTCCCAACC         TCTTCATCTTTGTTT 100 43
      OB2950 NONE
      OB2949 3055628 .. 3055638 -  -5.4  -3.04263   ACGGCACCTTTAAGA                 GCAT CTT ATGC                 TTATCCTATCGATCA  54 88
      OB2948 3054239 .. 3054265 - -10.2  -5.34555   CTAGACCATAAAAAA         TGTCCGAGCTAA CTG CTAGTTCGGACA         TTTTGCTTACATTAA 100 50
      OB2946 3052536 .. 3052546 -  -2.6  -3.89605   TAGAAAAAAAATACA                 TTTT ATA AAAA                 ATCAAGATGTTATTT  51 65
      OB2945 3052193 .. 3052229 - -11.8  -5.12916   TAGAAAACAATAAAA   GAAGCTTGTAGAGTTCT AGTC AGT-CTCTACAAGCTTC    TCCTTTTTTATTGGT 100 33
      OB2941 NONE
      OB2940 3043749 .. 3043759 -  -2.6   -3.9461   CTTGGTGAATAATAA                 TTTA CCG TAAA                 GTCGTTATTAGTTAG  53 212
      OB2939 3043281 .. 3043334 -  -7.2  -4.64598   GAACCATTTTAAAAA GGTATTGTTATTTATAG-CATGTGAGG GTT CCCTAC-TGTCTATAAA-AACAATACC TTTTTTATTATTGAT  80 33
      OB2934 NONE
      OB2933 3036636 .. 3036663 - -11.5  -5.58209   TTAAAGGTAAAAAAA        GACTAGCTATT TATAAC AATAGCTAGTC         TACTTCTTCATTAAT 100 36
      OB2932 3032632 .. 3032665 - -20.5   -5.7946   TTCCTAACAAAAAAA     CAGGAGCACC-CACGA TAA TCGTGAGGTGCTCCTG     TTTTAGTTTACCTAT 100 37
      OB2930 NONE
      OB2929 3028737 .. 3028774 - -11.4   -4.1196   AAGGCAGTGCTAAAA   CGAGCCTCCGTAATGCC TGTTG AACAC-ACGGAGGCTCG   ATAGCCAACCAGTAA 100 62
      OB2928 3028053 .. 3028068 -    -9  -6.22802   TCCCATAAAAAAAAA              GAGAGG TTAT CCTCTC               TTTTTTATTACTCAA 100 33
      OB2927 NONE
      OB2926 3025215 .. 3025237 -  -4.9  -3.04902   TGTGATTACAGAAAC           CAATGGTGT ATTAG ATACCATTG           CTATCACCATCTCTT  52 13
      OB2925 3024436 .. 3024446 -    -4  -4.71482   ACTAAACTGTAAAAA                 GATA AAA TATC                 TTTTACAACATCTTA  67 38
      OB2924 NONE
      OB2923 3021909 .. 3021919 -  -3.2  -2.57931   TTTACTTTTGACAAT                 GTAG CCA CCAC                 CATTTTGCATTGATT  42 66
      OB2922 NONE
      OB2921 NONE
        tupA NONE
      OB2919 NONE
      OB2918 NONE
      OB2917 3012035 .. 3012066 -  -7.3  -5.08824   CGCTTACCTAAAAAA      GTCC-GAACCTCCC ACTTA GGGTGATTCAGGAC      TTTTTTAATTATCTT  88 34
      OB2915 NONE
      OB2914 3007427 .. 3007457 - -14.9  -5.03713   AAGAATTAAACAAAA       GCAGACTATCGAA AAATG TTCGACAGTCTGC       TTTATTCATATGTGC 100 80
      OB2912 3003382 .. 3003401 -  -4.3  -5.56568   AGATTATTAAAAAAA            GACTACC TTATTT GATAGTC             TTTTTAATAGAATTA  82 38
      OB2911 2999912 .. 2999934 -  -9.9  -5.51046   GAAATATAGAAAAAA           CCACTGACA ATGGG CGTCAGTGG           TGATTATATCATTAT 100 40
      OB2910 2998703 .. 2998731 - -17.7   -5.5943   AAATTATTAAAAAAA        CTACCAATCTACA ATT TGTAGATTGGTAG        TTTTTTTATCTATTA 100 31
        nagA 2995561 .. 2995599 - -18.5  -2.69998   AGGAAAGTAACTAAT  GCATAAAGAGGCGATTCT ACTA AGAATCGCCTCTTT-TGC   TTCATCGTAAATTTA 100 125
      OB2903 2991929 .. 2991967 -  -9.8  -5.90981   TCATATTAAAAAAAA  GGGATTATCC-CATGTA TTATTT TACATGTGGATGATCCC   TTTTTTACTTCAAGA 100 30
      OB2901 NONE
      OB2900 2988463 .. 2988488 -  -6.1  -4.36586   AGACAACGAAAAGAA         GAGCGCATC CTAACTTC GCTGCGCTC          TTTTAGTTATTTAAC  72 36
      OB2899 NONE
      OB2898 2986581 .. 2986605 - -10.2  -3.43674   CCAAAAATAAAATTA          GTGACTTTTT GTCAT AAAAAGTCAC          TTTTAGAAAAATATT  85 12
      OB2897 NONE
      OB2896 2983930 .. 2983944 -  -2.9  -3.29471   CCCTCATCATATGAA               TCATA ATTTA TATGA               ACTGTTTAAAATTTA  45 38
      OB2895 NONE
      OB2894 NONE
      OB2893 NONE
      OB2892 NONE
      OB2891 2979244 .. 2979256 -  -2.7  -2.60373   AGCAAGAATCAATAC                TCTCA TGT TGAAA                TTCTCCTTGTAGGTA  41 15
      OB2890 NONE
      OB2889 2977225 .. 2977235 -  -2.6  -3.83559   ATCAAAACATAAATA                 TTAA AGA TTAA                 ATCCATAGCTCTTTT  51 15
      OB2888 NONE
      OB2887 NONE
      OB2886 NONE
      OB2885 NONE
      OB2884 NONE
      OB2883 2969944 .. 2969970 - -10.3  -5.24129   CCTCTCTATAAAAAA         GAGAGATGAAA AATCA TTTCACCTCTC         TAAAAAATATAGTTA 100 44
      OB2882 NONE
      OB2881 2967566 .. 2967596 - -13.5   -4.0616   GATCCTAATTACAAA       TACTACGAGAGAC AATTA ATCTCTCGTAGTA       TTACCTCTCTATGAA 100 73
      OB2880 2966124 .. 2966150 -  -3.1  -5.70761   AAAACAAAATAAAAA         CCTTAATCC GGTTTAATT GGATTAAGA         TTTAATATGCATCAG  82 20
      OB2879 2965530 .. 2965548 -  -2.4  -3.32997   GTTTGACAAATTCAA             GCTGTTTC AAA AAAACACC             TCCATTTATTTAGCT  44 31
      OB2878 2964386 .. 2964396 -    -4   -3.2891   TCCCATAAGTAAAAT                 CTTT CTT AAAG                 GAATTACTCTCTGAT  49 29
      OB2877 NONE
      OB2876 NONE
      OB2875 NONE
      OB2874 2959391 .. 2959434 -   -12  -5.04601   TTGACAAATGAAAAA CGGCTAATTCCTTCAAATTTA ATG TAAAAA-GAAGGAATTAGCCG TTTTTTAATATACTG 100 113
      OB2872 NONE
      OB2871 NONE
      OB2870 NONE
      OB2869 NONE
      OB2868 NONE
      OB2867 2951631 .. 2951653 -  -9.2  -5.24551   CTAAATGAAGAAAAA           GAGACCAGTA GCT TACTGGTCTT           CATTCAATTTCCTCA 100 56
      OB2866 NONE
      OB2865 NONE
      OB2864 NONE
      OB2863 2948127 .. 2948145 -  -6.7  -3.79519   AAGTTTAGTATTAAA             GAGAGCT TCATC AGCTCCC             TTTATTAAAATGCAA  66 30
      OB2862 NONE
      OB2861 NONE
      OB2860 2944853 .. 2944877 -  -5.8  -4.82667   CTACTATACCAAAAA          GACTAGCA GAAATGAAT TGCTAGTC          TTTGAATTACCTGTT  77 198
      OB2859 2942675 .. 2942714 - -14.6  -5.19275   ACTCACAAAATAAAA  GCGTGGTATC-TTCACTAA ATA TCAATGAATGATACCACGC  TTACTACCATGAGTT 100 168
      OB2857 2940282 .. 2940301 -  -3.7  -3.05723   TAGCCAAATAATAAT            CAATTTT ATCATG AAAATTG             TATAGCGCTACACAC  47 307
      OB2852 2936097 .. 2936120 -    -9  -5.22006   TTAGTATAACAAAAA          CCCTTCATAA GTGT TTATAAAGGG           TTTTGATTCTAACCT  95 315
      OB2851 2934901 .. 2934914 -  -5.3  -2.72096   TTCAGCAATTACAAT               TCGAA TCAA TTCGA                CCCCTCCTGTTCCGT  51 17
      OB2850 2934230 .. 2934242 -  -2.7  -3.12895   TTGTTCACTAATAGA                TTATC AAG GACAA                GTAGTAGAAACAATC  43 93
      OB2849 2932776 .. 2932820 - -12.6  -6.10295   GTAACATAAAAAAAA CCGAACTACATTCAAATACCTA ATC TAGG-ATTCGAAT-TAGTTCGG ATTGCTTGCATTTAT 100 85
      OB2848 NONE
      OB2847 NONE
      OB2846 2929793 .. 2929803 -  -2.6  -3.17054   CAGGAAACTATCTAA                 TAAA CGC TTTA                 TCTAATTACGCTGCT  45 27
      OB2845 NONE
      OB2844 NONE
      OB2843 2926554 .. 2926584 -   -13  -3.40775   ATTTTCAGTCAAATA       TATTTTTTATTTGT CCG ACAAATAAAAAATA       AAATATCCCATGGAA  93 102
      OB2842 NONE
      OB2841 NONE
      OB2840 2923213 .. 2923253 -    -7  -2.52623   GTGTGCTGAGAATAG TCGGTAAGCTTCCGGATCC ACTC GCATC-AGAAGCTCACCAA  AACATCCTCCCACTG  60 129
      OB2839 NONE
      OB2838 NONE
      OB2837 2920038 .. 2920062 -  -7.2  -3.93875   GACTAAAAAACAAGA         GGACCGTC-TG CGAA CATGACAGTCC          CGCTAAATAATTAAT  73 36
      OB2836 2918575 .. 2918596 -  -6.6  -6.04378   AAACCACAAAAAAAA           CGAAGAAG AATTCA CTTCCTCG            TTTTTATCGAACGAA 100 29
      OB2834 2915240 .. 2915273 - -17.5  -5.40474   ACTTTTTCAAAAAAA     CGGTCCAGGTTGAAG CATT CTCCTACCTGGACCG      TTTTTCATATTATAG 100 35
      OB2833 2914051 .. 2914087 - -20.5  -4.12188   TGATTATCCCCAAAA    TTTAAGAGGAACTAGCA ACA TGCTAGCTCCTCTTAAA    TGAATTATCCCTACT 100 52
      OB2826 NONE
      OB2825 2904404 .. 2904438 - -10.2  -3.08464   TCATTATGTATGTAA     CTAATACAGACGCA AAGATAA TACGCCTGTATTAG     TATACCATGAGAGTT  80 63
      OB2824 NONE
      OB2823 NONE
      OB2822 2901894 .. 2901918 -  -3.6  -4.79174   AGTCAACTAATAAAA          GTCTTCCCCA GAAAA TAAGAAAGAC          CTTAAAATAAATATT  67 70
      OB2821 2900503 .. 2900522 -  -7.2   -5.1166   CATGAAAACCAAAAA            GGAAGCCTG CTA CAG-CTTCC            TTTTTTATATTGGTC  88 408
      OB2819 NONE
      OB2818 NONE
      OB2817 NONE
      OB2816 NONE
      OB2815 NONE
      OB2814 NONE
      OB2813 2892766 .. 2892791 -  -8.4  -5.04733   TAAGTACAAATAAAA         TAGTCCACAC CTATTC GTGTGAACTA          TTTATTCTCCCGATT  90 89
      OB2812 2891752 .. 2891762 -  -2.6  -3.68619   TTCAACTCAGTCAAA                 TATT CCT AATA                 TTAAAGATGCTTGCC  48 6
      OB2811 NONE
      OB2810 2890146 .. 2890163 -  -8.5  -2.83894   ATCATCATTATTAGA             GTGTTCA TATT TGAACAC              TCTCTTTTCTTCTAT  69 64
      OB2804 NONE
      OB2803 2884429 .. 2884456 - -10.6  -5.24449   TATAAATGTAAAAAA        CAAGGAACGCTG GCAA CAACGATCCTTG         TTTTTTATTATGGGC 100 40
      OB2801 2881749 .. 2881773 -    -5  -5.44119   TTTACTCCAAAAAAA          GAGTCACTCC TTCAC GAAGCAACTC          TTGTATTCTACTACA  83 36
      OB2799 NONE
      OB2798 NONE
      OB2797 2876363 .. 2876397 -  -3.8  -4.23781   GCTACCAAAATTAAA     TATAGTCGATATAAAA CGC TTTCATATTAACCATA     ATACATGGGTTTTTT  59 123
      OB2796 2874776 .. 2874832 -  -9.5  -2.53176   ATGAGACAAAAGTAT GTAGGCGGCTGGGTGAGGTAACGACG TTTAAG CATCGTTAACTCACC-AGCCTCTTTC TCTCATTATCTATCA  72 101
      OB2794 2872412 .. 2872436 -  -7.1  -4.95758   ACTAGATTACAAAAA          GCTGTGACCCT ATT AGAATCTCAGC          TTTTTGTAATTTCAA  88 105
      OB2793 NONE
      OB2792 2870484 .. 2870513 -  -5.1  -5.53288   TGTAATCTAAAAAAA       GCGCTTAGA GATTAAAGTCAA TCTAAGCGC        TTTTTTTCCTTTCCT  83 85
      OB2789 NONE
      OB2788 NONE
      OB2787 2865487 .. 2865517 -  -8.3  -4.52703   GAAATGATTAGAAAA       GGAGGGAATGG GCAAATCAG CCGTTCCCTCC       TTTTTTGATTTAAAA  84 84
      OB2783 2860840 .. 2860866 -  -7.3  -5.22943   ATGAAATTTAAAAAA         CCTATGCCCAC ATGTA GCGAACATAGG         TTTTTAAAACAATTA  89 76
      OB2782 2858596 .. 2858614 -  -5.4  -3.67611   TTTATCCCAATAGAA             TTACTTGA AGC TCAAATAA             ATGAAGAAGTTAACT  60 353
      OB2779 NONE
      OB2778 2854387 .. 2854429 -  -5.7  -2.76696   CTTTTTTCGAACAAT TCTAGATGATAGGCTTCCGC GTCA ACGGAAATCTATCATCT-GT TTCCGTTCAAGGACA  51 53
      OB2777 2852585 .. 2852630 - -13.7  -4.04764   AAAATAAGCTACAAA TAAATATCCAAACGA-TTCTCA GTA TGTGAACTCGTTCGGATATTTA TTTTACTTGATTATT 100 135
      OB2775 2849661 .. 2849691 -  -5.5  -5.14563   TTGTCGATCAAAAAA      GCCGAAC-CACC TCTATATC GGTAAGTTCGGC       TAAGTAAAAAACTAA  79 52
      OB2774 2847410 .. 2847446 -  -9.6  -5.32599   TATAAAACATAAAAA   TCCGAACGAA-GCATAT TGAT AAACGCATTCGTTCGGA    TTTATATTTCTCATC 100 52
      OB2773 2846422 .. 2846448 -   -16  -3.55487   GCAGATGAAGCACAA         GCCGACTACCAA CGA TTGATAGTCGGC         TTCATTTATGGAAGC 100 154
      OB2771 2844546 .. 2844584 - -16.1  -5.48623   AAACATAAATAAAAA   CGCTGTCCACCAAGTCA TCATT TCACTTGGTGGGCAGCG   TTAATTTTTCACTTC 100 40
      OB2769 2841736 .. 2841763 - -13.6  -4.75776   AAGTCAATGCAAAAA        GAGCATTATCAC AGAC GTGACAATGCTC         TATCATTCAAAAGAA 100 54
      OB2768 NONE
      OB2767 NONE
      OB2766 2838075 .. 2838102 -  -7.1  -3.21258   ACTAATTTAATTGAA        GAAGGAATAGC GCTTGG ACTATTCCTCC         TCCCAATCTTTAAAA  65 16
      OB2765 2836947 .. 2836973 - -10.2  -5.96219   GACCTAGAAAAAAAA         GCGAGTCTCC GTCACTT GGAGACTCAC         TAATACTCAATTAAA 100 62
      OB2759 NONE
      OB2758 NONE
      OB2757 2828820 .. 2828844 - -10.8  -5.63504   AACCTCATAAAAAAA          GAACTGTCGC TATTT ACGACAGTTC          TTTCTGACTTCTATA 100 50
      OB2756 NONE
      OB2755 NONE
      OB2754 2825635 .. 2825662 -  -7.8  -3.36749   CATGTTTAAGATGAA        GCTCGACTCT GGTAAGTT AGAATCGAGC         AATTTCACCTTATTT  69 35
      OB2753 2824046 .. 2824058 -  -6.3  -4.21936   GTTATAACCCTAAAA                GGATT GCC AATCC                TATTCAATACAAGAT  71 313
      OB2752 NONE
      OB2751 NONE
      OB2750 2820834 .. 2820859 -  -9.7  -5.88565   CTCAGAAGAAAAAAA         GGAAGTTCGAC CCTT GTCGAACCACC          CCTGAAAGCAGGTCG 100 164
      OB2749 NONE
      OB2748 2818574 .. 2818604 - -12.6  -5.01422   CTAGACAAAAATAAA       GGAGTCTACTTCAG TAG CTGAAGAGGACTCC       TGTATCTAATCCATT 100 40
      OB2747 2816864 .. 2816884 -  -5.6  -3.48276   CTTCGTTGTATATAA            TAAATGTA GGGTT TACATTTA            GTGGATTTTGTCGAA  57 303
      OB2746 NONE
      OB2745 NONE
      OB2744 2814809 .. 2814858 - -13.8  -2.65586   TACACTCAATAATAT TGCCCCAACATAGAAAAGGAAA TTCTGT TCTCCATTTCTATATTGGGGCT TTTTTATTCTTCCTC  89 29
      OB2741 NONE
      OB2740 2811585 .. 2811615 - -15.6   -4.9792   TACTGCATATAAAAA       GTTGTCCAGTATTC TCA GATTACTGGACAAC       TTCTTACATCGTACT 100 40
      OB2739 2809672 .. 2809685 -  -5.3  -5.09225   AGTGTAGGGAAAAAA               CTACA CTAT TGTAG                CGTTGTGTAGGCATT  79 49
      OB2738 NONE
      OB2737 NONE
      OB2736 2805405 .. 2805448 - -17.8  -2.98223   GAGTGATAGTACAGA TTCAGCCAATTTGAAAAAGA AATT TCTCTTTCAAATTGGCTGAT ATTATTACATAAAAC 100 96
      OB2733 2801445 .. 2801481 - -22.6   -5.2189   TTAATGACTAAAAAA    GATTCCAGGTATCGTC ATCAA GACGATACCTGGAATC    TTTCACCTTAGGTTT 100 63
      OB2730 2799656 .. 2799669 -  -3.9  -3.68853   GCAAAAACCTCTAAA               TCAAA TACT TTTGA                TTATAATGTATTATT  52 26
      OB2729 2797626 .. 2797636 -  -5.4  -3.84278   AAATTGAATCAACAA                 GTAG AAG CTAC                 ACGAAGAGAAATGTA  63 283
      OB2727 2795911 .. 2795933 - -10.7  -5.11836   ATACTTAAAAGAAAA           GACTCTACT AAGAA AGTAGAGTC           TTTATAATAAGGTTA 100 43
      OB2726 2795629 .. 2795662 -  -3.8  -5.02287   GATAAAAATATAAAA     GCGCCAACGATTTC GAATAA AAATTCGCCGACGC      TTTTTATGTTGTTTG  73 55
      OB2725 2795236 .. 2795288 -  -2.9    -5.626   TATCTCATAAAAAAA GAGAAAAGACCAAATAATCCC TAAAATATAAG GGGAAAATTTAATCTTCTCTC GTCATCTCTGAGATA  80 156
      OB2724 NONE
      OB2723 NONE
      OB2722 NONE
        araL 2790402 .. 2790427 -  -9.7  -4.84219   AAATTACAAAACAAA         CCCACCTGCCA GTAA TTGCAGGTGGA          TTGATTAGTGATAAA 100 78
      OB2718 NONE
      OB3532 NONE
      OB2717 2787419 .. 2787447 -  -5.4  -5.03994   GGGCACACATAAAAA       CAGCAGT-TTGAC ATAA ACCAACACTGCTG        TTTTTTTATTAATCA  79 34
      OB2715 2785526 .. 2785558 -  -7.6  -3.49169   TTAATATTAAGAATA      GAGTAGAAGGGGGC GACTA ACCCCCGTCCTCTC      ACACCACCGTACGTA  69 64
      OB2710 NONE
        amhX 2779050 .. 2779081 -  -7.5  -5.17576   TATCAATGTAAAAAA      TCCCTATC-TAGAA TATAT CTCTAAGATAGGGA      CAGCATAAATTTTCT  88 39
      OB2708 NONE
      OB2707 2776431 .. 2776444 -  -2.5  -2.52602   GAGCAAAGGTAATAT               TAAAT ATTT ATTTA                GGAATATGGGAATTG  41 23
      OB2706 2775766 .. 2775780 -  -4.3  -4.50859   TAATCAAAAGACAAA               TCCAA AATTA TTGGA               CTATAAAAACCCGCT  67 277
      OB2705 NONE
      OB2704 NONE
      OB2703 NONE
      OB2702 NONE
      OB2701 NONE
      OB2700 NONE
      OB2699 NONE
      OB2698 NONE
      OB2697 2768169 .. 2768182 -  -5.3   -4.0098   TTGTAATCCAAATAA               CTACA AAGC TGTAG                TCTTTTTACCTAAAC  63 95
      OB2696 NONE
      OB2695 2766684 .. 2766715 - -11.7  -5.14965   ACTCTCAGTAAAAAA      CAGAGGCTACGTC CATTTC AACGTAACCTCTG       TCTCTTTATTAATTA 100 38
      OB2693 2764913 .. 2764957 - -11.8  -3.33361   CATCAATTATATTAA GAACGAGCTCT-GGATGAACAT AAG AT-TCCATCCTAAAGCTCGTTC TTTTACTTTATTCAA  89 33
      OB2687 2756946 .. 2756963 -  -4.1   -4.3467   ACTCCTATACGAAAA             GAATTGC ACAT GCTATTC              ACCACCCTTTACGTT  64 42
      OB2686 NONE
      OB2685 2756077 .. 2756109 - -10.6  -3.49618   TTGCTATATAATTAA      GCTAGAGGGCCAAT CATTT ATCGTCCCCCTAGC      TTGATCACTTAAATC  85 39
        xpaC NONE
      OB2680 2751495 .. 2751525 -  -9.9   -5.7946   CCCCCAATAAAAAAA      GCATCG-TTAGCAA ATTG TCGCTAAACGATGC       TTCATACAGTTATTC 100 35
      OB2679 NONE
      OB2678 NONE
      OB2677 NONE
      OB2676 2747259 .. 2747284 - -10.6  -5.40464   TACCACAAACAAAAA         GCTAATCATC ATTATA GATGATTAGC          TTTCATTCATTTATC 100 74
      OB2675 2745435 .. 2745478 -    -4   -5.2112   AATATCAGCAAAAAA GCAGATAAC-TAGTCGCCT ATGTTTA AGAGGACGATGTTATCTGC TAATTTGTTATCTAT  76 42
      OB2674 NONE
      OB2673 2743825 .. 2743845 -  -6.9  -3.59315   GCAACCATTGTCAAA            TCACCCTCT GAA AAAAGGTGA            ATTTTAATGTTGATT  68 64
      OB2672 NONE
      OB2671 NONE
      OB2670 2739502 .. 2739517 -  -4.8  -3.05022   CTTTTTATACATAGA              TCAATT TCAT AATTGA               AATGTTTTCTTTATA  52 286
      OB2669 NONE
      OB2668 NONE
      OB2667 NONE
      OB2666 2734700 .. 2734727 - -13.5  -3.14978   TAAGAGCAACACATA        GGTGAGCCTAC GATTCA GCAGGCTCACC         ATTTGCTTTAACATA  93 179
      OB2665 NONE
      OB2664 2732238 .. 2732250 -  -4.9  -2.75022   TGGTTGACACAGAAG                TCTTT CAT AAAGA                TAATGCACCAATTGA  49 499
      OB2656 NONE
      OB2655 2722834 .. 2722863 -  -5.2  -5.80817   TCGAACAGAAAAAAA      GTCTGTAGATAGCA AAAT TGCT--CTACAGAC       TTTGATTACGATTAG  91 37
      OB2654 2720655 .. 2720691 - -10.4  -5.63517   TTTGCAAATAAAAAA   GCCAAGAAG-TTGATGA TCAC TAATCAAGCTTCTTGGC    TTTTTCTATTTATCT 100 35
      OB2653 2720219 .. 2720232 -  -3.1  -3.21595   AATTTCCATTACCAA               TACCC GTAC AGGTA                TATAATATAGGTAAA  47 65
      OB2652 NONE
      OB2651 NONE
      OB2650 NONE
      OB2649 2717581 .. 2717598 -  -9.1  -3.87967   ATCACAATAATAGAA             GGGACCA ATGA TGGCCCC              TAATTATCTTGTTAT  81 37
      OB2648 2716668 .. 2716706 -  -9.9  -3.62597   GTTATTTCCTAATAA  TTGAAAATAGGGCTAACA AGTT TGT-AGGCCTATTTTCAA   TTATTAACACACACT  82 90
      OB2647 2715360 .. 2715393 -  -8.3  -4.99972   ATAAAATACGAAAAA     GGCTCAAAAGCATATG ACA CCT-TACTTTTGAGCC     TTTTTGCTACACTTT  90 32
       spoVR 2713737 .. 2713751 -  -4.4  -5.38326   CCAATTAAATAAAAA               TTATAA TTA TTATAA               GGGAATAAAATTATC  79 81
      OB2645 2713037 .. 2713079 - -12.3  -5.07486   TACTTTCAAGAAAAA GACAAGAAAGCTTCTCGCCA ATAG TGACGAGAAGCTTT-TTGTT GCGTGCGTCAATTTC 100 99
      OB2643 2710239 .. 2710264 -  -9.9  -5.28481   TATTCAAGTAAAAAA         CCCGAATTTAT TTTC ATAAATTCAGG          TGTGGTTTCAATGTA 100 43
      OB2642 NONE
      OB2641 2708783 .. 2708813 -  -6.3  -5.93809   TTTTGATAAAAAAAA       GAGAGAAAATATT TAATT AATAATTCCTCTC       TTTTTTATTCTTTTA  95 42
      OB2640 2707122 .. 2707150 -    -3  -2.84878   GGTTCTAAGTCAAAT        GTTGGGGTGAGC AATTA GCTCACTCCTAT        TTATATTAAACCACT  44 31
      OB2639 2705670 .. 2705703 -  -7.7  -3.40593   AGCATAACATAGTAA     CAGAACTACAATCT ACGTAAA AGAT-GTAGTTCTG     TTTTTTATTATTTCA  69 107
      OB2636 2703761 .. 2703784 - -13.2  -4.40804   CATTATGCTAGAAAA          GGACTGCGCT ATAT AGCACAGTCC           TTTCAGATCATTGAT 100 65
      OB2635 2702641 .. 2702671 -  -6.2  -4.79223   CTACACCATTAAAAA       GACATGACTTTATT AAC AACTTAGTCATGTC       CTCTCCATTCACTCT  78 51
      OB2634 NONE
      OB2633 NONE
      OB2632 NONE
      OB2631 2698815 .. 2698846 - -10.3  -2.70932   TCCCCCTTGTAATGA      GCCTAATCACAAA CCGTTT TATGTGATTAGGC       TTTCTTAATTTTACT  78 36
      OB2630 2697481 .. 2697498 -  -4.3  -3.63046   ATTACAAGTATATAA             TTAAATT TAGT AATTTAA              AAAGCTATTCTTAAT  55 36
      OB2629 2696001 .. 2696028 -  -9.2  -4.90217   TAAATATATGAAAAA        TCCCCCTTATAA TCTA TCAAAAGGGGGA         TTTTTATTAGTTAAT 100 32
      OB2627 2693818 .. 2693842 -  -5.1  -3.05384   CCGGTTTTTAGCTAA          CTTGAAAAGAA GAA CTCTTTTTAAG          TTAGCTGAAGCCGTG  52 120
        ilvD 2689027 .. 2689062 -  -9.9  -5.64304   GAACACAAGAAAAAA    GCTATCAATTAAGTC TGACTT GACCTAACTGACAGC     TTTTGGTTTATTCTC 100 33
        ilvB NONE
        ilvN NONE
        ilvC NONE
        leuA NONE
        leuB NONE
        leuC NONE
        leuD 2680035 .. 2680063 -  -3.4  -5.26875   TCTGTAACGAAAAAA       TGAAACTTTATTC AGCG GAATAAA-TCTCA        GTTAGCAGATTCATA  74 23
      OB2616 2678953 .. 2678983 -  -9.2  -5.07275   TTATACACAGAAAAA       GTCTTTTAACCT TTTTCCT AGGTCAAAAGAC       TTTTCCTTTTATAGC 100 34
      OB2615 NONE
      OB2614 NONE
      OB2613 NONE
      OB2612 2674570 .. 2674583 -  -5.3  -3.15999   GGCTTATATACTCAA               CATCA ATTT TGATG                TAGGTACCAAAATAT  55 44
      OB2611 2672620 .. 2672657 -   -16  -2.73483   ATTTGATTTTAAGCA   TAAAGAAAAAACCCTA TCAACG TAGGGTTTTTTCTTTA    TACTATTATTCTACT 100 31
      OB2610 2671997 .. 2672009 -  -4.9  -3.51161   TAAATTTGCATATAA                TTGAA AAA TTCAA                GCCTACAATTGAGGA  55 89
      OB2609 2671194 .. 2671227 - -10.5  -5.76633   CTATACATAAAAAAA     GCAAGAAAAATCATT GTCC AATGACTTTTCCCGC      TATTCAACAGTATCT 100 46
      OB2608 2668912 .. 2668932 -  -4.7  -3.28745   CCTGCAAGAACCTAA            CTGGTCTTT TCA ACAAACCAG            TACATGTGATCACTA  54 43
      OB2607 2668430 .. 2668456 -  -8.1  -5.49729   AATTACCTAAAAAAA         GAGCCAATCAC TAAAC GTAATTGACTC         AACTTAAACTTATAT  93 40
      OB2606 2667596 .. 2667613 -  -4.1  -2.72364   AGGAGTAATTAGAAG             TTGGATG GAAT CGTCCAA              TGAGCGTGTAAATGT  47 1
      OB2605 2666835 .. 2666850 -  -3.2  -2.66316   TTTCCCAGTATATCA              TGAAGG CTCA CCTTCT               TTATCATGGCTTTTC  43 7
      OB2604 2666176 .. 2666191 -    -6   -3.4404   ATTCATATCCAAAGA              GGGCGC CTAG GCGACC               TTAACAGTAGATCAC  61 142
      OB2603 NONE
      OB2602 NONE
      OB2601 NONE
      OB2600 2660160 .. 2660204 -  -3.8  -5.26316   TTACCTCATAAAAAA GTCTAGAATG-ATAACAGCGAT ATT AT-GCTGTTCTTCATCCTAGGC TTTTTTTACTTCTTA  76 31
      OB2597 NONE
      OB2596 2655890 .. 2655942 - -18.2  -4.62336   ATTGCATCCTAAAAA GCTACAAA-AGAAGTGTTGAGACAA ACGT TCGTCTCAACACTTCTATTTTTAGC TAGGATCTGGGTGTT 100 21
      OB2594 2653649 .. 2653675 -  -5.8  -5.56112   ATAAAAAGGAAAAAA         GCAGAGTCTGTC ATT AACAGCGTCTGC         TTTTTTCTTTAGGCT  86 34
      OB2592 2650955 .. 2650993 -  -6.9  -4.00122   GGATAATAAATATAA  TATCCCAG-CAAAGACGA ATGA TTGTCTCTAACTGGGATA   TTTCTCTGTGTATTT  73 174
        topB 2647961 .. 2647979 -  -6.7  -5.93809   TTCCCATAAAAAAAA             CTGCCTC TATAC GAGACAG             TTTTTCATACTTTAT  95 37
      OB2589 NONE
      OB2588 2647069 .. 2647083 -  -2.9   -2.7094   CCCTACTGATATAAC               CTTTA TATAT TAAAG               TTTTTTGCCGAATTT  41 13
      OB2587 NONE
      OB2586 2645878 .. 2645903 -  -5.5   -5.4492   CACACATAGAAAAAA         TGACCACTC ATTCTTGA AAGTGGTCA          TTTTTCTGTTTAACT  84 65
      OB2584 NONE
      OB2583 NONE
      OB2582 NONE
      OB2581 NONE
      OB2580 2638696 .. 2638732 - -16.1  -5.16151   GAAACGTAACAAAAA   CCGCAAGCGCACGTTT TCCTAT AAAC-TGCGCTTGCGG    TTTTTATTATTTATC 100 36
        rbsR NONE
        rbsK NONE
        rbsD NONE
        rbsA NONE
        rbsC NONE
        rbsB 2630639 .. 2630676 - -18.7  -4.98436   CTAAGACCATAAAAA   TAGTGGGCAAAGTCATC CGTC GATGACCTTACCCACTA    AACTTTTGTTTAAAA 100 42
      OB2571 2629902 .. 2629921 - -12.2  -4.62203   TTCAAAGAATCAAAA            CCACCAGT GTGA ACTGGTGG             TTTGCTCTGCGGCTG 100 131
      OB2570 NONE
      OB2569 NONE
      OB2568 NONE
      OB2567 NONE
      OB2566 NONE
      OB2565 NONE
      OB2564 2622296 .. 2622306 -  -3.2  -5.02231   TAAAAACAGCAAAAA                 CGAA AAC TCCG                 CTGAATGAAGTTTCA  71 43
      OB2563 NONE
      OB2562 2620008 .. 2620023 -  -3.4  -3.73816   AACAGCATATGGAAA              TTTATA TTAT TATAAA               CCCAAGTAATCAGGC  52 327
      OB2560 2616734 .. 2616776 - -12.1  -5.82316   ACTATGGAAAAAAAA CTAGGCGAGCCCCCGGAATTC GGA GCAT-CCGGAGGCTCACC-AG CCGCCTTAGAATAAG 100 109
      OB2559 NONE
      OB2558 2614176 .. 2614188 -  -4.9  -3.24924   CTGTTATTTACAACA                TATAC TTC GTATA                TTACTCTATTCTACC  54 36
      OB2557 2613091 .. 2613112 -  -4.3  -5.42259   GTACTGCGAAAAAAA           TGGAGAGTG CATA CACCCCCCT            TCTTTCAACTATTCT  82 42
      OB2556 2611085 .. 2611099 -  -4.3  -3.86524   ATATTTTTTCATAAA               TTAGC ATTAA GCTAA               AATACTTCGTTTTTG  57 117
      OB2555 2609890 .. 2609917 - -14.4  -5.58454   TTTATACTAAAAAAA        GCTAGCAAATTA TTTC TAATTTGCTAGC         TTTTCTCCTTTAATT 100 21
      OB2554 2608365 .. 2608412 - -11.7  -4.56597   CTCTCTTCTTAAAAA TATAC-TGAATGAGGCT-GGACA ATAA TGTCCGAGCCTCATTCACACATA TGCTATCGGTAAGCT 100 28
      OB2553 NONE
      OB2552 NONE
      OB2551 2605258 .. 2605268 -  -2.6  -3.17763   TGCATATCGTATGAA                 TTTA AAA TAAA                 AGTCAGGACTATATA  45 226
      OB2550 2604918 .. 2604940 - -10.6  -5.38348   AAAAATATTAAAAAA           GGCTTTCTTC TAT GAAGAAGGCC           TATAAAAGAATTACC 100 36
      OB2545 NONE
      OB2544 2600124 .. 2600134 -    -4  -4.62441   TGGTAGATAAAGAAA                 TAGT TTT ACTA                 TAAAAAAAGAGGTCG  65 155
      OB2543 NONE
      OB2542 2597390 .. 2597422 -  -7.2  -5.63517   CTGGGAAATAAAAAA     GCTTCTAGCA-GATT ATCG AATCCTTCTAGAAGC      TACTTTAAATTCAAT  93 40
      OB2541 2595881 .. 2595930 - -19.1   -3.8211   GCCTATGTAGAATAA TA-TATATAAAAGGTGATCGAGAG TTA CTCCCGATCACCTTTTATATAGCA GTTTTTTTATTTTCG 100 16
      OB2539 NONE
      OB2538 NONE
      OB2537 2592401 .. 2592414 -  -2.4  -3.65696   ACTGAGATAAAGGAA               TCAC GGTGAG GTGA                CGAACCGATGATGAC  47 134
      OB2536 2591240 .. 2591254 -  -2.8  -2.69545   TGCAGATAGTAGAAG               GTCTTT ATT AAAGTC               TATGTAAAAATGGTA  41 261
      OB2535 2590860 .. 2590880 -  -2.4  -4.20888   GCAACGTAAAAAAGA            CCCTTCTC TTTTT GTGGAGGG            GTCTTTTACAAAAAA  54 75
      OB2534 NONE
      OB2533 2588689 .. 2588703 -  -2.8  -3.57561   CTGGAAGTCGTCAAA               TTCTTC ATC GATGAA               TTTGACGACTCTTTA  48 41
      OB2532 2588093 .. 2588127 - -17.4  -2.88822   TTTCCTAGATAATCA     TAAAAGAACTCCACCA TTT TGGTGGAGTTCTTTTT     ACAATAAACTAGATA 100 24
      OB2529 2583443 .. 2583459 -  -9.4  -4.05172   TAAATTAAAAGAGAA              GGGAGG TTAGC CCTCCC              TTAAATACTATTTTG  85 33
      OB2528 2582606 .. 2582624 -  -4.6  -4.61162   ATACTAAATAACAAA             TATCTGTT AAA AACTGATA             TATGCATCAATTTAA  67 248
      OB2527 NONE
      OB2526 2581133 .. 2581143 -  -3.2  -3.49475   TTTATGCTCATACAA                 TCAC GTG GCGA                 TTTGTTTATCTTCTT  48 15
      OB2525 2580039 .. 2580049 -  -2.6  -3.60296   TACTTTCACTGCAAA                 TTAT AAC ATAA                 CTGCAGCGAATAGTT  48 420
        sinR 2579654 .. 2579693 -   -11  -5.03314   TGCATCTGTAAAAAA  TCATTAGCCTGTTAAGAT TTTA AACTTAACAAACTAATGA   TTATTTTTCTGACGC 100 19
      OB2523 NONE
      OB2522 2578618 .. 2578651 - -10.3  -4.88918   TTATGGCAAACAAAA     GCCTACGGACGTAAA TCGA TATACGCTCGTAGGC      TTTTATAACTATCTT 100 34
        degS NONE
        degU 2575815 .. 2575839 -   -13  -4.62471   AATCGACACAGAAAA          TGCCTTGATG ATGTA CATCAAGGCA          TTTTTATTTTCTTCG 100 41
      OB2518 NONE
        comF NONE
      OB2516 NONE
      OB2515 NONE
      OB2514 2570279 .. 2570312 - -10.4  -4.45696   TTTAAACAAAAAATA     CCGAAGTATCTTCC GCAAAG GGATAATACTTCGG      CTTCAATCTGATTGT 100 28
      OB2513 NONE
      OB2512 NONE
      OB2511 2566817 .. 2566828 -  -4.4  -2.65483   ATATTTAAAACAGAT                TGGT TTTC ACCA                 TTTCTGATTACATTA  47 100
      OB2510 NONE
      OB2509 2565778 .. 2565790 -  -4.9  -2.73994   ATCCCCCTAACATCA                TTTCT TCC AGAAA                TCCATCATTTTTTGT  50 10
      OB2508 NONE
        flgK NONE
        flgL 2562860 .. 2562884 -   -10  -4.39002   AAATTTTCGATAAAA         GGCCCTGTACC TTTT GGC-CAGGGCC          TTACCATTATCTTAG 100 32
      OB2505 2562222 .. 2562232 -    -4  -3.17382   AATAACTAGACTCAA                 TTTG CAT CAAA                 AAACACCTCATTCTA  49 38
      OB2504 NONE
      OB2503 NONE
      OB2502 NONE
        fliD NONE
        fliS 2559227 .. 2559237 -  -5.4  -2.95298   CCGATTCATTATACA                 GAAG CAC CTTC                 ATTATATTGCTGTTG  52 8
        fliT 2558776 .. 2558821 - -11.3  -3.73072   AACTGCTTTAGCAAA GGCCTAGATGAACCCTGGAT TTTATGC ATCG-GGGCTCACCTAGGCC TTCTTCTCACAGATT  90 71
      OB2498 2557928 .. 2557954 - -13.8  -5.18561   TAAATATTTAAAAAA         GCTTGGGACAAA ATT TATGTCCCAAGC         TAATATCTCTATATA 100 52
      OB2497 2557471 .. 2557497 -  -5.3  -5.64274   TTATGCACAAAAAAA        TAGAGA-GATAG GATT CTATCACCTCTA         TAGAAGTGGGAAGTA  86 72
        secA 2554763 .. 2554793 -  -4.8  -3.39274   AATAATCACAGAATA      GCCTCCTAATGTA TTCAAT TACACC-GGAGGC       TTTACAATTACATTT  55 54
      OB2495 NONE
        cccB 2553064 .. 2553101 -  -7.7  -5.72616   ATTTATACAAAAAAA   TAGACCAGCCTCCCGAT AATA ATCGGTTGGATGATCTA    TAATACCTATTATTG  93 44
      OB2493 NONE
      OB2492 NONE
      OB2491 2549813 .. 2549863 - -23.8  -2.58861   GATGATTTCTATAAT CAAGAAACCGAATTATAGATCGTA ATT TGCGATCTATAATTCGGTTTCTTA TTTGCTCATTTTTTA 100 68
      OB2490 2548025 .. 2548063 - -15.7  -4.64861   TTTTTGTAAAAGAAA  TAAG-TAAATCCACGAGT AATC ACTCGTGGATTTATCTTA   AGAACAGAATTTATC 100 107
      OB2489 2546391 .. 2546404 -  -3.1  -5.60993   CTCTTTATAAAAAAA               CGAAC AAGT ATTCG                TTTTTTGATTTATCC  82 365
      OB2488 NONE
      OB2487 2541434 .. 2541457 -  -7.5  -5.22137   AATCAGAAAAGAAAA          CAGGTAGCA ATTGAA TACTACCTG           TCCTTCATTAATTAT  89 37
      OB2486 NONE
      OB2485 NONE
      OB2484 2540016 .. 2540034 -  -2.5  -3.21684   TGATAATCATTAATA            TATGTCCT CTTT AGG-CATA             ATCATCGCAACAGCG  45 1
      OB2483 2539398 .. 2539415 -  -9.9  -5.38497   AGTCAAACGAAAAAA             CGTAGAC AAGA GTCTACG              TTTCCAATAGTTTAT 100 264
      OB2482 NONE
      OB2481 NONE
      OB2480 NONE
      OB2479 NONE
      OB2478 NONE
      OB2477 2534648 .. 2534697 -  -4.3  -5.52384   GTGGTATTAAAAAAA CCCACACTTCAATAGCATACCCA AATA TGCGAGTACGATTGAAATGTAGG TCTCCTAGTCTCCAC  82 177
      OB2476 NONE
      OB2475 2532216 .. 2532245 - -11.6  -3.36878   CTTATCCATGTACAA       GAAAACTGCCTC TTCATT GAGACAGTTTTC        TTTCTTTTTTATGAT  89 34
      OB2474 NONE
      OB2473 NONE
      OB2472 2529938 .. 2529991 -  -9.9  -4.99035   TCATGTAGAGAAAAA GAAAAAACCGCAAAATAACTGGTA TATACAC TACCAGTAAATT-GCGGTTTTCTC CTGATTTCTCCGTCC 100 94
      OB2471 2528047 .. 2528074 -  -9.4  -3.90588   CAGCTTTCAAGTAAA        GAAATAGTAAAC TCTA ATTTACTATTTC         TTTACTCCACTATTA  85 151
      OB2470 NONE
      OB2469 2525741 .. 2525763 - -12.8  -5.90981   TTATAGCAAAAAAAA           GCACAGGTTA TAA CAACCTGTGC           AAAATAACTAATCTA 100 160
      OB2468 NONE
      OB2467 2523587 .. 2523604 -  -2.7  -4.48987   TTCTTATAAGCAAAA             CTTTACT CATT AGTAATG              GACGTAAATCTCACT  60 170
      OB2466 2522555 .. 2522586 -  -2.6  -4.17448   TAATTAAATTATAAA      TATTATGAAATTAAT CGT ATTA-TATCATAATA      CACTAATTACCGCAT  55 48
      OB2465 NONE
      OB2464 2521136 .. 2521169 - -12.7  -3.46602   TTCTTTATATCACAA     TGCTGTTTACTTATC AATT GATAAGTAAACAGAA      AAAAAAGAGATTAAA  93 108
      OB2463 2520317 .. 2520340 -  -3.2  -3.31946   TAGTGTATATAAAAT          GTATAAATAG CTAT CCATTTATTC           CCCTCCTTACAACTA  47 38
      OB2462 2519586 .. 2519596 -    -4  -4.71426   CCTCCAGTAATAAAA                 TAAG TCA CTTA                 ATTCTCTTATTACCC  67 95
      OB2461 NONE
      OB2460 NONE
      OB2459 NONE
      OB2458 NONE
      OB2457 2514014 .. 2514037 -  -9.7  -4.76644   AATAGTCATTAAAAA          TGTTGAGCT TACTCT AGCTCAACA           TTTTTTGTGTCTTTT 100 10
      OB3530 2512374 .. 2512385 -    -3  -5.29782   TATATGGAGAAAAAA                CATT TCGC AATG                 CGGAAAAAGATATTA  74 388
      OB2453 NONE
      OB2452 NONE
      OB2451 2507734 .. 2507788 -  -7.3  -3.90744   GTTCTGTGGAAAGAA GGCATA-GGTGAGACC-CAGATGCT ATGCATA AGCATCTGAAGGCTCACCATCCGCC GTTAGATAAGCACAT  73 117
      OB2450 2506395 .. 2506410 -  -2.6  -3.61715   CATCCCCCTTAATAA              TTAATC CTTG GATCAA               TTTTCTTGTACAAAA  48 3
      OB2449 2505335 .. 2505366 - -14.7  -3.85909   GTACTGAAAGCTAAA      TGAGATCTTAGAG GAAAAA CTCTAAGATCTCA       TTTTCTGCTTATTTG 100 108
      OB2447 NONE
      OB2446 NONE
      OB2445 NONE
      OB2444 2499998 .. 2500028 - -17.8  -4.43213   TTGAACATATTAAAA       TCCGAACTCTGTTC TTA GAACAAAGTTCGGA       ATACGTAGTTAGTTA 100 135
      OB2443 NONE
      OB2442 2497829 .. 2497868 -    -6  -5.60993   TGTTTCATAAAAAAA  CCAATCTACTCC-TGAT CGTTTAT ATCATAGAGTAAATTGG  TTTAGAAAATACTAT  88 75
      OB2441 NONE
      OB2440 2495937 .. 2495984 -    -8  -5.80364   ATGCGAACAAAAAAA CTCTTACCTAAATAGCAAGTACA TTT CGT-CTTGCCGTTTAAATAAGAG CTTATGTATTGAATG 100 193
        cggR 2494593 .. 2494604 -  -5.8  -4.19024   TAAATTATATATAAA                GAGG CTAT CCTC                 TTAATATCTCTTCTG  69 18
        gapA 2493467 .. 2493493 -   -16  -4.44277   GATTAAAACGGAAAA         TGGAGGAGGAAA CCA TTCCCTCCTCCA         ATATCCTTTCGTCCG 100 77
         pgk NONE
         tpi NONE
         pgm NONE
         eno 2488488 .. 2488517 - -10.9  -5.75478   AAGTATATAAAAAAA       CTACAATCAGAGT AATA ACTCCAATTGTAG        TTTTTGACTATATCA 100 53
      OB2433 2486907 .. 2486930 -  -2.4  -5.13741   TTAATGGAAGAAAAA          GATTCCTTAA AGAA TGATGGAATC           GAAGTTTCAGATGAT  69 525
      OB2430 2484223 .. 2484246 - -10.4  -5.93252   CGTAAAAATAAAAAA          TCCTTACCAC ATAA GTGATAAGGA           ATCGCTTCTTTATTG 100 35
      OB2429 2483417 .. 2483431 -  -3.6  -3.14132   CCTGTTTGTTACCAA               TCTAAA CTT TCTAGA               AATTGATAAATATCC  47 4
      OB2428 2481118 .. 2481147 - -15.3  -5.09225   AGCTTATCCAAAAAA       CTACATGAATGAT TTTG ATCATTCATGTAG        TTTTTAGTTTATCTT 100 34
      OB2427 2480136 .. 2480157 -  -9.5   -4.8487   TTATCAAAAAAATAA           GTGTATTCC AACT GGAACACAC            CCATCATGCTAATAA 100 29
      OB2426 2479185 .. 2479199 -  -3.5  -3.93136   AGATTCATCTACAAA               TCCCC AGGCG GAGGA               TCGTAGCATAGCCCG  55 337
      OB2425 NONE
      OB2424 NONE
      OB2423 2476544 .. 2476571 - -17.2  -5.64304   GAATATAACAAAAAA        GCATGAAGGTAG TCAT CTACCTTCATGC         TATCTATGACAATTA 100 38
      OB2422 2476416 .. 2476426 -    -4  -3.24232   TTCCCTTTAAATATA                 GTTT TAT AAAC                 TTACATTCTTATTTC  49 34
      OB2421 NONE
      OB2420 NONE
      OB2419 NONE
      OB2418 NONE
      OB2417 NONE
      OB2416 NONE
      OB2415 2469483 .. 2469522 -   -11  -5.60993   TTGTTCATAAAAAAA  CGAACTATTTCTTGAATA AAAA TTTCCAAGAAATAGTTCA   TTTATGGTTTGAGCT 100 81
      OB2414 2468019 .. 2468042 -   -14  -5.07567   CTAGACCGCAAAAAA          GAGATTGGAC TTCT GTCCAATCTC           TTTTTTATACGTTAT 100 41
      OB2411 NONE
      OB2409 NONE
      OB2408 NONE
      OB2407 2461458 .. 2461491 -  -7.6  -3.91072   GCAAATTTGCATAAA     GAAAACGCCAAC TGAAACTAGC GTTGACGTTTTC      TTTTAAATAATATAA  76 9
      OB3528 2460069 .. 2460102 - -14.3  -3.87576   GTATAATAATTTAAA     TTTATATACTTTGTT ATAT AACAAAGTATATAAA      AAAATTTACTCCGCT 100 420
      OB2405 NONE
      OB2404 2457113 .. 2457138 - -14.9  -5.50499   CGACAGTCAAAAAAA         TCTGTTCCCTA TCAT TAGGGAACAGA          TTTTTTCATGTTTAT 100 37
      OB2403 2455631 .. 2455654 -   -14  -5.88565   TTGACAAGAAAAAAA          CCATAAGGGA TTTT TCCCTTATGG           TTTTTTCACTTCTTA 100 49
      OB2402 2453668 .. 2453694 -  -9.5  -3.24329   TATGTCCAATTAAGA         TCCCTGTACCA ATGAA TGGCACAAGGA         TTTCACCTCCTGATT  77 326
      OB2401 2452202 .. 2452233 -   -11  -5.80951   AGGTAAAACAAAAAA      GCTTCG-GAGTAGAA AAA TTCTACACACGAAGC      TTTAAATTCTTTTAG 100 155
      OB2400 2451231 .. 2451270 - -10.9  -4.50058   TATTGATAATTAAAA  TGTAAAACGACCAGCTA TCCCTT TAGCTGGTCGTTTTTTA   TTTAGCCACTGATTA 100 52
      OB2395 NONE
      OB2394 NONE
      OB2393 2442650 .. 2442676 -  -6.5  -2.52896   GGATGGCCTAATTGA        GCCCCCGA-TGC ATGA GCAACCTGGGGC         TCATCAGCCACTGCT  56 141
      OB2391 2440966 .. 2440993 - -12.9  -3.64703   GTTGGTCTATTGAAA        GTCATCTCATG TTTTTG CATGAGATGAC         TTTTTCATTATCGTA  95 105
      OB2389 NONE
      OB2388 2439495 .. 2439521 - -17.4  -5.10877   ACAAGAAATGAAAAA         GGTGATGGGTTG ATT CAACCCACCACC         ACATTTGACATAGAA 100 116
      OB2386 NONE
      OB2385 2437151 .. 2437178 - -10.7  -5.45802   TCGTCAAAATAAAAA        CGCCTTTCTGT AAGAGA ACAGAAAGACG         TACGTATTTATCGTA 100 237
      OB2384 NONE
      OB2383 2435372 .. 2435388 -    -3  -2.69489   CAATTATGAAATTGA              CTCAAA AGTAA CTTGAG              TATTTTTTAACGCTT  43 32
      OB2382 NONE
      OB2381 2434005 .. 2434029 - -18.7  -5.39755   TATAATTATAAAAAA          GGCTGATGTCG TAA CGACATCAGCC          TTTTTTTGATCTATT 100 36
      OB2380 NONE
      OB2379 NONE
      OB2378 NONE
      OB2377 NONE
      OB2376 2428371 .. 2428397 - -13.9  -4.08485   TCCAGCCAAATCAAA         GAAGACGAACT AGAAA AGTTCGTCTTC         TCCTTTTAGAGGAAA 100 126
      OB2375 2426164 .. 2426222 - -12.9  -4.24745   TATTATTAATATAAA CATACTAAGAATAGTGGTTAAGATCATC CACG GATGATTTTGCCCACTATTCTTAGTAT- GTTGGAGGTGTTCTA 100 88
      OB2374 NONE
      OB2373 2423783 .. 2423797 -  -2.8  -4.36914   GCCCCCTTTATAAAA               TTCACT ATA AGTGTA               TGCAAGGGGCATAGA  58 53
      OB2372 2423417 .. 2423438 -  -8.1  -4.78149   CTGATAATTTAAAAA           GCTTTTCCT GTGA AAGAAAAGC            TTTTTAACAGTTATG  86 36
      OB2371 NONE
      OB2370 2421086 .. 2421117 -    -6  -3.54408   CTTGATGTAAAGCAA      CGTTGCTATTTTTA AGCA CAAAAAAAACAACG       ACAGAAAATAACCAT  62 290
      OB2369 2419402 .. 2419437 - -11.5  -5.50499   TTACATTTAAAAAAA    TCACATGA-GTAATAG TAATC CTATTACCTCATGTGA    TTTCAAATTTCTTTA 100 38
      OB2368 2417550 .. 2417584 - -14.4  -4.19506   ATTTCAACTCTAAAA     GGACTACTTTCTGGTG ATA CGACAGAAAGTAGTCC     TTTTAATTTTTCTAC 100 139
      OB2365 2415242 .. 2415253 -    -3  -4.66057   AGATATAAATCAAAA                TGAA CCTG TTCA                 AGGAAAATCAGAACC  62 190
      OB2362 NONE
      OB2361 2412428 .. 2412442 -  -3.6  -3.03104   TCCAAAATACAATTA               CATTAA CAA TTAACG               GCTCACTTTCCATTG  47 20
      OB2360 2411431 .. 2411458 -  -5.2  -4.13014   TCCATAGCCCCAAAA        TTTTTTAATT-TC CTA GACAATTAAAAAA        AGAGATTTGGTTAAA  66 190
      OB2358 NONE
      OB2357 2408566 .. 2408592 -  -9.6  -4.28375   TTAACATATGTAAAA         TGATCTCTGT CTCATGT ACAGAGATCA         TTTTTGTGTTAGTTA 100 34
      OB2355 NONE
        dapF NONE
      OB2353 2406464 .. 2406496 - -10.7  -5.89921   ACCATAATAAAAAAA      CGATTTTCTCAACGC AAT GTACTGAGAAAATCG      TTTAAATCTGTTTTT 100 43
      OB2350 2402803 .. 2402851 -  -4.2  -4.32177   TCATTTTATAATAAA TAAAGTAAAAAGCAAAGG CTTAGCTAAATCT CCTTTGCTTTTTAGTCTA ATGAAACATATTAAA  64 23
      OB2349 NONE
      OB2348 2401627 .. 2401666 - -17.6  -3.83205   ACTTTGCACAGTAAA  CAAAAGCTGAATGGTA-TA TCC TATTACCATTCAGCTTTTG  TACACTTCTATACAA 100 61
      OB2344 2399048 .. 2399082 - -15.9  -5.33848   ATCATAACTAAAAAA     CACCCTTGTAAAGGA ATATA TCCATTACAAGGGTG     TCTTAATATTATATG 100 49
      OB2342 2397207 .. 2397230 -  -7.6  -2.84325   CGTTTCCAAATACTA          GATAAAAACG TTCG CATTTTTATC           ATATTTTTGGCAAAA  64 502
      OB2340 NONE
      OB2339 2395798 .. 2395809 -    -3  -5.71638   CAAGAATTAAAAAAA                TTCA TGAT TGAA                 AAAGCCAGAGTTGGA  81 295
      OB2337 2392392 .. 2392413 -  -7.3  -3.92745   AAAAAGGTCGATAAA           GAGGCTC TTAAGATG GAGCCTC            TTTTGTTTTTGTTCT  73 11
      OB2332 2387077 .. 2387117 -   -10  -5.77856   AAGAAATTAAAAAAA CTCCCTTCCAAAG-AG-TGT ATT ACATCTACTTCGGAAGAGAG TAAATTTTTTTATTT 100 53
      OB2331 2382141 .. 2382176 - -17.8  -4.90869   ATTAGCAATTAAAAA    GTCTGCAGGAAAGGAA TTGC TTCCTCTCCTACAGAC     TCCTTTTTTGTAAAA 100 56
      OB2330 2380658 .. 2380678 - -13.3  -4.81852   TTACAATTAATAAAA            CCCTAGAGC GAG GCCCTAGGG            TTTGAATACATCGTC 100 257
      OB2329 2379961 .. 2379985 - -13.7  -5.47821   ATTCATCTAAAAAAA          CTTCGCTACCA ATT TGATAGCGAAG          CTTTTTTTATTTTAA 100 32
        menF NONE
        menD NONE
      OB2324 2374449 .. 2374463 -  -2.1  -3.09655   CTACAGACATATATA               TGCTC CTTTC AAGCA               ACAAAATTATGTAGT  42 32
      OB2323 2373580 .. 2373602 - -12.1  -4.81357   ATACGATAAAAGAAA           CCTTTGTCC ACACG GGACAAAGG           TTTTTCTCCATTCTA 100 48
        menE NONE
      OB2321 2371592 .. 2371617 -  -2.5  -3.69842   AGTCCAATAGAAAGA         GTGAGGACTAC AGTA ATATTCCTCTC          ACAGCGTATATTCGT  48 54
      OB2320 NONE
      OB2319 2370405 .. 2370439 - -18.8  -3.84825   GGTACTCATACGAAA     TAGAAGCGTGTAAGTC CAA GGCTTACACGCTTCTA     TCATTATTGTAAAAA 100 13
        metK 2363991 .. 2364015 -  -2.9  -5.77856   AATAAACTAAAAAAA          CTACCACCT TAAAGAT AGATGATAG          TTTTTTTAAACATTT  86 43
      OB2313 2362721 .. 2362739 -  -3.2  -3.19271   TACAAATATTCAAGA             TTTATGTA TGT TACATCAA             AGTCCTGGACAACCA  47 477
      OB2311 NONE
      OB2310 2360921 .. 2360936 -  -6.2  -3.54158   TATGCCAATAATCAA              TTGGAT CATC ATCCAA               TATCGCTCCACTTCT  62 105
      OB2309 2360487 .. 2360499 -  -6.3  -3.54181   ACTTGAAAAGATGAA                CACTT TTC AAGTG                GATCTTCTACTCGTT  64 57
        leuS 2356986 .. 2357016 - -10.6   -4.8543   TAACCTCTATAAAAA       GAAGCATTGACC ATTTCCA GATCAATGCTTC       TTTTTTTAATTTGCT 100 31
      OB2305 2355712 .. 2355739 -  -3.5  -4.86133   CATATACATCAAAAA        GATCCCAATTCT TCATG AG-GTTGGGATC        TTTTCAACTACACAC  68 66
      OB2304 2349453 .. 2349479 - -15.3  -4.74132   ATATTTTACTAAAAA         CAGCCTTTTCC GACTT GGAAAAGGCTG         TTTTTATATGGTCTA 100 249
      OB2300 NONE
      OB2299 NONE
      OB2298 NONE
      OB2297 NONE
      OB2296 2341236 .. 2341252 -    -3  -3.18239   GACATACTCGACGAA              CAACAT GGAGA ATGCTG              TGCTTCAATCAGCGA  45 234
      OB2294 2340277 .. 2340305 -  -7.5  -5.26316   TTATTTTATAAAAAA        CACCTTGCC CGTAAAAATTT GGCAAGGTG        CAGGGGAAAGTATAA  89 184
      OB2293 2338939 .. 2338959 -  -9.8   -5.7946   GGTGCAATAAAAAAA            CCTGATGA TTTTT TCATCAGG            TTTTTTCTATATTTA 100 53
      OB2292 2336443 .. 2336464 -  -2.2  -4.05446   GGTTTTAACCATAAA           GGTCTTAG TTATGT CCCAGACC            CTAAAACTCTAATTT  52 34
      OB2289 NONE
      OB2288 2330621 .. 2330641 -  -9.8  -4.11748   CTCATAAATAAAAGA            CCGAACTA TTTAT TAGTTCGG            TAATCCAATGCTTAG  93 37
        rocD 2329155 .. 2329182 -  -9.8  -4.67607   TCTGTAATAAATAAA        GGGAAGGAACCG AGCT CTGCTCCCTCCC         CCAATATTAATTAGT 100 32
      OB2286 2328106 .. 2328150 -   -11  -4.72863   CGAAATAAACCAAAA TAACCGAACTATAAAGGCAGC ATTA GCTGA-TTTATAGTTCGGTTT TTATTCATTCTACTT 100 58
      OB2285 NONE
      OB3526 NONE
      OB2284 NONE
      OB2283 2325873 .. 2325903 - -11.2  -2.95139   ATTATGCAATAATGA       GACCCAAGGGCAAA TAA TCCACCCTTGAGTC       GTCTTCTTATCGATC  83 32
      OB2282 NONE
      OB2281 2322812 .. 2322839 -  -5.8  -5.73339   ATAACCATAAAAAAA        TCAAGAATAACAA GGA CTGT-ATTCTTGA        TTACCAAATATTGCT  88 69
      OB2280 2321232 .. 2321251 -  -7.2  -5.43514   AAAAGAAGCAAAAAA            GCCATAGA AAAT TCTATGAC             TTTTTCATTCATTAC  93 37
      OB2279 2320482 .. 2320492 -  -2.6  -4.87592   TGAGATATAACAAAA                 TTTT TTC AAAA                 GAGGGGTGAAAGCTA  66 249
      OB2272 NONE
      OB2271 2314330 .. 2314367 - -11.5  -2.89511   TGAGACAATGCAAAT   CTGGATTTCTCAAAATG TATA CATTTCGAGAAATCCTA    TAGTTCATTCTTGTC  83 97
      OB2269 NONE
        prpD NONE
      OB2267 2309695 .. 2309729 - -10.2  -5.05606   GCTAACAAAAAGAAA     TATGTACCCCTAGG GATCAAA CCTAAGAGTACATA     TGAAAAACAAATACT 100 42
      OB2265 2307731 .. 2307756 -  -9.9  -5.31519   ATAGTCAAATAAAAA         TGCACTTCTTT ACAA AAAGAAATGCA          TTCAAAGAGTATTTT 100 49
      OB2264 NONE
      OB2263 2305521 .. 2305531 -    -4  -3.53012   TTTCCCCCTTTTAAA                 TATC TTT GATA                 GACGAACTAACTTAA  52 89
      OB2262 2303661 .. 2303701 - -10.6  -4.72272   TCTTTCTAGTAAAAA TAG-ATGGGAGCATACGCC ATCT AACGCACGCTCCCATACTA  TTACTCAGAAACCCA 100 26
      OB2261 NONE
      OB2260 2301673 .. 2301720 - -10.9  -4.28774   TTATGTAATGCAAAA TAATACCGCAAGAAATCAACGT ACTTG ATGCTGACTTCTTGCGGTAT-A TTTATCGTTGGTTAC 100 27
      OB2259 2300629 .. 2300647 -  -2.5  -3.12668   CATGGGTATATGGAA            TGCGGAAA GTAT TTTCC-CA             ACAGATCCTTACCTT  45 239
      OB2257 2299511 .. 2299533 - -16.4  -4.81851   ATGTAAATTTAAAAA           GCCAAAGGCA CAT TGCCTTTGGC           TTTTTTATATTCGTA 100 44
      OB2252 NONE
      OB2251 NONE
      OB2250 2289882 .. 2289918 - -11.2  -4.09864   AGTCATTTCCCAAAA   TATGAAA-AAAGATCGG ATAT CCGATCTTTATTTCACA    ATTAATTTAGTATGA 100 16
      OB2249 NONE
      OB2248 2287825 .. 2287850 -  -9.1  -4.81249   CTTGAAAGTCAAAAA         GCCCAACTCTT ATAA AAGAATTGGAC          TTCCGTACAATTTTA 100 59
      OB2247 NONE
      OB2246 2284768 .. 2284795 -  -9.3   -5.4251   GGCACACATAAAAAA        CAGGACC-CTAA TTTAC TTAGAGGTCCTG        TTACTTTACTTTATC 100 372
      OB2240 2279398 .. 2279422 - -11.5  -5.47159   GTGTAATACAAAAAA          TGCTGTCGAAC TTA GTTTGACAGCA          TTTTCATCGTAAGAT 100 40
      OB2238 2277805 .. 2277830 - -11.9    -3.737   TAATCTCCTATGAAA         GAGCAGCTACC TAAA GGCAACTGCTC          ATCTCTTTATTTTTC  91 32
      OB2237 2277086 .. 2277097 -  -5.8  -3.36188   ATAAAGCAAATGTAA                CCGT TGAG ACGG                 TTGAACAAGCTTTAG  59 200
      OB2235 NONE
      OB2234 NONE
      OB2233 NONE
     spoIIIE 2272026 .. 2272049 -  -7.6  -2.89298   CAGTGTATACAATTA          CTAG-GTAAGA TGT TCTTACACTAG          CTTTAATAGCTATGA  64 115
        murC 2270393 .. 2270417 - -10.8  -5.72118   AAAAAATACAAAAAA          CCGAGCCTTA TTTTC TAAAGCTCGG          TTCATAATTAATCTT 100 33
      OB2230 NONE
      OB2229 2269189 .. 2269230 - -16.9  -5.41941   GAAATCAAATAAAAA GATAAAAGACTTGGAGGTA TTAA TACCTCCAAGCCTTTTATT  ATTTACCACTTATTT 100 35
        aroG 2265786 .. 2265816 - -16.4  -4.18401   TTACATATGCCAAAA       TGCTCCCCTTTAAA CTT TTTAAAGAGGAGCA       TTTTTCAGTACACAA 100 53
        ccpA 2264276 .. 2264316 - -16.5  -3.31726   TTTTCTGACATAAGA  GAAGTTCAAAATGTTACCT ATA AGATAACCTTTTGAACTTC  TATTCATCTATACCT 100 54
      OB2225 NONE
      OB2224 2262497 .. 2262524 -   -13  -4.78933   TTAAAATATACAAAA        CCGATAAATTAT TCAA ATAATTTATCGG         CAAAGCAAAAGTAAA 100 170
      OB2220 2259426 .. 2259458 -  -6.5  -3.84048   AGAAGATAAGAAATA      CCCTCTAATTA CCGTTTCAATC TAATTAGAGGG      TGTTTTTTGTTTAAA  66 14
        tyrS 2254440 .. 2254456 -  -4.3  -3.31792   TCACCATTGGCATAA              GTGCGAC TAT GCCTCAC              AAAGGACATTCGGCA  51 367
      OB2217 2251903 .. 2251916 -  -5.3  -3.21276   CCTCTTCCCACAAGA               CAAAG AAGA CTTTG                ACAGCATTGTATCAC  55 174
      OB2211 2245719 .. 2245742 - -11.8  -5.60993   TTTTCCATAAAAAAA          GTCATGTCCC CTAA GGAACATGAC           TTGAATAAATCATTG 100 162
      OB2210 NONE
      OB2209 2244448 .. 2244501 -  -3.9  -5.24989   GTACATATTAAAAAA GCTTCAAGCAATATTTACTTTTCCA TTAC TGGATAAGATGACTTTGCTTAAAGC TTTTTTTATTAAGAT  76 34
      OB2208 2243018 .. 2243030 -  -6.3  -3.25015   TTTAATTATTATTAA                CTTCA AAT TGAAG                AAGAGGCTGGGACAA  61 232
      OB2207 2242175 .. 2242185 -    -4  -3.66844   TTTATATTGCAATAA                 TAAC TGG GTTA                 CAGCTATTTCACAAT  52 123
      OB2206 2241587 .. 2241625 -  -9.8  -4.37886   TGAGTTTGTATAAAA  TCCCCTTGAAATTGTTG TTATAT CAACT-TTTCAAGGGGA   TTTTGCTTTTGAATA 100 234
      OB2204 2238710 .. 2238756 -  -7.6  -4.59109   TATATTCGTTAAAAA GTTGAACGATTATCCGTAAAGC TAGAT GCTT--CAGTTAATCGTTCAAC TTGGTTTTTACTATT  82 85
      OB2203 2236941 .. 2236974 - -10.4  -3.78018   GAAAAACCACCTAAA     CTGCCTTCTCCCTGG ATGAA CAAGGGA-AAGGCAG     TTTTGATTTTGAAAA  87 129
      OB2201 2235577 .. 2235589 -  -3.4  -3.83561   TTTGGCTAAAAAAAT                GCAA ATTTA TTGC                GTATTCGTCACGATT  52 43
      OB2200 2233703 .. 2233740 -  -7.1  -3.49077   TTTACAAAAATGTAA   GGCTGAC-TCAAGAAACA TAT CGTCTCTTAATGACAGCC   TTTATAAAATCTATC  66 36
      OB2199 NONE
      OB2198 NONE
      OB2197 2230971 .. 2230997 - -17.4  -4.93365   TTTCACAATTAAAAA         GCTACCCTCGTC GAT GACAAGGGTAGC         TAGCCAAATATTATT 100 50
      OB2195 NONE
      OB2194 2228900 .. 2228915 -    -4  -3.27408   GCCTATCGAAATACA              TGTCCA ATGT TAGACA               TCATTTAAGGAGATC  49 49
      OB2193 2228310 .. 2228333 -   -11  -5.08824   GGTTTATTCAAAAAA          GCCATCCCAA ATTT CCGGGATGGC           TATCCTTGAAAGTTA 100 38
      OB2192 NONE
        ackA 2225770 .. 2225807 - -15.9  -4.17789   TAATTATAAACTAAA   TAGACCTTCTTCCTATC CGAA GATAAGAAAAAGGTCTA    TTTTTGTCATTTATT 100 52
      OB2189 2224915 .. 2224926 -  -5.8  -3.73042   GTCTCGATCAAAAGA                CGGA TCAT TCCG                 ATTTATCTTTTGCTA  65 69
      OB2188 2223566 .. 2223591 -  -8.2  -5.05782   AGTTACGTTAAAAAA         CCGGCCTCGC GAAAAT GCAAGGTCGG          TTTTTTAACAGCATT  90 48
      OB2186 2221487 .. 2221518 - -10.2  -4.16832   CAACATATAAAAATA      GCCGTAGGAACCTA TAAT TTAATTCCTACGGC       TTACTGAACTTATAG 100 50
      OB2185 2220430 .. 2220442 -  -4.9  -2.70708   AATCGAAGTAGAGCA                TATTG TCG CAATA                GATATCCCTCCTTTT  50 93
      OB2184 NONE
      OB2183 2218754 .. 2218790 -  -2.4  -5.45802   CTTGCAAAACAAAAA   CCGACTGATAATCTAAT TAAA ATCCGATTA-CAGTCGT    TTTGTTTATAATTAT  74 68
      OB2181 2217154 .. 2217171 -  -4.2   -3.7175   AAAAATCGAGTTAAA             CTCATT ATATTG AATGAG              GCTGAGACAAAACAA  57 138
        dnaE 2212474 .. 2212514 -  -2.5  -4.18802   ATACATATTTTAAAA  TAGCGATACCGCAAGTGGT CAG ACCACTTGTGACCTCTATA  TATTATAACAAATGA  55 65
      OB2176 NONE
      OB2175 2210521 .. 2210545 -  -4.3  -3.69461   ATTAACTGAAAAAAG          TATCGAAACTC GTC GAGTATCTATA          AAAAATTAGTTCAAC  55 47
      OB2174 NONE
        accA 2208607 .. 2208632 -  -9.1  -5.26119   CTCGCAAAAATAAAA         GGCTGATATAA AAAT TTTTATCAGCC          TTTGTTTTATTAAGA 100 35
        pfkA NONE
        pykA 2205595 .. 2205621 -  -8.8  -5.00138   TATTGAAATGAAAAA        GGTTCCTAGCC TAAAAT GGC-AGGAACC         TTAACTATTATTTTT  95 44
      OB2170 2204777 .. 2204796 -  -6.4  -3.59698   CTATCGCAGACATAA            TCCCGTAC GTAG GTACTGGA             ATTATCTTTATTCCT  64 317
        citZ NONE
        citC 2200998 .. 2201012 -  -2.9  -3.20119   TAGGAATGAAGAAAG               TATTC TAAGT GAATA               GCTAGTTCTTATCCC  45 64
        citH 2199955 .. 2199990 - -12.8  -5.14985   GGAAACAGATAAAAA    CTGCCCTATACATCTA CTAA TAGACATATAGAGCAG     TTTACTTGTTTATTG 100 35
      OB2165 NONE
      OB2164 2197606 .. 2197639 - -11.8  -4.51994   CTAACGAATAACAAA     GAAGAGCTGACGGC TGTTGC GACGTCAACTCTTC      TTCATTTACTTTGGT 100 31
        polA NONE
        mutM 2193988 .. 2193998 -  -2.6   -2.9313   TGTTAAACCAATAAC                 TAAT GTC ATTA                 TCTCACACCTTGCTT  42 23
      OB2161 2193345 .. 2193386 - -12.5  -4.87133   ATGCTTGAAATAAAA CAGAGTAACTGATGAACGT TTTA AAGCTCATCAGTTACTCTT  GTGAAATTACTTAAC 100 36
         gap 2192026 .. 2192039 -  -2.3   -4.4634   AATTTTAACAATAAA               TACGC TTTA GCGTC                AATAAAAAGTTATCA  59 141
      OB2159 NONE
      OB2158 NONE
        dnaB NONE
        dnaI 2188657 .. 2188694 - -14.5  -5.53991   GATGTATCAAAAAAA   CCTTTTATTGAACTTTA TTAA TAGAGTTCAATAAAAGG    TTTTCTCAGCTTCGA 100 31
      OB2155 2187386 .. 2187421 - -17.7   -5.4148   CAAATAATTAAAAAA    CGCCCATCCCTTTGC ACTATA GCAAAGGGACGAGCG     TTGGTAACGTCGTGG 100 290
        thrS 2185343 .. 2185384 - -12.6  -5.26316   TGAGCTCACAAAAAA CCGAACTGTAGCGAAAATG AATAA CATTTT-GTTACAGTTCGG TTTTTATAATATTCC 100 54
      OB2153 2183249 .. 2183274 -  -6.1  -5.28481   TATGCAATTAAAAAA         GTGTCGGTACA TACA CGCACCCACAC          ATCTCCAAATACATT  84 291
      OB2152 NONE
        rpmI NONE
        rplT 2182003 .. 2182026 -  -5.3  -5.40474   ATTTGTTTAAAAAAA          GACCG-ATCC TACTC GGATTCGGCC          TTTTCTAGTTATTTA  84 38
      OB2149 NONE
      OB2148 2180970 .. 2180989 -  -8.6  -5.58179   CACTATAACAAAAAA            CACACGTA GATT CACGTGTG             TTTAAGAAGGAGAAC  95 27
      OB2147 NONE
      OB2146 2179633 .. 2179644 -  -4.4   -4.5442   GTTCGAAGGAGAAAA                GTAC TTAG GTAC                 TACCGATAATAAATT  68 233
      OB2144 NONE
      OB2143 2177662 .. 2177687 -  -8.4  -5.74122   CACTATATAAAAAAA         GTACCAACTT AGTAAA AAGTCGGTAC          TCATTATTCAACTAT  93 57
      OB2142 2176549 .. 2176573 -  -5.1  -6.32976   AAAAAAAGAAAAAAA          GATAACCTC GAAACCT GAGATTATC          TTGTAATAAATTTTT  95 39
      OB2141 NONE
      OB2140 2175840 .. 2175883 -  -6.9  -3.06831   CGAATGCTTATGCAA CAGGGTCTTCCTT-TCCT CACTCCCAC AGGACAAGGAAGACCTCG ACATCGTTGCATCAT  63 148
      OB2139 2175405 .. 2175437 -  -7.8  -2.73441   ATAGAAAAAAATCAT      TAGCTGTCCATTTT TCGAG AAATTGGACAGCTT      TTTTGTGGTCTAGGA  63 132
      OB2132 2168202 .. 2168227 -  -7.6  -5.95286   ACGAAAAACAAAAAA         GCCTCTATCCC AGAAA GGGAC-GAGGC         TCTATGGTCGCGGTA 100 312
      OB2131 NONE
      OB2130 2164555 .. 2164583 - -13.3  -4.79075   AAAAAGCTAACAAAA        GGGTAAAGTTATC GAT GCTAACTTTACCC        TTTTTTGATAACATA 100 103
      OB2127 NONE
      OB2126 NONE
      OB2125 NONE
      OB2124 NONE
      OB2123 2156972 .. 2156988 -    -3  -3.22113   ATTTTTTTATAAAAT              CAGGTA AAAAA TACCTA              CTACTAGAAACACAA  47 96
      OB2122 2155149 .. 2155161 -  -4.8  -5.26875   TTTTTAATGAAAAAA                GAGC ACGAG GCTC                ATCATTTATACAGAT  80 31
      OB2121 NONE
      OB2120 NONE
      OB2119 NONE
      OB2118 2151786 .. 2151838 -  -3.7  -3.80841   ATGAGTATTATTAAA GACAATAGGGTTAGCTAT-TAATCT ATGAA AGCTTTCAT-GCAAACCCTATTGTC TCTTAGATTAAACTG  55 33
      OB2117 2151151 .. 2151181 -  -5.5   -4.5442   TGTTTAATTAGAAAA      TCCCTTATCAG-CA ATAA TGACAGACAAGGGA       TTTTTCTCTATTTCT  71 84
      OB2116 2149171 .. 2149197 -  -4.4  -5.35815   CATATTAAATAAAAA         GCCACAAGATCT AGA AATTCTTGTGGT         TTTTTAAATTAAATC  79 75
        sdhC NONE
        sdhA NONE
        sdhB 2145047 .. 2145074 -    -7  -3.25986   ATATTATATGATGAA        GACCCTAGCC TGTTCATC GGTTAGGGTC         TTTCATGTTCGAATT  65 40
      OB2111 2144521 .. 2144545 - -10.8   -4.6635   AAAGCTGTAATAAAA         CCGACTACCCT TATA AGGG-AGTCGG          TTTTACTTGTGTTTT 100 11
      OB2109 2143327 .. 2143338 -    -3  -2.54371   AATTACCCCAATCGA                TTTG TCCA CAAA                 GATGTCTCCTCTTTC  42 278
      OB2108 2142449 .. 2142478 - -11.5  -4.70319   CCATGAAAATTAAAA       GTTCCAATCTCCG ACAT CGGTAATTGGAAC        TCTCTGATACGAACA 100 58
      OB2107 2141205 .. 2141237 -  -7.2  -5.46129   TAACAAATTAAAAAA     CCTCTATT-CTACTT AAAA ATGTAGGAATAGAGG      TTTTTTTATTATAAC  93 46
         rph NONE
      OB2105 2139711 .. 2139724 -  -3.1  -3.15996   CACTAGTTATTAATA               CACGA GTCA TCGTA                ATCCCTCCATTTGGT  47 44
      OB2104 2138884 .. 2138910 - -13.2   -5.9218   CATAGAATAAAAAAA         CCCTTATAAACA TAT CGTTTATAAGGG         TTAGCATAACGTCCC 100 326
      OB2103 2137624 .. 2137646 -  -8.5  -4.27694   CTAATTAACAAATAA           GCACCTATC TCATG GATAGATGC           TCGTCGCTCCCGTTA  89 61
      OB2102 2135414 .. 2135447 - -21.9  -4.43208   ACAGCCCTAAAGAAA     CGAGGATGCGGTCCA TATA TGAACCGCATCCTCG      TACTTTAGTGTAATG 100 50
      OB2101 2134226 .. 2134248 - -10.7  -5.52986   ATCCCATCAAAAAAA           CCTTCTTTC ATTCA GAAAGAAGG           TTTTTACATATCATT 100 301
      OB2100 2133192 .. 2133206 -  -2.8  -3.32807   TTAAAATACTAGTAA               GATACA TGT TGAATC               ACCTCCACTTGCTTT  45 4
      OB2099 NONE
      OB2098 2131645 .. 2131676 - -13.8  -4.55287   GTGATGTAGAGAAAA      GAGAGCAGTCGAAT AGAA AACCGACTGCTCTC       TTTTCATCTGACTAT 100 37
      OB2095 2128459 .. 2128473 -  -3.6  -3.76125   GTATGTTAATTTAAA               TTTGAA TAT CTCAAA               TTGCAAGCTATTCTA  55 53
      OB2094 2127608 .. 2127645 - -12.3  -6.14618   CAGAAAATAAAAAAA   CAGGATAAAAGTGATCTT TAA AAGA-CACTTTCACCCTG   TTTTTTATTTATTTT 100 30
      OB2091 2122767 .. 2122800 -  -8.9  -3.65986   TATGAGAAATTACAA     CGGCCCTTTCCCATT TGAT AGTAAGAAAAGGCCG      TAAAATTGTTAAAAA  77 67
      OB2090 NONE
      OB2089 2120263 .. 2120274 -    -3  -4.55625   AGTAATATTACAAAA                CATA TACA TATG                 CCTCCATTCATTTCG  62 59
      OB2088 NONE
      OB2087 2117192 .. 2117205 -  -2.5  -3.32769   CGTTCAAATTAGTAA               TTTTA TTCA TAAAA                ACCTCCTCCTATTAC  45 43
      OB2086 NONE
      OB2085 2115499 .. 2115509 -    -4  -2.78354   CAAGGAACAAATTTA                 TATG ATT CATA                 GTTTCCTCCAATGGA  46 49
      OB2084 NONE
      OB2083 2113266 .. 2113282 -  -2.3  -4.97158   GCAGATGAAATAAAA              GAAAGAA CAG TTTTTTC              TAATTTAATTAATTA  65 156
      OB2079 2108528 .. 2108539 -    -3  -3.32984   CCAAAATCTATAATA                CAAA TTTC TTTG                 TTTTTCATAAATGTA  47 103
         tig 2107168 .. 2107197 - -17.3  -4.05181   ACTAGAAATATGAAA       GACAAGGTGCGAC AAAA ATCGCACCTTGTC        TTCTATCCAACTGTC 100 42
        clpX NONE
      OB2076 NONE
      OB2075 2102516 .. 2102543 -   -10  -5.98781   GAGAACGAAAAAAAA        TAGCGGG-CACAA TAA TTGTAACCCGCTA        TTTTTCAAATTTTAT 100 41
      OB2074 2100622 .. 2100655 -  -9.6  -4.77775   ATTCTATAAAATAAA     GCGCAGGTCGTTCA TAACTC CAAACGAACTGCGC      CGTATTCTGAAATTA 100 97
      OB2073 2100001 .. 2100014 -  -3.9  -3.36289   TAGTATGGTAAGTAA               TCAAA TGAA TTTGA                CCCCATAGTGCTCGC  51 12
      OB2072 2099090 .. 2099140 - -17.9   -5.3472   AAAAAATAAACAAAA TTAACAAAGAGAC-GGCACCTGTT ATCT ATCAGGTGCCCGTCTCTTTGTTAT AAAACTTTTTATAAT 100 34
        hemA NONE
        hemX NONE
        hemC NONE
      OB2067 NONE
        hemB NONE
        hemL 2092129 .. 2092166 - -12.9  -5.50499   GGATATGCAAAAAAA   GCAATGTGTAATGAAGG AATC CCCTCATCATACATTGC    TTTGTAAATAAATAT 100 47
      spoVID NONE
      OB2063 2089489 .. 2089502 -  -3.8  -3.29511   CTCATGTTTGGATAA               CGGT CAATAC ACCG                ATCTCTCTTACTAAT  49 490
        valS 2086650 .. 2086689 - -18.3  -5.11937   AAGAATGCTAAAAAA  GAAGTGGTAAAAAACAT GTATCG ATGTTTTTTACCACTTC   TTTTTCGTTAATCTT 100 44
        folC NONE
      OB2057 2082516 .. 2082550 - -14.5  -5.07053   AATCACGTTAAAAAA     GCTTGTGAAGAATCC AGATA GAATTCTCCACAAGC     TCGCTATTATTTTTG 100 32
      OB2056 2081768 .. 2081780 -  -5.5  -2.90888   ATCACTATATAATTA                CACCT TGC AGGCG                CACACCACTCGGGTG  52 2
      OB2055 NONE
      OB2054 2079606 .. 2079639 -  -4.6  -3.94823   TATAAATGATAAGAA     GCGCC-TCTCCCTTT CTTGC AATGAAAGATGGCGC     TAAATTTACCAATTC  59 81
        envB NONE
        mreC NONE
        mreD NONE
        minC NONE
        minD 2075471 .. 2075501 -  -9.9  -4.71061   ATTTATATGTAAAAA       CACCTCAAAAC CTACCAACT GTTTTGAGGTG       TTTACGTTGAATTAT 100 37
     spoIVFA NONE
     spoIVFB 2073627 .. 2073638 -  -2.2  -5.27477   ATGTTAAGCAAAAAA                CAAC GAAT GCTG                 TTTTACGCTTTTTAC  70 144
        rplU NONE
      OB2045 NONE
        rpmA 2072543 .. 2072567 - -13.7   -5.4505   TCCCCCAAGAAAAAA          GAACTCCAGTT TTA AACCGGAGTTC          TTTTTCTTAAGCATA 100 46
      OB2043 NONE
         obg NONE
        pheA 2069514 .. 2069536 - -10.7  -5.95286   ATTAAAAATAAAAAA           GCTATCGAT TTTAT ATCGATAGC           TCACATCATTAATTA 100 49
      OB2040 2067959 .. 2067989 - -10.6  -4.77567   ATCCTCATAATAAAA       CCTCCCTTATAC TTATTTT GTATAAGGAAGG       TACTTTTACACAGTT 100 204
      OB2039 NONE
      OB2038 2066534 .. 2066558 - -13.1  -4.43642   AAAAGAATGAATAAA          CTTCTATTTCA TTG TGAAATAGAAG          CCTAAACATTCCATT 100 43
        ruvA NONE
        ruvB 2064676 .. 2064696 -  -2.7  -3.52539   CAACTCCAATGATAA            TAAACAT TTTACCC ATGTTTA            ATCTTCACCAGTCCT  48 23
      OB2035 NONE
        queA NONE
         tgt NONE
      OB2032 2061927 .. 2061973 -  -4.6  -5.71983   CTAACCATAAAAAAA GCTAATATTGATGTAAATGCC TATTAT GGCATC-ACATCGTCATTAGC TTCTTTTATCTTCCC  85 77
      OB2030 2059433 .. 2059484 -  -9.1   -5.2894   AAATAGAAAACAAAA GAACGACCAATATAG-AGGATA-TA TGTA TACTATCCAACTTTATTGGTCGTTC TTTACTTATTTATCC 100 108
      OB2028 NONE
      OB2027 NONE
      OB2026 NONE
         apt 2052047 .. 2052087 - -13.5   -4.2408   CTATAAAATTATAAA  GAAGTAGGTCTGACATT TATTGGC AATGTCAGACCTACCGC  TACAACTCTAATATT 100 33
        relA 2049428 .. 2049441 -  -3.8  -2.73459   CAGATGCATAAACAC               CTGG AGCTCA CCAG                CCAACATAGGATAAA  45 131
      OB2023 2048770 .. 2048794 -  -8.6   -5.5604   TTAACCAATAAAAAA          TCGCCAGC GTTCCTATA GCTGGCGA          TCTTTTATCTATCTT  95 30
      OB2021 2047153 .. 2047186 - -18.3   -5.4251   CGTACATACAAAAAA     CTCCCGTCCCTTC AAATTAAA GAAGGGACGGGAG      TTTACCCGCGTTGCC 100 284
        hisS NONE
        aspS 2043755 .. 2043777 -  -8.5  -4.98103   TAATAAAACACAAAA           CTGCCAAGA ATGTA TCTTGACAG           TTTGTTTTATGTATA  95 305
      OB2016 2040976 .. 2041008 -  -5.1  -2.50994   TCTAACTGTATCAAT      TTCATACTTTAAA AACTTGA TATAAAGTATGAA      TATTTTTTACTAAGA  49 69
      OB2015 NONE
        trmU NONE
      OB2013 NONE
      OB2012 NONE
      OB2011 NONE
      OB2010 2033897 .. 2033925 -  -8.1   -5.8187   CAGCCAATAAAAAAA        TCCCCTCACTGCA ACA TGCAGGGACGAGA        TATCGCGGTACCACC 100 269
        alaS 2031202 .. 2031224 -    -2  -3.14132   TTTTTTCCTTATGAA           CATACAACCT TCA AGATTATTTG           ACCGTATCTACTATA  42 19
      OB2008 NONE
      OB2007 NONE
      OB2006 2030069 .. 2030093 - -12.2  -5.12474   GATAACATATAAAAA          GCTGATGCCC CTTAT AGGCATCAGC          TCACACTATTTTATT 100 44
      OB2005 2028450 .. 2028481 -  -6.7  -4.56914   TCATCTAAATGAAAA      CGGAA-TGTGAAGA TATTC TCTCCACAACTCCG      TTTAATTAATATATT  76 27
      OB2004 NONE
         udk 2027039 .. 2027054 -  -2.6  -4.42062   CACTTTCCAAATAAA              TAAGTC TTAC AACTTA               TGCTGGAAACATTTA  58 102
        greA 2026486 .. 2026524 -  -9.8  -4.62069   GTTTTACTTCAAAAA   TGAAATGCCTATAAAGTA TGT CACTCTACAGGCATTTAA   ACTTACTCTACATTT 100 28
      OB2001 NONE
      OB2000 2024871 .. 2024917 - -16.3  -4.19258   ACATTTTATGTAAAA TGCAAAACGCAGCCAAATTAAT TGAG ATTA-TTTGGCTGCGTTTTGTA GTGTTTATTAAATTA 100 38
      OB1989 NONE
      OB1988 2013987 .. 2014004 -  -4.1  -3.69434   CCAATCAATTTTAAA             GATAACG TCAA CGTTCTC              CCCTCCCACATCTTA  55 38
      OB1987 NONE
      OB1986 NONE
        nadD NONE
      OB1984 NONE
      OB1983 NONE
      OB1982 2010541 .. 2010565 -  -2.9  -3.34236   AAACTGACCTTATAA          GATATATATCA ATT CGACAAATATC          TCATTTCTCCTTCTT  47 68
      OB1981 NONE
      OB1980 NONE
      OB1979 2006586 .. 2006623 -  -3.5  -3.84825   CTCATCTATATTAAA   CGCC-ATAGGAAAAGCTC TAG AAACTATCCCTATTGACG   ATGTTTTTTACTTAT  52 383
      OB1977 2005402 .. 2005429 -   -15  -5.93809   CTTTTAGAAAAAAAA        GCCGAATGAACC TTGG AGTTCATTCGGC         TTTATTTATGCAACT 100 31
      OB1975 NONE
      spoIIP NONE
      OB1973 2002142 .. 2002178 -  -8.2  -4.29905   ACTATATTAAAATAA    GACGTCAATTACTA GGATGATTA TAGCAATTGACGCC    TTGAGATTCAATTGT  83 63
      OB1972 2000215 .. 2000248 -    -9  -5.06414   CCCTTCTAATAAAAA     GGAAAACTGATAGA TATTAC TCTATCAGTCCCCC      CTCTATCTATTTATA  95 52
        hemN NONE
        hrcA 1997894 .. 1997904 -    -4  -3.72027   ACGTTCTATTAAGAA                 CTTA AGT TAAG                 AATCTCCCTTATACC  55 21
        grpE NONE
        dnaK 1995313 .. 1995341 - -13.3  -5.04385   TATATCCTTAAAAAA        GCCAAAGTCAAGA AAA TCCTGACTTTGAC        TTTTCATTTATTTCA 100 48
        dnaJ 1994069 .. 1994087 - -14.6  -3.68908   AAATATCTATGTAAA             CGGCGCAA AAT TTGCGCCG             TTATTCTCCTTTAAA 100 26
      OB1966 NONE
      OB1965 NONE
      OB1964 NONE
         dra 1990149 .. 1990186 -  -3.6  -2.52606   GAAGCACAAAACCAT   TTTATACATGCATGAA TCTATT CTCATGCCTTTATAAA    GTATAATATAAACAA  45 105
        rpsU NONE
      OB1961 1989444 .. 1989470 - -14.6  -5.15634   TATTTTACCAAAAAA         GAGATCATCCTA ACT TAGGACGATCTC         TTTTCATTAGCGCAA 100 32
      OB1960 NONE
      OB1959 NONE
      OB1958 1986183 .. 1986210 - -12.8  -5.10767   TATCTAACACAAAAA        TCCCGATTAACC GTAA GGATAATCGGGA         TTTACATTAATCAAA 100 51
      OB1957 NONE
      OB1956 NONE
      OB1955 1983438 .. 1983460 -  -9.2  -4.17417   CCAATGATATAGAAA           TAAGACCCTT TTT ACGGGTCTTA           CTTTTGTATAAGTTT  89 61
      OB1954 NONE
      OB1953 NONE
        dgkA 1980398 .. 1980423 -  -7.7  -5.58454   TTTACAGTAAAAAAA         GTCCAAATCTC ATCT AAGATTTAGAC          CTTTACATTCTAATA  93 65
      OB1951 1979182 .. 1979205 -  -2.6  -2.78901   AAATCAAATCATAAG          TATTAAATAT TTCC ATGTTTAATA           TTCGTCACTTCTAAA  42 20
        recO 1977879 .. 1977923 - -26.1  -3.29263   ACACTTTTTTTATAA GAAAAACCGTCCCTATGTCTA CTA TAGACATAGGGACGGTTTTAC CGCGGTTCCACCCTA 100 249
        glyQ NONE
        glyS 1974748 .. 1974767 -  -2.2  -3.68351   TTTTCACCACCCAAA            TAGCAA TATATTCG TTGCTA             TTTAATTTTGATTGC  47 100
      OB1947 1974100 .. 1974116 -  -2.3  -2.93251   TTAAGAATCAATAAT              GATTAAA TAT TTTCATC              CGTAGTTAGTTCCAC  41 11
      OB1946 1973217 .. 1973239 -  -4.2  -5.65496   TAGTAAAAAGAAAAA           CATTCTGC TTTTACG ACAGAATG           TCATCTTCTATGCTT  85 39
        dnaG NONE
        sigA 1969883 .. 1969911 - -13.3  -3.66896   TTTAGATATACATAA        GTCATTATCCACC ACG GGCAGATAATGAC        TTCGATTTAATCTAA  95 32
      OB1943 1969263 .. 1969280 -  -2.1  -2.52795   AATCCCCTTAATGCA             TATATAA AAGA CTATATA              TAGTGTACTTTAAAA  39 62
      OB1942 1968787 .. 1968811 - -10.1  -4.75472   TCTACATTAAGAAAA          GCTTTCTGATT TTT AAGCAGAAAGC          TTTCATTCATTTAAA 100 48
      OB1941 NONE
      OB1940 NONE
      OB1939 NONE
         nfo 1964646 .. 1964680 - -13.2  -5.26875   TCTTTAACTAAAAAA     GAAGCTGATTATAA AATAAAG TTATAATCAGCTTC     ACTCAGTTATGCTTC 100 32
      OB1936 1963803 .. 1963824 - -11.7  -6.04419   AAAAGAATAAAAAAA           TAAGGCTGT AAGA ACAGCCTTA            AAATAGAAAAGGTAT 100 23
      OB1934 1962684 .. 1962723 - -11.1  -5.67063   TTTAGCACAAAAAAA  CCGAAATTA-AACCTCTT TTTCC AAAAGGTTATAATTTCGG  GATCATATCAATTTT 100 39
      OB1933 1960732 .. 1960758 - -12.4  -5.60993   TTTCCCACAAAAAAA         TCGTAGAGAAGT TTT ACCTCCCTACGA         TTTATTTTTTATTGC 100 34
      OB1932 1958551 .. 1958572 - -11.7  -6.02914   TCTATACAAAAAAAA           CACGTGAAA ATCT TTTCACGTG            TTTTAATCTATAATT 100 44
      OB1931 NONE
      OB1930 1955038 .. 1955064 - -16.8  -4.89339   AATCATTTATAAAAA         TAAGCGAATCCA TTT TGGATTCGCTTA         TTTTTTATTCATCAA 100 30
      OB1929 1954265 .. 1954287 - -12.1  -4.93968   AGTTATAATTAAAAA           TAGCACAGC GATAT GCTGTGCTA           TTTATTTAGATTTAC 100 23
      OB1925 1953057 .. 1953077 -  -6.2   -5.2015   CTAATAATAGAAAAA            CTCCTATC CAAAC GATAAGAG            TTTTTTGCTAACATT  83 39
      OB1924 1952168 .. 1952205 - -15.9  -5.09895   CAGGTATCTAAAAAA   CCTTAGAAGATAAGTGT AAAA ATACTTATCTTCTAAGG    TTTTAGTAATTATAG 100 290
      OB1923 1950453 .. 1950466 -  -3.8  -4.18044   TGACAAAGAAGCAAA               GCAC TTACTC GTGC                TGTTCGAACTTAATG  58 90
      OB1921 1948070 .. 1948092 -  -7.7  -4.46493   CTAAACAGACGAAAA           CCCGAATCA GTTAA CGATCCGGG           TCTTTTGGGTCTAAT  82 13
      OB1920 NONE
      OB1919 1946719 .. 1946737 -    -4  -3.61267   AATTGTAAACTACAA             TTAATAAA ATA CTTATTAA             TATAGACGAATATCA  52 119
      OB1918 1944632 .. 1944658 - -15.4  -5.47159   CTTCAATATAAAAAA         CCTAACAACAAT TGA ATTGTTGTTAGG         TTTTTATCAGTTTAA 100 41
      OB1916 1943433 .. 1943469 -    -9  -4.34402   GTTTGGACATTAAAA   CGAAGAAAAA-CCACAT ATAT ATGTGGTTTTTTCTTTG    TATCTTTTTTAGGCT  89 34
      OB1907 1938909 .. 1938930 -  -4.5   -5.9218   CATACAATAAAAAAA           GAAATGG GTCATTTT CCATTTC            TTTTTTTATACCATA  91 12
      OB1904 NONE
      OB1903 NONE
      OB1902 1932041 .. 1932095 -  -9.1  -4.06218   AACAAAAAAATAACA TA-AAAAGATAAAAACCGAACCATCAT GTG ATGTTG-TTCGGTTTTTGTCTTTTCTA TTCGAACCTAAATTT  85 65
      OB1900 1930747 .. 1930770 -    -6   -5.9218   TACACAACAAAAAAA          CCGAACTATC CACT AAAAGTTCGG           CTCTCGCTTTTATTT  93 35
      OB1899 1929564 .. 1929619 - -26.7  -3.20991   TGTAATCGAAGGCAA TAAAGCTAAGAAAAAGAACCGCGCA TCTTAC TGAGCGGTTCTTTTTCTTAGCTTTA CCCTTGCCATTTTTT 100 23
      OB1897 1928403 .. 1928414 -    -3  -4.67608   TAGTTTAACACAAAA                TCAA TAGT TTGA                 ATAATTATTGGGAGC  65 30
      OB1896 NONE
         efp 1926634 .. 1926664 - -15.7  -5.86976   CTAGAAAATAAAAAA       GCCTTAAAAAGTC TAAGT GACTTTTTAAGGC       TTTTGGATGAAGTAT 100 57
    spoIIIAA NONE
    spoIIIAB 1925080 .. 1925096 -  -3.1  -2.91912   CCACCCATCGAGATA              TATTCAA CAC TTAAATA              AATAGCAACACTAAA  44 19
      OB1892 NONE
    spoIIIAD NONE
    spoIIIAE NONE
    spoIIIAF NONE
    spoIIIAG NONE
    spoIIIAH 1921352 .. 1921373 - -10.1  -5.60993   TCCGTCATAAAAAAA           CGACGGAAG AAAG CATCCGTCG            TTAAGGTTTAGTCTA 100 52
        accB NONE
        accC NONE
      OB1884 1918774 .. 1918798 - -14.4  -5.15634   TATCTTACCAAAAAA          CGCAGGTCAT ACGTA ATGACCTGCG          TTTTATAAACTATTT 100 39
        glcT 1917599 .. 1917609 -    -4  -3.39429   AACAACCGTTAAATA                 GTTA GCT TAAC                 GACTGAGCATTTATC  51 74
      OB1882 1915428 .. 1915452 -  -2.1  -2.80291   AACGATTTTAGCATA          TCCGGTCCACT TTT AGTGAACAAAA          AGAAAAGCCCCCAAG  41 69
        nusB 1914912 .. 1914925 -  -5.3  -3.05384   TTCTTTGCCATTTAA               CAATG TAGC CATTG                GTTAATTCTCTCTCC  54 42
        folD NONE
      OB1879 NONE
      OB1878 NONE
      OB1877 NONE
      OB1876 NONE
        ahrC NONE
        recN 1908566 .. 1908585 -  -3.5  -6.09196   GGTAAAATAAAAAAA            CCGGTAA GTATAT TTTCCGG             TTTTTAAATAATTTT  93 53
      spoIVB 1907119 .. 1907147 - -13.3  -4.59424   AAACGCAAATTAAAA        TGCTTGTAATGGC TTA ACCACTACAAGCA        TTTATTAAGCTGCTG 100 30
       spo0A 1905916 .. 1905955 - -15.3  -4.81863   AAATTTATAACAAAA  CCGTCCTTCTTGATT TAAATCATGT AATCAAGAAGGACGG   TTTATTTTGTACATC 100 80
      OB1870 1901869 .. 1901899 -  -2.7  -2.82432   AAAGCACGCAATAAC      TTTCATTCCTGCAA TATT TTGCAGGAA-AAAT       TATTCAAGGTTGTAT  42 25
      OB1869 NONE
      OB1868 NONE
      OB1867 NONE
      OB1866 NONE
      OB1865 NONE
      OB1864 NONE
      OB1863 1894126 .. 1894140 -  -4.2  -4.24204   TATTTACAGCTAAAA               TGTGAG TCG CTCCCA               CCGCATCTCATCCAG  62 146
      OB1862 1893042 .. 1893081 - -16.8  -4.68593   TTTATTATTTAAAAA  TCGAGAAAATAGCCG-TCA TTA TGACCAGCTATTTTCTCGA  TTTTTTTCTTTACGT 100 4
      OB1861 NONE
      OB1860 NONE
      OB1859 1889434 .. 1889459 -  -9.1  -4.30576   CCTTTATGAGGAAAA         GCACCCT-TTCA CTA CGAATAGGGTGC         CAAAATCCTCCACTT  93 45
      OB1858 1888117 .. 1888155 -    -4  -4.82667   CTACCATACTAAAAA  GCCATATTTCC-ATTCT TCATAT AGAATTGGATTTATGGC   TTTTTATAATCATCT  67 19
      OB1854 NONE
      OB1853 1883445 .. 1883456 -  -4.4  -2.65174   AAAAGAAGCAACTTA                CGAT AATC ATCG                 ATGAATATATAAATT  47 300
        nudF NONE
      spoIIM 1881134 .. 1881148 -  -4.4  -3.58522   ATTATCACTTTTAAA               TTATAA TAA TTATAA               TATAATATCGACTAT  55 37
      OB1849 1880570 .. 1880597 -  -9.2  -4.32846   ATGATACAAAAAATA        TTGCCTCTTTCC TATT GGAAAAAGGCAG         TTTAAGTTGCTTTAA  93 27
      OB1848 NONE
      OB1847 NONE
         drm NONE
         pnp NONE
         pdp 1875683 .. 1875694 -    -3  -3.38072   CTTATTTAACATTAA                TAAG TTTC CTTA                 CTCTCGTCTCAATGG  48 279
        dacF NONE
     spoIIAA NONE
     spoIIAB NONE
        sigF 1871868 .. 1871892 -   -10  -4.11141   TCCCACATAAAAATA          GACTGCCGAG GGTTT CTCGACAGCC          TGAGAGCCTCCCAAA  93 59
      spoVAA NONE
      spoVAB NONE
      spoVAF 1867569 .. 1867608 - -13.1  -4.62302   CAAGATGCTTAAAAA  GTAAGAGCTTGTTCGAA AAAGCA TTTGAACAAGCTCCTAC   TAAGTTATGGTTGAC 100 30
        lysA 1866149 .. 1866174 -  -2.1  -3.34517   ACTTCTTGTCAAATA         TATAAATAAAGA ACT TCT-TATTCATA         GGATAAATCATTACG  45 17
        ppiB 1865564 .. 1865595 -  -7.3  -3.22499   TTTATAAACAAAGGA      CCCTGAAACATGA CCAATT TCATGAATCAGGG       TAATAATCGGAGCAA  65 90
      OB1831 NONE
      OB1830 1864648 .. 1864670 -  -9.1  -5.52986   AGCTGACGAAAAAAA           CCAGCCCTT AGTCA ATGGGCTGG           TTTTTTTTACCAAAT 100 61
        scpA NONE
      OB1827 1863000 .. 1863012 -  -7.7  -5.65513   TAGGAATTAAAAAAA                TCCCT TAA AGGGA                TTTAGTAGATTCAAT  93 46
        dacB NONE
        spmA NONE
        spmB 1860625 .. 1860655 - -13.6  -3.52652   TGTATTTAACCATAA       TAATAGCGTTAATA TTA TATTAACGCTATCA       AGTGTATTATCCAAA 100 32
      OB1823 NONE
      OB1822 NONE
      OB1821 NONE
      OB1820 1856247 .. 1856290 -  -3.9  -4.39889   ACAATTATACGAAAA TCCGAACTATCAAACGC GTAAACTTGA GCGATGTATAGTTCGGA TACAATTTGAAAACT  62 52
      OB1819 NONE
      OB1818 NONE
      OB1817 NONE
      OB1816 1852474 .. 1852502 - -18.3   -5.3104   CCACCAAAAATAAAA        TCCCCGATAGAGA ACC TCTCTACCGGGGA        TTACTACATGCTCTA 100 100
      OB1815 NONE
        recQ NONE
      OB1813 NONE
      OB1812 NONE
      OB1811 1848126 .. 1848136 -    -4  -3.54902   TTATTTAATAATCAA                 TGTT ATA AACA                 CCATCAACTTAGTAA  52 34
        gudB NONE
      OB1809 1845377 .. 1845401 -  -9.4  -5.12068   CATAGGGAATAAAAA          TCCACAAAGT ACCTA ACTTCGTGGA          TATATGGTTATATAT 100 33
      OB1808 1844125 .. 1844136 -    -3  -5.03145   CAACCCTTGAAAAAA                CATT TGAC AATG                 CACTCCGAATCATTT  71 159
      OB1807 1843262 .. 1843296 -  -3.7  -6.08342   TAAGAAATAAAAAAA    CTATCAAACA-GTCAA CGAG CTGACATGCTAGATAG     TTCCTTAATTGATTA  93 30
      OB1806 NONE
      OB1805 1840957 .. 1840978 - -13.1  -5.76633   GCACACATAAAAAAA           GGGAAGGTT TTTT AACCTTCCC            TTCCCTTATAGAACT 100 31
      OB1804 1839101 .. 1839117 -  -7.9  -2.62184   CGTCCTCTCACACCA              CCGTACG TAC CGTTCGG              TATACGGCGGTTCAA  63 41
      OB1803 1838067 .. 1838082 -  -5.4  -5.55769   TCCTACAATAAAAAA              CTTGGC TATT ACCAAG               CTATCTTTCTACATG  84 75
         cmk NONE
      OB1801 NONE
        rpsA 1835462 .. 1835490 -  -9.7    -5.626   TAGCTCATAAAAAAA        TGCCAAGGAAA GTAAATT CTTCCTTGGCA        TTTTATAATAAGGTT 100 39
      OB1799 NONE
      OB1798 1834073 .. 1834097 -    -3   -2.8001   ACAATCGCTACTACA         GAT-TTCCTCA TTTT TAAGGAACATC          CTCTCTCTTTTGTCT  44 97
      OB1797 NONE
        gpsA NONE
      OB1795 1831266 .. 1831299 - -10.4  -3.54382   TTTTAACATAAGGAA     TCCCGTGATAAAAG GGGATT CCTCTACCACGGGA      TGACTAAATAAGTTT  86 126
      OB1794 1830170 .. 1830199 - -12.3  -5.59879   TATAAATATAAAAAA       CCCTTGCAACAAT ATAT ATTGCTACAAGGG        TTTTTTTATTCCATC 100 31
      spoIVA 1828513 .. 1828539 -  -9.6  -6.11019   AAAAACCAAAAAAAA         TATAGCAGCT ATGTGTA AGCTGCTATA         AAATAATGGCGATTA 100 21
      OB1792 1827858 .. 1827880 - -14.2  -5.10033   TGAATATAAAGAAAA           GGGGTACGCT AAA AACGTACCCC           TTTGTAGCCGCCCTA 100 51
        traP NONE
       gerCA NONE
       gerCB NONE
       gerCC 1824988 .. 1824998 -  -2.6  -4.06825   TAAAATAATATCAAA                 TTTT CTT AAAA                 ATAACAATTACTTAG  53 37
         ndk 1824423 .. 1824444 - -10.2  -5.20633   AAAAATATATAAAAA           CCTCCGTT TATTTT AACGGAGG            TCATGAGTTAAGTGA 100 69
        cheR 1823546 .. 1823556 -    -4   -2.7186   AAAGTTTTCTAATTA                 CTAT ATC ATAG                 ATAAGTTTATTAGGG  45 71
        aroF NONE
        aroB NONE
        aroH NONE
        hisC NONE
      OB1781 NONE
        aroE 1817243 .. 1817257 -  -3.6  -3.14051   GCAGGGTTATCAACA               TAAAGT AAA ACTTCA               TTTAGAAAGGGGTTC  47 129
      OB1779 NONE
      OB1778 1814948 .. 1814972 - -10.1   -4.3179   TCAAAAAATTACAAA          GCCGAACTT GAAAAAT AAGTTCGGC          TTTCACTCTATGTTT 100 39
      OB1777 1814408 .. 1814418 -    -4  -3.40522   ATCCGTTTACCAGAA                 TGAT CTT ATCA                 GTTCTACAGTTTGCC  51 6
        qcrA NONE
        qcrB NONE
        qcrC 1812222 .. 1812248 - -11.7  -4.59773   CTTTATGTGGAAAAA         CACCTTTACCT ATGGA AGGCAAAGGTG         TTTTCTACTCTTTAT 100 37
      OB1773 NONE
      OB1772 NONE
      OB1771 1810505 .. 1810537 -    -5  -4.65895   TTTTGCAGCTAAAAA     CACCCATATGG-AGGT TTA ACATTCCA-ATGGGTG     TTTTAATCATTTGCC  72 40
      OB1769 NONE
        dapB 1808316 .. 1808328 -  -4.1  -3.26722   CTTATATTTACAATA                GGTTC TCC AAACC                ATATACAAGTTCTTC  51 5
      OB1767 NONE
      OB1766 NONE
      OB1765 NONE
        birA 1804328 .. 1804340 -  -6.3  -3.01712   TCTTTTCTTTTAACA                TCCAA TCT TTGGA                CGAAAGATCATCTAT  59 238
        panD NONE
        dinG 1801011 .. 1801033 - -10.7  -3.17075   TGTTCTTCAATGTAA           TGATGCCTT GTTAT AAGGCATCA           TTTTTTTTATACCAT  86 13
      OB1761 NONE
        aspB NONE
        asnS 1797770 .. 1797792 -  -8.4  -5.42975   GTATAGAAAGAAAAA           TCCCTCGCGT AAA ATGCAAGGGA           TTGATTCCTTCATAT  93 40
        dnaD NONE
         nth 1796343 .. 1796377 - -13.9  -4.07675   TTAAAATTAACTAAA    TAT-AAAAGACGCAGC ACGT GCTGCGTCTTTTTATA     TTCTTACTTATGCTA 100 33
      OB1754 1791558 .. 1791584 -    -6  -4.84017   AACTGGTGATAAAAA        GTTAGATGGAC CTAATC GTCCATCT-AC         TTGATTCCATTTCAC  81 351
      OB1753 NONE
      OB1752 1790689 .. 1790701 -  -2.7  -2.53422   TATTTTTAGAAAACT                GTAAA GGT CTTAC                TGTTCTATATCTTCT  41 22
         cdd 1790167 .. 1790185 -    -6  -5.84432   TATAACACAAAAAAA             GAAACTGA TTG CCAGTCTC             CTTCTTAAAATTAAA  93 73
      OB1750 1789220 .. 1789248 - -11.2  -5.37043   ATTTCACATAAAAAA        CCCTTGTATAAA TTACT TTCATACAAGGG        TGGTTTTCTCATATA 100 508
      OB1749 NONE
      OB1748 NONE
      OB1747 1786111 .. 1786139 - -15.5  -3.18452   ATTAGTTGAATCTAA        CTAGGAAAAGAAG CCC CTCCTTTTCCTAG        TGGTTTTCAAGCCCA 100 135
      OB1742 1782003 .. 1782021 -  -3.8  -4.46233   GTAAGCGGAAATAAA             CAGCCTAT TAT AAAAGCTG             CTCGATCATTAGTCG  63 365
      OB1740 NONE
        dfrA NONE
      OB1738 1779323 .. 1779353 - -10.5  -4.57755   ATGTACGACATAAAA       GAAGATGTAAGGG TATTT CCCCTACACCTCC       ATTTCGTTGTTATTG 100 35
      OB1737 1778480 .. 1778499 -  -2.9  -2.65772   AGGTCATTAAAAACT            GATAGAA TGTTTG TTCCATC             TATGCTTCCCCCTTA  41 45
      OB1736 1778263 .. 1778282 -  -5.8   -5.9218   TAGACAATAAAAAAA            GCAGCT-AT TTA ATAAGCTGC            TTTTTTCCATTCGTA  93 14
      OB1735 NONE
      OB1734 NONE
      OB1733 1776209 .. 1776225 -  -9.4  -5.88565   CTTATAATAAAAAAA              CAGGGG TTGTC CCCCTG              TTTTACAACTCTTTG 100 28
      OB1732 1775448 .. 1775458 -  -6.8  -3.22777   GTTTATACAGGAATA                 CAGG CGT CCTG                 GTTTTACATTAGAAT  61 123
      OB1730 1773966 .. 1773988 -  -7.1  -5.81412   TTTACTCAAAAAAAA           CCCTTTTTC ACATG GAAAAAAGG           TTTTTTAGTAATATT 100 40
      OB1729 1772270 .. 1772312 -  -6.5  -5.16681   TGAAAAACAACAAAA TCTTGTCTCA-TAATCAAAG TAAA CTCTGGATAGTGAGACAAGA TTAAAAAATTAACTA  84 81
      OB1722 1768098 .. 1768148 - -10.3  -4.00934   ACGTTAAATATGAAA TAATACAAATAGAGAGCTATCTC ACAATAG GAGATAGC--TCTATTTGTATTA TGGTGCAACTTCTTC  93 23
      OB1717 1763565 .. 1763601 - -14.1  -2.73619   AATTATCGGTCAAAG    TGACACTAATTGAAT CTATTTT ATTCAATTAGTGTCA    TAACTTATGCAATTT  93 30
      OB1716 1762669 .. 1762707 -  -7.8  -3.61806   ATAGCAACCACAGAA   TAATAGTTCAACAT TCAAGTTCAAT ATGTTGAACTATTA   TTTTTACAATAAATA  71 29
      OB1707 NONE
      OB1706 1750439 .. 1750451 -  -3.4   -5.1963   TTTAATGAATAAAAA                TGGA GAAAG TCCA                CAAGAATTAAATTTT  71 382
      OB1689 1728092 .. 1728106 -  -4.3  -3.16564   TTTTTATCGTATGAA               GTCAA ACATA TTGAC               TAGGGTTTAGTATAC  51 85
      OB1688 1727112 .. 1727126 -  -2.8  -2.99972   ATTTCATGAAATAAT               CTCC TTTATTC GGAG               CTTTTATCGTATGTT  43 16
      OB1687 NONE
      OB1686 1726303 .. 1726313 -    -4  -4.59376   ATTATCAAATTAAAA                 TTCT GAA AGAA                 GAAGAACAATGGACT  66 260
      OB1679 1719589 .. 1719621 -  -6.6  -5.46657   CAGCTTAATAAAAAA     CAATGTGCT-T-AAGT AAT ACTTCATAGCACATTG     TTTTTTATTTTTGGT  87 30
        lexA 1710681 .. 1710710 - -10.9  -5.71712   TTGCATATAAAAAAA       GAGTTTAGCTATA GAAT TTTAGCTAAACTC        TTTTTTTTAATGTAT 100 32
      OB1668 1710300 .. 1710310 -  -2.6  -3.40052   AGAGGTTGAATAAGA                 TATA TAA TATA                 AGTATATTTTTTATA  47 36
      OB1667 NONE
      OB1666 1709255 .. 1709301 - -18.6  -4.21439   TAACTTTAATATAAA TCAATAAACATCAAAGTTAA GGGGATT TTAACTTTGATGTTTATTGA TTTCGTGATTTCGTA 100 72
      OB1644 NONE
      OB1643 NONE
      OB1642 NONE
      OB1641 1681061 .. 1681072 -  -4.4  -3.71991   TCAAATAAAAATATA                CTGA ATAT TCAG                 CTATGAATTCAGTAT  57 126
      OB1640 NONE
      OB1639 NONE
      OB1638 1678397 .. 1678415 -  -2.4  -3.63515   TTTCATTTTGAATAA             TAAGCGAA GTC CTTGCTTA             TTATTAGTTTTATAT  47 73
      OB1637 NONE
      OB1636 1677115 .. 1677127 -  -3.3  -5.25699   ATGAGACAAGAAAAA                GCACC TAT GCTGC                CTTTTCCCTGAATTG  74 17
      OB1527 1570520 .. 1570545 -  -9.1  -5.49234   ACAGTTAATAAAAAA         TCTCAAGGTTA AAAT TATCCTTGAGA          TTTTGTGTATTATTT 100 35
      OB1517 1560220 .. 1560246 - -10.9  -5.37171   AATAGTAAACAAAAA         CAGGTGATGGA ATTTA TCCTTCACCTG         TTTTAATATATCTGA 100 348
        rpmB 1557432 .. 1557455 - -12.6  -5.72616   ATCCACATAAAAAAA          CCTTATGCTA TCAC TAGCATAAGG           TTTTTTTAATCATAC 100 56
      OB1499 1540016 .. 1540041 -   -12  -4.97957   TAGACAATAATAAAA         GGTTCAAACC AAAAGA GGTTTGAACC          TTTTTTCTAAGCAAA 100 49
      OB1496 1537179 .. 1537189 -  -3.2  -3.28924   GACGCTTTTTTACAA                 GCAA ATA TCGC                 TTACAATTCCATTAC  47 271
      OB1458 1495550 .. 1495575 -  -7.7  -5.65177   ATACTTACAAAAAAA         GACATGAAG TTTTAACT CTTCATGTC          CTTTTCTTTTACTCC  93 11
      OB1454 1492697 .. 1492738 -   -12  -4.77867   AGATACAATAGAAAA CGGTTCTTCTT-TTTTG-TC AGCT GAGCAAAATAAGAAGAACCG TTAGTCTGAAATGAA 100 100
      OB1452 1489622 .. 1489634 -  -3.4  -2.90029   TGATGGAAATATAAG                TGGT TTAGT ACCA                GAACCAGTAGAAAAA  44 351
      OB1444 1484420 .. 1484470 - -24.4   -3.6849   ATTTAACTGCAATAA GAAACCGAGCTAATATTCATTTGG TAC CCATTTGAATATTAGCTCGGTTTC TATTTGTTCATTTGC 100 65
      OB1443 1482883 .. 1482894 -  -4.4  -4.53737   GAATATAAAAAAACA                CCAA AAGA TTGG                 TCCAGTTACAAGTAT  68 214
        ctaA 1474972 .. 1475003 - -17.6  -5.03314   CCTACTTGCAAAAAA      GCTTGAAGTGAAAT ATAG ATTTCACTTCAAGC       TTTTTTTAAAAATAA 100 45
      OB1427 1467073 .. 1467084 -    -3  -5.08169   AGATATGGCAAAAAA                TTCT GCAA AGAA                 TGTAAATCGAGTATT  70 350
      OB1425 1466386 .. 1466425 - -11.1  -5.18995   AATATAATACAAAAA  GCGATTAAGATAATT GTCAGTAATT AATTATCTTAATCGC   TTTTTTATATAAGAC 100 186
      OB1420 1463701 .. 1463736 -  -2.6  -3.89215   GGTGATAAATGTAAA    GGTGAGTTCCGTTAT TCAATCG ATT-CGGAGCTCACC    AGTTTTGCCGAATGA  51 72
      OB1417 1461335 .. 1461347 -  -2.7  -3.06831   GCAATTCTTATGGAA                TCAAA GGC TTCGA                GAGATTAAAGAAGAA  43 30
         def 1452995 .. 1453009 -  -2.8  -3.73224   GTATGTTTTACCAAA               GTAAAG ATT CTATAC               GTACGATGTACTGAC  51 274
      OB1409 NONE
      OB1408 1450637 .. 1450660 -   -14  -5.36441   CCTGTATATAAAAAA          GAAGTTCGAC CAGA GTCGAACTTC           TTTTAGAAAAGGGGG 100 86
      OB1400 NONE
      OB1399 1441237 .. 1441250 -  -5.3  -4.51654   AAAAGCTAAAAAGAA               GAACT ACAT AGTTC                ATAAGTGTTGTACTA  71 69
      OB1398 1440169 .. 1440205 -  -8.1  -3.05963   AGGTTTATGGTAATA    CATACCGTAATGGCT GGACGAA AACCATCACGGAATG    CAATATGTGTGATTT  68 39
      OB1397 1439339 .. 1439371 - -10.7  -3.38832   TATTAATAAATTTAA      GAAGATCCTATCAAA ATG TATGATGGGATCTTC      TGGGAATTTATCTAT  87 46
      OB1396 1438653 .. 1438678 -  -2.5  -3.91897   TGTGTGATTCATAAA         TGAAGTCTTGA AGTT CCATGTCTTCA          TTCCTCCTTTATGTT  53 69
      OB1395 1438426 .. 1438463 -   -16  -2.53903   TTTTGCAAAAACCAG   TAAAATAACCAAAGGA ATAATA TCCTTTGGTTATTTTA    TATCTTGATGGGTAT 100 18
      OB1393 1437031 .. 1437049 -  -3.2  -4.80453   CGATTAGAAAATAAA             CAAGAA GCAATTG TTCTTG             CAGAAAGACAAAAGA  67 72
      OB1391 1435585 .. 1435604 -  -4.4  -2.56122   TCCGATGATAAAAGG            TTATACTA ATCG TAGCATAA             TTTATATTATATTTC  47 73
        sipS 1435001 .. 1435028 - -11.4   -5.3321   AATGAATAATAAAAA        GACAGATTCGTT TAAA ATCGAATCTGTC         TTTTTTAATGAGTTA 100 30
      OB1389 1434463 .. 1434492 -  -9.4  -5.42605   TCAATAAAAACAAAA       TGGCTTGTGC ATTTTGTTCA GCACAAGCCA        TTCTTTATTGATTAA 100 43
      OB1386 NONE
      OB1385 1430812 .. 1430841 - -12.3  -5.24989   TGATACATGAAAAAA       CCGAGGTGTTTAA TTAT TTAAACAACTCGG        TCTTTTGTTATTTTG 100 105
      OB1383 NONE
      OB1382 NONE
      spoVAC NONE
      spoVAD NONE
      OB1379 NONE
      OB1378 NONE
      OB1377 1426233 .. 1426247 -  -2.1  -4.07568   TTTTTGTTCGCAAAA               TAAGC TTGGT GCCTA               AGTACCGTTGAAAAA  52 200
      OB1368 1417039 .. 1417049 -  -2.6  -3.54489   CTAAGTGTAAATTAA                 TTAA TTA TTAA                 AGTCAAGTATCTTTA  48 182
      OB1367 1416358 .. 1416393 -  -2.8  -4.99435   GTGAATAAGGAAAAA   CCACATGAATGCAGGT GAATTA ACCTA-AT-CATGTGG    TTTTTTGATTATAGT  66 67
      OB1361 1408807 .. 1408821 -  -2.8  -4.52047   TATTACATGACAAAA               TGAAGG TTC CCTTTA               TATTAAGCGTAGTGC  60 28
      OB1360 1407828 .. 1407861 - -11.2  -3.35616   GAGGACGAGATAAGA     CTAACTCAGTAAAG TGCTTT CTTTTCTGAGTTAG      CTAAATCGATGTCCA  89 129
      OB1359 1405867 .. 1405895 -  -3.2  -4.70266   AATAGTAGTGAAAAA        GACGCTTAAC AGTAATTGA ACTAAGCGTC        TTTTTATTTGGGAAT  65 61
      OB1357 1404031 .. 1404045 -  -4.2  -5.48213   TATTGAAAATAAAAA               TGTGAG CGC CTCTCA               AAAGAGCAGAGGTCA  82 125
      OB1354 NONE
      OB1353 1397499 .. 1397516 -  -6.9   -2.8372   GATTGCGTAGCAAAC             GGAGGCT CAAC AGCCGCC              TTAGGATAAGCGCAG  62 175
      OB1348 1390878 .. 1390889 -    -3  -5.48514   ATTAATAAAGAAAAA                CATT CGTA AATG                 CTGTCGAAATTAGTA  77 176
      OB1347 1390435 .. 1390483 - -10.6  -4.17657   CATTAGAGCGGAAAA TAAACAAAAAAAGGAGCTGTCAG TTAG CT-ACAGCCCCTTTTTATGTGTA AAGATTCGTATACTC 100 17
        cotA 1388504 .. 1388529 -  -5.6  -5.33921   AAAGGAAGCAAAAAA         TTGGATTGATG TTCAC CATCAA-CCAA         ATGGATATAATATCG  86 269
      OB1341 NONE
      OB1340 1382937 .. 1382958 -  -8.8  -4.58663   ATTACGTCTTAAAAA           GGAAGTCA ATTAAA TGACTTCC            TTTTGTTCATTGTTT  89 9
      OB1338 1381306 .. 1381325 -  -9.4  -3.26471   CTATCTGCACATCAA            GAAGCATA CAAG TATGCTTC             TTTTGTTTAGGTGAG  77 431
      OB1310 1355602 .. 1355630 - -16.2  -5.31855   CATGAATAATAAAAA        TCGCAGTCATCA TTGGT TGATGACTGCGA        TTTTTATTTGTTCTG 100 52
      OB1308 NONE
      OB1298 NONE
      OB1297 1338471 .. 1338499 - -14.7   -4.5287   TTAAATCAATTAAAA        CCCGAATACTTTG TGT CATAGTATTCGGG        CCTCCTTCGTTTAAT 100 40
      OB1296 1336393 .. 1336425 - -10.1  -4.45077   TAAAAATTATGAAAA      CAGAAAATACAGATA GCA CATCTGTATTTTCTT      AAAGGGTTAACGTCA 100 425
      OB1295 1335507 .. 1335523 -  -6.7  -3.75153   TTCCTCCAACGTAAA              TCTTTAT AGT ATAAAGA              ATATATACCCTGAAT  66 128
      OB1294 1334740 .. 1334754 -  -3.6  -3.60412   CAATCTCATATAGAA               TAAGAT ACT ACCTTA               AATAAATTTCATATG  52 97
      OB1293 1333816 .. 1333828 -  -6.3  -5.46706   ACTTGAAAAGAAAAA                CACTT TTC AAGTG                GATCTTCAGCTCGTG  87 393
      OB1292 NONE
      OB1291 NONE
      OB1290 NONE
      OB1289 1330339 .. 1330382 - -20.7  -4.21676   AGAACCTATCTAAAA CATGAGAAGTAAAGCATTC GGAAGA GAACGCTTTACTTCTCATG TTTGCGTTGACTTTG 100 14
      OB1286 NONE
      OB1285 1327235 .. 1327270 -  -3.4  -4.89009   ACAGCCAACGAAAAA    GCATCTAGA-GGTAGTA CGC TATTACCATCCAGATGA    ATTTGAAGAATTGAA  67 443
      OB1281 1322735 .. 1322776 - -11.9  -3.77722   TGGAACGAGCAATAA TACAAAAGAGGAGACTC-AT GCA ATAGAGTCTCCTTTTTCGTA AATCTAGTTGTTATC  91 29
      OB1277 1319112 .. 1319135 -    -6  -3.53012   TCTGTCTGTGCTAAA          TCCTGCAAGC AATA GCTTGAAAGA           TAAGTTGAGGTTATC  62 409
      OB1274 1317916 .. 1317926 -    -4  -3.17608   AAATACGTATGAAGA                 CTTA TGG TAAG                 TATGGTGCAATGATT  49 16
      OB1273 1316503 .. 1316534 - -14.6  -4.77757   TGCTAAAAAGTAAAA      GAACTACCTTCCAT TTCA AGGGAAGGTAGTTC       CGTTCACTATTTAAT 100 36
      OB1261 NONE
      OB1260 1305736 .. 1305754 -  -3.2   -4.4084   AATGATATATCAAAA             TTTTTGGT TGA AACAAAAA             TAAGCGCTAGTAAAT  60 32
      OB1259 1304287 .. 1304326 - -13.9  -5.75822   GAGAAAGTAAAAAAA  TAAGTATAGTGATCATC TTTAAT GAAGATCACTATACTTA   TTTTATTTGTCTATT 100 43
      OB1256 1300314 .. 1300326 -  -4.9  -3.25472   ATATGCTGAAATACA                TAATC CTG GATTA                GGAATAATGAAGTTA  54 481
      OB1254 1299793 .. 1299814 -  -9.5  -2.60854   TTATAGAAAAATGAG           CCGTCACTT TAGA AAGTAACGG            GTTTTAAGAAGTTAA  72 29
      OB1252 1298087 .. 1298110 -    -4  -3.95852   ATCTCAGCAAGCAAA          TAATGAAAAA TCAT TTTTTCGTTA           CAGAGCGCTTATCCT  57 494
      OB1239 1288022 .. 1288059 - -14.3  -4.05931   AATAATTAATAATAA   GCCTACCCCTCAATCAA ATAG TGGATTAAGGGGTAAGC    TGATATTAAACAAAT 100 43
      OB1234 1283868 .. 1283900 -  -4.1   -4.0616   CATCCTAATTAGAAA      GTCTGTATTCCTTGT GTG ACAAAGGGTACAGGC      TTTTTTGTGTATTTG  59 89
      OB1233 NONE
      OB1232 NONE
      OB1231 NONE
      OB1230 NONE
      OB1229 1277458 .. 1277483 -  -7.6  -5.60864   TAGACATTAAAAAAA         GGGAAGCAGT TAGTAT ACTGATTCCC          TACATTAATTATAAA  93 34
      OB1228 1276520 .. 1276554 -   -11   -5.4833   TTATTGAAGAAAAAA     GTACCTTATTCTAA AGAGAAG CTAGAATAAGGTAC     TTTTAATTGGTTAGT 100 36
        cotZ 1275506 .. 1275531 -   -12  -5.44721   AGGATTCTAAAAAAA         CACCATTCAG TTTTAG CTGAATGGTG          TTTTTTTCAATTATT 100 39
      OB1223 1272371 .. 1272384 -  -5.3  -3.37612   TTCAACTTGAAGCAA               GTCTT CCAG AAGAC                ATGGGAATATTATTG  57 47
      OB1219 1269277 .. 1269304 -  -3.5  -2.82623   CTCCTTGTATAACTA        TTGTAGCAACCC AGTTA GGGTTGTT-CAA        CCAATCTGATTAAGG  44 59
      OB1218 NONE
      OB1217 1267848 .. 1267869 -  -8.8  -4.62069   TTTTTATTTTAAAAA           GCTAAGAC TTTATT GTCTTAGC            TTTTTTGTATGGGAA  89 82
        glnB NONE
      OB1211 1260346 .. 1260378 - -12.2  -5.75599   TAAAGGATAAAAAAA     CCGAGTTACATCCTA ATTT CAGGA-GTAACTCGG      TTTTTTAATTGGTTG 100 122
        trpS 1256563 .. 1256602 - -12.3  -5.95286   ATCAAAAATAAAAAA  TGGGTTTCCTTGTTCGC GATTGT GAGAACAAGGAAACCTA   TTTTGTTTATGCGGA 100 42
      OB1201 1251041 .. 1251069 - -10.3  -5.00339   ATTAATAAGGAAAAA        CCCTTGCCATC TTTGCTG GAAGGCAAGGG        TTTTTCAGTGTTATT 100 36
        uppP 1249765 .. 1249801 - -13.3  -4.81551   TACCCATACGAAAAA    GACCTCAAAACAAGT TTAAGGT ACTTGTTTTGAGATC    TTAAATAAGTTCTAT 100 37
      OB1198 NONE
      OB1197 1247966 .. 1247986 - -10.5  -5.17353   AGATTGATTAAAAAA            CACTGCTAA TTT CTAGCAGTG            TTTTTTAAAACGGTG 100 50
      OB1194 1245772 .. 1245793 -  -8.7  -5.28481   TATTGAAGTAAAAAA           GCGAACGTG ATTT CACGCTCAC            TTATAGTATAAAACG  95 74
      OB1193 1245575 .. 1245585 -  -3.2  -4.41047   ATTTTCCAATTAAAA                 CCCT CCT AGAG                 ATTGGTTATCAGCAT  60 9
      OB1192 1245317 .. 1245363 - -14.9  -3.98816   GAAATCAATACTAAA GTATAAAGAGCACCTAAAACAA TTGA TTGTTT-AGGTGCTCTTTATAT CATCGCTTGGAAGTT 100 39
      OB1191 1244931 .. 1244968 - -19.5   -5.4433   ATAGATAAAGAAAAA   TAGTGAGCAACATCATC CGAT GATGATATTGCTCACTA    TTTCTTACTTATTTA 100 42
      OB1188 NONE
      OB1187 1242118 .. 1242155 -  -6.6  -5.21709   TCTTACATGAAAAAA   CACCTCTTAAAA-GT CGATAAATT ACGTTTTAAGAGGTG   TTTCCTATTTTATTG  85 90
      OB1186 1240872 .. 1240889 -  -4.9  -2.85459   CACTTACAAGATAAT             TTGGTTC GTGA AAACCAA              GAAGGGAATCATCGA  50 294
      OB1178 1228066 .. 1228082 -  -6.5   -3.0386   AATATCTAGAAATCA              CGCCATT TAC ATTGGCG              GTCGTATCGGAGCAA  60 441
      OB1171 1220897 .. 1220938 -  -9.7  -5.45726   TATACCTCAAAAAAA TCGATCTATCATGATGC-GA AAT TCTACACAATGATAGATCGA TTTTGACTAATGATT 100 48
      OB1165 1213661 .. 1213692 - -10.2  -4.01184   ACATACTATGACAAA      CGGGGAAATCCATT TCTA AATGGTTTTTCCCG       CTAAATCGTAGTATG  93 173
      OB1158 1208718 .. 1208769 - -12.5  -3.14132   CTCCCGTGGGAGGAA GGCATC-GTTGAGACCCCGGAAATGC GGA GCAT--CCGGAGGCTCAACAGACGCC ATTGGATAAGCGCAG  87 165
      OB1157 1207154 .. 1207192 - -12.6  -4.94962   ATAATTTAAACAAAA   CCAAAGGACGCTAATGAT TAA ATGTTTAGCATCCTTTGG   TTTTTTGTTTAGAGA 100 112
      OB1154 1204067 .. 1204101 - -15.9  -3.16683   ATTTCAGGGTATCAA    CGAAGCCTTCCTC-CC ACGG GGCAAGGAAGGCTTCG     ACAGCATTACATCAC 100 152
      OB1152 1203181 .. 1203205 -  -9.4  -5.66229   ATCAATAAGAAAAAA          GTCCTCTTCT AAAAA AGAAGAAGAC          AATTTGCTTGGCCTT 100 116
      OB1151 1202559 .. 1202606 -  -7.3  -5.64421   ATTTTAAAGAAAAAA GCTTTTGGTCCACTTCGTCA TATTTTGAC TGAC-AAGTGAATCAAAAGC TTCTATTTTTTAGTG  93 95
      OB1150 NONE
      OB1149 1201582 .. 1201602 -  -2.7  -2.77416   ATCATTAATATATCA            TACTTTTTC AGG AAAAAAATA            GAATTTGTAAAAATA  41 55
        prsA 1200319 .. 1200343 - -14.4  -4.69214   TATGCAATAAACAAA          GCGCCTATTC CATTT GAATAGGCGC          TTGCGCTTTAGTTCT 100 302
      OB1140 1190998 .. 1191032 - -13.1  -2.86242   GATAAAACAAAGGGA     GAGGGCAAAATCA TTAAATAGT TGATTTTGCCCTC     AGTTTCGCTATAGTG  87 115
      OB1137 1188326 .. 1188358 - -10.8  -3.46808   AAAACTAATTTATAA     GAGTGCTAT-TACCA AACT TGGTAGATAGCACCC      TTTTTTTGAGCAAAT  87 53
      OB1135 1186907 .. 1186939 -  -2.2  -3.64599   TGATTATACGGTAAA      TATGCACAAA GATACTAATCGGT TTTGTGCATA      TTAGCTATAATGGCT  47 7
      OB1134 1185664 .. 1185685 - -14.5  -3.60475   AATAAATGGCTGAAA           GGGAAGTCC AACA GGACTTCCC            TTTCTTTCTTATATA 100 74
      OB1131 1182564 .. 1182576 -  -5.5  -2.73067   TGGAACCATATATCA                CGGTG CAA CACCA                GCAAAGTTCAAAAAT  51 285
      OB1129 NONE
      OB1128 NONE
      OB1127 1178495 .. 1178529 - -17.4   -5.5604   CGAAGTAATAAAAAA     TCCCCTATTGTAGGAA ACG TTCCTATAATAGGGGA     TTTTTATGAAGAGAA 100 70
      OB1123 1173436 .. 1173446 -  -3.2  -3.27498   TATATTGTATATGAA                 CAGC AAA ACTG                 GTAGACGTTTTTTTA  47 474
      OB1118 1170172 .. 1170199 -  -6.2  -3.01791   ATGGGCGGCTGAAGA        GCCTCCGG-ATGC TCC GCATTCCGGGGTC        TCCCCTAGGCCTTGC  57 161
      OB1117 1169558 .. 1169571 -  -2.4  -4.65895   TTTCCTACTGAAAAA               CCAT TAAAGG ATGG                AGATATAGTAACCAT  62 336
      OB1115 NONE
      OB1114 1166476 .. 1166497 - -13.1  -4.29929   ATGAAATCTAAGAAA           GCTTGTAGC CAAC GCTACAAGC            TTTTTGTTAGTCTAG 100 338
      OB1104 1158685 .. 1158719 - -12.4  -4.30023   AATCATAATAAAGAA     TTTAAATGATGGGAAA AAT TCTCCCATCATTTAAG     TGTGGTTACATTTCT 100 31
      OB1097 1149382 .. 1149421 - -13.9  -4.99134   ATTGGAAAGTAAAAA  TCCCCCAAAGTA-ACAGT ATAAA ACTGTATACTTTGAGGGA  TTTGAGCTAAATCAC 100 105
      OB1096 NONE
      OB1095 NONE
      OB1094 1145386 .. 1145416 -  -9.9  -2.66977   TATAATGTAAAAATT       CTCCCTCTAAT GTAAATATG ATTAGAGGGAG       TCTGGTTATAATATT  75 134
      OB1092 1142411 .. 1142441 - -12.8  -3.64487   TTATATTCTTAAGAA       GTTGGGACAAAA ATATTTG TTTTGTCCCAAC       TTCTTTATTTATATC  95 399
      OB1088 1136136 .. 1136150 -  -7.1  -4.62069   CTCCCATGGGAAAAA               GGCCT AGTAG AGGCC               CCAGGAATACGGAGT  80 153
        daaA 1129552 .. 1129583 -  -6.7  -5.13521   AAACGAGTGAAAAAA      CGAGGCTAAG-TAA AATAA TTAGCTAAGCCTCG      TTTTTGTAAGTGTTA  84 405
      OB1082 1128944 .. 1128956 -  -4.9  -3.53298   ATTATTTTAAACTAA                TTAGA GGG TCTAA                TCAATTGAAATATCT  57 22
      OB1081 1126751 .. 1126789 - -10.6  -3.31625   TAAATTAATTAGGAA  GTGTAAGCTTTCGAATT CGAAGT AATCCGAAAGCTTAC-C   ATACCTCCTAAAAAG  83 121
      OB1066 1108419 .. 1108429 -    -4  -3.28984   CAAGCTAACGACTAA                 GTAA TGA TTAC                 ATGACGTTGATAATC  49 11
      OB1054 1096670 .. 1096709 - -14.6   -5.7946   TCGCGAATAAAAAAA  CACCAAACTACTTCTAGAT TAT ATCG-GAAGTAGTTTGGTG  TTTTTATAGGTTTTA 100 46
      OB1051 NONE
      OB1050 NONE
      OB1049 1090419 .. 1090456 - -17.2  -3.89524   ACTTTATTTGACAAA   CCAAACCGCATTGGAT TTTAAT ATCCGATGCGGTTTGG    TTTGTCTCTACGTTT 100 169
      OB1044 NONE
      OB1043 1083550 .. 1083562 -  -6.3  -3.51598   AATAAACTAGGAGAA                TTCAG GGG CTGAA                CTTAATAGGGTTATC  62 36
      OB1041 NONE
        thiD 1080728 .. 1080748 - -14.1  -5.27477   ACGTTAACTAAAAAA            GCTTGGACA CGC TGTCCAAGC            TTTTTTTACGATCTA 100 96
      OB1037 1077502 .. 1077513 -    -3  -5.15634   TATTTTATGAAAAAA                CTAT CAAA ATAG                 AACTGTACGAAATAT  71 41
      OB1034 1074724 .. 1074768 -  -6.1   -5.2189   CTAATTAGTAAAAAA GATGATTATTTGTTTGAGGTA GGCAA TACCTCTA-CA-ATAATCATC TTTTTCTTTTTTTTT  84 100
        cspD 1061802 .. 1061821 - -10.8  -5.14563   TTTTGCACTAAAAAA            CCATCGAT AAAA ATCGATGG             TTTTAAATCAGCAAA 100 45
      OB1015 1057968 .. 1058003 - -16.4  -5.77677   CAAAATAATAAAAAA    CCTTAAGGAAAACAGA ATTA TCCGTTCTCCTTAAGG     TTTTTTATTTGTTGA 100 195
      OB1003 1046519 .. 1046531 -  -6.3  -4.25052   ACATGAAAAGAAGAA                CACTT TTC AAGTG                GATCTTCAGCTCGTG  71 149
      OB1002 1045776 .. 1045788 -  -3.5   -3.1733   GTTGGGACAAAACGA                TTTTT AAC AAAAA                AGCTTATAAACAATA  47 168
      OB0992 1036908 .. 1036953 - -11.5  -5.35815   TAGAGCAAATAAAAA CAACCGAACTTTCATCCAGTTA ATT TAA-TGGAGAAAAGTTCGGTTA TCTTGGATTATGCTT 100 44
      OB0990 1035021 .. 1035035 -  -2.8  -2.73243   ATCGAGCTGTCAAAG               GTAACA ATC TGTTTC               ATAATATTAGTGTAA  41 138
      OB3516 NONE
      OB0986 1033525 .. 1033541 -  -6.5  -2.72324   TTTAGCGAAACCAAT              TGGAGGG ACG CCCTCTA              TTACATCAGAGAGTC  57 167
      OB0982 1031033 .. 1031055 - -16.4   -3.1706   AATTTATTCTATTAA           TCAGTGGGGA AAT TCCCCACTGA           TTGAGAGGACTGTCC 100 53
      OB0966 1017713 .. 1017753 - -11.2  -2.74926   ACAAAGCACAGACGA CTGGTGAGCCC-CCGATGC ATAA GCATCGGTAGACTCACCTA  AGCCTTACTCCATTA  83 54
      OB0938  985600 ..  985618 -  -6.1  -2.83449   ATATTCCGATAATTA             TCTTCAT ATATA ATGAAGA             TGGGCTAATAATCAA  56 83
      OB0936  983929 ..  983940 -    -3  -3.18366   GTTGTAAGCAATACA                TTTC TGCA GAAA                 CTCAAAGGTTATTCA  47 177
      OB0921  972808 ..  972847 -  -8.9  -4.01381   ATCTAAGGGAAATAA GT-TTAAGGGG-TTGCTCT CAAT AAAGCAATCCCCTTAACAC  TACTTATTAAACAAT  82 25
      OB0920  972377 ..  972388 -    -3   -3.6053   CTCCCCAGAAATTAA                TTAG CATA CTAA                 TATATAGTAATACTA  50 22
      OB0919  971403 ..  971429 - -13.9  -2.91383   ACGCCGACCCATATA         TTAAAGCTCCC GAATT GGGAGCTTTAA         TTTTTTGGTATATTC  89 22
      OB0906  955929 ..  955950 - -10.1  -4.28361   TTAATGGCATTAAAA           TACCCCGTC AGGC GACGGGGTT            TATTTTTATGCTTAA 100 51
      OB0901  952198 ..  952231 - -12.5  -5.03314   TTTATTGTGAAAAAA     GGGCCTACAAACTGA TATT CCAGCTTGTAGGCCT      TTATTTTATTAACTA 100 38
      OB0897  948574 ..  948589 -    -4  -5.93809   TTTTTATAAAAAAAA              TCAGGA TTTA TCCTAA               TGGATGTCCTGATTT  90 17
      OB0895  946401 ..  946430 - -10.8  -4.80959   GAAGTTATAAGAAAA       GGGATGGTTAGC AAAAAA GCTAATCATCCC        TTTTATGGTGAAGAA 100 28
      OB0892  943833 ..  943856 -  -6.7  -5.31275   TTTTAGCATAAAAAA          TACCCTCCT TATTCC AGGTGGGTA           TAGACAGATACCAAT  85 379
      OB0891  942952 ..  942973 -  -8.7  -5.64421   ATTTCAAAGAAAAAA           GCCGAAGCT TCTT AGCCTCGAC            TTTTTCTTTGAGAGA  95 318
      OB0890 NONE
      OB0889 NONE
      OB0888  940916 ..  940970 -  -9.5   -5.1286   CAAAAAGTATAAAAA GAG-TTCTAACATTCCGTTTGGAAGT AAGA AATTCCCAACGGAATGTTAGTTTCTC TATATTTACTTCTCT 100 31
      OB0872 NONE
      OB0868  921504 ..  921532 -  -7.5  -3.43049   TAATAACGCAATTAA        GAAGGATGGTT GATTGAT AGCCATCCTTC        TTTTTTATGGGCTTG  69 158
      OB0866  918831 ..  918873 -   -11  -5.31059   ACATGAATGAAAAAA GCCAGTTCAAATATCATTGC GTTAA GCAAT--TATTTGAACTGGC TTTTTGTGGGTAGCT 100 318
      OB0865 NONE
      OB0864  916156 ..  916191 - -12.7  -5.60556   AAGATAAAACAAAAA    TCCACTCGGAAAAGC GAACTT GCTTTCTCGAGTGGA     TTTTTTCAGTGTGGT 100 282
      OB0860  911323 ..  911345 - -12.1  -5.24129   GCTCGTTATAAAAAA           CCTCTCATC AAATA GATGAGAGG           CACAAAATATCTATT 100 46
      OB0859  909568 ..  909581 -  -3.8  -4.88288   CAAAACAATACAAAA               GCGA TGGTAG TCGC                AATGACGGAAGATGA  69 361
      OB0851  902919 ..  902929 -    -4  -2.76322   GTATCGAAGATATTA                 CTAT CTC ATAG                 ATATATTTTTCCTAC  45 59
      OB0850  901798 ..  901839 - -11.2  -3.99878   ATAGATAATAGCAAA TCGAACTATAGCCAACGTA ATTGG TA-GTTAGCTATAGCTCGA TTTTTTAATTACATC  93 90
      OB0846  898943 ..  898972 -   -11  -5.40072   GGTCTTTTAAAAAAA       GAACTAATTAGA TAAGTG TCTAATTAGTTC        TTTAATGAAATAAAA 100 156
      OB0843 NONE
      OB0842  894166 ..  894205 - -10.3  -4.29327   GAGAATGAAGAGAAA TAGGAGGCTGAGATAACAT ATTG ATGTT-CC-CAGCCTCCTA  TATTTAATCTCCATT 100 54
        fruR NONE
        fruB NONE
        fruA  889084 ..  889107 -  -9.6  -5.09521   TCAAGAAACTAAAAA          GGCACACACT AATG AGTGCATGCC           TTTAGGAGATTCTTA 100 38
      OB0836  888065 ..  888090 - -11.9  -3.99917   AAAAAACGTGACAAA         CCACCCAGACC AATA AGTCTAGGTGG          TTGAGAGGTTTTTAG  95 54
      OB0835  887164 ..  887197 - -12.6  -5.44721   ATCACTTTAAAAAAA     GAAGGTTCAGAGCT GTTATG AGCTCTGAACCTTT      TTAAAAAATTTATAT 100 35
      OB0822  876848 ..  876861 -  -3.8  -3.64915   TCGCATAAACTACAA               TCGC ACTATA GCGA                CTTAAGAGAATTTAA  54 325
      OB0819  874366 ..  874383 -  -4.1   -4.0089   AGAAGAAAATGGAAA             GCAACTT AGTG AAGTAGC              AGATCTCTTAGAAAA  58 258
      OB0817  872188 ..  872238 - -13.6  -3.91364   AAATCTAGAGAATAA CTAAAATTGATGGGAGAGGTCAT TTCTGT ATGACCTCTCCCA-CTATTATAG TACGTGTAGCCGGTT 100 44
        licH  863908 ..  863938 - -13.4  -4.37544   CTATAATAAGAGAAA       GTTCCGATCACTAG ATT CAAATGATCGGAAC       TTTTCGTTGTTATTG 100 35
      OB0807  860987 ..  861008 - -10.9   -5.7946   TGGGCAATAAAAAAA           CTGCACTCC TAAG GGAATGCAG            TTTGTATATATGAAT 100 240
      OB0806 NONE
      OB0805 NONE
      OB0804 NONE
      OB0803  857273 ..  857323 - -12.1  -3.28791   ATTGTTTTGGGAGAA GGGGA-AGGTGATACCGCTGAT GTATAAGT ATCAGCGGTATCACCTATTCGC TGGATAAGCAAGTAC  89 98
      OB0793  848986 ..  849012 - -12.4  -5.39755   GAGAATCAGAAAAAA         GGTAACTCATTG ACT CCATGAGTTACC         AAAATTATTAGATCC 100 270
      OB0792  848705 ..  848719 -  -2.8  -2.57996   TTAAAGGTACAACAC               TTCCAG ATA CTGCAA               CCAATCTGTATAACT  41 113
      OB0785  841068 ..  841097 - -12.2  -3.66744   TTATAAATAATAAGA       GAAACCCGCCGA TTAAGT TAGGCGGGTTTC        AATTAGTTAGCAGAG  91 28
      OB0782  838741 ..  838763 -  -5.4  -5.62288   TTAATAAAAGAAAAA           GCTCTGCGAC GTT GCAGCAGGGC           TTTTTAGGTTAATAG  86 87
      OB0769  821749 ..  821761 -  -4.1  -4.86731   GGTTTTGAAACAAAA                CAAGT ACA ACCTG                TTGATATGTTTCCGA  69 210
      OB0756 NONE
      OB0755 NONE
      OB0754  803703 ..  803734 -  -9.7  -3.98826   TGATGAACTTATAAA      TTG-AAAGGAAAGC ACAAA GCTTTCCTTTACAA      TTCCGTACGAAGCTC  87 20
      OB0734  782269 ..  782283 -  -4.3  -2.80994   TTTAAGTGTATCACA               GCAAT TTGCT ATTGC               GTATTGGGAAAACAC  48 519
         vpr  779624 ..  779635 -    -3  -3.37354   TATATTCATCGAGAA                TAGT AAAT ACTA                 TTAAAACCAGCATTA  48 388
      OB0732  778648 ..  778659 -  -5.8  -2.61912   CCACGTACCCACAAT                CGAG TCTT CTCG                 CTGTTCATAGACATC  55 39
      OB0731  778314 ..  778350 - -16.9  -5.18995   AATAGAAGACAAAAA    TAGAGCTTGTAGGATTC TCG AAATCCTACAAACTCTA    TTTCATATATTAGGA 100 35
      OB0724  771203 ..  771226 -   -14  -5.19879   TTGTAAATATAAAAA          GGGTTAACCA ATTT TGGTTAACCC           TTTTTGCATGCTGTA 100 63
      OB0719  764922 ..  764961 - -17.4  -4.25056   TAGTTTATTAACAAA  GAAGCAACATAGAGCCAT TATA AGAGCTCTATGTTGCTTC   AATGATGTATATTTA 100 74
      OB0718  763347 ..  763376 - -14.5  -5.65513   TATGAACCAAAAAAA       GCCTTTGCTTC-AG TTT CTAGAAGCAAAGGC       TTTAAAGTTATCTAT 100 58
        feuA  751226 ..  751251 -  -8.3  -3.33657   GATAAAAAAAGGAGA         GGATGCTAGTA TGAA TACCGGCATCC          ATGTGTTTTTTTTCC  72 51
        feuB NONE
      OB0708 NONE
      OB0707 NONE
      OB0706  747535 ..  747569 - -18.9  -4.23892   TTCAACTAGTTAAAA     TCCCCGTTTTAATCT TATTC AGATTAAAACGGGGA     TTTTATTATCTATTC 100 110
      OB0704  744069 ..  744089 -  -4.7  -4.49937   TCAATAACAGGAAAA           GGGGCTGG TAACAT CCA-CCCC            TTTTTCTTTTTGGTC  69 62
      OB0693  728869 ..  728914 -  -9.3  -2.83233   GAAGGATATCAACTA GCTTGAATAAATAATTAGGTA ATTA CACCTAACTATTTATTCAGGA ATGATTATATTTTAA  73 63
      OB0692  728229 ..  728240 -    -3  -2.94739   AAGTTTAAAAGAGCA                TAAC GTAG GTTA                 TCGATTCAAGGCATA  44 367
      OB0690  725905 ..  725918 -  -4.5  -3.04209   TTAATAGAATTAAAT               GAAGC ATTT GCCTC                TCAAAGTATCGCTGT  50 244
      OB3512  700265 ..  700281 -  -2.3  -4.14627   GCTTCAGATAAACAA              TTGGTAT TAT ATACAAA              GATATTTATTGTCAT  53 468
      OB0662  697931 ..  697972 -  -7.4    -4.652   AAATTAGCGCAAAAA GACTGGAATAAGTGTGGT AAGATA ACCATTTTTATTCCAGTC  AATAATACTTCGAGT  83 53
      OB0659  693858 ..  693893 -   -12  -4.81249   TTTTAAAGTGAAAAA    GCCTAAATCCTCCTTA TTTC TACCGAGGATTTAGGC     TTTTGGTCTTTATTT 100 75
      OB0654 NONE
      OB0653  688669 ..  688690 - -11.7  -4.57209   ATATTAATGAGAAAA           GTAGACTGT GAAT ACAGTCTAC            TTTTTCTTTCTTAAT 100 22
      OB0651  685849 ..  685870 -  -9.5  -5.03994   CTGTATATATAAAAA           CAGGCAAGT ATAT ACTTACCTG            TAAATATTATAAATG 100 56
      OB0650  684853 ..  684884 -  -5.9  -5.68039   AAAGCTATAAAAAAA      CTCTCTAAATCCA ACATTG TGGATAAAGAGAG       TTTTTTACTCTTATT  88 52
      OB0643 NONE
      OB0642 NONE
      OB0641  676651 ..  676704 - -11.5  -4.34486   ATCAATAATAAATAA GCAACCTCCTTATTGCTTTATTTA CATCACT TAAATAAAGCAATAAG-AGGATAC ACTTCGATCATAAAC 100 176
      OB3542 NONE
      OB0635  663435 ..  663472 - -15.1  -5.65927   CATTTAAATAAAAAA   TGATGGATTTGAACCAG AAAA CCTGTTCAAATCCATCA    AACTAAATTTATATC 100 34
      OB0633  659760 ..  659786 -   -16  -5.28942   GATGGTAAATAAAAA         GCATGGCTCTTA AAA CAAGAGCCATGC         TTTACTATTAATCAA 100 44
      OB0618  647056 ..  647084 - -16.1  -3.71645   AACTTGAGACGTAAA        GAAACACGGCCGT AAC AAGGCCGTGTTTC        TTCATAGTATCCCCA 100 27
      OB0617  645890 ..  645900 -    -4  -3.21696   GTAGAAGAAGACATA                 TCTA TTG TAGA                 GTATATGAACGCTGG  48 112
      OB0611  638932 ..  638954 - -11.3   -3.6944   GGTTTAATATAAATA           GGAGTGAGC TAATT GCTCACCCC           AACATTTGACTTAGA  90 128
      OB0608 NONE
      OB0607  633577 ..  633604 -   -10  -5.70522   AACAACAATAAAAAA        CGTACGCTCTTAC CTG GTA-GAGCATACG        TTTTTTTTATAGGAT 100 118
      OB0602  629808 ..  629822 -  -2.8  -2.59803   CAACACAAGGAAGAC               TTCGAT ATC ATCGCA               CGCAGAAAATCGTTT  41 164
      OB0601 NONE
      OB0600 NONE
      OB0599  627153 ..  627184 -  -9.5  -4.63542   GATAATCGTTAAAAA      GTCCTCGAGCATA AAGGAG TTTACTCGAGGAC       GAAAACTATTAATAG  93 46
      OB0598  625022 ..  625039 -  -3.4  -3.34244   TACTTCAGAAATATA             GTCCGCT TACCC AGCGG-C             GGCTGTTGAGTCTCC  48 511
      OB0590  618058 ..  618087 -  -2.1  -5.31059   ATATCAATTAAAAAA       GCAGTACATCTCA AAAA TTAATCGTACTGC        TTTTTGTGCTTATTT  70 70
      OB0589  616822 ..  616850 -  -8.9  -4.34444   CTAATAGAAGAGAAA        CCGAATGGAATCC ACA AGACTTCATTCGG        TTTTTTATTTTCATA  89 75
      OB0583  608805 ..  608815 -  -4.6  -4.46404   GAATCAATAGTAAAA                 GCCG TTT CAGC                 TTCAGAAATATACGC  67 215
      OB0581  606830 ..  606869 - -15.9  -5.07567   TTATATCTGAAAAAA  GCCAAGAAATGAAGCAG AAATAA CGGCCTCATTTCTTGGC   TGAAAAGTTTTAGAT 100 90
      OB0578  604347 ..  604358 -  -4.4  -3.92996   TGCTACAGACAATAA                CCTT ATTG AAGG                 CATATTAGCCAGTGT  59 333
      OB3510 NONE
      OB0572  600714 ..  600726 -  -4.1  -3.85389   TGGTAACAATTGAAA                TGGAT GAT ACCCA                AAAACAACAGCATTA  56 446
      OB0570  599537 ..  599586 -  -3.6  -5.44119   TTGATTTTAAAAAAA GCTC-GGTGAGTCTGCGATTTGCT AAAA AGCAG-TCGTTGACTCACCGGATC TCTTTTTATCGTAAC  79 31
      OB0562  592437 ..  592452 -  -2.6  -3.29947   CATTCATGATACCAA              CTTAAA GATG TTCAAG               TAAACATGAATGGTT  45 43
      OB0560  590914 ..  590949 -    -9  -5.40072   TTCGTTCCAAAAAAA    TAGGGCACGCTCCCTC AGGC AAGGAAACGGACCCTA     TGGAGTCTGTAATTC  95 58
      OB0559 NONE
      OB0558 NONE
      OB0557  588669 ..  588699 - -14.2  -5.34365   GTAGAATAATAAAAA       GTGCTATCCGTT TGATTTT AACGGATAGCAC       TTTTTTCTTGTCTTT 100 60
      OB0553 NONE
      OB0552 NONE
      OB0551 NONE
      OB0550 NONE
      OB0549 NONE
      OB0548 NONE
      OB0547 NONE
      OB0546 NONE
      OB0545  578302 ..  578325 - -12.5  -4.63486   ATGCGCCCAATAAAA          CCATCGCCA ACATTA TGGCGATGG           TTTTATTATGTGGTC 100 14
      OB0536  569426 ..  569476 -  -9.5  -3.84514   ACTTGAATCATTAAA TAACACCTTCGAACTGA-TACAT TCAAACG ATGCAATCA-TTCGAAGGTGTTA TTTTTGAGAAAAAAC  81 23
      OB0534 NONE
      OB0531  563593 ..  563638 -  -5.6  -2.83634   AAATTAGATGAAGGA TGTAGTTTTGAGCCAGTGGCA GTTAT TACCACAGACTCAAAACGA-A TTTGATTAGTCTTAT  52 37
      OB0530  562230 ..  562252 - -10.6  -5.00616   TCTGCGTCTAAAAAA           CGCCCCCTAA TTT TTAGAGGACG           TTTATGATTTATTTC 100 34
      OB0528  560441 ..  560468 -  -8.4  -5.49569   TATGAATACAAAAAA        GCCCCTAATCCT AAAA AGGACGAGGGAC         CGTGGTACCACCTTT  93 375
      OB0527 NONE
      OB0526 NONE
      OB0525 NONE
      OB0524 NONE
      OB0523 NONE
      OB0522 NONE
        trpA  553647 ..  553670 -  -8.8  -3.93691   CAAGATAAAAATCAA          GAGTCCACGC AGTT ACGTGGGCTC           TTTTTTGTCTCATCC  82 60
      OB0512  546177 ..  546192 -  -2.6  -4.17762   TATTTTGTAAAATAA              CATTTC CCGG GAAATA               TGTTGTCGAATGGCT  55 69
      OB0511 NONE
      OB0510  544840 ..  544880 -  -4.7  -5.85244   AATTAAAATAAAAAA  CCCGACTCTACCTAAGCTT AAA AAATTCAGGTGAAGTGGGG  TTTTTCTTTAAGTTT  91 54
      OB0508  543168 ..  543197 -  -7.1  -2.66316   TGTGTCACTATATCA       CCTCCATCAGTAG TATT CCTTTGATGGAGG        ATTTTATCCCGTGTG  61 74
      OB0507  542902 ..  542921 -    -5  -5.75599   GAAAGCATAAAAAAA            CGGTTG GAATAAAT CAACCG             TTATATTCTGCATAT  86 19
      OB0506 NONE
      OB0505  541117 ..  541136 - -10.8  -5.09225   ACTTCACTGAAAAAA            GGCTGATT TTAT AATCAGCC             TTTTTTCGTAGCTTG 100 20
      OB0504  538852 ..  538889 -  -4.9  -5.75822   CATAAACCAAAAAAA   GGAATAGCTCCCAAC TGATTTTT GTTGGCTACTATTCC    AAGTTTTTTGTTCTA  86 43
      OB0492  522233 ..  522270 -  -5.1  -4.22883   TACTAGCCAAAATAA   GGCGCTAGAATCAT ATTTTAATTCG ATGATT-TAGCGCC   TTTATTTAACTTATT  64 36
      OB0490 NONE
      OB0489  518099 ..  518153 - -15.8  -3.54424   GTGGATTTTTGTAAA GATGACAGCCGGCGATCTCCCGAT ACACAAG ACGGGGGGATCACCGGCTGTCATT TTTTAATAATAAAAA 100 72
      OB3509 NONE
      OB0483 NONE
      OB0482 NONE
      OB0481  508026 ..  508053 - -15.8  -4.87626   TTTCAATATTAAAAA        GCCTAATTTCTC AATT GAGAAATTAGGC         TTTCATTGCTTCATT 100 430
      OB0476 NONE
      OB0475 NONE
      OB0474 NONE
      OB0473 NONE
      OB0472  501285 ..  501302 -  -4.2  -4.41177   GATACAAATTTAAAA             TATTGG GCTTAT CCAATA              GAAAATAACAATTTA  64 172
      OB0471  500131 ..  500165 - -15.3  -4.06185   TAGATAAAGATTAAA    GAGAAAAGACGGCCTT TATA AAGGCCGTCTTTT-TC     ATATTCCAGGAAATT 100 327
      OB0468  495787 ..  495816 - -13.7  -4.59081   GAAAGTTATATAAAA       GCTCTACACCTAA TTTC TGAGGTGTAGAGC        TTTATTTGCTTTTTT 100 52
      OB0466 NONE
      OB0465 NONE
      OB0464  491723 ..  491733 -    -4  -4.02253   TGAACAACCTAGAAA                 TGTT ACC AACA                 AAAATGTTGTTATTA  58 403
      OB0461  486929 ..  486946 -  -9.9  -4.96848   TCGCGTATAGAAAAA             GCGTATG AATT CATACGC              TTTTATTTTGAGTAG 100 70
      OB0454  480942 ..  480983 -   -12  -4.64766   GTCAGATGCGAAAAA CGCCTCTAT-TGTTACATAA TACA TTA-GTAACATATAGAGGCG TTTTTTCTAGACTAC 100 37
      OB0451  477528 ..  477541 -  -3.9  -3.34716   TTATTGGTTAAAAAG               TCATT CGTC AATGA                TAATAATTTTCAATT  51 131
      OB0450  476594 ..  476622 - -12.5  -4.69048   AGAAAATCAAAGAAA        CCCCCAAACGA TGATAGT TCGTCTGGGGG        TTAAATTTACAATGC 100 32
      OB0449 NONE
      OB0448 NONE
      OB0447 NONE
      OB0446  471763 ..  471784 -  -3.8  -3.09273   TCCTCTTAAGATATA           CAGATTCT ATACTA AAAATCTG            ATATGATAGAGTGCA  47 80
      OB0445 NONE
      OB0444  470523 ..  470572 -  -8.7  -2.57647   ACGCAGCAGACTAAG GCAGCAGGTAAGATTCCCGG-TG TATAAG CATCCGGGGAA-TCACCTGCTGC TTTTTTAATCATCTA  68 38
      OB0440  467105 ..  467130 - -12.7  -5.04385   TAGACTTTTAAAAAA         GAACCTTAGAC ATTC GTCTAAGGCTC          TCCATGCTTTTATCT 100 35
      OB0439  466272 ..  466294 -  -7.7  -5.01497   AGTAGCATAGAAAAA           GGCTTTCGA ATTAA TCGGAAGCC           TTTTTGGTATGAGAA  88 13
      OB0435  461445 ..  461482 -  -3.4  -5.36441   TGGTCATATAAAAAA   CCCTAGCCACA-GATTG GAGAT CAGTTATGTGGCTCGGG   TTTTTATTTTATATT  74 46
      OB0429 NONE
      OB0428 NONE
      OB0427  454026 ..  454052 -  -5.9  -3.87149   TTTACGAAATCCAAA         GTTATTGCTTC TAGAT GAAGCAACAGC         CAGTCTGGATAGTCA  65 387
      OB0424 NONE
      OB0423 NONE
      OB0422  448895 ..  448924 -  -8.6  -4.90136   AATGAATATCAAAAA       CGCCCGGTATCCA ATTTG TGG-TAACGGGCG       TTTTTATTCATGTTT  95 88
      OB0420 NONE
      OB0419  445270 ..  445306 -   -11  -4.39287   CCAAGTATAGTAAAA    CACCCCTAAAGGTAGA TGCTC TCTATCCTTAGAGGTG    TTTTATTTATTTAGT 100 36
      OB0405  429884 ..  429894 -  -2.6  -3.48593   TATTTGCTTATACAA                 TTTA TTC TAAA                 CGATGGAGGGGAAAG  47 106
      OB0404  428762 ..  428804 -  -8.7  -4.94962   ATAATTTAAATAAAA CACCCCTTAGAT-GGA TTAATATATATG TCCTATCTAAGGGGTG TTATTATTTCTAGAA  95 53
      OB0402  426399 ..  426419 -  -2.5  -3.09635   ATCCTTATGAGCCAA            CTCCCTATG GTG CATTAGAAG            AATTAAGTCATGTAT  43 508
      OB0400  424487 ..  424528 - -14.8   -2.7736   ACGGATATCGAAGCA TAGAAAAAGTGAAGGC TGTAAAATTT GCCTTCACTTTTTCTA  TCTGATAAATATCGC  95 77
      OB0399  423945 ..  423987 -  -3.4  -2.93113   AATGATACATAAGTA CCCTCCTCTTCTTACTTCAT AGT ATGAAGTAAGGGGAGTAGTC ATTCAACTATAAATT  44 32
      OB0398  423420 ..  423432 -  -5.5  -2.93708   TTTGTTCAAAAAGAG                CACCC ACA GGATG                TGGTGATTTCTGCGT  52 158
      OB0395  420604 ..  420618 -  -8.5  -5.88565   TGTATAACAAAAAAA               CCGCC ATAAA GGCGG               TTTTTCAAGAGTTAG 100 37
      OB0394 NONE
      OB0393  419205 ..  419228 -    -6  -3.56558   TCAGAAGGGAGAGAA          TGGGGAGATCG CGT CCA-CTCCCCA          CATAGTGAATATTTA  62 43
      OB0389  413178 ..  413211 -  -9.7  -4.84761   ATATGTTTACAAAAA     CCCCCCATTAGAT TGCCTCGT ATCTAATGGGGGT      TTTGTGACTACGCCT 100 120
      OB0381  405979 ..  406007 -  -9.7  -2.51256   AGATATTATGAAGAT        GAACAAGCCTG AAAACAA CAGGCTTATTC        CGTCTTTATCGAGAA  75 20
      OB0380  404376 ..  404422 -  -5.4  -4.27861   AATATATAGCTAAAA GGGACAG-TAACTC-GCTTAACC AAGA GGT-AAGCGGAATAAACTGTCCC CCAACGTTTCTTTTA  69 99
      OB0364  386754 ..  386779 -  -9.1  -4.49389   ATGTTATAACTAAAA         CGCATATCC GACTAAAA GGATATGCG          TTTTTCTATGCTAGT  93 36
      OB3507  381669 ..  381680 -  -4.4   -2.6356   ATTTATATTCATAAT                TCCA TTTA TGGA                 TAATTTATTTTTGTT  47 500
      OB0354  373282 ..  373301 -  -8.6  -3.00946   CGTGCCCAGAAACTA            GGCGACTT CACG AAATCGCC             CTACAATAAGTCATC  71 379
      OB0350  370670 ..  370681 -  -2.2  -3.67175   ATCTTGGAAAATGAA                GAGA AGTT TCCC                 AACTTAATTGTCTAT  47 146
      OB0346  365081 ..  365106 -    -7  -4.77896   GAAGGAAGTGAAAAA         TAACCTCTGT ATGGAG ACAAAGGTTA          ACTTGCTTTCCTATA  83 36
      OB0344  363148 ..  363194 - -16.8  -2.71263   AACGTTTTCTAATGA TTAAACCGTATAGCATTCCTGA TTT TCAGGAGGGCTATACGGTTTTA ATGGTCTCTCTTCAC 100 46
      OB0339  360026 ..  360042 -  -5.1  -2.97245   CTAGTTATAAGGACA              TCGCTGA TAA TCAGCTA              TATGGAAAGACAGAC  52 272
      OB0330  354212 ..  354245 - -10.5  -3.92577   GAATTTTCAAAAATA     CCTCTATGAGAAAAA CGAT TCTTTCTTATAGAGG      TTTTTGATATTTTGG  93 55
      OB0328 NONE
      OB0327  351398 ..  351412 -  -4.4   -4.2008   AGACAGCTGAAGAAA               TTTTAT CTC ATAAAA               AGAGATTAGAAAAAG  63 337
      OB0319 NONE
      OB0318  346741 ..  346756 -  -7.6  -4.47284   CAAAGAAATAAAGAA              GTTCGA CCAG TCGAAC               CACCCCTTGAAAACC  82 112
      OB0315  344619 ..  344636 -  -4.1  -3.55061   GTAGATATAACAACA             GGCCT TGATTTAG AGGCC              CAGATGGAAGTGAAT  52 203
      OB0306  338125 ..  338173 - -11.2  -4.81734   AAATAGTATCAAAAA GATCCGCCTGA-GATTCA-TCCCT TAT AGGGTGTGTATCCTCAGACGGATC TTTTAATTTTTTTAA 100 45
      OB0302  333943 ..  333963 -  -4.8  -4.23213   TTTATACCTAATAAA           GAGACTTCA GGTT TGAAG-CTC            TGGGGTCAAGCAGAT  65 128
      OB0296  329964 ..  329978 -  -2.1  -2.55015   AGCGTATTGAATCTA               CTGCT ATTCA AACAG               TTGGCTCTAAAGATT  40 306
      OB0293  327237 ..  327292 -  -2.9  -5.06414   TCTGTTCAAGAAAAA CAACCTCCTATAGTCATAATAAGTCCA AATA CGAACTT-T-ATGAAAATAGGAGGTTA CATATGAATTAGTTA  69 34
      OB0291  324324 ..  324347 -  -9.7  -4.62872   AGGAAGGGGCAAAAA          GGATTGACA CTCGAC TGTCAATCC           TTTTCCATTGTTACT 100 36
        cadC NONE
      OB0276 NONE
      OB0275  307790 ..  307811 - -10.2  -4.20084   ATTACTCATTGAAAA           GAGGCTAG TAAAAT CTAGCCTC            TTTCTTTATAGCTTT 100 169
      OB0266  299240 ..  299271 -  -8.7  -3.47011   TAAAAACTTAATTAA      TTAGCCCCAGGAC AATGAA GTCAAGGGGCTAA       TACCATATCTGCTAC  75 37
      OB0264  296730 ..  296774 -  -9.5  -5.28176   CTGACTTATAAAAAA TAAATGTAAAAACAGCAGTGT TTA ACACTGCTGTTTTTTTATACA CAGGAAATTATAAAA 100 47
      OB0255 NONE
      OB0254  285070 ..  285086 -  -5.1  -3.33464   GCTGAAACAACAAAT              CAAACTG ATA CAGATTG              GTGTGATACGTTAAA  55 368
      OB0251 NONE
      OB0250  281106 ..  281120 -  -5.8  -3.25823   CTCCGGTTATATCAA               CATTTT CTA AAAATG               AAACCTGCGTACAAT  59 17
      OB0245  276417 ..  276451 -  -7.8  -4.86731   TTTTCTTAAATAAAA     GCGATTGTGGCACCGC ACC GTTATGCCACAACCAC     TCCCGCTTCCGTTAA  88 75
      OB0243  273216 ..  273233 -  -5.5  -3.77157   TTAAGAAAAAAGAGA             GAACGGC CTAG ACCGCTC              TTTAATATGATGATT  61 39
      OB0242 NONE
      OB0241 NONE
      OB0223  243126 ..  243167 - -10.1  -2.67428   GGTAGCAAGAAGGTA TAGGTGAGGCCCCAGATGT ATGA ACATCTGGGGCCCTACTCG  CCATCCGTTGGATAT  75 100
      OB0222  241444 ..  241464 - -11.2  -5.77988   ATAGATATAAAAAAA            CCGGTAGA AATTA TCTACCGG            TTTTCTAACGTAATA 100 41
      OB0221  239906 ..  239938 -  -4.9  -4.88067   ATGGATTTACAAAAA      TTAGACCCTGC GCAGTAAGCCT GCAGGGTCTAT      TCTATATTATTTAGT  75 32
      OB0207  227452 ..  227463 -  -4.4  -2.90723   TTACCTCCAATTAGA                GAAC GTAT GTTC                 TGTTTTATGGTATAA  48 140
      OB0206  226852 ..  226864 -    -2  -3.76885   TCCTAAAAAAATATA                TAGT ATCTA ACTA                GTACTATTGGCACCT  50 137
      OB0205  225248 ..  225277 - -10.8  -4.72029   TCTAAGGCAATAAAA       TAACAAAGCCCC AGACTA GGGGCTTTGTTC        AACTATATCCTTTTA 100 38
      OB0199  212716 ..  212743 - -13.6  -5.61689   AAAAGTAATAAAAAA        GATCTCTTCCCA GTAT TGGAAAGAGATC         TTTTTTTAATCAACA 100 31
      OB0197  211243 ..  211278 -  -4.1  -4.49364   AAATGGAAGAATAAA    GAATTAGGGTGTCC TGGTTATTC GGGCACCCTA-TTC    TCTTGTATAACCATA  67 51
      OB0194  208655 ..  208680 - -11.3  -4.14739   GGATGGATTTGAAAA         GGCGAATGACCT ACA AGGT-ATTCGCC         AAGAAGTGGAAAACC 100 132
      OB0190  206523 ..  206551 -  -7.5  -4.98436   TCAAGATGATAAAAA        TCCAAACTGAC AGAGGTA GTCGGTTTGGA        TTTTTTTGTAACGTT  88 65
      OB0184  199317 ..  199332 -    -4  -3.38178   CAAGCAAGGTTAGAA              GCTCAT AGTG ATAAGC               TTTGGTCACTCCATG  50 447
      OB0171  180551 ..  180568 -  -5.6  -4.99861   TATTAATGATAAAAA             GAAACC GATACG GGTTTC              ATCCGTTATCACCAG  77 341
      OB0169  177445 ..  177457 -  -4.9  -3.29649   ATTTTATCACACTAA                TCAAA TAA TTTGA                TTCAACATGTTTCAT  54 354
      OB0167 NONE
      OB0166 NONE
      OB0165  175685 ..  175722 -   -10  -2.56477   AAAATATACTAAGAT   TAGTAGGCAAGGTCAT TGACGG ATGGCCTTACCCACTA    TTTTTCTTTCTATTA  75 16
      OB3502  171981 ..  172005 - -12.1   -4.4261   GGGGGAATAGCAAAA          CCCCGCACCGT ATT ATGGTGCGGGA          TTCTATTCCTTAATA 100 35
      OB0159  166359 ..  166393 -  -7.9  -3.18383   ATTCCCATTTATTAA     TAAGAGGGGGAGC TCAGCTGCT ACTCCCCCACTTA     TTATTTATTTTATTA  67 38
      OB0158 NONE
      OB0157 NONE
      OB0156  164360 ..  164387 - -12.8  -4.32857   GTGGTTAAATATAAA        TTGGGGTGATCT AATT AGCTCACCCCAA         CATTTGACTTAAAAC 100 52
      OB0154 NONE
      OB0153  160581 ..  160593 -  -3.3  -4.57837   ATACGGTCTTAAAAA                GGCAC GTC GTGCA                CCTCAGTTCTCAAAA  62 148
      OB0073 NONE
      OB0072   70579 ..   70598 -  -8.6  -3.01125   AGCGCCCAGAAACTA            GGCGACTT CACG AAATCGCC             CTACGATAAAGAAGA  71 125
        abrB   44728 ..   44773 - -18.7    -3.727   CCTATCATATTCAAA CATAAAGAAAGCTGACAATTC AAAT GGATTGTCAGCTTTCTTTATA AAACGTAAAAAAGAT 100 58
      OB0025   29552 ..   29563 -  -2.2  -3.60971   ACGTGAATTTGCAAA                GGAA CTAC CTCC                 TTACATAGAGTCTCT  47 74
      OB0024   28001 ..   28031 - -10.5  -3.83998   TCATTGTATACGAAA       GCCTCAAGGAATT ACCAA AGTCCCTTGAGGC       TTTTTTTGCTAGGTT  87 255
      OB0019   22288 ..   22316 -  -6.9  -2.79823   TCTTCTAAAACGAAT        TTTAAAGCGTTAT TGG ACAACGATTTAAA        CGATGTAGATGAAAT  61 456
      OB0016 NONE
      OB0015   18467 ..   18487 -  -4.1  -4.77165   CTGTGGAGAAGAAAA            TTATTACCA ATC CGATAATAA            AAGTAGCTGGATCAC  69 490
      OB0009   10717 ..   10732 -  -2.5  -3.67877   ATTTGTCAATAAACA              TGAGC CAACAC GCCCA               ATCGTAAAAAGTAAT  50 169
