# Supplementary material for: Rapid, accurate, computational discovery of Rho-independent transcription terminators illuminates their relationship to DNA uptake
Source: Genome Biol. 2007 Feb 21;8(2):R22. doi: 10.1186/gb-2007-8-2-r22 (PMC1852404; doi:10.1186/gb-2007-8-2-r22)
Supplement: Additional data file 4 — Best terminators found downstream of each of the genes of the 343 organisms studied. [file gb-2007-8-2-r22-S4.zip › Onion_yellows_phytoplasma.bag]

        dnaA    1601 ..    1615 +  -2.2  -3.88577   TTAATAAATTATTTA               TATTTT AAA AAAGTA               TCTTTTAATTATTCG  48 102
        dnaN    3427 ..    3454 +  -3.6  -5.23943   GATCTTGCCAAAAAG        TTGTTATC-TCTA AAC TAGAAGATGACGA        TTTATTTTTTTGATG  70 485
      PAM003 NONE
      PAM004    5284 ..    5306 + -10.8  -3.11416   TGTGGTAATAAATAA           TTTTGGTTTT TCC AAAACCAAAA           CTTTAATTCTTTTAC  85 89
        folC    9230 ..    9240 +  -5.4  -3.04792   AAAGGAATACCAATA                 CCTT TTA AAGG                 TATTGAAGGTCATCG  55 279
        rfaG   11694 ..   11728 +  -8.2  -4.59591   TAAAGAACAAAAAAA     GATCAAATTATTTATT TTT AATAAGTAATTTAATC     TTTTAATATTTTATT  85 44
        rpsF NONE
         ssb NONE
        rpsR   13249 ..   13264 +    -4  -6.15536   ATCCAACAATAAAAA              CAGG-TG TTG CATCCTG              TTTTTTTTATTAATT  86 29
      PAM012 NONE
        dnaB NONE
        prfA NONE
        sua5   19362 ..   19375 +  -3.9  -3.24324   TAAGGTTTGATACAT               TTGAT AAGC ATCAA                TATAATTTTGTTTTA  49 382
      PAM017   20923 ..   20940 +  -3.5  -6.25578   TCCAACTTTTTCACT             TTGCAAA AAAA TTTGTAA              TTTTTTTTATTTCCT  85 83
        valS   23894 ..   23904 +  -3.2   -3.8594   GTTGTTTTGCCTCTA                 TTCC TGT GGGA                 TTTAATGTAAGTATT  52 206
      PAM019   24343 ..   24356 +  -2.5  -2.95987   AATAAACAAGCTACT               TTAAT TAAA ATTAA                TAATTCTTAAATATT  41 2
        cbiO   26402 ..   26415 +  -3.9  -3.80103   GGAACTTTCTTTTTT               TTGTT TGTA AACAA                TATTATTATTTTTTT  52 237
      PAM021   28497 ..   28514 +  -3.5  -2.87639   TGTTAAAATATATTA             TTAAAAG ATTG CTTTTAG              CTATTTCTTGCTTTT  43 402
        dppB   29253 ..   29267 +  -3.6  -3.17051   GGCAGTTTTTTAATT               GAAAGA ATT TTTTTC               TATTGATGGTGCAGG  48 5
      PAM023   30686 ..   30702 +  -2.3  -3.99957   CTGCTTCTAATTAGT              TATAATG GTG CATTTTA              TTTGTAAATGTTTGA  48 27
      PAM024   31870 ..   31882 +  -2.7  -4.07568   GAAAAGGCAGCTAAA                GAGAA TAA TTTTC                TTTTAAAACAAGGGC  51 158
        dppD NONE
        oppF   34143 ..   34159 +  -9.5  -6.11392   ATATTAAGATAAAAA              GAGACTT TTT AAGTCTC              TTTTTTTGTTTATTT 100 81
        ibpA   38060 ..   38101 + -17.9  -3.03212   AAAATTAAATTAAGA TATAATAAAAACAAGTTAA GTAA TTAACTTGTTTTTATTATA  TATATGATTAATATT 100 28
      PAM031   43876 ..   43894 +  -8.2  -6.02919   TCTAAATCCCAAAAA             GAGGCTTT TTT AAAGTCTC             TTTTTTTATTTATAA 100 146
      PAM032   45510 ..   45521 +    -3  -3.61894   AAACAATATTGTAAT                CAAT TATA ATTG                 TTGTTAAACCAAATT  45 17
      PAM033   46495 ..   46508 +  -3.1   -3.2327   TAAAAAAATATATAA               CAGTT TTGA AGCTG                TTGATACTAAATTCA  46 262
      PAM034   47077 ..   47087 +  -2.6   -2.9518   CAAATAATCAAAACA                 TTTA ACA TAAA                 TATATAAATATTAAA  41 34
      PAM035 NONE
      PAM036 NONE
         smc NONE
      PAM038 NONE
      PAM039   52619 ..   52638 +  -9.4  -5.95539   TTAAAAAATCTTTAA            GACTAACT ATTC AGTTAGTC             TTTTTTTCTTTCAAG 100 55
        fliA   53368 ..   53386 +    -9  -5.71712   CAATAAAAAAAACCA             GATTACTT TCA AAGTAATC             TTTTTTTATATCAAA 100 81
         ssb   53925 ..   53941 + -10.9  -5.63517   AACTTAATCATTTAA              CCCCTTT TGA AAAGGGG              TTTTTTATTTGAAAA 100 77
         dam NONE
        himA NONE
      PAM044   56570 ..   56582 +  -3.5   -3.1944   CAATGTGATTAATAC                TTTAT TAG ATAAA                TTAGATGGTTTTAAT  46 29
      PAM045   57864 ..   57880 +  -6.6  -5.79595   ATCCCCCTATCAAAA              GACTCT CATTT AGAGTC              TTTTTTATTTTAAAA  90 84
      PAM046 NONE
      PAM047 NONE
      PAM048 NONE
      PAM049   61431 ..   61444 +  -8.1  -5.95539   TTAATTTTTCACAAA               GACCC TTCA GGGTC                TTTTTTTATTTAACA 100 68
      PAM050 NONE
      PAM051   63503 ..   63516 +  -3.9  -4.74161   ACTTTAAATGATTCT               TCTAT TTTT ATAGA                TTATTTTTATTCTTT  64 85
      PAM052   65330 ..   65350 +  -8.3  -4.89477   TTTTTAATTAATTTT            GCTGTCTAA TTA TTGGACGGC            TTTTGTTGTTGGAAA  88 74
      PAM053   66366 ..   66387 + -11.7  -6.17184   AGCAATTAAAAAAAA           GCTAAACAG GCAA CTGTTTAGC            TTTTTTTTTAATAAT 100 39
        nrdA   69785 ..   69803 +  -5.3  -5.95946   TTTTTGCTAAAATAA             GGCTATC AAATG GATAGTC             TTTTTTTATTCTTAA  90 159
        nrdF   71114 ..   71131 +  -2.7  -6.09196   AACAATAAAAAAAAG             ACTAGTT TTTA AACTAGC              TTTTTTTGTTTTAAA  80 50
      PAM056 NONE
      PAM057   75076 ..   75101 + -10.6  -5.12474   AATTCATAATTATAA         CCTCAAACTA TTTACT TAGTTTGAGG          TTTTTATATCTTATA 100 148
        mscL   76353 ..   76369 +  -8.1  -5.83226   AAAACAATTATAAGA              GACTATT TTT AATAGTC              TTTTTTTATTACGTT 100 83
        mdlB   78484 ..   78498 +  -2.2  -3.94333   TGTGTCGTGTCTTTT               TTAATA AAA TGTTAA               TTTCATCTATTCATC  48 284
      PAM060   81443 ..   81476 +  -3.3  -3.71308   AATATTATATTAAAT     TTGTGATGTTTTT TAGTAACC AAAAACTTCACGA      TTGATTATTTTACTT  50 44
      PAM061   82178 ..   82197 +  -9.4  -6.09196   TTAAAAATTCTTTAA            GACTAACT ATTA AGTTAGTC             TTTTTTTCTTTTCCA 100 119
      PAM062   83504 ..   83520 +  -9.5  -5.95539   CTATAATCATCTAAC              CCCTTTT GAA AAAAGGG              TTTTTTTATTTGAAA 100 214
        himA NONE
        hflB   86247 ..   86263 +  -6.6  -5.79595   CCACCAACATTAAAA              GACTCT AAATG AGAGTC              TTTTTTATTTTAAAA  90 43
      PAM065 NONE
      PAM066   87449 ..   87463 +  -4.2  -3.05596   TAATCTTAACAATCC               CTGATC ATG GTTCAG               TTGAATCAACAACTG  50 22
      PAM067 NONE
      PAM068 NONE
      PAM069   90130 ..   90148 +    -4  -4.89477   ATCAAAAATAATTTA             TTATTATT TAA AATAATGA             TTTTATTATTAGACA  64 52
      PAM070   90895 ..   90910 +    -9  -6.23545   TTAATTACAAACCAA              GACCCT TTTC AGGGTC               TTTTTTTTATTTAAC 100 50
      PAM071   92063 ..   92081 + -11.8  -5.64274   ATAAAATACAACTAA             GACCTTCA ATT TGAAGGTC             TTTTTTTATGCCTAA 100 26
      PAM072   92684 ..   92702 +  -2.4  -2.73994   AATTAATCTTAAATG             GAAGTGAT CCC ATTACATC             TAATATTCAAAAAAT  38 197
      PAM073 NONE
        dnaB   95039 ..   95050 +    -3  -3.28791   AAAGTTATTAAGGAG                TTCA TCAA TGAA                 TTATCAAGAAAAAAT  42 30
      PAM075   95954 ..   95972 +  -3.1  -5.90981   TTAAACAAACAAAAA             CCATCAT CATTC ATGAAGG             TTTTTTTTGATGTCA  80 55
      PAM076 NONE
        artM  101359 ..  101369 +  -2.6  -4.70739   TTATACTGATATTAA                 TTAA ATG TTAA                 TTTTAATTGTTTTTA  57 196
      PAM078  103621 ..  103633 +  -4.1  -3.10958   ATTATTGGTTTTTCA                GGTTC AGG GAATC                TACTTTATTAAGATG  46 144
        glnQ  104267 ..  104288 +  -8.8  -3.43447   ATTTATTAAAATAAA           CCAAACTG TAATTT CAGTTTGG            GTTTTCCTTTCTTTT  77 61
      PAM080  104818 ..  104828 +  -2.6  -3.45784   CTTTCTTTTCTTCTT                 TTAA ATG TTAA                 TGTATTTATTATGGC  44 189
        rpsT  105827 ..  105837 +  -2.6  -3.83169   TTAATGCCGCCTTCT                 TTAT CTG ATAA                 TTTGATGCATTTATG  50 361
        serS  107742 ..  107775 +  -4.8  -3.89587   AATTTAGAATATAGA     GTCGAATC-TTTTAT GAAAA ATAAAGTGATTCGGC     GTTTTTTATTGGTAA  60 63
      PAM084  108225 ..  108235 +  -2.6  -2.89094   GAACGCCCCTAAAAT                 TTAT TTT ATAA                 TCCTTAATATTTATT  40 29
      PAM085  109381 ..  109403 +  -2.9  -5.72207   TTTAATAAGATATGT           TATAATAAT GTATG ATTATTGTA           TTTTTTTGGTTTGGC  73 58
        rplU  109816 ..  109830 +  -2.9  -2.61322   CCTATACTAAACTTT               TGATT ACTAA AATCA               CTGTTTAAAAACTAT  39 3
      PAM087 NONE
        rpmA NONE
         obg  111904 ..  111920 +  -8.1   -5.4505   AATAAACAAATGCAA              GATCTTA ATA TAAGATC              TTTTTTATTACCCAA 100 175
        gepA  112517 ..  112539 +  -2.9  -4.20868   TTTCCCAAAGCCTGT          TATATT-CCT GATG AGGCAATATA           TTATTATTTTAAAGA  53 245
        znuA NONE
        znuC NONE
        znuB  119938 ..  119949 +  -4.4  -4.20888   ATAAAAAAAATCAAC                CCTT TGCT AAGG                 TATTTTTTAGCTTAC  61 132
      PAM095  121567 ..  121593 +  -6.8  -3.24755   ACGAAATAAAAAGGA         GATTAATTTTTA TGT TAAAAATTAACC         ATTTATTTAAAAAAT  63 151
        phnL  123138 ..  123156 +  -8.2  -5.98675   GAATATAATATTTAA             GATCAACT TTA AGTTGGTC             TTTTTTATTTTTATC 100 86
        nlpA  124333 ..  124345 +  -3.5  -3.19169   ATTTAAAATAGATAG                TAAAA ATA TTTTA                GTTTATTAATATTGC  46 42
      PAM098 NONE
      PAM099  125308 ..  125327 +  -2.2  -3.24924   AAAAATGGTTATAAT            CAAATTAT TCAC ATATTTTG             TATTATAAGTGCCAG  41 140
        iscU  125852 ..  125869 +  -9.9  -5.88565   TATTACAACAAAAAA             GACCGTT TAAA AACGGTC              TTTTTTTATTATGAA 100 104
      PAM107  131629 ..  131664 +  -2.8  -3.61894   GTATTAATAAAGATA    TTCATTTATTTGGTAG TTCG TTAGAAAATAAATGAA     TTGTTAAAGAACATT  45 95
      PAM108  132590 ..  132605 +    -4  -3.86372   AAATATAATTGAACT              TTAACC TTTT GGTTAG               TTGTCTTTGGGTTGG  54 355
      PAM109  134330 ..  134345 +  -4.8  -3.58522   AGACAGTAATGGTAA              TGTAAA ACAA TTTACA               TTTGACAGTGATAAT  56 46
      PAM110 NONE
      PAM111 NONE
      PAM112  136293 ..  136305 +  -4.9  -3.39207   ACTAATGATAAAGAA                CAATA TAT TATTG                TTGCTAGTTTTGATT  55 136
      PAM113  136989 ..  136999 +    -4  -4.08706   TTATTAAGAAATTCT                 TTAG TAT CTAA                 TTTATCTGCTCCCAA  56 46
      PAM115 NONE
      PAM116  138403 ..  138413 +  -2.6  -2.98719   ACCAAATCAATAACA                 TTAA TAA TTAA                 TATATAATATAATAA  41 28
        hflB NONE
      PAM118  140831 ..  140861 + -14.4  -4.94902   AATAATAATTATAAA       TAAATAATGGATAT TTT ATATCCATTATTTA       TTTTTATCCTAATTG 100 23
      PAM119  141915 ..  141942 +  -4.2  -4.15788   TTAAATCTTATGATA        TAATAAAAGTGC TTTG GCACTTAAATTA         TTTATTGCCAAAATT  59 189
       groES  142347 ..  142365 +  -3.3  -3.37796   AATAAAAAGACAATA             TTTTAAA CTTTT TTTAAAA             TTATAAATCATAAAA  47 84
       groEL NONE
         amp  144975 ..  144992 +  -8.5  -6.28967   TCATTATTTAAAAAG             CTAGGTT TTTT AACCTAG              TTTTTTTTATTTATC 100 51
      PAM123  146206 ..  146216 +    -4  -3.11366   ATAGGAAACACATCC                 CTTT TTA AAAG                 CTTATTTTGAACTCC  46 109
        nadE NONE
        trmU NONE
        spoT  150840 ..  150850 +  -2.6  -4.11183   CAAAGAATCAATAAT                 TAAA TAA TTTA                 TTATTTATAATGCAG  51 23
        hisS NONE
        aspS NONE
        mesJ  155565 ..  155587 +  -2.1   -3.6502   AAATTAAACTCCAAA           CATTAAAAT ATTTG ATTTCAATG           TTTAACTCAAAGATA  44 85
        hflB  157724 ..  157753 + -10.9  -3.48438   TATCTTTACAATTAA       CACCAATTTTAAG CTTG CTTAGAGTTGGTG        TTCGTTATGATAATT  95 98
        rluA  158839 ..  158849 +  -2.6  -5.40474   TTATCATTTGTGTTT                 TAAA CTT TTTA                 TTTTTTTCACCCACT  67 66
         abc  159640 ..  159654 +  -5.8   -3.1552   TTATCATACAAATGT               TTTTGT CCA ACAAAA               TATTAATAAATAAAA  56 54
        nlpA  160712 ..  160726 +  -5.6  -2.72096   AATATTTAGGCAAAA               CAGGCG CTG CTCCTG               CTTCTAATTAATGGA  53 0
      PAM134 NONE
      PAM135 NONE
        rpsO  162205 ..  162223 +  -2.4  -6.23317   AATTAATAATTCAAA             TATCGCAG CTT TTGTGGTA             TTTTTTTATTTTTAT  82 35
      PAM137  163141 ..  163163 +  -6.4  -4.94992   TTCATATCTAAATTA           CAAAAGATTT CAT AACTCTTTTG           TTTTTGTCGCTTTCA  80 275
        rplM NONE
        rpsI  164109 ..  164129 +  -2.6  -5.91981   ACGTTAATCCAAAAA            AGAACTTT GTCAA AAAGTTCC            TTTTTTTTAAATTTT  76 34
        glnS NONE
        cysS  167157 ..  167170 +  -3.8  -4.88711   TTATTTAGAAAAAGA               CCTC TTAATT GAGG                TTTTTAATATATTAT  64 151
        rplM  168879 ..  168902 +  -9.8   -5.7946   TTTGTTATATGGAAA          GATTAACTTT TGCA AAAGTTAATC           TTTTTTTGTTGAAAA 100 61
         udk NONE
        spoU NONE
         ppa  172039 ..  172055 +  -6.7   -3.6993   CTTCTTATATTTTTG              CAAATAA AGT TTATTTG              TGTTTTGCCTCCATA  68 45
        smpB  172858 ..  172881 +  -8.4  -5.50313   TTGCAATAATAATGA          TACAAAATAA TCAA TTATTTTGTA           TTTTTTGCTTTTATG 100 158
      PAM147  174875 ..  174885 +  -2.6  -2.86958   CCTTGGGAAATGATA                 TAAT TAT ATTA                 TGAGTTATTTTTTTT  40 111
        nusA NONE
      PAM149  176356 ..  176372 +  -2.3  -2.83831   TTTAAAATTGATTGC              TTTACAA ACT TAGTAAA              CATTTTTATATTTTA  39 13
        infB NONE
        rbfA  178771 ..  178790 +    -5  -5.80003   ATAATTTATATAAGA            GATGCTTT AATA AAGGCGTC             TTTTTTCTTTATTGG  84 64
         pth  179667 ..  179710 + -11.4  -5.20331   ACAAATTTATAAAGG TATAAAAAAAGAGCAAATAT TTTC ATATTTGCTCTTTTTATTTA TTTTATTTCTTCTTT 100 92
      PAM158 NONE
        ackA  190773 ..  190789 +  -6.5  -3.14344   AGATCCAAAAGATGC              GAGGGTT CGA ATCCCTC              TTCCTCCGCCAACTA  63 132
      PAM160  192740 ..  192765 +  -4.1  -5.69262   AATATTAGGATGAAA         GTATGTAAAAG CCCC TTTTTGCATGC          TTTTTCTTTTTATCA  79 46
      PAM162 NONE
         ung  195377 ..  195399 +  -3.6  -3.38603   GAATCTTTAACTTTT           TTATAATATT TTT AATTTTATAA           TATTTAAACCTATTT  49 31
         dut  196432 ..  196444 +  -6.3  -4.22948   GAAATAAAAACTTGA                TGATG CAT CATCA                TTTTGGATCAATTTT  70 450
        rpsB NONE
         tsf  198403 ..  198413 +    -4  -3.07029   AACTCAAATTTAGAC                 TCTT TTA AAGA                 TGTTGCAGATGTTTA  46 77
        pyrH NONE
         frr NONE
        cdsA  200777 ..  200787 +  -2.6   -5.0065   TTTGCCCTTGCCTTG                 TTAT GAT ATAA                 TTTTATTTGTAAATG  62 90
        tpiA NONE
         cof  202826 ..  202838 +  -3.5  -5.82281   ATTTTTACTTACTTT                TATAA TTT TTATA                TTTTTTTCTCTGTTT  80 77
         fba  203904 ..  203918 +  -5.8  -3.66666   TCAACAAAGCTTAAT               TATTGA ATA TCAATA               TTTCCCAATTTTAAA  61 27
      PAM173 NONE
         pgk NONE
        gapA  207015 ..  207040 +  -9.9  -5.16038   ACAAATAAAACTCCT         TAGACCATTTT TTTG AAAGTGGTCTA          TTTTCTTTATTCTCT 100 64
      PAM176  208022 ..  208038 +  -2.3  -4.57569   GAATTAAAACTTACC              TTAACTA TTA TAGATAA              TTTTTGCCCCCCTCC  56 9
      PAM177  209219 ..  209231 +  -3.3  -3.51168   AATAAAATTCAACTT                GCCAC ACC GTTGC                TATTTAGATATTTTT  49 108
      PAM178  211052 ..  211067 +  -6.2  -3.35542   GATTTGCGATTCGTT              GCAAAA GTGG TTTTGC               CTTTTTCAAACTAAC  61 110
        cbiO  212258 ..  212276 +  -3.2  -4.10657   CAATTCCCTGAATAT             CAATTATT TGA AATAACTG             TTTTAAAAGATGTAA  54 301
        cbiQ  213866 ..  213878 +  -3.5  -3.50737   ATTTTTGCTCTATTG                TTTAT CAA ATAAA                TTCGTATTTGTAAAT  49 14
        glyA  215262 ..  215273 +    -3  -5.68438   TAAAAATAATTATTT                TGTA ATCC TACA                 TTTTTTCTTTCCTAA  73 66
      PAM182 NONE
      PAM183 NONE
        ileS NONE
      PAM185  221545 ..  221566 +  -7.4  -6.17669   CAAAAAGAAACGAAA           CTAAACTG CTAAAA CAGTTTAG            TTTTTTTATTTTATT 100 14
        mgtA  224485 ..  224503 +  -8.2  -5.86465   TTAAAAAACAAAAAA             GACTCTTT CAA GAAGAGTC             TTTTTTTATATTCTT 100 43
      PAM197  241084 ..  241100 +  -3.8  -5.04082   TGGGTTTTGATTAAC              CTTTTA TTTGT TAAAAG              TTTTATTATTATTTA  67 266
        rpmF  241388 ..  241404 +  -2.4   -5.8187   TCATTATTAGACAAA              TTATTT TGTTT AAATAA              TTTTTTTCTTAGATG  76 45
        rpsJ NONE
        rplC NONE
        rplD NONE
        rplW NONE
        rplB NONE
        rpsS NONE
        rplV NONE
        rpsC NONE
        rplP NONE
        rpmC NONE
        rpsQ NONE
        rplN NONE
        rplX NONE
        rplE NONE
        rpsN NONE
        rpsH  250096 ..  250128 +  -2.2  -2.71144   GTGGCGAAGTTTTAG     CTTAT-ATTTGGTAA TTAA TTGCCAAATCAAAAG      TAGTTAAAGGAGATA  38 12
        rplF NONE
        rplR NONE
        rpsE NONE
        rpmD NONE
        rplO NONE
        secY NONE
         adk NONE
         map NONE
        infA NONE
        rpmJ NONE
        rpsM NONE
        rpsK NONE
        rpoA  256977 ..  256999 +  -4.8  -3.76492   AACAGTCTTAAAAGA           GCAGGGATTG ACA CAGTTGCTGC           TTTAGTAAAATTAAG  58 90
        rplQ  257618 ..  257643 +  -4.1  -5.63374   CTTAAATTATCAAAA         CCTTCTT-ATCT TAA GGATTAAGGAGG         TTTTTTTAATATTAA  79 81
        truA  258503 ..  258513 +  -2.6  -4.03308   ACACAAAAAGGAGAA                 TTTA TAC TAAA                 TGTTTATTTCTTTTG  51 63
         tmk NONE
        holB  260117 ..  260132 +  -3.4  -2.71712   GCCCAAAGACTTTCA              TTTTAA ATCT TTAAAA               ATTTGCACCCCCCCC  43 20
      PAM232 NONE
        metG NONE
      PAM234 NONE
      PAM235  265213 ..  265233 +  -3.3  -5.53991   AACCATAACTGCCAC            ACAACAATT GGT AGTTGTTGA            TTTTTTTGCTACATG  73 469
        trxA  265508 ..  265518 +  -5.4  -3.05247   GAAAGCAAAATCAAA                 CGTT ATG AACG                 GATTTTTTTTAGTCA  55 55
        truB NONE
        rsuA NONE
         cmk NONE
      PAM240  269407 ..  269423 +  -2.3  -3.05275   TCCTTCCCCTTCTTT              TTGCA TTTTGTT TGCAA              GTATTTTATTATTTG  40 65
        gpsA  270653 ..  270676 +  -4.7  -3.69621   AAATGCAAATAATTA          CCAATAATT TCAAAT AATTGTTGG           TTTGCGCTTGTAAAT  58 109
        himA  271071 ..  271086 +  -6.2  -5.95539   TTTACAATAAAAAAA              CAAACT AACT AGTTTG               TTTTTTTATTTACAC  90 68
      PAM243 NONE
        rpmG NONE
        pepP  274575 ..  274595 +  -4.2  -3.22678   AATAAATATCTGGTA            TTTTTTTA ATCAA TAAAAAAA            CTTTTATCCCCCCTT  51 429
        proS  276442 ..  276452 +  -2.6  -5.30575   TTTTCTTTCTTTTTA                 TAAA CAT TTTA                 TTTTTTACATTTTTA  67 120
        rpmH  276752 ..  276767 +  -6.1  -5.54894   CAAACCAAAAATAAA              CACCG CTTTTT CGGTG               TTTTTTTGATAAATT  85 69
        rnpA NONE
        yidC  279241 ..  279253 +  -7.7  -2.73364   GTCTGTAAAACTGTT                CCGTA AGG TACGG                TGGTTCGAATCCACC  65 433
         pnp NONE
        mgtA  290158 ..  290170 +  -3.4  -5.34632   TCCCGGGATATTTTT                TTGC ACAAA GCAA                TTTTTATATTTTATT  70 161
        rpmG NONE
        secE NONE
        nusG  291649 ..  291664 +  -3.2  -5.28176   TTTTATTTTAAGTCC              CCGTTC CAAA GAAAGG               TTTTTTATGGCTAAA  70 201
        rplK NONE
        rplA NONE
        rplJ NONE
        rplL  293881 ..  293896 +    -9  -5.27779   TAAGTAATATAAAAA              CCTGAG TTTT CTCAGG               TTTTTTAGTCTTGAA 100 53
        rpoB NONE
        rpoC NONE
        rpsL NONE
        rpsG  302933 ..  302943 +  -3.2  -2.54166   TATAGGAGAATAAAA                 GATG GCA CGTC                 AGTTTTCATTAGAAA  42 49
        fusA NONE
        tufB  306351 ..  306365 +   -10  -5.41787   TATTAATAAATAAAA               CCCACA TAA TGTGGG               TTTTTATCTTTTTTA 100 61
      PAM266  307560 ..  307579 + -10.8  -6.19302   AAAGAAAATAAAAAA            GATCACGA ATAT TCGTGATC             TTTTTTTTATTATAT 100 30
      PAM270  312950 ..  312962 +  -3.5  -3.71369   ACATTATTTTAACAT                TATTT TGC AAATA                CTTTTTTGAGTTATT  50 64
      PAM271  313614 ..  313648 +  -4.4  -6.20267   TTAAATATTTTTCAT     TACAAAAGCTAATCTT TTT AAGGTTAGCTTTTCAG     TTTTTTTATTTTTGC  90 98
      PAM272 NONE
      PAM273 NONE
      PAM274  316534 ..  316547 +  -2.5  -3.78934   ATTTTATTCTGGTTT               TTTAA TTAT TTAAA                TTATTATACCAAACA  47 280
        miaA NONE
         efp  318169 ..  318183 +  -8.6  -5.86976   AAACACCTTATTTTT               GCAGTT TTA AACTGC               TTTTTTGTTTTATCC 100 40
      PAM277  319163 ..  319181 +  -3.2   -2.8829   AAGAAATAGGTTTAA             CAATGAAA GCA TTTAATTG             GTTTCCTGGTCATAT  43 53
      PAM278 NONE
        topA  322160 ..  322177 +  -8.5  -5.42514   TTATATAACAAAAAA             GACTATC GATT GATAGTC              TTTTTTAATTTATGA 100 99
        pfkA  325868 ..  325882 +  -2.9  -2.72344   AAATATTGTATTTAT               CAAAA TTAAT TTTTG               TACTTCCAAATCCCA  39 56
      PAM282 NONE
         pgi NONE
         eno  330411 ..  330424 +  -2.4  -4.19746   TATTATTGACAAGAC               CATC GTTTAA GATG                TTCTTTTGAGGTAAG  52 106
        gpmI  332223 ..  332233 +  -6.8  -4.11625   CAAATAAAGATTTTT                 GGGT TTC ACCC                 TTTAATGTTTCTTTT  71 258
        citS  333561 ..  333585 +  -4.4  -2.63365   TTTTATATGTCATAA          TGTCATAATT TAACT AATTTTGACA          ATCATTTTTATATTT  48 26
        pykF  335062 ..  335087 + -10.6  -5.91981   TTTATATTAAAAAAA         CAGTAGATTG CAAATT CAATCTACTG          TTTTTTTTAAATTTT 100 118
        argE  339373 ..  339383 +  -5.4  -2.81683   TTTAAAACCAGACAT                 TTGG CAT CCAA                 CTTAATTTTGGGTGT  54 59
      PAM291  339806 ..  339823 +  -5.7  -6.07627   TCAAAGAGTTAGGCA             TTACTAA TAAT TTAGTAA              TTTTTTTTTAACGAT  95 78
        argE NONE
        thyA NONE
        folA NONE
        plsC  342626 ..  342636 +  -2.6  -4.57073   TAAAGAAAGGTTTTA                 TAAT ATG ATTA                 TTTTTAAAACAACTG  57 122
      PAM296  343067 ..  343115 + -15.1  -3.69621   AGAATAAAATTTTTC ATGATATAATAAAAAAACACCTT TAA AAGGTGTTTTTTTATTATATAAC TTTGAAATTATAAAT 100 34
        ksgA  351827 ..  351847 +  -9.9  -5.63645   TTTATAAAATAAAAA            GTTAACTTA TTT TAAGTTAAC            TTTTTTATATTTTAG 100 47
      PAM310  357044 ..  357059 +  -7.6  -4.17355   CCATTAAAAAAAATA              CCAACT TTTA AGTTGG               TTTCCTTATTGTTTC  77 480
      PAM311  357866 ..  357876 +  -2.6  -5.24515   ATGAGAAAATATAAT                 TTAT TTG ATAA                 TTTTATTTGTTTATT  64 52
      PAM312 NONE
      PAM313 NONE
      PAM314  360568 ..  360580 +  -9.1  -3.61889   CCTCCTCCTATAAAG                TCCCC TTT GGGGA                TTTAGGGGGTTTTTA  79 179
        uvrD  363781 ..  363801 +  -8.3  -4.89477   TTTTTAATTAATTTT            GCTGTCTAA TTA TTGGACGGC            TTTTGTTGTTGGAAA  88 74
      PAM321 NONE
      PAM322  369398 ..  369417 +  -9.4  -5.95539   TTAAAAATTCTTTAA            GACTAACT ATTA AGTTAGTC             TTTTTTTGTTTCAAA 100 73
        fliA NONE
         ssb  370435 ..  370447 +  -3.5  -3.53012   TCAAGAAACTTTACC                TTTTT AAA AAAAA                TTTAAAAACAAACAA  49 19
        himA NONE
        hflB NONE
      PAM327 NONE
      PAM328 NONE
      PAM329 NONE
      PAM330  376852 ..  376864 +  -4.9  -2.78809   AATTGAATATAACAA                TTATG TAT CATAA                ATATTATTTCTAGTT  51 62
      PAM331 NONE
      PAM332  377969 ..  377982 +  -8.1  -5.95539   TTAATCAAAAAACAA               GACCC TTCA GGGTC                TTTTTTTATTTCGCA 100 55
      PAM333  379146 ..  379164 + -11.8  -5.24129   TAATCAATACTTTTA             GACCTTCA ATT TGAAGGTC             TTTTTTATGCCCAAA 100 127
      PAM334  381704 ..  381719 +  -4.8  -2.52896   TTGACCATCTTCAAA              TTACTA AAGC TAGTAA               TCACTTAGAAAATGA  50 53
      PAM335 NONE
      PAM336  383028 ..  383052 +  -5.1  -5.43487   ATAACAAAGTATTTT          CATTAGACG AAAAAAG TGTCTAATG          TTTTTTATATAATTT  77 403
      PAM351  398923 ..  398937 +  -3.6  -3.50488   ATTTTATTTGTTTAT               TGATTG GTT CAATTA               TTGGTATATTTTTAT  51 77
      PAM352 NONE
      PAM353 NONE
      PAM354  401461 ..  401473 +  -9.1  -3.61889   ACCCCTCCTATAAAG                TCCCC TTT GGGGA                TTTAGGGGGTTTTTA  79 199
        uvrD  404674 ..  404694 +  -8.3  -4.89477   TTTTTAATTAATTTT            GCTGTCTAA TTA TTGGACGGC            TTTTGTTGTTGGAAA  88 74
      PAM361 NONE
      PAM362  410291 ..  410310 +  -9.4  -5.95539   TTAAAAATTCTTTAA            GACTAACT ATTA AGTTAGTC             TTTTTTTGTTTCAAA 100 73
        fliA NONE
         ssb  411328 ..  411340 +  -3.5  -3.53012   TCAAGAAACTTTACC                TTTTT AAA AAAAA                TTTAAAAACAAACAA  49 19
        himA NONE
        hflB NONE
      PAM367 NONE
      PAM368 NONE
      PAM369 NONE
      PAM370  417745 ..  417757 +  -4.9  -2.78809   AATTGAATATAACAA                TTATG TAT CATAA                ATATTATTTCTAGTT  51 62
      PAM371 NONE
      PAM372  418862 ..  418875 +  -8.1  -5.95539   TTAATCAAAAAACAA               GACCC TTCA GGGTC                TTTTTTTATTTCGCA 100 55
      PAM373  420039 ..  420057 + -11.8  -5.24129   TAATCAATACTTTTA             GACCTTCA ATT TGAAGGTC             TTTTTTATGCCCAAA 100 127
         tmk  420887 ..  420900 +  -2.4  -4.74858   AAAAACCCAAAAAGA               CTCT AATCAA AGAG                TATTTTTTTTATTTA  59 426
      PAM375  422593 ..  422608 +  -4.8  -2.52896   TTGACCATCTTCAAA              TTACTA AAGC TAGTAA               TCACTTAGAAAATGA  50 53
      PAM376 NONE
      PAM377 NONE
      PAM378  424946 ..  424962 +  -9.5  -5.79595   TTTAACCAACTAAAA              GACTCTA AAT TAGAGTC              TTTTTTATTTTACAC 100 387
      PAM379 NONE
         smc  427478 ..  427502 +  -3.7  -4.18908   ATCATGTTTAATATT          AAAAAAATCAT TAA ATGGTTTTTTA          TTATTTTAGGGGTAT  56 104
      PAM381  427878 ..  427889 +  -2.2  -3.90738   TTTAAATTTTCTCGT                TTCG ATAT CGGA                 TTTGATAGTTATTTA  48 100
      PAM382 NONE
      PAM383  429819 ..  429835 +  -3.7  -4.38666   ACTTTTTTTGATAAT              TCTTTAG TTT CAAAAGA              TATTTTTTTAAATAT  60 509
      PAM398  444010 ..  444023 +  -3.8  -3.40522   AATAAATACGCTTTT               CGAG GTATTA CTCG                TTATAATAAGCAAAT  49 63
      PAM399 NONE
      PAM400  445420 ..  445437 +  -2.7  -4.13767   AACGACGATGGAACT             GTTAAAG ATAT CATTAAC              TTTTAAAATCAAAAA  51 2
      PAM401 NONE
        himA NONE
        hflB NONE
      PAM404 NONE
      PAM405  450200 ..  450216 +  -3.7  -4.38666   ACTTTTTTTGATAAT              TCTTTAG TTT CAAAAGA              TATTTTTTTAAATAT  60 509
        rpoD  453902 ..  453916 +  -2.8   -5.7946   TTAAAAAAATAAAAA               GACC CGAATAA GGTC               TTTTTTTATTAAGAA  73 29
         dam  454998 ..  455017 +  -2.2  -3.86508   TTTGACCTCAACAAG            TCTTTAAA CTGT TTCAAAGA             TTAATTTTTGATATA  48 57
         ssb  455608 ..  455619 +  -3.6  -3.71607   GCAGCAAATGACCAA                CCTC TAAC GGGG                 TTTGAGTGATGTTAG  52 160
      PAM423  470069 ..  470080 +    -3  -3.86524   GGCACAGATGGAAAA                CTTT TTAA AAAG                 TTTGTAAAAAAATAT  49 7
      PAM424  471408 ..  471439 +  -5.3  -3.08088   AATAAATAAGCTGTT      TTGGATAAAGTAG ACAAAC CTACTTTAACTAA       TCTATTAAAAGATTT  55 384
      PAM425 NONE
        hflB  473502 ..  473512 +  -2.6  -3.90048   AAATAATTTCTTATC                 TTTT CTA AAAA                 TATTTTTAGGAAGGA  49 35
        fliA  474410 ..  474429 +  -6.4  -5.36441   TCAATATAGAAACTA            AACCCCTT TTTG AAGGGGTA             TTTTTTATATCCCAA  87 234
        dnaB  475803 ..  475821 +  -3.2  -3.17361   TCCCACATCAAACCT             GATAATTA CTT TAAATATC             CTTTTAATCAATATA  46 64
        malK  476306 ..  476319 +  -2.5  -2.59883   ATAAGAAAGGAAATA               TTAAA AATG TTTAA                TAAATTAATAGTTTT  39 37
         tmk NONE
      PAM431 NONE
        pdxK  483900 ..  483913 +  -2.5  -5.64328   AGTCAGTCATAATGT               TATTT TTGG AAATA                TTTTATTTTTTTATT  73 89
      PAM436 NONE
      PAM437 NONE
         lig NONE
      PAM439 NONE
        acpS NONE
        hcaD  491128 ..  491154 +  -7.4  -5.83226   AAAAACACAATAAAA         CATTGTTTGTTA TAA TTACAAACAGTG         TTTTTTTATTCCATT  95 100
        sodA NONE
        nusB  492318 ..  492338 +  -6.2  -6.17669   AAATAATTTTTTAAA            GACTTTTC TAATT GAAAGGTC            TTTTTTTATTTTATT 100 35
      PAM444  493638 ..  493656 +    -6  -5.22794   TTAAAAACAAATTCA             GATCGACT TTA AGTTGGTC             TTTTTTGCTAATTAT  80 98
        lepA  495952 ..  495972 + -11.3  -5.67711   AGAATATTGAAAAAA            CTCCTTATA TAT TATAAGGAG            TTTTTGTTTTATTTA 100 63
        tldD  499608 ..  499626 + -11.8  -5.47431   TATAAAAACAAAAAA             CACCATCT TAA AGATGGTG             TTTTTTATATCTTAA 100 146
      PAM451 NONE
      PAM452  508751 ..  508771 +    -7  -6.08563   ATATAAAGATAAAAA            CTATTTTC ATTAA GAAAATAG            TTTTTTTTATATCTT 100 65
        srmB  510298 ..  510316 +  -2.5  -4.37886   TTACTTTTCATCAAG            CC-TCTTT AAAT AAAGATGG             TTTTATAAGAAATCA  55 13
         nfo  512144 ..  512169 +  -4.1  -5.79588   TAATTTATTATTTAA         CAACTCTTT TGCAAATT AAAGGGTTG          TTTTTTTAATTTTAA  79 458
        argS  514332 ..  514343 +  -4.4  -6.17669   AAATCCCAAAGAAAA                GTCT GCAA AGAC                 TTTTTTTATTTTGTT  90 79
        artM NONE
        artI  518218 ..  518234 +  -5.9  -5.95539   ATATTACTCTAAAAA              GATCATT TAT AATGGTC              TTTTTTTATTTGCCA  90 58
      PAM463 NONE
        artM  525401 ..  525414 +  -3.9  -3.53012   TATAATATATAAGTA               TGATA TTTT TATCA                TTTAAAACAAAAAGC  51 405
        polC NONE
        trpS  531508 ..  531559 + -13.6   -5.9218   TTTTGATGTATAATA TTTA-TAAATAAAAAAGACAACCTT TTT AGGGTTGTCTTTTTTATTTAATAAC TTTTTTTATTGTGTG 100 35
      PAM475  540869 ..  540883 +  -5.8  -4.31065   TTCTTAGCAAAGATA               TTTTGT CTG ACAAAA               TTTAGTTTTGTATGT  66 175
      PAM484  551455 ..  551474 +    -5  -4.29304   CCCAAAATAAAAAAA            GACCAACT TTGA AGTTGATC             TTTATATTATCATAA  64 65
      PAM486  554165 ..  554189 +   -13  -5.54907   AATTATTGAAAACAA          CCATTTACGG CATTC CCGTAAATGG          TTTTTATTTTATCAA 100 74
        artM NONE
        glnQ NONE
        artI NONE
        artM  557848 ..  557875 +  -7.3  -4.88295   ATAAATGATAGAAAA        TAAAATTATGT ACAAAA ACATAATTTTA         TTTTTCCATTTGTTT  81 23
      PAM491 NONE
      PAM492  561967 ..  561985 +  -4.6   -4.4959   CTTGGGTTTTTGACG             GATAGG ATTCTCA CCTATC             TTTTCGTTACTTACA  64 474
      PAM497  569766 ..  569782 +    -3  -6.04953   TTTTCATAATTAATA              TTTTGC TATTT GCAAAG              TTTTTTTATTTATCT  80 367
        gyrB  571908 ..  571923 +  -3.4  -4.38712   GCTGATTTAGACGTT              TAATTA TAAA TAATTA               TTTTATACAACTAAA  58 23
        gyrA NONE
      PAM500 NONE
      PAM501  575817 ..  575833 +  -9.5  -6.06529   AAATAATCCCAAAAA              GAGACTT TTG AAGTCTC              TTTTTTTTATATATA 100 35
      PAM502  577706 ..  577725 +  -9.4  -6.09196   TTAAAAATTCTTTAA            GACTAACT TAAT AGTTAGTC             TTTTTTTCTTTTCAA 100 116
      PAM503  578243 ..  578253 +    -4  -5.54264   ATATCTATACCAATA                 TTGA CAT TCAA                 TTTTTTTCAATATTT  82 294
        fliA  585880 ..  585898 +    -9  -6.02914   CAATAAAAAAAACCA             GATTACTT TCA AAGTAATC             TTTTTTTTATATCAA 100 81
         ssb  586373 ..  586395 +  -3.6  -3.16564   TAAACCACAAGAAAA           TTTATCTTTT TAA AAAAAATAAA           TTCATAAACTAAGGA  48 13
        himA NONE
      PAM514  588904 ..  588927 +  -2.4  -2.77283   ATACTTCTTAGAAGA          CGACAAAG ACTACTAC CTTGGTCG           TGCGTTTGTTCATAA  39 384
      PAM515  590457 ..  590485 + -10.4  -3.26444   ACAATCCCTGATAAA        GGTTCAGTTGAA AAATC TCCAACTGAACC        TATCTTATTACAACA  87 30
         smc NONE
      PAM517  592398 ..  592408 +  -2.6  -2.75536   AAAAGGAGTTTTTAA                 TTAA TGT TTAA                 ATTTCAACATAATTT  39 72
      PAM518  592839 ..  592849 +  -2.6  -2.75536   AAAAGGAGTTTTTAA                 TTAA TGT TTAA                 ATTTCAACATAATTT  39 56
      PAM519  593209 ..  593224 +    -9  -6.23545   TTAAAAGCAAACCAA              GACCCT CATC AGGGTC               TTTTTTTTATTTAAC 100 57
      PAM520  594388 ..  594408 +  -8.3  -5.60993   TTTATTCATATTTTT            AGACCTTCA ATT TGAAGGTCA            TTTTTTTATACCCAA 100 41
         tmk NONE
      PAM522 NONE
        dnaB NONE
        dnaG NONE
      PAM525  599513 ..  599539 +  -3.8  -3.97088   TATATTTATATTTTA         TATCGATAATGA TAA TGATAATCGATA         TTTGATATTATCGAG  54 231
      PAM526  600448 ..  600463 +  -3.4  -5.40072   AGTTTTTGAAATTTA              TAAATA ATTT TATTTA               TTTTTTTCCAACAAC  70 134
      PAM537 NONE
      PAM538 NONE
      PAM539 NONE
      PAM540  613426 ..  613439 +  -2.5  -4.03888   AGACGTTAAATAATT               TAAAA TATA TTTTA                TTGTTATTATCAATA  51 32
      PAM541  614190 ..  614200 +  -2.6   -3.7278   GATAAAAACATTACT                 TTTT ATA AAAA                 TATTTAATTTTATAA  47 8
      PAM542  615051 ..  615064 +  -8.1  -5.95539   TAATCACAAACTCAA               GACCC TTCA GGGTC                TTTTTTTATTTAACA 100 56
      PAM543  616220 ..  616238 + -11.8  -5.93809   TGATTCATACTTTTA             GACCTTCA ATT TGAAGGTC             TTTTTTTTATGCCCA 100 42
      PAM544  617059 ..  617072 +  -2.4  -4.74858   AAAAACCCAAAAAGA               CTCT AATCAA AGAG                TATTTTTTTTATTTA  59 426
      PAM545  618765 ..  618780 +  -4.8  -2.52896   TTGACCATCTTCAAA              TTACTA AAGC TAGTAA               TCACTTAGAAAATGA  50 53
      PAM546  620088 ..  620112 +  -5.1  -5.43487   ATAACAAAGTATTTT          CATTAGACG AAAAAAG TGTCTAATG          TTTTTTATATAATTT  77 403
      PAM555  629899 ..  629909 +  -2.6  -5.24515   ATGAAAAAATATAAT                 TTAT TTG ATAA                 TTTTATTTGTTTATT  64 52
      PAM556 NONE
      PAM557 NONE
      PAM558  632451 ..  632483 +  -7.8  -4.90906   ATCTATTACACCCCC     CCCTATAAAGTCCCC TTTA GGGGA-TTTAGGGGG      TTTTTAATATTATAA  86 191
        uvrD  635056 ..  635069 +  -3.9  -2.82449   GTTTTTATAAAGGTA               CTTTT GATA AAAAG                ATTATGTTAATAAAA  45 31
      PAM560  635671 ..  635691 +  -8.3  -4.89477   TTTTTAATTAATTTT            GCTGTCTAA TTA TTGGACGGC            TTTTGTTGTTGGAAA  88 74
      PAM571 NONE
        dnaG  649749 ..  649759 +  -2.6  -5.40072   CAAAGTAGAAATAAT                 TAAT TAA ATTA                 TTTTTTTACACCAAA  67 19
      PAM573  650870 ..  650881 +  -7.2   -3.7282   AAACAAAAGATGAAC                GCGC TGAA GCGC                 TTATTAATCAAATAA  70 373
        tra5  651930 ..  651947 +  -7.1  -2.84795   TAACATCAAATAATA             TAACCTT GAAA AAGGTTA              CTTTAGTGCGCCTTT  63 55
      PAM575 NONE
      PAM576  654303 ..  654315 +  -4.9  -2.78809   AAATTGAATATAACA                TTATG TAT CATAA                ATATTATTTCTAGTT  51 61
      PAM577  655284 ..  655299 +    -9  -5.95539   TTAATCACAAACCAA              GACCCT TTTC AGGGTC               TTTTTTTATTTAACA 100 415
      PAM578  656527 ..  656543 +  -8.7   -5.9218   AAATAAAAAATAAAA              GAGTCCT TTT GGGACTC              TTTTTTTGTTATATA 100 35
      PAM587  667187 ..  667209 + -13.6  -4.30576   TCAATCAATAATGAA           GGCTAACTTT TTG AAAGTTAGCC           TTTTAATAATAACAA 100 119
        lysU  672276 ..  672289 +  -2.5  -2.96141   TTTATATAAAATGGG               TTAAT GATA ATTAA                ATATTTTGTGTTGCA  41 144
      PAM590 NONE
        dnaE  674994 ..  675012 +  -4.6  -3.01712   TTATGCAAATTGTAG             CTGTCTTT GCC AAATACAG             TCTTGCCCAAGCAGA  50 92
      PAM592 NONE
      PAM593 NONE
        asnB  679590 ..  679605 +  -3.3  -4.03234   AAATTTTTACAACTT              TATCC CAGAAA GGATA               TTTATATGAACCAAA  54 208
      PAM595 NONE
        pheS NONE
      PAM597  681558 ..  681575 +  -5.5  -2.58686   TTAGAATTAGGGCTT             ACACCCA ATCG TGGGTGA              CCTTTTATCTCACCT  53 8
        pheT  683476 ..  683488 +  -4.9  -3.06183   AATTTGATTAAACAC                TTTCA TAT TGAAA                TTAGATAAAAATAGA  52 5
        phnL  685327 ..  685350 +  -9.8  -5.80248   AAATATTAATTGAAA          TACCATATAT TATA ATATATGGTA           TTTTTTTATCTCTTA 100 39
        acoA NONE
        acoB NONE
        aceF NONE
         lpd  690536 ..  690552 +  -6.6  -4.88407   CTTTTAACAAAAAAA              GAACCT TTAAT AGGTTC              TTTTTCCTTAAATGG  78 53
      PAM604  691361 ..  691373 +  -3.5  -5.56372   ATTAAAAGCCCAACA                TTTAT TAA ATAAA                TTTTTGTTTTGCTTT  73 153
        tatD  692315 ..  692328 +  -2.5  -4.54753   AATGTAGCTAAGTTG               TTTTT AAAT AAAAA                TTCTTTTTAATCTTT  55 2
        plsX NONE
         rnc NONE
      PAM609  695932 ..  695949 +  -5.7  -5.66989   TCTTTTTATGTGTTA             TAATTAC TTAT GTAATTA              TTTTTTTAGTATTTC  86 75
      PAM610  696474 ..  696502 + -16.3  -3.39327   AATAATTTAACCAAA        TAAAAACACCCTT ATT AAGGGTGTTTTTA        TTATACATATAACAA 100 23
        hsdR  705578 ..  705588 +    -4   -4.2349   AAAATAGCAGCTATT                 TGTT CTG AACA                 TTTTAACTCTGAAAA  58 132
        hsdM  707979 ..  707989 +  -3.2  -4.20817   CTTAGAAGAAGATGG                 CACT TTA GGTG                 TTATTTTACCATCTG  56 154
        glnS NONE
        uvrD  713776 ..  713788 +  -2.7  -4.40561   ATAGCAACGACAGCT                TTTCT TTG GGAAA                TTCTTTTTCCGAACA  55 226
      PAM622 NONE
        rpsU  714916 ..  714934 +  -3.8  -6.14618   TTTAATCAATTAAAA             GCTACTTG AAA TAAGTTGC             TTTTTTTATTTTATA  86 44
      PAM624 NONE
         era NONE
        GRS1 NONE
        dnaG NONE
        rpoD NONE
      PAM629  721795 ..  721816 + -10.3  -5.88565   ATATCTATGATTAAA           CCAAACTAT TTTA ATAGTTTGG            TTTTTTTATTATAAG 100 58
      PAM634  727763 ..  727797 + -14.6  -5.05505   TAATATATAATAAAA     GTTAAACCGCTTAT CTCATCA ATAAGCGGTTTAAC     TTTTTAGTTTATAGT 100 91
      PAM638  731855 ..  731873 +  -3.2  -2.73468   AAGTATTTTATAAGA             GTCAAAAT CAA ATTTTGAA             TAATTAAAAATATTA  43 216
        potA NONE
        potB NONE
        potC NONE
        potD  758782 ..  758797 +  -7.6  -5.04601   TTAATATTCAAAAAA              CCAACT TTTA AGTTGG               TTTTTCCTTTATAAA  90 68
      PAM665  763468 ..  763482 +  -7.2  -4.57837   TTAGAATAACAAAAG               TGATCT ATA AGATCA               TTTTTAAGCGGATAT  79 32
        clpX NONE
      PAM668  767746 ..  767760 +  -2.2  -3.39862   TATCTGATGTGTAAA               TTATAG ATT TTATAA               TTCTCCCTAATTCAT  45 522
        cspC  769754 ..  769767 +  -6.7  -5.62045   AATCGAACAAAGGAA               GGGAT GCAA ATCCC                TTTTTTGTTATATAT  88 51
        tra5  784658 ..  784675 +  -4.3  -4.46493   CCCGATAGCCTTGTT             TATTTTT GGTT AAAAATA              TTTTGATGTGTTTAA  63 492
      PAM707  809154 ..  809174 +  -9.8  -6.41881   TAATCCAATCAATAA            GACTCTCA ATAAA TGAGAGTC            TTTTTTTTTATTATA 100 46
      PAM708  809700 ..  809714 +  -2.9  -4.11484   ATGGAAAAATAAATT               TCTTT GAAAA AAAGA               TTTTGAAACATTAAG  51 102
      PAM709  810527 ..  810541 +  -2.2  -4.82901   AATATGAAAGGTTAT               TTTATA CTA TATGAA               TTTTTCTAAACAACA  59 89
      PAM710  811057 ..  811067 +    -4  -2.58758   GGAAACAATTTATAC                 CAAT AAC ATTG                 ATTGTGCAAACTTAT  44 105
      PAM711  811892 ..  811904 +  -4.9  -4.02581   AATACTAAAAAAACA                TTACT TAT AGTAA                TTATGTTTTGTAGCA  61 80
      PAM712  812543 ..  812553 +  -2.6   -3.7282   ACATTCTATGATTTT                 TATA TTT TATA                 TTATTCATGGACTAC  47 69
        hflB  813915 ..  813941 + -12.5  -5.47159   ATCAAATATACTAAA         TAAGACTCTCA ATAAA TGAGAGTCTTA         TTTTTATTTATTACC 100 124
        srmB  816186 ..  816205 + -10.8  -5.33331   AATAATAACAAAAAA            GCTAGCTT CAAC AAGCTAGC             TTTTTCTTATATTTG 100 70
      PAM722  822406 ..  822426 +  -6.9  -4.97957   CCTTAAAACAATAAA            GAACTCTAT AAA ATAGAGGTC            TTTTCTTATTATATA  80 195
         ssb  826151 ..  826167 +  -9.5  -5.95539   CTATAATCATCTAAC              CCCTTTT GAA AAAAGGG              TTTTTTTATTTGAAA 100 70
        hflB  828056 ..  828071 +  -3.4  -5.40072   AGTTTTTGAAATTTA              TAAATA ATTT TATTTA               TTTTTTTCCAACAAC  70 133
      PAM729  831357 ..  831414 + -16.9  -2.63073   AACAATTATTTTATT TTTTTATTGAACGAAAGACATAAAT TTCCTTTC ATTTGTGTCTTTCGCTCAATAAAAA CTCTTCTTAAAAACG 100 172
      PAM730 NONE
        ksgA  833723 ..  833736 +  -3.9   -4.4874   AATAAATCACAAAGC               TCATT AGGA AATGA                TTTTCCCTTTTTCCG  60 65
      PAM732  834279 ..  834296 +  -4.9  -5.85178   ATTAACTTTAAAAAA             TTCCAGA TTTT TTTGGAA              TTTTTTTTACATGTT  88 46
        zntA  836526 ..  836542 + -12.3  -5.65927   ACAAAGACAAAAAAA              CCACCCT TTT AGGGTGG              TTTTTTATTTACATA 100 73
        asnS  857977 ..  857991 -  -5.8  -6.28401   CAAAAAATAAAAAAA               TGTTTT AGA AAAACA               TTTTAGAGTTAAAAA 100 115
      PAM753 NONE
        malK NONE
        ugpA NONE
        ugpE NONE
        ugpB NONE
      PAM748  851921 ..  851949 -  -3.3  -4.50298   GAAAGGGAAAAAGAA        TTATCAAAATAAA AGT TTTATTTGGTTAA        TTTTATTATTGGTTA  58 93
        thdF NONE
      PAM746  849118 ..  849129 -    -3  -2.75708   GGTTGTCAAAAAAGC                TGAT TTTA ATCA                 TAAAAACCCTTTCTT  39 275
        thrS  847010 ..  847024 -  -3.6  -4.57569   CCATTTGCCTAAAAA               CTAATT GTT AATCAG               GCGAGAGAAAACTCT  62 450
        infC  846256 ..  846277 -  -3.1  -3.39482   CAATACCATTCATAA           CCTTTAA GGGTTATT TTAAAGG            GGACAGAACTGCTGT  47 14
        rpmI NONE
        rplT  845195 ..  845219 -    -3  -4.17023   CTAATTATTGTAAAA          TGAAAAATTA AAAAA TAATTATTCA          TGAAAAAACATACAA  51 95
      PAM741 NONE
        frvX  843402 ..  843436 -  -8.9  -4.33417   CCTATTTACAAGAAA     CAAACTAAAATATTT TATTC AAATAATTTAGTTTG     CCAATGAGAAATTAT  84 59
        acpP NONE
        leuS NONE
         gmk NONE
        rpoZ  839313 ..  839348 -  -5.8  -6.02345   CAATTATAAAAAAAA    TAGTTAAATTACACAAT ATT ATT-TGTAATTTAACTT    ATTTTATCAATTGTG  95 110
      PAM735  838219 ..  838229 -  -2.6  -2.92657   ATAACACACATTATA                 TTTT ATC AAAA                 TTAGAGGGGTTTTGG  40 96
        norM  836526 ..  836542 - -12.3  -5.90231   ACAAAGACAAAAAAA              CCACCCT TTT AGGGTGG              TTTTTTATTTACATA 100 161
      PAM728  828091 ..  828111 -  -8.3  -4.89477   TTTCCAACAACAAAA            GCCGTCCAA TAA TTAGACAGC            AAAATTAATTAAAAA  88 74
      PAM725  824327 ..  824343 -  -2.4  -3.91294   CAAACTAAAGAAATA              TTTTTT CGTTT AAAAAA              GTGTCTAAACTTTTT  48 240
      PAM724  823665 ..  823703 -  -3.4  -4.56607   TGATTAATCATAAAA   TCAAACATTAAATAATAA CCA CTATCACTTAATTCTTGA   ATATCTTTCCAATCT  60 15
      PAM723  822406 ..  822426 -  -6.9  -4.67697   CCTTAAAACAATAAA            GAACTCTAT AAA ATAGAGGTC            TTTTCTTATTATATA  77 60
        sfcA  820226 ..  820251 -  -2.8  -4.25074   CACTAAACCCTAAAA         TAGT-TTTTTG AGGAG CAAAAATACTA         TTAACTTTTTTAGAG  53 108
        citS  818749 ..  818764 -  -4.8  -4.11363   AATAATATTAAATAA              TCATAA ATAC TTATGA               TAAATATTTTTCATA  61 61
      PAM719 NONE
      PAM718  817481 ..  817495 -  -4.4  -4.43624   AAACTAGACAATAAA               TATTTT AAA AAAATA               GGGTACAGTGAGGAT  64 53
      PAM717 NONE
      PAM716  816471 ..  816481 -  -2.6  -3.13371   CATTTTAGCAATACA                 TTTA CCA TAAA                 TAATATCAATAGTAG  42 126
      PAM715  816186 ..  816205 - -10.8  -5.70522   AATAATAACAAAAAA            GCTAGCTT CAAC AAGCTAGC             TTTTTCTTATATTTG 100 93
        hrcA NONE
        grpE NONE
        dnaK NONE
        dnaJ  801575 ..  801590 -  -7.6  -6.19302   ACATAACAAAAAAAA              CCAACT TTTA AGTTGG               TCTCCTTATTAGTGT 100 408
        rpoD NONE
      PAM701  799693 ..  799713 -  -9.1  -6.28401   TAAAAAACAAAAAAA            GACCAACTT AAA AAGTTGATC            TTAATTGTTATTTTT 100 210
        fliA NONE
         ssb  798644 ..  798656 -  -2.6  -5.24531   ATTGGGTATAAAAAA                GCCC CTTTT GGAC                TTAATTGTGTTAAGG  64 41
        himA  798037 ..  798047 -    -4  -3.58726   GTGGCTGATATATAA                 CAAA GTG TTTG                 TAAATTTGGTTGGAA  51 245
      PAM697  797198 ..  797216 -  -8.9  -5.61596   ATTGGTACAAAAAAA             GACTCTC GTGGT GAGAGTC             TTCGGTTGTTATTTA 100 321
      PAM696 NONE
        hflB NONE
      PAM694 NONE
         smc NONE
      PAM692  791600 ..  791627 -  -2.8  -3.97022   TTAACATAAATAGAA        CAATAATGCAAA AAAA TATTCATTATTG         TTACCATCCAAGCCA  49 26
      PAM691 NONE
      PAM690  790358 ..  790376 -  -8.9  -5.60993   TTGGGTATAAAAAAA             GACTCTC GTGAT GAGAGTC             TTGGGTTGGATTTAT 100 106
      PAM689  789699 ..  789717 - -11.8  -5.60993   TTGGGTATAAAAAAA             GACCTTCA ATT TGAAGGTC             TTATTTGTGATTTAG 100 12
         tmk  788894 ..  788910 -  -6.6  -6.23545   TCTAAATAAAAAAAA              GACTCT TGGTT AGAGTC              TTTTGGGGTTTTTGA 100 145
      PAM687 NONE
        dnaB NONE
        dnaG  785271 ..  785306 -  -5.7   -6.4275   TAAAAATAAAAAAAA    CCTAAATTT-GCGA AAAATAAAA TCGCAAAATTTAGG    GTTATATGGGCGTTT 100 104
      PAM684  784101 ..  784112 -    -3  -3.57867   TAATAAAAAAGTTAA                GAAA TTTA TTTC                 TTTTTATAATAAAAA  50 509
      PAM682  782192 ..  782209 -  -2.7  -3.87562   AGATAAAAGATACAA             CGATAAT ATCA AATATCG              AGTATCATTATCATT  49 169
      PAM681  781220 ..  781236 -  -3.7  -2.57211   ACTTTTTTTGATAAT              TCTTTGG TTT CAAAAGA              TATTTTTTTTAAATA  44 205
         gmk  780507 ..  780529 -  -8.6  -6.23317   ATAAAAACAAAAAAA           CAGAAATTAA AAA TTAATTCCTG           CTCTAAATTTATAAA 100 53
        ftsY NONE
         ffh  777611 ..  777623 -  -3.5  -3.34439   TACAAAAATACTTAA                TAAAA AGA TTTTA                TAATTTTAATTATTT  47 35
      PAM677  776330 ..  776344 -  -4.4  -4.44748   ACAAAAGGAAAATAA               TTAATA TAA TATTAA               AAAAAGAAAGTTTGG  64 22
         exo NONE
        polA  773612 ..  773628 -  -2.4  -4.56367   TATTTTATAAATAAA              TTATAA ATAAA TTATAA              ATAATGAGATTTGTC  56 44
         nei  772630 ..  772660 -    -5  -3.90048   TCTTTTTTAAAAATA       TTGATCTATTTT ATAGTTG AAAATAAATCAA       TTATAATTCTTTATT  60 26
        dnaB NONE
        dnaC  770184 ..  770211 -  -7.9  -2.82623   TTTTCTTCACAATTA        GCTTTTGCTTA AATAAA TAAGCAAAAAC         CGCACTTAAATTAAC  66 327
      PAM670  767887 ..  767899 -  -6.3  -2.85659   AGCCAAATATACAAC                CCAAA TAG TTTGG                TTCTTGTTTTCCATA  58 80
      PAM669  767058 ..  767068 -    -4  -3.40899   AATTTGTCATTAGAA                 TTAC ATC GTAA                 CAATATAAGTGGTGA  52 305
        tra5  763698 ..  763752 -  -6.4  -5.06116   AAAACAATAATAAAA TGATATTAAATATTTTAAAATCAAC TTTCTT ATTTATTT-AAAATATTTAATATCA TTTTATTATTGTTAT  80 487
        rpt1  759990 ..  760002 -  -2.7   -4.1523   GGCAATTATAAATAA                TTCCA ACT TGAAA                AAATTGCTATTATTT  51 431
      PAM663  758782 ..  758797 -  -7.6   -5.1615   TTAATATTCAAAAAA              CCAACT TTTA AGTTGG               TTTTTCCTTTATAAA  93 163
        hflB  751893 ..  751910 -  -4.8  -6.17669   AACAAAATAAAAAAA             CCCATC AATTAA GACGGG              TTTATTAGGGTATTA  93 84
      PAM657  750606 ..  750625 -  -9.4  -6.09196   TGGAAAAGAAAAAAA            GACTAACT TAAT AGTTAGTC             TTAAAGAATTTTTAA 100 26
        fliA  749824 ..  749841 -  -7.1  -6.02914   TTGATATAAAAAAAA             GATTACT TTAA AGTAATC              TGATTTTTATTTTTT 100 117
         ssb  749271 ..  749285 -  -7.2  -6.23545   TTCAAATAAAAAAAA               CCTTTT TTC AAAAGG               TGTTAGATGATTAAG 100 66
        himA NONE
      PAM653  746530 ..  746546 -  -6.6  -5.79595   TTTTAAAATAAAAAA              GACTCT CATTT AGAGTC              TTTTAATGTTGGTGG  90 460
      PAM652  745330 ..  745344 -  -4.2  -3.05596   CAGTTGTTGATTCAA               CTGAAC CAT GATCAG               GGATTGTTAAGATTA  50 22
      PAM651 NONE
      PAM650 NONE
      PAM649  742847 ..  742863 -  -6.5  -5.95539   TGTTAAATAAAAAAA              GACCCTT TAA AGGGGTC              TTGGTTTGTGATTAA  93 281
      PAM648  741676 ..  741694 -    -6  -5.93809   TGGGCATAAAAAAAA             GACCTTCA AAT TGAAGGTA             TAAAAATATTAATTA  90 38
      PAM647  740865 ..  740882 -  -5.6  -5.95539   CTTCAAATAAAAAAA             GACCTT TAAATT AAGGTC              TTTTGTTGGTTTTTT  90 399
      PAM646 NONE
        dnaB NONE
        dnaG  737395 ..  737411 -  -5.1  -2.93252   ATTCTTCAATAACCA              CTTTGTC TTC GCCAAAG              AAATGAACGGCTAAA  51 87
      PAM643  736334 ..  736345 -  -7.2  -4.68209   ATTGGAATAAATAAA                GCGC TTCA GCGC                 GTGCATCTTTTTGTT  79 346
        tra5  735266 ..  735283 -  -7.1  -2.84795   AAAGGCGCACTAAAG             TAACCTT TTTC AAGGTTA              TATTATTTGATGTTA  63 55
        mdoB NONE
      PAM640  733545 ..  733556 -  -4.4  -3.53091   AGTTTTTTTTCTAAA                CGAA TTAT TTCG                 CTTGTTTCTTTTGTA  54 250
        artM  732565 ..  732584 -   -10  -3.62723   GACTCAAATAATGAA            GACCCACT AAAA AGCGGGTC             TATTTTTTGAAAATT  89 151
      PAM637  729462 ..  729472 -  -2.6   -4.8622   TTTGGTAATGAAAAA                 TATT TGG AATA                 TAATTAAAATATCAA  59 281
        degV  728189 ..  728203 -  -5.7  -3.06915   AGGCATGTGAGTTAA               CCGTT TCTCC AACGG               GCCTAATATTTTTTA  55 351
      PAM635  727758 ..  727802 - -15.4  -3.68024   TGTGTTAATATATAA TAAAAGTTAAACCGCTTATC TCATC AATAAGCGGTTTAACTTTTT AGTTTATAGTTTTAT 100 51
      PAM633  724800 ..  724813 -  -2.5   -5.4505   TGGTTCAATAAAAAA               TTTTA ATAT TAAAA                ACGGTGTTAATATAA  67 219
      PAM632  723669 ..  723693 -  -8.1  -5.72616   ATTTATATAAAAAAA          TTAGAATATTT GAA AAACATTCTAA          TTTTGAATTGAAAAT 100 395
      PAM631 NONE
         hit  721795 ..  721816 - -10.3  -3.80014   ATATCTATGATTAAA           CCAAACTAT TTTA ATAGTTTGG            TTTTTTTATTATAAG  91 245
        dnaX NONE
      PAM616 NONE
      PAM615 NONE
      PAM614  699999 ..  700023 -  -5.8  -5.27769   ATAAAAAAGGAAAAA          TCCCTTATCC ATCAA GAATAAAGGA          TATTAATGAACTTAA  81 95
        pssA NONE
         psd NONE
        pyrG  696523 ..  696539 -  -9.5   -5.9218   CATATAACAAAAAAA              CTACCTT AAA AAGGTAG              TTTTTTTCATTTATA 100 43
      PAM606  692423 ..  692446 -  -4.6   -5.9218   TATATAATAAAAAAA          TCAACTCCAC TTAT ACGAAGTTGA           TTTTGCTTTTTTCTT  86 12
        artM  667187 ..  667209 - -13.6  -3.58329   TCAATCAATAATGAA           GGCTAACTTT TTG AAAGTTAGCC           TTTTAATAATAACAA 100 75
        rpsD  665461 ..  665477 -  -5.8  -5.82281   AAATACACAAAAAAA              CACCCT ATTAA AGGGCG              TTTAAGTTATCTATT  90 32
        mgtA  662314 ..  662328 -  -2.2  -4.40882   TAGAAAGCAAAACAA               TCAATT TAT AATTAA               TTTTTAGCAAGCAAA  54 130
      PAM584 NONE
        degV  660438 ..  660452 -  -2.9   -5.1675   TCAGGGATTAAAAAA               TAATG CATTC CATTA               TAAGTTAATCTGTAA  64 30
      PAM582  659494 ..  659511 -  -4.8  -5.57888   AGGAAAAAAAGAAAA             GACCGC GCTGAT ACGGTC              TTCGCTTATTTGAAA  79 153
        folP  658329 ..  658343 -  -2.9  -3.34716   TTATGTTGCAAAAAT               TAATG TTTTT CATTA               TTTTAAAAGGGATAA  44 69
        folK NONE
        QRI7  656522 ..  656548 -  -8.1  -5.72053   CAAGCAAATAAAAAA         TAAAAGAGTCC TTTTG GGACTCTTTTT         TTGTTATATATTATA 100 350
        dnaB NONE
        dnaG NONE
      PAM568  643289 ..  643305 -  -2.4  -4.75174   CAGTTAATTTAAAAA              TTAAAA TTGAT TTTTAA              TTAAAATAAATTAAA  59 484
        tra5  642148 ..  642160 -  -6.3  -3.54256   AGGCGCAAAAAGATA                CCTTT TTA AAAGG                TCTATTTTGAAAGCT  63 68
      PAM566  640141 ..  640155 -  -2.8   -5.7946   TTCTTAATAAAAAAA               GACC TTATTCG GGTC               TTTTTATTTTTTTAA  73 169
         dam  639040 ..  639059 -  -2.2  -3.86508   TATATCAAAAATTAA            TCTTTGAA ACAG TTTAAAGA             CTTGTTGAGGTCAAA  48 57
         ssb  638479 ..  638489 -  -2.4  -3.33696   CGGTCTTTGAAGTAA                 GTCC CGC GGGC                 GATTTCAGTCATGGC  43 120
        himA  637845 ..  637857 -  -4.9  -3.18134   TTAATCAATTCAAGA                GAATT ATT AATTC                CTGTTGTTAACCAGG  53 281
      PAM562  637160 ..  637178 - -10.4   -5.7946   TTTCTAACAAAAAAA             GACCAATT AAT AATTGGTC             TTTTGATGTTTTATT 100 117
        hflB  635856 ..  635868 -  -7.7  -3.49687   ATCGCCTACAAAAAC                CCCTT GAT AAGGG                TTGTATGACGGTTCT  72 180
      PAM554  627935 ..  627951 -  -5.1   -5.4505   TTGGGTAATAAAAAA              GATCCTT GTG AAGGTTC              TTTGGATGATATTTT  77 259
      PAM553  626795 ..  626813 -  -8.9  -5.93809   TGGGTATAAAAAAAA             GACCTTC GTTTT GAAGGTC             TTAGGGTTTTAATTA 100 41
      PAM552  625977 ..  625994 -  -5.6  -5.95539   CTTTAAATAAAAAAA             GACCTT TAAATT AAGGTC              TTTTGTTGGTTTTTT  90 369
      PAM551 NONE
        dnaB NONE
        dnaG NONE
      PAM548  621712 ..  621730 -  -4.5   -3.0218   ATATATTTATACATA             GGGTGTA TCTTT TTCACCC             GATAACCTTGTTTGG  50 274
        tra5  620276 ..  620288 -  -6.3  -3.54256   AGGCGCAAAAAGATA                CCTTT TTA AAAGG                TCTATTTTGAAAGCT  63 68
        fliA NONE
         ssb  610120 ..  610132 -  -2.6  -5.24531   ATTGGGTATAAAAAA                GCCC CTTTT GGAC                TTAATTGTGTTAAGG  64 41
        himA  609513 ..  609523 -    -4  -3.58726   GTGGCTGATATATAA                 CAAA GTG TTTG                 TAAATTTGGTTGGAA  51 245
      PAM533  608674 ..  608692 -  -8.9  -5.61596   ATTGGTACAAAAAAA             GACTCTC GTGGT GAGAGTC             TTCGGTTGTTATTTA 100 390
      PAM532  607002 ..  607017 -  -7.6  -4.17355   GAAACAATAAGGAAA              CCAACT TAAA AGTTGG               TATTTTTTTTAATGG  77 34
      PAM531  606185 ..  606195 -  -2.6  -5.24515   AATAAACAAATAAAA                 TTAT CAA ATAA                 ATTATATTTTTTCAT  64 52
      PAM530 NONE
      PAM529 NONE
      PAM528  603704 ..  603716 -  -9.1  -3.61889   TAAAAACCCCCTAAA                TCCCC AAA GGGGA                CTTTATAGGAGGAGG  79 413
        uvrD  600483 ..  600503 -  -8.3  -4.89477   TTTCCAACAACAAAA            GCCGTCCAA TAA TTAGACAGC            AAAATTAATTAAAAA  88 74
      PAM510  583945 ..  583955 -  -2.6  -5.24515   AATAAACAAATAAAA                 TTAT CAA ATAA                 ATTATATTTTTTCAT  64 52
      PAM509 NONE
      PAM508 NONE
      PAM507 NONE
      PAM506  581340 ..  581352 -  -9.1  -3.54741   TATTACCCCCCTAAA                TCCCC AAA GGGGA                CTTTATAGGAGGGGG  79 161
        uvrD NONE
      PAM504  578118 ..  578138 - -10.5  -4.89477   TTTCCAACAACAAAA            GCCGTCTAA CAA TTAGACAGC            AAAATTAATTAAAAA 100 73
      PAM496  568288 ..  568298 -  -2.6  -3.40389   ATAAACGAGATAACA                 TAAA TCC TTTA                 CTTTTATTTTTTTAT  44 99
        artI  566979 ..  567000 -  -2.3   -4.4204   AATAAGGATAATAAA           TTCCAACAT AACA ATGCTTGAA            CCATAATAGGAACAG  54 101
        artM  566621 ..  566636 -  -4.8  -3.36965   TAAAATAAGGAGTAA              TTTGAT CATA ATCAAA               TACTTTATTTCTATC  55 98
      PAM493  565758 ..  565775 -  -8.5  -6.20267   TTAAAAATAAAAAAA             CAATCCA TTGA TGGATTG              TTGCTATTTGAAAGT 100 41
      PAM485  551455 ..  551474 -  -7.2  -6.09196   CCCAAAATAAAAAAA            GACCAACT TTGA AGTTGATC             TTTATATTATCATAA 100 111
      PAM483 NONE
      PAM482  548867 ..  548877 -    -4  -3.75332   ATTTTTTAATTCAAA                 GTAA TAT TTAC                 TTATTTTTTTAATAG  52 96
      PAM481  548057 ..  548067 -  -3.2  -3.95022   GTTATTAATATCAAA                 GCAA CAA CTGC                 TACTTTTTGCCAATG  52 207
        hflB  545758 ..  545772 -  -4.4  -4.18303   AGTATAAATTATAAA               TATTAT ACC ATAATA               ATTGATTTTAAAAGC  59 124
      PAM479 NONE
      PAM478  544042 ..  544055 -  -3.9  -4.42667   TTAAAAGTATCAAAA               TCTTT TTTT AAAGA                AGTTGTATTAAGATT  60 148
      PAM477  542019 ..  542036 -  -7.7  -3.84648   TAACTCAAAAAGGAA             GCCCTTC AACA AAAGGGC              TTTTTTATTTCAAAC  75 109
        mutT  540643 ..  540663 -  -3.3  -5.85011   GAAAAATGAAAAAAA            GACTACC GCCATTA GATAGTC            TTTTTTTAGTTAAAA  86 219
        secA NONE
        prfB  536316 ..  536336 -  -8.5    -5.055   TGAATTCTTAAAAAA            TAAAATCTT TTG AAGATTTTA            ATTGAGGTGAAAGAT  91 307
        rpsP  535896 ..  535912 -  -3.8  -3.67622   TATTTTTAAAATTAA              GAAAAA AATTA TTTTTC              AACTTTAGTGTTAGT  52 17
        trmD  535105 ..  535118 -  -2.5  -4.50159   TTGAATTCAAATAAA               TAATT ATTG AATTA                TTTTTGTAATTCTTG  55 23
        rplS  534674 ..  534690 -  -5.3  -3.16936   AAATGTTATTAAAAG              TTTTTTA TTA TAAAAAA              ATGTATTTCTTTAAA  56 53
        tyrS  533285 ..  533295 -  -2.6  -2.96898   ATAAATAAAAAGTTA                 TTAA TAA TTAA                 AAGACTATTAAAGCG  41 22
        csdB NONE
        iscU  531509 ..  531558 - -14.9   -2.5474   TTTGATGTATAATAT TTA-TAAATAAAAAAGACAACCTT TTT AGGGTTGTCTTTTTTATTTAATAA CTTTTTTTATTGTGT 100 19
      PAM462  522900 ..  522910 -  -2.6  -5.24515   AATAAACAAATAAAA                 TTAT CAA ATAA                 ATTATATTTTTTCAT  64 52
      PAM461  522272 ..  522288 -  -4.5  -4.86862   TTTAAAAAATTAAAA              CTAAAAA TCA TTTTCAG              CGTCATCAATAGATT  68 192
      PAM460  521554 ..  521564 -  -2.6  -3.98857   TAATTAAAAAAGGAA                 TTAT TTT ATAA                 TGTTTATTGCCTATT  49 166
      PAM459 NONE
      PAM458  519702 ..  519714 -  -9.1  -3.61889   TAAAAACCCCCTAAA                TCCCC AAA GGGGA                CTTTATAGGAGGAAG  79 373
        uvrA  503661 ..  503673 -  -3.5  -3.58533   TTACAATTTGGCAAA                TAATT TAT AATTA                AGTTTTTTTAACTAA  49 419
         tig NONE
         lon  499608 ..  499626 - -11.8  -5.98675   TATAAAAACAAAAAA             CACCATCT TAA AGATGGTG             TTTTTTATATCTTAA 100 41
      PAM446  495952 ..  495972 - -11.3  -5.17054   AGAATATTGAAAAAA            CTCCTTATA TAT TATAAGGAG            TTTTTGTTTTATTTA 100 66
        nfnB  483872 ..  483892 -  -6.9   -5.4505   CTTTTTAATAAAAAA            GACCAACTT TTT AAGTCAGTC            ATAATGTTATTTTTG  87 93
        uvrC  480829 ..  480843 -  -3.6  -3.33815   ACTCTTTTTAATTAA               CAAAAA CAA CTTTTG               ATTAATTCCTATTTT  49 214
        uvrB  478617 ..  478634 -    -7  -4.59653   AAGTAAAAAGATAAA             GAGCTC TTTTGG GAGCTC              TTTTTTTTATTTTAA  79 37
        fliA NONE
         ssb  468536 ..  468550 -  -7.1  -5.24129   TTTTTTTATAAAAAA               GTCCC TTTTG GGGAC               TTAATTTTTTAAATA  87 41
        himA  467835 ..  467845 -  -5.4  -3.70019   ATTAATTTGAAAATA                 GGTT TAA AACC                 AGTAACTATTAATAT  61 356
      PAM419 NONE
      PAM418  465260 ..  465275 -  -7.6  -4.17355   GAAACAATAAGGAAA              CCAACT TAAA AGTTGG               TATTTTTTTTAATGG  77 34
      PAM417  464450 ..  464464 -  -3.6  -3.50488   ATAAAAATATACCAA               TAATTG AAC CAATCA               ATAAACAAATAAAAT  51 77
      PAM416  463817 ..  463833 -  -4.5  -4.77757   TTTTAAAAATTAAAA              CTAAAAA TCA TTTTCAG              TATCATCAATAGATT  68 64
      PAM415 NONE
      PAM414  461738 ..  461775 - -11.6  -2.52676   TATTTTTCTAATTCA   TCATCATTATAAGAAG GATAAT CTTCTTTTAATGATGA    AAATAATTTATCATA  85 420
        uvrD  458781 ..  458801 -  -8.3  -4.89477   TTTCCAACAACAAAA            GCCGTCCAA TAA TTAGACAGC            AAAATTAATTAAAAA  88 74
      PAM412 NONE
      PAM411  457263 ..  457281 - -11.8  -5.71712   TTGGATATAAAAAAA             GACCTTCA AAT TGAAGGTC             TTAGTTGTATTTTAT 100 263
      PAM407  451429 ..  451440 -  -5.8  -4.07877   TTATTTGATAAATAA                GTGC TTCA GCAC                 GTTGATATTTTTGTT  64 369
        tra5  450347 ..  450364 -  -3.5  -4.27192   AAAGTCGTACTAAAA             TAACCTT TTTC AAAGTTA              TATTATTTGATGTTA  56 393
      PAM397  442580 ..  442598 -    -9  -6.02914   TTGATACAAAAAAAA             GATTACTT TTA AAGTAATC             TGGTTTTTATTTTTT 100 324
         ssb  442025 ..  442041 - -10.9  -5.63517   TTTTCAAATAAAAAA              CCCCTTT TGA AAAGGGG              TTAGATGATTAAGTT 100 77
         dam NONE
        himA NONE
        hflB NONE
      PAM392  437580 ..  437596 -  -6.5  -5.95539   TGTTAAATAAAAAAA              GACCCTT TAA AGGGGTC              TTGGTTTGTGATTAA  93 102
      PAM391  436409 ..  436427 -    -6  -5.93809   TGGGCATAAAAAAAA             GACCTTCA AAT TGAAGGTA             TAAAAATATTAATTA  90 38
      PAM390  435598 ..  435615 -  -5.6  -5.95539   CTTCAAATAAAAAAA             GACCTT TAAATT AAGGTC              TTTTGTTGGTTTTTT  90 399
      PAM389 NONE
        dnaB NONE
      PAM387  432513 ..  432531 -  -3.1  -5.90981   TGACATCAAAAAAAA             CCTTCAT GAATG ATGATGG             TTTTTGTTTGTTTAA  80 55
      PAM386  431281 ..  431291 -  -5.4  -4.16279   TAGATTATTTTAAAA                 GACA AAA TGTC                 ATAAAAGTGTCAGTG  64 79
      PAM385 NONE
      PAM384  429705 ..  429717 -  -3.5  -4.41348   CTTTTTTTAAACAAA                TTTAA TTT TTAAA                ATGACTCTTTAAGAC  58 321
        fliA  408279 ..  408297 -    -9  -6.02914   TTGATACAAAAAAAA             GATTACTT TGA AAGTAATC             TGGTTTTTTTTATTG 100 65
         ssb  407725 ..  407741 - -10.9  -5.63517   TTTTCAAATAAAAAA              CCCCTTT TCA AAAGGGG              TTAGATGATTAAGTT 100 77
      PAM358  406862 ..  406878 -  -2.3  -3.67149   TCAGTAAAAGAAAAT              GGTTTTT GGT AAAAATC              TTTATCTTTAATCCC  46 152
        himA NONE
        hflB  404714 ..  404729 -  -3.4  -5.40072   GTTGTTGGAAAAAAA              TAAATA AAAT TATTTA               TAAATTTCAAAAACT  70 134
      PAM350  397084 ..  397105 - -10.3  -5.71712   TTTGATATAAAAAAA           GACTCTAAT CAAT ATTAGAGTC            TTAAGTTGATATAAG 100 48
      PAM349 NONE
         smc NONE
      PAM347  394318 ..  394329 -  -4.4  -3.15544   TTTTATTTTTACCAA                CCAT TAGG ATGG                 TTTTTGTTCATTTCT  51 7
      PAM346  393372 ..  393386 -  -8.6  -5.95539   GGTGAAATAAAAAAA               CTCTCT ATA AGAGAG               AGTCTTTGTTTTGTA 100 76
      PAM345  392242 ..  392260 -  -8.9  -5.93809   TGGGCATAAAAAAAA             GACCTTC GATTT GAAGGTC             TTAGGGTTTTAATTA 100 41
         tmk  391427 ..  391444 -  -5.6  -5.95539   CTTTAAATAAAAAAA             GACCTT TAAATT AAGGTC              TTTTGTTGGTTTTTT  90 169
      PAM343 NONE
      PAM342  388106 ..  388116 -  -2.6  -4.56597   TTGTTTTTCTAAAAA                 TAAA TAT TTTA                 AAGTTGTAAATATTT  57 294
      PAM341  387028 ..  387043 -  -6.2    -2.705   ATTAAGACGATATCA              GAATTG GTTT CAATTC               CACCACTTCCTTTTA  57 185
      PAM340  386141 ..  386154 -  -3.9  -4.58773   TTTACTAAACGAAAA               GATAA AGAT TTATC                AGATAATGGGGCATA  62 247
      PAM339  384989 ..  385006 -  -2.1  -2.57243   CTATTACTAGAAGAG             TCAATTA TCAT TAATTAA              GGTTATTTTTGTTTG  38 8
      PAM338  384357 ..  384373 -  -2.4  -4.75174   CAGTTAATTTAAAAA              TTAAAA TTGAT TTTTAA              TTAAAATAAATTAAA  59 270
        tra5  383216 ..  383228 -  -6.3  -3.54256   AGGCGCAAAAAGATA                CCTTT TTA AAAGG                TCTATTTTGAAAGCT  63 68
        fliA  367386 ..  367404 -    -9  -6.02914   TTGATACAAAAAAAA             GATTACTT TGA AAGTAATC             TGGTTTTTTTTATTG 100 65
         ssb  366832 ..  366848 - -10.9  -5.63517   TTTTCAAATAAAAAA              CCCCTTT TCA AAAGGGG              TTAGATGATTAAGTT 100 77
      PAM318  365969 ..  365985 -  -2.3  -3.67149   TCAGTAAAAGAAAAT              GGTTTTT GGT AAAAATC              TTTATCTTTAATCCC  46 152
        himA NONE
        hflB  363821 ..  363836 -  -3.4  -5.40072   GTTGTTGGAAAAAAA              TAAATA AAAT TATTTA               TAAATTTCAAAAACT  70 134
        lplA NONE
      PAM308  353279 ..  353292 -  -3.9  -3.36823   TTTTCCAAAATTTAA               TTTTC CTTG GAAAA                ACCATATAAAAATTC  49 8
        hflB  351827 ..  351847 -  -9.9  -5.54907   TTTATAAAATAAAAA            GTTAACTTA TTT TAAGTTAAC            TTTTTTATATTTTAG 100 54
        alaS  347145 ..  347155 -  -2.6  -3.53012   GTGTTTTTGGGCAAA                 TAAT TTT ATTA                 ATAATTGTTTAAAAG  45 251
      PAM304 NONE
        smtA NONE
        greA NONE
      PAM301 NONE
      PAM300 NONE
      PAM299  343708 ..  343722 -  -2.8  -2.75935   CATATAACCAAATAT               TGTTCA TTT TGAACT               CCTTTTTTCTTTTTC  40 71
      PAM298 NONE
      PAM297  343073 ..  343109 - -18.5  -2.79312   AAATTTTTCATGATA    TAATAAAAAAACACCTT TAA AAGGTGTTTTTTTATTA    TATAACTTTGAAATT 100 63
      PAM289  336371 ..  336385 -  -6.4   -5.8901   ATATAAAATAAAAAA               GAGGCT ATA AACCTC               TTTGATATTTTTTAA  93 41
      PAM288  335062 ..  335087 - -10.6  -5.58454   TTTATATTAAAAAAA         CAGTAGATTG CAAATT CAATCTACTG          TTTTTTTTAAATTTT 100 32
        norM  322160 ..  322177 -  -8.5  -5.60689   TTATATAACAAAAAA             GACTATC GATT GATAGTC              TTTTTTAATTTATGA 100 43
      PAM269 NONE
        gidA NONE
        gidB  307560 ..  307579 - -10.8  -5.95449   AAAGAAAATAAAAAA            GATCACGA ATAT TCGTGATC             TTTTTTTTATTATAT 100 49
      PAM250  282466 ..  282484 -  -4.6   -4.4959   TGTAAGTAACGAAAA             GATAGG TGAGAAT CCTATC             CGTCAAAAACCCAAG  64 474
      PAM196  239352 ..  239374 -  -2.1  -3.68677   AATGTAAAAAACAGA          CT-CCTTTCT TTTA AAAAAGGTAG           TTAATATTAATTATA  46 178
      PAM195  238712 ..  238727 -  -7.6  -6.20267   TTAAAAACAAAAAAA              CTATCC TGAA GGATAG               TTTCTTTCATTATTT 100 95
      PAM194  235214 ..  235228 -  -4.4  -4.35042   TTTATCACAAAATAA               TAATTA CTT TAATTA               TACACTAAAAAAAAT  61 203
      PAM193 NONE
        dppD NONE
        oppA  231317 ..  231339 -    -2  -4.57073   GAGTTGTTTTAAAAA           GCTTTTTGTA GAC TACAAAACCC           ATTACAACAAATAAA  56 165
        dppB NONE
        dppC  226135 ..  226158 -  -9.8  -4.36993   AAGTTGAAAAAAATA          GTTTGATTTA AGTA TAAATCAAAC           TTTAATTTTTAATAA  95 163
      PAM188 NONE
      PAM187  224485 ..  224503 -  -7.5  -6.04324   TTAAAAAACAAAAAA             GACTCTT TCAAG AAGAGTC             TTTTTTTATATTCTT 100 44
      PAM161  192515 ..  192537 -  -7.8  -4.34789   TAACTCACAAAAGAA           TTTTTGGGAT GAA ATCCCAGAAA           CTTTAAAACAAGTTT  79 359
      PAM157 NONE
      PAM156  185824 ..  185834 -  -3.2  -2.72144   GTACTTTGTTTAAAG                 GAAC TAT GTCC                 TAAATTAATAATTTT  43 223
      PAM155  184030 ..  184047 -  -6.3  -5.84381   GGATTAATAAAAAAA             GAGACTT TAAA AAGCCTC              TTTACGATTTGTTTG  90 260
        priA  181147 ..  181157 -  -2.6  -2.52464   CTCGCTTTTAATTTA                 TATT TTT AATA                 ACTAACTGATTTCAT  39 344
      PAM153  179677 ..  179700 - -11.2  -5.68039   AAAGGTATAAAAAAA          GAGCAAATAT TTTC ATATTTGCTC           TTTTTATTTATTTTA 100 33
      PAM114  136966 ..  136976 -  -2.6  -5.20222   ATGAAAGAAAGAAAA                 TAAT AGA ATTA                 TTAAGAAATTCTTTA  64 67
        rpmB NONE
        rpmE NONE
         tdk NONE
      PAM103  128586 ..  128605 -  -7.9  -5.07652   TTTTTGAAAATAAAA            GACCATC GGTTGT GATGGTC             TAATTTGGTTGTGAT  90 92
        pcnB NONE
      PAM101  125852 ..  125869 -  -9.9  -5.58179   TATTACAACAAAAAA             GACCGTT TAAA AACGGTC              TTTTTTTATTATGAA 100 85
      PAM091  113273 ..  113293 -  -4.8  -5.72622   TTTATAAACAAAAAA           GCCAA-ACT GTAA AGTGTTGGC            TTTCATTGTCTTTAT  84 98
      PAM082  105340 ..  105351 -  -2.2  -5.07971   TAAAACAAGTAAAAA                CTGC AGTT GCAA                 ACGCTGATAAACAAA  65 338
        mgtA   38800 ..   38818 -  -8.9  -6.08342   TAATAAACAAAAAAA             GACCTCT AAAAA AGAGGTC             TTTTATAAATTATTT 100 52
      PAM029   38128 ..   38151 - -11.2  -4.73614   TATTATTAAAAGAAA          TAACCTCTTA TAAA TAAGAGGTTA           TTGTGAAATGCTTCA 100 54
      PAM027   34143 ..   34159 -  -9.5  -5.13344   ATATTAAGATAAAAA              GAGACTT TTT AAGTCTC              TTTTTTTGTTTATTT 100 45
        holA   18777 ..   18793 -  -7.3  -6.10489   AATTTTAAAAAAAAA              TGGTCCT TTA AAGACCA              CTTCTGTTAATCAAA  95 276
      PAM006    6330 ..    6340 -  -2.6  -5.11254   AATAATAAAAATAAA                 TTAT TTT ATAA                 AATTAAAGAAAACAA  64 116
        pgpB    5284 ..    5306 - -10.8  -4.20367   TGTGGTAATAAATAA           TTTTGGTTTT TCC AAAACCAAAA           CTTTAATTCTTTTAC  95 186
