# Supplementary material for: Rapid, accurate, computational discovery of Rho-independent transcription terminators illuminates their relationship to DNA uptake
Source: Genome Biol. 2007 Feb 21;8(2):R22. doi: 10.1186/gb-2007-8-2-r22 (PMC1852404; doi:10.1186/gb-2007-8-2-r22)
Supplement: Additional data file 4 — Best terminators found downstream of each of the genes of the 343 organisms studied. [file gb-2007-8-2-r22-S4.zip › Parachlamydia_sp_UWE25.bag]

      pc0002     763 ..     775 +  -4.9  -3.22491   TTGCAAATAACTAAT                TTGTT AAA AACAA                TTGCTACTAGAATTT  53 42
      pc0003    4188 ..    4199 +  -4.4  -3.37761   GATTATAAGTTACTA                GCAT AGAG ATGC                 TTAATCTATTCACGT  53 189
      pc0004    5852 ..    5887 + -12.9  -5.20333   TTAATGACCTAATTG    TTTCAAAAACCTTTC CTTGAA GAGAGGTTTTTGAAA     TTTTTATTCTAAATC 100 37
        recC NONE
        recB NONE
        recD   20719 ..   20733 +  -4.4  -3.35813   GTCTGGAAAAATTTA               TTTAAT TAA ATTAAA               TTGATTAACCTCACC  53 21
      pc0011   21955 ..   21985 +  -5.5  -3.29541   AAGAACCATGATTAA       TTCTTCTGCAAGT GTATA ACTTGTGGATGAA       TCTTCTAATAGTGAT  57 372
        ssuA NONE
        ssuB NONE
        ssuC   26668 ..   26680 +  -6.3   -4.0641   GTCTGTTAATGATTA                GCAAA AGT TTTGC                TTTGTATAGATGAAA  68 136
      pc0018 NONE
        ruvC NONE
        ruvA   32866 ..   32876 +    -4  -5.30448   TTTTTGGGAAAAAGA                 GATT TTA AATC                 TTTTTCTGTTTGTTT  78 181
        psdD   35844 ..   35876 +  -7.8  -3.28712   TTTCCTTGAAAATAA      CCCAGAAAAACTCG AATGC TGGGTTTTTCTGAG      TTGTAAAAGAAAGAG  68 85
        prmA   43324 ..   43340 +  -2.3  -5.75342   AGTCTGTTTTTCTTG              ATATCTT ATA AAGATAA              TTTTTTTTAAAAAAA  77 255
      pc0028   44208 ..   44231 +  -3.2  -4.74103   AGCCAAATAATTAGA          TTAAAAGCGA TCGT TGGCTTTTAG           TTTTTAGGTTCCGAA  62 316
        putA NONE
        mutD NONE
      pc0035   55031 ..   55056 +  -8.3  -2.93737   TATTCCACGTAGACC         TGGATGCCTTT GATC ATAGGCATCCG          ATTGTGTTTCTCCAT  67 311
      pc0037   57064 ..   57076 +  -3.5   -3.6869   ATGAGTTCGTAAGTT                TTAAA ATA TTTAA                TTTCAAATTCGTATA  50 29
      pc0039   61465 ..   61509 +  -8.1  -2.57067   TGCTTTAAAGAAGCG GAAACAATTGTTTTCTTTATT AGC ATTAGAGATAACCATTGTTTC TAGATTGCATATTCG  67 282
      pc0047   85506 ..   85522 +  -2.3  -3.10012   GAATGGTTTTTTAAA              TCAAAAT TAA ATTTGGA              TTAGCTAATAAAGTT  41 162
      pc0075  134429 ..  134439 +  -5.4  -3.19157   TCCCAAGTGGCAACT                 GCTT CTG AAGC                 TTGGTCCAATTGCTC  55 364
        parB NONE
        copA NONE
      pc0079  139311 ..  139326 +  -2.6  -3.30474   ATTCATTATTTATTA              TCAAAG TATT TTTTGA               TTGGTCGTTATAAGG  43 56
      pc0080 NONE
      pc0081  140291 ..  140306 +    -9  -4.45083   ATACTTTGTTTAAAG              CCTACC GAGA GGTAGG               TTTTGTGAATATAAA  88 74
      pc0087  148408 ..  148421 +  -3.9  -5.61596   ATTTTTGTCGATCAA               TTTGA AATT TCAAA                TTTTTTTCTGAAAAT  80 223
      pc0088  149782 ..  149811 +  -7.4  -4.56978   ATGGTACAATTTTTA       CAAGTAAATGAA AAAAAA TTTATTTACTTG        TTTATTGTTTCCAAA  78 66
        mutY  150966 ..  150977 +  -5.8   -2.5805   TAAATATTTATAAAA                GGCT GTTG AGCC                 ATTATAAAAACTGAT  55 54
      pc0090  151527 ..  151546 +    -5  -3.92324   TGCGACATTTGTAAA            CTGTTTAG CAAG CGAAACAG             TTTCATCTTGCGACC  61 179
        hemB  153838 ..  153853 +  -4.6  -2.93783   TAAACTTTAAATAAT              GAGGGG TAAA CCCATC               TAATTTACGAATTTT  50 446
        napA NONE
        nqrA  159024 ..  159059 +  -2.6   -3.3707   TTAGTTTTTACTATG    CCATGATAG-AAAAGAG CTT CTCCTATACTATCAAGG    ATTGTTTTTCTTGGA  46 472
      pc0098 NONE
      pc0099 NONE
      pc0100  163496 ..  163524 +  -3.3  -5.81412   CAATATCAGCAAAAA        TTCAAAAAGAATT TGA AATTCTTTATCAA        TTTTTTTTGAATCAG  84 130
        glgP  172462 ..  172508 +  -7.2  -2.60956   TGCGCTACGATTATG CAGCGCACAATCGATGCTGAAG GAA CTTCAGCATCGATAAGGTGAGG GTTATGCAATGATTT  62 6
        glgC  177359 ..  177369 +  -2.6  -3.46116   TCCTTCCAGACGGAT                 TTAT TTT ATAA                 TTAATATTATCTATT  45 15
      pc0110  178556 ..  178567 +    -3  -5.44119   AAATATGAATGAACT                TTGA AAGA TCAA                 TTTTTTTGAAATACG  73 375
        cicA  190465 ..  190478 +  -4.5  -3.67792   AGATTTCCCGATCCA               GTCGG AAAT TCGAC                TTTAAGTGAATCTCC  57 396
      pc0122 NONE
        rfbA NONE
        rfbC NONE
        rfbD NONE
        rfbB  197102 ..  197118 +  -2.3  -4.31549   AGATTGGATTCAGGT              TGACTTA AGC TAAGTGA              TTGTTTTAAATTTTC  56 226
        rpsT  202819 ..  202864 +  -5.8  -4.76423   CCTTAAAATATAAAA TCTCTTGTATAAC-TTAATTT GGATA AAGTTGATGTTAAACAAGAGA TTTTGTGTATTTATA  75 73
      pc0133 NONE
      pc0134  205264 ..  205282 +  -4.6  -4.66953   TTAAGGTTAATCAAC             TTTTGCAA GCT TGGCAAAA             TTTTTAAAATCTTCG  68 0
      pc0135  208965 ..  208987 +  -3.5  -3.91897   CGGTATTATAATCTT          TATGAGCTTC GATC GAGGC-CATA           TTTATCAATAAAAAC  55 207
        rpsB NONE
         tsf  210768 ..  210795 + -14.4  -5.64421   ATGATTTCATTCAAA        GGGTTTAGATAA AAAT TTATCTAAACCC         TTTTTTATTTAAAGT 100 56
      pc0138  212285 ..  212302 +  -8.5  -3.55761   TAATTTAACTCCAAA             CTCAACA TAAC TGTTGAG              TTTGGAAGCTAGCTA  76 38
        pcnB NONE
      pc0141 NONE
      pc0142 NONE
         eno NONE
      pc0144  219609 ..  219625 +  -8.1  -2.71712   ACGACTGATTGAGAA              TTAACGA CGA TCGTTAA              GTTTAGCAAGCAAAC  67 64
        secA  223823 ..  223860 + -20.3  -3.57119   TGTATAACATCAAAA   TAGAAAAGCTTTTTCGA TTAA TCGAAAAAGCTTTTCTA    TTTAAAAAATCTGTA 100 34
       arsAb  226449 ..  226470 +  -2.3  -3.58208   ACACTCCAATAATGG           CTCTT-CCAT TGC AGGGTAAGAG           TTCCTTCTTGTGAAA  47 197
        lpdA NONE
        lipA NONE
      pc0153  230985 ..  230997 +  -4.9  -3.90112   TAGATTTTATGAATT                TCATT ATC AATGA                TTTACTTGAGGGAAG  61 192
      pc0154  232951 ..  232962 +    -3  -4.63527   ATCGAAGTGCATGGA                TGTT TTTA AACA                 TTTTTGAAATAATAA  62 508
      pc0156  235893 ..  235913 +  -4.8  -3.56811   CCTATAAATTTTTTT            CTTTACTT ACTTC AAGTAGAG            TTGTCGCTTTTCTTT  57 116
      pc0157  236382 ..  236392 +  -2.6  -4.81644   AAACATAGAATTATT                 TTTA TAA TAAA                 TTTTAGTTTTATTTA  60 290
        pgmA NONE
        nifS NONE
      pc0163  243141 ..  243173 + -10.1  -3.38316   TTTTCATCACCATTA      GTAGAATTTGCGA TGGATTT TCGTAAATTCTAC      TTCATTCAATCCTAA  85 25
        rodA NONE
      pc0167  246701 ..  246711 +  -2.6  -4.63542   GATAAAAAACAAACT                 TTTT GAT AAAA                 TTTTTCCAAATTCTA  60 36
      tyrP_1 NONE
      tyrP_2 NONE
        trpS  250414 ..  250448 +  -6.8  -2.59079   ATAACTAAATAAAAC     TTAATAAATTATTAAT TTG ATTAATTATTTGTTAA     TAAATTAAATTTACT  60 37
      pc0171  252998 ..  253021 +  -8.3  -3.71649   GATTAGCATAAAAAA          GTAAGCAAT TTTCAC ATTGCTTAC           TTTAAACTTTAAAAC  76 51
      pc0172  256781 ..  256804 +    -9  -4.19238   GATCAACATTCAAAA          GTAGGCAATT AGAG AATTGCTTAC           TTTTGAAATTCAAAA  86 51
      pc0173  260732 ..  260771 +  -5.9  -3.58269   AAATTTTGATCATCG  TGCAAAAGTAGGCAATT AGAGAG AAATGCTTACTTTTGAA   TTTGAAAATGCCTTA  62 44
        uvrB  263377 ..  263388 +  -5.8  -3.51825   TGATTTTAATGCGTG                GCCT TTCA AGGC                 TTCTGCTTGAACTCC  61 431
      pc0178 NONE
      pc0179  270743 ..  270756 +  -3.8  -3.29144   AGCAACCGCAAGACT               TGGG AGAGTA CCCA                TTATAAGAAGAATAG  50 118
      pc0184  275484 ..  275498 +  -7.2    -3.646   TTGCTATCTTTTACC               CAACAT AAA ATGTTG               TTCTATCTCATTAGG  69 18
         wza NONE
         wzc NONE
      pc0188  282217 ..  282239 +    -5  -4.34285   GAAGATATAAATAAA           CAAAATTTTA TTT TTAAATTTTG           TTATTTGTTTACGTG  65 147
        sufB  283901 ..  283911 +    -4  -3.77489   ATAGAATGAAAGAGA                 GATT AAA AATC                 TTTAGATATTAGATT  54 96
        sufC NONE
        sufD  286014 ..  286024 +    -4  -2.72829   ATCTAACAAAAGGTT                 GATT ATG AATC                 CTTTAGAAAAATCTG  45 24
        sufS NONE
      pc0193  288691 ..  288703 +  -6.3  -3.80745   CATCCGCGGCACTTT                CCATT GTT AATGG                TTCTCTTAATTCTTT  63 525
        ppaB  294058 ..  294068 +  -3.2  -2.72855   AATAATCTCACTGAT                 GCTG GAT TAGC                 TCATTGAGACCTTTA  42 8
        ppaA  295493 ..  295513 +  -3.3   -3.2964   ACATTTGAGAAAGTA            GAAAAGCTA GGC TAGTTTTCC            TTCTAAAAAAAATTT  47 433
      pc0213  306986 ..  306996 +    -4  -5.29846   TAGTTTTAAACCGTA                 CTTT TCA AAAG                 TTTTTATTTCGGGTT  74 120
         tsp  310051 ..  310075 + -11.5  -3.14931   AAATAGAGGTGTCAA          GCCTCCTGA TACAGAT TCAGGAGGC          TTGATAAAAGGTAAG  93 35
        rplU NONE
     r(p)l27  311201 ..  311231 +  -9.9  -5.00234   CTCTCGATTCTTTTG       ATTTGAAACCTAG CTTAA CTAGGTTTCAAAC       TTTCTTTGTTTTTTC 100 45
        yhbZ  312458 ..  312498 + -20.1  -5.22039   TTTAACGAAGATCGT  TTATGATGAGTCAAACCTT TTC AAGGTTTGACTCATCAAAA  TTTTTTGAGTTTCCG 100 170
      pc0225 NONE
        yvgR  323013 ..  323060 +  -2.4  -3.80573   TCCGAAATAAAATCA TTTCAAAAAA-CATTATCTTTTT TAA AAAAATAGAAAGCTTTTTTGAAA TTTAGTAGTCATAAA  49 246
      pc0228  324953 ..  324963 +  -2.6  -3.98214   CCTTTTTATTCGGAT                 TAAT GAC ATTA                 TTTCTAATAAATGAT  51 138
        murA  326507 ..  326521 +    -5  -2.68404   TTTAGAATTGTTAAA               TGCTAT TTT GTAGCA               GTCCTTTTTATTTTG  50 117
        yodO  327693 ..  327708 +  -3.2  -3.44672   CTTTGGCAGTAGCTT              CGCATA AAAG TAGGCG               TGTGTTTTGCTGAGG  48 104
        clpB  330886 ..  330896 +    -4  -3.56593   AAATTTTCCGAATTT                 TTTG CAT CAAA                 TTCTCCTTGTGAGAT  52 184
      pc0233 NONE
        yjeE NONE
      pc0235 NONE
      dnaQ_2 NONE
      pc0237 NONE
        hisH NONE
         pgk  336778 ..  336801 +  -2.6  -4.06491   TAATAAATAATTTGT          TTTTATTATT ATTA AATAATATAA           TTTATATCAAGTTAA  51 281
       ntt_3  338668 ..  338697 +  -9.5  -5.89659   AATTTTAAAATCAAA       GCACATTAGTAGT ATTT ATTATTAATGTGC        TTTTTATTTTTTTAT 100 39
       ntt_2  340618 ..  340628 +  -2.6  -4.96028   ATAGGACGGGCGATT                 TTAA TCT TTAA                 TTCTTTTTTTTCAAC  63 314
         euo  347594 ..  347613 + -12.2  -3.28712   AAAAATCGTCGTCAA            GCTAGCTG ATTT CAGCTAGC             TTCTAAGCAGCCGGC  95 17
       ntt_1  353294 ..  353316 + -12.1   -5.8901   ATATGCTTGTTCATA           CCCTCCTTT ATAAA AAAGGAGGG           TTTTTTATTTTCTAT 100 57
       secDf  358249 ..  358273 +  -9.4  -5.63236   TAAAGTACTAAAAAA          CAAAGAGGTT ATTAA AGCCTCTTTG          TTTTTCTTTTTAAAT 100 38
      pc0254 NONE
      pc0255 NONE
        ytgA NONE
        ytgB NONE
        ytgC NONE
        ytgD  365842 ..  365854 +  -4.1  -2.78526   TAACAAAATGAGACA                TTCTG TTT CAGAG                TAGTGTATTATCAAA  46 10
         dxr  367123 ..  367141 +    -4  -3.57039   GATATAACCCGTTTT             TAATATAA GGT TTGTATTA             TTATGGTTGTCAGTA  52 53
      pc0261  369120 ..  369140 + -12.6  -3.76952   GAATCTATACGCAAA            GGCAAGCC ATTAA GGCTTGCC            TTTGAATTCACTAAA 100 40
      pc0262  371650 ..  371667 +  -4.1  -3.85522   GGGTTTTTAGGCAAC             CATTGAC AACA GGCAATG              TTATTCTGCTAAATT  54 359
      pc0263  372177 ..  372189 +  -3.4  -3.51924   AATAAGCAAATAAAG                GAAC AAAAG GTTC                TTCTCTAAATAAACA  50 43
      pc0265  378904 ..  378920 +  -3.1  -3.67597   AAATTAAGAATACAT              TAATTGA ATA TTAATTA              TTATTAAATAAAAAA  49 512
      pc0275 NONE
      pc0276  388088 ..  388105 +  -2.1  -3.24456   GGGATCAATCACTTT             G-TCAAAA ATA TTTTGAAC             TTCATAGTAGTCTCT  43 196
      pc0278 NONE
      pc0279  391891 ..  391927 + -11.2  -5.00616   ATTTTTAAATATTAA   GAATCAGGAATCAT-AT AACA ATGATGGTTCCTGATTC    TTTTTTACACGAAAG 100 33
      pc0280  392617 ..  392633 +  -3.7  -3.21772   AAATCCAAATTAAAA              TAATGCA AAC TGCTTTA              TATTCTCGCCACCTT  47 46
        gcvT NONE
        gcvH NONE
       gcvP1 NONE
       gcvP2 NONE
        alkB  398183 ..  398198 +  -3.2   -4.3129   TATACTTGCTATTAA              CACTCT GTTT AGAGCG               TTTTAATAATAAATG  57 282
      pc0291  406071 ..  406092 +  -5.3  -4.03053   TCGGTTTGTAAATAA           TTTTTTTTG AATA CAAAAGAAA            GTTTTTTTGCTTTAT  63 221
      pc0303  421209 ..  421223 +  -4.4  -4.18693   TTTGGTAAATAAATA               TTTAAT AAA ATTAAA               TTTCGTTTATAATTT  61 29
      pc0304 NONE
        comF  423240 ..  423253 +  -5.3  -4.22652   CATCACGAAACCCTT               CAATG ATAT CATTG                TTTTGAATAATATGA  67 282
      pc0308  427604 ..  427624 +  -6.9  -3.57144   AAAAAATGGCACCAA            GTGTTTGTG CAT CATAAGCAC            TTTCGGGATCCAAGA  67 387
        mraW NONE
      pc0312 NONE
        pbp2 NONE
        murE  433240 ..  433255 +    -4     -2.54   CTTAATTTTTTTTAA              GAGACA TGCA TGTTTC               GTATTATACAATGGT  45 45
        amiA  434120 ..  434146 +  -2.4  -4.56187   GCTTTTTTAGTTGAG         TAATTATTCATT GCA AGTGAATCATTG         TTATTTTTAATTCTC  58 54
      pc0316  435459 ..  435470 +  -4.4  -3.20633   ATTTTTCCTTCGATG                GGTA ATTT TACC                 TTGCGTATGTTGTCA  52 377
         pgd  437448 ..  437475 +  -8.6  -3.31144   CTTCGGGAAAAATAA        CAACTTTTTTGT CTTG GCAAAGAAGTTG         TTGTAAGACTCGAAA  73 360
      pc0323  443529 ..  443556 +  -7.1   -3.9122   TGTCCAAGTTGGTTG        TTGGATTGGAG TCAATT CTTCGATCCAA         TTATTTCCAGAAGTC  71 111
      pc0325  446346 ..  446375 + -13.8  -5.31059   TAAGTAAATTAATCA       TGCGTCTGTAAA CATAAA TTTACAGACGCA        TTTTTTACTTAGTCT 100 74
        ykuE NONE
        ispD NONE
        truA NONE
      pc0330  450686 ..  450711 + -14.9  -5.44119   TCGGCAAATCCCTAA         CCGAATGTTTC TTAA GAAACATTCGG          TTTTTTTAAGCTCAA 100 167
      pc0331 NONE
      pc0332  453225 ..  453244 +  -4.3  -3.64703   GAAGAAAAGCAAATA            GAGGAAC AAAAAA GTTCTTC             TTTAAATAAACAAAG  57 407
        recO  464547 ..  464559 +  -3.4  -3.93583   TAGTCTTTGGTACTG                CATC ATTAA GATG                TTTATCGATCAATTA  55 220
      pc0341  465913 ..  465925 +  -4.9  -3.76232   GAAAAGTAAGCTCTA                TTGAA AGA TTCAA                TTATATCTTTAGACA  59 524
         nfo  470140 ..  470161 +    -6  -3.92577   TGTGCTTTTTTCTTT           TTTACCAA ATTCAA TTGGTAAA            TATTTTTAAAACTTC  65 49
        asnS  471673 ..  471698 +  -3.4  -4.58395   GATAAGTTATGAAAA         TTTGCAAG AAATCAAAAA CTTGCAAA          TTTTTAACAAATAAA  62 44
      pc0348  475254 ..  475274 +  -3.2   -4.5442   AATCAGGGTGAACTG            GTTTTCCC CTGAT GGGGCAAC            TTTTGTGATTAGAAG  64 215
        gyrB  478236 ..  478246 +  -2.6  -2.94912   TGTATAGCAAGCGAA                 TTTT TAA AAAA                 TATGTAAATTAAGCA  41 34
        gyrA NONE
      pc0352 NONE
      pc0353  481538 ..  481557 +  -2.2  -4.09628   GGACAAAAATGAATT            TTAACTTT AGCT AAAGTCAA             TTCTTCTTTAGAATA  52 243
      pc0354  481874 ..  481890 +  -2.3  -3.01915   TCCTCAGAATGAATG              TTCTTCT TAA AGAAAAA              GTATTTTTATGGCAA  41 16
        rluD NONE
         dtd  483501 ..  483516 +  -3.2  -3.35327   AATTATGTTTTATTG              CATACG ACGT CGAATG               TTATCAACGTTTCAT  47 199
      pc0357  483816 ..  483841 + -10.7  -2.89797   TTCTATTTAAGGATG         TAAGAAATAAG TTTG CTTATTTCTTA          TGCTATTTGTCAGAA  86 42
        folK NONE
        kdsA NONE
      pc0363 NONE
      pc0364 NONE
      pc0365  492114 ..  492155 +  -2.6  -5.63517   AGGATGTAGTCAAAA TACTTGAG-TATTAAAAAT GGCAA ATTTGTAAAACCTCAAGTA TTTTTTATTTACAGA  74 32
        pheT  497119 ..  497132 +  -5.3  -3.19018   TCTTAAACAATAATT               TGAGA AAAT TCTCA                TTCAATTGGAGTGTT  56 28
      pc0370  498222 ..  498235 +  -3.9  -4.33808   CTGTTTCTTCTTGAG               TCTTT TTCG AAAGA                TTTTCCATTCCTTTA  61 144
      pc0373  499597 ..  499617 +  -6.3  -2.50479   AATAAGTAGATTAAA            GTAAAATTT CGT AAGTTTTAC            CTGATTTTGATTAGA  57 203
      pc0374  500412 ..  500427 +  -2.5  -2.57721   TCACTTGCTCCTGGC              GTCCA ATGCGG TGGGC               TCGATTAATAGCTTG  41 218
      pc0376 NONE
      pc0377  504373 ..  504389 +  -7.3  -3.33315   CTTTAAAATAGTGAT              GCCGTTT TCG AAATGGC              TTGTGAACATCTTGA  65 232
        trxA  505952 ..  505988 + -10.3  -6.08563   TACTTAATATTTACA    ATACTTGACTCAAGAGA AAT TTTCTTGAGTCAAGTTC    TTTTTTTTATCTCTT 100 34
        kefC  508079 ..  508090 +    -3  -3.15579   AAGAAGAACTTGAGG                CTTA AAAC TAAG                 TTAATAAAGGCTTAA  46 21
        uhpC  518235 ..  518246 +  -4.4   -4.3208   TATTGTTTTTTGTGA                CAAG AACG CTTG                 TTTTGGATTCTCACA  64 492
      pc0388  519501 ..  519540 +  -5.2  -4.91852   ACAAAATGTGATCTA  TGGCTTAAGAAATGAA TTGTATTT TTCTTTTCTTAAGCTG   TTTATTTTTAGTAAA  75 56
        dnaE  523627 ..  523637 +  -2.6  -2.69596   TAATAGCAAATCGAT                 TTTT TTG AAAA                 GTTAATTCATTTAGC  40 90
      pc0390 NONE
      pc0391 NONE
        rsbW  526174 ..  526192 +    -4  -3.84808   AAAACTTTCTAATAT             TTTTAAAA CAA TTTTAGAA             TTGTTATAAATTCCG  56 131
         dac  528271 ..  528293 +  -7.2  -4.12942   ATTACTTATTAATTT           GAAATTATTG AAA TAATAATTTC           TTTTAAGCAGTTTAA  75 261
        ddlA  534452 ..  534462 +    -4  -5.63012   TCTTTGTTAACTTTT                 TCTT AAT AAGA                 TTTTTATTTATTTTT  80 62
         zip  537288 ..  537309 +  -8.7  -5.33331   AAATACAAATTTAAG           CCCTCTTCA GAAA TGGGGAGGG            TTTTTCTTCTCTTTC 100 250
        cutE NONE
        lpxC NONE
        fabZ NONE
        lpxA NONE
         fmt  542306 ..  542328 +  -2.2  -6.00814   ATATAAGTGAGTTAA           TAATATAA TTTATTT TTATATTA           TTTTTTTTGATTATT  81 40
      pc0408  545277 ..  545288 +  -3.6  -3.21218   ATTTTGAAACAATGA                CTGC TTAG GCGG                 TTAATCATCAGAAAT  47 18
      pc0409  546235 ..  546265 + -14.2  -3.74762   AAATTGCTTTTATTT       ACACTCAGAATAAG GTA CTTATTCTGAGTGA       TTATTCGTAAATATT 100 39
      pc0410  547365 ..  547380 +  -4.8  -3.01791   ACCGATTACTAAGAA              GAATAT TTAG ATATTC               TATTCAAAAAAAAAT  52 46
      pc0411  548230 ..  548248 +  -7.6  -3.09516   ATGCAATTCAATTAT             TGAATTTT AAT AAAATTCA             TTGAGTGGTGCCGAG  67 240
        rplC NONE
        rplD NONE
        rplW NONE
        rplB NONE
        rpsS NONE
        rplV  552177 ..  552190 +  -5.3  -3.56092   AAGCCACTTTACCGT               GATTG TAAG CAATC                TTTAAGGAGTCATGG  59 7
        rpsC  552845 ..  552858 +  -2.3  -3.72576   CTTAGCGAAGAAGGA               GGCTT AAAC ATGCC                TTTAATGCCAAAAAG  48 19
        rplP NONE
        rpmC NONE
        rpsQ  553776 ..  553790 +  -2.8  -2.56596   ATGAGTATCAACTCA               GCGT TTAGGTT ACGC               TCACTTGGTAAAAGG  40 52
        rplN NONE
        rplX NONE
        rplE NONE
        rpsH NONE
        rplF NONE
        rplR NONE
        rpsE NONE
        rplO  557704 ..  557731 +   -13  -4.44548   CGTTGATAAATTAAA        CCACAAAAATAA AAAT TTATTTTTGTGG         TTTTCATTAGGTCTC 100 111
        secY NONE
        rpsM NONE
        rpsK  560171 ..  560210 + -11.8   -3.7282   TGAACGGTTTGGTAT  GCCTTTT-ATGTTGATATT ATT AGTATCAGCATTAAAAGGC  TTATTAATAGACTGC  95 54
        rpoA NONE
        rplQ  561864 ..  561887 + -11.8  -5.49809   TTTTAGTTTTTATAA          GACAGATCTG TTAA CGGATCTGTC           TTTTTTTCAAATTTC 100 42
        gapA  563774 ..  563788 +  -7.2  -3.81488   AGTGAGTTATATGAA               TTGTTG TAA CAACAA               TTCTCTTTAAAAAAC  71 1
      pc0437  566115 ..  566137 + -13.5  -5.94214   TCCCGAGCATTTAAA           GCCGTTAGG AGCCA CCTAACGGC           TTTTTTTATTCTCTT 100 237
      pc0439 NONE
      pc0440  569641 ..  569663 +  -7.2  -2.87211   ACTTTATCATTTTTA           TGTTTTAGAA TGA TTTTAAAACA           TGTATGGGGCCGGAT  63 81
      pc0446  576319 ..  576343 +  -2.8  -4.67556   TTAGAGCCTTTTTAG          CCCTCTTAAA GCTGA TTTTTGAGGG          TTTTTCAAATGTTCT  60 37
      pc0463 NONE
      pc0464  598576 ..  598586 +    -4  -2.92613   TTTTAATTATCTATC                 CTTA AAA TAAG                 TAATTTGGAATGAAA  46 150
         dgt NONE
      pc0466  600521 ..  600534 +  -3.9  -3.94276   AACGTCAAATTATTA               TTTGA ATAT TCAAA                TTTATCCCCTGTTTT  56 57
        rpsU  600943 ..  600976 +  -7.1   -3.8374   TAAGGGTATCAATTT     TACCTTAAAT-ATTAA TAT TTAGTTATTTAAGGTA     TTTAAACTTTTTTAG  71 94
        dnaJ  602230 ..  602262 + -18.7  -3.55761   AACTGATTGTTTTGA      TTCAGCATCGATGGT TCG ACTATCGATGCTGAA      TTTAGCACCTAGATA 100 35
      pc0473 NONE
        hprK NONE
        ptsH NONE
        ptsI  612829 ..  612841 +  -2.7  -4.19238   TTTAAACTTCGGATA                CAAAG TAA TTTTG                TTTTGAAATTAAGAA  53 36
      pc0479  617761 ..  617776 +  -3.2  -3.08699   TCGTGAACGTATTGT              GCAAGA AGTT TCATGC               GTTGTTGTTTCTAAA  45 481
        phoH  623826 ..  623846 +  -4.7   -3.3514   GATTTTAAAAAAGTA            GGCAATTTT GTT AAAGCTGCC            TTATAAAATATCAGT  55 157
       ntt_4 NONE
      pc0486  625886 ..  625909 +  -3.2  -3.54307   TTTTCACTTCCAAGC          GGTATTTTTA ACGA TAAAAAAGCC           TTTCAAAGCACTATT  49 93
        mutT  627209 ..  627221 +  -3.3  -4.03234   ACTTTTAGGATTAGA                CCCCA TTC TGGAG                TTTCTCTAAAAAACA  57 523
      pc0491  629440 ..  629450 +  -5.4  -2.60032   CTTCGACATAAGTTG                 GACA ATT TGTC                 ACTTTTTGAAAACGC  51 281
      pc0493  630676 ..  630693 +  -4.9  -2.93219   ATTTCATCCTATTCA             GGTTG-AG AAT CTACAACC             ATTTATAGGGCTATT  51 247
        ileS  634204 ..  634220 + -12.3  -3.23216   TTGGTTGCCTTAAAA              CGCCGAA ATT TTCGGCG              TTAATACTAATAACA  95 50
      pc0495  634532 ..  634566 +  -6.5  -2.78712   AAGTTGCTTCTTAAA     TTTATGCTGAATGGC AAATG GTCATTCAGCATCCA     TACTTGAATTCCGAA  58 27
      pc0498  638874 ..  638890 +  -5.9  -2.92924   GTAATTCAGGAAGCT              GAAGCAA TTC TTGTTTC              CTTTGCTGATTTAAA  55 195
      pc0500 NONE
      pc0501  641256 ..  641284 +  -8.9  -3.05597   TCTAAGCAGGTTTTC        GAGCTTTACGCAA ATG TTGCGAAAACCTC        ATTTTACGCAATCGA  76 187
        alkA  642381 ..  642393 +  -3.4  -3.82857   TGAAAAGGAATGGAA                TCCT TATGC AGGA                TTGATTTATTTTCAT  53 9
      pc0504 NONE
      pc0505  643243 ..  643256 +  -2.5  -4.66264   CCTTCATCTATAAAG               TTATA GGAA TATAA                TTTTTCGAGATTTTA  60 129
      pc0506 NONE
      pc0507 NONE
      pc0508  644866 ..  644908 +  -3.4  -2.72855   TGTCCTTTGTAAATA TTTGATGGCTCATTTATCGA TTG TTGAAAAAGGAGCCCCCAAG TGATTCCCCGGTTTG  44 450
      pc0509  645094 ..  645116 +  -2.7  -2.93435   CCTTGCAAGCTGCGA           TAAAGGGCA CTTGA TGCGCTTTG           TGTCTAAATACTTAG  41 45
      pc0510  646155 ..  646171 +  -5.2  -4.08689   AACCCAGAAGCTTCT              GCAAAA GAAAA TTTTGC              TTTCTCGATTTTATT  63 409
      pc0513 NONE
      pc0514  648648 ..  648658 +  -2.4  -4.07568   TGGCGGTCATATTGG                 CCCC GGC GAGG                 TTTTCAAGGAAGCGA  53 178
      pc0515  649457 ..  649471 +  -7.2  -3.27587   AAAAAATAAAAAGGA               TTGATC TTT GATCAA               GTTTATTTCAGTAGT  66 506
      pc0516 NONE
      pc0517  651316 ..  651328 +  -3.4  -3.86897   CAGCAGGCACTTTTA                GTCT CGTTT AGAC                TTTGTAAACGCTGCA  53 321
         ada  652009 ..  652019 +  -5.4  -2.68986   AAAAGAATAAGCAGG                 CGAT TTG ATCG                 ATTCTCGTATCATGT  52 281
        vatB  653407 ..  653423 +  -5.1  -2.94561   ATCACGTAAAATGTT              GCAGATT GAC AATCAGC              TGCTTGTGTTAAGAT  51 242
      pc0520  653688 ..  653704 +  -5.1  -3.53012   TAAGGGTAAATATTA              CCGATTG CTT CAATCAG              TTTGGGACAACAAAA  57 38
      pc0521  655301 ..  655320 +  -3.6  -4.79826   TCTAGGTTTCTCTGT            TATAAAGC GTGC GCTTTTTA             TTTTTCCTAATGTAT  64 368
      pc0522  658467 ..  658480 +  -2.3  -4.84492   ATACGAATGTGGTGT               TAGGC TGCT GCCGA                TTTTCTTGTGATTCA  62 173
      pc0523  659096 ..  659107 +  -4.4  -3.68619   CGAAGTCAAAATCGG                TAGC GCTT GCTA                 TTTAAATAAGTTAAA  55 157
      pc0524 NONE
      pc0527 NONE
      pc0528  661513 ..  661527 +  -8.6  -3.35522   AAGGCTTTAAATATG               CTCTCT CCA AGAGAG               TATTTAAGGAAATTA  75 71
      pc0529  661952 ..  661962 +    -4  -4.80656   ACTATCTAGCATTTT                 GATT TGA AATC                 TTTTATCTTCTTAAT  66 110
         cpt  664344 ..  664370 +    -3   -3.6654   TAATTAAACATTCGC         CGGTGTGATAAG TCA TTTATTGCGTCG         ATTTTTTAAAGTTTA  49 375
      pc0534  667303 ..  667318 +  -4.8  -4.79667   ATTTTGTATTTGGCT              TTATAG AAAT CTATAA               TTTTTACTAGGTTTT  70 228
      pc0535  667807 ..  667832 +  -3.4  -3.90762   CATGCCTCAGTAAAG         TTTCGATTTG TTTTTT TAGATCGAAA          TATTTTTGCACAATA  55 28
      pc0536  669709 ..  669721 +  -3.5  -4.85782   ATTTATATTAATTAT                TTATT AAT AATAA                TTTATTTTTGAAGGA  67 191
      pc0537  671396 ..  671410 +  -2.9  -4.07687   TCAAGGAGTTATTTC               TGTTT AGATA AAACA               TTTTCAGGAAAAACT  55 86
        rtxA  672862 ..  672876 +  -7.2  -3.72642   ATCTAAAAAGCTTGA               TCGTTT AAA AAACGA               TTTAAATGATTCGTT  69 304
      pc0542  675258 ..  675270 +  -3.5  -5.28942   AAGCAATGCTAGAAA                TATTT TTT AAATA                TTTTTATTTAAAATA  72 486
        mocA  676465 ..  676493 +  -9.6   -2.5934   CTTTTTATGCCTACC        CACCCCTCGAGA AAAAA TTTCGAGGGATG        ATTAGTAATTTACAA  75 73
      pc0545  679416 ..  679439 +  -2.5  -2.75844   CAAGAAATTGAATTA          CGATTAGGA TATTTC TTTTAATCG           ATTTAAAATAAAAAA  40 5
         map  680938 ..  680952 +  -2.8    -4.011   GTCTGTCTTAATTTA               GCGAGA CAA TTTTGC               TTATTTCGATATTGA  55 442
      pc0549  682015 ..  682025 +  -2.6  -4.81851   TTTCAAAGTTATCCA                 TTTT TCT AAAA                 TTTTTAAGTTTACAT  63 61
        acrA  683476 ..  683498 +  -3.4  -5.60993   AAAAAAAATTTTTGC           TGAGAAAGCA TCA TGATTTCCCA           TTTTTTTATCGACCG  79 10
        acrB NONE
        oprK  688084 ..  688108 +  -7.2  -3.59583   ATGTTTGTAGTACAA          TCGATGCTGA ACATA TCAACATCGA          TTTGGAGATGATTAT  69 31
      pc0557  693424 ..  693435 +  -7.2  -3.59024   CATTTAGAAAAAGAG                GCCC TCAT GGGC                 TTGTGCTGTTTATGC  69 437
        nuoA NONE
        nuoB NONE
        nuoC NONE
        nuoD NONE
        nuoE NONE
        nuoF NONE
        nuoG NONE
        nuoH NONE
        nuoI  701919 ..  701929 +  -5.4   -2.6732   AGTAGGGAGATTTAA                 GTCA TGA TGAC                 CTCTTTAGCTTCACC  52 26
        nuoJ NONE
        nuoK NONE
        nuoL NONE
        nuoM NONE
        nuoN  707835 ..  707849 +  -3.5  -2.57757   GACACTAGCAATCAT               GGCTG CTTGA TAGCC               TCGGTTCGATTCGTT  43 362
      pc0574  708759 ..  708775 +  -5.8  -2.71119   CAGATTAATATAAAA              CGATGG TAAAT CCGTCG              ATTGTGTAGATGCAT  55 55
      pc0575 NONE
      pc0576  711092 ..  711104 +  -7.7  -3.05844   AGTTAAAAAATAAGA                GGGAA ATT TTCCC                TCTTAAAATAAAAAC  67 133
      pc0578  713137 ..  713149 +  -7.7  -3.05844   AGTTAAAAAATAAGA                GGGAA ATT TTCCC                TCTTAAAATAAAAGC  67 156
      pc0580  715291 ..  715310 +  -4.2  -4.80959   AAAAGAAGAATGGGT            GTGGAGTT GACC GACCCCAC             TTTTCTTCTCACTTC  71 291
      pc0582 NONE
        pckI  719012 ..  719032 +  -9.1  -3.70902   TCCATTTGGATGATT            CCCGAATTA TTT TAATTTGGG            TTTAAATATAAAAAA  82 57
      pc0584 NONE
      pc0585  721504 ..  721515 +    -3  -4.14615   ATAAAATCATTTATC                GATA CTCT TATC                 TTTATCCTATTTTGT  55 162
      pc0586  723253 ..  723269 +  -2.3  -3.95042   TGGTTAAGGATTAAT              CAATTAT TAT AAAATTG              TTTGGTTGGAATTTT  50 14
      pc0587  724751 ..  724767 +  -2.3  -3.33711   GTGCTTAAACAATAA              TTAAGGT GCT GTCTTAA              TTCGCTTTGTAAATA  45 298
      tyrP_3 NONE
      pc0590 NONE
        dnaK  729893 ..  729904 +  -5.8  -5.69379   GCTAATCCTTAAAAG                GGTG TTGC CACC                 TTTTTTTAATTCTCT  90 416
        infA  732755 ..  732773 +  -3.9  -5.81412   AGCGCTAGCGATAGA             TTAACAC AAAGA GTGTTGA             TTTTTTTTAGCTGAC  84 33
         tuf  734184 ..  734203 + -12.2  -4.81734   TTGGTAAAAAGATAA            GGGTAGAG TTTT CTCTACCC             TTTTTAATAATGTTT 100 48
      pc0596 NONE
        secE NONE
        nusG NONE
        nusG  735483 ..  735501 +  -3.9  -5.42131   ATAAAACTAAAAAAA            CG-CTAGA ATTT TCTAGTCG             TTTTTTGTATACTTC  76 93
        rplK NONE
        rplA NONE
        rplJ NONE
        rplL  737819 ..  737849 +  -9.8  -3.37142   TTTAGTTAATGTGAA       CCAAGTGCAAAATT AAA ACTCTTGCACTTGG       TCTTGTGCTATTTTA  85 53
        rpoB  742085 ..  742110 +  -9.1  -3.48593   ACTAGTACCGAAAAA         GAAGAAATGCC ATTA GGTGTTTCTTC          TTATCTGAAAAAGTA  79 59
        rpoC  746369 ..  746392 + -15.4  -6.41805   ATTGTGTATTTCATT          GCACAGACTG TTTG CAGTCTGTGC           TTTTTTTTTTACTAA 100 53
         pal  747221 ..  747241 +  -5.5  -4.28651   ACTCCTCAATAAATA            GGAAATATT TTT AATAATTCC            TTTTAGAGTTTTCCT  67 29
      pc0608  750670 ..  750680 +    -4  -4.12902   GATACTCCATTCTCC                 TTTC AGA GAAA                 TTTTCCAACTGATTA  58 146
      pc0612  753665 ..  753683 +  -5.4  -3.54424   AACCCTTCAATGTTC             TTTTTTAG CAG CTAAAGAA             TTTAAAGAAATAAAA  59 40
      pc0613  753988 ..  753999 +    -3  -2.78596   CAACATTTATTTAAA                CTTT TTCA AAAG                 TATACTGAACACATC  43 90
      pc0614  754365 ..  754377 +  -5.5  -3.90645   TTAAAATAATTTATT                TGGGC GTA GCTCA                TTCTATTATTATTGA  63 43
        dagA  765272 ..  765286 +  -2.8  -3.08996   GAATATTTTTAGCAA               CTCCTA TTG TAGGAA               TATTGACTAACACTC  43 338
      pc0625 NONE
      pc0626 NONE
      pc0627  767974 ..  767986 +  -2.7  -3.21395   CGTTGATTTTATCAA                CGAAA ATT TTTTG                TATTATAAAAGAAAT  43 237
      pc0629  769439 ..  769480 +  -8.9  -3.61603   CTTTGAAAGCTTTTT CATCTGTGCTGAATAAT CGATAAGT ATCATTCCGCACAGATG  TGTATTTTTATAGCT  80 91
      pc0632  774293 ..  774335 + -13.1  -4.23647   ATAAGCATAGATAGG TTATAAGAGTCGGCT-TAAA TAAA TTTAGAGCCGACTCTTATAC TTTATTGAATCATTT 100 27
      pc0638 NONE
      pc0639  784108 ..  784130 +  -4.2  -4.38171   GGAATTTAGTTTATG           TTTGTGTGGT GAA ACCATAAAAA           TTTTCATCTCATATC  61 136
        ftsH  787099 ..  787121 + -12.1  -5.64421   TCTCTTTTCTTTAAA           CCCTAACCA CTCTA TGGTTAGGG           TTTTTTATTTCCGCT 100 50
      pc0647 NONE
      pc0648 NONE
      pc0649  796743 ..  796753 +  -5.4  -3.10583   TTAATATACTCTTCT                 GGAT CAT ATCC                 TCCTATTTTTTGATC  53 223
        rpmE  798316 ..  798326 +  -2.6  -2.85668   CTCGAAAAAATAAAT                 TTTT TGA AAAA                 TCTGGTGTCAAAATA  41 28
        prfA NONE
        hemK  800442 ..  800462 +  -5.5  -3.40444   GCCGGCCATCATCGC            TTCTTTTTC CTT GAAAATGAA            TGATTTTTTGAGTAT  57 2
         ffh NONE
        rpsP NONE
        trmD NONE
        rplS  803557 ..  803572 +  -6.2  -3.66216   CAGAGAGTTGAATTT              TGCTTT GGCA AAAGCA               TCTTTCTGATTTGAA  64 66
        rnhB NONE
      pc0659  804998 ..  805031 +   -12  -5.28826   TCATTCGTTTATTCC     TAAAATCCTTCAGG CATGTT TCTGAAGGATTTTA      TTTTTTGTGGAATTT 100 47
      pc0660  806182 ..  806194 +  -2.7  -3.04709   TAATATTGTAAACTA                CTTTT TTT AAAGG                CTTCTTGTATTTTGG  42 135
         gmk NONE
      pc0663 NONE
      pc0664 NONE
        metG  810915 ..  810927 +  -3.4  -4.79949   ATAAAGCGATTTTCT                TCTG CGAAC CAGA                TTCTTTTTTTAAAAA  67 367
        phrB  817568 ..  817581 +  -3.9  -4.16842   AAGATCTTTTAATAG               TCTTT TGAG AAAGA                TTTATTAAAAATCGG  58 43
      pc0673  818778 ..  818789 +  -4.4  -3.84901   TTTCCTCACATTGTT                TTGC AATG GCAA                 TTAATTTTTCCTCAA  59 275
      pc0676  825674 ..  825691 +  -2.7  -4.45577   CTGCCATACGCGCTA             ATTCTTG TTGA CAAGAAA              TTTTGTCGAGTTTCT  60 83
      pc0680 NONE
      pc0681  830625 ..  830642 +  -2.6  -4.74706   AAAGTCCGTGTGCGG             GGGCTG TCACAC CAGCCA              TTTTTCGATCTTGAG  65 104
        dnaG NONE
      pc0691  842176 ..  842187 +    -3  -3.60792   AAGATCGTTTCTTTC                CTTA AAAA TAAG                 TTGTCTCTAAATGAT  49 21
      pc0692  842992 ..  843016 + -14.5  -2.87794   ATAAATGATCAATCA          TAGCTCTATCA TTT TGATAGAGCTA          ATTTAATAGTGAGTT 100 340
      pc0695  848036 ..  848048 +  -6.3  -3.34988   AAAAAACAAAGTTTA                CAAAC TCG GTTTG                TCTATTTATGACTGA  62 154
      pc0696 NONE
        uvrC  850846 ..  850863 +  -4.3  -3.00476   ATAGTTCCAAGATCT             TTATAAT ATGC ATTATAA              TGTGTGGTTGAAGCT  50 517
        thrS NONE
        infC NONE
        rpmI  856331 ..  856348 +  -8.5  -3.22491   GAAAGCAAGTCGTGA             CTTAAGC AAAA GCTTAAG              TTCGTAATAAAGTTT  74 122
        rplT  856766 ..  856810 + -11.7  -4.13973   TTTAGCTTAAAATTG TGTAAACTAAAAAGCCAAGCT TAA ACCTTGGCTTTTTAGTTGATG TTATTTATGATATCT 100 31
        pheS NONE
      pc0706 NONE
        waaC  860366 ..  860379 +  -3.9  -5.47399   AGTTGGGGAGGAACT               GTAAA TAAC TTTAC                TTTTTTTGCCATTCC  81 447
      pc0717  872053 ..  872069 +  -2.9  -5.83211   GAATCATACTTATGC              CTTGAGA TAA TCTCCGG              TTTTTTATTTTAATC  81 165
      pc0718 NONE
      pc0719  875405 ..  875420 +  -3.4  -3.08032   CAACGGTATTTTTTG              TTAATA GAGA TATTAA               TGATTTTACGACCCC  46 221
      pc0720 NONE
        nifS  877721 ..  877733 +  -2.7  -4.64861   AAGAATGATAGTTAA                TGAAC AGA GTTTA                TTTCTTTTGGAAGAG  60 389
      pc0724  879470 ..  879506 + -11.1  -3.80745   TTTTTTTGTTCTCTT    CTATTGATGTTGAAGAG AGG TTTTTCAGCATCGATAG    TTATATTAATTATTT  93 182
        udhA NONE
      pc0726  881844 ..  881878 + -13.4  -3.72315   TAAATTTAAAAATCA     TTAATTAATAAAATAT TTA ATATTTTATTAATTAA     TATTTTAAATATAAT 100 225
      pc0727  883385 ..  883395 +  -5.4   -3.9693   CGTGCTCCAAAATGA                 GGAT CAT ATCC                 TTCTTTGGCTAAGTG  63 247
      pc0730  889779 ..  889805 +  -6.8  -3.14053   ATAGATTCAATAAAT         GAGATTAAAATG CAG TATTTTAATTTC         TGTTAGATAATTTAA  62 93
      pc0731 NONE
      pc0732  890918 ..  890936 +  -7.6   -2.7186   GTCTCTTATTGGGAT             TTGTTTTT AAG AAAAACAA             TAATTCAAAAGCTTT  65 199
      pc0735  901108 ..  901118 +    -4  -5.81622   AATAAGTTTAGATGT                 CTTT ATG AAAG                 TTTTTTTCATTTTGT  84 241
      pc0737  905327 ..  905351 +  -5.7  -3.08679   AAAAAAGGCTCTTTT          GTTGAAACCTT GCT GAGGTTGCAGC          TATTACATAGGAAAG  57 408
        gcpE  913944 ..  913964 +  -3.4  -2.74144   CAAACGGTCAATGCA           TAACATTCG CCAT CGA-TGTTA            ATTTAACGATGAGCA  44 23
      pc0743  919540 ..  919565 +  -4.8  -2.54732   TACAATAATCTCACT         GACGTTGGAT TGGCGC ATTTAACGTC          CTTAGTGGATTTGCA  50 116
      pc0751  930820 ..  930831 +    -3  -3.65542   GCTGTTGCTCCAATT                TCAA TATT TTGA                 TATTTTAAACCTCAC  49 14
      pc0752 NONE
      pc0753  933186 ..  933196 +  -2.6  -4.23707   CGCATATTAAGGAAC                 TTAA GAT TTAA                 TTTATTAAAATTTAT  53 75
      pc0754  935014 ..  935040 +  -6.6  -3.99013   CTTGTTAGAAAAGCT         CTTTGAGAAGAG TGT CTCTTCATGAAG         TTTGTAGAATTTTTG  68 302
        lysC NONE
      pc0766  947946 ..  947956 +  -2.6  -4.02075   TTAAAAAGTACTCTC                 TATT TTG AATA                 TTTCCTTCCTGTTTG  51 408
         rpe NONE
         efp NONE
      pc0770 NONE
        accB NONE
        accC  954435 ..  954446 +    -3  -4.11692   GCATAAGAGATTTTT                TTAC AAAA GTAA                 TTTTAGAAATAGGTA  55 285
      pc0773  955226 ..  955238 +  -3.5  -2.60194   TATTGGTTATCCCGC                TTATT AAT AATAA                ATTAATTAGAAAGGT  44 19
      pc0774  956388 ..  956403 +  -6.1  -3.85389   GGAGATCAATCGCAA              GGCCA CAAGAA TGGCC               TTTGGATTCTTGAGC  65 474
      pc0777 NONE
        exoD  959547 ..  959561 +  -2.8  -5.88476   TAAAACAAGTTTTAC               AAGAAC TCT GTTCTG               TTTTTTCTTTCTTTT  78 94
      pc0779  961758 ..  961772 +  -2.8  -3.73435   ACAATGCTAGATTTA               TCTCAA AAC TTGGGG               TTGGTTTATTCATTT  49 31
         pgi  964702 ..  964716 +  -2.9  -4.58946   GGCTTGGGCATCATT               TAAGT ATTAA ACTTA               TTGTTTTGTTTATGC  60 65
      pc0782 NONE
        xerD  966179 ..  966194 +  -3.3  -2.55392   AAGAAATTTAAATTT              GTTGT TAAGGT ACAAC               TGCATTCGCTGAATT  43 40
        lcrH  968309 ..  968330 +  -4.5  -4.07568   AGAAACCTTTACTAT           TACGTTTAT CAAA ATACACGTA            TTTTACAGGAAGAGG  61 153
      pc0788  968910 ..  968922 +  -6.3  -2.69471   TTAAAAAAAGATTGA                CATCT GCA AGATG                ATTATCTAGAAATCA  57 69
        adh3  970085 ..  970122 +    -7  -3.18094   GAAAAAGTAGGGATG   CAAGCTACCAATGTGT AAGTAA ACTCATTGGTAGCAGG    TTGAATGATTATTTT  66 31
      pc0796  977266 ..  977289 +  -5.4  -6.00814   GTTTAATTTATTGGA          GACTGAAT CTCTAATT ATTCAGTC           TTTTTTTTAATTATT 100 35
      pc0797  978201 ..  978211 +  -2.6  -4.73613   CTATTTAGTACTACC                 TAAA AGT TTTA                 TTTTATTCATAATAA  60 134
      pc0798  978745 ..  978763 + -10.3  -3.89837   ACATGAGTGATTTTT             GCCCCTT GAATA AAGGGGC             TATTTTATACTTATA  91 281
      pc0799  979360 ..  979374 +  -3.6  -4.20367   AAATCCCATAAACTA               GAATGT TTT ATATTC               TTATTTATTCAAAAC  57 55
        tpiA NONE
        secG  981724 ..  981754 +  -9.1  -2.73741   AATAAATTGTCGACT       CCAGACTTGCTTA TCTAT TGAGTGAGTCTGG       GTTATAGTTATCGCT  73 36
      pc0804  984442 ..  984456 +  -4.4  -3.14863   ATATTGAGATAAATT               TAAAAT TAA ATTTTA               TTAGATCAATTTTTT  52 455
      pc0805 NONE
      pc0806  986948 ..  986969 +  -9.5  -3.09987   ATAAAAATGAGAAAA           GTAGAGCTT TTCG AGGCTCTAC            TTGAATCAGTATTAC  78 88
        copB  991245 ..  991260 +  -3.4  -4.40358   GACACAATAATTTTT              TAATTA TTAA TAATTA               TTTTGTAAACTGCAT  59 421
      pc0813  996049 ..  996061 +  -3.5  -5.10461   TATAGTGCTCAAAAA                TTTTA TTG TAAAA                TTTTTCTTGAATAAA  69 102
      pc0814  997028 ..  997052 +  -2.2  -3.74868   ATTATTTTAGGATCA         TTGCACATAGC TCTA GCTAA-TGCAA          TTCGTTGTTTTTCAC  49 207
      pc0822 1008231 .. 1008261 + -17.1  -2.92656   AATTATAAATATCTA       GTCGATGCTGAAT CAACT ATTCAGCATCGAC       TATCTAGATAGCTTT 100 33
      pc0826 1012313 .. 1012325 +  -4.1  -4.16943   TATGAAATGTCATTA                TGGCT ATT AGCTA                TTTTAGCATCTCCCA  58 86
        gseA 1013591 .. 1013602 +  -4.4   -4.5448   ACAGATACATTAAAG                GCTT AGTA AAGC                 TTATTTTTGTAAATA  66 20
      pc0828 1014035 .. 1014046 +  -4.4  -4.17048   AATAATTCTATATTC                TACC AAAA GGTA                 TTATTTTAGGAAAAA  61 72
      pc0830 1017095 .. 1017116 + -14.5  -4.07687   CTAATAATGGGAAAA           GGCAAAGCC TTTT GGCTTTGCC            TTTTACAAACAAAAT 100 480
      pc0834 NONE
      pc0835 1019474 .. 1019484 +    -4  -2.75891   GACAAATATGTTTTT                 TCTT TTT AAGA                 TCGTTACATCAATGT  45 39
      pc0836 NONE
      pc0837 1020637 .. 1020649 +  -6.3  -3.59079   TCATATTTTACATTT                GCTTT TAA AAAGC                TTACTTATCTTATTT  64 295
      pc0838 1022454 .. 1022470 +  -3.1  -3.20573   TTTTTATAGGTTATT              TATTATT ATG AGTAATA              TATTAATATAGATGG  46 318
      pc0839 1023883 .. 1023895 +  -4.9  -4.09321   ATTATAAAAACCAAA                CTAAA AAA TTTAG                TTCTTTAGTTAAATA  63 384
      pc0840 1024852 .. 1024876 +  -4.3  -3.32343   TTCAAATATGACGAC          GGATTTAAGGT AAG ACATTAAAGCC          TTATGAAAATGTCCC  52 61
      pc0841 1025604 .. 1025616 +  -4.9  -3.37879   GGCGGCTGGACGCAT                TCAAA ACT TTTGA                TTGGTTCAAATTAGT  55 300
      pc0842 1026632 .. 1026654 +  -2.7  -3.75153   GAATGTTCAAAAAAA           GGGCTTTTT AGCTG GAAAGGCTC           TTTACGTTAAGAACA  49 384
      pc0843 NONE
      pc0844 1028567 .. 1028577 +    -4  -5.15969   TTGATCACGAAAAAA                 TAGA AAA TCTA                 TTTTTTGAATTAGAG  71 43
      pc0845 1030208 .. 1030221 +  -5.3   -3.9941   ACTAATTAGACTGAT               GAGTT GAAT AACTC                TTTGATTATGAAAGA  63 378
      pc0846 1031332 .. 1031373 +  -6.6   -2.8511   TTTCTCGTAGGCCTC TGTGTAGGCTTACCCCCA CCTGGT TGAGGGTAGTCCTAAACA  TGTAGTGCTCTCATG  61 232
      pc0849 1032721 .. 1032731 +  -6.8  -3.36569   TGCGGTTTTGAAATT                 GCTC TAA GAGC                 TCTTTAGGAAATTCG  62 257
      pc0851 1035235 .. 1035245 +  -5.4  -2.72839   GTAAAGAAGGGATTC                 CAAC AGT GTTG                 TCCTTGAGGCTGATT  52 301
      pc0852 NONE
      pc0853 1036765 .. 1036779 +  -2.9  -4.99861   TTTTTTTACCTCTTT               CATTT CTTCT AAATG               TTTTTCTAATTGCTG  68 458
         pcm NONE
      pc0857 1038690 .. 1038704 +  -4.2  -3.76176   GTTTATTAGGGTTTC               GAGAAG CGC CCTCTC               TTGTTCATGCATTTG  54 81
      pc0858 1040091 .. 1040118 +  -5.6  -3.01984   AATGAAAAAGTAAAA        TCGACCTCAAAA AGAT TTTTGAAGCCGA         TGTATAGTTAACTTG  57 304
      pc0860 NONE
      pc0861 NONE
      pc0862 1044459 .. 1044471 +  -2.7  -4.68424   CGAAACAATTTTCTC                TTTGA GAA TCAAG                TTTTTCAATCCATTC  62 368
        surE 1046226 .. 1046236 +  -2.6  -4.05788   AAAAAAAGAATACAA                 TAAA ATT TTTA                 TTTGATTTACGAGGA  51 124
        acnB 1049135 .. 1049145 +    -4  -4.03887   ACTTATTTTTTTTAT                 TTGT TTA ACAA                 TTGTATTTCTTCTTT  56 56
      pc0868 1051159 .. 1051170 +  -5.8  -3.75437   CTTATTTTTCATTAA                CCGT AAAA ACGG                 TTTCATAAAATGCTT  64 246
      pc0869 1052704 .. 1052720 +  -3.7  -3.14132   CGATAGAAAATTCAT              CCAAAAA ACC TTTTAGG              TTAATCCCGGCCCAA  48 360
        potA NONE
        potB NONE
        potC NONE
        potD 1057899 .. 1057925 +  -6.8  -3.99405   TTAGAACTCGGAAAT         TGGTTTTTTAAA AGA TTTAAGAAATCA         TTTGTCATGCATTCG  70 490
        mgtE 1060113 .. 1060127 +  -2.2   -4.2018   AACTGTCTCATGATT               TTTAAA TTC TTTAAG               TTATTTTAAAGGTTT  52 105
        sdaB NONE
      pc0879 1062560 .. 1062571 +    -3  -3.91412   GGAAACCTGTACTTG                GTTT AAAG AAAC                 TTTGTAAAATATGAT  53 7
        pfkA 1064238 .. 1064248 +    -4   -3.5394   CCTCTTTCACTTTTG                 CTTT AAA AAAG                 TTTGGCAAAGAATTT  52 20
      pc0881 1064961 .. 1064972 +    -3  -3.54488   TAACATTGTAATAAA                GAAT TAAC ATTC                 TCTTATTTACAGGCG  49 38
        aroA NONE
        aroL NONE
        aroC 1069535 .. 1069549 +  -2.1  -4.87008   CTGAATTGAAATTTT               GAGCA ATAGA TGTTC               TTTATTTTATCTATT  62 32
      pc0885 NONE
      pc0886 1071353 .. 1071368 +  -3.4  -3.95817   TATTTCTCATATGAA              TAAAAT TATA ATTTTA               TTTAATTAAATATTG  55 44
      pc0887 1072166 .. 1072181 +  -3.4  -3.74224   TTGTTAAAATATTTA              TAAATT AAAA AATTTA               TTTCACTCATTTGGA  53 355
      pc0888 1074391 .. 1074401 +  -5.4  -3.27215   AACTAGATTGAAAAC                 TCCT AAG AGGA                 TTCATATGAACATTT  56 250
         rbp 1078656 .. 1078678 + -10.7  -5.46657   ATATAGATTAGAAAA           GGCAAAAGT TTATT ACTTTTGCC           TTTTTTATTGAGCTA 100 66
      pc0897 1087105 .. 1087124 +  -5.2  -4.33767   ATATTAACATGGGAA            TAAATATA AAAA TATATTTA             TTTTAATAAATTTGT  67 350
      pc0900 1092086 .. 1092096 +    -4  -4.09685   AAAATATCTTTTGAT                 TAAG TAA CTTA                 TTTTAAAAAATAGAA  58 23
      pc0901 1093245 .. 1093262 +  -4.1  -3.57185   ATCTAATATGGACTG             CAGCC AAGAATGA GGCTG              TGTTCTTTGCATAAC  52 171
        rgpB 1095795 .. 1095806 +  -5.8  -3.56811   CTGGTTTTTTAGTTG                CTCC TGCC GGAG                 TTATACCTTTTGTTT  61 439
      pc0906 1098880 .. 1098892 +  -4.9  -3.28912   ACCTTTAGATTTAAC                TTTAG TTG CTAAA                TTAGTATCGCTGTAA  53 205
      pc0910 1102888 .. 1102898 +  -2.6  -2.64651   GCTGGCTAGTTCAAG                 TTTT TAC AAAA                 TAGCTTTGCGAAATT  40 12
      pc0911 1105300 .. 1105327 + -12.9  -3.39908   GAAATTTCTTTTTTG        GAGTCGATACT TAACAC AGTATCGACTC         TATATTTTAGAGGGC 100 41
      pc0920 1114591 .. 1114605 +  -2.1   -4.1157   AGAATCACTAGAAAT               TTGTG AAAAC CACAG               TTCTTGTTATTAATA  52 115
      pc0921 NONE
      pc0922 NONE
      pc0923 1117760 .. 1117771 +  -4.4  -3.41126   GAACAATTGCTACAA                TAGC ATCA GCTA                 TTATAAGGTTTATAA  53 318
      pc0929 1122391 .. 1122403 +  -2.7  -3.60416   CAAACCACCACCCAT                GAATT CTT AGTTC                GTTTTTATCTAATCT  48 161
      pc0939 1138725 .. 1138735 +  -5.4  -5.33405   AGAAGGATTGTAATC                 GGAT CCA ATCC                 TTTTTCTTTAATGCG  86 156
      pc0941 1139385 .. 1139396 +    -3  -5.74288   AGGAAAGATATTAAA                TAAG CAGC CTTA                 TTTTTTATTCTTTAT  77 233
         blc 1141724 .. 1141741 +  -4.1  -3.20955   AATCGACTCCGATTT             TACGAGA GAAA TCTCGAA              TATATTCATCTTTCA  48 172
         ftn 1153687 .. 1153722 +    -7  -3.97308   ATTAGCTAAAAATTT    GATTAAGGAGTGTATT TACA AACATACTCCTTAACC     TTTACTCTCTTTCCC  72 32
      pc0956 1154779 .. 1154793 +  -7.2  -3.63206   GGTCGGAGGATCAAT               TACGAT GAC ATCGTA               TTGTAAGTTTTTTTT  67 429
      pc0959 1156640 .. 1156656 +  -5.1  -3.22689   TTAATTTCAAATTCA              GCAAGTT TTA AACTAGC              GTTTACTTTTTCTAT  53 158
      pc0961 NONE
      pc0962 1158783 .. 1158794 +    -3  -4.41882   CAAATACAGTTTCCG                GATT CTGC AATC                 TTTCCTTTTTCTATT  57 145
      pc0965 1161102 .. 1161115 +  -2.5  -5.64006   AAACTAAATTTAATC               TAATT TATA AATTA                TTTTTTTACTTAGCT  74 57
      pc0971 1170865 .. 1170885 +  -2.5   -3.8679   CGTCGGAAATGGCTT            TTTGGCTCG GCA TGACCCAAG            TTTGAATATTTTCTA  52 472
      pc0980 NONE
      pc0982 1180406 .. 1180427 +  -3.7  -2.97475   ATAACAAGCGGTTCC           CTCTGTG GAGATAAA CGCAGAG            CTTTATCGTCAAGAA  46 110
      pc0983 1181057 .. 1181075 +  -3.2  -4.80882   TTGTAAATTTTTAAC             TTCTTTTT TCA AAATAGAA             TTTTTACTCTCAAGT  67 378
      pc0985 NONE
      pc0986 NONE
      pc0987 1182510 .. 1182522 +  -3.3  -2.64536   CAGTTAGAAGGGTTT                GAGGC TTC GCCTA                TGAATTCATTTGGTT  44 34
      pc0988 1182800 .. 1182815 +  -7.6    -3.395   CCTATATAACTAATA              GCAAAG AAAG CTTTGC               CTTTTGCTTTTGAGC  70 28
      pc0989 NONE
      pc0990 1183972 .. 1184009 +  -3.8  -3.19169   AATTTTTAATAATCA  GCTATTAACAGGTCTAAGT TAT ACT-A-ACCTGTTAAT-GC  ATTTGTTGATGTTAA  49 205
      pc0991 1184328 .. 1184342 +    -5  -2.99545   TGAACACTCTCTCGC               TAACCT AAA GGGTTA               TCTATACTCTATCAG  52 55
      pc0992 1186889 .. 1186902 +  -2.5  -5.04325   TTATTAAAATAGCTA               TAAAT AAAA ATTTA                TTTTTCTCATTTGGA  65 485
      pc0993 1188498 .. 1188510 +    -2  -2.97109   TTTAAAGAAAACAAT                TAGA GAATG TCTA                CTTTCATTAACTTAA  41 161
      pc0998 NONE
      pc1002 1193988 .. 1194009 +  -8.8  -2.57548   TTTGTCCTATATATA           GGCTATCT TTATTT AGATAGCC            ATTCATCATATTGTT  70 43
      pc1003 NONE
      pc1004 NONE
      pc1005 NONE
      pc1013 NONE
      pc1014 NONE
      pc1015 1208791 .. 1208801 +  -2.6  -2.60257   CTTCGAAAGAAAAAT                 TTTA TTC TAAA                 TAGGTTGTAAGGTAT  40 5
      pc1016 NONE
      pc1017 NONE
      pc1018 1209935 .. 1209957 +  -5.6  -3.72576   CGCCAAACGTTGATT           GGCAATTGTG CAC CAAAATTGTC           TTTGCTGAGCAAAAA  64 258
      pc1019 NONE
      pc1020 1210599 .. 1210613 +  -5.8  -3.91716   GTCTTGATGTTTTAA               GAAATT ACT AATTTC               TTCTTTCGAAAATAA  65 15
      pc1024 1212020 .. 1212034 +  -7.2  -2.99545   TGAACACTCTCTCGC               TAACCT AAA AGGTTA               TCTATACTCTATCAG  65 55
      pc1025 1214551 .. 1214571 +  -4.7  -2.61695   TATAAACCAATTTTA           GTGG-CGG CATTTT CCGTCCAC            ATGTTTCCCAATCGA  50 119
      pc1027 1215467 .. 1215489 +  -3.5   -3.6422   GTATTAAACGATCTT           GCAAAAG CCGCCTATT CTTTTGC           TGTTTTGAACAAATC  50 384
      pc1028 NONE
      pc1029 1217405 .. 1217430 +  -3.3  -3.32946   TGCTAGATAAACATT         TAGTTGGAGAT CCAA ATAACCAACTA          TCTTATCATTAAAAA  47 469
      pc1036 1226759 .. 1226773 +  -3.6  -5.30155   TTAATGAAAGTTGTG               TTTTGC TAG GTAAAA               TTTTTTGATTAATAA  78 138
      pc1040 1239312 .. 1239333 +  -4.5  -5.48213   TTACAAATGAAAAAT           TTTAATGTG AAAC CACAATAAA            TTTTTCTTTTAACTC  78 193
        ribD NONE
      pc1046 1244688 .. 1244700 +  -3.5  -4.61566   AAAAAGGATAATTTG                TATTA AAA TAATA                TTTTATCATTTAGCA  62 30
        vacB 1249927 .. 1249942 +  -6.2   -4.1964   TGATGAAAGCTCAAA              CATTTG ATAA CAAATG               TTTTAAACTATTCGA  70 62
      pc1049 NONE
      pc1050 NONE
      pc1051 1252162 .. 1252178 +  -6.7  -3.61517   ATACACTCCTTAGAA              TAAATTC AAT GAATTTA              TTCTTGGCGAAGCGT  64 397
      pc1053 1253983 .. 1254005 +  -2.1  -3.85552   AATTCGCTATGAAAA           CTTAAAAAA TAGTT TTTATTAAG           TTGATTTTTCGATTT  48 96
      pc1054 1254906 .. 1254922 +  -3.1  -5.11112   TTACATAAATGAACT              TTTAAAA AAC TTTTAGA              TTTTTATTAAACTTT  67 335
      pc1055 1256700 .. 1256711 +    -3  -4.35885   AGGCCTAATTTCGCA                TCAA TTAG TTGA                 TTTATTCTCATACAT  57 382
      pc1056 1258459 .. 1258469 +  -2.6  -4.09739   AATATGATGACCGAA                 TAAA AAA TTTA                 TTTTCAAACAATTAA  53 45
      pc1057 1260612 .. 1260643 +  -9.6  -5.86061   ATTATTCAAATATAA      CTCCGTTTAGATTT AATT GAATCTAAACAGAG       TTTTTTTTGATAAAA 100 65
      pc1059 NONE
        ubiE NONE
      pc1061 1263552 .. 1263562 +  -2.6  -3.34895   TCCAGCAGAAGAATT                 TTTT AGT AAAA                 TTGATTCCAAATGAG  46 277
      pc1065 1272628 .. 1272645 +  -2.8  -4.57791   GTCGCTTTGTTTATT             TAAAGA AGAATC TCTTTA              TTCTTTTATTTGCTT  58 488
      pc1066 1273211 .. 1273225 +  -2.8  -3.18912   ATAAGATTATCAGAA               CAACAG CGT CTATTG               TTAATGGCTGCCTAA  43 51
        yidC 1295382 .. 1295407 + -13.5  -3.67175   CTCGTTAGAACAATT         TTAGAGGAAGA ATTT TCTTCCTCTAA          TTAATTTTGAGAGAT 100 33
        dnaA 1297009 .. 1297036 + -11.4     -6.13   CTCTACTCCGATCCC        ACCCTATCTTTG GAAA CAAAGATAGGGC         TTTTTTTTTGACTCT 100 239
         lgt 1298293 .. 1298303 +  -2.6  -3.95324   CTAATTACGAATTTA                 TTAA GTT TTAA                 TTGTTGTTAGGAGTA  51 124
        fdiV 1298605 .. 1298623 +  -3.2  -2.71364   TAATTAAACATTTCA             GAAGAA CATAGGA TTCTTC             TACTTAAAAAACTCA  42 38
      pc1085 1299443 .. 1299464 +    -8  -3.66883   TATTAAAATTCTTAA           GGCCACTC TGTTCT GAGTGGTC            TTTCAAATGTATTCA  74 35
      pc1086 1301021 .. 1301036 +  -3.4  -3.17075   TATAACAGTATTAGG              TTATTT GCGA AAATAA               TTCAATTAGGAAAAA  47 10
      pc1087 1302220 .. 1302244 +  -8.5  -5.61596   ATTTAGTAATAACTA          ATGCCAAGGTG GAA CACCTTGGCTG          TTTTTTTATACAACT 100 43
      pc1091 NONE
      pc1092 1310924 .. 1310935 +  -2.2  -4.20136   ATTGCCAGTCTACAT                TGGC ATCG GTCA                 TTTCCTTTTGCAAAT  56 174
      pc1094 NONE
      pc1095 NONE
        hemN 1315669 .. 1315679 +  -5.4  -3.91897   TTTTACAAAATGGCA                 TGCA ACT TGCA                 TTTCTGAATAAGAAA  63 194
      pc1097 NONE
      pc1098 1318630 .. 1318649 +  -3.4   -3.0879   CCAGGCAATACATAA            CCAAGCCT GATC AGGCAAGG             ATTTTAAAGTCGATT  45 448
      pc1106 1328078 .. 1328108 +  -6.9  -4.71482   TGTTCCCTCATAACC       TACTTTTTGAGCG TCCAC CGCCCAATAAGTA       TTTTTAGGGTTTACT  81 431
      pc1109 1330589 .. 1330600 +  -4.4  -2.73721   GCAATGGGAAGATAA                GATG ACCG CATC                 TAATTACCGCTTAGT  48 26
        lcrH 1331010 .. 1331025 +  -3.3  -3.49864   CAATGGGAAAGCAGC              CCTAA AAACAA TTAGG               ATTTTATTATGTCAG  49 11
      pc1111 NONE
      pc1112 1332614 .. 1332651 + -14.5  -5.04601   CGGCTTAAGCAGTTA   GTAAACCTCTTTAAAAA TAGT TTTTAAAAGAGGTTTAC    TTTTTAATTTGTAAA 100 33
      pc1114 1334479 .. 1334505 + -12.5  -3.68244   AAATATGCTTTTTTT         CTAAGCGAAAA CATCA TTTTCGCTTAG         TTTCGAATTCATCAT  95 53
        fusA 1338100 .. 1338136 +   -17  -4.18018   GAAAAGCCTAACTTT    TTTTAACTCATCTTAC CATGT GTAAGATGAGTTAAAA    TTTTAAATAAAAGGC 100 30
      pc1120 1345494 .. 1345506 +  -4.9  -3.39327   TACTCATTCATTATC                TTTCT TAA AGAAA                TTATAGATATGGAGA  55 18
        yedO 1346555 .. 1346566 +    -3  -3.66921   AGCATTTATTTTTTA                GTTA AAAA TAAC                 TTTAAAATTAAAATT  49 58
      pc1122 1347332 .. 1347347 +  -3.4   -4.4522   ATAAACCCATGAGGA              TTAAAA CAAT TTTTAA               TTTCTTCTGGTTTTG  62 462
      pc1124 NONE
      pc1128 1354655 .. 1354665 +  -5.4  -3.65201   CTCAGCATCACGCGT                 CCTT GCA AAGG                 TTGTTGAGGATCTTG  60 430
      pc1131 1359961 .. 1359973 +  -4.9  -3.63839   TCATTAGCTAAATTT                CAAAA CTT TTTTG                TTAATTCTTTAATGA  57 176
        proC 1361080 .. 1361091 +    -3  -3.54105   AAAAATGAGGGAAAA                TGAA TTTA TTCA                 CTTTTACTTTTTTTA  49 52
        ppiB 1361661 .. 1361686 +  -4.8  -2.53995   TTGTAAAAGGATTCA         GCATCG-CTTA AATTC TGAGTCGATGC         TGAATTAGAATGAAT  50 44
      pc1134 1363228 .. 1363240 +  -3.4   -4.2558   AGCTTCCCAAAAATT                CCTT TCGAT AAGG                TTTTGGTAACAAATA  57 497
      pc1135 1366216 .. 1366227 +  -2.2  -2.77013   CCGTGCGTTTGATTG                GCTA CGAG TGGC                 GTTCTTAAAAAGGTA  39 6
      pc1136 NONE
      pc1137 1368835 .. 1368877 +  -9.4  -2.96638   TATAAAAAAAGTATA GGGAGCTTTTAAAATTTTTA CTT TAAAAAAATTAAAAGCTCCA TATATACATATTTGA  78 49
      pc1139 1370722 .. 1370736 +  -3.6  -5.07652   TTGAAAAAAGGCCTC               TTTTCT GTT AGAAGA               TTTTGTTTTCCAGAA  69 90
      pc1140 NONE
      pc1141 1371980 .. 1371996 +  -3.6  -4.41348   TTCATTAAAGTTTAT              CGACTC TCAAC GAGACG              TTTCTTTAAGAAAAA  59 346
      pc1142 1374302 .. 1374322 +  -4.7  -2.61695   TATAAACCAATTTTA           GTGG-CGG CATTTT CCGTCCAC            ATGTTTCCCAATCAA  50 171
      pc1144 1376171 .. 1376184 +  -5.3   -4.4204   TATTTTCTACTTTTT               TGAAG CCCT CTTCA                TTTGTTCTCCTTATT  67 369
      pc1145 NONE
      pc1146 1377096 .. 1377110 +  -2.8  -3.94933   CATTCCCAAAGCCTT               TAGTAG CTT CTTCTA               TATTTTTAAAATTCA  51 113
      pc1147 NONE
      pc1148 1378437 .. 1378449 +  -4.9  -2.60194   TCAAATTGATTTTCC                TTTTG CTC CAAAA                ATTAATTAAACAAAT  50 4
      pc1149 NONE
      pc1150 1379225 .. 1379235 +    -4  -3.33003   AAAATTTAAAGGAGG                 TAAC GCA GTTA                 TTGCTCATTATCTTA  50 42
        fabI 1382366 .. 1382380 +  -2.9  -5.27335   TAATGAAAAATATGC               TTTCA ACGAA TGAAA               TTTTTCTTTCGAAAA  70 47
      pc1159 1388096 .. 1388109 +  -3.9  -3.21276   TATCGTATGCCAGGA               GAAAA TGAA TTTTC                TGTTGTCCCGACGAC  49 237
      pc1160 1388718 .. 1388733 +  -6.1  -2.75957   ACGACAGGCATAAAA              CCCGA AAAAGA TCGGG               TGATTGAAATTGCTG  57 77
        dnaQ NONE
      pc1162 1390463 .. 1390473 +  -3.2  -3.19463   CTTAATGCATCTAAA                 GCAG AAG TTGC                 TTCATCCATAATCAA  47 299
      pc1166 1394736 .. 1394753 +  -8.5  -3.09492   GAATGACCTGTACCG             TTCCTTC AAAA GAAGGAA              TATTCAAATTCAAAG  67 149
      pc1170 1398499 .. 1398509 +  -2.6  -4.73341   ACTTTTAATTTGAAT                 TAAA AAC TTTA                 TTTATTTGATTTTTT  60 50
        osmY 1399169 .. 1399215 +  -9.6  -4.64334   GTTTGTGTTTTAATG ATTTTCAACATCTAGCCTGGTT ATC AAACAAGCTAGATGTTGAATAG TTTTGTTAAAGGGTT 100 91
      pc1172 1400253 .. 1400263 +    -4  -3.89346   CGATCTCGACCTGCG                 TCTA AAA TAGA                 TTTATGAGCTCCCCC  56 291
      pc1174 NONE
        rpiA 1402720 .. 1402736 +  -3.1   -5.4505   TAAAAAAAATGCTTA              TTTATTA AAA TAATAGA              TTTTTTCTTCAAAGA  73 45
      pc1176 1403238 .. 1403271 +  -6.9  -4.57341   GAAGAATAACTTTAA     CAAAGATTTTTGC AAAGCTAA GCAAAAACCTTTG      TTTTTAAAAACGATT  76 32
        pepF 1405845 .. 1405875 + -12.1  -3.22878   TCTAGCCTACCTAAT      TGCCGACAAAGAAA TGGG TTTCTT-GTCGGCA       TGTTAACTTTAGTTA  95 36
       groES NONE
       groEL 1408042 .. 1408064 +   -15  -5.83211   TTTCTTAAGAGTAAA           GGGAAGAACA TGT TGTTCTTCCC           TTTTTTATTTTGATC 100 53
        uvsE 1410114 .. 1410124 +    -4  -3.58698   AACTTCTAGGCAAAA                 GATA TCT TATC                 ATTTTTATCTCCCTA  52 314
        topI 1411653 .. 1411666 +  -3.1  -3.67175   AAAACTTAAATACAG               TTGCT AGTT AGCGA                TTAGTTTTAAACGAT  49 389
      pc1185 1415581 .. 1415600 +  -2.2  -2.94872   TAATCTCTTGATTGC            CAATAAAT CTTA ATTTATAG             TACTTATTGACTACA  40 38
      pc1186 1416136 .. 1416158 + -10.6  -4.69622   GCTTAACTTTTAAAA           TGAGGGGG ATAATTA CCCCCTCA           TTTTTCAACTTATCT 100 35
      pc1187 1416756 .. 1416779 +  -3.8  -4.76892   TAATTTTTAAAATAA          GAGGGGGAAT AATT ATCCCTTCTC           TTTTTCGATTGATCT  66 38
        cyoA NONE
        cyoB NONE
        cyoC NONE
        cyoD NONE
        cyoE 1422358 .. 1422369 +  -7.2  -4.63486   AATTTACTTTAACGG                GCCC TAAA GGGC                 TTTTCTTGCCACCCT  81 48
      pc1194 1428158 .. 1428170 +  -3.5  -2.64298   AGGTGTCAATATCAA                TAATT GAA AATTA                ATCATTTTTTGATAG  44 62
      pc1195 NONE
      pc1196 1429601 .. 1429620 +  -9.4  -3.53444   AATGAAAATACTCCC            TTAGGCAA TCCT TTGCCTAA             TTTAGAAGAAAGTAG  84 437
      pc1197 NONE
      pc1199 NONE
      pc1200 1433221 .. 1433232 +    -3  -4.61199   AAGATTTTAAACAGG                TTCT AAGA AGAA                 TTTTGTCTGTCAACT  60 31
      pc1206 1437287 .. 1437307 + -14.1  -3.30513   TAAAACTTCGAAGAA            GTGGCCTTT TTA AAAGGCCAC            TTACATATTTCTTTA 100 13
      pc1207 1439412 .. 1439423 +  -4.4  -5.47399   TATGATAATTTTTTA                GCTA AATC TAGC                 TTTTTTTCAGGTTCA  84 436
      pc1209 1442227 .. 1442237 +    -4  -2.93783   TTTAAATGATAAAAT                 TCTT TCA AAGA                 TGCTTTCAGAATTTT  47 412
         cnp NONE
      pc1212 1444704 .. 1444718 +  -3.6  -5.07652   TTGAAAAAAGGCCTC               TTTTCT GTT AGAAGA               TTTTGTTTTCCAGAA  69 312
      pc1213 1445190 .. 1445202 +  -7.7  -3.02293   TAAGTGGGAAAAAAA                CAACC ATC GGTTG                GTTCTTTGGGTTTAA  67 51
      pc1214 1445707 .. 1445719 +  -2.7  -4.59773   TTTAATAGAACAAAG                TCTTT TAA AGAGA                TTTTTGCCCCTACAA  58 79
      pc1215 NONE
      pc1216 NONE
        glnQ NONE
      pc1218 NONE
        oprM NONE
       dhcR7 NONE
        mutS 1455548 .. 1455572 +  -4.5   -5.7946   GATTAGATAAAAAAA          TAATTTATTTT TTT AAAATAATTTA          TTTTTTTATTGACAA  86 121
      pc1222 1455865 .. 1455887 + -12.8  -3.18582   TTTAAACTATTTCGA           CCGCGTAATT AAA AGTTACGCGG           TTGCTAAATAAAATC 100 41
      pc1223 NONE
      pc1224 NONE
        priA 1460203 .. 1460219 +  -3.8  -3.13164   TAACAATCATCTATC              TTTCAA ATAGC TTGAAA              TTAAATAGTTAAAAG  48 241
      pc1226 1461754 .. 1461766 +  -3.5  -3.36492   CATGTCATCTAACAA                TTTAA ACT TTAAA                TTATAAGCTTAGACA  49 29
      pc1227 NONE
        lysS NONE
      pc1229 1463999 .. 1464035 +  -9.5  -2.74605   AAATTCGGATGTAAG    GTTTCCCCTTGTTCCTT ATC AGGGAAAAGGGGGAAAA    TGAGTTTTAGAGAAA  75 70
      pc1231 1466847 .. 1466857 +    -4  -4.07651   CAATCATTCAAAGAT                 TCAA TAG TTGA                 TTAATTTTTTTCATT  58 15
      pc1232 1467220 .. 1467231 +    -3  -2.52896   CTATACGCTCTCTTC                GAAA TGGT TTTC                 TAAATTCAGAGATAA  42 11
        uvrA 1486216 .. 1486232 +  -2.3  -4.62712   ACATTTTAAAATTCT              TTAGTTT ATT ACACTAA              TTTCTTCTGTTTTTT  57 66
      pc1255 1497598 .. 1497618 +  -9.1  -3.26366   AATAAACTTCTTTGT            TGCTAGTTT TCT AAACTGGCA            TATTCCTTGCATCTC  78 108
        ipgD 1499672 .. 1499706 + -10.2  -3.34398   TAGTTAACCAAAAGT     TTCGGATTTGAAAATT TTT ATTTTTCAAAACCGAA     TCTTTCAAAAACAAC  85 34
      pc1257 1500896 .. 1500909 +  -5.3   -3.1544   TAAACTTAAGTCTAA               TCTCT GCCT AGAGA                TTCAATCTAGTATCG  56 149
      pc1258 NONE
       groEl 1502961 .. 1503004 + -10.5  -4.44667   TACTAAATAAGTATA GTCTTGGGAGTTTGCAAAA TCATTT TTTAGCAAACTTCCAAAAC TTTATTCTTAGAACA  93 31
      pc1261 1506239 .. 1506262 +  -5.2  -4.42238   CGATCGCTTTTGTTG          TAGCAACCTC TTAA GAGGTAGCCA           TTTTAGTTGCAGTCA  67 464
         pgm 1508826 .. 1508839 +  -3.8  -3.59432   GAGAATTAGATTTTG               GCTC CACTAT GAGC                TTGATGTTTTCTATC  52 338
      pc1268 NONE
        lexA 1516514 .. 1516524 +    -4  -3.54488   CCATTCAAATTGAAA                 TTTG ATT CAAA                 TATTATTTGCAAGCA  52 74
      pc1271 1521590 .. 1521607 +  -5.7  -3.25282   TTAACTCTTTTAATT             GTTTAAT TCAC ATTAAAC              TTAATCATCCTTGAT  58 365
      pc1272 1524223 .. 1524234 +    -3  -4.89063   ACAGATAAAAATCTT                TATC AGAG GATA                 TTTATTTTTGCGTAA  65 149
      pc1274 NONE
      pc1275 1527327 .. 1527362 +   -10  -2.80869   CTTGGGTAATTTTTC    CTGTTAAAGTTTAAAG ATTT TTTTAAACTTTATCAG     ATTCTAATTATTTTT  80 203
      pc1276 1530002 .. 1530014 +  -6.3  -3.31162   GTTGATCGTTGACTG                TCTCT ATA AGAGA                TCTCTTTCGTAATAA  59 382
      pc1278 1533881 .. 1533894 +  -6.7  -3.34398   AATTGAATTTAATTG               TGCAC TTAT GTGCA                TATTTGACAAAAAGA  65 275
      pc1281 1535703 .. 1535718 +  -2.6  -3.85698   GGCTAATCAAATGGC              TTTTCA ATCG TGGAAA               TTTCTAAGAGAAAAA  49 60
      pc1283 1540404 .. 1540422 +  -9.6  -3.35679   TTTAATTAAACAATC             GACCCTTT TGT GAAGGGTC             TTCTCCCTACGAGAA  82 209
      pc1284 1540788 .. 1540801 +  -3.1  -2.80236   GTGAAAATAAATAGT               CAATC CTTC GGTTG                GTTTGAAATTGCCTT  43 45
      pc1285 1541657 .. 1541683 +  -6.6  -3.13504   CTTTATTCCTGTTGT         CCTTGAAGAATC AAT GATTCTTCCAGC         TGGTTTTAATACGAA  62 145
      pc1286 1543025 .. 1543035 +  -5.4  -4.61482   TCGATTTGTTGATCA                 CTCA ATT TGAG                 TTGTTTTTTCACAAA  73 322
      pc1289 NONE
      pc1294 1551453 .. 1551463 +  -2.6  -3.84451   ACTGAAAATGAGAGA                 TAAA GAA TTTA                 TTTGAGTTTACAAAG  49 59
      pc1295 1552194 .. 1552205 +  -4.4  -4.63218   CTCTTCTAAGCCGCT                GCTT TTAA AAGC                 TTTTGTTAAGCCAGG  68 32
        ftsY NONE
      pc1300 1557233 .. 1557247 +  -4.4  -4.04209   TTTGAAGAAAAAAAG               TAAAAA CTT TTTTTA               TTTGTGATCATTTGA  61 179
        galE 1559010 .. 1559024 +  -2.2  -3.91911   ATTAAGTTAATAAAA               TAAATT TTG AGTTTA               TTTGCTTGAAATAAC  50 259
      pc1304 1559843 .. 1559879 +  -6.7  -5.72622   ATAAATTGCCAACGA    CCCGAAAAGAAGAGAGT AAA ATTTCTTTCTTTTTGGG    TTTTTTATTTATGAA 100 148
        pcnB NONE
      pc1309 NONE
        dpm1 NONE
      pc1311 NONE
        lpxB NONE
      pc1313 1570488 .. 1570498 +  -5.4  -2.78495   CAATACCACAAATGA                 TAGC TCC GCTA                 TACTCTTCATAGTCA  52 232
        cafA NONE
        ats1 NONE
      pc1319 1576125 .. 1576143 +  -3.1  -3.62695   CTAAACAATTATATA             GCCAAAA CTATA TTTAGGC             TCTTCTTTATGGAAA  49 218
      pc1320 NONE
      pc1321 1577916 .. 1577927 +    -3  -4.68209   AAGTAAACTTAAAAA                TTCA TTTG TGAA                 TTTATTTCTTACACT  62 87
      pc1322 1578583 .. 1578601 +    -6  -3.41222   ACCCATGCTTAATAA             CCTGAACT TTG GGTTTAGG             TGTTTAGGCTTAAAC  60 250
      pc1323 1579886 .. 1579913 +  -6.4  -3.17699   TAGGCTTAAGCCATT        GCAAAATCTTTA TTGA TAGAGAATTTGC         TCATTTTAAATTTTA  61 324
      pc1332 1589318 .. 1589331 +  -2.5  -4.45168   AATTTAATCTATCCA               TTAAA AATT TTTAA                TTTGTCTTTTCAAAG  58 74
      pc1333 1591980 .. 1591997 +  -7.7  -3.61894   TCAGTTTATTAATAA             CCTGGAC AATT GTTCAGG              TTATTAAAGCCCGTT  71 29
         tpx 1592839 .. 1592850 +    -3  -3.48772   TATCAAAGGAGATCA                TTGA TGCC TCAA                 TTATCTACACCCATT  47 108
      pc1335 1593369 .. 1593386 +  -2.8   -2.9916   TGCTGTCAGCTGATA             TAAATC GATGAG GATTTA              CTTTCAATTTTTAGA  42 28
         aac 1593994 .. 1594009 +  -2.6  -5.15117   ATTCAAATTAATGAA              GAAGTT CTTG AATTTC               TTTTTTAAGCTTTTC  65 107
      pc1341 1601798 .. 1601808 +    -4  -4.52857   TTGGTTTCAGAAAAG                 TTGA AGC TCAA                 TTTTCTATAAAACCT  63 276
      pc1342 1602643 .. 1602674 +  -2.4  -3.86206   ACAGATTTAGCATAC      GTTCTTTTTTCTGT TTCA ATAGAAAGAAAAGC       TATTTCTTTACTAGT  51 300
      pc1345 NONE
      pc1346 1608831 .. 1608844 +  -5.3  -3.17798   TTTAACTGCTTAAAT               GAAGT GCCT ACTTC                TTCAATACTTTCTAA  55 355
      pc1353 1616355 .. 1616376 +  -7.3  -3.25666   TAAAACTTCGAAGAA           GTAGCCTTT TTAA AAAGGCCAC            TTCCATATGTTTTTA  66 92
      pc1354 1618503 .. 1618514 +  -4.4  -4.94058   TATGATAACTTTTCA                GCTA AATC TAGC                 TTTTCTTTAGGTTCA  74 450
      pc1358 1621714 .. 1621730 +  -2.3   -4.4648   GTGATAAAAATTGGA              TTCCTAT GTA ATAGCAA              TTTTGTAATAGCAAT  57 15
      pc1359 NONE
      pc1360 NONE
      pc1361 1628928 .. 1628948 +  -2.5  -4.58395   TTCCTCCAAGAGAAG            CTGTCATAG CTC CTATTCCAG            TTTTTAAACGATAAA  62 250
      pc1363 1633698 .. 1633712 +  -2.1  -4.05816   CTCGTAATACTTTAA               CGCTA ATTCC TAGTG               TTTCTGCTACTTTTG  53 253
      pc1366 1636981 .. 1636992 +  -5.8  -2.71364   TTCTTTTGTCATAAT                TCGC ACTT GCGA                 TCATTAAAACCATCG  55 144
        rpsD 1637692 .. 1637711 +  -8.6  -5.30616   CACTCCTTTGTTTAA            GGCGACTA CTTG TAGTCGTC             TTTTTGTTTACATAA 100 61
      pc1368 1637984 .. 1638001 +    -2  -3.93638   CTTTCTAAGGAAAAA             TCGGTT AAATAA AATCGA              TTTCTACAGTTGATT  50 14
      pc1369 1639214 .. 1639228 +  -5.8  -3.76781   GGAGGGATTTGCTAG               TTTATC ATT GATAAA               TTTGCTCCGGTATTT  64 15
         tig 1649737 .. 1649753 +  -5.3   -4.2231   ATCAAGCACAATGGG              TTTAATT ATT AATTAAA              TTTTAGATACTGATT  65 21
        clpP 1650860 .. 1650886 +  -8.1   -3.6502   TCTTCTTTCTCAAAA         GCAAGTTTTAG AAATC CTCAAACTTGC         TTTAAATAAAAACTC  74 83
        clpX 1652296 .. 1652314 + -13.2  -3.34013   AACCGTTTTTCCTGG             CGCTGGAT ATA ATCCAGCG             TTCCTTAAAAAAGTG 100 39
      pc1378 1653412 .. 1653424 +    -2  -3.19389   AATTGGTCATGTAAT                TTGA TAGAC TCAA                TTAATAACTGAATTC  43 211
      pc1380 NONE
      pc1381 1658331 .. 1658356 +  -4.1   -3.5936   GAAATTTTTAATTAT         TTACTTACATG TTAA TAAGTAAGTAA          TTTAAGGAGTTTGAA  52 83
      pc1382 NONE
      pc1383 NONE
        lcrH NONE
      pc1385 NONE
        lcrH NONE
      pc1387 1665557 .. 1665571 +  -3.6  -3.72051   AAGCTTAAAGACATG               TTTGAT TAG ATCAAG               TTTGGAGTTATTAAG  53 17
      pc1388 NONE
      pc1389 1667667 .. 1667713 + -12.1  -4.57073   CCTGCTTAAAAATTG CCCTGTATTTAAACAAGT-TAGT TAA GCTAAACTT-TTTAAATACAGGG TTTTTCGCGCAAATC 100 32
      pc1390 1668303 .. 1668321 +  -4.6  -2.53382   CATCAATAGATTCTT             TCTTATCA CTG TGATAAGC             TGACTTAAAAATACT  48 32
      pc1391 1670265 .. 1670277 +  -2.7  -3.55444   GCCCAACTTATGAGG                TCAAA ATG TTTGG                TTTAGAAGATCAAAA  47 67
      pc1392 NONE
      pc1393 NONE
      pc1394 1671768 .. 1671804 +  -2.5  -4.35958   TTAAAATATTAACCG    TTTGTTTTTAAATAAAT TTT AATTATCTAAAATCAAA    TTATTTATTTAATAA  55 37
      pc1395 NONE
      pc1396 1673388 .. 1673407 +  -2.2  -4.63586   CTTGATATCTTAATA            TAAGGA ATATTTTG TCCTTA             TTTTCTATCTACTAT  59 72
        sctN NONE
      pc1398 NONE
      pc1399 1676375 .. 1676400 + -11.3   -5.7946   ATTTTTTTTTTCATA         GATAGCCAATG CATT TATTGGCTATC          TTTTTTTATTAAACA 100 63
        sctQ NONE
         pkn 1679803 .. 1679820 +  -4.1  -3.57185   ATCTAATATGGACTG             CAGCC AAGAATGA GGCTG              TGTTCTTTGCATAAC  52 184
      pc1402 1680685 .. 1680707 +  -4.9  -2.87211   GCCTCATTCTTGGCT           GCAATCCAT ATTAG ATGTATTGC           TATATGGGCAAAAGT  51 310
      pc1406 NONE
      pc1407 NONE
      pc1408 1685227 .. 1685239 +    -2  -3.65231   CTTACTGTTGACGTA                TTGA TTCCC TCAA                GTTTATTTTTTAATT  46 474
      pc1411 1687180 .. 1687206 +  -3.8  -4.55491   CTTTTAGAACATCTT         GTAATTTTGCTT TTA AAGTAATATTGC         TTTTCTGATTAGGTA  63 123
      pc1412 1687825 .. 1687836 +  -4.4   -4.4078   AGTATTCGAGTATGC                GAGT TAAT ACTC                 TTTTAATTGAAAAAC  64 177
      pc1415 1691186 .. 1691214 +  -4.5  -5.94713   TTTTAGACTTTTTTC        CCGTCTTTGAATT TTA ACTCCATAGACGG        TTTTTTTTATCACGT  93 246
      pc1416 1691564 .. 1691580 +  -2.3  -4.40357   ATAGTCGTTTTTATT              TACTTAA ATT TTAAGCA              TATTTTTTATTGCTT  55 60
      pc1417 1693317 .. 1693347 +    -7  -4.19624   TGTTTGTATAAATTA      GCC-ACCGTAATT TTTTTT AATTGCGGTTGGC       TTTCTCTTCCAAGTA  75 71
      pc1418 1694982 .. 1695012 + -12.1  -3.31416   ATAATTAGGCATTTA       GGTCCCTTATTTA TGTTC TAAATAAGGGATC       TTGCATATTTATTTT  95 64
      pc1419 1696473 .. 1696487 +  -2.8   -3.5774   CTGTTTTTTTGAAAC               GCTTCT ACG AAAAGC               TTTAAGAAATTCCAT  48 253
      pc1421 NONE
      pc1422 NONE
        traE NONE
      pc1424 NONE
        traB 1700995 .. 1701011 +    -3  -5.69262   TCTTATTCCCTCAAA              GCATGT CCTGA ATATGC              TTTTTCTTTTTCTCC  81 390
      pc1428 NONE
      pc1429 NONE
        traC NONE
        traF 1705732 .. 1705747 +  -2.4  -3.21934   CAAAGAGCAGTTAAA              GGAGCG TTTA TGCCCC               CTTTTCTAACAGGAA  43 1
        traW NONE
        trbC 1707017 .. 1707043 +  -5.9  -3.93984   TGTCTTGTATTCTTC         TCTTCCCTTTC AGCTG GAGAGGGAAAA         TTTATGAATCCGTTT  65 64
        traU NONE
      pc1435 NONE
      pc1436 NONE
        traN NONE
        traF NONE
        traH 1711755 .. 1711765 +  -3.2  -3.22788   CACTGGAACAAAAAA                 TTGC TTC GCAG                 ATTATTCTTTTTTAG  46 0
        traG NONE
        traD 1716277 .. 1716291 +  -8.6  -3.05343   TTAATTGTCTTAATA               TACCAC CAA GTGGTA               TATTAAAGATATGGA  73 61
      pc1442 NONE
      pc1443 1717118 .. 1717134 +  -6.6  -4.10007   GCATGATTTATCAAA              GTAGTC AAAAA GACTAC              TTTTGCCAACATTAT  72 139
      pc1444 NONE
      pc1445 1717919 .. 1717939 +  -6.8  -2.79878   TTCAGCTTATGAAAA            AGTCGCAC AAGCC GTGCGACA            GTTTGAATCCCTCCC  61 84
      pc1446 1718926 .. 1718936 +  -2.6  -3.13164   TGTCTCTATTGTAAA                 TTAA ATA TTAA                 TTGCATAATTAAAAC  42 249
      pc1447 NONE
      pc1448 1720414 .. 1720444 +  -9.8  -4.15565   CAAAAATATATTCAG       GAGTAGATAGCTTC ATT GAAGCTATCAGTTC       TTTTGCAATGATCAA  91 316
      pc1452 1725446 .. 1725467 +  -4.5   -2.5293   AGGGGGGGTGGATCT           CGTTTAGCT GTAG AGTTAAATG            GTGTTCGTGCTTATT  48 450
      pc1453 1725990 .. 1726001 +    -3   -3.5823   CAGTTTTCCAAATAA                TTAG TTAA CTAA                 CTTTTTCTAATTAAA  49 124
      pc1454 1726435 .. 1726464 +  -4.9   -3.2653   ACTTAAGAGCTGTAT       TGGAAGCCAGAGC CTGA GCAATTGCTTCCA        TTCCCTTATCGTTGA  53 145
      pc1462 1739331 .. 1739342 +  -2.2  -2.93616   TGTATAAAATAGCTT                CACT TGTC GGTG                 TGTCATATTCATAAT  40 266
      pc1464 1740522 .. 1740539 +  -2.8  -2.52464   CTAATGTGCTTCAAA             TTTACA AAATCA TGTAAA              TCGATTGAACGAAGA  41 510
      pc1468 NONE
        tnpR NONE
        tnpA NONE
        tnpA 1746836 .. 1746863 +    -5  -2.79501   CTATAGAAAGTTGAA        TCTTATTGTCGT AAAT AAGATAATAAGA         TATAATAAAAGTGTC  51 169
      pc1472 NONE
         doc NONE
      pc1474 1747824 .. 1747839 +  -4.8  -5.08824   AAACTTCTTTTATAA              TGATAA ATTA TTATCA               TTTTTTAAATAAAAG  74 40
        gspD NONE
      pc1476 NONE
      pc1477 1752933 .. 1752952 +  -6.4  -3.14564   CAAACCCTTTCATAT            GAGCCTCT ATTT AGAAGCTC             TTACTAGAGAAGTCC  61 198
      pc1479 1755582 .. 1755596 +  -4.2  -2.72144   ATTGTAATCAACCGA               GGATCA TCA TGACCC               ATTTACCCAAACTCG  45 14
      pc1480 NONE
      pc1481 NONE
      pc1482 NONE
      pc1483 1759283 .. 1759299 +  -3.7  -4.62904   TGAGAAGTTCAATTA              GTTCATT TCT GGTGAAC              TTTTTCAAGGTATTT  66 117
        serS 1772218 .. 1772239 +  -8.9  -3.12847   ATACAAGTAAGCGAA           TTTACATTG TTAA CAATGTAAA            TTCGCTCTAAGGCTT  76 42
      pc1489 1773888 .. 1773919 + -11.8  -5.77988   AATCATATTCACAAA      TACCTAAGGTAACT TAAA ACTTACCTTAGGTA       TTTTTTTGTCTATGT 100 58
      pc1490 1775572 .. 1775583 +  -5.8  -2.86492   GCCTGATGTCTTAAC                GGGA ATGG TCCC                 ATTTAATAAATCTCG  55 321
      pc1492 1778035 .. 1778046 +  -3.6  -3.05816   AAAACATAGATGATT                GGGT TCAC GCCC                 TTCAATCCCAGCTGG  46 163
      pc1493 NONE
      pc1494 1778768 .. 1778782 +  -2.2  -4.75404   TATATTTAAGCCCGA               TTGATT CTT AATTAA               TTTTTAATAGCCTTT  59 286
      pc1495 1780990 .. 1781004 +  -2.9  -3.78141   TGTTATATAATTTGT               TTTGA CAAAT TCAAA               TTTAGAATTTATTTA  51 401
        gdhB 1784286 .. 1784314 + -13.3  -4.41616   CCTAAAAAGAAAAAT        TATAGCACTCGAT ATA ATCGAGTGCTAAA        TTTGTTTGACGAAAT 100 43
        hrcA NONE
        grpE NONE
        dnaK 1788208 .. 1788228 + -14.1  -4.29396   TTAATTAATTTAAAA            GATTGGTGC TAA GCACCAATC            TTTTAATAACTCCTT 100 46
      pc1500 1789100 .. 1789123 +  -5.4  -2.87916   GATCTTTCACACTCT          TTCAATCAAT TAAT ATGGATTGAA           TACCTTTGTTTTTCC  53 80
        oppA NONE
        oppB NONE
        oppC NONE
        oppD NONE
        dppF 1795780 .. 1795790 +    -4  -3.03151   AATCTTCAAAACTTT                 CTAA CTG TTAG                 CTTTGATTTAAGGCA  48 308
      pc1507 1798486 .. 1798499 +  -2.5  -4.19704   TTCATCTATGATGAA               TAAAA ACAA TTTTA                TTTTAAATCCAATTA  53 318
      pc1508 1800728 .. 1800739 +  -4.4   -4.1399   TTTAACACCTTTAGT                TGCT TTAC AGCA                 TTTATATCTACGTGG  61 177
      pc1509 1801311 .. 1801321 +  -2.6  -3.36823   CAATGGTGCTGGATA                 TAAA AAT TTTA                 TTCAATTTTCCAAAA  45 177
      pc1510 1804288 .. 1804300 +  -3.4  -4.65666   AATTACTAATTTGAC                TGCT TATGT AGCA                TTATTTTTTCGATAT  64 409
      pc1515 1813431 .. 1813455 + -10.9  -3.18264   TTTAGCTTTTCAACT          TACATCAGGTA ATG TATCTGATGTA          TTGATGGCTGAAACC  90 206
      pc1516 1816428 .. 1816438 +  -2.4  -3.44848   GTCCGCCTCATCAAA                 TGCC AGT GGCC                 TCTTTCCTAAAAAAA  45 5
      pc1517 1817692 .. 1817704 +  -3.5  -4.70659   TAGAAAATATCTAGA                TTAAA TTT TTTAA                TTTTTCAATGTGAGG  64 27
      pc1518 1819028 .. 1819074 + -11.7  -2.75975   CGCCCCTATTCTGAG CACAAATTTCAGCTAGCTGAG CTCAT CTCAGTTAGCTGAAATAAGAG AATTTTTTGAAAAAT  93 95
        alaS 1822991 .. 1823010 +  -6.5  -3.16068   GCAGCTTTAGCTAAA            GCATTTG CATCTT CAAATGC             GTTTTGGGTTGCCAG  61 377
         mfd 1827266 .. 1827280 +  -2.1  -4.74103   ATTTTTATCAAAGAT              GC-GAG AAAA CTCAGC               TTTTTAGGTTCAAAA  64 103
        lcrH NONE
      pc1526 1831677 .. 1831716 + -11.8  -2.94333   CTAGGGAAGAATAAA  TCCGTTTAAAAAAAATAA GTTG TCGTTTTTTTTAAACGGA   TCCTTCGTTTTAAAA  93 42
         efp NONE
        lysS NONE
      pc1532 1835934 .. 1835945 +  -5.8  -4.91459   TTTGATAGGATCCTT                GGCT GGCC AGCC                 TTTTTCTAAATCTTC  80 242
        yabJ NONE
        htpG NONE
      pc1536 1841092 .. 1841106 +  -2.2   -3.8377   TTATTAAAATGTTGT               TTTTGA AAT TTAAAA               TTTGATATAAAACTT  48 94
      pc1537 1842023 .. 1842042 +  -6.6  -3.64703   TATTAATGATTTCAA            TTAACTTT TTTA AAAGTTAA             TTTAGATAAACAAAA  66 72
      pc1538 NONE
      pc1539 1843057 .. 1843096 +  -5.4  -3.16534   AATTTAATTCCTTTA  TAATTAAAAAATATTAAA CAAA TTAAATAATTTTTAATTA   TTCAATGTAATTAAT  56 131
      pc1540 NONE
      pc1541 1846455 .. 1846474 +  -5.1  -3.47447   AATTATAATGATCTT            TTTATCC CAACTC GGATAAA             TCTTCTACTTTTTTA  55 190
      pc1542 1848902 .. 1848944 +  -7.3   -2.9735   ACTTTTATATTGAAA TTAATCACTACTACTGAAT TTGTC ATTTAATAGCAGTGATTAA TCATGTTTATTCTCT  65 94
      pc1546 NONE
        exbB 1855239 .. 1855258 +  -3.7  -2.54193   AGATCGTGAAGAGGA            GTTTTAA TGAAAT TTAAAAC             TCGCTTAAAGTCCTC  43 19
        exbD NONE
      pc1549 NONE
      pc1550 1856650 .. 1856662 +  -3.5  -3.54382   AAACACATAAATAGT                TAAAT TTA ATTTA                TTCATTATATTAAAA  50 23
      pc1551 1857083 .. 1857095 +  -4.9   -5.1244   TGCTTAATAAATCCC                CTTAA TAT TTAAG                TTTTTATATTCCTGC  74 14
      pc1553 1859988 .. 1860004 +  -3.8   -3.1739   AAATGAAAATAGAAT              TCTTAA ATTGC TTAAGA              TTAATCAACTACTCT  49 140
      pc1554 NONE
      pc1555 1861874 .. 1861901 + -12.9  -5.93809   GCTTGATAACGTCCA        GACCACACAAA ATTTTA TTTGTGTGGTC         TTTTTTTTATAAACA 100 53
      pc1561 1872186 .. 1872213 +  -2.7  -3.27525   TCTAATCGAAGCTTT        CTGGGCAAATT TTAAAC AATTAGCTCGG         TTAAGTTTAAACAAA  43 441
      pc1565 1878555 .. 1878566 +  -5.8  -2.70923   TTTTAATCAGCAAAA                CCTG TGCT CAGG                 GTTGTAGTATTAGGA  55 341
         rnr 1886982 .. 1887000 +  -5.4  -3.76004   GTTTTAGTAATTCGC             TTGACTTT GTA AAAGTTAA             ATTTTTTAGTTCACT  61 41
      pc1572 NONE
        rf-3 1890766 .. 1890776 +  -2.6  -3.11341   AGCTCTTGCTCAAAT                 TTAA TCT TTAA                 CTTTTGCATGGCATT  45 200
        suhB 1893023 .. 1893039 +  -3.1  -2.80192   TGGACAAAAAAATTT              TATGTTA AAG TAATATA              GTTAATTTCATTTTC  43 56
      pc1577 1894279 .. 1894299 +  -3.1  -3.05715   CGTTTAGTTAAAAAT            GGGGGGCGT TAA GCTTCCTCC            TTACCTAAGAAAATT  44 14
      pc1578 1895518 .. 1895530 +  -3.4  -3.08032   TTAATTGGCTTCCAT                CCAA TCTTC TTGG                TAGTTTTCCAAGGCA  46 439
      pc1581 1899238 .. 1899264 +    -6  -2.78776   ATGCACATTCCATTC         GGATTTTTGTAA TCA TTATAAATATCC         ATGTTTTCAACAATT  55 405
      pc1583 1900951 .. 1900963 +  -4.9   -3.0579   TTCAATTATCCAATC                TCTAT TCA ATAGA                ATTTTAGAAAAATTT  52 56
      pc1586 1902871 .. 1902907 +  -3.8    -3.695   CCAGAGTTTAGCTTA    TATCGTTTGAATGTGA AAAAC TCAAATTCTATCGATA    TTTCAACTATTTAAA  52 81
        glgA 1912111 .. 1912122 +    -3  -3.02936   GGACTCTTGAATTAA                TACA AAAA TGTA                 GTTATTCTTCCTTTC  44 43
        pgsA 1913173 .. 1913190 +  -8.5  -4.07975   TCAATAAAGAAACAC             CAGCAAT AGCC ATTGCTG              TTTGTGCTTGGCTTG  79 385
      pc1600 1915820 .. 1915859 +  -3.7  -5.75822   ATAATTATTTAAAGT  TGATTCTGGATCACGAT AAAAAA ATCAGGATTCAGAATTA   TTTTTTTAATTTCTC  84 37
      pc1602 1920102 .. 1920143 + -14.7  -3.23395   ATTAATCTTGTTTGA TACCGGTACTGAAAAAACT TTAA AGTTTTTTCAGTACCGAAA  TTGCTAATACTAAAT 100 36
        rpmJ NONE
      pc1606 1921543 .. 1921560 +  -9.9  -5.28176   AATCTGCATTCTCAA             GGATGAC TTTT GTCATCC              TTTTTTATCCCTCAA 100 61
      pc1608 NONE
      pc1609 1923581 .. 1923595 +  -2.9  -5.96894   ATTTATTAAAATTAT               TGATT AATAA AATCA               TTTTTTTATTTAAAT  85 46
      pc1612 NONE
      pc1613 1929933 .. 1929943 +  -2.6  -4.20783   TGCTAGGTTAATTCT                 TTTT TTA AAAA                 TTTATTGAGTCGAAT  53 316
      pc1614 1931572 .. 1931601 + -15.2  -3.57144   AAATAGGAACCAAAA       TCAGTACTCCAG GCTAGG CTGGAGTACTGA        TTTAGCAATACAAAA 100 35
      pc1615 1932620 .. 1932645 +  -6.3  -2.56298   AAATTAAATTTCAAA         CGAATTAGATA AATA TATCTAATTAG          CCTTATTTATTTTTC  57 422
      pc1616 1935262 .. 1935275 +  -3.9  -2.61264   AATATTATGTGGATG               TTTGA ACAC TCAAA                ATTATAGCTCAGCAC  45 91
      pc1617 1936308 .. 1936325 +  -4.3   -2.8739   TGCACTGGTATTTTA             TAATTTT TAAA AAAATTA              ATTTAAATTAATATA  49 352
      pc1619 1939933 .. 1939945 +  -7.7  -2.59748   AAAAGTCGCCAAGTG                CTTGC TAG GCAAG                TAGGTTCTCGAGATA  65 10
      pc1620 1941850 .. 1941861 +    -3  -3.67877   CTGTTTGACAATGCT                TTGA TAGG TCAA                 TCTTTCTTCCCCAGT  50 460
      pc1622 1942976 .. 1942987 +  -4.4  -4.08394   AAAATTGTTTTTATC                TTCC AACT GGAA                 TTTTGCAAGAAGTCT  61 209
        nusB NONE
        murB NONE
      pc1625 NONE
        folC 1946533 .. 1946547 +  -5.8  -3.54424   TGAATTCATATTAAT               TTATCA ATT TGATAA               TTTAAAAAAATAAAG  62 27
      pc1627 1947231 .. 1947262 + -12.5   -2.7263   CAAACTCGAATTAAC      TCAGCATCGAGCCA ACTAA TGG-TCGATGCTGA      ATTTGCAAAGATCAT  93 54
        folP 1951579 .. 1951589 +    -4  -2.84617   TAAAGCAAGTTTTGG                 CATA GTG TATG                 TGGATTTTTCAGCTG  46 38
      pc1633 NONE
      pc1634 1953749 .. 1953760 +    -3  -3.86206   AGCAAAGCTCCACCA                TAGA CATA TCTA                 TATTTATTTGGTAAT  52 99
      pc1637 1959568 .. 1959597 +  -5.2  -3.21679   TCTTGTATTACTAAA       TCAGTA-CTTTAG GTTAA CTAGAGGTACTGA       ATTTGTTCCTATTTT  56 207
      pc1640 1965711 .. 1965721 +  -2.6   -3.2812   GTTTAATAAAAAATT                 TAAA ATC TTTA                 CTTTTATAGTAAATA  43 194
        uvrA 1971814 .. 1971826 +  -3.5  -3.93695   GATTTAGCTCATTAA                TTAAA AAA TTTAA                TTTCTGACTCATCGA  55 143
      pc1642 1973284 .. 1973297 +  -2.4  -4.04185   CTATCGATTTTACTT               CTTG TCGGAT CAAG                TCTTCTTTTTTTCTG  53 172
      pc1644 1974878 .. 1974896 +  -4.7  -2.54504   GCGATTGTTGCAGCC             CATATTT ATTGG AAATATG             ATCTATTTAGAACAT  50 214
      pc1645 NONE
        mutT 1978982 .. 1978996 +  -2.9  -4.15106   GGGTATGTTACCAAC               TACTT AGGTA AAGTA               TTTTCAAACTTAATG  55 368
      pc1648 1979947 .. 1979967 +  -3.3  -3.19246   GGATGCCATAACTAA            TCCAGATTA ATG TAAGTTGGA            TTCAATTCAGATTCA  47 98
      pc1650 NONE
      pc1651 1983734 .. 1983754 +  -3.3  -4.68528   TATTTTGTCTCTACT            GATGGATAA TAT TTTTCTATC            TTATTTTTTAGGTTT  64 478
      pc1653 1985679 .. 1985691 +  -3.4  -2.60211   TCTCTATTGCCGAAA                CCTT GTCGA AAGG                GATTTTTGGGAAACT  44 110
        valS 1989425 .. 1989462 + -14.5  -4.17491   CGGAGATTATCTAGA   GGGAAAGA-GGGATAAAA AAA TTTTATCCCCTTTTTCCC   TTTTAAAAATTTACT 100 49
        aroF NONE
      pc1659 1998241 .. 1998255 +  -2.8  -3.08446   AACATTAAGGAACGA               TTCAGA TGT TCTGCA               ATTCTTGTTTGGTTA  43 209
      pc1662 2001036 .. 2001058 +    -7  -2.73441   TTGCAGCCATTGAAA           TGAGGTGGGA GAG TCCCAATTCA           CTTTCAAAACTACTA  60 237
      pc1683 NONE
      pc1684 2022125 .. 2022154 +  -8.1  -4.80882   TAAATTATTTTCATC       TAGCGCAAAA-AAT CAT GTTCTTTTGCGCTA       TTTTTAATCTCAGCT  87 41
      pc1685 2023021 .. 2023032 +  -5.8  -2.60054   AAATCTAGTTTATAA                GCAG ATTT CTGC                 CTTGATCATTTAATG  55 431
      pc1686 2023547 .. 2023558 +    -3  -3.68351   TAAAAAAATTATTGC                GATA ATTT TATC                 TTTAGGTCATAACAG  49 83
      pc1687 2024317 .. 2024330 +  -3.8  -3.59432   GAGAATTAGATTTTG               GCTC CACTAT GAGC                TTGATGTTTTCTATC  52 223
      pc1690 NONE
        talB 2028629 .. 2028641 +  -6.3  -4.13225   TAAAAATTTATCTTA                CTATG ATT CATAG                TTTGTGGCTTTTTTT  70 206
        rkpK NONE
        crtE 2035789 .. 2035800 +  -4.4  -3.13772   ACTTTATTATTCATC                GTCA TTAT TGAC                 TGATTTTAATCAAGT  50 15
        exoY 2036656 .. 2036667 +  -2.2  -3.78904   TTACTCAAAAATACT                TGCT ACTA AGCG                 TTATTAACTTTAGTC  48 58
      pc1698 NONE
      pc1699 2038523 .. 2038536 +  -5.3  -4.56978   TTCATGTTCCAAAAC               CTTCT TGGC AGAAG                TTTGTTCTTTGCGAA  73 53
        folD 2040241 .. 2040252 +    -3  -2.82263   TCGCAGAATTTAAAC                TTGT GAAT ACAA                 TCCATTTATTTACTT  43 20
        apbE 2041428 .. 2041451 +  -6.1  -4.38503   AAGAGAAGCTCTAAG          TTACAGGCT CAACAA AGTCTGTAA           TTATTTATTCTTTGA  72 137
      pc1704 NONE
        dnaN NONE
        recF 2046011 .. 2046024 +  -2.5  -3.03696   CGTGTGACTTATATC               TTTAA TTCT TTAAA                ATTTACTTCTATATT  42 115
      pc1707 NONE
      pc1708 2047085 .. 2047103 +    -9  -4.43037   AATTATAAAGAAATT             GAATCATT TAT AATGATTC             TTTAGTTTTTATTAA  86 39
      pc1710 2050000 .. 2050021 +  -3.1  -3.80189   GAAGGGATTAGCTTC           TAAAAATAG TAAC CTTTTTTTA            TTTAAGTTGATCTCT  51 74
        acpS 2050465 .. 2050489 +  -2.2  -5.42975   TTGGTCTTCTTAATT         GATCCCGAA TTTCATTC TTCGGG-TC          TTTTTATTTATCTGA  70 28
      pc1714 2053117 .. 2053153 + -10.4   -5.1166   CCTATCTAATTATCT    GGCTAAGCTTATTATT CTTTA AAAAATAAGCTTAGTC    TTTTTGCTTTTGATA 100 42
        putP 2055135 .. 2055151 +  -6.7  -5.33985   TTTTTTGATAAATTG              TTTTCTT AAA AAGAAAA              TTTATTTTTTTTAAA  88 198
      pc1716 2057631 .. 2057653 +    -5  -3.36135   TACTAATTTTCTTTG           TCAATTTATT TTA AATCAATTGA           TTAATTGAACATTAT  55 461
      pc1722 2061342 .. 2061354 +  -4.1  -2.56596   ATTTGAAAGCACTAA                GTTTG CGT CAAGC                TCAATTAATAGAAAC  45 35
      pc1723 2061720 .. 2061730 +  -2.6   -3.5456   TACAATCTGTTAAAC                 TTTT TTC AAAA                 TTCATTGTTGAGGTT  47 67
        recR 2062687 .. 2062704 +  -2.7  -3.48185   CAATTCTTCTAGTTT             GCCTTAA GCAT TTAAAGC              TTCTGAATTCTCTTT  45 367
       omp85 NONE
      pc1727 2066229 .. 2066275 +   -12  -3.90425   GTACGCTTTTTCGAC TAATACCAAATTGAAAAAATAA ATG TTATTTTTTCGATTTGGTAAAA TTGTTAATTTGAGTG 100 84
        lpxD 2067667 .. 2067683 +  -8.1  -2.66602   ATCCCCTTGCTGTAA              TTGTATC ATG GATACAA              TGGGTTCTTGGCTAA  65 321
      pc1742 2084405 .. 2084418 +  -2.5  -5.15117   TCATTCTTATAGAGG               TTAAA GCCC TTTAA                TTTTTTAAAGTTTTA  65 22
      pc1743 2084888 .. 2084917 +  -3.1  -4.81249   TTTTTCATTAACTCC       TTTTTGGTAAT-TG AGG CACATTAACAAAAA       TTTTTAAGTTTAAAA  62 64
      pc1746 2087417 .. 2087427 +  -2.6  -4.72729   TAAATTTCTCGGTCT                 TATA AAA TATA                 TTTTGCTTTTGCTTC  60 457
      pc1747 2087995 .. 2088010 +  -2.6  -4.11141   TGGTTTCTTTAATAG              GGTTTA AAAG TAAATC               TGTTTTTCTGTGCAA  55 408
      pc1749 NONE
      pc1750 2095051 .. 2095073 +    -8   -2.6696   AAAGCTCCAAAGCCT           TTTTATTTTT TGA AAAAATAAAA           CTTCTCATAATCATT  67 72
      pc1751 2095680 .. 2095704 +  -9.3  -4.38637   AATGAAATTTTCTGT          GCCTTCTGCTT CTA GAGTAGAGGGC          TTTTCAATTCTTCTT  88 58
      pc1752 2096898 .. 2096916 +  -7.4  -3.00039   AGTTATGGCAAATTG             CAAGTCCT AAA AGGCCTTG             ATTTGATTGTGAATG  65 119
      pc1753 NONE
      pc1754 NONE
      pc1755 2099670 .. 2099696 +  -8.9  -3.12668   AACAATAGGTAAAGA         TCAAGCATAAA TTTGC TTTGTGCTTGA         TCTTGGAATTTAGCA  76 239
        miaB 2102417 .. 2102474 + -14.6  -3.33573   TGATTTACAGTAACT GACTGATTTAAAAAAGTGGGTGAT ATAAATACGA ATAACCCACTTTTTTAAATCAGCC TTAATGGTTATTCAT 100 28
      pc1769 NONE
      pc1773 2126629 .. 2126674 + -13.7  -2.85668   AAAATATGTAAAAAC CAACTTGACTTTGAAATTC-GC CAA GTAGAATTTCAAAGTCAACTTG TCTAGTCTCAAGCTC 100 44
      pc1775 NONE
      pc1776 NONE
      pc1777 2134008 .. 2134021 +  -2.3  -2.71422   AGAACTCAATCAATT               CCTGC TCAG GAAGG                GTGTTTATAAGAATA  39 348
      pc1780 NONE
      pc1781 2136947 .. 2136970 +  -5.4   -3.3785   GTCAGCTTCCATCAA          TTTCATGGCTT CAT AAGCCA-GAAG          TTCTGACTCGATTGA  57 159
         icd 2139408 .. 2139425 +  -2.8   -5.0133   AAGCGATAAATTCTT             CATATT CTCTTT AATATG              TTTTTTACCCCAATC  68 96
      pc1788 2144129 .. 2144139 +  -2.6  -3.71049   TATTATATTTAATTA                 TTTA TTT TAAA                 ATTTTATTTATTTGT  49 122
      pc1789 NONE
      pc1790 2146365 .. 2146378 +  -2.4  -3.09092   CTACCGGAACAGAAT               CTAC CCATGC GTAG                TAAATTTTTTTTGTT  42 453
         ppx 2149756 .. 2149782 + -11.7  -4.65263   CATTTTTTAACTTTT         TGACGTTGGGT TGGTT ACTCAACGTCA         TTTGTTTTAAACGAT 100 53
        ycfB 2154068 .. 2154083 +  -4.8  -3.55261   GGGTTTTGAAATAAA              TAGAAA TAAT TTTCTA               TGTGTTTTATTCCAC  57 235
      pc1802 2155687 .. 2155714 +  -5.6  -3.93148   GTTTGGTAAGATACA        TTTTCCCCTCTT TTAA AAGTGAGGAAAA         TTCTTGATTTAATTG  63 220
        shsP 2157482 .. 2157502 +  -2.6  -3.28712   ATTTAAGAAATGATA            TAGTCATT GTTGA AATGACAA            TTGTAAGCAACAAAA  43 119
        znuA NONE
        znuC NONE
        znuB 2160216 .. 2160232 +  -8.7  -2.90813   CCCTTTAGGGGTATG              CGTCCTT AGC AGGGACG              TGCTTTCGGCCGCTC  71 72
        dnaB 2164537 .. 2164549 +  -7.7  -2.94912   GTGGCTTAAGGAGCA                CGCTT GGA AAGCG                TGTGTACGTTAAACA  66 126
      pc1811 2165405 .. 2165415 +  -6.8  -2.92144   GTTATAAATAAAAAA                 CCAG GTT CTGG                 TGATTATAGTTTCGA  61 195
      pc1814 2169479 .. 2169491 +  -3.3  -3.97088   AAATTTCTGCTTCTT                GCCTA ACT TTGGC                TTTACTGTTATAAAG  55 206
      pc1826 2182235 .. 2182251 +  -6.6  -5.61596   ACGAATCGCTTTGTC              TCCGAA TACTT TTCGGA              TTTTTTTCTGAAAAT  93 138
      pc1829 NONE
      pc1830 NONE
      pc1831 2186973 .. 2186985 +  -3.4  -3.53012   AGCTTCCCAAAAATC                CCTT TCGGC AAGG                TTTCGGCAACGGAAG  50 272
      pc1832 2188522 .. 2188566 +  -8.1  -3.99324   CTCAATGATGCTAGA TACAAGAATATTGTTCGCTTT TCC AAAGCAAATAATATTCTAGAA TTTCTAGTACTAAGC  78 44
      pc1833 2192027 .. 2192037 +  -2.6  -3.96449   TGACATTTGTTTGGC                 TAAT TCA ATTA                 TTGTTTGAGCTCTTG  52 332
         ada 2193878 .. 2193906 +  -8.9  -2.64155   TAAAAAAATAAAAAA        GTCGCTTAAAAGA ATA TCCCTTAAGCGAC        TAAATTTAGAAGAAA  73 30
      pc1846 2207904 .. 2207919 +  -3.4  -3.06969   GGATAATTAGTATAA              TAAATT TGAA AATTTA               TATTCAAGTAAATTA  46 171
        tolQ NONE
        tolR 2209156 .. 2209167 +  -4.4  -3.30441   TAAAACCTGCTTAAA                GCAA CCCA TTGC                 TTATGCACAATGATC  52 27
        tolA 2210212 .. 2210223 +  -4.4  -2.78992   ACACTTTTTTAGTTA                CGTT AAAT AACG                 ATTATTAACCTGGAT  49 6
        tolB 2211876 .. 2211888 +  -3.5  -3.91798   AACGTTATATTTTAT                TTTTT CTC AAAAA                TTTAATTACAAATTC  55 199
         pal NONE
      pc1852 NONE
        murI 2214360 .. 2214371 +    -3  -4.59212   TCCCTGCGAAAATAA                TAAC ATTT GTTA                 TTTCTTTGGTTACTT  60 107
      pc1856 2217221 .. 2217231 +  -2.6  -3.86254   TCCGAATAATAAAAA                 TTTT CAA AAAA                 TATTTGTTTAAATTT  49 32
      pc1857 2218305 .. 2218332 +    -2  -4.46073   AGAAAGTTTAATCCA        TTTTTATGGCGC CTAC GCGATCTAAAAA         TTTGTTATATTCAGA  57 1
      pc1858 NONE
      pc1859 2220285 .. 2220313 + -10.5   -4.1822   TTGAAATTGATTAGA        TTGAAAAGAAGAA CAA TTCATCTTTTCAA        TTTATTAGAGTGCAA  91 76
      pc1860 2221607 .. 2221630 +    -4  -2.94232   ATTTCTGAAATAGCT          GTTAAAAAAT GAAG ATTGTTTAAC           CTTGTTTAACAAGGA  46 91
      pc1862 NONE
      pc1863 NONE
      pc1864 2224761 .. 2224787 +  -5.9  -4.96501   TGTCAAATAGATGCA        TGTGCGT-GCCA GTAG TGGTTGCGCACA         TTTATTTTTCTAAAC  78 48
      pc1865 NONE
      pc1866 2226993 .. 2227004 +    -3  -2.57714   CTAAAGTGAGGGGAA                GAAT ATAA ATTC                 GATTCTTTTGTTTAA  41 401
      pc1868 NONE
      pc1869 2229370 .. 2229381 +    -3   -4.1822   GGACAATTAGTCTAC                CTAA TTAG TTAG                 TTTATTGAAATAGCC  55 496
      pc1870 2231344 .. 2231364 +  -7.1  -2.70017   CAATTAAAAATAAAA            TAAATAATT TTT AATTATTTA            ATATTTAAATTTAAA  62 59
      pc1871 2232035 .. 2232045 +  -2.6  -4.48221   GTTAAAACTTTATTT                 TAAT TAT ATTA                 TTTTATAAGTTAATC  58 175
      pc1872 2233083 .. 2233106 +    -4  -2.76696   TTGCCTGATAAATCA          TTTCTTTTAA ATGA TCAAAAGAAA           CTTCTTCACCAAAAG  46 415
      pc1880 2241821 .. 2241840 +  -2.2  -3.17194   TCTATAAAAAAATTA            GGAAATAA TTGA TTATTTCA             TTAAGTTAACCCAAT  43 63
        phoR 2243697 .. 2243708 +  -4.4  -2.61429   TCCTAAATCAATTCG                TCCA GAAG TGGA                 ATTCTAAAGATTTTA  48 7
      pc1882 NONE
      pc1883 NONE
      pc1884 2247042 .. 2247064 +  -4.9  -2.80252   ATTCAAGTTAACTTT           GTGATGATG GCTAA CATAATCAC           TGCTATTATGAGAAT  50 327
      pc1900 2264652 .. 2264696 + -24.6  -4.53419   ATTGTAATATACAAA TGGCGTTGATTCGATGCAGA ATTAA TCCGCATCGAATCAACGCCA TTTATTCTTATAGTC 100 44
      pc1905 2268594 .. 2268608 +  -7.2  -4.85545   TTTGATGTAAGGAAA               TCATAG TTG CTATGA               TTTTATTGATTTCAT  85 359
      pc1907 NONE
      pc1908 2270218 .. 2270237 +  -6.6   -4.9792   TTTCTCAAATAAGAA            TTATCATT TAGC AATGATAA             TTTTTATATAAAATC  83 248
      pc1909 NONE
      pc1910 2272303 .. 2272316 +  -3.9  -4.15998   TCGTCAATCAATAGA               TATAC GACT GTATA                TTATTTAATTTGAGT  58 91
      pc1911 2272662 .. 2272675 +  -3.9  -3.64822   ATTATTCAATAAATT               TTTTG AGAA CAAAA                TTTAAATAAGGGGAT  52 3
      pc1914 2276255 .. 2276271 +  -7.3  -2.62263   CTCTAAGAAAAATAT              TCGCTCA TTT TGAGTGA              TACTATACAAACAGT  62 155
      pc1915 2279127 .. 2279140 +  -2.5   -4.3534   TTGTTAAAACATCTA               TAAAT TTAA ATTTA                TTTTACTCATTGGGA  55 486
      pc1916 NONE
      pc1922 NONE
      pc1923 2288414 .. 2288435 +  -4.5  -3.56862   GATCCCTATATTTTT           CTTGAATGGG TTA TCC-TTCAAG           TTTGCAAAGATTTCT  55 330
      pc1924 2291368 .. 2291386 +  -7.6   -5.1287   GATAAGGTCATTATT             CAATTAAT ATT ATTAATTG             TTTTTTCAATATAGG  89 244
      pc1925 2292661 .. 2292671 +  -2.6  -4.21402   ACTCATATGGACGGT                 TATT TTG AATA                 TTTCTAATTTTGGGT  53 505
      pc1926 2295099 .. 2295110 +  -2.2  -2.53392   AAGCTTTTGTAATAA                TCTC ACTG GGGA                 TGGATTAGCCCATTT  39 81
      pc1927 2295557 .. 2295570 +  -3.9  -3.05463   TTTAGCAGCTTCACT               CAATT TAAA AATTG                TTAGGTAAAAAAACT  48 129
      pc1928 NONE
      pc1933 NONE
      pc1937 2306328 .. 2306341 +  -3.1  -5.81412   AGAAAACAAAATATA               TTCCA TAAA TGGGA                TTTTTTTTAGGTAAA  81 42
      pc1940 NONE
      pc1941 2307611 .. 2307625 +  -4.4  -3.40146   AAAGTAAAACAGTAT               TTTATT AAG AATAAA               TAATTTTTGTATTCT  53 18
      pc1945 2312425 .. 2312442 +  -2.1  -4.44245   TAAGCATTAACTGCT             TAAGAAA ACGG TTTTTTA              TTTTATAAATCATCT  55 201
      pc1946 2314389 .. 2314400 +  -4.4  -5.47399   TATGATAACTTTTCA                GCTA AATC TAGC                 TTTTTTTCAGGTTCA  84 438
      pc1948 2317771 .. 2317782 +  -3.6  -4.31166   TCAAAACGTCTATGT                GGTC ACAG GGCC                 TTTGTATCTTTCTCA  61 196
      pc1951 2319189 .. 2319201 +  -2.6  -4.32678   CAATCAAGAGAGCTT                GGGG AGAAA CCTC                TTGTTTATTTCCAAA  55 130
      pc1952 2320824 .. 2320834 +  -5.4  -3.41693   CAAGCTTTGGCAAAT                 GTCA TAG TGAC                 TTGATTGATCATCAC  57 435
      pc1957 2333116 .. 2333162 +  -8.4  -5.00616   GTATTAAATTTTAGC TATTGAGCTTTGACTTTTTT TTAAATC AGAAAAATTAAAGCTCAATA TTTTTTAAAAGCCAG  95 205
      pc1960 2337173 .. 2337207 + -10.4  -3.41025   TATAACTAAGCTTAA     TAGATTTTCTATTTAT GAC ATAAATAAAAAATCTA     TATATTTCCTTTATT  88 55
      pc1962 NONE
      pc1963 2340621 .. 2340671 + -10.1  -5.40072   TCTGAATATTAGCAG TTTTGGGCTTTAATTTTTCTTTTC TTAA GACAAG-AAAATTAAAGCCCAATG TTTTTTTAAGAGCCA 100 492
      pc1967 2346373 .. 2346399 +  -5.4   -4.3351   ATTCATTAAAATAGA         TTTAAAATATTA AGT TAATATTTAAAA         TTTATTAGGTTTTAT  67 171
      pc1968 2348171 .. 2348191 +  -4.1  -3.49938   ATGTTGAGCCTCAAA            TAAATTAAG CAA CTTTATTTA            TTATACGTTCTTTCA  50 500
      pc1969 2348685 .. 2348707 +    -8   -4.3208   AAATCTATTAAATAA           TATATTATTA AAT TAATAATATA           TTTTAAATTATCAAC  81 229
      pc1970 2350381 .. 2350415 +  -6.7  -3.78962   TTTTTAAGCGAAATA    CGATTATCCTTTGATA ATGT TATCAA-GAATAATCG     TTTGCATATATTTAG  68 320
      pc1972 2353588 .. 2353604 +  -2.3  -3.90048   GATTAATAAAAAATT              CATTTAA ATT TTAAAAG              TCTTTTTAAAGAGGG  50 35
      pc1973 2353952 .. 2353964 +  -4.8  -4.56597   TTTTAGCTCCTTTTC                CACG CAAAC CGTG                TTTTTCCCGAGAAAG  71 75
      pc1980 2360563 .. 2360579 +  -3.1  -4.19238   TTGGTTTTTAAAAAG              TTTATTT CAT AGATAAA              TTTTAAAATTAAAAA  55 66
      pc1981 2361571 .. 2361588 +  -2.1  -4.78326   CAGAGTTCATTCATT             TGATTAA CGAA TTAATTA              TTTGTTTGTTTACCC  59 71
      pc1989 NONE
      pc1990 NONE
      pc1991 NONE
      pc1992 2375555 .. 2375567 +  -9.1  -2.75294   ATTAGCGCATTTGTC                CCCCT TAT AGGGG                CTTTGCAGCATTTAG  73 16
      pc1993 2376284 .. 2376303 +  -2.1  -4.56775   ATAGAATTCATAACA            GGTGAAT TAAATT GTTCGCC             TTTTTCACAGCCGAT  57 350
      pc1994 2376658 .. 2376669 +    -3  -2.50988   CATATAATGAAGTTA                CTTT TACA AAAG                 ATGTTAGTAATCTCA  42 86
        recA 2377827 .. 2377864 +   -13  -3.56821   GAATAATTCGTTCTA   TCGATGTTGGATAAAG CTAATT CTTTATTCAGCATCGA    TTTAAAGGCTATACT 100 35
        rumA 2381316 .. 2381326 +  -2.6  -3.21806   GATTCAGTGAAATTT                 TAAA AAA TTTA                 TTAAATGTTGATTGA  43 64
        mgtC 2382427 .. 2382439 +  -2.7  -4.58076   AGCGCTATGAAGACA                CTATT TAT AATGG                TTTTCTCTCCATTCT  58 367
      pc2005 2386733 .. 2386743 +  -5.4  -3.35046   ACATGACCATAATGA                 GCTA GAT TAGC                 TGTTTGAAGGAGTAA  57 324
      pc2016 2396020 .. 2396050 + -14.3  -3.14132   ATATAATAAATGTTA       TACACAGGTTAAA TTTTT TTTAACCTGTGTA       TTAGTCAAAAAAAGC 100 165
      pc2019 2401819 .. 2401829 +    -4  -2.72371   TTTGGGCTGTAATTC                 CAAA ATA TTTG                 ATATTCTTTAGAAGA  45 101
      pc2020 2402500 .. 2402511 +    -3  -2.62184   AGGAACTGTCCCAAA                TGAA GAAA TTCA                 TGGTCTACAAGAAGC  42 23
      pc2021 2403070 .. 2403080 +  -6.8  -3.45839   TTTATAATCTAGAAG                 GCGT TAT ACGC                 TTAGTATTTAAGCAT  65 369
      pc2024 NONE
      pc2025 2408966 .. 2408977 +  -5.8   -4.1964   ACCCACAAAATACTT                CTCC GAGC GGAG                 TTTTGGCCTGTTAAA  68 0
      pc2026 2410773 .. 2410794 +  -2.3  -5.07107   TAATCTCTCCTTTAA           GAATTTCTT CATT GAGAATTTC            TTTTTTAAGAGTTTG  66 506
      pc2028 2412719 .. 2412758 + -11.1  -4.96468   GTTTATTAGTTATTT  TTTATCGATTAACTAGT AAATGA ATTAGTTGATCGATAAA   TTTTCTTTAAATTTC 100 40
      pc2031 NONE
      pc2030 2413375 .. 2413406 -  -2.5  -3.73647   TTTACTTATGAACAA      CATTAAATGATCA GATTAA TGATAATTTAATA       TCCTAAAAATTAATA  49 348
      pc2029 2412624 .. 2412642 -  -3.8  -4.15044   GTTGGTTTTAATAAA             GATCTTAG TGT CGAAGACC             AACAGGCTTTAGCAG  58 461
      pc2027 2410329 .. 2410355 -  -5.2  -2.81966   AAAACCTAGCCAAAT         TGGAATTTTGGA CAA TGCAATATTCCA         TCGATTGCAAAAAAC  53 261
      pc2023 2404877 .. 2404900 - -10.4  -4.55446   TAATAAATATTAAAA          CAGGTTAGAA TTTT TTCCAACCTG           TGTTTTAGCTAAAGC  93 51
      pc2022 2403070 .. 2403080 -  -6.8  -2.66711   TTTATAATCTAGAAG                 GCGT TAT ACGC                 TTAGTATTTAAGCAT  60 340
      pc2018 2397603 .. 2397623 -  -7.1  -2.53517   AGTGATATAAGAGAT            TTTTTATTT ATT AAATAAAAA            GAGAAATAAGAAGCA  62 322
      pc2017 2396017 .. 2396053 - -12.6  -2.54916   AAGATATAATAAATG    TTATACACAGGTTAAA TTTTT TTTAACCTGTGTATTA    GTCAAAAAAAGCTAT 100 45
        thrS NONE
        parA 2392229 .. 2392257 -  -6.2  -5.05228   ATTAAATGATAAAAA        TTCTTATGTAAA GCCGA TTTACATGAGAA        AATAATTTAAAGCCT  82 32
      pc2013 NONE
         ung NONE
      pc2011 2390145 .. 2390164 -  -3.6  -4.25088   AAAATATAAACTAAA            TTTACTGG TTAG CCAACAAA             CGGTATAACTATATT  57 177
      pc2010 2389609 .. 2389621 -  -2.7  -4.24204   TATTCACATTTAAAA                TTAAG TTC CTCAA                TTTAAAAAATAGAAT  53 67
      pc2009 NONE
      pc2008 2387464 .. 2387484 - -14.1  -4.74013   CCTAAATACACAAAA            GGCATTCTC AAT GAGAATGCC            TTTAAGTGATTGATA 100 132
      pc2007 NONE
      pc2006 2386377 .. 2386387 -  -4.6  -3.34192   AACTTTTGCAAGGAA                 CGGG AGT CCCA                 AAATTACAGCTTTTG  53 76
        cbbY NONE
      pc2003 2384804 .. 2384828 -    -5  -3.25191   TTAATTCTACAAAAT          CTACCCAATT CTGTC AATCGGGAAG          GTTTTGTAGAATTTA  53 38
      pc2002 NONE
      pc2001 NONE
      pc2000 2382827 .. 2382877 - -15.7  -4.15396   TCTTAAATCAAATAA CAAAATCCGGCCAAATCCGGCAA ATGCG TTGCCGGATTTGGCATAATTTTA GAAAAATAAAGAAGG 100 23
        glmU NONE
        ispA 2377768 .. 2377791 -  -6.1  -5.47218   CCGCATCCAAAAAAA          CTTCTATCG GTGCTG CAATAGAAG           AAATTGAAGGGGCAT  91 205
      pc1988 2369904 .. 2369919 -  -2.5  -3.70033   AATGGAAAATCAGAA              CACCC AGCTAA AGGTG               CATAAAAAATTCGAT  47 89
      pc1987 2368962 .. 2368973 -    -3  -3.90843   AATTAAGCACAACAA                TCAA CTTT TTGA                 GTTTGAGCTATGTCT  53 1
      pc1986 2367943 .. 2367959 -  -3.1  -3.98083   GATTTAATTTATAAA              TTAATTA TAA CAATTAA              ATATTAAGATTAATT  53 134
      pc1985 2366253 .. 2366275 -   -15  -4.67048   TGAGCTTAAAATAAA           GCCCATCAAA TGC TTTGATGGGC           TTAAAAAATTAGATT 100 56
      pc1984 2363651 .. 2363673 -  -2.7  -3.71527   GTGTAATTAGGCAAA           GAAAGGGAA ACACG CTCTCTTTC           TGTTTACTCCGTTTT  49 29
        talB NONE
      pc1982 2361545 .. 2361558 -  -2.4  -3.75153   TGTTTTGAAGTTAAA               CTGA TAAACT TCAG                AGTTCATTCATTTGA  49 65
      pc1979 2359630 .. 2359644 -  -3.6  -3.78329   GGTTATTAATTTAAA               CTTCAA ATT TTAAAG               TGCTTCAAAAGCTGC  53 13
        fixN NONE
        fixO NONE
      pc1976 2355969 .. 2355979 -  -2.6  -3.38007   TAGACAAAGGAAAAT                 TTTT GTT AAAA                 GCTAGGCTGAAGGGA  45 264
        hemF NONE
      pc1974 2353686 .. 2353710 - -11.5  -3.15699   AGCCATGTACTAAGA          CTTGCCGAG GCTAAAT CTCGGCAAG          CGCATAAAACATTCA  84 229
      pc1971 2350381 .. 2350415 -  -8.9  -3.46068   TTTTTAAGCGAAATA    CGATTATCCTTTGATA ATGT TATCAA-GAATAATCG     TTTGCATATATTTAG  79 345
      pc1966 2341919 .. 2341932 -  -2.5  -4.68384   AGTTACTTAATAAAA               TAAAT TTTT ATTTA                TGATTTATCCAAACT  60 216
      pc1965 2340362 .. 2340372 -  -3.2   -3.5518   TTAATATTTAGATAA                 TCGC AAC GCAA                 ATTTGATTTAAGCGA  49 346
      pc1964 2340108 .. 2340126 -    -6  -3.36837   ACAAGGCTTTAAATA             TGCTCTCT CCA AGAGAGTA             TTTAAGGAAATTAAA  59 50
      pc1961 2337487 .. 2337505 -  -5.4  -5.09762   CTTGAAGAAATAAAA             CAAAAGTT TGA AACTTTTA             TTAAAGTATTTATTA  77 236
      pc1959 2334746 .. 2334758 -  -4.9  -6.17669   AATAAAATAAAAAAA                TTCTA TTT TAGAA                TTGATGTTGCCCCGC 100 321
      pc1958 2332856 .. 2332869 -  -6.7  -4.64598   CAAGCATTGCAAAAA               GCCAT GCTG ATGGC                CATTGCGCAAAAACG  78 323
      pc1956 2326538 .. 2326555 -  -7.1  -2.72371   TCTCTTAAATAAGAG             TCTCAAT GGAA ATTGAGA              AACGTTAATAAAATT  62 115
      pc1955 2324242 .. 2324256 -  -4.2  -4.59882   GTAAAAAACAAATAA               GGACCA ATA TGGTTC               AAACATAAACTCTCA  63 402
      pc1954 2321476 .. 2321490 -  -2.9  -4.86226   AGAGTAAAAAAAGAA               TGATT GTCTT AATCA               AAAACTATTTGCTTT  65 412
      pc1953 2320157 .. 2320173 -  -4.3  -3.86897   TTGACCTTCTATAAA              GCCGGAG AGC CTCAAGC              TATTTTTGCTCTCGC  59 471
      pc1950 NONE
      pc1949 2317208 .. 2317218 -  -2.6  -5.88476   AAAACAAACAAAAAA                 TTTT ATT AAAA                 TTTAGTTCTTTTTCC  78 501
      pc1947 2313685 .. 2313699 -  -4.2  -3.37634   CACTACTGGAAAAAG               GATTGC ATC GCACTC               TTTTGATCTTTCTCC  53 318
      pc1944 2308453 .. 2308463 -  -5.4  -2.78715   AAGCCCTCGATGAGA                 CGAT CGT ATCG                 AATTTTTTATATTTA  53 41
      pc1943 NONE
      pc1942 2307442 .. 2307452 -    -4  -3.90163   AAGCAAAATAAAAAT                 TCTA TTC TAGA                 TTTAGGCATTTCACA  56 165
      pc1939 NONE
      pc1938 2306109 .. 2306119 -  -5.4  -2.90194   ACCTGGCTAAGCATA                 GTCA TGG TGAC                 AAAGGTGATGAGATA  52 489
      pc1936 2303306 .. 2303334 -  -4.8  -4.14392   GGGGAACTCTTAAAA        GATAAATAAGAA ATGAA TTTTTATTTATC        AAAAGAAAATCATTT  63 308
      pc1935 2301637 .. 2301650 -  -3.1    -3.695   TTTAAATATTTTAAA               GCCACT AAA AG-GGC               CTCAAACGTGCTAAC  49 16
      pc1934 2300587 .. 2300597 -  -2.6   -4.1899   GGATCGTATTTAAAA                 TTTA TCC TAAA                 ATTTTAACTAATTGT  53 284
      pc1932 NONE
      pc1931 NONE
      pc1930 NONE
      pc1929 2297852 .. 2297862 -  -5.4   -2.5619   TTAAAATTTATCAAC                 TCTC ATC GAGA                 CGCTCCTCTAAGAGG  52 81
      pc1921 2286624 .. 2286645 -  -2.9  -4.18058   AAGTATACTGCAAAA           CCCCCTAGA GATG TCAAAAGGG            TTAGCCCAGTATCAA  55 41
      pc1920 NONE
      pc1919 2283932 .. 2283942 -    -4  -3.76492   CTTAAGTCCATGAAA                 TGAT AGG ATCA                 TGAAACAAAGGGTTA  54 520
      pc1918 2281684 .. 2281694 -  -2.6   -4.1899   GGATCGTATTTAAAA                 TTTA TCC TAAA                 ATTTTAACTAATTTT  53 284
      pc1917 2280546 .. 2280564 -  -3.2  -3.98113   GAATTATTAATTAAA             TATAGAAA AAT TTTCAATA             AAAAGAGAAAACTGG  53 174
      pc1913 NONE
      pc1912 2273394 .. 2273404 -  -2.6  -4.63932   GATTTTTTAATAAAA                 TTAA ATT TTAA                 TTTTCCATTATTTTT  60 97
      pc1906 2268594 .. 2268608 -  -7.2  -3.93288   TTTGATGTAAGGAAA               TCATAG TTG CTATGA               TTTTATTGATTTCAT  72 115
      pc1904 NONE
      pc1903 2267373 .. 2267394 -  -7.5  -2.84365   AACTATATAATATCA           TTTTTTACT TTTT AGTAAAAAA            AATTTGTTTTTCTAT  66 8
      pc1902 2266685 .. 2266695 -  -2.6  -5.10516   AAAAATTAAATAAAA                 TATT GTT AATA                 TACGGCCTTATTTTT  65 424
        rpoN 2264648 .. 2264700 - -28.2  -3.12471   ACAAATTGTAATATA CAAATGGCGTTGATTCGATGCAGA ATTAA TCCGCATCGAATCAACGCCATTTA TTCTTATAGTCTCTT 100 39
      pc1899 NONE
        gspD NONE
        gspE NONE
        gspF NONE
      pc1895 NONE
      pc1894 NONE
      pc1893 NONE
      pc1892 NONE
      pc1891 NONE
      pc1890 2252694 .. 2252710 -  -4.5  -2.72739   CTCAATTGACATAAT              CTTTTAT GCA ACAAAAG              TCAAAGATTAAAAAT  48 72
      pc1889 NONE
      pc1888 NONE
      pc1887 NONE
      pc1886 2247737 .. 2247768 -  -5.4  -3.20637   AAATGCAAGAGCCAA      TTTTTTCTCTTTTA TAAA TAAAAGAAAAACAA       ACAATCGGCCTAAAC  56 74
      pc1885 2246905 .. 2246949 - -12.5  -6.10295   TCAATAGAAAAAAAA TTAGTGATTGAGGCTCATTC TAAACT GAAC-AGCCTCAATCACCAA TATAAGAAACAATTT 100 64
      pc1879 NONE
      pc1878 2238085 .. 2238095 -  -6.8  -3.25088   GTTCAAATTGAGCAA                 GCCA AAA TGGC                 TTTTCGTTAAAATCA  63 522
        pyrH NONE
         rrf 2236100 .. 2236115 -  -6.2  -5.63012   AAAAATAAAGAAAAA              GCTTTT TGAA AAAAGC               ACTTATTAAAAGTAA  95 346
      pc1875 NONE
      pc1874 NONE
      pc1873 2232576 .. 2232594 -    -6  -3.68569   TCATGCATTCAACAA             CACGCCAA ATC TTAGCATG             TCATGCAAGAAAAAG  63 473
      pc1867 2226619 .. 2226639 -  -4.7  -3.84648   TAATTGAAAAATGAA            GAGGTCT TAGAAAT AGACCCC            AAAACCAGCCCCTAA  59 11
      pc1861 2221622 .. 2221642 -  -5.5  -3.54575   GTTAAAAAATGAAGA            TTGTTTAAC CTT GTTTAACAA            GGAGAAAAAACTAAT  59 19
        phoB 2215097 .. 2215126 - -15.3   -4.8667   CATACCCGAGAAAAA       CTGAATTAATCCT GCAA AGGATTAATTCAG        TTTTAATTTATCTTA 100 38
      pc1854 2214126 .. 2214136 -    -4  -5.07107   CAAACCGTCAAAAAA                 CTTT TAG AAAG                 TCATCAACTTGTCAA  72 515
        dsbD NONE
        tatD 2204379 .. 2204403 -  -2.4   -2.8619   TTAAAATTGATCATA         TATAATGATAT TTTC AT-TCATTATA          AAATCAAAATAAATT  41 162
        sdhC NONE
        sdhA NONE
        sdhB 2200581 .. 2200596 -  -3.4  -3.23481   AAATTAAATTTAATA              TAATAA CAAA TTATTA               ATTGACAGTCATTAG  47 77
      pc1840 2198757 .. 2198773 -  -6.6  -3.14463   AATTGGCTCGATCAA              CACGTT TTGTT AACGTG              GGTCCGTTTCCTAAT  63 244
        gidA NONE
        lplA 2195417 .. 2195433 -  -5.3  -3.58159   GTAAAAAGGGAAACA              TTTTTTA TGA TAAAAAA              TTCATAAAAAATCTA  59 27
      pc1837 2194785 .. 2194802 -  -2.7  -4.41548   TTATAGGTGATAAAA             TAGCCCA ATTA TAAGCTA              ACCAAAATCATTTTA  55 58
        hctB 2193878 .. 2193906 - -13.3  -6.12458   TAAAAAAATAAAAAA        GTCGCTTAAAAGA ATA TCCCTTAAGCGAC        TAAATTTAGAAGAAA 100 51
        alkA 2191589 .. 2191605 -  -6.5  -3.89435   TGGAAAGAAGTGAAA              GTTGGTC TTC GCCCAAC              AGATTTTACTATAAA  68 171
      pc1828 2183421 .. 2183434 -  -2.5  -4.90477   TATAAAAAATTAAAA               TTAAA AAGA TTTAA                ATATTTTTCTTATTT  63 152
      pc1827 2181910 .. 2181926 -  -2.9  -3.88559   AATTATTGGGATAAA              CCCTACG ATC CGCAAGA              TCTTTTAAATCCAGC  52 256
        nagA NONE
      pc1824 2178791 .. 2178803 -  -4.9  -2.62396   CATTTTTTTATACGA                TTCTA GTT TAGAA                AAAAGATTTTATTTT  50 34
      pc1823 2177740 .. 2177759 -  -2.2  -4.91657   AATTAACAAAACAAA            TAAGATTC ACAA GAATTTTA             ATGAAAACAAGGGTG  62 310
        panF 2176187 .. 2176214 -  -2.8  -4.69214   TATCTAAGAAATAAA        TCT-GGCTTCTAA CCT TAAAAAGCCGAGA        GAAAAAAGCCTCCCA  60 44
      pc1821 2175494 .. 2175511 -  -4.3  -4.13728   GATAGACTCTGAAAA             TAAAAAA CTCA TTTTTTA              GCTTTGCTAAAGCGT  61 60
        dinP 2174202 .. 2174216 -  -2.2  -2.84878   TTTTTTAATTTAAAG               TTTTCA GGA TAAAAA               TACTCCCTCTCCCCC  40 126
      pc1819 2173877 .. 2173887 -    -4  -3.34043   TTTATTACGCCACAA                 GATT GAT AATC                 GAATCCTAACTCGGG  50 45
      pc1818 NONE
      pc1817 2173026 .. 2173042 -  -5.3  -5.29885   AATTTAAAAATAAAA              TTAATTA TTT TAATTAA              TTTTGTTTAATAAGG  80 86
      pc1816 NONE
         fbp 2168973 .. 2168983 -    -4  -3.66908   CTTTCTTAAAAGTAA                 TAGA ATC TCTA                 GCTGAAAATGACTCA  54 342
      pc1813 2167428 .. 2167440 -  -4.1  -3.10112   ATCATACTCTAAAAG                CTGAG AAA CTCAA                ATAAATAGAAAAAAA  48 127
      pc1812 2165405 .. 2165415 -  -6.8  -5.72622   GTTATAAATAAAAAA                 CCAG GTT CTGG                 TGATTATAGTTTCGA 100 254
         ndh 2161117 .. 2161131 -  -5.8  -3.24709   CAAAACATCTAGCAA               TATTTC CCA GAAATA               TGTTAAGTCATTACC  58 380
      pc1808 2160139 .. 2160165 - -11.7  -6.09133   GAGGGCAAAAAAAAA         GGACTTTGAAC ATAAA GTCCAAAGTCC         CTGATACGGAAAGAG 100 280
      pc1803 2155521 .. 2155571 -  -2.8  -5.22794   ACAACGATTAAAAAA TAGTTTTTAAAGTTATTTTGCAAA ATT TTTCCAAGGCAACCTTAAAAGCTA TTAATTTTATCAATA  68 16
         fur 2154068 .. 2154083 -  -4.8  -4.41348   GGGTTTTGAAATAAA              TAGAAA TAAT TTTCTA               TGTGTTTTATTCCAC  65 126
      pc1799 NONE
        dksA NONE
        lspA NONE
      pc1796 NONE
      pc1795 2149374 .. 2149384 -  -3.2  -3.39506   GACTTTAAAAGAAAT                 GAAC ACA GCTC                 TCGATTATGCAGGCA  48 520
      pc1793 NONE
        rlmB NONE
         rlu 2145721 .. 2145742 -    -3  -5.41787   CAAAAAAGAGAAAAA           TACGAGCA TCAAAT TGCTAGTA            CAACCTTTTGAAGAG  74 283
        gmhA NONE
        lpxK NONE
        gltT NONE
      pc1784 2139220 .. 2139236 -  -4.5   -3.0634   AATCGTATCCCAAGA              GCAAATT CTC AATTTAC              TAAACAGACTTGTAC  50 170
        gutQ 2136628 .. 2136639 -    -3  -3.34242   TATAATAAGGATCAA                GATT TTGG AATC                 ATTGTTAGACTCAAA  46 222
      pc1779 2135608 .. 2135642 -  -6.5  -5.41746   AATGCGTCAAAAAAA     TTCCTAGCCAAACCC TTGTC AGGTTTAGCTAGAAG     CCGTATTAAGGAATA  89 41
      pc1778 2134159 .. 2134188 -  -3.5  -4.91511   AGTGGACTATAAAAA       GCGTCCAAAAG AATGGAGA CAATTGGACGC        ATGTAGAACTTTTAA  67 194
      pc1774 2126628 .. 2126675 - -10.2  -4.81752   AAAAATATGTAAAAA CCAACTTGACTTTGAAATTC GCCAAGTA GAATTTCAAAGTCAACTTGT CTAGTCTCAAGCTCA 100 85
         mdh NONE
        gltA NONE
      pc1770 2122147 .. 2122169 -  -3.5  -5.86965   ACGTATGAAAAAAAA           TTTTCAAGT GCCGA ACCCGAAAA           AGAAATTGCAATTAC  88 316
      pc1768 2120574 .. 2120584 -  -3.2  -3.35798   ACTTCGCAGCCACAA                 CCTA AAA CAGG                 TATTCCCATCGAAGC  47 74
        phnP NONE
      pc1766 NONE
        radC 2117764 .. 2117786 -  -4.2  -3.99327   CATTTACTAAAAAGA           TTTCTGCATA CTT TATGCCAAAA           AAATTTTGTAGAATA  56 42
      pc1764 2110333 .. 2110351 - -13.2    -4.564   AATTTTAAATGAAAA             GGAGGCTA GCC TAGCCTCC             TATAAAATAAATTAC 100 73
        yqeV 2108825 .. 2108838 -  -3.7  -4.25104   CTTTGGTGACTAAAA               GGGCG CAAC CGCTC                TGCAATCTTAATCAT  57 88
      pc1762 NONE
        glgB 2105404 .. 2105424 -  -3.3  -3.71991   GTAAATAAAAATATA            CAGAGAAAT AAA ATTTGCCTG            TTAGAAGCTACCACT  53 147
        dnlJ 2103232 .. 2103250 -  -6.1  -3.92075   AGCTTTATGCATAAA             CTTTAGA GGATT TCTAAAG             CAAATAAAAAATTAA  68 68
        sodC 2102419 .. 2102472 - -15.8  -2.58892   ATTTACAGTAACTGA CTGATTTAAAAAAGTGGGTGAT ATAAATACGA ATAACCCACTTTTTTAAATCAG CCTTAATGGTTATTC 100 35
        rl13 NONE
        rpsI 2099668 .. 2099698 -  -9.9  -3.81258   TTAACAATAGGTAAA       GATCAAGCATAAA TTTGC TTTGTGCTTGATC       TTGGAATTTAGCAAG  89 47
        hemL 2087493 .. 2087509 -  -8.1  -2.91395   ACTTGTTTTAGAAAT              TTAGAAC TTT GTTCTAA              CGTTGCTTGCGTTCA  66 230
      pc1745 2085610 .. 2085629 -  -5.2  -3.58779   AATAACTTAAAGCAA            TAAAAATT TCTC AATTTTTA             GAATTAAACTCTTCT  59 16
      pc1744 2084918 .. 2084947 -  -3.9  -5.16841   GCACATTAACAAAAA       TTTTTA-AGTTTAA AAA CTAAACTGTAAAAA       AGTTACATGCTCGAC  71 282
      pc1741 2081820 .. 2081849 - -18.1  -3.53012   TTTTTTTGTTTTAAA       GCGATAAGAAGGA GTAT TCCTTCTTATCGC        TAAATCCTAACTATA 100 60
      pc1740 NONE
      pc1739 NONE
      pc1738 NONE
      pc1737 NONE
      pc1736 NONE
      pc1735 2075630 .. 2075650 -  -3.4  -2.59035   ATAAGTACCAATTTA            TTAAGTTC AACAA AAACTTAA            TTTACCTACTTTTGA  44 59
        aaaT 2074001 .. 2074011 -  -2.6  -5.69793   ATAGCAAACAAAAAA                 TAAA TAG TTTA                 TAAATTTTTTTTTGA  74 260
        pdhA NONE
        pdhB NONE
        pdhC 2070117 .. 2070154 -  -2.3  -4.80656   ATTAACAACATAAAA   TCAATAAAATTAAACAA ACTG CTATTTAAATTTATTAA    AGTCGAAAATCTAAA  59 457
      pc1730 2069023 .. 2069034 -    -3  -4.56914   CTATTCAAATTAAAA                TTGT AAAA ACAA                 TTTAAAGTAAAAATG  60 265
        ptc1 2067332 .. 2067344 -  -3.4  -5.04222   CAACCAAATCAAAAA                CCTT GAAAA AAGG                GTGCTAGAATTGGAA  70 138
      pc1725 2061976 .. 2061986 -  -6.8  -2.81547   TTGTGATATTAATCA                 GCGA GAC TCGC                 AAATTATTTGCGTGA  58 445
      pc1721 2060557 .. 2060569 -  -2.7  -4.04209   CTAAATGATTACAAA                GAATC TAA AATTC                AAAGAGAAAAATCCA  51 17
        fabH NONE
        fabD NONE
        fabG 2057570 .. 2057584 -  -3.6  -4.57837   ATATTCTGTTAAAAA               CGATTA TTT TAATCA               ACAGTAGAAATTAGA  62 106
        acpP 2057228 .. 2057256 - -19.1  -4.25615   AAAAAGTCCAAGAAA        CCGATGCTGAATA TTC TATTCAGCATCGG        CAAAATCTACTATGA 100 35
        trxB NONE
      pc1712 2050437 .. 2050448 -  -5.8  -3.10715   GCCATCATTACGCAA                CAGC ATTT GCTG                 TTTGGTCTTCTTAAT  57 108
      pc1709 2047741 .. 2047761 - -10.5  -4.52857   AGGTTTGAGACAAAA            CGCCACAAA TAT TTTATGGCG            CATTTATTAGTCTAT  93 86
      pc1703 2041470 .. 2041486 -  -6.6  -2.72511   TTTATTCTTTGAAAG              GTATGG TTAAG CCATAC              TCGCAGTTTAAGTAA  60 61
      pc1700 2038135 .. 2038162 -  -2.6  -2.84229   AGATGCTTATGAAAT        GTTAGGTTCTCC TGAA GGAGAACTTGCC         CTCGCAGAAGTCGTC  42 353
      pc1694 2031031 .. 2031042 -    -3  -5.60993   TGCTGGATAAAAAAA                TGAA ATTA TTCA                 GCAATTAATGTTAAA  77 336
      pc1693 NONE
      pc1692 2028316 .. 2028330 -  -4.3  -3.71672   GCCTATCAAAATGAA               CGAAA AAGCA TTTCG               GCTCGCCCTTAATGA  57 373
      pc1689 NONE
      pc1688 2023943 .. 2023977 - -15.3  -3.69354   CTCTATAATGCTAAA     TATTCAATAGAGGGA AATTG CCCCTCTATTGAATA     TTATCTCTTTCCTTC 100 168
        ntpE NONE
      pc1681 NONE
        ntpA NONE
        atpB NONE
        ntpD NONE
        ntpI NONE
        ntpK 2012668 .. 2012679 -  -2.2  -2.84098   CCCCCCAATTAACCA                CCCA ATAA TAGG                 AGAAATAGCCAAAAC  40 159
      pc1675 NONE
        atpB 2011333 .. 2011355 -  -2.1  -3.25919   ACTATCCAATTAATA           GCAAAAAAA TCAGT TTTTTTCAC           CTTCTTTGTGCATAG  43 12
        atpE 2010942 .. 2010958 -  -2.3  -3.11222   GCTCAATTTCAAAAT              TCATAAT TAA ATTATGC              CATTTTTTCTAAAAC  41 20
        atpF NONE
        atpH NONE
        atpA NONE
        atpG NONE
        atpD NONE
        atpC 2005415 .. 2005437 -    -5  -3.04263   AGCCGATTTTGAATA           GAAAAATC AGGGATG GATTTTTC           TGATATGAAAATGTT  52 131
      pc1666 NONE
      pc1665 NONE
      pc1664 2002561 .. 2002577 -  -2.3  -3.06696   TCTTTCGGCAACAGA              GACAT CAGTAAC ATGTC              CAGTTAAGCTGAAAA  41 74
        menC 2000760 .. 2000790 -  -4.2   -2.8084   ACAAATACCTAACCA       TAAACAACTTATAT AAC ATCCAAATTGTTTA       TTTTAACCTAGAAAG  48 149
      pc1661 NONE
        fumC 1997551 .. 1997565 -  -4.3  -3.75905   AAAAAGTTAAAAAAC               GCTTT AATAA AAAGC               TCCTTAAAAATCTTA  57 514
        dagA NONE
        dagA 1993198 .. 1993210 -  -4.1  -3.91897   GTTTTTATTTAGAAA                TAAGC TTA GCCTA                ATTCTCAGCTTCTCT  56 23
      pc1655 1989433 .. 1989453 - -11.3   -3.4404   ATCTAGAGGGAAAGA            GGGATAAAA AAA TTTTATCCC            CTTTTTCCCTTTTAA  93 45
      pc1652 1983656 .. 1983706 - -12.5  -3.22668   AAAGTTTGGACAAGA TTGAGTTAATCTAAATTTGAAA GAAATTAT TTTCAAATTTAGATTAAC-CAA AACAAAAAGTTTTAT  95 37
      pc1649 1979679 .. 1979699 -  -4.9  -3.94438   CAGGTTAATAAAATA            TTTTTATTT GAA AAACAAAAA            CTTCTATTTTTTCTT  61 306
      pc1647 1979041 .. 1979055 -  -3.5  -5.08824   TGTTTATTTAAAAAA               GAACC TTTTT GGTCC               TGTATTTGCTTATCT  69 224
      pc1643 1973105 .. 1973127 -  -4.9  -4.28254   TTTCAAGATCGAAAA           GCAGATAAT CTTAC ATTTTCTGC           TGTTGAGTAACCAAT  65 75
      pc1639 NONE
      pc1638 1959512 .. 1959526 -  -5.8  -3.35327   ATGAAATTTTTATAA               GTTAAA CCC TTTAAC               ATCACTCTATGTTTA  60 221
         pyk NONE
      pc1635 1953487 .. 1953497 -  -3.2  -2.71712   CTTGCTGCTGCAAAT                 GAAG GGT CCTC                 TTATCCTATTATTTT  43 150
      pc1631 NONE
        cydA 1949153 .. 1949163 -    -4  -3.01914   GTAAACCAACCAAAT                 TCTA AAT TAGA                 GACGGGTATCATGAT  48 21
        cydB 1947888 .. 1947909 -  -4.5  -2.55551   CACAATGTTAACGCA           TGGCAAAAA AAAT TCTTTACCA            TTAATATTTTTTGAA  48 260
      pc1628 1947230 .. 1947263 - -11.2   -3.3907   TCAAACTCGAATTAA     CTCAGCATCGAGCCA ACTAA TGG-TCGATGCTGAA     TTTGCAAAGATCATT  93 59
      pc1621 1941331 .. 1941347 -  -5.1  -3.18912   TCATTCATGGATTAA              TCGACGA CAA TCGCCAA              GCCTATTACTTCTTC  53 66
      pc1618 1936187 .. 1936197 -  -5.4  -4.77173   CTGTTATAAAATAAA                 CTTC AAC GAAG                 AAAATTTTTTACGAA  73 201
      pc1611 1924110 .. 1924127 -  -7.1   -4.4078   TTGTTCTAATTAAAA             TGGTTAT GTTT ATAACCA              TTTGTTTTCTAGGTA  76 256
      pc1610 1923577 .. 1923590 -  -2.5  -4.32049   TAGAATTTATTAAAA               TTATT GATT AATAA                AATCATTTTTTTATT  55 258
      pc1607 1921323 .. 1921336 -  -2.3  -4.46854   TTAGCGAAGAAGAAA               GAGAG CAAG CTCGC                ATCGCGCTTAACAAA  58 344
        rpmH NONE
      pc1603 1919993 .. 1920003 -  -3.2  -4.07647   ACAGTTGAAATTAAA                 CACA GAA CGTG                 TTGGTTCAAAGCAGA  57 257
        pcrA 1915650 .. 1915685 -  -5.4  -2.61226   TATAACATCAATGCA    TTCCCCACTCTTGTTG TGAT CAACGCAAGTGGGCAA     CTTTTGTTTACCGTT  51 205
      pc1599 1914443 .. 1914459 -  -3.1  -4.09292   AATTTAATAATTAAA              CAATTTT AAC AAAATTA              TTATTTATTTTGATT  55 47
        dagA 1912860 .. 1912893 -  -5.5  -4.96106   TATAAACATTAAAAA     TGAATAGTTTATTCT GTTG AGAACAAAATACTCA      TCTAATTGGAATTCA  75 183
        prsA 1909172 .. 1909199 -  -3.6   -3.3422   CATTTTTTCAAAAAG        TTTATCACACAT TTAT ATATGTTATAAA         GAAGAAATGGACTCA  49 19
         ctc 1908404 .. 1908421 -  -3.3  -3.14522   TTAATTCATATTGAA             GCCCTGG ATTA CCAAGCC              CTACAAAAAGATAAG  47 77
       spoVc NONE
        rpsF NONE
        rpsR NONE
      pc1590 1906623 .. 1906659 - -13.4  -3.00946   GCGCCTTACAAATTA   GAACAAGAAAGCTTAAG CCGC CTTAAGCTTT-TTGTTC    TTCTAAACTTGTACG 100 11
      pc1589 1905683 .. 1905693 -  -2.6  -4.37737   GAACTAAAAATTAAA                 TTTT GGA AAAA                 TAAATTTGGCATTCC  55 61
        hldD NONE
        hldE 1902946 .. 1902957 -    -3  -3.49898   AAAAAATAGCCATAA                TTTG CGGA CAAA                 AATACTGCCGACTCT  47 334
      pc1585 1901553 .. 1901572 -  -9.4  -5.00616   CCTTGGCGGAAAAAA            TCCGAAAT TTTA ATTTCGGA             TTTTAAAGAGCTTAC 100 57
      pc1584 1901070 .. 1901084 -  -2.8   -4.0386   GAAAGAAGCGATAAA               GGAAAT AAA ACCTCC               TCTGTTTTTTAAAAC  51 145
      pc1582 1898663 .. 1898675 -  -4.1   -4.5442   TGTGGAAGCAGAAAA                GAAAG GTG CTTCC                GAATACGAAATTTAT  66 293
      pc1580 NONE
        yohI 1895324 .. 1895336 -  -3.5   -4.3534   CTGGAAGGATTAAAA                TTAAT AAA ATTAA                TGGGGTAGTACTTAA  59 192
      pc1575 1891233 .. 1891272 - -13.2   -3.9009   AATTTAGGTTATAAA  CTTGAGAATTAGCAAAAA GACA TTTCTGCTAATTCTCAAT   AATAATTGTTAAGCA 100 34
      pc1574 1890453 .. 1890467 -    -5  -3.65001   GATAGGAGATAAAGA               GACTTT CAA AAAGCC               TACAACAGCGGTCAT  59 170
      pc1570 NONE
        rimL NONE
      pc1568 NONE
      pc1567 NONE
      pc1566 1878555 .. 1878566 -  -5.8   -4.3534   TTTTAATCAGCAAAA                CCTG TGCT CAGG                 GTTGTAGTATTAGGA  70 202
      pc1564 1873821 .. 1873835 -  -4.2  -3.19026   GAGTGGAAGATTGAA               TTGTGG ATG CCTCAA               TTTCCTTTGGGAAAA  49 264
      pc1563 NONE
      pc1562 1872274 .. 1872287 -  -6.7  -3.34398   TCTTTCTGTCAAATA               TGCAC ATAA GTGCA                CAATTAAATTCAATT  65 43
      pc1560 1870577 .. 1870625 -  -9.1   -5.4477   AAATGCTGAAAAAAA CAATACTCCTTACTCTAAACTTT ACT AAAGTCTAATGTAAGGAGTATAC AGACGAAAATAGTAA 100 45
        deaD 1868272 .. 1868315 - -18.7  -5.23396   AATAACGAATAAAAA TTTAGATCTTTTTTAGTTG ATGTAA CAACTAAAAAAGATCTAAA ATTAATTAAATAGAA 100 31
        clpB NONE
        hemH 1865012 .. 1865022 -  -2.6  -2.53876   TTTTATTTGAATCTA                 TTTT GGC AAAA                 TCTTACCGAGAAAAT  40 28
      pc1556 1861950 .. 1861960 -  -2.6  -4.59773   CTTTATTTTGAAAAA                 TAAA AAG TTTA                 TGAATATTTATTCTT  58 33
      pc1552 1856926 .. 1856937 -    -3  -4.45201   GCGGATAAAAAAATA                CTTA GTTT TAAG                 AAATATTGAAAACAA  60 349
        hctA 1850969 .. 1850990 -  -9.5  -5.04733   GAAGGATAAAGAAAA           GGGGAGGTTT ATA AAACC-CCCC           TGAAACTTTTTTTGC 100 50
        ygcA 1849491 .. 1849501 -  -2.6  -3.85552   AAATTTAAAAATCAA                 TTTT ACA AAAA                 TTTATGGGAGTGTTA  49 27
        yajC 1848902 .. 1848944 -  -9.5   -3.7108   ACTTTTATATTGAAA TTAATCACTACTACTGAAT TTGTC ATTTAATAGCAGTGATTAA TCATGTTTATTCTCT  86 39
        nqrF 1835677 .. 1835692 -  -5.4   -3.2614   TACCTTGCAGATCAA              TCCGGA AAAC TCCAGA               AAGTCCGCCAAGCAG  56 78
      pc1531 1834496 .. 1834511 -  -5.4  -3.62597   TCCATTCTTGAAGAA              GGACGGG ATG CCC-TCC              TTAATCTTATTTTAG  58 486
      pc1528 NONE
         amn 1831677 .. 1831716 - -11.8  -4.46854   CTAGGGAAGAATAAA  TCCGTTTAAAAAAAATAA GTTG TCGTTTTTTTTAAACGGA   TCCTTCGTTTTAAAA 100 49
      pc1524 1828137 .. 1828149 -  -7.7  -4.58395   CTTATTTCGCAAAAA                GCATC ACT GATGC                AATCGGATTGGATGG  80 179
      pc1523 1827406 .. 1827419 -  -2.4  -3.05769   CTTGGAAACTATAGA               CTGT CGCTCC ACAG                CGTATGTGAATAATT  42 107
      pc1522 1827054 .. 1827064 -    -4   -4.0031   ACTCTCATCAAACAA                 GAAA AGC TTTC                 TTTAACAATGGAAAA  58 121
      pc1520 1822590 .. 1822619 -  -8.1  -2.64747   CTATGTTAGGAGAAG       CCTTTAAGCAAAT ACGA ATTTACTTAAAAG        AAAAAATGAATGTGA  67 198
         tkt NONE
        hemE NONE
        hemG 1807626 .. 1807644 -  -3.8  -3.13104   AACCATTGAATAAAG             TGCAAAAG ACT CTTTCGCT             GCAATTAAATTCACT  48 257
        clpC 1804969 .. 1804996 - -11.4  -3.04398   GTCTTTTTTGAAAAG        GGTAGCTCAAAA GAAT TATTGAGCTACC         TTTTAATTTCAATTG  91 34
      pc1501 1789030 .. 1789044 -  -2.8  -3.32844   TCCCCCATGCCAGAA               TAACCT CAC AGGATA               GAATTATTTGCATTA  43 121
      pc1491 1775289 .. 1775318 - -13.8  -5.54338   TAATCAAAATAAAAA       TCGCCTTTTCAA TGTGAG TTGAAAAGGCGA        TAAAAATTTAAAAAG 100 42
         smc NONE
         ald 1766012 .. 1766022 -  -5.4  -4.31412   AAACATGTATCAAAA                 CTCA AAA TGAG                 GTGTTTTGCAACCTG  67 65
        dnaK NONE
      pc1484 1759189 .. 1759203 -  -4.4  -4.36914   GGTCGTTCTATAAAA               TAATTT GTA AAATTA               GAAGAATTTTTTTAT  64 40
       hvsT1 1753227 .. 1753250 -  -7.6  -3.25072   CCTAGTAGAATTTAA          TTTCAGTAAA AAAT TTTACCGAAA           CTTTAACGCGCTTCC  68 77
      pc1467 NONE
      pc1466 1741380 .. 1741392 -  -3.5  -4.08579   ATAAAATCAATTAAA                TATAT AAA ATATA                CTGTATTTCAATCTC  57 33
      pc1465 1740093 .. 1740109 -  -3.1  -3.92324   CTCTCTAATACTAAA              CATTTTT TAT AAAAATA              AAACAAAGGGCGTTG  53 287
      pc1463 1738837 .. 1738849 -  -3.3  -3.12351   GGTTGGCATATTTAA                CCTCC TTC GCAGG                TTTAAAGTATTTAAA  47 263
      pc1461 1735642 .. 1735656 -  -7.2  -2.72461   TAAGTCTTTCTAAAT               TCTTTC GGA GAAAGA               CCATCTAGCGCGCTA  62 114
      pc1460 NONE
      pc1459 1733810 .. 1733838 -  -2.6  -3.54743   TATTACTAAGGAGAA       GCAAAAA-AGTAA ATAT TCACTATTTCTGC        TCGTTTGCATAATAA  47 224
      pc1458 1733354 .. 1733372 -  -4.7  -2.65772   AGGTCACCAAAAATC             TTTTTGT GTTAG ACAAAAA             ATCACAAAAAATTTT  50 236
      pc1457 NONE
         doc 1732583 .. 1732603 -  -5.5  -4.28432   AATTGCAATTGAAAA            CCAATGAAA AGT CTTCATTGA            GATCAATCAACTTTC  67 44
      pc1455 1725814 .. 1725830 -  -4.4  -4.18494   GATTTGCATGCAAAA              CTTGCC GCTGA GGCAAA              ATTCAACGGAATTAG  63 478
      pc1451 1722975 .. 1722987 -  -4.8  -4.62957   ATAATTAAACCAAAA                GGCA TGGAT TGCC                TGTTGAACGCAATAA  68 207
      pc1450 1722726 .. 1722749 -  -2.4  -4.56636   AAAAATTAATTAAAA          TGATCATAGA GTGA TCGATGATCC           TATTTTTCCTGAAAA  58 61
      pc1449 1720067 .. 1720087 - -11.9  -3.39878   AAAAAAAATATTGAA            GCGGCCTTT AAA AAAGGCCAC            TATTTCGAAAGTTTT  89 436
      pc1427 NONE
      pc1426 1700804 .. 1700815 -    -3  -5.08824   TCCCTATTCAAAAAA                GATT TTAA AATC                 CTTAAAGAAAAATAC  67 97
      pc1420 1696002 .. 1696016 -  -4.3  -2.88069   TGTAGATTATAAGCA               TCAAG ATATG CTTGA               AAAGATAGAAAACAT  48 419
      pc1414 NONE
      pc1413 1687617 .. 1687629 -  -4.9  -4.38203   GATATAATGAATAAA                GAAAT TCA ATTTC                TTAAGGAACAGATTG  68 319
      pc1410 1685294 .. 1685307 -  -2.5  -2.60496   TTTGGCGGGAAACAT               TTAAA TTTA TTTAA                TGGGCTTGTAGCGAT  40 47
      pc1409 1684560 .. 1684597 -  -3.6  -3.64451   AACGAAAAAAAACTA   CTCAATGACCC-GAAAT ATAAA ATTTCTGAGTCTTTGAA   ACCTTCTTATCTTCG  52 255
      pc1405 1682447 .. 1682467 -  -6.9  -3.37823   TATAAATCACAAAAT            TCTCCTG TTTGTTG CAGGAGA            CGTTAAAATCAAAGT  65 337
      pc1404 1681559 .. 1681570 -  -4.4  -3.65902   TTGATCTCATTTAAA                GACA TAGA TGTC                 ATTGATATATTTGTA  55 24
      pc1403 1681108 .. 1681118 -  -5.4  -3.53224   CATTTCGTTTTTAAA                 TTGC TCA GCAA                 TGCTTTTATTTTTTT  59 69
      pc1379 1652843 .. 1652855 -  -3.5  -4.27843   CTTAAAGAGAAAGAA                TATAT TCA ATATA                AGGCAGAGCAAGGAC  59 401
      pc1374 1644257 .. 1644287 -  -9.8  -2.61144   TTATGTCTGAAATAC       GCAGATCTAATTGA TAA TCAAAAAGATCTGC       TAAGAAAAATGGAGA  78 65
      pc1373 NONE
        mreB NONE
        pckG NONE
      pc1370 1639150 .. 1639166 -  -4.5  -2.88887   GCCAAAGAAAATTTA              GATTATT TTA AACAATC              TTTTGAGTGGCGTTA  48 325
      pc1365 NONE
      pc1364 1633557 .. 1633567 -    -4   -4.6372   AGAAAGAAAAAAATA                 GAAT TTC ATTC                 CTCTCAGCCTTCTCC  66 112
        ackA 1628542 .. 1628553 -  -4.4  -3.39749   CGAACAATTTTAGAA                TTGC AAGA GCAA                 AAAAAGGATAGCAAT  53 158
      pc1357 NONE
      pc1356 NONE
      pc1355 1617698 .. 1617712 -  -7.8  -2.59564   GCTTCAGCCTATAAT               GGCGAA AAA CTCGCC               GTGGGATTTGATTTA  63 407
      pc1352 1615442 .. 1615463 -  -5.1  -3.09516   GTCTCGAGGATCTAA           TTGCCTAGC CAAC ACTTGGCAA            TTTTTTTATGGAAAA  52 0
      pc1351 1615069 .. 1615079 -  -2.4  -4.96848   TTTTCTATAGAAAAA                 TGGC GAA GCCT                 AAAAGCATATATCCG  63 154
      pc1350 NONE
        nrdB NONE
        nrdA 1610374 .. 1610432 - -12.1  -2.80464   GGATTAAGTTGAAAC GCTTGTCATTTTAAGGGAAAGTAGCTGA TTAA TTAGCTATTTCCCCTTAAAATGACA-GT GTTTAGCCATATGAG  93 48
      pc1347 1608201 .. 1608217 -  -4.3  -2.94695   TGATTATCAATTAGA              GGAAGAC TCT GTCCACC              TAGAACGATCTATTT  50 470
        arsC 1604024 .. 1604044 -  -2.5  -3.35798   ATTTCTTATTTATAA            GCAACTAGG CAA CCCAACTAC            TGTATTCACCTTTTT  45 64
       ntt_5 1602092 .. 1602104 -  -3.4  -2.52464   TGCTTTTTGAATTTA                CAAG CTTTT CTTG                GTAGCCTTCTCTTTT  43 332
      pc1340 1595977 .. 1595987 -  -2.6  -4.16284   ATAGCGCTCAATAAA                 TTTT TAA AAAA                 AGAATTAACTTAGGA  53 71
      pc1339 1595496 .. 1595515 -  -4.4  -3.16217   GTTAAACTTAATAGA            TTCGAATA AATT TATTCAAA             ACATTGAGTAACACT  52 106
         tag NONE
      pc1337 1593944 .. 1593967 - -10.4  -3.39803   CACCTACACTTACAA          TTGCC-CCAGA ATA TCTGGTGGCAA          TCATAGATTTTATTC  88 44
        prfB NONE
      pc1330 NONE
      pc1329 NONE
      pc1328 1584824 .. 1584859 -  -3.4  -3.32997   GCGGTATAAATTCAA    TATTCACCCAAAGC-AT AAA ATAGCGATGAGTGAATA    AATTCTAAAAAAATT  49 63
        pabB 1583380 .. 1583399 -    -8  -3.85165   CATTTTAAATGCAAA            GACTTAAA TGCA TTTAAGTC             TTTAGTACTCGAAAT  76 19
      pc1326 NONE
        pabC NONE
        proS 1580154 .. 1580165 -    -3  -4.60886   AGATAAGCAAATAAA                GAAA CAAG TTTC                 TCCAAAAGAAATAAG  60 134
      pc1316 NONE
        rpmF NONE
        plsX 1570290 .. 1570314 -  -2.1   -3.1598   AGAATAACATACATA          CGATGCCCA AGAATAA TGAGCATTG          AAGAGACAAATTGAA  43 50
         pgm NONE
        glmS NONE
      tyrP_4 1559743 .. 1559775 - -11.4  -3.03644   AAAAAGGAATAATCA      TACCTGAACCGGAC GCATA ACCCGATTCAGGTA      AGTCGATGTTGACTT  91 138
      pc1303 1558992 .. 1559008 -  -5.3  -4.75288   GTAGATGAAAATAAA              TTTATTA AGT TAATAAA              ATAAATTTTGAGTTT  73 87
      pc1301 1557058 .. 1557069 -    -3  -3.33899   TAAAACTCAAATAGA                TTCT TCAA AGAA                 TGAAGCTTAAAAGGC  47 32
        sucC NONE
        sucD NONE
      pc1296 1552204 .. 1552216 -  -3.4  -4.07568   CCGCTGCTTTTAAAA                GCTT TTGTT AAGC                CAGGCTTTAAATTCA  57 7
      pc1293 1550177 .. 1550189 -  -2.7  -3.74749   ACTATAAACTTGAAA                TCATC TAA AATGA                CTATTAAATTATTTG  49 52
      pc1292 1548201 .. 1548215 -  -2.8  -4.41177   TATATAAATTTAAAA               CTTAGC AAG GATAAG               GTTGAAGTTTTTCTC  55 39
        htrA 1546593 .. 1546628 -   -10  -2.80071   AAATGGGACTTAAAC    GCTGATCATAAAAA GTTTTTGA TTTTCATGATCAGC     ACTTAGATGAACTAT  80 37
      pc1290 1545516 .. 1545550 - -10.9  -3.66803   GCGCAACATCCCAAA     GACAAACGCTTAGAA AAATG CTCTAAGAGTTTGTC     TTTATAAATCTAACC  90 48
      pc1288 NONE
      pc1287 1542720 .. 1542743 -  -4.6  -3.38281   TCACCTAAAAGCGAA          GGCTTCTAAA ACTA CTTATAAGCC           ATCTAATCCGAGGAC  53 17
      pc1282 1535719 .. 1535731 -  -4.9  -3.57561   TTTCAATCGTGGAAA                TTTCT AAG AGAAA                AAGCTACGCTTACGT  57 201
      pc1280 NONE
      pc1279 NONE
      pc1277 1529327 .. 1529338 -    -3  -2.62983   GGTAGCTTTACAGCA                CTTA GATC TAAG                 TTCGTGCAAAAAACT  41 519
      pc1273 1524211 .. 1524226 -  -4.8  -3.18634   TTTAATAAAATTACA              GATAAA AATC TTTATC               AGAGGATATTTATTT  53 206
        pssA 1516514 .. 1516524 -    -4  -3.85909   CCATTCAAATTGAAA                 TTTG ATT CAAA                 TATTATTTGCAAGCA  54 128
      pc1267 NONE
      pc1266 NONE
        deaD NONE
        neuB 1509654 .. 1509664 -  -2.6  -3.24059   TTAAAATATATGTAA                 TAAT TAT ATTA                 AGTTCTTTCAGCTAA  43 37
      pc1263 1508175 .. 1508209 -  -5.2  -4.63107   ACTAAAGAAGGAAAA    GAGCAAATGTCTTTG GGAATG CAAAAAC-TTCGCTC     TACACATCTGAAAAA  71 445
      pc1260 1502961 .. 1503004 - -10.5   -3.0758   TACTAAATAAGTATA GTCTTGGGAGTTTGCAAAA TCATTT TTTAGCAAACTTCCAAAAC TTTATTCTTAGAACA  84 507
      pc1254 NONE
        murF NONE
        mraY NONE
        murD NONE
        lytF NONE
        ftsW NONE
        murG NONE
        murC 1487436 .. 1487451 -  -2.6  -2.83268   AGAAAGTAAAATCCA              TAAACA GGCT CGTTTA               AAAGGAATTTCTGGG  41 106
      pc1246 1486515 .. 1486525 -  -5.4  -3.54475   TTTGGCACCAGATAA                 CGAA AAA TTCG                 TCGAGCCTCATTCTT  59 126
     spoIiaa 1482798 .. 1482818 -  -2.7  -3.95042   AAAATTGTAATTAAA            TTTTTATTT AAC AAATGAAAA            TTTAAATTGAAATTT  51 81
        miaA 1481471 .. 1481481 -    -4  -2.87051   TTGGCAGCACTAAAT                 TTTC AGT GAAA                 TGATAGTGTATTGGT  46 235
      pc1242 NONE
      pc1241 1478528 .. 1478542 -  -8.6  -3.25356   TTATAACTAATCTAA               GGGAAA CAT TTTCCC               AATAATTTGGATGGA  74 209
        glnA 1476104 .. 1476116 -  -4.1  -3.08642   ATACCACTTATTTAA                CCAAA ACG CTTGG                GGTATTTGCTTGGAA  48 235
      pc1239 NONE
        fabF NONE
        mutT 1473846 .. 1473862 -  -5.9  -2.53015   ATACCTGGTAATTGA              TTGAATG GAT CATCCAA              ACATTTTACTTAATC  55 35
         aas 1470741 .. 1470752 -    -3  -3.81027   TTTAACCAAGTCAAA                TTTC AAAA GAAA                 TTGTTAGAGGATAAT  51 96
        cysS NONE
      pc1234 NONE
      pc1233 1466847 .. 1466857 -    -4   -2.6583   CAATCATTCAAAGAT                 TCAA TAG TTGA                 TTAATTTTTTTCATT  45 458
      pc1230 1464059 .. 1464069 -  -2.6  -6.04953   AGAGAAATAAAAAAA                 TATT TTA AATA                 ATCCCGATTTGTGGA  82 19
      pc1210 NONE
      pc1208 1438547 .. 1438569 -    -2  -5.78622   CTAGCGGAAAAAAAA           TCTTTGAGGA TTC TCTTGAAAGA           GAATCAATATTTCAT  83 459
      pc1205 NONE
      pc1204 NONE
      pc1203 NONE
      pc1202 1433936 .. 1433957 -  -4.5  -3.83998   TCATGTCATATTAAA           CATTAGTTT GGGG AAACAAATG            TTTTAAATGATGCAG  57 193
      pc1201 1432991 .. 1433004 -  -5.3  -3.30771   GGATATTCTGGAGAA               CCATT TTCA AATGG                TATTCATGAGATATG  57 222
      pc1198 1431662 .. 1431677 -  -6.2   -3.3039   CAAAAATCAAGGTAA              TTTGTC TTAA GACAAA               GGATAAAATTTCATT  61 120
        tspO 1416595 .. 1416607 -  -3.4  -2.83119   AAGCTTTGAGAACTA                GCAT TTCCT ATGC                AGGAAGTTTTGCCCT  44 283
      pc1184 1412730 .. 1412746 -  -2.3  -3.18945   TTGATTGACAAGAGA              CAAACTT CCC AAGTCTA              AAAAAGACCCTTCCC  43 174
        wbdA 1411349 .. 1411365 -  -5.9  -3.53091   ATTTTTTGCTTGAAA              TTTACCT ATG AGGCAAA              AATTTTGTAAGCGCA  62 316
        ptsH 1403242 .. 1403267 -  -4.1  -4.22591   AATAACTTTAACAAA         GATTTTTGC AAAGCTAA GCAAAAACC          TTTGTTTTTAAAAAC  58 43
      pc1173 1400000 .. 1400031 -   -19  -3.64431   TAACAGTAGATAGAA      CAGTTGTTGCTGAA TGTT TTCAGCAACAACTG       GAAATCAGAAAACTC 100 45
        tyrS 1396771 .. 1396781 -    -4   -3.7948   AAGTATAGGAAAATA                 TCTA TAT TAGA                 ACCTCATTGAAATAT  54 145
        himD 1396235 .. 1396269 - -10.2  -4.41616   ACTTGTTTAAATAAA     TTGTGTTATTGAAACT CAA AGTTTCAATTACTCAA     TTTTAAACAAATCCT  91 69
      pc1167 1394358 .. 1394380 -  -5.7  -4.63932   CACTGTGGAACAAAA          TTACCT-GAG TTTT CTCGAGGTAA           GCTATCTTTTAGAGA  73 247
      pc1165 1393166 .. 1393180 -  -4.3  -2.65808   ATTTTTAATAATTTA               GGATT TATTT AATCC               AGTATTCCTGGTAAG  48 19
        accA 1392156 .. 1392166 -  -2.6  -2.77283   TCATTAACAAACGCA                 TAAA ACT TTTA                 ACCCTCTAAAAATTC  41 23
        msbA 1389970 .. 1389984 -  -7.2  -2.82516   TGTCCGAGCATTAGA               TTTTGC TTT GCAAAA               TAAATTGCACGGAAT  61 257
      pc1158 NONE
        folB NONE
        fabG NONE
      pc1155 NONE
      pc1154 NONE
      pc1153 1382376 .. 1382401 - -10.7  -3.34013   TATGCTTTCAACGAA         TGAAATTTTTC TTTC GAAAAATTTCA          TTCGGACTATATGTA  90 159
      pc1151 1379510 .. 1379520 -  -4.6  -4.26461   ATGAATTTAAAACAA                 GCAG CAG CCGC                 TCAAAGGAAAATTAA  64 118
      pc1143 1374210 .. 1374226 -  -2.3  -3.79021   TAAAATTTCATTAAA              GTTGA TCGACTT TCAAC              AAGGCGCTTCTCTAA  48 133
      pc1138 1368830 .. 1368882 -  -9.5  -5.66684   TAATTTATAAAAAAA GTATAGGGAGCTTTTAAAATTTTTA CTT TAAAAAAATTAAAAGCTCCATATAT ACATATTTGACAAAG 100 256
      pc1130 NONE
      pc1129 1353878 .. 1353894 -  -6.6  -3.68445   AAAAAGTGGGAAGAA              TGGCAA AATGA TTGCCA              GAGCTAAGCTTAGTT  66 416
      pc1127 1351216 .. 1351243 -  -8.6  -5.08088   AACTCCTAATAAAAA        TTTGCAAATCTT ATAA AAGACCTGCAAA         TTTTTATCTTCTATC  95 58
      pc1126 1350284 .. 1350298 -  -4.4  -4.07562   TAAATTTGATATAAA               TTTTTT ATA AAAAAA               ACATTTTACAAAACA  61 256
        hlyE 1349514 .. 1349532 -  -6.8  -3.77209   AAATACATATTGAAA             CACAAAAA AGC TTTCTGTG             AAGAAGAAATTATTT  68 79
      pc1123 1346624 .. 1346639 -  -3.4  -4.42047   ACGAAAAAATAACAA              TATTAT ATAT ATAATA               AAAATGTTCTAAGTC  59 462
      pc1119 1342799 .. 1342820 -  -2.9  -2.64872   TCTATCCAATAACAT           GTTTCTCAC AATT GTGCGAGAC            GTCATAACAAAAATG  42 268
      pc1118 1340545 .. 1340558 -  -3.9  -3.01726   GGTTTTTATAGAAAC               GTTTA ATTA TAAAC                TCTTAAAGCAAAAAA  48 95
      pc1117 1338336 .. 1338361 -  -4.9   -3.6074   AATAAGGATAAAAAG         TAAGGTTTTTT CACG AAAAAACTTTA          AAAAACATGAGCTGC  57 81
        mgtE 1334334 .. 1334348 -  -3.6  -5.37865   TGAAGAACGAAAAAA               CGATTT TTT AAATCA               TCTTTCTACTTTTCA  78 220
      pc1113 1332619 .. 1332646 -  -8.6   -3.7791   TAAGCAGTTAGTAAA        CCTCTTTAAAAA TAGT TTTTAAAAGAGG         TTTACTTTTTAATTT  78 27
        ruvB NONE
      pc1107 1327754 .. 1327783 - -11.5  -4.19648   TAGATAGAAAGGAAA       GTCGATGCTGGTT ACCA AACCAACATCGGC        AAAAAGAAATTAGTT  95 35
      pc1105 1324447 .. 1324480 - -11.9  -5.75342   CCCTTCTAAAAAAAA     GAGCTGCTTTTAACT AAAT AGTTAATAGCAACTC      CTCGAGGTTTCATGT 100 69
         ssb 1323679 .. 1323713 - -12.5  -2.89475   TATTTATAGATTATA    TGCGAATGAT-ACAAA TTTT TTTGTCATCATTCGCA     ATGTTTGCAAAAACC  93 43
        pepA NONE
         asd 1320668 .. 1320679 -    -3  -4.10161   AGATAAAAAAATTAA                TTAG CTTT CTAA                 TTCCTCTTTCTTAAA  55 248
      pc1101 1320352 .. 1320362 -    -4  -2.80443   GGATAGCTCATTAGA                 GAAA AAC TTTC                 AACCTCAGACCTTTC  46 30
      pc1100 NONE
      pc1099 1318375 .. 1318404 -  -2.2  -5.07486   CATGGGTAACAAAAA       GCACAGCCATATT GAATA AATAAGGC-ATGC       TATGATTGACACTAA  64 125
        ysgA 1310580 .. 1310592 -  -6.3  -3.75024   CTTGAGCATGAATAA                GGTTT ATG AAACC                TGGGACGGATTTCGC  63 205
        sucA NONE
        sucB NONE
        dld1 1302222 .. 1302242 - -15.5  -2.73203   TTAGTAATAACTAAT            GCCAAGGTG GAA CACCTTGGC            TGTTTTTTTATACAA 100 133
      pc1080 1290457 .. 1290467 -  -2.6  -4.41494   TATTCCTAATTAAAA                 TTTA CTA TAAA                 GTATCGCTGTAGCTT  55 67
         wzb NONE
        lytB NONE
      pc1077 1287778 .. 1287807 - -15.9   -5.9873   TGAGCATAAAAAAAA       GAGCCTCATCAAG AAAA CTTAATGAGGCTC        AGAAACAAAGAGAAA 100 48
      pc1076 NONE
        gyrB 1284599 .. 1284612 -  -5.3  -4.72007   TGTGACTAAAAGAAA               GTGAA CTGA TTCAC                GATTAAACATCTAAA  73 28
        gyrA NONE
         tmk NONE
        holB 1280081 .. 1280091 -  -2.6  -4.72188   CTAATTTAAAATAAA                 TTTT AAC AAAA                 AACATTAAAGTTCTA  60 105
      pc1071 NONE
      pc1070 1276774 .. 1276803 -  -6.6  -3.48598   GAATCAATTTAAAGA       TCATAACCCAAA GGATTA TTCAGGTTATGA        ATCAATCACTATTTT  65 167
        menF NONE
        menD NONE
      pc1067 1273211 .. 1273225 -    -5  -3.47709   ATAAGATTATCAGAA               CAACAG CGT CTATTG               TTAATGGCTGCCTAA  55 220
        menB NONE
        menA NONE
        menE 1263253 .. 1263278 -  -4.1  -4.11938   CAAAGTAAGGATAAA         CTTCTAATCCC CAAT GAAATTAAAAG          CCAATTAGAATTATA  58 56
        cynT 1260337 .. 1260352 -  -7.6  -5.31275   CTTCATTAGAAAAAA              TTTGCG TTGA CGCAAA               AGATAAAAAACCACC  95 337
      pc1052 1251722 .. 1251735 -  -3.9  -4.60041   AGCCACCCTCAAAAA               TTAGA AAAT TCTAA                ATTACGTTTTAAGAA  66 90
        leuS 1244740 .. 1244755 -  -3.4  -2.60723   TGATGTTGAATGAAT              TTTTTA AATT TAAAAA               TTCTTATTCATCCAA  44 56
      pc1045 NONE
      pc1044 1242717 .. 1242730 -  -5.3  -2.80579   GCTTTAAAATAACAC               TATGC CGTT GCATA                TATAAATCTATATTA  53 46
      pc1043 1241442 .. 1241453 -  -3.6  -4.29325   TATTAATAGGTAAAA                GCGG ACTT CCAC                 TATTTTCTAAGGAAA  61 129
         adk 1239236 .. 1239246 -  -2.6  -4.66609   TATCGTAGCTAAAAA                 TAAA AAA TTTA                 AAAATTAGTTTAAAT  60 186
      pc1039 NONE
      pc1038 1232814 .. 1232826 -  -3.5  -5.16237   AACTTGAGTAAAAAA                TAAAT TTC ATTTA                AAAATTTTTTAGTTT  69 224
      pc1037 1226575 .. 1226585 -  -5.4   -2.6252   CGACATTATAAGTTA                 GCTA GTC TAGC                 GATAGGAGCTTTAAT  51 143
         soj NONE
      pc1034 1225089 .. 1225113 -    -8  -3.61652   TCCTTAAATAAGGAA          TTCCCTAACT TAAGG AGTTAGGAAA          ATAATTTAGTAATCC  74 18
      pc1033 1222355 .. 1222368 -  -2.5  -4.78572   TCCCAATGAATAAAA               TAAAT TTTC ATTTA                TAGCTATTTTAACAA  60 263
      pc1032 1219673 .. 1219686 -  -2.5   -4.3534   TCCCAATGAGTAAAA               TAAAT TTTC ATTTA                TAGATATTTTAACAA  55 466
      pc1031 1217570 .. 1217595 -  -4.9  -3.96216   TTGGGATTGAAATAA         CATAGAATTCT GGCA AAAATTCTATA          AACGTAGGAATTAGC  61 325
      pc1030 1216915 .. 1216933 -    -6  -3.36837   ACAAGGCTTTAAATA             TGCTCTCT CCA AGAGAGTA             TTTAAGGAAATTAAA  59 150
      pc1026 NONE
      pc1023 1211310 .. 1211328 -  -4.7  -2.65772   AGGTCACCAAAAATC             TTTTTGT GTTAG ACAAAAA             ATCACAAAAAATTTT  50 236
      pc1022 NONE
         doc 1210543 .. 1210555 -  -2.7  -3.71792   GCAATTGAAAACCAA                TGAAA AGT CTTCA                GTGAGATCAATCAAC  50 48
      pc1012 1207454 .. 1207466 -  -4.1  -4.44819   TACAAGACAGGAAAA                GCAAA ATT TTCGC                TATTTAAAGTGTGAC  63 29
      pc1011 NONE
      pc1010 1203987 .. 1203997 -  -2.6  -5.80727   AAAAAGAAGAAAAAA                 TTTT TAA AAAA                 GAAGCAGAAAACTAG  78 37
      pc1009 1200760 .. 1200775 - -11.8  -3.86037   ACAAACATTAAAATA              GGCGGG TAGG CCCGCC               TGTTGAATCTAATTA  95 34
      pc1008 1200279 .. 1200293 -  -2.2  -4.84492   TTAATTACAAGAAAA               TAAACA AAA TATTTA               ACTTCATATTTTTTT  62 250
      pc1007 1199332 .. 1199346 -  -4.4  -4.06096   AATTAAATATAATAA               TATTAA TTA TTAATA               ATGAGTATTTTAAAT  59 107
      pc1006 1196193 .. 1196210 -  -2.7  -4.25859   TTTAAGTGAAAATAA             CAAGAAA TTAA TTGCTTG              AATCTCTATTTAACT  53 192
      pc1001 NONE
      pc1000 NONE
      pc0999 1190901 .. 1190915 -  -4.2  -3.29459   CATTTAATAATGTAA               TTGCTG ACA CAGCCA               CTGATGAGATAAGCT  53 139
      pc0997 1190031 .. 1190043 -  -2.7   -3.9122   TATCTTGGGAAACAA                CCTTT GAA AAAGA                AAGAACAAAGGCAGG  51 125
      pc0996 NONE
      pc0995 1189274 .. 1189288 -  -7.2  -2.66316   CTGTTGAGTACATCA               GCTAAA TTT TTTAGC               CATAACTTTCCCTTC  62 46
      pc0994 1188690 .. 1188711 -  -3.9  -4.25859   TCTAAGTTAAAACAA           TGATT-GAAA AAA TTTCTAATCA           AAAATATCTCCATAA  58 194
      pc0984 1180719 .. 1180733 -  -4.2  -3.91642   AAAAGAATGAGGAAA               CAAACC AGG GGTTAG               CAGCTCTGCCTCCTA  56 181
      pc0981 1177679 .. 1177695 -  -4.5  -4.17048   TTGGTTTTAAAATAA              TTTTTCA ACA CGAAAAA              AATTTCCGCATAAGG  61 445
      pc0979 1176975 .. 1176985 -    -4  -5.08255   ATCTCGAAAAGAAAA                 TTCA AAT TGAA                 GGTTATAATCTATCC  71 143
      pc0978 1176248 .. 1176281 -  -9.7  -2.75349   AAGCCTCAAAAGGTA     GGTGCTAATCCTTAA TATT TTTAGGATTAGCACT      TAAAAAATTATTTTC  75 33
      pc0977 1175590 .. 1175616 - -10.9  -3.50853   TTTTTTTAATGATAA         CCCCACTTGTC ATCAA GACAAGTGGCG         TGGCAGACTTAGCTT  90 41
        umuD NONE
        umuC NONE
      pc0974 NONE
      pc0973 1170676 .. 1170711 -  -8.4  -3.14878   CTGTTCAAGTGAATA    TTGCAAGCATTTAAAC TTTC GTCCAAAAGCCTGCAA     ATGATTTAAAGACTT  74 42
      pc0972 1170094 .. 1170106 -  -7.7  -4.70879   GCTAAATGGGAAAAA                CAACC ATC GGTTG                GTTCTTTGGATTTAA  83 399
      pc0970 NONE
      pc0969 1164112 .. 1164140 -  -6.1  -3.84901   TTTAGTAAAAATTAA        GTCCTTTAAAATA ATT TATTTTGAAGGGC        TTTGTTAATCCCAGT  66 200
      pc0968 NONE
      pc0967 1162096 .. 1162110 -  -2.1  -5.14563   GGGTGCAGTAAAAAA               CGGAT TAAAC ATCCA               ATCCTATGTTTAACG  64 509
      pc0966 NONE
        msrA 1159506 .. 1159525 -    -3  -4.72201   CCCCACAAAAAACAA            TCAATAAA AAAT TTTATTAA             TCTTTATTGTTTTTA  62 52
      pc0963 1158861 .. 1158894 -  -5.3  -4.30978   CTGAACTTATTAAAA     GTCGGCGCTAAAT TTTTATTT AACTAACGCCGAC      TTTACCTTTTTTACT  67 36
      pc0960 1156482 .. 1156492 -    -4  -3.65475   AAAAAATAGAATTAA                 TTGA GCA TCAA                 ACTCATGAAAATTAA  52 37
         dcd 1155528 .. 1155538 -  -2.6  -3.40522   AGGTTTCCATTATAA                 TTTA TAG TAAA                 GGCAACGTCAGTGTC  45 16
      pc0957 1154436 .. 1154449 -  -3.9  -3.55622   TTTAACTTTTTTAAA               TTGAT ATTG ATCAA                AATAAATAAAAGCTT  52 85
      pc0954 1152170 .. 1152193 - -11.2  -4.27026   CCTTAAAGAAAAATA          GATAGGAAAT CAAG ATTTCCTATC           ATTTATTTTTTACAA  95 75
        yciF 1151455 .. 1151497 - -13.1  -3.82592   ATAAGTTTAGAATAA GAGGACTTTTTACAAAATA GAAGG CATTTTGTAAAAAGTCCTT TAAGAAATAACCTTT 100 56
      pc0952 NONE
      pc0951 NONE
         lig NONE
      pc0949 NONE
      pc0948 1144887 .. 1144907 -  -3.3  -5.46129   TAACAAAGTAAAAAA            GGAAATTAA AGT TTAATCACC            GAAGAATCCACGATA  75 10
        trxA 1144216 .. 1144226 -  -2.6  -4.29738   TTACATTGATTAAAA                 TTTT TCA AAAA                 GTATTCACAGGGAGA  55 108
      pc0946 1143445 .. 1143477 - -12.2  -2.75577   TTATTTTAAAATTGA      TATTGACAGGTAGA AAACA TCTACCTGTCAAAA      AAGCTAAATTTTTAA  93 37
      pc0945 1142368 .. 1142380 -  -4.9  -4.86613   TAAAATTAAAATAAA                TAAAG CAG CTTTA                AATTTGCCCCATACA  72 3
      pc0944 1141257 .. 1141273 -  -6.5  -3.54307   AATAGTTTTTTTAAA              TCTGTCC AGA GGGCAGA              AGGAACAGCCGAAAT  64 354
      pc0942 1139385 .. 1139396 -    -3  -3.97911   AGGAAAGATATTAAA                TAAG CAGC CTTA                 TTTTTTATTCTTTAT  53 30
      pc0940 1138122 .. 1138138 -  -2.3  -3.35679   CCCTTCTAGGCATAA              TAGCAAT CGC ATTACCA              GGGATTTCAACTTTA  45 503
      pc0938 NONE
      pc0937 NONE
      pc0936 1127432 .. 1127448 -  -2.4  -2.92209   AGACTAAAGTTAAAT              TTAAAA AACAA TTTTAA              GGATTTAATGCCCTC  41 105
         glk NONE
      pc0934 NONE
        dhnA 1124495 .. 1124505 -  -2.6  -4.83169   ATCTCTTCATAAAAA                 TTTT CCA AAAA                 AATTAGAAGTTACTT  63 75
      pc0932 1124196 .. 1124211 -  -2.6  -4.03989   ACAGAAAAACTCAAA              GTTTAA ATTA CTAAAC               GAATGCAGTTTTTTG  51 20
      pc0931 1122959 .. 1122977 -  -7.4   -3.3907   TTAAATTTGAATCAA             GGAAAGCT TAA AGCATTCC             TTAAAAAAGGCCTAT  67 59
        cynT 1121991 .. 1122007 -  -2.4  -3.10646   AAGAAATAATCAAAC              TTTTTT AATTG AAAAAA              AATCTCCTGAAGGCT  42 296
        trpD NONE
      pc0927 1119193 .. 1119213 -  -3.4  -2.69319   AAGCTGTCATAGAAT            CTAACTTA TTGTT TAAATTAG            TATCAAGAAAATAAT  44 195
      pc0926 NONE
      pc0925 NONE
      pc0924 1117495 .. 1117530 -  -9.2  -3.92641   AATCCTATTGATAAA    GAATGACAAGGA-ATGT TAA ACAAATCCTTGTCACTC    ATCAAAATAAATTAA  84 37
      pc0919 1113122 .. 1113166 -  -3.1  -2.96598   TAATGAATGCATATA TGTATAAATGGGGTAATAA TGGCTAG TTTTTACCCTATTTATAAA ATAGATTCCCCTATT  44 154
      pc0918 NONE
      pc0917 1111581 .. 1111598 -  -3.5  -3.29208   AAAATATAAAATAAT             TGAACAA AGAT TTATTCA              TCACTAATAATGAAT  47 155
      pc0916 1109723 .. 1109742 -  -3.7  -3.54424   TTCTAGGGCTCCAAA            TTTTGAA AAGGTA TTCAAAA             TTTGGAGATTTGAAT  50 52
        kefC NONE
        czcD NONE
      pc0913 NONE
      pc0912 1105272 .. 1105286 -  -7.2  -3.89524   AGGGCATGTTAGAAA               TCCTAA TTA TTAGGA               AATTTCTTTTTTGGA  72 229
      pc0909 NONE
      pc0908 1101018 .. 1101036 -  -3.2  -3.76952   CTCATGCAAGCGAAA             TTTTTGAA AAG TTCGAAAA             CCTTATTACTTCCAA  51 91
      pc0907 1098644 .. 1098661 -  -4.1  -4.74801   CAAGTTTATGAAAAA             GGCTTTA AAAA TACAGCC              AAAATTATTTTAAGG  69 79
      pc0905 1095066 .. 1095079 -  -3.1  -3.46687   AATCGGAAATATTAA               GCAAC CTAC GTTAC                TGTACCGGCAGCATG  48 403
      pc0903 NONE
      pc0902 1092944 .. 1092963 -  -3.6  -4.21402   ATCCAAAACTATAAA            CTTTCTGA TATG CCAAAAAG             TGGAAAACCTTTTGC  61 263
      pc0899 1088765 .. 1088798 - -14.9  -3.03007   AAGATTCCCTTAATA     TTAAGCGAATAGAAA TAAA CTTCTATTCGCTTAA      TAAACAGCTTATATG 100 34
         rbn 1087208 .. 1087221 -  -2.5   -5.3236   AGAATTTACAAAAAA               TATTA AGAT TAATA                TGTTTTTTCGAGCAC  68 171
      pc0896 1085166 .. 1085182 -  -5.9  -5.54264   AAACATCTAAAAAAA              GTTTATC GAT GACAAAC              TTCGATGACACATTT  86 11
      pc0895 1083231 .. 1083242 -    -3  -5.61596   ATTGTGAGAAAAAAA                TCTT AAAT AAGA                 TAAATTAATAATACT  77 162
      pc0894 1078656 .. 1078678 - -10.7  -4.53765   ATATAGATTAGAAAA           GGCAAAAGT TTATT ACTTTTGCC           TTTTTTATTGAGCTA 100 186
        mutM NONE
        ribC NONE
        ribA NONE
        ribH 1074391 .. 1074401 -  -5.4  -3.14888   AACTAGATTGAAAAC                 TCCT AAG AGGA                 TTCATATGAACATTT  56 123
      pc0876 1058157 .. 1058179 -    -5   -3.4285   GTATGTAATTCATAA           GTTTTAAC GAAAAAT GTTAAAAC           CAGAAAAAATTAAAG  55 179
      pc0875 1057912 .. 1057924 -  -4.9  -4.07687   ATTGGTTTTTTAAAA                GATTT AAG AAATC                ATTTGTCATGCATTC  63 24
      pc0870 1052215 .. 1052234 -  -5.1  -2.91264   TTTTTGAGGGAGATA            TTGTTCA TGCGAT TGAACAA             TCTAAACTTCCTGCT  50 175
      pc0867 NONE
      pc0866 1048995 .. 1049020 -  -6.9  -4.69326   AGAGCGAAGATAAAA         TCCAGCTCG TTAATCTC CGAGCTAGA          TTGGAAACGACTATT  81 136
      pc0863 1043613 .. 1043626 -  -2.3  -4.46617   AAAACAAAGGGAAAA               CCTCC AGCG GGAGT                GGGCTCAATTTGTTT  58 520
      pc0859 1040091 .. 1040118 -   -10  -4.81523   AATGAAAAAGTAAAA        TCGACCTCAAAA AGAT TTTTGAAGCCGA         TGTATAGTTAACTTG 100 33
      pc0855 1037202 .. 1037224 -  -4.2  -3.35465   ATCCAGAGAGATCAA           TTCTTCCCTC ATG GAGAAAAAAA           TGAAGTAATGGGACC  50 11
      pc0854 1036351 .. 1036368 -  -3.3  -3.18264   TCTTTGATGGATGAA             TCCGGCC TATA AGCTGGA              TTCACCAATCAGAAG  47 374
      pc0850 1032243 .. 1032257 -  -4.2  -2.89941   AAGTAATGAAAATAC               TGACCA TAA TGGTCT               TTTGCCTCACCAATG  48 268
      pc0848 NONE
      pc0847 1031069 .. 1031096 -  -2.6  -3.96531   GTACAGATCGAGAAA        GCAGGCCAT-GGG ATT CCTTATGACCAGC        CCAAACAGTGGCAGG  52 296
      pc0833 1017139 .. 1017161 -  -3.5  -5.52347   AACAAAATTAAAAAA           CTAAATCAT ATTTG AAGATTTAG           CTATCTGGTATTCTT  75 3
      pc0832 NONE
      pc0831 NONE
      pc0829 1013812 .. 1013826 -  -4.2   -3.2614   CAGTTGGTAGAGCAA               CGGAAT CAT AATCCG               TGTGTCGTCGGTTCA  51 320
        kdsB NONE
        pyrG NONE
      pc0823 1008225 .. 1008267 - -13.7  -4.11884   AAGGAGAATTATAAA TATCTAGTCGATGCTGAAT CAACT ATTCAGCATCGACTATCTA GATAGCTTTGAAGGA 100 9
         zwf 1002986 .. 1003002 -  -3.7  -2.98145   AATTATCAATTAAAG              CCTCTGA TTA TCAGAAA              GAAAAGTTCAAAATT  46 143
      pc0820 NONE
        devB NONE
      pc0818  999896 ..  999908 -  -2.7  -3.66497   TAATAAATGTTTAAA                TTCAA TAG TCGAA                ATAAGAATATTTGTA  47 68
        rpmG NONE
      pc0816 NONE
        lolD  996616 ..  996626 -  -5.4  -2.66979   ACGATAATTGATAAT                 GCAA GTT TTGC                 TATTGCAAGAGTTGT  51 231
      pc0812 NONE
      pc0811  992386 ..  992415 -    -3   -3.8647   AGTCAGCATACGAAA       TGATTACAAATT CATTTC ACTTTGCAATCA        GAAATTAAAATATCT  51 177
         tdh  991270 ..  991291 -  -5.9  -3.56568   TAATTATTTTGTAAA           CTGCATCAA AAAT TTTATGCAG            GGGAAAAGGTTAAAC  62 35
      pc0808 NONE
      pc0807  986948 ..  986969 -  -7.3  -4.73912   ATAAAAATGAGAAAA           GTAGAGCTT TTCG AGGCTCTAC            TTGAATCAGTATTAC  81 217
         def  982202 ..  982212 -    -4  -4.67942   TCGAATAAATTAAAA                 CTTT TAG AAAG                 ATTAAAAGTTTAATT  66 35
      pc0800  979268 ..  979281 -  -5.3  -2.67423   TTGAAGAAGACTAAC               TTCAG GCTC CTGAA                TATAGTTTTAATGGC  51 270
      pc0795 NONE
      pc0794  974195 ..  974205 -  -2.6  -5.77632   AAAAGGAGAAAAAAA                 TAAA GCT TTTA                 GGTCTACTTTTGGGT  78 339
        mscL NONE
      pc0792 NONE
      pc0791  970872 ..  970884 -  -5.5  -3.87641   AACATTTTTCATAAA                CCTCC AAT GAAGG                AATTTTTAATTTTTT  61 61
      pc0790  970088 ..  970119 - -11.7  -3.09208   AAAGTAGGGATGCAA      GCTACCAATGTGT AAGTAA ACTCATTGGTAGC       AGGTTGAATGATTAT  95 37
      pc0786 NONE
      pc0785  966675 ..  966695 -  -4.9  -2.82936   AGCTAAAGTTTAAAT            TTTCATTAT TCA ATAATAAAA            TCGCGTTAAATTCGA  51 31
      pc0784  965914 ..  965926 -  -2.7  -5.55664   TTATCACGAAAAAAA                GTAAA CCG CTTAC                TCGTGCTCTTGTTTG  77 282
        map1  961452 ..  961477 -  -3.5  -4.98436   TGAACAGCATAAAAA         TTTTACGGAAAT TCA ATTTC-GCAAAA         TGGAAGGCCTTTATC  70 458
      pc0776 NONE
      pc0775  955663 ..  955677 -  -2.8  -3.91897   TTCTGTACCTAGAAA               TAGGCA ATA TGACTA               TGAAAATAATTATGA  52 347
        braB  948845 ..  948878 - -12.7  -2.72147   TTGAAGATAATGAAT     TTAAATCAGAGCTGC GAAA ACAACTCTGATTTAA      GCGATAAATATTACT 100 36
        rpsA  942303 ..  942313 -    -4  -3.00986   AACCAGATCAAACTA                 GTTT AGG AAAC                 GGAAGAATTACTTTT  48 33
      pc0763  941981 ..  942002 -  -3.1  -3.57561   CCTCAATTCTGTAAA           TAGATAAAA TACT TTGTATCTA            AATTCTTATTATTAG  49 139
        nusA NONE
        infB NONE
        rbfA NONE
        truB  936805 ..  936815 -    -4  -2.80994   TTCAAGTTTACTATA                 CAAT TTC ATTG                 AGGAATTATTTTTAG  46 37
        ribF  935744 ..  935764 -  -3.4  -3.69437   GAACTTTAAAATCAA           CTACCACAA GCTC TTGTG-TAG            AAGTGTAAGCTCTTT  50 133
      pc0757  935504 ..  935523 -  -9.4  -2.78813   TCCTAGTTTAATAAT            GAACTTAC AGTT GTAAGTTC             TAAATAATTTTTAAA  77 25
      pc0756 NONE
      pc0755  934919 ..  934931 -  -4.1  -4.32049   TACAAGTCAGGAAAA                GCAAA ATT TTCGC                TGTTTAGAGTGGCAA  61 29
        sctU NONE
        sctV NONE
      pc0748 NONE
      pc0747 NONE
        scc1 NONE
        malQ  920701 ..  920722 -  -8.9  -3.27667   GAGAAATCAACTTAA           CAACTTATT AAAT AATAAGTTG            TTGCATAAGGTAGGT  78 11
      pc0744  919760 ..  919773 -  -2.5   -3.9318   AAATTTTTAAAAATA               TTTAT GCTC ATAAA                ATTTGGTAATTCTAA  51 489
      pc0742 NONE
      pc0741  913944 ..  913964 -  -3.4  -2.54387   CAAACGGTCAATGCA           TAACATTCG CCAT CGA-TGTTA            ATTTAACGATGAGCA  43 23
         rhs  906044 ..  906068 -  -6.3  -2.60763   GGGACATTTTAGAAT          GATGCGATGGC ATA GCAACCGCTTC          GAAGATAATTAAACA  57 66
      pc0738  905311 ..  905327 -  -4.5  -3.37755   ATAGATTTTTAAATA              CAAAAAA GGC TCTTTTG              TTGAAACCTTGCTGA  53 281
      pc0736  900692 ..  900702 -    -4   -4.7078   GGAATTATTCAAAAA                 TTCT TTA AGAA                 ATCTCATGAAAAATT  66 423
      pc0734  893867 ..  893887 -    -2  -3.08695   GGTATATAAACTAGA            CTAAATAA GAGTT TTATTTAA            AATTAAATTTTTATA  41 489
      pc0733  890746 ..  890764 -  -3.2  -3.48512   ACAAGAAAAAATAAG             TCCTAA ATGTTTA TTAGGA             AATACGCAAATAAAT  47 234
      pc0729  886475 ..  886487 -  -6.3  -3.39844   GCCACACTTTAAACA                GCAAA AAT TTTGC                TTTTCCTTTCCTGTA  62 187
        clpB  883170 ..  883212 -  -4.3  -6.17268   TTAGAATAAAAAAAA GATTGTCTACAAACTTC TTCTTAATC GAGGCTTGTAGACAATA GGGAAATATTTAATT 100 35
      pc0723 NONE
      pc0722  876985 ..  876995 -    -4  -4.75309   GGAAAGCCAAGAAAA                 GATT ACT AATC                 AATTACGCTCAAGAC  69 414
      pc0716  870453 ..  870465 -  -4.8  -3.51232   TTGCTTTTAAATGAA                GCTG GGTGT CAGC                CTGTTCATTTTTATT  55 226
        sugE  869952 ..  869962 -  -2.6   -5.4251   TTTAGATACAAAAAA                 TTTA AGC TAAA                 AAAATTTTAATTAAA  71 56
      pc0714  867666 ..  867693 -  -2.2  -3.50393   TTTGATCGCATATAA        TTCCTTTTTTAA TTCA TTAAAAAATAAA         TAATAATTTTATAAT  44 169
      pc0713  866072 ..  866084 -  -4.9  -3.38324   TACTTCCAACAAAAT                CTTAA ACT TTAAG                TGATAAATTTTTAAA  55 259
      pc0712 NONE
      pc0711  863949 ..  863967 -  -3.2  -5.79588   TTAAAATCAAAAAAA             TAAAGTTT TAA AAGCTTTA             TGCATTTTAAATCAT  81 232
      pc0710  862254 ..  862266 -  -4.9  -3.77789   TAATGCACAAAAAAT                TTTGA AAT TCAAA                TTTTATTTTTTATAT  59 365
      pc0709  860669 ..  860688 -  -5.2   -3.2327   TTAATTTATTATTAA            TAATATAT GTAT ATATATTA             TTTACAATTTTTTAT  56 267
      pc0708 NONE
      pc0700  852729 ..  852749 - -14.1  -3.23216   CCTTATCATCATGAA            CCTTTGCCT GAA AGGCAAAGG            TTTCTTTTATCACGG 100 50
      pc0699 NONE
      pc0698  850482 ..  850498 -  -2.4  -2.84961   ATTAGTAGGAACAAC              TTTTTA TTTTT TAAAAA              AATATAACTCACTAA  41 318
      pc0694  846320 ..  846348 - -11.2  -4.70879   GGCAAAGTTGAAAAA        TTTAGGCTGTAT ATTTG ACACAGCCTAAA        TAAATGAAAGTTAAT 100 36
        glyS  842992 ..  843016 - -14.5  -2.83674   ATAAATGATCAATCA          TAGCTCTATCA TTT TGATAGAGCTA          ATTTAATAGTGAGTT 100 28
        recD NONE
      pc0688 NONE
        dapB NONE
        dapA NONE
        aspC  833249 ..  833259 -    -4  -4.25859   CTCAAGCTAAAAGAA                 GATT TTA AATC                 CTAATCTTTCAAAAA  58 330
      pc0684 NONE
      pc0683 NONE
        truA NONE
        rnhB  827741 ..  827757 -    -3  -2.78679   TTTGGTTAGTGAAAG              GCTAAC GAGAT GTTAAC              TTTTCAACTTATTTT  43 64
      pc0678  827259 ..  827273 -  -2.2  -3.21099   TTGTTTTAGCATGAA               TTTTAA GGA TCAAAA               GTTTGAGAAATTAAT  43 13
        recN  825318 ..  825332 -  -2.8  -4.83593   AACAACGAGTAAAAA               TAACAG ATC CTGTTG               ATTTTCCTGAAAATT  65 323
      pc0675  822333 ..  822360 - -14.4   -4.3898   ATTAGGTCTATAAAA        CTTTGTCATTCA AGTT TGAATGACAAAG         TTTTTTTCTTTAGAA 100 35
      pc0674  818536 ..  818575 -  -3.1  -2.75064   CTTTCTAGTGAACGA  TCAATACCAAAACAT AAAATACTGG ATAATTTGGTATTGA   AGAGTGTTCGCCTAT  42 37
        gatC NONE
        gatA NONE
        gatB  811846 ..  811872 - -13.2  -3.75115   TTTTGACAAAACTAA         GGCTGTATTAAC AAT ATTAATACAGCC         TTCTTAACAAATAAT 100 93
      pc0668 NONE
      pc0667 NONE
        rpmB  810755 ..  810782 -  -7.9  -6.11243   ATTGAATAAAAAAAA        GACTTAGAAAA GTTTAT TTTCCTAAGTC         TTTAACCTTAATCGA 100 46
      pc0661  806609 ..  806623 -  -4.4  -4.44608   TTTATTGAAAAATAA               TAAAAT TTA ATTTTA               AAAAAATAACATCAA  66 78
      pc0650  796437 ..  796462 -  -3.3  -4.38322   TGAATTAGAAAATAA         TCCCTGCTT TCGCTATG AAGAAGGGA          TTTTAGCTGGGATTC  62 92
      pc0646 NONE
      pc0645  793489 ..  793506 -  -2.8  -3.31263   AGCTTATTTTTATAA             GATTTA GCCCTT TAAATC              GGAGATTTTTATTAA  43 102
        rpsO  792282 ..  792315 - -19.8  -3.06315   GCAAGAGTCCTAATA     GCAAAAAGGGGCAG TTAAAG CTGCCCCTTTTTGC      TGACTTTAAAGATTA 100 43
         pnp  789590 ..  789613 -   -14  -3.22562   TAAAAGAGGAATAGA          TGGTGCTGAA TTTG TTCAGCACCA           TAAAAGAAAAGCTAT 100 37
         cps NONE
      pc0641  787099 ..  787121 - -12.8  -3.53012   TCTCTTTTCTTTAAA           CCCTAACCAC TCT ATGGTTAGGG           TTTTTTATTTCCGCT 100 361
      pc0637 NONE
      pc0636  779546 ..  779556 -    -4  -3.54256   ATCTTTAAAAATAGA                 TTTG ACT CAAA                 AATTAAATTGGTTTC  52 332
        tolC NONE
      pc0634 NONE
        acrD  774299 ..  774329 - -12.1  -3.36202   ATAGATAGGTTATAA      GAGTCGGCT-TAAA TAAA TTTAGAGCCGACTC       TTATACTTTATTGAA  95 65
         alr NONE
      pc0630  769132 ..  769158 -    -4  -4.28656   AGGGAATATTTAAAA         TTTTATTTTT TTTGGCT AAAAATAAAA         AAATTATAATAAATA  61 355
      pc0628  767959 ..  767975 -  -9.5  -4.31835   AATTTGTATAAGAAA              CGTTGAT TTT ATCAACG              AAAATTTTTTGTATT  88 39
      pc0624 NONE
         nfi  764613 ..  764625 -  -4.8  -3.16039   AAGTAGGCTTAGGAA                GCTC ACTTG GAGC                ATTTATCGTAATTAC  53 394
        xseA NONE
        xseB  761477 ..  761493 -  -3.7   -3.5365   TCAAATTCGATAGAA              TTGATTG TGT CATTCAA              AATCCTTTATAGTCA  50 114
         dxs NONE
      pc0618  758494 ..  758518 -  -2.3  -5.82388   AAAGTGCAAAAAAAA          TCTCTTTAAAA AAA TTCTAAAAAAA          ACAGGAAAATAGGAA  77 200
        omcA  757919 ..  757930 -  -4.4   -3.6682   TCGCATTCATTTAAA                CTCA TCGT TGAG                 TTTTTGTGTTTGACT  55 149
        omcB  755986 ..  756005 -   -10  -4.98531   TTGTGAAATGAAAAA            GGCAGATC CGAA GACCTGCC             TTTTGATCACTGATT 100 55
      pc0615  753988 ..  753999 -    -3  -3.68506   CAACATTTATTTAAA                CTTT TTCA AAAG                 TATACTGAACACATC  49 412
      pc0611 NONE
         maf NONE
      pc0609  750583 ..  750596 -  -3.9   -2.7555   CACATTTTAATATCA               TTTCT TGGA AGAAA                TTGAATTAAATTTAA  45 127
      pc0607  747221 ..  747241 -  -5.5  -3.67877   ACTCCTCAATAAATA            GGAAATATT TTT AATAATTCC            TTTTAGAGTTTTCCT  59 500
      pc0593 NONE
      pc0592  729532 ..  729554 -  -9.3  -4.10257   AATGCAAAAATATAA           GTGAAACAA ACAGG TTGTTTCAC           TTGTTGCCCCTAATT  88 480
        nasD  724642 ..  724661 -    -5  -3.67597   TTCTTTATTTAATAA            GATGAGAC AGGC GTCTTATC             AAGATACTCCTTACA  57 84
      pc0581 NONE
      pc0579  713132 ..  713154 - -13.6   -5.1287   GTGAGAGTTAAAAAA           TAAGAGGGAA ATT TTCCCTCTTA           AAATAAAAGCCAATT 100 40
      pc0577  711087 ..  711109 - -13.6   -5.1287   GTGAGAGTTAAAAAA           TAAGAGGGAA ATT TTCCCTCTTA           AAATAAAAACCAATT 100 40
      pc0573 NONE
      pc0558  693424 ..  693435 -  -7.2  -3.02986   CATTTAGAAAAAGAG                GCCC TCAT GGGC                 TTGTGCTGTTTATGC  65 47
      pc0556  692185 ..  692201 -  -8.1  -3.70585   ATAATAAAGCAAAGA              TAGAGTT TAA AACTCTA              TTCTCATTAGTGAAT  76 161
        rfbB NONE
      pc0554  688901 ..  688911 -  -2.6  -3.16564   TTTCTATTGTATCAA                 TAAA CTG TTTA                 TTTTTTGTAAAGAAA  43 90
      pc0553  688084 ..  688108 -  -9.4  -3.40522   ATGTTTGTAGTACAA          TCGATGCTGA ACATA TCAACATCGA          TTTGGAGATGATTAT  82 37
        rf-2 NONE
      pc0547  680225 ..  680256 -  -4.5  -3.22884   GGATTAATTTATGAA      GAAGGAAAAGCGA CTATAT TTGCTTTTACTTC       CTGGAGACCCGTTCG  51 274
        nasA  676188 ..  676202 -  -3.6  -4.97461   AAGAAACAGGAAAAA               CAATTC CAC AAATTG               CCTTAAATTGGATTT  72 339
         def  673629 ..  673647 - -11.8  -4.27617   GAGAGCGCATCAAAA             TTAGCGCA TTT TGCGCTAA             TTTTCCTTTATGTAA 100 98
      pc0540  673101 ..  673111 -    -4  -4.57837   AGAGTGCTGGAAAAA                 GTTA TGT TAAC                 AAAATGGAGGATGCA  63 232
      pc0539  672627 ..  672658 -    -6  -3.45527   AAAATCATTGAAACA      GCAACAGCTCTTGTA GCT TACAA-AGCTATAGC      ATAAACTTTCCAAAT  60 100
      pc0533  665628 ..  665642 -  -5.8  -3.39449   TCTTATGAAGATTAA               TTATCT TTT AGATAA               ATTGAAAGTTTTTTT  60 143
      pc0532  664381 ..  664393 -  -4.9  -3.55444   CGTCGATTTTTTAAA                GTTTA TTT TAAAC                AACAGTAAGATCAAT  57 353
      pc0530  662434 ..  662457 - -10.4  -4.22858   ATAAGAGAGAAATAA          GCCTTGCTAT AATA ATAACAAGGC           TGATGAAATCTCTTA  91 55
      pc0526  660243 ..  660253 -  -2.6   -4.5787   CTATGAAAAAAAAGA                 TTTT ATT AAAA                 CTTTAAATTTTTTAG  58 20
      pc0525 NONE
      pc0512  646040 ..  646053 -  -5.2  -3.17051   CTGGCAGGAGGAAGA               CGGC CTTGAT GCCG                ACCACTTTTAGCTCC  56 81
      pc0511  645665 ..  645686 -  -6.5  -3.73402   ACAGGCTGCATCAAA           CTCCCCTTC CAAT AAAGGGGCG            TTTCCCTGCATCGAA  66 120
      pc0502  641177 ..  641193 -  -6.5  -2.62616   TCAGTGGTTAGAGCA              GCGGACT CAT AACCCGC              TGGTCGTAGGTTCAA  57 522
      pc0499  638446 ..  638464 -  -4.6  -3.39856   TACACATGCAATCAA             TCCTGAAA ATT CTTCAGAA             ATTCCTTATATTGAT  53 346
      pc0497  636929 ..  636945 -  -3.1  -5.00616   TTTTTTTTCAAAAAA              TTTTCTT TTC AAAAAAA              ATATATGCGATAATT  67 175
        lepB  634204 ..  634220 - -12.3  -4.07568   TTGGTTGCCTTAAAA              CGCCGAA ATT TTCGGCG              TTAATACTAATAACA 100 517
      pc0492  629300 ..  629313 -  -5.3  -4.30014   GCTATTAACTGAAAA               GCTTA TCTA TAAGC                CATCTGGACTTGTCT  67 1
      pc0490 NONE
      pc0489 NONE
      pc0488  626723 ..  626736 -  -2.4  -3.78629   ATGAAATCGAAAATA               GCAA TTTATC TTGC                GGGAAGCACAAAAAA  49 82
      pc0483  621347 ..  621389 -    -8  -4.86385   AGGTGTAAAAATAAA GGGAATAAATTTCTATTA CAAAAAT CAAAAGAAATCTATTCCC TTAAGCTAGTCAATT  91 49
      pc0482  619781 ..  619794 -  -6.7  -3.29043   AAGCCTGGTTCACAA               TCCGT TAGA ACGGA                AGGATGAGCCAGTTT  63 97
      pc0481 NONE
      pc0480  617055 ..  617074 -  -3.6  -3.53444   GGCGTCAAGAATTAA            TTGCTG AAAATGCG CAGCAA             ATCAGCGAACTTGGA  52 430
        dnaX  614047 ..  614064 -  -3.5  -4.49344   AAAGTCAGTATAAAA             CTTG-TAC AAG GTAGCAAG             AGATAATATTTAGTT  62 89
      pc0477  612854 ..  612879 -  -4.9  -3.51232   TTGTTTTGAAATTAA         GAAAACATT ACCTGTAA AATGTTTTC          TCCTCTAGCATGGAA  55 79
      pc0472 NONE
        bacA NONE
        ftsK  603248 ..  603258 -  -5.4  -3.54414   ATGCTTAATTAAAGA                 TGAG AAT CTCA                 AGTTTTCTCAGAATT  59 288
      pc0469  602005 ..  602017 -  -6.3  -3.18598   GAAGGAACGCAAAAT                GGAAA GAT TTTCC                GAGTAAAGGGTGAAG  58 363
         lon NONE
        rfaE NONE
        glpG NONE
        elaC NONE
        xerC  587043 ..  587057 -  -2.2  -4.73864   TGAACTAATAGAAAA               TTCTTT GGT AAAAAA               TGTAGAATTTCTGAC  59 55
      pc0457  586578 ..  586590 -  -3.5  -2.91276   TTGTTTCTTATAAAC                TATTT CGA AAATA                TAAGCTAACAAAAAG  45 77
      pc0456  584987 ..  585009 -  -6.4  -5.04249   TTTCTAAAAAATAAA           GGTCTAAATT TTG AATTTAGAAC           TTTTTGGAATTTATG  82 63
         abc NONE
        yaeE NONE
        yaeC  582426 ..  582439 -  -3.8   -5.1417   TTATAAAATTAAAAA               GCTG GAATAA CAGC                TCCTCGGTAATGACT  71 5
      pc0452  580734 ..  580745 -  -4.4  -3.37655   TCTCGGAAAAAATGA                CTCA ATTT TGAG                 AATTTTCTCGAATAC  53 156
      pc0451  578978 ..  578988 -  -5.4  -3.95073   GGGGAGATTTAGAAA                 CTTC CTG GAAG                 TAAAATTGTACATAA  63 48
        trmH NONE
        folE NONE
      pc0448 NONE
      pc0447  576172 ..  576189 -  -2.7  -4.43012   AGCTCAACATGAAAA             TCTCGTT CGTA AAGGAGA              GCGTCTAGTATTTTG  60 184
      pc0445  574317 ..  574329 -  -7.7   -4.1347   TTTCAAGTAGATAAA                CCTAG CGC CTAGG                CTAAATTCATTTGCT  77 256
        glyA  572651 ..  572667 -  -5.2  -4.02946   AAAATAAGAAAAAAT              GTTTGA TTGTG TCAAAC              TCTAAATCGATTTGA  63 53
        clpP NONE
        dapF  571105 ..  571115 -  -2.6  -3.16191   GCATATTTTTATCAA                 TTAA GCG TTAA                 ATTTTTTTCTTAAAG  43 47
      pc0441  569797 ..  569820 -  -6.1   -3.3907   CTAAAGTTTAATCAA          TGCTGAATC GTCAAT AATTCAGCA           TCGCACTTCTAAAAG  62 42
      pc0438  566115 ..  566137 - -13.5  -3.68351   TCCCGAGCATTTAAA           GCCGTTAGG AGCCA CCTAACGGC           TTTTTTTATTCTCTT 100 43
      pc0436  564098 ..  564125 -  -8.6   -3.3442   CATAATAGTACAATA        GTTGTCATAAAA TAAA TTTTAGGACAAC         GAGCTCATCGAATAA  75 196
      pc0407  543523 ..  543540 -  -4.2  -4.16284   AGATTGTTTAATAAA             GAGATT AAGCAA AATCTC              AACAATTAACCATGA  58 64
      pc0406 NONE
      pc0405  542082 ..  542094 -  -2.7  -4.82154   AATGGAGAGCAAAAA                CGATT AAA AATCA                GCCGTACGCGAGTAA  65 297
        rsmB  530642 ..  530658 -  -3.7   -3.6806   ATATATTTATGGAAA              CTGTCAT TAT ATGATAG              AGTTATGCTCTTTTA  50 28
      pc0396  529425 ..  529438 -  -3.9  -3.16191   TGATATTTCCATCAA               TCAAA AAAT TTTGA                GAAAGTCCTTTTTTG  49 108
        ksgA  528545 ..  528563 -  -2.5  -3.34332   AGCATTAGATAAAAT            CGA-AGAA AAAA TTCTCTCG             TGTTAAAAAATGTCC  45 120
      pc0393  525913 ..  525934 -  -2.3  -5.41746   AATCCTGTAAAAAAA           GGCTTTTCT AATA AGAAAAACA            ACTCAACGAATTTGA  73 187
      pc0386  512882 ..  512896 -  -6.4  -4.42235   AATGGTGAAAAATAA               CTAACG TAA CGCTAG               GATTAACAAGAGCTC  72 188
        hisS  511478 ..  511496 -  -2.5  -4.07568   TTTTTCCGTTTAAAA            GGAATAGA TAAT TCT-TTCC             ACAACTTCAAATAAA  53 55
        aspS NONE
         mip  508580 ..  508615 -   -15  -3.37192   GAAAAGGAAATTTAA    TGAAAATTTGCAAGCC TAAA GTCTTGCAAATTTTCA     ATGAGATCGGAGTTA 100 51
      pc0382  507893 ..  507907 -  -2.2  -3.09492   TTCCGAATTTGAATA               TAACTT TAA AAATTA               TTCAAGTCGCACAAC  42 232
      pc0380  505955 ..  505985 - -14.2   -3.2818   TTAATATTTACAATA       CTTGACTCAAGAGA AAT TTTCTTGAGTCAAG       TTCTTTTTTTTATCT 100 131
      pc0378  503953 ..  503971 -  -3.2   -2.8372   CACGTGTTATGAAAT             TTTTTTTC AGC GAATAAAA             GTTATTTATCTCCTG  44 389
        rapA  500005 ..  500031 -  -6.6  -4.10188   CACATGCATAAATAA         TCATGTACACCT TGG AGGTGAATATGA         AAAAGACAGATCTTC  70 242
      pc0372  498418 ..  498431 -  -5.3  -3.41602   TTTACCCGATTACAA               GCAAA GGTG TTTGC                ATATCCCACTCTTCC  57 6
        fdxC  497851 ..  497865 -  -2.8  -4.48792   ACAATGGAAAAATAA               TTGCCA ACA TGGAAA               TACCATTGTTTTTGA  60 284
         ndk  493532 ..  493549 -  -4.1  -3.09987   TCAATACTGATTTAA             CGTTTTC TTGC GCAAACG              TCTTGAGATTTAAAA  48 4
        pabA NONE
         ndk  492114 ..  492155 -  -2.6  -4.20084   AGGATGTAGTCAAAA TACTTGAG-TATTAAAAAT GGCAA ATTTGTAAAACCTCAAGTA TTTTTTATTTACAGA  53 49
      pc0360 NONE
      pc0359  486797 ..  486825 -  -7.3  -2.54193   TAGGATTCGAACCTA        CGACCACCCGCTT AGA AGGCGGGTGCTCT        ATCCACTGAGCTATC  62 180
      pc0358  483819 ..  483838 -    -8   -3.1364   TATTTAAGGATGTAA            GAAATAAG TTTG CTTATTTC             TTATGCTATTTGTCA  70 279
      pc0349  474809 ..  474830 -  -5.1  -3.66784   TGATCCTGAAGAGAA           GGATGGA-GC ATT GCATCCAGCC           ATGGGACAGAATCCT  59 351
        hemA  471644 ..  471658 -  -7.2  -3.05597   GGCACCCTGGAAAAG               CTGATT TTT AATCAG               ATAAGTTATGAAAAT  65 135
      pc0344  467262 ..  467283 -  -7.5  -2.68508   TTAATTAAAAGACAT           TTTATGTTT CAAA AAACATAAA            GTCAAAATTTTAAAA  65 113
      pc0343  465945 ..  465958 -  -5.3   -4.9725   ATCTTTAGACAAAAA               TGCTT TCTC AAGCA                GTGAGAAAATATTTT  75 322
      pc0342  465300 ..  465313 -  -4.5  -2.73159   TGAATTGTTTGAAAT               GCTCG GAAA CGAAC                TTAATCATCAGCATT  47 452
      pc0339  462392 ..  462402 -    -4  -3.74713   TAAAAAGTTTAAGAA                 TTGA TAG TCAA                 TCTAACTTTTTTATT  54 36
      pc0338 NONE
      pc0337  460736 ..  460752 -  -2.4  -5.78622   GTAGTTGAAAAAAAA              TTTTTA AATAG TAAAAA              ACCAGTAAAGGTATT  78 288
         ppa NONE
        ppaA  455761 ..  455780 -    -8   -5.4505   TTGTTGAACAAAAAA            TGGATAAA GTTA TTTATCCA             GCTGGAGCAAAAAGC  95 399
        ppaA  453546 ..  453556 -  -2.6  -4.07687   ATGGGTTGTGGAAAA                 TAAA TGT TTTA                 AATCGTGCAGAGGAC  53 164
      pc0333  452655 ..  452668 -  -2.3  -4.33708   AAAGGACCATTAAAA               GGCAG TGCT CTTCC                TTATGAGTCAGGACA  56 469
      pc0329  448675 ..  448689 -   -10  -4.13341   AGATATCAAACCAAA               CGAAGG AGG CCTTCG               ATTAGAATTTGAAGG  86 248
      pc0324  443448 ..  443473 -    -2  -3.11222   GTTCAAGCTGAAAAT         CTAAAAATTT GAGTTA AATTTTTTAG          TGAGTTGGATGGTAT  41 0
        lepA  440134 ..  440144 -    -4  -3.27029   CGTGATCAATCAACA                 TAGA CCC TCTA                 GAAATTTGCAAAAGA  49 94
        uppS NONE
        cdsA  438478 ..  438495 -  -3.5  -3.12327   TTCTCATATTTAATA             TCCTC-AT ATT ATAGAGGA             AAGATTTTACTCATG  46 41
         cmk NONE
        plsC  436793 ..  436809 -  -2.3  -4.21465   GGCAAAATTAAAGAA              GCATTTA AAC TAAATCC              AAACCTCAAGAGTTT  56 341
      pc0310 NONE
      pc0309  427240 ..  427250 -  -2.6   -4.2237   AAATCAATTTTAAAA                 TAAA TTA TTTA                 AATTTGGTTTTATTT  53 152
        dnaA  424269 ..  424283 -  -2.2  -4.41897   AAGAAATCATTAAAA               TTAACT AAT AATTAA               GATTCAATATTTCGA  55 22
        corA  422819 ..  422829 -    -4  -3.03085   CAGCTTAAACAAGTA                 TTCA AGT TGAA                 AAAAACGTTTCAGAT  47 176
      pc0302  415171 ..  415185 -  -4.4  -2.99178   TTAACAATATAAGTA               TAAAAA TTG TTTTTA               GATTGCATACATTGG  50 240
        nqrB NONE
        nqrC NONE
        nqrD NONE
        nqrE  411134 ..  411147 -  -2.4  -5.47821   ATTTATTTAAAAAAA               GCTT TAAAAG AAGC                GTTACTTACAAAGTA  71 147
      pc0297 NONE
      pc0296  409261 ..  409273 -  -3.4  -3.33843   AATTAACTATAAAAG                CAAG TAAGG CTTG                AAAAATCTTAGTGGT  49 308
      pc0295  408432 ..  408447 -  -4.8  -5.94713   AGCTCAGAAAAAAAA              TTATTC AAAA GAATAA               ATCATTAAAAACTAG  95 434
      pc0294 NONE
      pc0293  406739 ..  406755 -  -2.3  -4.07595   AAATAAAGAAAAAAT              GCTTA TGAGGTT TAAGC              GCTATTTTCATGCGC  52 150
      pc0292  406071 ..  406092 -  -3.1  -3.90744   TCGGTTTGTAAATAA           TTTTTTTTG AATA CAAAAGAAA            GTTTTTTTGCTTTAT  53 266
        czcC NONE
        czcB NONE
        czcA NONE
        cadA  398271 ..  398284 -  -5.3  -3.72576   TCTGGGCTTAGTAAA               CTGAA TGCA TTCAG                CTCTGACTAGATTTT  61 22
      pc0285  396745 ..  396772 -    -2  -3.92522   TTTCAATTTTAGAAA        GGATCGTAGCAGA GAT TC-ACCAAGATCC        CCAAACTGTAAAAAA  51 124
      pc0277  387813 ..  387823 -    -4  -4.43909   AGTGCAATAAAACAA                 CAAT CTT ATTG                 TTTGCTTACTGAAGC  63 92
         rnc  385662 ..  385674 -    -2  -2.68653   AAAACATTAAGGAAG                TTCA ACTCG TGAA                AGAGCATCAGCAGCG  39 4
         sms NONE
        hemC NONE
      pc0271  382942 ..  382955 -  -5.3  -3.50437   AAAATGACCAAAAAT               CAACT GTTC AGTTG                GGGTATGTAAGTTTG  57 11
        sodM  382015 ..  382050 - -13.6  -3.25823   GCTTTTCTATATGAA    TTCGAAAATTAGCCAA TGAT TCAGCTAATTTTCGAA     TGTTTTATGGAGAGC 100 78
        accD NONE
         dut  380407 ..  380419 -  -4.1  -3.78436   AAGCGACATGAACAA                GCTCT CTT AAAGC                TTCATTGCGTGTAGG  54 118
        ptsN  379760 ..  379777 -  -5.7  -3.33583   ATAATATTTTGAGAA             TGTTTAT AGGA ATAAACA              GACTCTTACTATATC  60 287
        ptsN  378936 ..  378964 -  -9.8  -5.68438   TTATTAAATAAAAAA       GGTTCCTTTTCAA TTAG TTGAAA-GGAACC        TTTAAAAAGAAAGAT 100 62
      pc0264  372319 ..  372332 -  -3.9  -3.96148   TGCTTTTATCACAAA               TGAAT GAAA ATTCA                AGTCAACGCTATAAC  56 184
      pc0253  359124 ..  359149 -  -7.7  -4.17657   GATGAGATTTTAAAA         TCAGCCC-TATC AAA AATAAGGGCTGA         TAAAAGAGAAAAAAT  77 51
      pc0252  358249 ..  358273 -  -7.2    -5.243   TAAAGTACTAAAAAA          CAAAGAGGTT ATTAA AGCCTCTTTG          TTTTTCTTTTTAAAT  91 78
        recJ NONE
      pc0248  347702 ..  347734 -  -7.2  -3.39749   GCAACAACTTTATAA      CCTTTCAATTCTTT TTTTT AAAAAATTGAGAGG      TTATACTTTTTTAAG  67 26
         tsp  344654 ..  344664 -  -2.6  -3.39895   CTTTTTAGTAATGAA                 TAAA ATG TTTA                 TAAACGATTTTGTTT  45 83
      pc0245  344079 ..  344096 -  -5.7  -3.16261   AAGGAGAAAACGATA             TCTTTTA AATC TAAAAGA              CTAAAAAAACATGCT  58 195
        gltX  342402 ..  342437 -    -5  -3.88787   CTATACTTGCATAAA    TCAATGCTGAATTAAAT CTC ATTCA-TCCAGCATTAA    TTAAAAGAATTTTTA  61 38
      pc0243  341068 ..  341082 -  -4.2  -3.28505   TGATCAACAATAAAT               GCCAGT GCG AGTGGC               CCTCTTAAAAAAGAC  49 174
        pgsA  340389 ..  340406 -  -4.3  -2.88579   TTAAGGGTGGATATA             TATATAT CCCT ATATATA              TGAGTTTATTTTCAA  49 212
        argS  327399 ..  327413 -  -6.4   -3.3095   ATAGAGGTTTTAGAA               GAACTC TGC GAGCTC               CTTTCTGATCATGGA  62 237
        ispF  323079 ..  323097 -  -3.3  -5.28778   AGTAGTCATAAAAAA             TAATTAA TTTTT TTAATTA             TTCAGTCGTTGTGAC  72 23
        sohB  318260 ..  318279 -    -3  -3.18945   GGCATCTAGAATATA            GAGTTTATC CAT GATAAA-TC            ATTAGTGCCTTAAAT  46 41
        polA NONE
        coaE NONE
         rho  313538 ..  313562 -  -9.3  -4.29432   GAAATTTTATGAAAA          GGGCCTGAAGT TAA AGTTCAGACCC          TTTGAGAGATTAATC  88 35
      pc0220  312455 ..  312500 - -11.5  -2.54841   AATTTTAACGAAGAT CGTTTATGATGAGTCAAACCTT TTC AAGGTTTGACTCATCA-AAATT TTTTGAGTTTCCGTT  87 44
      pc0216 NONE
      pc0215  310044 ..  310082 - -10.4  -2.86023   AAAGAAAAAATAGAG   GTGTCAAGCCTCCTGA TACAGAT TCAGGAGGCTTGATAA   AAGGTAAGAAAAGAA  83 10
      pc0212  306428 ..  306444 -  -3.7  -3.38314   TCTAATCGTGAAAGA              TTTGGCT AAA AGCGAAA              AATTAACTGCCATTT  49 28
      pc0211 NONE
      pc0210  304542 ..  304566 -  -5.1  -2.92091   AGATCGACCGATATA          CTCTATGATTG CAA CAATAATAGAA          GTAAACATTCCTCCC  51 326
        rs12  303775 ..  303824 -  -7.9  -3.04322   CTTAATCCCTTAACA CCT-GCGCGTGATTGGCGTTTATG TAG CAAAAACGCTAATCGCGAACCAGG ATATTCATTGATGCA  67 52
        rpsG NONE
        fusA NONE
        rs10  300707 ..  300727 - -16.9  -5.48063   AGCCAAGATAAAAAA            GAGGCCGGA TTA TCCGGCCTC            TGAAGCTGAAAACTC 100 56
        yscJ  299457 ..  299474 -  -4.2  -3.34192   AATCCTTTTAATCAA             TGAAAC GCTTAG GTTTCA              TCAACTCCTTGATTT  50 16
      pc0204 NONE
        yscL NONE
        yscR NONE
        sctS  296690 ..  296707 -  -2.7    -3.797   GGAAATTAACAAAGA             TGTCATT GGCA AAAGACA              TGATTTGGGCTCCAA  49 10
        yscT  295526 ..  295539 -  -2.5  -5.75342   TCCTTCTAAAAAAAA               TTTAA GAAT TTAAA                ACTCTTTGCTTTGGT  78 251
      pc0197 NONE
        glpQ  291414 ..  291428 -  -2.2  -2.52946   TTTGTTTAGAAAATC               TAAAAA CAG CTTTTA               ATTAACTTTTTCGAT  39 23
         npr  290033 ..  290055 -    -2  -2.99813   ACGACACATGATAGA           TAGTTTTTGT TTA ACTAACACTA           ACAACGTAACATTCT  41 349
      pc0194  288102 ..  288112 -  -5.4  -3.87815   CTCGATTTCGAGAAA                 GCAA AAA TTGC                 TTGGGTAGACATGGA  63 467
      pc0185  275546 ..  275557 -    -3  -4.71426   TTGTCACTAAGAAAA                GAAT ATTA ATTC                 AGGTTTTAACTGGTT  62 5
      pc0183 NONE
         wzm NONE
         wzt NONE
      pc0180  270390 ..  270402 -  -4.9  -4.20749   GAACATTGCAAGAAA                TTCTT ATT AAGAA                AAAGATTTGGAGCCG  65 234
        sigA  266734 ..  266760 - -10.3  -4.27519   AGGTTACAAGACAAA         TATCCCCTCTT TTATT AAGAGAGGATA         TTAATTTATTCTGCT  91 31
        dinG  264134 ..  264144 -  -2.6   -3.7553   CAAAAAAAATATGAA                 TTAA TAG TTAA                 AAATTATTTAATTTT  49 321
      pc0175  262984 ..  263003 -  -2.2  -3.35046   TGATTGGCTCAAAGA            TTAAGCAA GCAT TTGGTTAA             TACTATTTGCTAAAT  44 6
        birA  243721 ..  243740 -  -2.2  -5.61596   ACTTTGACAAAAAAA            TTTAACAA AAAC TTGTTTAA             AGTAATCTCATTTGG  74 380
      pc0164 NONE
        yjbC NONE
      pc0159  238264 ..  238276 -    -2  -5.56372   AAATGAAAATAAAAA                TAGA GGCAA TCTA                TAAATATTAGATTAA  74 70
      pc0158  236221 ..  236233 -  -3.5  -3.32343   TTTAGATCGCGATAA                TAAAT GTG ATTTA                TTTAGGTCTTAGTTA  47 193
      pc0155  232562 ..  232590 -    -4  -5.14163   AGGCAGCAATAAAAA        TTGGCTTTATTA TTTCT CAACAAAACCAA        CTAAATTAGTTTAAA  71 479
      pc0150  226172 ..  226183 -    -3  -4.07885   GAGTTTTTTGGAAAA                GAAT GGGT ATTC                 TGTTACTTTTTCAAC  55 206
        aspH NONE
      pc0147  223823 ..  223860 - -20.3  -4.46656   TGTATAACATCAAAA   TAGAAAAGCTTTTTCGA TTAA TCGAAAAAGCTTTTCTA    TTTAAAAAATCTGTA 100 168
      pc0145  219571 ..  219595 - -13.7  -3.47322   CTTTATTATAAGTAA          GTCGATGTAGA TAG CCTACATCGAC          GACTGATTGAGAATT 100 39
        mutL  212278 ..  212309 - -15.4   -3.2375   GATTTTATAATTTAA      CTCCAAACTCAACA TAAC TGTTGAGTTTGGAA       GCTAGCTATCAAAAA 100 145
        rluA NONE
      pc0130  200648 ..  200664 -  -5.3  -3.08812   TCTTTTTTAACAAAG              TAAAAAT TTA ATTTTTA              TATAAAATTACTCGA  54 16
      pc0129 NONE
        emrA NONE
        emrB  196707 ..  196717 -  -4.6  -2.62792   ACTTATGTTAAAGAT                 CGGC CTG GCCA                 TGATTTGCGTTATGC  47 241
      pc0121  189791 ..  189806 -  -3.2  -2.85346   AAGATGGCATCAAAG              GCAAGG CCAT CGTTGC               ATTCTTGTGAGCGCA  44 431
        batA NONE
      pc0118  186916 ..  186932 -  -3.8  -4.15029   ATCCCATATAAAGAA              GAAAAA TTCGT TTTTTC              ATGGCCGCCGTGCAT  58 24
      pc0117 NONE
      pc0116 NONE
      pc0115  183090 ..  183110 -  -3.3  -2.96748   TTACAAGAAACATCA            TGGTTTATC TAT AATAATCCA            AAAGAGAATGAAAGA  46 2
        batE  182288 ..  182339 - -11.4  -2.86676   TTTATTAAGCTAAAT TTTAAGAGCATTTTTTAATTGTTCA TCA TAATCAATT-AAAAACGCTCTTAAA TAATTCGAATTGATT  89 21
      pc0113 NONE
      pc0112  180803 ..  180816 -  -3.9   -3.2511   GCTTACTCAGAAAAT               TACAA CGGG TTGTA                GTAAAACTGCTTTTG  49 117
        nrdD  178692 ..  178716 -  -8.6  -2.94354   TTATATATCGATAGA          CGATGCTGGT TTTGC AGCAGCATCG          TCTAAAAGAATATTA  71 38
        fliY  174671 ..  174687 -  -8.1  -2.70946   TTTTTTCATAAATAT              TCAATCA CTA TGATTGA              TCTTCTGTCATGTTT  67 266
      pc0107  172472 ..  172498 - -18.2  -3.33492   TTATGCAGCGCACAA         TCGATGCTGAAG GAA CTTCAGCATCGA         TAAGGTGAGGGTTAT 100 37
      pc0105 NONE
      pc0104 NONE
        oppA NONE
        dppB NONE
        oppC  163504 ..  163516 -  -4.9  -4.92239   GCAAAAATTCAAAAA                GAATT TGA AATTC                TTTATCAATTTTTTT  72 50
        oppD NONE
        oppF  158259 ..  158276 -  -7.1  -3.58209   AGGAATTGATAAATA             TACGTTT AGTA AAACGTA              TTTATCAGGTCATTT  67 319
      pc0093  153400 ..  153419 -  -2.2  -3.09018   CGAGTAGCTGAAAAT            CTTCAAAA GCAA TTTTGAAC             TAAAATCAAATTAGA  41 70
         bcp  151646 ..  151656 -    -4  -4.07885   TATTTTTTGTTAAAA                 TAGT GAC ACTA                 ATGGGAAAAGAAGAG  58 42
      pc0086  145013 ..  145058 -  -9.4   -4.2123   GATTTATTCAAGAAA TTCGAGGAATTTGCAAAAATG GATAA CATCTTTGCAAATTTCT-GAA CTGAAAAGATAAACT  88 46
      pc0085  144175 ..  144207 -  -7.1  -3.43132   AAATCTAAAATAAAT      TGCTCTCGAGAACTT TGC AAATTCTCATAAGCA      TGAACTAATCTAAAA  67 77
      pc0084 NONE
        gpsA NONE
      pc0082  140291 ..  140306 -    -9  -2.72263   ATACTTTGTTTAAAG              CCTACC GAGA GGTAGG               TTTTGTGAATATAAA  73 509
      pc0076  134138 ..  134187 -  -5.3  -2.84365   AACTAGACAAGAGGA TTTGCTCTGCTTTGCTTTAAA GATAAAAA TTTAAAACAAATCTGAACAAA AAATAATAATTATTA  53 122
      pc0074  133571 ..  133593 - -16.4  -4.75967   AATGATAAAAAAGAA           GCGGCTAATC ATC GATTAGCCGC           AAGTTTTCTTTACTA 100 38
        aroB NONE
        dprA  131123 ..  131135 -  -3.5  -3.64866   AGAGCATATGTTAAA                TTTTA TTG TAAAA                CTAAAGCTCTCTTTG  50 57
        topA  128158 ..  128175 -  -2.7  -3.76759   ATGAAGCTTAGGAAA             TGTTTGC TGAG GCAAATA              TCCAATTCAATTAAA  49 332
      pc0070  127615 ..  127635 -  -4.8  -3.60098   ATCCCTTATCTCAAA            TGACATAA TAAAG CTATGTCA            ATTGTTTATCTAAAT  57 158
        aspC  126106 ..  126118 -  -3.4  -3.35679   TTGCCTGATTCATAA                GCTA AATTG TAGC                ATGGATTTATAATTA  49 307
      pc0068  125671 ..  125685 -  -4.4  -3.50564   AAAAAAAAATATATA               TATAAA CGT TTTATA               ACTTTAAAAAAGATG  53 261
      pc0067 NONE
      pc0066 NONE
      pc0065  122848 ..  122863 -  -3.4   -4.2679   TAATTTTCAGCAAAA              TAAAAA TTAT TTTTTA               ATTTAAAAATTTTAA  59 207
      pc0064  120830 ..  120842 -  -3.4  -3.42841   ACAATTGCATGAGAA                CCTA TTGTT TAGG                ATGATTAAATTTTGA  49 381
      pc0063  119219 ..  119248 -  -6.5  -2.65442   ATACTAGTTATAGGA       CAGATAAGCTCGT AAGT AAAAGCTTACCTG        CTGAGGAAGGGAGAA  57 86
      pc0062  117809 ..  117839 -  -7.9   -3.1585   TTATCTAATTCAACA      TGTATGCAAAAAGT CTAA ACTTTTTG-ATACA       ATGGATTAAAATTAT  68 108
      pc0061  116794 ..  116815 -  -4.5  -4.27474   AAAGTTAGGAATAAA           CAAAAGGTT ACTA AAACTTTTG            TAAAAGCAAAAGTGA  64 148
      pc0060  114604 ..  114620 -  -3.8  -3.79874   GTTGACAGAAGAGAA              CTATTT TCAGG AAATAG              GTTAAGAGTTGGATT  54 289
      pc0059 NONE
      pc0058  107372 ..  107382 -    -4  -3.78922   AAAAAATCATGTAAA                 TAGT CAA ACTA                 AAATAATATGATTGG  54 99
      pc0057 NONE
      pc0056  102197 ..  102212 -  -6.2  -3.51976   AACTTGGTAAATTAA              TCATCA AATT TGATGA               ATAGATGATTGCTAA  64 178
      pc0055 NONE
      pc0054 NONE
      pc0053   96386 ..   96398 -  -3.4  -3.70465   CAGAAGTTAAAAAAT                CTTC CTTTT GAAG                TTGAATTTTTTTTGT  53 83
      pc0052   95220 ..   95233 -  -6.7  -3.01712   CGTTTTTGTCTAATA               GCCAT TATC ATGGC                TTTTTGCAAAGCTTG  62 6
      pc0051   91486 ..   91499 -  -5.3  -3.07198   TCTCCACACATAAAG               CAGAA AGCT TTCTG                GGTAAATAAGTTGGT  54 131
      pc0050   89664 ..   89703 -  -7.4  -4.07859   TGAATAAAGAGTAAA  TATGTAGGTTCTCGTTTGC GGA GCAAATGAAAACCCA-ATA  AATCTAATTTTATAA  75 59
      pc0049   88029 ..   88080 - -16.4  -3.30159   GCAAGGTTTGGACAA GCTTGAGTTAATCTAAATTTGAAA TTTT TTTCAAATTTAGATTAACCAAAAC AAAAATTTTTATTTT 100 34
      pc0048   85506 ..   85522 -  -2.3  -3.53761   GAATGGTTTTTTAAA              TCAAAAT TAA ATTTGGA              TTAGCTAATAAAGTT  46 4
      pc0046   81304 ..   81320 -  -5.3  -4.34811   AATAAATATTTAAAA              TTTTTAT GAA ATAAAAA              TGAATAGCTAAAATA  67 67
      pc0045   77546 ..   77567 -  -3.1  -4.23674   TGCTATGAATAGAAA           TAGTCAA GATATAAA TTGACTA            GGGGAATTTTAATTA  55 42
      pc0044   73989 ..   73999 -  -3.2  -5.31877   ATTTATCATAAAAAA                 CCTC CTT AAGG                 TAATAATTTCTAAAA  70 87
      pc0043   72471 ..   72491 -  -4.8  -4.99035   TTAGTTAGATAAAAA            CTTGGTAA ATCAA TTACCAAA            TTTGTTGAATAGATA  72 188
      pc0042   68782 ..   68801 -    -3  -4.40993   GATAAATTAGTAAAA            CTATTTTT ATAA AAAAATAA             ACAAACTATAAATAA  57 59
      pc0041   65248 ..   65258 -  -2.6  -5.41746   AATTCCTTAAAAAAA                 TATT GAA AATA                 TTTTTATTTTGTTGA  71 84
      pc0040 NONE
      pc0038   57233 ..   57250 -  -4.2  -3.88698   TATTCACAGAAAATA             TTAGCT GAGGAA AGCTAA              GGTTGCAATATATGC  54 8
      pc0036   54707 ..   54741 -   -21  -2.65815   TGCATATTTATAGCA     TGGCTAGTCGATGTTA GTT CAACATCGACTAGCCA     TTAAAATGCTTATCG 100 54
      pc0032   46764 ..   46782 -  -4.6  -2.73681   GATTTATGTCAAGGA             GCTGAAAT AAA ATTTTAGC             AGTTACTTGTTGTAA  48 67
       groEs NONE
       groEl   44638 ..   44666 - -16.2  -4.32048   CAAGAATATTTAAAA        TCCATCCCTTTG TATCT CAAAGGGATGGA        TTATTTAAATGGGTG 100 47
      pc0029   43896 ..   43906 -  -2.4   -4.0257   TGGAAAAATTAATAA                 GCGC AGA GCGG                 CACAGATTTAGATTA  51 347
      pc0026 NONE
      pc0025   36655 ..   36669 -  -4.4  -2.69257   CTGCAAAAAAAGGAG               TTTTAA ATT TTAAAA               AGTTTTTTAAGTATT  48 45
        ahpC   35844 ..   35876 -  -7.1  -4.17048   TTTCCTTGAAAATAA      CCCAGAAAAACTC GAATGCT GGGTTTTTCTGAG      TTGTAAAAGAAAGAG  75 52
        thdF NONE
         nth   32738 ..   32757 -  -2.2  -3.86202   GCCTAGGATATCAAA            TTGGAT TTTCTACT ATCCAA             GAACAAATAGGGCAA  48 1
        rfaF   28439 ..   28485 -  -7.7  -3.18452   ATTACTGTAATTTAA TTAATTTTTTTAGCCAATTTA ACCGA TAAATCTGCAAAAAAAATTAA AAGGTTAGATTCGTA  68 62
        glmU   26603 ..   26619 -  -2.3  -4.39748   GAGCACAGAAAAGAA              GAAAATT TCT ATTTTTC              TATCTATGCAGTACT  55 138
      pc0012   21156 ..   21170 -  -2.9  -4.53777   CGCAATGAAAAATAA               CTAAT CCGGC ATTAG               CCAAGAGAATCAAAA  60 501
      pc0007    9400 ..    9413 -  -3.8  -2.62371   ATTCAGGCAATCAAT               CCTC AAAATA GAGG                TCATGCTCATGTTTA  45 7
      pc0006    8691 ..    8702 -  -2.2  -3.11988   TTGTATCCAATAAAG                GAGC ATAA ACTC                 ATCTTGCTACGAATT  41 360
      pc0005 NONE
      pc0001      21 ..      37 -  -4.5  -4.08144   TTGATCAATGATAAA              GTCAAAT TAA ATTTAAC              TGGGTATTTAATTAA   0 111
