# Supplementary material for: Rapid, accurate, computational discovery of Rho-independent transcription terminators illuminates their relationship to DNA uptake
Source: Genome Biol. 2007 Feb 21;8(2):R22. doi: 10.1186/gb-2007-8-2-r22 (PMC1852404; doi:10.1186/gb-2007-8-2-r22)
Supplement: Additional data file 4 — Best terminators found downstream of each of the genes of the 343 organisms studied. [file gb-2007-8-2-r22-S4.zip › Pasteurella_multocida.bag]

      rsuA_1 NONE
       bcr_1    5467 ..    5487 +  -6.2  -4.08945   CAATAAACCCTATAA           TCC-ACCTC TAAA GAGGTAGGA            TTTTAACCGGCTAAT  67 126
        ccmA NONE
        ccmB NONE
        ccmC NONE
        ccmD NONE
        ccmE NONE
        ccmF NONE
      dsbE_1   10903 ..   10934 +  -3.2  -3.53019   TTGGTGGAGAGAAAA      TAATGAAAAAATTG ACCG CACTTTTTTTGTTA       TGTTTGAGTTTCTCG  50 23
      ccmH_1 NONE
      ccmH_2   12331 ..   12361 +  -3.3  -3.96379   TAAAGTCGATAGTGA      GTGCCTTCT-TTGT TGAA ACGGGAGAGGGCGC       TATTTATTTTACATT  55 76
      PM0014 NONE
      PM0015 NONE
      PM0016   13805 ..   13827 +  -5.6  -5.68039   TTAGTTGACAAGAAA           GATCACCT GATAAAG AGGTGGTC           TTTTTTTATAGCTTT  88 52
      PM0022   19193 ..   19213 + -11.9  -5.61689   GAATTAATGAAACAG            TGTCCCCTT GAT GAGGGGACA            TTTTTTATTGCTTTT 100 55
        nrfA   21126 ..   21138 +  -3.3  -3.31461   CTTTGTCAAAAATGA                CCGCA CTT TGAGG                TTATGACGATCAGTG  48 48
        nrfB NONE
        nrfC NONE
        nrfD   23489 ..   23506 + -11.3  -4.73388   TTCATTTTATGAGAA             GGCGAAC CTAA GTTCGCC              TTTTTGATACAGCTT 100 45
        nrfE NONE
      dsbE_2 NONE
      nrfF_1 NONE
      nrfF_2   27366 ..   27390 +  -4.2  -4.86731   TTAAATAACTTGAAA          TCAGGTGGGG GGGAA CCATGCCTGA          TTTTATTTAACCGCA  71 37
      PM0031   29054 ..   29070 +  -3.8  -5.54192   TCTTTAAAATAACAT              TATCAT GAATA ATGATA              TTTTTTTCACTTGGT  81 429
        hktE   31063 ..   31082 + -12.2  -5.69473   GAACTTTATGATTCA            GGCTTGAG ACAA CTCAAGCC             TTTTTTTATGGTATG 100 49
        dnaE NONE
      PM0035   35815 ..   35831 +  -8.7  -4.21676   TTATTAGATAAAAAA              GGGCTTG TAA TAAGCCC              TTTTAAATGAGTTAT  83 34
      PM0042   45598 ..   45637 +  -5.6  -5.62219   ACATCAATAAAAAAA  CACCGCACTTGGGGCCTT TCTT GACGAACAAAGTGCGGTG   TTTTTTTGCTATGTT  88 31
      PM0045   49830 ..   49847 +    -7  -5.31456   ACGAGAAATGAAAAA             TGGTGC TTTATC GCACCA              TTTTTTATGACTTAA  95 208
        fadR   52871 ..   52898 +   -10   -5.5074   ACACATCTTGCGAAA        TCTGCACTCGTAT TCA GTACG-GTGCAGA        TTTTTTATTACGTTA 100 59
        menF NONE
        menD   61310 ..   61326 + -10.1  -5.02074   GTGAATAAAAATAAA              TGCTCGC TTG GCGGGCA              TTTTTTAAGGAGTCA 100 33
      PM0055   62449 ..   62463 +   -10  -4.77173   AATTATTTATTTTTA               GGTTGC TCA GCAACC               TTTCTTTTATGCCAA 100 387
      lspB_1 NONE
       pfhB1   72089 ..   72112 + -14.6  -5.69473   AATTTGTAATATATA          CCGCGAGTGC GAAG GCATTCGCGG           TTTTTTTATCGTGTA 100 100
      lspB_2   74755 ..   74765 +  -2.6  -2.55351   TAATCTCTTTTAAGT                 TTAA GGA TTAA                 CTTAATATGAACAAA  41 38
       pfhB2   86606 ..   86629 + -14.6  -5.69473   AATTTGTAATATATA          CCGCGAGTGC AAAG GCATTCGCGG           TTTTTTTATCGTGTA 100 100
         ung NONE
      PM0066 NONE
      PM0067 NONE
      PM0068   95003 ..   95014 +  -2.2  -4.07124   GATTTTTCATAAATT                TTGC TAGA GCAG                 TTTGTATGAATAGTG  53 44
        pfkA   96071 ..   96088 + -11.3  -5.75478   ATATTGAAGGAAAAA             CGGTGGA AGAC TCCACCG              TTTTTTTATGTCCTT 100 52
      PM0074  100355 ..  100367 +  -6.3  -4.52857   AGTTTAGGTGTAAAA                GTAAC AAT GTTAC                TTTTATGTAAGCGAT  73 43
        pflB  102772 ..  102795 +   -11  -5.42131   TGAATGGACATAAAA          GCCTCTGTGT GAAA GCGCAGAGGC           TTTTTTATGTGATTA 100 50
         est  104994 ..  105025 +  -5.2  -5.88565   CTGCAGTCCGTATCT      CACTCGGCATTT ATTTAAGC GAATGCCGAGTA       TTTTTTTGTTGTGAG  91 60
         act  105893 ..  105911 + -11.8  -5.63517   CGATGTAAGAAAGAG             GAGCAGAA TAT TTCTGCTC             TTTTTTATTTACACA 100 55
      PM0084 NONE
        hofB  112766 ..  112776 +    -4  -3.08464   CCGATGACAATGAAG                 TACA ACG TGTA                 TTAGGTGAATGATGA  47 3
        hofC  113997 ..  114007 +  -2.6  -3.99592   ATGGGGGCATTGGTG                 TAAT GAG ATTA                 TTTCTGATAGTAGCT  52 23
        hopD NONE
        coaE NONE
      PM0089 NONE
      PM0090  115849 ..  115864 +  -6.1  -5.48063   AAATAAATCCTCTAA              GCAGG ATAACA CCTGC               TTTTTTATCTTAAAT  91 35
      PM0091  117866 ..  117881 +  -6.1  -3.04398   GATTATTCAACACAA              GGGAC AAAAAA GTCCC               CTTTTCAACAGAGAG  56 230
      PM0092  118245 ..  118263 +  -8.9  -5.71983   TATCCAACGTTAAAA             CTGCATC CTTGT GATGCAG             TTTTTTTATGCTTGA 100 47
        rdgC  122241 ..  122270 +  -6.5  -2.95668   TTTTGTGCTAATTTA       GCGCTGA-TGATGC GTT GCATCAGTCAATGC       GTTTATAAGTGAATT  60 103
      PM0097  123079 ..  123105 + -12.3  -4.84146   CAATATGAACAAAAA         GCCCGTGTTGA TTTTC TCATCACGGGC         TTTGTTTTATATGGT 100 45
         efp  126022 ..  126040 + -10.3  -4.32649   AATTGTGTTGAAAAA             GGCGAAC CTTGT GTTCGCC             TTTCATTTTTAAACT  90 47
        plsC NONE
        sufI  129540 ..  129562 +  -9.9   -5.4433   CAGGTATAACAAAAA          GGCGCGGTAT CATC AT-CCGCGCC           TTTTTGTTTGTGTAT 100 41
         rnh  133319 ..  133337 +  -3.8  -5.18726   AAACGTTTTCAAAAA             TGACCGCA CTT TTCGGTTA             TTTTTCTTGTCAAAA  74 40
        thrA NONE
        thrB  140843 ..  140854 +  -5.8  -2.62192   TTGATAATCAAGGTG                CGAG AGCG CTCG                 ATTAATTGAATAACG  54 9
        thrC  142203 ..  142213 +  -5.4  -3.24488   GCATATCCAACATCA                 GATG ATG CATC                 ATTTATTTCACGCCA  55 75
      PM0116 NONE
        hflK  144411 ..  144423 +  -3.3  -3.68827   ACGACAAGAAAATAC                TCGCC AAG GGAGA                TTTAACTAATGCGTA  52 4
        hflC  145335 ..  145356 + -14.5  -5.21709   GCGAGCAAAGAAAAA           GGCGTGAGT TTCA ACTCACGCC            TTTTTTCATGTGGAG 100 41
        pmbA  147530 ..  147552 + -10.6  -5.94713   GTTAGGGTATTTATG           GGCTGAAGGT TTA AACTTCAGCC           TTTTTTTTGTAGAAT 100 187
         hpt NONE
        gmhA  148810 ..  148835 +  -8.3  -5.14965   TTCTTTTTTTATGAA         GTCCTTGATCA GTGA TGGTCGAGGGC          TTTTTTCATGCAAGT 100 76
        artP NONE
        artI NONE
        artQ NONE
        artM  151793 ..  151817 + -10.2  -4.96773   TGCGGTCAGAAAAAA          GCGAATTTTT GTGTA AAAAATTCGC          TTTCTTTTTAATTGA 100 52
      PM0132  157660 ..  157688 + -11.1  -5.40464   TTTTATCTCATCCGA        TGCCCTGTTGATC GTT GATTGATAGGGCA        TTTTTGTTTCTGCTG 100 48
      PM0133  158427 ..  158443 + -13.7  -2.89629   ACTAGCAAAAGGTAA              GCGGTGC TAG GCACCGC              CTTATCTTCTCTTAA 100 74
        mraW NONE
        ftsL NONE
        ftsI NONE
        murE NONE
        murF NONE
        mraY NONE
        murD NONE
        ftsW NONE
        murG NONE
        murC NONE
         ddl NONE
        ftsQ  172365 ..  172379 +  -2.8  -2.66118   GGGCAGCAGTAGGAT               TTTCAG AGG CTGACA               TAAATTAGTTTTAGA  41 3
        ftsA NONE
        ftsZ  175099 ..  175110 +    -3  -2.52464   TTGAAATTAACCTTG                TTGT TATC ACAA                 TAAGTTAAGAGAAAG  41 42
        lpxC  176070 ..  176093 +    -9  -5.95286   TTTTTGCATGAAAAA          GCTATATTTC TCAC GAAGTATAGC           TTTTTTCTTTTTGAT 100 50
      PM0149  177340 ..  177367 +   -10  -2.86601   ACGAAATTCTATATG        CCGCACTTTA AGAGGCAG TAAAGTGCGG         TCCGTTTTTGCTAAA  75 15
        pheA  178575 ..  178591 +  -9.4   -5.1356   ACACCTTAAATAAAA              CGTGGG ATTTA CCCACG              TTTTTCTTGATACAG 100 32
      PM0157  184972 ..  184984 +  -3.4  -4.25283   GAGATTAAGCTTTTT                TCAG AAACG CTGA                TTTTAATGAAAAACT  59 84
      PM0159  186137 ..  186155 +  -6.7  -5.55769   CGTTATCCTGCAAAA             GCAGTGT GTTGA GCACTGC             TTTTTTGTTATCAAC  93 172
      PM0160  187507 ..  187537 +  -8.5  -4.85177   TTAGATTTGAGCGAA       GTGGTTAAAAGTG CGGTA CATTTTTAACTAC       TTTTTCGTGTCCTTT  95 111
      PM0165 NONE
      PM0166  192557 ..  192567 +  -6.8  -3.63744   CTAAGAAAAAATAAA                 CCGA TCC TCGG                 TGTTTTCACCGCAAA  64 27
      PM0167 NONE
        xseA  195518 ..  195528 +  -5.4  -3.05463   GGCGTAATTCGGGAA                 TCCA ATG TGGA                 TTAGGTAAAAAACGT  52 320
      PM0174 NONE
      PM0175 NONE
      PM0176 NONE
      PM0177 NONE
      PM0178 NONE
      PM0179 NONE
        murZ  203428 ..  203446 + -11.8  -5.22039   AATAAGAAAAAGAAA             GGGAAATC AGT GATTTCCC             TTTTTTACATTTAAC 100 51
        dsbC  214741 ..  214771 + -11.3   -3.9644   CCAGTAATCGGCTAT       TAAATAAGGACGC TTTCT GCGTCCTCATTTA       TTCTTGTCTTAGGAA  89 34
        recJ  216499 ..  216512 +  -2.3  -3.20432   TTAGTGGATTATATT               GTACC GATA GGGAC                TTAACTTGACTATGT  43 8
      PM0193 NONE
         pfs  217912 ..  217944 + -11.6   -5.1166   AACATCATCGTAAAA     GTGCGGT-AAAAATA GAGA TATTTTTGACCGCAC      TTTTTGATTTTAGTC 100 56
      PM0196 NONE
      PM0197  221776 ..  221798 + -12.8  -5.66338   CAAAAAATGCTGAAA           TCTGACCGCA CTT TGCGGTTAGA           TTTTTTGTTCTGTTT 100 42
      lysU_2  226726 ..  226747 +  -8.8  -5.57054   CGACGAGAATAAAAA           TAGGCAGA ACAGTA TCTGCCTA            TTTTTTTAGCTTATT 100 44
      PM0205  231131 ..  231165 +  -9.5  -4.26475   AAACTTTTTTAAAAT    GACCGCACTTTTGA AAAATAGC TCAAA-GTGCGGTC     TGTTTTTTATGAAAT  86 104
        recR  231864 ..  231874 +  -2.6  -3.85698   TCGGGTAAAATTCGA                 TAAT GCG ATTA                 TTTATAGCGGAGAAA  52 33
        topB  234007 ..  234018 +  -2.2  -2.71924   GCACGTTAATTTAAA                TGCG AATT TGCA                 CTTTAGAGAAGAGTA  40 214
        secG  234501 ..  234523 +  -9.2  -5.29782   AAAAGAGAGCAAAAA           GGCTAGAAAT TAA AATTCTAGCC           TTTTTTGTCAATGTG 100 143
      PM0209  235364 ..  235390 + -13.9   -5.0916   CTGAATAAAAAAGTG         CGGTGAAAATG CAAAA CATTTTCACCG         TTTTTGTATTAAGAC 100 234
        ygiX NONE
        ygiY  240435 ..  240449 +  -2.2  -5.57054   AGATCGTTGATTTTA               TTAAAT AAA ATTTGA               TTTTTTTAACTTGTT  76 11
        mopI  240765 ..  240788 + -11.1  -6.58542   CGCTAGTTTAAAAAA          GCCTTGTGA TGATGC TCACAAGGC           TTTTTTTTTTTAGCC 100 44
      PM0218  242928 ..  242949 + -11.7  -4.78149   CCATAGCATAAAAAA           GCCTGTAAT ACAT ATTACAGGC            TTTTTGAATTATCCA 100 35
        dsbD  246312 ..  246343 +  -8.2   -5.7946   AGCGCTAAAACAATA      CAGCTTATTTTTAT GATG AGAGAAATAAGCTG       TTTTTTTATTGAAAA 100 67
        purH NONE
        dcaA NONE
        purD NONE
        glyA  252375 ..  252397 + -12.1  -5.54192   TACTTGAGAACGACA           TAAGCGGTG TTTAT CACCGCTTA           TTTTTTTGCCTTAAT 100 49
        metF  265693 ..  265740 +  -2.2  -5.44721   TCATCGCGAAGTTAT GAGCCATATTTAGTGATAAATAC GCA GT-TTTATCCAAAAATATGGCTA TTTTTTTAGAATAAT  76 167
        dppA  267537 ..  267572 + -11.3  -2.88634   CGCATTTCTTAAGAA    TAGGATAGGACGAGC AGAAAG GCTTGTGCTATCCTA     CTTTAGATCTTATTT  79 69
        dppB NONE
        dppC NONE
        dppD NONE
        dppF  271620 ..  271635 +    -9  -5.49569   TAATGCAAATAAAAA              GCGAAC TTTG GTTCGC               TTTTTTATGTTCGTG 100 38
      PM0243  275084 ..  275116 + -16.6  -5.75599   TATCGAGATAAAAAA      GTGCGGTTAAAAAT TCAAT ATTTTTAACCGCAC      TTTTTTTGTCATTTG 100 52
      PM0251 NONE
        radA  284302 ..  284324 +  -4.1  -2.50994   ACCGCAGCTACCACA           TCGCCAATC TTCTT GATTGACGG           CTTGGTAAAATTGAC  45 74
         lrp NONE
        ftsK  288043 ..  288053 +  -3.2  -4.08767   AAGTGCTTGCTAGAC                 GTTC TTC GGAC                 TTTTAGGAAAGTAGA  57 9
        lolA NONE
      PM0257  290083 ..  290100 + -11.3  -5.10461   GAAACATTAACTAAA             GCACCTG TTTT CAGGTGC              TTTTTGTTAGCTGAC 100 72
        serS  291601 ..  291627 +  -7.2   -5.3671   TTCGCGTTTAAAAAA         GCGGTCCCTTGT TAA AGAGGTGACCGC         TTTTTTCATTCTATT  95 45
        pepT  299447 ..  299474 +   -10  -5.77856   AATTACAGATAAACA        TACCGCACTT GAGGATAA AAGTGCGGTA         TTTTTTTCGTTTATT 100 54
        proQ  304250 ..  304269 +  -5.7   -4.2461   GAAATAAGTACAAAA            TGCCATC AAATAA GGTGGCA             TTTATTGATCAAAGT  67 44
         prc  306384 ..  306415 + -13.2   -4.6575   AAACTAGTTTTATTT      TGACCG-CACTTTCA TCA TGAGAGTGGCGGTCA      TTTTCTCATTTATGT 100 34
      PM0270  308018 ..  308038 +  -5.5  -3.27109   GTAAAATAAGTGCGT            TTTGTTCTT TTT GAGAACGAA            TGTTAATTACGTTGG  55 96
      PM0271  308678 ..  308693 + -10.4  -5.04082   CTTTTCCGTATTGAA              CCGCAC TTTT GTGCGG               TTTTCTTCTTATTTA 100 51
      PM0272  309371 ..  309388 + -12.7  -4.28432   TGCGAGAAAGAAAAA             GCCCCTG TTAT CAGGGGC              TTTTAGCTTAACATT  95 42
        sucA  317050 ..  317081 + -11.6  -4.08216   TTAGCCTAATGGAAA      GTGCGGTCAGGTTT GATG AAAACAGACCGCAC       TTTTCGCAAAAATAA  91 32
        sucB  318348 ..  318387 +  -5.1  -4.89852   GCATTCATGGAATAA  GTGCGGTC-AATTTGGTA AAAAA TTTCAAATCAGACCGCAC  TTTTTATCCCTATCA  76 41
      PM0279 NONE
        sucC NONE
        sucD  320962 ..  321006 + -12.1  -5.64274   AGTCCACATTAAAGA TCTGCACTCAGGGGGCTGTAT AAG AAACAGTCCACTGGGGGCGGA TTTTTTTATAACTAA 100 39
      PM0282 NONE
      PM0283  323685 ..  323701 +    -8  -5.14563   CTAGATAACAAAAAA              GGCTGT ATTAA ACAGCC              TTTTTTGATAAAAAC  93 72
      PM0287  328451 ..  328487 +  -6.6  -5.68039   TGAAAACATGAGAAA   GACAGCGT-TATGCTCC GCTT GGTGCAAAAACGTTGTC    TTTTTTTCTCAGTTT  93 87
        birA  340153 ..  340186 +  -8.3  -4.13654   TCGTTATAAATAAAA     GTGCGGTCAAAAA AATGAAAA TTTTTAACCGCAC      TTTATCCTTTACACA  79 46
      PM0298  348652 ..  348662 +  -2.6  -3.57561   ACAAGTTCAAAAATT                 TAAA GCA TTTA                 TTTAGAAGGTTAAAA  48 10
      PM0299 NONE
      PM0300  352138 ..  352153 + -10.4  -4.89063   ACCTTCTAATCCTAA              GCCTGC GTAT GCAGGC               TTTCTTTTTGCGTGA 100 32
       rpS15  352593 ..  352624 + -11.8  -5.28778   GGATTTATTCCAAAC      AAAAACCCTTGATA ACTT TATCAAGGGTTTTC       TTTTTTCTGCATACT 100 50
        metG  356077 ..  356108 +  -8.9  -4.58773   TTTTCATACAATAAA      GTGCGGTAAAA TTTTTGAATT TTTTACCGCAC       TTTTCCTTTCCTCCG  90 54
      PM0304  358374 ..  358400 + -11.7  -5.10497   TTGCCTTTTGTAAAA         TTAGCGGTACA CTGGT TGTACCGCTGA         TTTTTTAAGTGGCTT 100 58
      PM0305 NONE
      PM0306 NONE
      PM0307 NONE
      PM0308  362516 ..  362564 + -11.3  -3.80733   TTTTAATCGCATTGT TAACCCTTTTTTCTTATTTGGAA AGT TTTCTAATAAGATCAAAGGGTTA TTGTTCTACCCTAAA  88 35
      PM0309  364176 ..  364214 +  -5.3  -2.65112   AGATGGCTTAGAAAT  TGGTGATTCGTACAGTTG AAAT CAACGGCACGT-TCACCA   TCGTGTAGATGGCTT  51 7
      PM0310  364658 ..  364674 +  -8.7  -2.89683   TAGTGTAAACCCTCG              CCGGTTT TTA AGACCGG              TGTATCCAATGCCGT  69 126
      PM0311 NONE
      PM0312 NONE
        arcB  370961 ..  370973 +  -3.5  -2.89116   ATAAATCGGTATAAA                TAAAA CGA TTTTA                ATTGTGTTGTGTGTT  44 27
      PM0314  371701 ..  371726 + -13.5  -5.18357   TATAAACTAAAAAAA         TCCCTCAATAA CGCA TTATTGAGGGA          TTTTTTGATCACTTA 100 36
      PM0316 NONE
      PM0317  374006 ..  374016 +  -2.6  -4.23892   CCGAGGTGACTTTGA                 TAAT CTG ATTA                 TTTTAGATAATTAAG  57 1
      nifS_1  375413 ..  375425 +  -9.1  -3.07443   GGTTTAGTCGTCGGA                CGCGA TAT TCGCG                TTCAATAACATATGA  70 146
        iscU  375928 ..  375943 + -10.4  -3.69354   ATCTAAAATTCAGTT              GGGGCA ATTT TGCCCC               TTTCACATTATAAGA  86 43
      PM0320  376281 ..  376297 +  -2.9  -2.92898   AAGATCAATGTGGTT              GCGGAGA AAG TTTCCAC              GTTTAGCTGTTTTTT  42 3
        hscB NONE
        hscA NONE
       fdx-1  379155 ..  379173 + -13.2  -4.32857   GAAGAATAAACAAAA             GGCTCAAC AAA GTTGAGCC             TTTCTCTTTAAGAAA 100 32
        ompW  385462 ..  385481 +  -7.9  -5.31275   TGATATAAAAAATAA            TGGGCAA TATGAT TTGCCCA             TTTTTTGTGGTGAAG  95 50
        grpE  388956 ..  388986 + -19.2  -5.68039   TATCCCTCATCGTAT       GCCCACTGATGAAT ATT GTTCATCAGTGGGC       TTTTTTTATCCATTT 100 46
      PM0335  390469 ..  390492 +  -9.6  -5.26316   AACAGAAAGAAAAAA          GAGGTGGTAA AAAA TGACCACCTC           TTTTTTATGGACTAG 100 41
        fabB  400403 ..  400429 +  -6.5  -5.86332   GAGATTTAAAGGAAA         GCGGTGAGTCT TTTAT AGCGTCACCGC         TTTTTTTTAGGTTAG  93 57
        cafA  404613 ..  404646 + -12.6   -4.2349   TAGTGGTGATGTAAT     GAAAAAGGAGCAAG GGCAGA CTTGCTCCTTTTGC      TTTTGGGTATAAAAG  95 27
        tldD  406268 ..  406287 +  -8.6  -5.09895   AATTAATCAAAAAAA            TCCAGATC AAAC GGTCTGGA             TTTTTTAGGTGCATA 100 35
        argD  407593 ..  407621 +  -8.1  -3.04696   ATATAAAGCCTAAAA        AAGTGCCGTCATG TTA TATGACGGCACGA        TGGTTTACTTGGTTG  67 35
       rpL21 NONE
       rpL27  410243 ..  410265 + -12.7  -4.26344   TTAGAAATAGAAAAA           CGCCTCGCA CAAGT TGCGGGGCG           TTTTCGTAGAAGTCT  95 49
      PM0349 NONE
      PM0350 NONE
      PM0351  413345 ..  413377 + -10.8  -5.38326   CAGGCTACTAAAAAA      GTGCGGTATAAA CGTTGAAAA TTTATACCGCAC      TTTTTATTTAATTCG 100 54
        seqA NONE
        menE NONE
      PM0358 NONE
        aroC NONE
        mepA NONE
      PM0361 NONE
        msbB  424889 ..  424925 +  -5.9   -4.6008   TCGTAGAAAGAGTTG    AGTTGCTAGGCATTTTT TGC GAAAATGACGAGCAACA    TTTTGATTGTATTTT  76 133
         apt NONE
        dnaX  427763 ..  427786 +   -11  -4.87626   TTTTACGAGAATTTT          CACGCCCTCA ATCT TGAGGGCGTA           TTTTTAGTCTTCAGA 100 51
      PM0367 NONE
      PM0368  431155 ..  431174 + -12.2  -5.31877   GCCTACAATAATTAA            GAGGGATG TGAC CATCCCTC             TTTTTTCTACTCACT 100 30
        nspC  437004 ..  437018 +  -5.7  -2.80922   TATGCCATATGATAG               GGCAA ACACC TTGCC               TGATATTGACTTTTT  52 114
      PM0372  438379 ..  438405 +  -3.7  -5.83211   CAGTAAACAGAGAAA        GCACG-AACTGA GTAA TCGGTCGCGTGC         TTTTTTGTTTTCATA  90 51
      PM0373  439428 ..  439442 +  -4.4  -2.94416   CCCATCGCTAACTTT               TTTTAA CTT TTAAAA               TGTGTAATAAAAATG  50 30
      PM0374  440972 ..  440990 + -11.8  -5.95946   TATATAATTTTAACA             GAGAGCAA TAT TTGCTCTC             TTTTTTTATTCTTCG 100 61
        tbpA NONE
        thiP  446855 ..  446873 +  -3.1  -2.70704   ATGATTATTGAACGA             CATCAGG AACCG CGTGATG             ATTAATTTAAACGGT  43 2
      PM0378  447538 ..  447552 +  -4.2  -2.89081   TTAACGAAAAACAGA               CCGC ACTTTAG GCGG               CTTATTAATTAGATA  48 15
        bioB  448637 ..  448656 +  -9.3  -5.30616   TGATGTAACAAAAAA            GTCCACC TTGTTT GGTGGAC             TTTTTGTTTAAATCA 100 69
      ompH_1  458540 ..  458558 + -13.2  -5.17507   TTAGAATCTAAAAAA             GCCAGTGT TTA ACACTGGC             TTTTTATTGAGTTTT 100 47
      ompH_2  459749 ..  459766 +  -9.9  -5.58179   ATACCTAATAGAAAA             CCAGTGA ATTT TCACTGG              TTTTTTGTTGTGATA 100 50
      PM0391  461561 ..  461572 +  -2.2   -4.7173   CATTTTTTGGAACAC                CTCG GGTC TGAG                 TTTTTCAATATGCTC  63 188
      PM0396 NONE
      PM0404  473610 ..  473635 + -14.9  -3.92075   GAATGAGAAAAATAA         CAAAAGCAAGG ATAA CCTTGCTTTTG          TTTATAGATGAAGAT 100 290
        fdhD  480449 ..  480471 + -10.6  -3.75115   TCTAAATCGCGTAAG           CAAGGTAGGC ATA GTCTGCCTTG           TTGCTTTTATGGCGA  86 86
        uvrD  482739 ..  482789 +  -7.7  -4.92314   CGTTAAAGGGATGTA TAACTCCGTGTGGAAGTACGCTAG ATAG CTTGCGT-TTTTCACATGGGGTGA TTTTTATCCCTTCAT  89 35
        dnaB NONE
         alr  485385 ..  485422 + -12.3  -4.94672   GATTAATTAATTAGC   GATGAAAAAGTGCGGTAG AAT TTACCGCACTTTTT-GTC   TTTTTAGTATTATTT 100 35
      PM0415  488306 ..  488327 +    -6  -3.18832   ACGATGATTTATTAA           CAAAATGA TTACAT TCATTTTG            TATATTATGCAATTA  58 518
         pgi  490118 ..  490138 + -15.5  -5.76633   GCGAAAGAACAAAAA            GTGCGGTCA AAA TGACCGCAC            TTTTTTTGTGTGTGA 100 41
         ner  491708 ..  491735 +   -15  -4.20783   AGGATGCCTCTCAGT        TAAGGGCAAAGC GATG GCTTTGCCCTTG         TTTGTTGCCTCGGGT 100 451
        metR NONE
      PM0422 NONE
      PM0423  497570 ..  497581 +  -4.4  -3.31188   ATAAATTTCTTTTTT                GCAA CCGT TTGC                 TTACTAATTGTACTC  53 84
      PM0424  497917 ..  497934 +  -8.4  -6.04419   TTTTTCAAAAAGAAA             CCGCAC ATTGAA GTGCGG              TTTTTTTGTTATTTT 100 47
      PM0426 NONE
      PM0427  501796 ..  501823 +  -8.5  -3.75629   CTGTGCGTGGGGGGG        CTGCGCTCT TTGGATAGTT AGAGCGCAG         TTTGAATTAAGAATA  74 9
        uvrB NONE
      PM0430  506285 ..  506303 +  -6.8  -3.73144   GATGACATTTTGCTA             GAAAAACG ATG TGTTTTTC             TTATGTTAGTGCTGT  66 39
        ftsJ  513033 ..  513051 +  -6.8  -4.34737   GTTATAAAGGATAGG             CTTACTTA CGT TGAGTAAG             TTTATTCGTTAATGA  73 27
        ftsH  515094 ..  515116 +  -7.1  -5.65927   ATAAGCCTCTCAAAA           CCCTTTAAT CGAAT GTTAAAGGG           TTTTTTATTTCCCTC 100 37
        folP NONE
        mrsA  517410 ..  517436 +  -8.1  -5.27779   TAATGTTTTTTTGAG         TAAGCTGAGTC GATAA GGCTCAGTTTA         TTTTTTAATATTGAG 100 38
      PM0441  518149 ..  518161 +  -2.7  -3.27525   TTGAACAAAGTATGA                TACTT TGT AGGTA                TTGAGTTTAAAAACC  45 256
      PM0442  518902 ..  518922 + -11.9  -6.04378   ATGCACGGATAGAAA            TAGCGGAGG TAT TCTCCGCTA            TTTTTTTTATCCTTT 100 40
      PM0444  520364 ..  520380 + -10.9   -4.1399   ACTGTATTGTGAAAA              TGGCATC AAT GATGCCA              TTTCTCTGTGGGTGG  89 431
        pepE  529365 ..  529413 +  -4.2  -3.50492   TTGATTATTAATCTC G-CTTTCTGGTCTTTTTG-TGAAC TTT GTTTGGTGAAAAGATCAGAAAGAC TTATAATCTGTACTG  55 30
      PM0455  530369 ..  530401 +  -6.4  -5.40464   TATTCACTTAGAAAA      GTGCGGTCAA AAAAGCAAAAAAA TTGACCGCAC      TTTTTGTTTATGCTG  91 47
         map  534433 ..  534452 + -10.8  -5.85737   AATACAAATTAAATA            TGGCTGAA TTTT TTCAGCCA             TTTTTTTATTGATAT 100 39
        glnD NONE
         rfe NONE
      PM0464  541644 ..  541660 +  -6.5  -3.44319   TCAGTTGGTAGAGCC              CCGGATT GTG ATTCCGG              TTGTCGTGGGTTCAA  62 301
      PM0466 NONE
        dinP NONE
        htpX  552790 ..  552807 +    -7  -5.75538   AATTTATTGAAGAAA             GAGGCA TGATCT TGCCTC              TTTTTCTTTTTTAAA 100 48
      PM0469 NONE
        yagD NONE
      PM0471  555102 ..  555115 +  -3.9  -2.92077   TAGTCGCGGAATTGG               CTTAA GAAG TTAAG                ATTGCTTTTTATACC  46 13
      PM0472  556257 ..  556275 +  -8.8  -4.95854   CCTCTCCATTTTTAA             GGCAGGCA AGT TTCCTGCC             TTTTTCCGTTTTTTA 100 49
      PM0473 NONE
      PM0474  559379 ..  559400 + -10.3  -5.60993   ACCCTCAAAAGAAAA           TAGCTTGTT GAAA AACAAGCTA            TTTTTTTCTCAAAAG 100 44
      PM0478 NONE
      PM0479  563635 ..  563650 +    -4  -2.56095   ATTAATATTTTTGAT              TGGGAT TTAA ATTCCA               TACATTAAGTATGGG  45 2
      PM0480  564006 ..  564017 +  -4.4  -3.65046   AAATTTGGGTGGTAA                GACA ATCT TGTC                 TTATTAAAATAAAAA  57 169
        cspD  564314 ..  564333 +  -7.9  -5.66684   CATCGTAACAAAAAA            GACAAGG ATGTAA CCTTGTC             TTTTTTTCTCGGTTC 100 62
      PM0483  566766 ..  566781 +  -3.2  -4.43511   GCTCCGATAAGTTAA              GCTTAC AAGT GTTAGC               TATTTTTATTTTTAC  62 43
        fabA  567427 ..  567453 + -14.6  -5.06103   AAATAGAAATAACAA         GATTACCAGCTT ATT AGGCTGGTAATC         TTTTTTCAGGCTTAT 100 56
        usg1  569018 ..  569040 + -14.2  -5.06816   CTTGAACTTTGAGAG           CGCACTCGTT TTT GACGAGTGCG           TTTTTGTTAAGACAT 100 71
      PM0487  569841 ..  569881 +  -6.3  -5.08824   CTAACATTTTAAGTG  CGGTCAATTTTGAAAAAGT TTT ATCTTTGAAAAATTGACCG  TTTTTTACATGAGAG  83 87
      PM0488 NONE
      PM0489 NONE
      PM0490 NONE
      PM0491  571430 ..  571469 +  -4.4  -5.00895   CCTGAAAATAAAGTG  CGGTCAATTTCAAAAACGT TTT GC-TTTGAGGAATTGACCG  TTTTTGTATCATGAA  74 52
      PM0492  571870 ..  571881 +  -4.4  -5.11063   AGTTGTCAATTTATC                CAGA ATTT TCTG                 TTTTTATTAGATGAT  76 0
      PM0493  572736 ..  572751 +  -2.6  -5.22794   ATATTTTACCTTTTG              TTATAG ATCG CTATGA               TTTTTTAATAGTTGT  70 355
      PM0494 NONE
      PM0495 NONE
      PM0496 NONE
      PM0497 NONE
      PM0498  576164 ..  576203 +  -7.4  -4.85599   ATTATTCCTAAAGTG  CGGTCAATTTTAAAAAAGT TTT ACTTTGA-AAAATTGACCG  TTTTTGTACGATGGA  83 74
      PM0499  576690 ..  576714 + -12.2  -4.63486   TTCTAACCTCTGAGA          TCGCGCTCGT CTTTA ACGAGTGCGA          TTTTATTAAAGCACT 100 42
      PM0500  577334 ..  577348 +  -7.2   -4.1899   ATTGTATTTTTTAAG               CGTTAT TTA ATAACG               TTTTAAGTGCGGTCA  75 60
      PM0501  578129 ..  578149 + -11.1  -2.52896   CTTAGTGTTATTAAA            GCACTCGTC AAA GACGAGCGC            TAGCTTGGAGGATAA  77 331
      PM0502  578813 ..  578852 +  -7.4  -5.47218   TTCATTTCTAAAGCG  CGGTCAATTTTGAAAACGT TTT AC-TTTGAAAAATTGACCG  TTTTTTTACATGAGA 100 86
      PM0503 NONE
      PM0504  579801 ..  579820 +  -2.2  -2.58249   AATTGATGGAGATAA            TAAAATGA AAGT TCTTTTTA             GTTATGGCACATATA  40 162
      PM0505  580304 ..  580322 +  -2.4  -3.59979   AACAATAAGAGAGCG             GAAACGTG ATT TACTTTTC             TTTCCAATAACCGAG  47 96
      PM0507 NONE
      PM0508 NONE
      PM0509 NONE
      PM0510 NONE
      PM0511 NONE
      PM0512 NONE
      PM0513  588114 ..  588159 +  -6.3  -4.72007   TTCCCCGTCATGATT AGCGTTGCTGTATTG-ATTTCT GAG AGAAAAACAATGCATCAACGCG TTTCTTTTGCTAGAA  78 64
      PM0514  589547 ..  589593 +  -2.6  -2.58544   TGATTAAATTTATTT GGGTAG-GTTAATGATGAAAA AATTCC TTTTTATTATTAGTGCTGCCC CTTATGGCAATGAAA  41 15
      PM0515  589925 ..  589945 +  -8.3  -4.95302   CTTTTAAGTGAAAAA            GTGCGGT AAACTAG ACCGCAC            TTTTCTTATCTTTGA  95 34
        recB NONE
        recD NONE
        grx2  596354 ..  596370 +  -2.3  -3.17714   GGTTGCAATTTTCGC              CAAAAAT TTT ATTCTTG              TTGATGAGAATTTCG  43 52
      PM0519  596944 ..  596957 +  -4.5  -2.62246   ATTTTATCGAGATCA               CACTC GAAG GGGTG                CTTGATTAAGATTCA  47 207
       rpL13 NONE
        rpS9  597907 ..  597929 + -12.1  -5.72616   CGTTTTATATTCAGA           TTGCAAGCC CAAAA GGCTTGCAA           TTTTTTTATCTCAAT 100 52
        sspA NONE
        sspB  599233 ..  599248 +  -6.1   -5.7946   TTCTTCATAAAAAAA              CACGC TTTTAC GCGTG               TTTTTTTGTTGCGGA  93 53
        glnS  605642 ..  605661 + -12.2  -5.24531   TTCTTGCCGTTTGAA            GAGCGCTT TTTG AAGCGCTC             TTTTTTATGGGCAAT 100 43
      PM0529  607250 ..  607263 +  -3.1  -3.95022   TTTGGCAAAGCGTGG               TGTCG ATAA CGATA                TTTGGTCTTAATGAC  55 1
      PM0530 NONE
      PM0531  608493 ..  608505 +  -3.5   -5.7827   CAGAAAAAGTTTTAT                TTTTT ATA AAAAA                TTTTTTATTTGTGTT  84 129
        thiI  613212 ..  613232 +  -9.7  -4.85195   AATAGGGGAAAAAGA            TGCCGAGCA GTT TACTCGGCA            TTTTTCACTTATTTT 100 36
      PM0537 NONE
      PM0538  615357 ..  615381 + -12.3  -5.35459   GATTGATCTACGAAA          TAAGTGCGGTA GAA TATCGCACTTA          TTTTTTATGATCTGT 100 35
      PM0539  615995 ..  616011 +  -5.1  -4.73092   AAATACGTTGATATG              TCCTCTT GAT GAGGGGA              TTTATTTTCCCTTAT  74 156
        malQ NONE
        glgB  620647 ..  620658 +  -4.4  -3.15999   AATAACGGTGCGTGA                TAGG CTGT CCTA                 TTCCATATATAAGCA  51 36
        glgx NONE
        glgC  624096 ..  624129 + -10.5  -4.19472   AAGTATGGCATCTAA     GAAAATACGGTGT TTTGTCGT ACGCCGTATTTTC      TTTTGCAATATCTTC  90 43
        glgA  625639 ..  625653 +  -4.4  -3.85159   TTGGTCTGTTGTTAT               TTTTTT GAT AAAAAA               TTGTTGCATTTTTAG  59 64
        glgP  628254 ..  628275 + -10.2  -5.33026   TTGAGAAAAGAAGAA           GCCACAGT AACAAG ACTGTGGC            TTTTTGTTTGACTTA 100 98
       mdh_2  635055 ..  635078 +  -8.3  -5.60993   AAAGTGATTTCTAAA          GAGTATCAA GATTTA TTGATACTC           TTTTTTTATCACAGC 100 54
      PM0552 NONE
      PM0553  638049 ..  638067 +  -3.2  -2.68823   TCACCTTTATAATAA             TTCTATTT TTA AAGTAGGA             GTTCTATGAAAAAAG  43 29
         lpp  638559 ..  638584 +  -9.8  -5.52079   TTTTATTCATGAAAA         GGCTTTCAGT AACTTA ACTGAAGGCC          TTTTTCTTTTACTCT 100 47
        prfA NONE
        hemK NONE
      PM0557 NONE
        kdsA  642426 ..  642449 +   -11   -5.4492   GTGTGAAAAACGAAA          GCCCTGCCTT TTCT GAGGTAGGGC           TTTTTTATATGTCTA 100 44
      PM0559  643551 ..  643595 +  -7.4  -5.31456   CTTAACTAAATTAAA TATCGTGATGTTGTTGTATG TTGTT TATGCAATAATAGCACGATA TTTTTTATGACTTGA  95 36
      PM0560 NONE
      PM0561 NONE
      PM0562  646794 ..  646805 +  -4.4  -3.43925   AAATGAAACCGAAAA                CTAG TTTA CTAG                 TGTATTTATTGGTGC  53 53
        aroG  648011 ..  648029 +  -8.1  -5.50723   TAAATACAAGTTAAA             GCGTCAG TGAAT CTGGCGC             TTTTTCTTTTCCTCC 100 38
        codB NONE
      PM0565  650750 ..  650793 + -15.6  -4.49556   CTCATCAATAAGACA TAAAAGTGCGGTCGAAAATCT TGA AG-TTTTCGACCGCACTTATG TTTCTTTGCTAAGGG 100 58
        gcvA NONE
      PM0568  654299 ..  654321 +  -8.5  -5.88061   GATGGATGAACAACA          CACCGC-CTT GATA AAGTGCGGTG           TTTTTTTGATTTTTT 100 43
        hemR  665103 ..  665133 + -12.8  -5.74122   TCAGCAATTTTAAAA       TATAGCCCGATT GAATCCA AATCGGGCTATA       TTTTTTTATGTGGTC 100 28
      PM0582  671774 ..  671790 +  -7.3  -2.57013   GTTTATGTCGAATAG              CCATGAT AAT GTCATGG              TAGGTTGCGTTGACA  58 164
        sohB  675274 ..  675286 +  -7.7  -4.12416   GAATTGTTTTTTATT                GAGAG TCA CTCTC                TTCTGTTTTGTTGTT  76 189
        plp4  676190 ..  676208 + -11.7  -4.02315   CTCAATGAAATAGAA             GGGCGCT TTAAC AGCGCCC             TTTGAATTTTTGATT  91 46
      putP_2  678858 ..  678877 +  -7.8  -5.14985   ATAATCGGTAAAAGA            GCGGTATC TTCG GGTGCCGC             TTTTTCTATGTTTAA  93 37
        putA  682542 ..  682558 +  -6.5  -5.62045   TTTATTGTGCAAAAA              GTGGGTG CGA TGCCCAC              TTTTTTATTGTATAT  93 52
      PM0590 NONE
      PM0591  685420 ..  685449 + -18.1  -5.19261   CTTTTTTCTAAAAAA       CAACCGCACTTTA TCAC TAAAGTGCGGTTG        TTTTTTGCTAGGTTT 100 47
        thrS  689350 ..  689375 +  -9.8  -5.60993   CACTTATTAGTAAAA         CACCGTTTGT GTAAAG ACAAGCGGTG          TTTTTTTATGGGAAA 100 47
      PM0594 NONE
      PM0595  692790 ..  692810 + -14.1  -5.53436   TGAGATTGACAAAAA            GTGCGGTAA AAA TTACCGCAC            TTTTTTATCTTATCT 100 41
      PM0597  695552 ..  695568 +  -3.8  -3.09327   AGAGGTTTAAATAAT              GAATAT TGTCT ATATTC              TCTTAGATCAAGTAA  47 31
      PM0598  697001 ..  697025 + -10.1   -4.5265   TGAAATCTAATCGCT          GAAAGGCGA CATATGT TCGCCTTTC          TTTTCTCCTCTGATT  91 31
      PM0599 NONE
      PM0600 NONE
      PM0601 NONE
        infC  700590 ..  700615 + -12.7  -4.93365   ATGATTTGCTAAAGG         CGGACGAATTC TATA GAATTCGTCTG          TTTTTCGTTATGAAA 100 219
        rpmI  700985 ..  700997 +  -4.8   -4.1899   AGCGTGCTTACCATA                CGCA TAAGC TGCG                TTTTAAGTACAGTCG  65 19
       rpL20  701441 ..  701458 + -10.5  -5.30686   GGTATATTAAGATTA             GGGCGCG CTCT CGCGTCC              TTTTTTATGCCTGTT 100 51
        kicB NONE
        kicA NONE
        mukB  710985 ..  711017 +  -9.9  -5.39721   AAAAAGAAAGAAAAA      GTGCGGTCAATCTGT TAA ATATTTTGACCGCAC      TTTTTTATCTCGTCA 100 44
      PM0610  712022 ..  712037 + -10.4  -5.13354   TTCGGATAACAACAG              CCGCAC AAAA GTGCGG               TTTGTTTTTTCTGAA 100 48
        sbcB  713725 ..  713744 +  -6.5  -4.16371   ATAACTCAAAAATGT            TGATGTG ACAACG CACATCA             TTTCCTTATTTCATC  70 222
      PM0612  714728 ..  714744 + -10.9  -4.68103   TTTACAATTGTAAAA              GGCTACA TGG TGTAGCC              TTTTCTTACAATTAG  95 44
      PM0613 NONE
      PM0614  715471 ..  715490 + -10.8  -5.64873   CCCTATAATGCAAAA            GGCTAGAA TGAT TTCTAGCC             TTTTTTCTTCTTGAC 100 45
        purE  723664 ..  723683 + -11.4  -3.31476   TGCCATAGCATTTTA            GGGCGGAC AGAT GTTCGCCC             TCTCTCTTTTACTTT  85 33
        purK NONE
        aspC  726155 ..  726196 +  -8.2  -5.40474   ATTATATTTTCATAA CAAAGAAAAAACCGCACT ATAAAA AGTGCGGTTCTTTTTTTC  TTTTTTTACCAGCGT 100 40
      PM0626  729966 ..  729976 +    -4  -4.23892   GTTTGGATATCTTGT                 TTAG ACA CTAA                 TTTTCCATAATTAGC  61 229
        gpmB  736681 ..  736699 +  -8.9   -3.7347   TCGATGAGGAATAAA             GGCAGAA GTCTA TTCTGCC             TTATTGAGTATTAAA  78 27
      PM0638  740850 ..  740873 +   -14  -4.21194   CATAAAAAAAGAAAA          GCCCAATAAG CGAA CTTATTGGGC           TTTTGCATCATGCGA 100 52
      PM0640  742032 ..  742054 +  -7.1  -5.53288   TTCCGATCAAAAAAA           GCGTTTTGT GAAAG ATAAAACGC           TTTTTTTGCCTTGAA 100 48
        asnS  745905 ..  745928 +  -9.7  -5.09225   ACTTAACACTGCTAA          TTCCCCTTA TATTAT TAAGGGGAA           TTTTTTAGGTCACCT 100 45
        ponC  748653 ..  748698 +  -6.2  -3.39895   ACATAGCGTTCTGCT CCCAACGTTTTTTCGATATC CGCTAA GGTATCCAAAATGCGATGGG TTGATTCATAAAAAA  59 375
        lppC  750978 ..  750991 +  -2.4  -2.71731   TGGCATTATCTCCTT               GAAC TAAGAT GTTC                TCATTAAAGCGTCAA  40 19
      PM0647 NONE
      PM0648 NONE
      PM0649  752584 ..  752640 + -15.5  -4.04071   AATTACTTAAATTAA GCCAATAAAAAAGTGCGGTGAAAAT TCACTTT ATTTTCACCGCACTTTTATTTTGTC TTATTATTGCTGTTT 100 26
      PM0651 NONE
      PM0652  755844 ..  755869 + -10.5  -5.08255   TTAAAAAATAAAAAA         CGGTGATAAAC ATTA GCTTATCACCG          TTTTGTTTTAAGAAT 100 109
        tehB  759514 ..  759531 + -12.7  -4.67123   AAAATAATACAACAA             CGCCCTG TTAT CAGGGCG              TTTTAATTGTTTTAA 100 34
      PM0659  767518 ..  767555 + -16.7  -3.40175   GCAAATAATCCCAAC   TAACAAAAATGCCCACCA ATT TGGTGGGCATTTTT-TTA   TCTGTTTTCAGCACT 100 33
      rsgA_1 NONE
      rsgA_2  776953 ..  776972 + -12.2  -5.45652   ACAACATACTGCAAA            GGCACGTT TTGA AACGTGCC             TTTTTTATTCAAAAT 100 43
         fnr  777985 ..  778009 +  -9.3  -3.25779   TGGGAATTTAACATT          TGAGTGCAACG TTT TGTTGCACTCC          TCTACTTTTTTACAT  75 30
      PM0669  779054 ..  779075 + -11.7  -4.25104   TCTAGCATAAAAAAA           TAGCCTGTT ATAT AACAGGCTA            TTTTAATAAAACGGG  91 49
      PM0672 NONE
        ribA NONE
        prlC  790645 ..  790668 +  -8.2  -5.63504   TTTTCCAATAAAAAA          TACCGCAC CATCTAAA GTGCGGTA           TTTTTTTATCAAATT 100 44
      PM0686 NONE
      PM0687  798838 ..  798857 + -10.8  -5.05505   TAAGATGAAAACGAA            GGATGTCA GACC TGACATCC             TTTTTCATTTGTGAT 100 38
      PM0688  799369 ..  799393 + -11.6  -5.86976   AAATAGTCTATAAAA          TCTACCAAGT CGCCT ACTTGGTAGA          TTTTTTCTTTTATCA 100 35
      PM0689  800300 ..  800325 + -14.9  -3.67864   TATTAAGGCAAAAAA         TAACGCAAGTC ATCT GACTTGCGTTA          TTTGCGCTTCAATTA 100 35
        acsA  804173 ..  804196 +  -8.2  -4.08221   CCGAACAAACAAAAA          GCACCTTG TTCTGACT CAAGGTGC           TTTAGTTATATTGAC  79 42
        moeA NONE
        moeB  807084 ..  807113 +  -2.4  -3.33814   TGAGAGAGATCAAAT      TTTAGTA--AGGCA AATT TGCCTAATACTAAA       TATTCTGTACAATTT  45 21
      PM0696 NONE
      PM0697 NONE
      PM0698 NONE
      PM0699  816226 ..  816256 +  -3.2  -4.43397   ATTAGTAGGATAAAA       GAGCGGTACTCTTT AAT AGAATTTACCGCTC       TTCTTTATTTTCCAC  62 36
        ackA  821124 ..  821141 + -11.3  -5.01422   GTAAAGATCAATTAA             CTGCCGA TTCA TCGGCAG              TTTCTTTTTGTATAA 100 37
         pta  823341 ..  823375 +  -8.7  -4.77867   CACAACAATTCACAA     AAAAACCGCACTTTA TTCAC TTAAGTGCGGTTTTA     TTTTGTCTTCTATCT 100 47
      PM0711  830598 ..  830616 + -10.3  -4.62622   TTAAGAAATTTGCTA             GAGGCGA ATCAA TCGCCTC             TTTATTTATGCTTAG  95 66
      PM0713  832147 ..  832169 +  -7.8  -4.65032   CAACATAAAAGAAAA           GGGTATTG TTTATCC CAATACCC           TTTATTTATGATTTA  84 152
        dacB  843098 ..  843113 +  -4.8  -4.38141   CTTCGTAAAATTTTA              CTTATT TATA AATAAG               TTATTTTATGTCAAC  68 275
        nrdA  845540 ..  845567 +  -4.2   -5.1417   CACAACTAACGAGAA        TGCGTTTCAT GGTAAAAA GTGAAGCGCA         TTTTTCGTTTTCTGG  76 51
      PM0718  847447 ..  847467 + -11.9  -5.28176   ACATTTCCCTTTAAA            TCAGCACCT TTT GGGTGCTGA            TTTTTTATCAGTAAA 100 137
        nrdB  848834 ..  848869 +  -9.1  -5.11613   AAACGTTGTTAAAAA    GGACCGCACTTTTCG CTTTTC TGAAAAGTGCGGTTA     TTTTTTCGCTAATAT 100 39
      PM0720  849214 ..  849224 +    -4  -3.99275   CAATCCACCCAAGGG                 GAAA CAA TTTC                 TTTGGTGTTATCTAA  59 100
        ttrS NONE
        ttrR  856449 ..  856466 + -11.3  -2.57013   AACTCTAACAAAACA             GCAGAGG TTTA CCTCTGC              TGAATTCGGTTAAAG  77 33
      tyrP_1  861857 ..  861889 + -17.2  -4.41348   TAAGCAATCACATAA      GTGAAAGGCGAACC ATTGA GGTTCGCCTTTTAC      TTTATTTCAACCAAG 100 47
        htrA  864176 ..  864197 + -13.1  -3.54926   GTACAAAATAAATCA           GGGGATACA CAAT TGTATCCCC            TCTATTTTTAGCGTG 100 46
        DnaK  867962 ..  867979 + -11.3  -3.77177   TCACAAAAAATCGAA             GGGCGTA GCGA TACGCCC              TTTCGGTGTATTGAT  88 50
      PM0737  868468 ..  868500 +  -2.7  -3.72576   ATTGTTAAGCCAAAA      GTGTGTTCAATATTT TAT AAAAAATGACCGCAC      TTTGCTCCCCAAAAC  50 33
      metC_1 NONE
      PM0739 NONE
        dnaJ  871567 ..  871585 +   -11  -3.17798   AGGATAACCTCTTAA             GCCCTGTA TCA TGCAGGGC             TTAAATCATTTATCC  80 92
      PM0741  874179 ..  874214 +  -7.6  -4.22948   GTTCATGATAAAAAA    CCTACCACAC-TTTTGC ATT GCGCAATGTGCGGTAGG    TTTTAAATACGTTTT  78 43
        modE  881014 ..  881029 +    -9  -3.12847   AAATACAAAAAATAG              GGGGAT ATAT ATCCCC               TTAACTGTACAAATT  71 39
        sfsA  889251 ..  889274 +  -3.8  -5.93809   ACTCCAACATTTGAA          CGCCTCCT CCCCCACA AAGAGGCG           TTTTTTTTATGCGAA  90 136
        tyrS  890956 ..  890994 +  -4.7  -5.18371   AAAATAAATAAAAAA   TCCACCGCACTTT AGCTTCATCGTGA AAAGTACGGTGGA   TTTTCTTTTCTCAAA  79 54
      PM0758  893428 ..  893450 + -14.9  -3.37464   ACCATACAAAAAAAA           GCGGAGAGC TTAAC GCTCTCCGC           TTGTGACATTCGTAA 100 133
        ulaA NONE
      PM0765 NONE
      PM0766  903836 ..  903865 + -14.5   -2.7556   AAAAATGCAGTAATA       TTTAGCCCTGTAC ATTG GTATAGGGCTAAA        TACTTCAATCACCTT  95 85
        hyaE NONE
      PM0775  919429 ..  919451 +    -5  -2.97289   CTCTATAAAACACTT           GCATTTTATT AAA AATAAAATCC           TATAATATTTGCAGT  52 33
      PM0776 NONE
      PM0777 NONE
        hexD NONE
        hexC NONE
        hexB NONE
        hexA  925889 ..  925903 +  -8.5  -5.14698   ACCAAATAACAAAAA               CCCGC TTATC GCGGG               TTTTATTTTGACTTT 100 32
      PM0787  932908 ..  932929 +  -3.1  -3.53091   CCGTACAAGCCTTAC           TCAGTTTAT TAAA ATAAAATGA            TTTGGAAAAAAAAAT  50 9
      PM0788 NONE
        hemH  934327 ..  934347 +  -9.8  -4.37711   TAAATAACAAAAAAA            TCCCAAGT CTTTC ACTTGGGA            TTTTCACTTTCATAG  91 34
      PM0791  936707 ..  936717 +  -3.2  -4.72486   GGGAATTTCCAATGT                 GTCA AAT TGGC                 TTTTTAGCATTTCTG  65 196
      gntP_1  938736 ..  938775 +  -7.8  -5.85011   GTATCACGAAACAAA  AAGACCGCACTTTCTCGC CTAT GCTATCAAGTGCGGTCTG   TTTTTTTCATTTTTC 100 45
        tsaA  940816 ..  940836 +  -9.8  -4.86133   TAAGTATTTCTAAAA            GGATTAGC CTCTT GCTAATCC            TTTTTCATCTATATC 100 51
      PM0803  948990 ..  949019 + -11.5  -4.55295   ACACCTGTCAAAAAA       CACGACGTGTTAT TCAC ATAACGCGTCGCG        TTTATTTATACACAG  95 48
        pqqL  951859 ..  951876 +  -2.1  -4.84311   TATGTTTATTTATGT             TAAGATCA TCC TGA-CTTA             TTTTCTTGTATAACA  64 63
      PM0805  952308 ..  952320 +  -3.5  -2.56046   GTACAGGCGAGTTGC                TATTT TTT AAATA                TAACTTGGCGTTTAA  43 73
        speF  954724 ..  954745 +  -7.4  -4.38712   TCATTAATTAAAAAA           GTACAGTA TGCATT TACTGTAC            TTTTATGAGGATACA  79 42
        potE  956104 ..  956128 + -11.6  -5.25803   AGCTATTCTCTCAAA          GTGCGATTTA TTTCT TAAATCGCAC          TTTTTTATAGCAATT 100 52
         arg  957289 ..  957315 + -13.8  -4.71222   CTTCTCATAAAAAAT         CCCCAAAAATGC ACC GCACTTTTGGGG         TTTTACTTTTAGTAT 100 50
        prfC  966804 ..  966828 +    -5  -4.60487   CATTAATAAATAAAA          GTGCGGTT GAATGTTGA GACCGCAC          TTTTTGCACATAATA  71 35
      PM0817  967512 ..  967536 + -10.1  -5.25803   ATCCTTAACAAAAAA          TGCGATGAATG TCA TGTTCATCGCA          TTTTTTATGACCATT 100 45
        fumC  974450 ..  974468 + -10.3  -6.32017   AGTAAAACACAGCAA             GGCGAAC GTAAA GTTCGCC             TTTTTTTTCTTTGTT 100 45
      PM0824  975143 ..  975161 +  -8.9  -5.79595   GTCATAAACGCAAAA             GACGACA TTTTC TGTCGTC             TTTTTTCTTTTAACG 100 34
         grx  977086 ..  977106 +  -9.8   -5.4505   ATGCAACGCCAAAAA            TGCGATGA ACACC TCATCGCA            TTTTTTATTGCACCA 100 40
        argA  978511 ..  978527 + -10.9  -5.28983   CTACAAAATAAAAAA              GGCTAAC TAC GTTAGCC              TTTTTCTCTTTTCGC 100 20
      PM0835  986112 ..  986135 + -11.1  -4.40037   TCATACAAAAAAAGC          GCGGTTCAA TTTGAC TTGAACCGC           TTTTGATCATTCTTT  95 41
        serC NONE
      hisH_1 NONE
        aroA  990302 ..  990325 + -12.6  -4.65895   AGTACTCAGCAAAAA          GCGAAGTATT TTAT AATACTTCGC           TTTTTGAGTGACGAA 100 51
        gyrA  993964 ..  993982 + -13.2  -4.68511   CGATATTATTTTAAA             GCAGTAGC CTC GCTACTGC             TTTCTTTATCTTAGG 100 57
      PM0842  994547 ..  994568 + -11.7  -5.11033   AAACACATAAAAAAA           TCTCTTAGC CTGT GCTAAGAGA            TTTTTTAGCGTTATC 100 196
        dksA 1017010 .. 1017030 +  -8.3  -5.04385   TAAAACATCTCGAAA            GTGCGGT TTGTTTC ACCGCAC            TTTTTTACAAATATG  95 64
        pcnB 1018556 .. 1018566 +  -3.2  -2.58714   CCTAAAGCCATCTCG                 TCCT CAT AGGG                 TAACTTAATATGAAG  43 17
        folK 1019065 .. 1019088 +  -4.6  -4.77165   CGTACAGAACCTAGT          CTTGATTAGC CAGA GCTAATCGAA           TTTTCTTCTCAAAAA  71 17
        sanA 1021123 .. 1021146 +  -3.3  -4.64861   CTGTGCAATTTTTTC          GTGATTTTGT ACACA ACA-AATCAC          TTTATTTTCCAACAG  65 133
         hns 1027190 .. 1027215 +  -3.3  -6.04324   TATTTTACTTTGTCG         TAAAGCCCATT TCTT GATGGGTTTTC          TTTTTTATTTTTTCG  93 43
        purU 1028155 .. 1028177 + -13.6   -4.7373   TTAGCGATAAAAAAA           TAGCGTGTTA ATT TAACACGCTA           TTTTTAATAAAATGA 100 96
      PM0876 1031937 .. 1031962 + -14.9  -4.94487   TTTACTTGAAAACAA         GGGCGAAAAAT AATA ATTTTTCGCCC          TTTTCTCTTTTGTAA 100 45
      PM0881 NONE
      nifS_2 NONE
      PM0883 1039076 .. 1039095 + -10.8  -2.72511   TAATCTCATAAAAAA            GGCAAACA TAAC TGTTTGCC             CTTTCCCCAAATAGG  78 380
      PM0885 1041788 .. 1041805 + -11.3   -5.0538   GGACAAAAATTAAAA             GCAGCGT CGTA ACGCTGC              TTTTTTAGCATGACA 100 82
        impA 1048050 .. 1048085 +  -7.6   -2.7693   GTCTCATAAATAAAA    AAGTGCGGTGAAACTT TTAA AAGTTTAACCGCACAG     CTATTTCGTTTAAAA  64 48
      PM0900 1059591 .. 1059605 +  -7.2  -4.56597   GACTTTCAATCAAAC               GAAAAG TCA CTTTTC               TTTTTAAGAGCAACA  81 52
      PM0901 NONE
      PM0902 NONE
      PM0903 NONE
        mutL NONE
        trpX 1064693 .. 1064710 +  -5.7   -3.7014   ACGGTTCAGTGATGA             CAATAAA TTAA TTTATTG              TTATATTGAGATTTG  60 50
         hfq NONE
        hflX 1066463 .. 1066482 +  -6.5  -5.72053   GCTAAAAACAAAAAA            GGACAAA TTCACT TTTGTCC             TTTTTTGTTTACTTA  93 46
        sapA NONE
        sapB NONE
        sapC NONE
        sapD NONE
        sapF 1075844 .. 1075861 +  -4.9  -3.89055   GTCAATGTAGGACCC             GGTG-CTA AAA TAGACACC             TTTATCCCCGTGTGT  59 272
       gapdH 1090526 .. 1090553 +   -15  -5.21709   AACCTAAATAAACAC        GAAGCCTCTTGT CAGA ACAAGGGGCTTC         TTTTTTGCTGTCAAC 100 46
      fadD_2 1092904 .. 1092923 +  -9.3  -4.91852   CTTGCAATACACAAA            GGGCTTC CAAACA GAAGCCC             TTTATTTTTGCTAAA 100 41
         fbp 1099074 .. 1099095 +  -5.2  -5.16572   AAAGAAATTAAAAGA           GCCC-TCAA TTCAT TTGACGGGC           TTTTTTCGATTGCCT  79 51
      PM0931 NONE
      PM0932 NONE
      PM0933 1102495 .. 1102513 + -14.6  -3.31001   TATCTCTTATCATTC             GGGCGTAC AAT GTACGCCC             ATTATTTTTGTGACA 100 42
      PM0935 NONE
        proA 1105590 .. 1105606 +  -2.2   -2.6732   AAATAACTTAAACAG              GAGCCA ATCTA TGTCTC              ATCTTTCAATTGCCA  40 150
      PM0937 NONE
        purA 1108456 .. 1108478 +  -7.8  -4.13945   ATTATCATATCAAAA           TGGAAAGC GAAATCA GCTTTCCA           TTTTCACCTCCCCCT  76 51
      PM0939 1110056 .. 1110076 +  -4.7  -5.88565   CCTCATCAAACCAAA            GACCTGG GCGCTTG CTAGGTC            TTTTTTTCTTGTCCA  91 54
        nrdD 1112480 .. 1112512 +   -12  -2.78816   CATCTCTAAGCCAGT      CCGACGTCCTTGAC CATAT GTCACGGACGTCAG      TATCGTAGAAAATAA  84 32
        nrdG 1113277 .. 1113287 +  -5.4  -2.67713   TAAGAGTAACATCCT                 TGCT TTG AGCA                 TAAGTTATCTTCTCA  51 281
        cysS 1116871 .. 1116892 + -10.2  -5.47218   AAAAATCATAAAAAA           TGGCAAGG CTCTCA CCTTGCCA            TTTTTTTAACTAAAA 100 45
      afuA_1 NONE
      afuA_2 NONE
      afuA_3 1127460 .. 1127492 + -15.8  -3.16151   GGATTTTTTATTTCT      TCATTCAATAGGGG CAAGC CCCCTATTGAATGG      TCTATTACTGCTTAA 100 112
      afuB_1 NONE
        afuC 1130656 .. 1130675 +  -9.3  -4.72201   ATAAAAGGTAAGAAA            GGCAGAC TTTACC GTCTGCC             TTCTTTTTTCTAAGC 100 37
        hold NONE
        rimI 1132773 .. 1132791 +  -8.2  -2.72463   GCCTCTCCTCATCGA             GTACTTGT TGT GCAAGTAC             TCGTTGCCAATAAAT  63 147
      PM0975 1147664 .. 1147688 + -11.6  -5.19212   CAATAAACTAAAAAA          GCGTGTTAAT TTTTC ATTAACACGC          TTTTTTAATAATGCT 100 35
      PM0984 1155210 .. 1155229 +  -2.1  -3.80858   AACTTCTTCTAAAAT            GACCG CACTTTTTCT CGGTC             TTTAATACATTATGA  49 60
      PM0985 1155984 .. 1156000 +  -9.4  -5.20781   GGCATACAACATAAA              GGCGGT TCACT ACCGCC              TTTTGTTTTATAATG 100 43
        gloA 1159046 .. 1159072 +   -11   -3.9392   TTTTAAAAAAATTTC         TATAGCGTGG CATTTGT CCACGCTATA         TTATTTCAAATAGGA  89 67
         rnt NONE
      PM0989 1161248 .. 1161273 + -12.7  -4.06419   TCTGTAATATCCACA         TCAATCCTCCT ACTA GGGAGGATTGA          TTGTTTATCACCACC  95 34
      PM0990 1162082 .. 1162103 +  -8.7  -4.17491   AAAGATAAGAAAAAA           CCGTAAGCC AAAC GACTTACGG            TTTTCAAAATTTGAT  81 263
        rluC NONE
      PM0993 1167556 .. 1167577 + -11.7  -5.36965   TTAAACATAAAAAAA           TCCCAAACA CACC TGTTTGGGA            TTTTTTATGCTATTC 100 37
      PM1002 1182924 .. 1182939 +  -4.8  -4.01646   ATCCAAACTATCTTT              GTTTTA TGAG TAAAAC               TTCATTTTTTATCTA  63 462
      PM1003 NONE
      PM1004 NONE
      PM1005 NONE
      PM1006 NONE
        wbjB NONE
        wbjC NONE
        wbjD NONE
      PM1010 1192721 .. 1192732 +  -4.4  -3.93038   TTAAAAAAATAAAAC                CTGA AAAA TCAG                 TTTGATATTCAGCTC  59 9
        rfbP NONE
      PM1012 NONE
      PM1013 NONE
      PM1014 NONE
         rfb NONE
         wza NONE
      PM1017 NONE
         wzs 1202078 .. 1202101 +  -3.8  -4.90266   CCTAACTTAAAAAAA          CAAACATGTG CTGC CACATGGCTG           TTTTTGCTTAATAGC  72 97
        infA 1213843 .. 1213860 +  -9.9  -5.82036   TATTTTGACAAAAAA             GCACTGA TATT TCAGTGC              TTTTTTGTTTGTTCT 100 43
        galR 1221074 .. 1221113 + -13.2   -5.9873   TCCATTAACAATACA  AAAAACGTGGTTAAATTT GTGC AAATTTAGCCACGTTTTC   TTTTTTTTATAGTAA 100 66
        mglB 1222340 .. 1222360 +  -8.2  -4.98522   AGAAGTTGTAATTCT            CGGGGAGG TATAC CCTCCCCC            TTTTTATGTGAGGTT  95 58
        mglA NONE
        mglC 1224963 .. 1224981 + -13.2  -4.83243   CACTAGCACAAAAAA             GGCGATTC TCA GAATCGCC             TTTATTTTCTATCGA 100 53
      PM1047 1236030 .. 1236062 + -17.3  -2.60555   CAATTGCCGTAAATA      TAATAAAGGCGAACT GAG GGTTCGCCTTTATTA      TGACTTATGCACTTA 100 29
         bcp 1242150 .. 1242160 +  -6.8  -4.95806   TCAAGCTTATCATAA                 GCAC GGC GTGC                 TTTTTCTAATGCTTT  86 104
      PM1058 1246384 .. 1246400 +  -8.7  -2.69468   TCGAACCTCTGACCG              CTCGGTT CGT AGCCGAG              TACTCTATCCAGCTG  68 194
        ptmA 1251237 .. 1251262 + -11.9   -4.4572   TAAAAGCATAATCTT         CTTGGGCAGAT CATT ATCTGCCCATG          TTTATTTAAACTCTT 100 30
        mtlD NONE
         mtl 1253033 .. 1253055 + -10.7  -4.63218   AGCAAACATAAAAAA           TGCGATGAA ATGAA TTCATCGCA           TTTTGTTCAAAAGAA  95 41
        polA 1256953 .. 1256975 +  -9.2   -5.1764   TCACCCCAAATAATA           TGGCAAGC GACTCAG GCTTGCCA           TTTTTGTGTTCTCTC 100 43
      PM1070 1260906 .. 1260923 + -11.3   -5.5604   AGAAACGAAAAAAAA             CCGCACA TTGA TGTGCGG              TTTTTTGTTGATTAC 100 44
      PM1072 1264547 .. 1264566 +  -9.3  -3.32844   TCAATAACAAGACAG            GGCGTTG TGGAGT CAACGCC             TTATGAAATAAAGCA  76 34
      PM1073 1265248 .. 1265274 +  -9.5  -2.88887   ATTATAAGGCGACAT         CACAGAGAGGA TCATC TCCTCTCTGTC         TCCCTTTTCTTTGCC  73 34
        yhxB 1267112 .. 1267131 + -12.2  -5.27335   ACTTAAGCTACAACA            TGGCACAG TACA CTGTGCCA             TTTTTCTTTACGCAG 100 45
      PM1077 1269310 .. 1269333 + -12.6  -4.67556   ATCCCTTAAACAATA          TAGCCAAACA GCCT TGTTTGGCTA           TTTTTACGCTCTTAT 100 40
      PM1078 NONE
      PM1079 NONE
      PM1080 1272109 .. 1272129 +  -6.7  -3.09516   TTAAAAAATGAGAAA            GCGCTCGCC TGT GACCAGCGC            TTAAATGCTGAAAAA  60 37
        glyQ NONE
      PM1099 NONE
        ureX NONE
      PM1101 NONE
        glyS 1297502 .. 1297519 +    -7  -5.55769   AACTGCATCACGAAA             TGGCAC GGTAAA GTGCCA              TTTTTTCTTGTCGAG 100 46
        mtrF 1300951 .. 1300976 + -13.5  -5.31275   GTGCAAAATTAAAAA         TAAAGCTCACA ACCC TGTGAGCTTTA          TTTTTTATGCTAAAG 100 41
      PM1105 1301530 .. 1301542 +  -3.5  -4.14392   ATGAAGATAAAAGAA                TAAAA TAA TTTTA                TTTTCCCCCTTGAAA  57 18
       groES NONE
       groEL 1303683 .. 1303705 +  -8.5   -5.5604   TCACATACGAAAAAA           GGATTGAGT ATAAC GCTCAATCC           TTTTTTATTCGTTAA 100 53
      modB_2 NONE
        nifC NONE
      PM1110 NONE
        modD 1306780 .. 1306812 +  -9.2  -2.89797   AAATAAGACAGTAAA      AAATTGCGCCTAAG GGACA CTTAGGCGCAATCA      TACTGTTTATCAACG  73 39
      PM1116 1315381 .. 1315420 + -17.4  -4.74706   AAATACGCATACAAA  GTGCGGTCTGTTTGAGAA AACT TTTTAAAACAGACCGCAC   TTTTTCGATCTTGAC 100 48
        argC NONE
        argB NONE
        argH 1319945 .. 1319960 +  -6.1   -3.5511   TCTCATTTCGCAGTG              CCCCA ATCCAA TGGGG               TGTTTATGAGTGAAC  61 101
      PM1121 1320586 .. 1320620 + -18.8  -4.86033   AATGAACAGATTATA     CGAAAACGCCCGATTT TAA AAGTCGGGCGTTTTTG     TTTTTATAAAAATTT 100 36
      PM1123 1321895 .. 1321911 +  -3.7  -2.72144   ATTTACACACCACTC              ACAAAAC TGC GTTTTGC              CTTTAAAGCCAGTAA  45 117
      PM1124 1322497 .. 1322532 + -16.4  -4.77036   AGTGCTACAATCTCG    TGTCCCTTATCCCTTGT GGC ACAAGGGATAAGGG-CG    TTTTTAATGCTCAAA 100 159
        perM 1329578 .. 1329597 + -12.2  -5.80817   TTTTCACGCAAAAAA            TACCGCAC TTTT GTGCGGTA             TTTTTTTATGTTGAA 100 47
      PM1138 1339769 .. 1339786 +    -2  -5.24531   CACAATAATGTGAAA             TAACGA CAGGCA TCGTTG              TTTTTTCTAAAGAAT  71 210
     rpL31_2 1342830 .. 1342856 + -12.5  -3.12351   AAATATGAAATTAAG         TTAAACCCTGT TTTTT ACAGGGTTTAA         TTACATATAAGGACG  90 40
        losA NONE
      PM1144 1344662 .. 1344676 +  -2.8  -3.65046   TTTGTGCCACATGTT               GGACAA GGC TTATCC               TTATTACCATAAACC  50 107
         dfp 1351885 .. 1351901 +    -3  -3.03124   TAGTTAATCAAATTA             TTGCGCG TTAC CGC-CAA              TCTTAAACAATAGGA  43 3
         dut NONE
      PM1155 NONE
      PM1156 NONE
         crp 1353923 .. 1353941 +  -8.9  -5.47159   GGTTCTCTGCTAAAA             TGCGATC CATTT GATCGCA             TTTTTTATATTCAAA 100 46
      PM1158 1354821 .. 1354842 +  -3.7  -3.55181   CAATGCAACCTTCTT           CAAC-CCGAA AAG TGCGGTGTTG           TTGTGGTTGCATTTG  51 57
       rpL34 NONE
        rnpA NONE
      PM1164 NONE
        yidC 1361065 .. 1361081 +  -8.7  -5.18371   TGAATGAACATAAAA              GGCATCA AGT TGGTGCC              TTTTGTTTTATCAAA 100 47
        thdF 1362500 .. 1362529 + -10.9  -4.50627   ATCCATCACAAAAAA       GTGCGGT-GATTTT TTA GAAATCAACCGCAC       TTTGTTTAATACCTG  95 44
      PM1170 1366982 .. 1366999 +    -7  -5.14563   TTAAGAAAAACTTAA             CAACCG TTCAAT CGGTTG              TTTTTTAATCAAAAA  90 522
      PM1172 1367939 .. 1367960 +  -7.2  -3.57263   ATGCGACTAAAAAAA           GACCGCGC TTAATC GCACGGTC            TTTAAAAATAAGCAT  67 40
        glnA 1372478 .. 1372495 +  -3.5  -3.38671   TTATTTTAATCTGAA             TACAA-GG TAC CCATTGTA             TATTCTCTGATTATC  48 60
      PM1176 1372937 .. 1372964 + -14.4  -2.93207   TTATTCACTTATCAT        TAAAAAACCAGC AAAC GCTGGTTTTTTA         TCTATGAATCGTCTT 100 43
        plsB 1378333 .. 1378364 + -13.2  -3.96093   TCTGATAAAAAATAA      GTGCGGTCAAAA AATCTAAA TTTTGACCGCAC       TTTAGTATTCCTCTC 100 54
      PM1184 1380810 .. 1380849 +  -2.4  -3.05384   TAGTAAAAGTGCGGT  TCAAAAAACGAAAA AAATGACCGCAC TTTTCGATTTTTGA   TTAACTCGCAAAAGG  42 65
      PM1185 1382148 .. 1382168 + -11.2   -5.4833   TCAACATCTGGCTAA            GCGATGTC ATCAA GACATCGC            TTTTTTATTCCGTAC 100 42
        exbB NONE
        exbD NONE
        tonB 1383991 .. 1384011 + -14.1  -5.46276   TCACAAATTAAAAAA            GTGCGGTAA AAT TTACCGCAC            TTTTTTCTCTCTATT 100 30
      PM1189 1384642 .. 1384682 + -20.1  -4.99043   TTGATAGCTTATAAT  GAAAATGGGTTAATCCAAA TTT TATGGATTAACCCATTTTC  TTTTATTTATCAAAG 100 51
         mtr 1387612 .. 1387623 +  -2.2  -3.59979   GTTAGCGGATTTTTT                TCTC TTAA GAGG                 TTTACCATGAAAAAA  47 95
      PM1193 NONE
      PM1194 1390232 .. 1390255 + -11.8  -5.64274   GACGAACAATATAAA          CCTCTCGGAA GCCA TTTCGAGAGG           TTTTTTTATCACTAA 100 221
        hisG NONE
      PM1196 NONE
        vatB NONE
        hisD NONE
        hisC NONE
        hisB NONE
      PM1201 NONE
      hisH_2 1396875 .. 1396885 +  -2.6  -4.07568   ATAAAGTGCGGTCGA                 TTTT TTA AAAA                 TTTTGCAAACACAGG  55 37
        hisA NONE
        hisF 1398417 .. 1398427 +  -2.6   -3.1706   ATTAGATAGAAAATA                 TTTA AAC TAAA                 TTAATAAGGTAAATT  45 32
      PM1205 NONE
       hisIE 1399449 .. 1399480 +  -8.1  -5.13354   AAATAACAAAAAGCA      CCGCACTTTTTCT TCGCCT ACAGAAAGTGCGG       TTTATTTTTTATGAG 100 35
        pyrR NONE
        surA 1401157 .. 1401176 +  -9.3  -4.63479   CAATAAAACTTAAAA            TCCCAGC CCAAAT GCTGGGA             TTTTGCTTTATAATA  91 46
        ksgA NONE
        adaH NONE
      PM1211 1404202 .. 1404213 +  -4.4  -3.16683   TGATTGCCAGTGGCG                TCAC GGCA GTGA                 TTGCTGCCGTGACCT  51 46
        merT NONE
        merP 1404837 .. 1404856 +    -5  -3.21934   AAAACCACATAAAAA            TCCACC GCACTTTA GGTGGA             CTTTTATGAGAAAAC  53 41
        leuS 1407635 .. 1407658 +  -3.2  -3.42231   TATGTACCGGGAAAA          TTATTTAGCT TTGT GGCAAAATAA           TTCCTAATTTTCTTT  48 2
      PM1215 NONE
        holA 1409375 .. 1409388 +  -4.5  -5.28176   ATCCGTTATAATGCC               TTGCC TTTA GGCGA                TTTTTTATACATAAA  81 104
      PM1217 1409708 .. 1409735 + -17.2  -3.25823   TACTCAACGCAAACA        CAAAACCCCTGT TAAT ACAGGGGTTTTG         TTGATATAAGGCAAC 100 42
      PM1221 1414136 .. 1414146 +  -3.2  -4.57073   GCACAAATAAACTCT                 GCAT TTT GTGC                 TTTTTCCGCAAAATA  63 430
        ponA 1422779 .. 1422803 + -11.6  -3.28712   AGACCGCACTTTTAA          GACGCTATTT CTTTC AAATAGCGTC          TTGTGCAAACCACGC  84 44
      PM1232 NONE
      PM1233 1425795 .. 1425820 + -11.9  -4.10657   TGTGTTAGTCTGTTT         GAGGATGTGAG CACT CGCACATCCTC          TTTTAAAAAATCTCA  93 33
        orfJ NONE
         gor 1428260 .. 1428278 +  -8.1  -4.52589   ATCAGTGCAACAAAA             GGCGGAG TGATT TTCCGCC             TTTTCTCTGACAAAA  86 40
       rpS21 1430672 .. 1430695 +   -11  -4.99947   CTCGAGTTATACAAA          CCGTGAAACC GATA GGTATCACGG           TTTTGTTTCATTCAA 100 62
        dnaG 1432518 .. 1432540 +  -3.6  -3.19463   ATCTAGCATAACAGT           GATAAAAT CAGGCGT ATTTTATC           TTCATAACTACTCAA  48 44
        rpoD 1434494 .. 1434513 + -13.6  -4.56914   GTCTATTCAATCAAA            GCCACTCG TCAG CGAGTGGC             TTTTCATTTAAGTAC 100 76
      PM1243 1437551 .. 1437574 +  -9.7  -4.45945   CCTTTTAAGGATAAA          GAGCTAAAG TACCTC CTTTAGCTC           TTTTGCTTAGTGCGT  91 44
      PM1257 1451370 .. 1451396 + -12.4   -5.1971   AGTAAAAGTAAAAAA         CCTGTCAACACA GTG TGTATTGACAGG         TTTTTGCTTTTTAGT 100 50
      PM1268 NONE
      PM1269 NONE
      PM1270 NONE
        aroE 1463956 .. 1463983 +  -4.9   -5.4505   AAAAAACTGCAAAAA        ACACCGCACTTT TATAC AAAG-GCGGTGG        TTTTTTGTTGCCAAG  88 40
      PM1274 NONE
      PM1275 NONE
      PM1276 NONE
      PM1277 NONE
      PM1278 1472330 .. 1472362 +  -9.1  -4.37971   AATAAGCCTATCAAA      GAGCGGTTGAAATTC GGT GAAAACCAACCGCTC      TTTTCATGATGTTTT  90 47
      PM1279 NONE
       dod_1 1473416 .. 1473439 +   -14  -2.92496   TGTTTTGCGTATTTT          TCTGCACCTA GTTT TAGGTGCAGA           TCATGTTATTTATAA 100 45
      PM1282 1476827 .. 1476850 +  -8.2  -5.30155   ATCTTGTACAGTAAA          GGTGGTC-GCA TTC TGTTGACCACC          TTTTTTAATTAATCA 100 49
        ilvC 1479493 .. 1479513 + -12.7  -5.89921   AAAATAGTCTAAAAA            TAAGGTGCT TAG AGCACCTTA            TTTTTTTCTTCTCGT 100 46
        uspA 1480963 .. 1481000 +  -6.4  -5.63504   AAGGTTTGTAAAGCT   TGAACCGCACTTTGAT TATCCC ATTGAAGTGCGGTTGG    TTTTTTTGTAGGCTT  93 76
        alaS 1483790 .. 1483802 +  -3.3  -3.50393   AATATCACATATTCA                TGGCG TCA CGCGA                TTGTCTGGAGTGCGA  50 39
        csrA 1484321 .. 1484339 +  -4.7  -3.42809   TAGTCTTGAGCGCAT             TTTTCTA ATGAA TAGAAAA             TGTATTTGTTGGCTA  55 248
        galU 1485282 .. 1485301 + -12.2  -5.11836   CTGTTTATTTCAAAG            GGCATCAC TGTG GTGATGCC             TTTTCTTTTCCCTGT 100 46
        metJ 1485765 .. 1485797 + -10.7   -4.4458   TAAAGAATTGAAAAA      GTGCGGTGAGAAT AACGAAA ATTCTGACCGCAC      TTTCTTATGTATCTA  95 43
      PM1293 1489363 .. 1489376 +  -3.8  -3.66095   CCATTTTTTTTCTAA               CGCT AGACCA AGCG                TTTGACTGAGCATTT  54 479
        rpsP 1490397 .. 1490409 +  -3.3  -3.25538   GAAGCGCAAAAAGCA                GCGTA ATT TCCGC                TAATTTTATTAGCAG  47 20
        rimM NONE
        trmD NONE
       rpL19 1492169 .. 1492186 + -11.3   -5.5604   AATTCCCAAAAGAAA             GGCTTGG TTAT CCAAGCC              TTTTTTCTTACTTAC 100 39
      PM1299 NONE
      PM1300 1495159 .. 1495179 + -12.7  -5.77571   GTATGTATAAAAAAA            TAGCTGTGT TTT ACACAGCTA            TTTTTCTTTTTTAGT 100 75
      PM1303 1498966 .. 1498984 +  -8.9  -5.19212   GGATATCAAGCATAA             GGGGAAA ACATA TTTCCCC             TTTTTTCATCGTAGT 100 26
      PM1306 1501624 .. 1501644 + -14.1  -5.24531   TAAATTCAGAGAGCA            GCACAAGGA TTT TCCTTGTGC            TTTTTTATGCGACAT 100 43
      PM1307 NONE
        hemU NONE
      PM1309 NONE
      PM1310 1505381 .. 1505397 + -10.9  -4.74103   TGAAACATAAAAAAA              GCAGATC ATT GATCTGC              TTTTTACATTGACGA 100 57
      PM1312 1507175 .. 1507206 + -11.6  -3.67411   TCTGATCTTTACTGG      CTTTCGGTTGCAGA AAAA TCCGCAACCGTAAG       TGTTCTTCTTGTTTT  90 385
      PM1318 NONE
        mutY NONE
      PM1320 NONE
        mltC 1513960 .. 1513979 + -12.2  -5.30155   GCCAAATTCTTAAAA            CCCGCTAA TTTA TTAGCGGG             TTTTTTCATTCCTGC 100 411
      PM1324 1516189 .. 1516222 +  -4.7  -4.72272   TTTCAAGCAATCAAA     AACCGCAC-TTTCA GTATAGA TGAAAAGTGCGGTG     TTTTTGGTAGAACAA  74 41
      PM1326 NONE
      rbsC_3 1519891 .. 1519921 +  -7.7  -5.79595   AAGACAAATTTGTCA      GCCTAGCT-AATGA TATG TCAGTGAGCTAGGC       TTTTTTATTTTGCCA 100 55
      PM1328 NONE
        nqrB NONE
      PM1330 NONE
      PM1331 NONE
        nqrE NONE
        nqr6 1526242 .. 1526282 + -12.7  -3.27525   CTTAGCATGATTAAA  GTGCGGTCGGATTTTACGA ATT TTGTAAAGGTTGACCGCAC  TTCCATTTCAGAAAA  90 52
        apbE NONE
      PM1335 1527733 .. 1527766 + -11.2  -3.15961   GCTCAATGAAACTTG     GGGCTTTGTATC GGTAGCATAA GATACAAAGCCC      TTACCTCATCTTTTG  80 70
      PM1336 1528992 .. 1529020 + -11.1  -5.43487   AAGGTTTTAGAATGT        GCGGTTAACGTCT TTA AGATTTTAACCGC        TTTTTTATGTGATTT 100 46
        czcD 1530050 .. 1530067 +  -5.5  -5.60993   ACAAGCCAACAAAAC             CCGT-GGC GGT GCCTGCGG             TTTTTTTGTGGGCAC  91 248
        deoC NONE
        deoR 1538128 .. 1538149 +  -3.7  -4.88918   GTTGTGCGATATATT           CGCTTAGTT CGTC AACAAAGTG            TTTTATTTCGCGTGC  70 267
      PM1347 1540338 .. 1540358 +  -9.7  -5.60689   AAATCAACAGAACAA            GTGCGGTAA ACT TGACCGCAC            TTTTTTCTTGTGTGA 100 45
        slyD 1541414 .. 1541447 +  -8.9  -2.60511   AAATAATGAAAAAAC     GACCGCACTTTGTCA GTAA TCATCAAGTGCGGTC      ATGTCTTTGTGAATA  68 35
      PM1350 NONE
      PM1351 NONE
      PM1352 NONE
      PM1353 1543268 .. 1543281 +  -3.9  -3.71353   ATCACTGTGCTGAAA               TTAGA TTTG TCTAA                TTCTTGACATTATTT  54 108
       rpS12 1543804 .. 1543814 +    -4  -3.55563   GCCAAACGTCTAAAT                 TAGT AAA ACTA                 TTTAAACCATAAACT  52 60
        rpS7 1544364 .. 1544376 +  -6.3  -5.02074   CAAAGCGTTTGCACA                TTACC GTT GGTAA                TTTTTTAGCAACTAC  80 13
        fusA 1546596 .. 1546618 + -12.8  -2.94099   TTTTGTTTAACAAAA           CCACAAGCTG TAA TAGCTTGTGG           TCTCTACTGAGGAAA  88 41
         tuf 1547848 .. 1547867 + -12.2  -4.84918   TAACATGCGAAAGAA            GGCGTATC GAAA GATACGCC             TTTTGTGTTTATCAA 100 48
      PM1367 1558953 .. 1558982 + -18.1  -3.87538   TAGTGTAAGAAAAAA       TGCGGTGAATATG TCAA CATATTCACCGCA        TTGTTATGCTCGTTT 100 33
         gpt 1561119 .. 1561137 +  -8.9  -5.62045   TTCAAACATAAAAAA             TGCGAGT AATTA ACTCGCA             TTTTTTGTTGTCTAT 100 61
      PM1376 1569279 .. 1569300 +  -3.8  -4.16943   ATCGCCGTTGGGTCA           TTGATGGCG AACAC CGC-ATCAA           TTTTCGGATGTGCAA  60 377
       cvgSY 1575566 .. 1575588 +  -6.4   -5.1356   TCAAGCATAAAAAAA           TCCACTTT CTTAACA AAAGTGGA           TTTTTCTTGCTCAAG  86 45
      potD_3 1581246 .. 1581273 + -12.1  -5.24531   ATCCTAATACAAAAA        GTGCGGTCAGA TAAAAT TTTGACCGCAC         TTTTTTATACACACT 100 43
        nadR NONE
      PM1388 1584774 .. 1584795 + -13.1  -4.54449   GGAGCAAAAAGAAAA           CCCACTGAT ACAT ATCAGTGGG            TTTTATCTCGAGTAT 100 215
      PM1417 NONE
      PM1418 1601336 .. 1601364 + -13.2  -3.34646   ACCGCACTTTATCAA        CAAAAAGGGGCG TTACT CGCCCCTTTTAG        TATCTTTATCAAATT  95 104
      PM1421 NONE
      PM1422 NONE
      PM1423 1608115 .. 1608142 + -10.8  -5.52079   TTTTCCGATAAAAAA        TCCTCGTTAGATA TAA TA-CTAACGAGGA        TTTTTCTTTTCATGT 100 79
        cyaY NONE
      PM1426 NONE
        recQ 1612814 .. 1612841 +  -7.8  -5.00616   GTTAAATATGAAAAA        GCACAGTA-GCTG GAC TGGCATACTGTGC        TTTTTTAGCAAACCA  89 71
        dcuB 1620844 .. 1620870 + -15.3  -5.28176   ATTAGAAGACAAAAA         CGCGGTTTGAT ATTGA ATCAAACCGCG         TTTTTTGTCGATGAC 100 47
        glpE 1623078 .. 1623098 +  -6.1  -3.64703   ATGCCCATAAAAAAA            CGGACATCA ACG TGGTTTCCG            TTTCACTCAGGCGAG  63 177
        glpG NONE
        glpR 1625012 .. 1625030 +  -5.9  -2.89094   CAATGTCCCCCCAAA             AGCGCTC TGCAT GAGCGCA             TAGTTCCTATTTGTT  55 52
        glpT 1631042 .. 1631061 +  -9.4  -6.02919   AAAAATGAATAAAAA            GGAAGAAT CACT ATTCTTCC             TTTTTTTCTTTCTCA 100 40
        glpQ 1632295 .. 1632337 +  -7.1  -4.15565   AAGGAGGTACAAAGA GCGGTCAATTTTCACAATG TTGTT TATTGTCGGAAATGACCGC TTTTCACATGATAAA  73 68
        glpF NONE
        glpK 1634765 .. 1634797 + -11.4  -4.62441   CTTAATCGTGAAAAA      GTGCGGTCGATATT TTAAC AAAATTGACCGCAC      TTTGTTTATATGGGG  95 46
        greB 1638679 .. 1638696 + -11.3   -5.1848   GTACGAAAAATAAAA             GAGGCAG AAAT CTGCCTC              TTTTTTCACTTACTT 100 28
        adh2 1643225 .. 1643242 + -11.3  -4.99043   AAACAATGAAAAAAA             GCGCTGT CTTT ACAGCGC              TTTTATTTGTCCAAA 100 90
        pgtC NONE
        pgtB NONE
      PM1460 1653006 .. 1653018 +  -5.5  -3.69841   GGATGTGATGCCTGC                GCTCA ATG TGGGC                TATTCTTTGTTCGCG  60 60
      PM1461 1654173 .. 1654216 +    -7  -5.38249   AACAGCAACAAAGTG CGGTCAATT-TTGAAAAAGTT TTG GGCTTTTTGAGGAATTGACCG TTTTTTGTGCTTAAT  95 49
      PM1462 1655007 .. 1655046 +    -3  -5.36441   CTAAACGAAAAAGTG  CGGTCAATTTTGAAAATGT TTT GCACATT-GAAATTGACCG  TTTTTTGTGTCAGAG  74 83
        pabB NONE
      PM1465 NONE
      PM1466 1657816 .. 1657856 +  -3.4  -5.08088   GTCGTAGCAAAACAA TCTCTTTTC-ACTTGCTCT CTTC AAAGCAAGTTGATAAGTGA  TTTTTATTGGGCGTT  73 63
      PM1467 1658725 .. 1658736 +  -5.8  -4.74504   GTAAAATAGGGTGAT                TGCG TAGT CGCA                 TTTTTAGATTCAAAT  75 488
      PM1469 1662469 .. 1662488 +  -4.3  -2.70932   GATCCAAAATATGCC            CTTGCAT CGCAAA ATGCAGG             TCGTTAAAACGAAAA  45 164
      PM1472 1664067 .. 1664109 +   -18  -2.66748   TGTGAGAAAGCAAAA AGTGCGGTCTGTTTGTTAAA AAT TTTAAAAAACAGACCGCACA TAAGTTTGGGTGATC 100 74
      PM1477 NONE
      PM1478 NONE
      PM1479 NONE
      PM1480 1674509 .. 1674537 + -11.2   -4.3767   AATAACCAACTTGCT        GGAAGTAGAAAG CAATA TTTTCTACTTCC        TTTCTTGTCCTATAA  95 36
      PM1481 1675458 .. 1675468 +  -2.4  -4.21194   AGTGCTTGATTTTCA                 GGTG TAT CTCC                 TTTTACGTGATCACG  55 392
      PM1483 1676632 .. 1676656 + -11.6  -5.00884   TAATTCACTTCTTAT          TAAGGCTTAG TTTTT CTAAGCCTTA          TTTTTTAGGAGAAAT 100 38
        mioC 1677284 .. 1677312 + -11.2  -5.31275   TGAATGTTTTTTATT        CTGTGGATAACT AAAGA AGTTATTCACAG        TTTTTTCTGGTGCCA 100 192
        gidA NONE
        gidB 1680158 .. 1680173 +  -3.3  -3.91676   TAAAAAATATAATTT              TGTGA TCTTGT TCACA               TATTTTAATTTCTAA  55 57
      PM1487 NONE
        atpB 1681496 .. 1681506 +  -6.8  -2.67958   TTATAAACAAAACCA                 GACC TTG GGTC                 TAAATTTCAATCTTA  57 45
        atpE 1681819 .. 1681831 +  -7.7  -2.62616   AGGTGCAAATAATTA                CTCTG TTA CAGAG                TAATATAAACAATGA  63 57
        atpF NONE
        atpH NONE
        atpA 1684432 .. 1684446 +  -2.8  -3.64703   CAAAGCAAACAGTGC               GTGGTA AGT TAACAC               TTTAAATGGAGAGAC  50 19
        atpG 1685309 .. 1685329 +  -6.1  -3.55444   ATGAATTAAATGAAA            TTGTTGCCG GTG CAGCAGCAA            TTTAACAAATAGAGG  61 0
        atpD NONE
        atpC 1687221 .. 1687237 + -10.9  -4.92828   TTTAAATACCAAAAA              GACCACA TCA TGTGGTC              TTTCTTTTTCAATTT 100 52
      PM1497 NONE
        trkH NONE
      PM1499 1690654 .. 1690667 +  -5.3  -3.73224   GAACGGTAGCAGGAA               GAAAG CTTG CTTTC                TTTGCTGACGAGTGG  60 523
        carA NONE
      PM1503 NONE
      PM1504 1701140 .. 1701157 +  -4.9  -4.07568   GTATATCCAAAAGTG             CGGTTAA ATTT TTAATCG              TTTTACAGAGAGAGA  63 59
        carB 1704404 .. 1704424 +  -8.3  -5.53288   ATTGTGGATAAAAAA            GTGCGGT AAAAAGG ACCGCAC            TTTTTTTAGGTTGAG 100 44
      PM1507 NONE
      PM1508 NONE
      PM1509 1708448 .. 1708460 +  -4.1  -4.45077   CCGCGCGAGCCAGTT                GTATG TCG CGTAC                TTTTAATACTTTTTC  66 345
        lapB 1711430 .. 1711453 + -11.1  -5.06816   AAAGCCAAGAGAAAA          GGTCGCTTA ATCAAA TAAGCGACC           TTTTTGTTAGAAAGT 100 39
        ftsY NONE
        ftsE NONE
        ftsX 1720937 .. 1720960 +   -14  -4.72617   TATGCAGAAACAAAA          GGCAGATCAA TCAT TTGATCTGCC           TTTCTTATTTTATGC 100 59
        hpaA 1724303 .. 1724318 +  -2.6  -2.64803   TTGTGAAAAGTACAA              TTTTTC ACCT GAAAAG               TACATTTAAAACTCG  41 45
        dctP NONE
      PM1526 NONE
      PM1527 NONE
      hpaG_1 NONE
      hpaG_2 NONE
        hpaE 1730266 .. 1730278 +  -5.5  -3.36492   GCACGATCATCCAAT                TCCTC GCT GGGGA                TTATAAAATTAAAGG  57 7
        hpaD 1731150 .. 1731163 +  -8.1  -3.60798   TCTTCCCGGTGTAAT               CCGCA CAAG TGCGG                TTGGTTTCTGACACT  72 27
        hpaF NONE
       bcr_2 NONE
        hpaH NONE
        hpaI NONE
        attK 1735979 .. 1735998 +  -8.6  -5.90981   GCATTAAATGAAAAA            GCACAAGT GATT GCTTGTGC             TTTTTTTTCGTCTGA 100 45
        hsdM NONE
        hsdA NONE
      PM1539 NONE
      PM1540 1741752 .. 1741765 +  -2.5  -3.53811   TTATCAGTGTTGGGA               TTTAT GGAA ATAAA                TTTCAGGAAAATAAA  48 13
        hsdR 1745238 .. 1745259 +  -8.7  -4.18044   CGTGGCATAAAAAAA           CAGCCCGAT TTTC ATCGAGCTG            TTTGGTTATTTATCA  81 142
      PM1545 NONE
      PM1546 1749696 .. 1749708 +  -3.4  -2.96232   ATCAAGATAGCTTTT                CATC TTGAT GATG                TGATTTACCTACTTT  45 18
        hslO 1750679 .. 1750705 + -14.6  -4.98531   TTATGGATTTTGTTG         CAGGCTATCAAG ATA TTTGATAGCCTG         TTTTTCCTTTGCAGC 100 50
        cysQ NONE
         zwf 1753219 .. 1753245 +  -6.5  -2.62515   GAAAGTGTAATGTCC         GCCCCTTTCGT AAGAA ATGCGAGGGGC         TAGTGTGAGCAGATT  57 31
        devB 1754032 .. 1754065 +  -4.7  -2.90723   ACAAAATAGACCATA     GCGTTCGTTTTCA AGGAGTGC TGAAAATGAAGGC      TCTCGTTGAAAATGG  50 83
      PM1551 1754751 .. 1754790 +  -5.8  -4.19238   GCTTACGTTATAAAA  GTGTGGTGGTTTTACAAG ACTT TTTCAAAAACTACCGCAC   TTTTAAGATTACAGA  69 28
      PM1552 1755293 .. 1755309 +  -2.9  -4.57569   TAAATAAATAACAAG              TGGTGAG ATT CTCAACG              TTTTTACAAAAATAG  62 48
      PM1553 NONE
         gnd 1757486 .. 1757523 +  -7.8  -4.58685   AAATTTACCGATATC   ATACCGCACTTTTATG CTGAAT CTTAAAAGTGCGGTGC    TTTTTAAAAAAGTTT  84 43
      PM1555 1758501 .. 1758530 + -13.1  -3.11798   TTGACTAAATTTATT       TTACTTTTGCGAT GCGT GTCGCAAAAGTAA        CTTATTCTTTTGCCC  95 33
        comF NONE
        orfG 1759992 .. 1760021 +  -9.4  -4.54343   TGATATTCTTTGAAG       TAAGGCTGGTTT CTTATC AAACCAGCCTTC        TTTATTTAGATTTGT  91 48
         def 1767597 .. 1767616 +  -7.1  -4.46587   AAGTAATTATTGATA            CCCACGT CAGTTA GCGTGGG             TTGTTTTATTCATAA  79 35
         fmt NONE
         sun 1769937 .. 1769947 +    -4  -2.85078   GTTAAGGAAGGTAGT                 TTCA TGA TGAA                 CTTTAATAAAATGTC  46 19
      PM1562 NONE
        trkA NONE
        mscL 1772646 .. 1772662 +  -6.6  -5.95539   TGACTCGTTGAAAAA              TCTTCC CTAGT GGAAGA              TTTTTTTATTTCAAC  93 47
      PM1565 1773199 .. 1773239 + -15.7  -4.23434   AAAAACATTTAAGAA  TAAGACCGCACTTTTGGCA ACC TGTTGAAAGTGCGGTTTTA  TTTTGAACTATTTTG 100 40
      PM1566 1774003 .. 1774017 +  -3.6  -2.91924   CAAGCGAAAATTGAA               TTAATC AAC GATTAG               CTTTCTAAGCAATGA  46 11
        fkpA 1774705 .. 1774722 + -11.3  -5.90231   TTTGATAAAAAAGAA             CCGCACT TTAC AGTGCGG              TTTTTTTATATTTAT 100 50
        asnA 1783658 .. 1783690 +  -9.1  -5.82036   CCTCTTGAAACAAAA      GTGCGGTGGTTTTTT GCA AAATTTCCACCGCAC      TTTTTTCTTTCTTAT 100 58
      PM1577 1787193 .. 1787204 +    -3  -3.24488   AGTGCAAGAGGTATG                TGTT CTTT AACA                 ATTTCTTTACAAGAA  45 83
      PM1578 NONE
      PM1579 NONE
      PM1580 1790813 .. 1790841 + -14.8  -3.65046   ACGCGGGTACATAAA        CAAAAAGGCGAT TATCT ATCGCCTTTTTG        TTGTTGGAATGCAGG 100 40
      PM1582 1793525 .. 1793558 + -12.6  -4.78981   AAGTAAACGTGGGAA     CAGGAAAGGACGTG GATTGG CACGTCCTTTTTTG      TTTATTTTCGTTGAT 100 39
        napF NONE
        napD NONE
        napA NONE
        napG NONE
        napH NONE
        napB NONE
        napC 1809632 .. 1809654 +  -5.6  -6.11019   TTCTCCCACAGGAAA           TCTGCATC GTATTCG GGTGCAGA           TTTTTTTTCATTTTT  95 52
        dprA 1811316 .. 1811347 +  -2.8   -4.3014   CAAGCTGTTTTATGT      CTTGTCCGTAGCGG TTTG CCGCTGAGGTGAGG       TTTTGGTCAATATAT  59 460
       tal_1 1815087 .. 1815106 + -12.2   -5.4505   AACAAATAGAAAAAG            TGCGGTCA ATTT TGACCGCA             TTTTTTATTGCCAAG 100 51
         idp 1818747 .. 1818772 + -10.5  -5.34857   ACATTGATAAAATCT         CCCCATGATTC TGCG GAATGATGGGG          TTTTCTTTTCTTTAC 100 46
        ftsB NONE
        ispD NONE
      PM1609 NONE
      PM1610 NONE
      PM1611 NONE
        surE 1822724 .. 1822746 +  -2.1  -3.96148   GATTGGTTAGAAAGT           GAATAATAA TCCGT TTTTTATTC           TTTATGATGAGGAAG  51 20
        lppB NONE
      PM1614 1824995 .. 1825016 + -14.5  -6.28967   CACAACAGTGAAGAA           CTGCATCGG ATAT CCGATGCAG            TTTTTTTTATTTATA 100 60
       dod_2 NONE
         gph NONE
        trpS 1830118 .. 1830134 + -12.3  -5.64274   TAATTTTTATCTAAA              CCGCACA TCA TGTGCGG              TTTTTTTATAAATAA 100 50
        hasR 1832820 .. 1832851 + -13.9  -6.34616   AGTCATTCACACACA      TCACCGCACTTTA CTTTGA TAAGGTGCGGTGA       TTTTTTTTCTTTTGA 100 47
      PM1623 1833678 .. 1833698 +  -9.7   -5.5074   AAAGAGTATTAAAAA            GTGCGGTCA AAA TAACCGCAC            TTTTTTCTTGACTTA 100 60
      PM1629 NONE
        ccrB 1841757 .. 1841767 +  -3.2  -3.14944   TTCGTGTTTACTTTG                 CGCA ATT TGTG                 TTAACTCTCCTCGTG  46 99
      PM1633 NONE
      PM1634 1844772 .. 1844795 +  -7.4  -5.17786   ACCGTCGATGGAGCT          TACGCTCGTG TTCA CACGAGTGCA           TTTTTCATTTTGTTG  90 120
      PM1635 NONE
      PM1636 NONE
      PM1637 1846628 .. 1846657 + -12.4  -3.68738   ATACATATAAAAAAA       TCTGCACATTAA ACTATG TTAATGTGCAGA        TTGTGTGTTGAGCTA  93 213
      PM1651 NONE
      PM1652 NONE
      PM1653 1862621 .. 1862658 + -12.2  -4.17048   AATGATGAAACGAAA   TAAAGCCTGCCATCAG AGGAAG TTGATCGCAGGCTTTA    TTATTTTCAACCCAA  93 39
      PM1658 1866039 .. 1866056 +  -4.1  -5.41359   ATAGAAATAAAAAAA             CCGCA CCTGATCA TGCGG              TTTTTTAATTTGCTT  78 37
        mviN NONE
        ribF 1869254 .. 1869264 +  -2.6  -4.91657   CAGAACACAACAAAT                 TTAA AAA TTAA                 TTTATTTTATTCATT  68 22
        ileS 1872097 .. 1872120 + -11.1  -3.37796   TCGCATAATCTTGTA          CAAAGGCAG TTTATC CTGCCTTTG           TTGTGCATGCTCGAA  82 33
        lspA NONE
        lytB 1873693 .. 1873713 +  -6.8   -5.8187   CAGACATGATGAAAA            CCACGGAT TGAAT ACCCGTGG            TTTTTTTATTGGCTC  93 64
      PM1665 1874310 .. 1874329 + -12.2  -4.62168   TCATTTTATTCACAT            GCGGAATC TTAG GATTCCGC             TTTTGTCATTTGGCT 100 55
      PM1666 NONE
      PM1667 NONE
      PM1668 1876010 .. 1876021 +  -2.2  -3.20382   GGCAAGTGGAACAGC                CGTG GTGG TACG                 TTAGTGAATATAAAC  43 10
      PM1669 1877226 .. 1877247 +  -2.9  -3.60525   AAGGCGTTATTACAC           CATGCGCAA ACGA TTACGCAAG            TTATATATCAATCAA  48 72
      rpiA_2 NONE
        serA 1879265 .. 1879283 +  -8.9  -4.89567   TCATCTCATGCAAAG             TGCGATC ATTCA GATCGCA             TTTTGTCTTTTAGGG 100 50
      PM1672 NONE
      PM1673 NONE
        holB NONE
      PM1675 NONE
      PM1676 1883410 .. 1883436 + -10.3  -5.12172   GCCTCTTTTCTCTCA         CGTGGTTTAAT CTCAC ATTAAGCCACG         TTTTGTTTCTTCCTA 100 42
      PM1677 1885027 .. 1885038 +    -3   -3.0814   TTTTTCATGTTGTTA                TGAT CACT ATCA                 TATTAAAATGTCCGT  43 264
      PM1678 NONE
      PM1679 1887284 .. 1887321 +  -7.9  -5.42862   TTAAATAACCCACAA   TAGCCAGCATAGTGTTGA CTC TCC-CACTATGTTGGTTA   TTTTTTTGGAGATAT 100 33
      PM1680 NONE
      PM1681 NONE
      PM1682 1890687 .. 1890719 +  -6.4  -4.08349   AACACGATAATAAAA      GAAGATCATGCT GATCCAAAA AGCCTGATCTTC      TTGTCTTTTTGACGT  70 39
      PM1683 1892927 .. 1892971 +  -8.9  -4.56597   GAAAGGCTTATTAAT TGAAATAAAATGAAAAATTAC GAC GTAATCGATCATTTTATTTCA TTTTTCAGCACAAAA  90 98
        nhaA NONE
      PM1685 1895058 .. 1895075 +  -9.9  -5.59534   ATAACACAAGAAAAA             TAGCGGA ATTC TCCGCTA              TTTTTTGTTATCCTT 100 37
        ubiE 1896131 .. 1896144 +  -2.4  -2.75579   TTTGACAGTATATTA               GCAA TTCCCC TTGC                CTTGCTATTTTCTTA  40 229
      PM1687 NONE
        aarF NONE
        tatA 1898826 .. 1898840 +    -5  -2.55657   GCAAAAGACAAAGAA               CAAGCA TAA TGTTTG               ATATTGGGTTTTCTG  49 17
      PM1690 NONE
        tatC 1900154 .. 1900173 +  -9.3  -4.40561   CGCAATAGTTCACGA            GGCAGAC CAACGT GTCTGCC             TTATTTTTAGCGCGA  91 33
        hemB 1901262 .. 1901294 + -14.3  -4.02108   CTCTTGCAATAAAAA      GTGCGGTCAAAATTT CAT ACGTTTTGACCGCAC      TTTGCTTGTAATAAA 100 44
        zipA 1904344 .. 1904357 +  -8.1   -5.5604   ACGCGCAATAAAAAA               GGACC GTCT GGTCC                TTTTTTGTTACTTAG 100 47
        folB NONE
      PM1698 1906763 .. 1906773 +  -3.2  -3.64882   ATCTCAAACCATAAG                 GCTA TCG TGGC                 TTCTCGTTGTTGTTG  51 441
        clpB 1913379 .. 1913400 + -12.3    -5.626   TGTTTCATCTCTCAA           GCCCAATGC TGAT GCGTTGGGC            TTTTTTTATCAAGTG 100 46
         trx NONE
      dsbD_2 1914687 .. 1914704 + -11.3  -3.05816   AACGCAACGAAAAAA             GGGCTGT TTAT ACAGCCC              TTAAATCACGAATAA  79 79
      PM1710 NONE
      PM1711 NONE
      PM1712 NONE
      PM1713 NONE
      PM1714 NONE
        nanA 1923888 .. 1923909 +  -9.5  -4.99568   AAAAAAGAGAAAAAA           CCGTTTAGT TAAC GCTAAACGG            TTTTATTTCATCTTA 100 84
      PM1717 1928831 .. 1928842 +    -3    -3.615   TGCTCTCGTCGATAT                GAAA AAAA TTTC                 TCTTTCTGTGCAAAT  51 164
      PM1720 1931400 .. 1931425 +  -4.1  -5.75478   ATCATGATTTAAAAA         TAGGACGAGCGT TAC AC-TTTGTCCTA         TTTTTTTATGTCATT  85 41
      PM1723 NONE
        pepP NONE
      PM1725 NONE
        visC 1937042 .. 1937069 +   -15  -5.26918   ACACATATAAAAAAA        GCGTGGTTTGAT ATTT ATCGAACCACGC         TTTTTTATCCGCTCT 100 43
      PM1728 NONE
      PM1729 NONE
        plpB 1946476 .. 1946498 + -16.4  -6.04419   CTTACATTTCAGTAC           TCCCCAGTCA ACT TGACTGGGGA           TTTTTTTATTCTTTT 100 54
        gntP NONE
      PM1741 1964918 .. 1964937 + -10.8  -5.75538   ACAGATATAAAAAAA            GTGCAATG AAAA CATTGCAC             TTTTTCTTTTTTAAA 100 49
        coaA 1970351 .. 1970380 + -13.8  -4.27316   TCATACAAAAACAAA       CCGCACTTTATT GATTCA AATAAAGTGCGG        TTTTACGTTAAGCAA 100 59
        ptsG 1975962 .. 1975985 + -12.6  -5.10461   TTGTCCAAGATAGCA          TGCCTCTAAA GTAT TTTAGAGGCA           TTTTTGTTGCGTAGA 100 46
      PM1753 1976820 .. 1976854 + -16.7  -5.04987   GCATGACATGAAACA     GACCATGATGTGGTA ATGAG TATCACATCATGGTC     TTTTTTACGCCTATT 100 41
        dmsA NONE
        dmsB NONE
        dmsC NONE
      PM1757 NONE
      PM1758 1982332 .. 1982346 +  -4.2  -4.18058   TTCTTGATTTATTCG               CATGAG TGA CTCACG               TTTTAACCTGTAATT  61 131
      gntR_1 NONE
      PM1765 1989801 .. 1989821 + -15.5  -4.16842   CATCTATGTAGTAAA            CGGTGAGTG TTT CACTCACCG            TTTGTTACAAATCAA 100 30
        iunH 1992873 .. 1992886 +  -9.5  -4.82678   TAACGCATCAAGCAA               GGGGC ATAT GCCCC                TTTTGCTTTTTATAG 100 38
        slpA 1996280 .. 1996293 +  -2.4  -4.24443   ATCTATCTGATTTAT               TTGG TTTTTT CCAA                TTATTTTCAAGTTTT  56 146
      PM1770 1997551 .. 1997567 +  -6.6  -5.63517   TACTATTCTTTCAAA              GGCTAA TTTAT TTAGCC              TTTTTTATTTCCACC  93 97
      PM1771 1999213 .. 1999229 +  -2.9  -5.79595   AATGGGCGAATTAAA              GGCGG ATTAATA CCGTC              TTTTTTATTTTACAA  85 16
      PM1772 NONE
      PM1773 NONE
      PM1774 2000796 .. 2000806 +  -5.4  -3.15544   CACTTGAGAAAGGGG                 GCAT TAA ATGC                 TTGATACCAATCCAC  55 11
      PM1775 NONE
      PM1776 2001856 .. 2001875 +  -6.4  -3.19192   AGAAAGTATATTCAA            CGAGACCA AAAT TGGTCTGG             TTAAATTCAGTAAGC  61 333
      PM1777 2002508 .. 2002532 +  -4.9  -2.76162   CCAGAAAACAAAAAA          CCTCACCGAGT TTA GCTCAATGAGG          CTTTGGAGTGAAATC  50 46
      PM1778 NONE
      PM1779 NONE
      PM1780 NONE
      PM1781 NONE
      PM1782 2006479 .. 2006494 + -10.4   -5.4251   ATCCAGTATAAACAA              GAGGGC AAGC GCCCTC               TTTTTTATCTCTAAA 100 44
      PM1783 2008487 .. 2008501 +  -7.1   -5.4833   AGAACTATAATGAAA               GCACC TAAAT GGTGC               TTTTTTATTGCCTAA 100 18
      PM1791 2016313 .. 2016334 +  -5.2  -6.13503   ATCAATAAGCAAAAA           CGGGATAT TTTGTT ATATCCTG            TTTTTTTTGTTGGTG  95 48
      PM1792 NONE
        torA NONE
        torD 2020983 .. 2021000 + -10.5  -5.56673   CTCATCAACAAGAAA             GCCCGGC ATGT GTCGGGC              TTTTTTCTTATGAAT 100 48
      PM1800 NONE
        dsbA 2026585 .. 2026601 +  -5.9  -2.68806   AAATTGGTTTAATGC              TTCGTTT TTT GAACGAA              TAGCTTATTGTAGAG  54 45
      PM1802 2026968 .. 2027000 +    -5  -3.35849   TCTCGCGTCATCTTA      TAAAAGGCTTGG ACAATGAAA CTGAGCCTTTTA      TCTTCATTTCATACA  55 41
        trmA NONE
      PM1804 2028972 .. 2029004 +  -9.3  -4.99861   GCACGATATTCATGC      AAAAACCGCACAT GTTTTTA ATGTGCGGTTTTG      TTTTTCTGCTTGCTA 100 99
        glmU 2031150 .. 2031171 + -13.7  -4.56702   GTATTTATGTACTTG           CTGCCCACC TGTT GGTGGGCGG            TTTGTTTAGTTAAAC 100 56
         pbg NONE
        hemX NONE
      PM1814 NONE
        hemY 2046376 .. 2046412 + -13.3  -5.40072   GATTGCTAGATTAGG   TAGCCCTTCA-TACTG CAAATT CAGTATTGAAGGGCTA    TTTTTTTAGAAACGA 100 48
      PM1818 NONE
      PM1819 NONE
      PM1820 NONE
      PM1821 NONE
        ppkA NONE
        attE NONE
      PM1824 NONE
      PM1825 NONE
      PM1826 NONE
      PM1827 2063518 .. 2063539 + -10.9  -5.38321   TTAACACCTTTTAAA           TAGGCAGTC ACAG GGCTGCCTA            TTTTTTATCATGTTT 100 37
      PM1828 NONE
      PM1829 2066473 .. 2066488 +    -9  -5.40072   CTATTCTTCAGGCAA              TCAGGC GGTC GCCTGA               TTTTTTTGCGAGCAG 100 54
        mutS 2069563 .. 2069589 +    -3  -5.63517   TGCTTGGACATCTTG         TGGCAAAAGTGC GGT GTGTTTTTGCAA         TTTTTTGTTTAGCCA  86 430
      PM1838 2078294 .. 2078312 + -14.6  -5.14985   TTTATCAATTGATAT             GGGAGCGA TAT TCGCTCCC             TTTTTGTGTGTTTAA 100 43
        srmB 2080493 .. 2080541 +    -4  -5.03994   TCACATCTAAATTGC TAACCCTTTTTTCTGGCTAGAT TATTT ATCTAATAAGATCAAAGGGTTA TTTTTATGTCTAGAA  72 41
      PM1841 2081867 .. 2081887 +  -8.2  -3.07443   AAATACTCTATCGAA            CCCCATCC AAAAC GGCTGGGG            TTAACTGCCGTATAG  67 508
      PM1842 2082266 .. 2082282 +  -5.1  -3.54307   ACTGCCGTATAGGCA              GCTTAGA AAT TCAAAGC              TTTCCACCAGCTCTT  57 132
      PM1850 NONE
        purB 2092943 .. 2092972 + -14.5   -4.6951   GAGTGAGTCAAAAAA       TAAGGCTGTGTGA TATG TCATACAGCCTTA        TTTATTTTAACTAAT 100 54
        lctP 2094889 .. 2094908 +  -7.2  -2.90982   CTTTTTTTAAATATA            GCTAACTT GCCC GAGTTAGC             TATATCCGCATTTAT  61 55
      PM1853 NONE
      PM1854 2097054 .. 2097067 +  -3.1  -3.37344   GAAAGCTTCCGTTCT               TGGTT TAAA AACCG                TTAATTAAGTGAGGA  48 8
      PM1855 2097824 .. 2097859 + -10.6  -5.47218   TAACTGACTGTGTCG    TTTAAAAAAGACCGCG AAAG TGCGGTCTTTTTTATG     TTTTTTTGAATGAGA 100 38
      PM1857 2100537 .. 2100552 + -10.4  -4.79223   TTGAGGTTAACAGAA              TCGGGC ATTT GCCCGA               TTTTTCATCATGTGC 100 37
      PM1859 2101714 .. 2101743 +  -4.7  -3.83026   AGTCGTACAGGATAT       TAATTTTTATTTAT TAA AT-AATAAAAATTA       TTTGATCTAACGCAG  61 23
         pgk 2102998 .. 2103033 +  -4.7  -4.18494   GTGCAAATGGTTAAT    TGGGTAGGGGCAGGCT TGTGT AGTC-GCCCCTCTCTA    TTTTGAATGAGAATA  65 27
         fba 2104215 .. 2104232 +  -9.1   -6.5058   TCAGTTACAATGAAG             CCGCACG TTGA TGTGCGG              TTTTTTTTTGTTTCT 100 51
      PM1862 NONE
      PM1863 2106015 .. 2106030 +  -2.6  -5.22312   GCTCAATTTCCATAT              CAATTG TCGC TAATTG               TTTTTTAGTATCAGT  73 522
      PM1868 NONE
      PM1869 NONE
      PM1870 2112128 .. 2112154 + -10.9  -6.09133   GAAATTCATAAAAAA         ACACCGCACTT GATAA AAGTGCGGTGC         TTTTTTTTTGCGATG 100 60
        brnQ 2116922 .. 2116939 +  -9.9  -5.28176   GTGAGTATTAAAAAA             GCAGATC ATAT GATCTGC              TTTTTTGTGCCTGAA 100 48
         rph NONE
        pyrE 2120250 .. 2120260 +  -2.6  -3.04144   TAAAAGTGCGGTGGG                 TTTT AAG AAAA                 TATTCAGAATAGGAC  43 43
        djlA NONE
      PM1879 NONE
      PM1880 NONE
      PM1881 2123836 .. 2123848 +  -5.5  -5.21709   GCAATCATCATCATT                TGTGC TTG GCGCA                TTTTTTCGTATAAAC  81 457
      PM1885 NONE
      PM1886 NONE
        cpxR 2129197 .. 2129219 +  -9.3  -3.81488   AACAGTGATGATAAA           GGCTATTAT CATGC ATAATAGCC           TTGTGTTTGAGGGCA  81 39
        cpxA 2130661 .. 2130679 + -11.8  -5.31275   AGCATGTTAGAAAAA             TGCCACAA TCG TTGTGGCA             TTTTTTATACTCCAA 100 45
      PM1890 2132068 .. 2132081 +  -6.7  -2.89421   TTTTCAATAACATTG               CTGTG TAAG CACAG                TGTGGTCATTGTTAA  58 31
      PM1891 2132383 .. 2132399 + -12.3  -4.02206   GTGATGGCGTTTCAG              GGTGAGC TTA GCTCACC              TTTGCTATTTGCGTT  93 49
      PM1892 2134759 .. 2134801 +  -8.3  -3.95324   GATCCGCTGGATAAA TGAAGAAAAGGGCGCTTGC TTAAT GCTTGCGCCCTTTACATCG TTCTTATTGAACGTG  77 111
        proB NONE
      PM1897 2138239 .. 2138257 +  -7.4  -6.02914   ATAGAAAAGAAAAAA             GTGCGG AAAATGA CCGCAC             TTTTTTTTGTCTAGC 100 44
        bioA NONE
        bioF NONE
      PM1902 NONE
        bioC NONE
        bioD NONE
      PM1905 2145452 .. 2145475 + -12.5  -3.12449   ATAGTCGCAAAAAAA          CAACCGCAC TTTTTT GTGCGGTTG           TGTGTATTACTCGGC  90 99
      PM1911 NONE
       rpL32 2152127 .. 2152144 +  -4.2  -2.78384   TAATCACTTGAGTCG             TCTAAC CCTTGC GTTAGA              TGTGATGGGCGGGGA  48 63
        plsX 2153181 .. 2153197 +  -2.2  -2.60211   TTAGAGCAACTTCAA              TTAGCC CATTT GGCTAC              GATTTTTAACGAGAT  40 68
        fabH NONE
        fabD NONE
        fabG 2155967 .. 2155977 +    -4  -2.62026   GGATAAAAGCATAGC                 CAAA TTT TTTG                 CTTAATGTTAAAATC  45 69
        acpP 2156421 .. 2156446 + -16.3  -5.65678   AATCAATAATTCGTA         TTTAGGCGGTG TTAT CACCGCCTAAA          TTTTTTCTCTTTTCT 100 32
      PM1918 2157997 .. 2158025 +  -9.8  -5.63103   TTTTCTGTTTTCCCA       TGCGGTC-ATAAA GTAA TTTATTGACCGCA        TTTTTTTACTTGAGC 100 48
      PM1919 2159004 .. 2159025 + -11.7  -5.20781   TCGAATAAAGAAAAA           GCCTCAAAA TTGA TTTTGAGGC            TTTTATTTTGTGATG 100 33
        rhlB 2161802 .. 2161821 +  -2.1  -5.31275   TTTAAGCCCATTGAA            GTCGTGA TAGAAT TTGCGAC             TTTTTTATCATGAAG  73 36
      PM1922 NONE
      PM1923 NONE
        pbp2 NONE
        rodA 2165698 .. 2165716 +  -3.2  -3.77722   AACTAATTAAACGAT             TTATTATC TTA GATAGTGA             TTCTTAATAATTGAA  52 31
      PM1926 NONE
        dacA 2167880 .. 2167915 +   -15  -3.73224   AAGAAACCGCAATTT    GATG-ACCGCACTTTTT AGT GAAAAGTGCGGTTCATC    TTTGATAAAGAGTAG 100 68
      PM1928 NONE
        lipB NONE
        lipA 2169956 .. 2169976 +  -5.5   -5.4505   TTGGAAAATAAAAAA            TGGAAAG GGCTTAA CTTTCCA            TTTTTTCTTACCAGA  88 55
      PM1932 2171017 .. 2171033 +  -3.7  -2.70854   CATTTACAGGCGTTT              TTTGCGA GAA TAGCAAA              CGTTTTCTTTCACGT  45 123
        folD 2171936 .. 2171968 +  -5.7  -4.43501   AATTGGTGTAGCAAA     GTGCGGTTGACTTT AAGTAA AAATTC-ACCGCAC      TTTTATAAGTGGATT  70 41
      PM1934 2172391 .. 2172415 + -12.9  -5.71983   GCGGATGAATTAAAA          CAACCCCTAAC ATT GCTAGGGGTTG          TTTTTTTATGGTTAA 100 196
      PM1937 2174499 .. 2174543 + -13.1  -5.37345   ATAGGCAGTGATAAG CAGAGGGATTTTCGCGA TTTACAAATTT TCACGAAAATCCCTCTG TTTTTTATGGTTAGA 100 233
      PM1940 2177308 .. 2177341 + -12.6   -3.1165   TTGTTTTAAGGTAAA     TATGCCGTCTGAAA AATAAG TTTCAGACGGCACA      TCGTTATTTTACCTG  90 41
      PM1942 2178806 .. 2178845 + -10.2  -4.87318   TAAAAGTCAGTTAAT  TTAAAACACCGTTTGGAT TGAT GTTCAAGCGGTGTTTTTA   TTTTTAAATTTTGCA 100 27
        ycaN 2181267 .. 2181296 + -15.3  -4.37886   TAATAGGTGTGAAGA       GATTGTCTGAAAA TTGA TTTTCAGACAATC        TTTTGTAGAGACTAC 100 192
        uvrA NONE
        sodC 2190890 .. 2190913 + -12.6    -5.252   TTGATGAACAAAAAA          GCGTAATGAA ATTT TTCATTACGC           TTTTTTATGGCAATA 100 47
        mreB 2195429 .. 2195460 + -11.8  -3.04106   ATATCTAATATGATT      TAAAAGTGCGGT GATATTAG ACCGCACTTTTA       CTTCTCTTTTATTGC  83 33
        mreC NONE
        mreD 2197526 .. 2197538 +  -3.5  -3.04515   TTTTCTCATTATTAT                TTTTT ACG AAAAA                TGTTAAAAACTATTT  45 514
      PM1974 2210288 .. 2210306 +  -7.4  -5.67283   TTATTTTTACAAAAA             GGAAGCAA AGC TAGCTTCC             TTTTTTGTTTAGGTT 100 53
         tig 2211800 .. 2211832 + -18.7  -5.53436   TCATATCCCTTTTAA      GTGCGGTCAAAATGT TGA ATATTTTGACCGCAC      TTTTTTATCTTGTGT 100 54
        clpP NONE
        clpX 2213789 .. 2213809 + -11.2   -5.0538   GCATGTCATCTAAAA            GTGCGGTA TTTTT TACCGCAC            TTTTTTGCCCTCAAG 100 46
         lon 2216328 .. 2216348 +  -6.9   -4.6313   ACTTTTATAAATAAA            GCCAAATTG TTA TGATTTGGC            TTATTTTATTTTGCC  81 46
      PM1979 2218342 .. 2218361 +   -10  -5.58454   ACTTGTGACATGAGA            GCCTAGCG AATT TGCTAGGC             TTTTTTTCGTATCAG 100 49
        rpS2 2225666 .. 2225691 +    -9  -5.36441   ACGATTAATTGGTTA         GCAGGGGGCT GAATTA AGTTCCCTGC          TTTTTTATGTGAAAG 100 80
         tsf 2226615 .. 2226630 + -10.4  -4.99043   AATTTCTAAAAAATA              GGCGAG GTAA CTCGCC               TTTTCTTTATAAGAG 100 39
        pyrH NONE
         frr 2228216 .. 2228243 +  -8.6   -5.5112   ATTGAATACATAAAA        CGGTTTATTTCA AGTG TGAAGTAAATCG         TTTTTTATTAATGAG 100 135
         dxr 2229466 .. 2229480 +  -2.8  -2.78384   TTAAGTTTTTCACAT               CCGTAA GCC TTGTGG               TATAGTGGCGAAAAA  42 20
      PM1989 NONE
        cdsA 2231116 .. 2231129 +  -3.1  -2.52464   CTTATTTTTACTTTT               TCGTG ATTT CATGA                TGCATTAGGAACAAC  43 12
      PM1991 NONE
      PM1992 2234930 .. 2234953 +  -9.6  -3.75163   AGTCTAAACAGCCAT          CTGTGCCG TCAGCGTT CGGCACAG           TATTTATTCATATCT  81 71
         skp NONE
        lpxD 2236611 .. 2236634 +  -4.5  -4.66537   GAAATAAGCGTGAAA          CGAACCGCA CTTTTT TGTGGTGCG           TTTTGTATTCAGCAC  68 34
        fabZ NONE
        lpxA 2237995 .. 2238026 + -12.4  -5.37043   AAATTTGACTCAAAT      CGACCGCACTTTTT TCCT GAGAAGTGCGGTTG       TTTTTTATCTAGGAT 100 48
        lpxB NONE
        rnhB NONE
      PM1999 NONE
      PM2000 NONE
      PM2001 NONE
      PM2002 NONE
        mogA NONE
        glnB NONE
      PM2005 2246210 .. 2246242 + -12.9  -4.42806   CAGGTTATAAAAAAA      CACCGCACTTTTT CTTGTCA AGAAAGTGCGGTG      TTTGTTTAAAGCTGA 100 44
      PM2006 2248724 .. 2248739 +  -2.5  -4.34482   CTTTCACGATCGAGA              TCGCA AAAAAG TGCGG               TGTTTTTTTACAGAG  57 74
      PM2007 NONE
      PM2008 NONE
      PM2009 NONE
        gcpE NONE
        hisS NONE
      PM2012 2254776 .. 2254799 + -11.8   -5.7827   TAAATTTACTTGAAA          GGCTTGGAAG GTAT TTTCCAAGCC           TTTTTTCTTTCTCTT 100 38
      PM2013 2255467 .. 2255490 +  -5.3  -5.55769   AGACTAGACAAAAAA          GCAAAGTAC TTCACT GCACTTTGC           TTTTTTATTATCGGA  88 87
        cpdB 2255467 .. 2255490 -  -7.5  -5.40625   AGACTAGACAAAAAA          GCAAAGTAC TTCACT GCACTTTGC           TTTTTTATTATCGGA  95 52
      PM1983 NONE
      PM1982 NONE
      PM1981 NONE
        ibeB 2217887 .. 2217901 -  -6.4   -4.4773   TTAGAGGAAGCAAAA               GCCGAT ATT ATCAGC               TACTTGAAGCGCCAA  74 515
      PM1973 NONE
      PM1972 NONE
      PM1971 NONE
      PM1970 NONE
      PM1969 NONE
      PM1968 2205667 .. 2205684 -  -4.1  -3.24924   TGTTCATTTAGAACA             TCACTTG TCCA CCAGTGA              TATTAATTGACTGAC  48 0
        gutM 2205156 .. 2205167 -    -3  -3.78329   GTGTATCAATTGAAA                GAAA AAAT TTTC                 ATTGTTAAGTATTTA  50 38
      PM1966 2204860 .. 2204870 -  -6.8  -3.63744   CCTTCTTGCAAAATA                 GCGT GAT ACGC                 ATGATTTAAAATCGT  64 86
      PM1965 NONE
      PM1964 2203629 .. 2203645 -  -9.5  -2.91395   ATGCCCGTGATAAAG              GTTTAGC TAA GCTAAAC              TAAACAATTAAAACC  73 25
      PM1963 2203212 .. 2203233 -  -8.7  -5.60993   GTTTTCATAAAAAAA           GACCCGC TTACATGT GCGGGTC            TAATTTGTGGGATAT 100 11
        leuA NONE
        leuB 2200317 .. 2200344 -  -8.4  -3.02511   TTTAGTTTTTGAACA        TTGGCTTTGCCA ACGG TGGCGAAGCCAT         AGTAATCGTTAAGAA  67 67
        leuC NONE
        leuD 2197796 .. 2197826 - -15.7  -4.57341   AATGGGTGGGAAAAA       GTTCAAGAGATGA TTGTT TCATCTCTTGAAC       ATATTTAGCGTAAGA 100 30
      PM1958 2196619 .. 2196633 -  -4.2  -3.64703   CGTTGGTGATGGAAA               TTGCCC CTT GGCCAA               CGGACTTCCAAAATT  54 449
        vacB NONE
      PM1953 2190890 .. 2190913 - -12.6   -5.5112   TTGATGAACAAAAAA          GCGTAATGAA ATTT TTCATTACGC           TTTTTTATGGCAATA 100 66
         ssb 2186662 .. 2186688 -   -11  -5.54192   ATTAATGTAAAAAAA         GAGAAGTCTTAT TTT ATAAGGCTTCTC         TCTGGTTTCTATGAT 100 71
      PM1949 NONE
      PM1948 2183798 .. 2183812 -  -2.8   -2.6294   TAGATTATTCATAAT               TAGTGG CTC CCAATA               GTTCTTTTCATATCA  41 10
      PM1947 NONE
      PM1946 2181267 .. 2181296 - -15.3  -3.04248   TAATAGGTGTGAAGA       GATTGTCTGAAAA TTGA TTTTCAGACAATC        TTTTGTAGAGACTAC 100 75
      PM1944 NONE
      PM1943 2178867 .. 2178885 -  -8.2  -4.18164   AATTTTGCAAAATAA             CTTTCAGG CTG CCTGAAAA             ACCTACACCCCTTTA  81 28
      PM1941 2177308 .. 2177341 - -14.8  -3.75153   TTGTTTTAAGGTAAA     TATGCCGTCTGAAA AATAAG TTTCAGACGGCACA      TCGTTATTTTACCTG 100 403
      PM1939 NONE
      PM1938 2174499 .. 2174543 - -15.3  -2.62091   ATAGGCAGTGATAAG CAGAGGGATTTTCGCGA TTTACAAATTT TCACGAAAATCCCTCTG TTTTTTATGGTTAGA 100 46
      PM1936 NONE
      PM1935 2172391 .. 2172415 - -15.1  -4.45544   GCGGATGAATTAAAA          CAACCCCTAAC ATT GCTAGGGGTTG          TTTTTTTATGGTTAA 100 261
      PM1931 2169956 .. 2169976 -  -5.5  -5.79595   TTGGAAAATAAAAAA            TGGAAAG GGCTTAA CTTTCCA            TTTTTTCTTACCAGA  91 53
         rho 2159004 .. 2159025 - -11.7  -5.47159   TCGAATAAAGAAAAA           GCCTCAAAA TTGA TTTTGAGGC            TTTTATTTTGTGATG 100 44
        oppA 2149364 .. 2149376 -  -7.7  -2.95656   AATCCAATCCATAGA                TCGCA AGG TGCGA                AAACTAAAAAAGTGC  65 88
        oppB NONE
        oppC NONE
        oppD NONE
        oppF 2145452 .. 2145475 - -12.5  -5.42862   ATAGTCGCAAAAAAA          CAACCGCAC TTTTTT GTGCGGTTG           TGTGTATTACTCGGC 100 32
         psd NONE
      PM1898 2138232 .. 2138264 -  -9.3  -4.86029   ATAAACAATAGAAAA      GAAAAAAGTGCGG AAAATGA CCGCACTTTTTTT      TGTCTAGCGTTTAGC 100 42
      PM1895 NONE
      PM1894 NONE
        folA 2134768 .. 2134792 -  -8.4  -4.87052   GATAAATGAAGAAAA          GGGCGCTTGC TTAAT GCTTGCGCCC          TTTACATCGTTCTTA  95 55
      PM1889 2130661 .. 2130679 - -11.8  -4.86001   AGCATGTTAGAAAAA             TGCCACAA TCG TTGTGGCA             TTTTTTATACTCCAA 100 42
      PM1884 NONE
      PM1883 2124602 .. 2124618 -  -4.4  -5.76633   CGAGACATAAAAAAA              TCCCCA ATAAA TGAGGA              TCGGTTATTCATTAA  86 222
      PM1882 2123430 .. 2123440 -  -2.6  -4.66163   ATTGTTATCCAAAAA                 TTTT TAA AAAA                 ATAACCGCACTTTTT  62 138
      PM1875 NONE
      PM1874 2116922 .. 2116939 -  -9.9   -5.1861   GTGAGTATTAAAAAA             GCAGATC ATAT GATCTGC              TTTTTTGTGCCTGAA 100 47
        pyrG 2113623 .. 2113645 - -12.1  -4.84363   CGAAAGCATCAAAAA           GCCCTACAA AGTTG TTGTAGGGC           TGAGTTTCTTGATAG 100 47
         eno 2112129 .. 2112153 - -14.4  -5.68039   AAATTCATAAAAAAA          CACCGCACTT GATAA AAGTGCGGTG          CTTTTTTTTTGCGAT 100 53
        recO NONE
        rumA NONE
        relA NONE
        dgkA 2105549 .. 2105562 -  -4.5  -4.63218   CTCTGCTCAATAAAA               GAGCA CCAG TGCCC                ACACAACCACCACAT  68 3
      PM1858 2100537 .. 2100552 - -10.4  -3.67611   TTGAGGTTAACAGAA              TCGGGC ATTT GCCCGA               TTTTTCATCATGTGC  86 156
        pssA 2097833 .. 2097850 -  -8.4  -5.00616   GTGTCGTTTAAAAAA             GACCGC GAAAGT GCGGTC              TTTTTTATGTTTTTT  95 79
      PM1849 NONE
        scrB 2088315 .. 2088328 -  -3.9  -4.74219   AGAAATAAATGAAAA               CTTAA GGTG TTAAG                ATAATGGGTTTTAAT  69 13
        scrR 2087229 .. 2087248 -  -6.5  -4.87892   GTTTAATAAAACAAA            GGAGAAT TACTTT ATTCTCC             TTGTCTTCAGCGTTG  80 48
        ptsB 2085569 .. 2085594 -  -9.1  -5.61881   TTTTAAAAAGAAAAA         TGCCGTGAT TTTTTTCT ATCACGGCA          TTTTTATACACGCAA 100 49
      PM1845 NONE
        rfaF NONE
      PM1843 2082944 .. 2082958 -  -7.1   -3.1855   GCTTTCAAGAGTTAA               CTGCC GTATA GGCAG               TTTCAATTGACTGTT  63 85
      PM1839 2078291 .. 2078315 -  -8.5  -2.57092   AACTTTATCAATTGA          TATGGGAGCGA TAT TCGCTCCCTTT          TTGTGTGTTTAAAAC  65 34
        hepA NONE
      rsuA_2 NONE
      PM1835 NONE
      PM1834 NONE
        hemN NONE
      PM1832 2070433 .. 2070451 -  -7.4  -5.30686   AAGAGCCATAAAAAA             TAGACGCC ATA AGCGCCTA             TTCTTGCTTTTCTTT  95 58
      PM1831 2069173 .. 2069189 -  -6.5  -4.84914   ATCTATACAATAAAA              GCGGG TATTTAG CCCGC              TTTTCTATCATTGAA  80 60
        recA 2046953 .. 2046984 - -12.4  -4.75372   ATCACTCAGCAAAAA      GTGCGGTGAAATTT TGTT AAAACTCACCGCAC       TTTTTTCGATTAAAC 100 54
        recX 2046007 .. 2046020 -  -5.3  -3.64703   TGTTGTGTACGCAAA               TTGCA CGTT TGCAA                CCGGAAGATAATAGT  59 453
        cyaA NONE
        narP 2038586 .. 2038607 - -10.3  -5.75342   TTTTGCCAAAAAAAA           GCCAATTAT AAAG ATAATTGGC            TTTTTAACGGGGGAA 100 44
      PM1809 NONE
      PM1808 NONE
      PM1807 2030968 .. 2031003 -  -4.6  -2.61264   GGTCTGATGTACAAC    TCGTGGCACCGGTTAC CATC GAAACGGGTGCAACCA     TTGGGGCGGGGACTA  48 199
      PM1805 2028977 .. 2028999 -  -9.2  -4.67755   ATATTCATGCAAAAA           CCGCACAT GTTTTTA ATGTGCGG           TTTTGTTTTTCTGCT  91 52
        mobA NONE
      PM1798 2024380 .. 2024401 -  -5.2  -5.61824   CAAAAGCGAAAAAAA           CTGCTGAT TTTCAC ATCAACAG            TTTTTCACTTTATTG  88 35
        fruB NONE
        fruK NONE
        fruA 2020983 .. 2021000 -  -8.3  -4.48713   CTCATCAACAAGAAA             GCCCGGC ATGT GTCGGGC              TTTTTTCTTATGAAT  86 66
      PM1790 2013688 .. 2013699 -  -4.4  -3.29937   TAATATTCAAAGACA                GCAA GCTC TTGC                 AAACAGTTAGACGGT  53 80
        rpoE NONE
        mclA 2012387 .. 2012410 -   -14  -4.80453   CCACCATAAAACAAA          TTCACCACCT ATAA AGGTGGTGAA           GGTGAATTAACGAAA 100 45
        rseB NONE
      PM1786 NONE
        mobB NONE
      PM1784 2008918 .. 2008937 -    -8  -5.33405   GGTAGTAAACAAAAA            TAGTACTA GGAA TAGTACTA             TATTTGGGGGTGTTA  95 106
        selA 1992873 .. 1992886 -  -9.5  -3.41581   TAACGCATCAAGCAA               GGGGC ATAT GCCCC                TTTTGCTTTTTATAG  76 35
        selB 1989801 .. 1989821 - -15.5    -3.767   CATCTATGTAGTAAA            CGGTGAGTG TTT CACTCACCG            TTTGTTACAAATCAA 100 30
      PM1763 NONE
      PM1762 1985274 .. 1985287 -  -3.9   -3.0264   AAAGCCCCCCTAATA               CTTAT TTAC ATAAG                TAAATTGGCAAGATA  47 61
      PM1761 NONE
      PM1760 NONE
      PM1759 1982265 .. 1982281 - -13.7  -5.31456   GGAAGCCAGAAAAAA              GGGGCGT ATA ACGCCCC              AACTAACCTAATTGT 100 93
        ubiA NONE
      PM1750 1972357 .. 1972379 - -13.6  -5.11389   AGAAGAGAAAGAAAA           GCCGTTTAAT TCA ATTAAACGGC           CTCGAATTTCATCTT 100 165
        hslV NONE
        hslU 1970347 .. 1970384 -   -13  -5.06585   GAAATCATACAAAAA   CAAACCGCACTTTATT GATTCA AATAAAGTGCGGTTTT    ACGTTAAGCAAGATT 100 39
         tuf 1967423 .. 1967442 - -12.2  -5.02287   CATAAAAACACAAAA            GGCGTATC TTTC GATACGCC             TTCTTTCGCATGTTA 100 48
        secE NONE
        nusG 1966196 .. 1966239 -  -2.5  -4.23647   AAATTACTCAATAAA CTGACCACACTTATCGATT AAGTAG AATAGCTAAGTGCGGTTAA AAATTAATTTGTTTT  57 29
        rplK NONE
        rpL1 1964918 .. 1964937 - -10.8  -5.77988   ACAGATATAAAAAAA            GTGCAATG AAAA CATTGCAC             TTTTTCTTTTTTAAA 100 49
        rplJ 1961303 .. 1961326 -  -3.1  -3.16608   AGTTAAACGAGTTAA          GAAACCGCT GGATTA AGCTGCTTC           TTGTAATTTGTCGCG  47 14
       rpL12 1960836 .. 1960860 - -12.2  -4.50976   TTTGATAGCACAAAA          TGGCTGATGG AAAAA CCACCAGCCA          TCGAGCCTTAGAAGG 100 60
        rpoB 1956515 .. 1956547 -  -8.5  -3.11732   GTTAAACTTATTCAA      GTGCGGCTGAAATTT TAA AAATTTTTACCGCAC      TTGCGCGTACATTGC  69 70
        rpoC 1952191 .. 1952209 - -12.4   -5.4833   TTAGCGAATAAAAAA             CCCGAACC TAA GGCTCGGG             CTTTTTGCTTAATCA 100 44
        nudC NONE
        uroD NONE
      PM1733 1949540 .. 1949557 -  -4.9   -3.1733   TTTCCGATAAAATGA             TTACTGT AGAC ACAGCAA              TGCCAAGCTTAATCT  53 93
        hupA 1949148 .. 1949170 - -12.1  -4.84527   TGTACATATGAAAAA           GCTCTGTGA TGCGT TCACAGAGC           TTTTTAGAAATATGA 100 56
        glmS 1947117 .. 1947140 -  -8.2  -4.72846   TCATATAGCGAAAAA          GGCAGAGA AGATAATA TCTCTGCC           TTTAGCTTTCTATAA  95 50
      PM1727 1942945 .. 1942991 -  -8.2  -5.72254   TTAAAGAACAAAAAA CAACGACGCGA-GGTGTATCTA CTATC TCG-TACAACGTCGCGTCGTTG TGTGGGGCGTATTAT 100 144
      PM1722 1932198 .. 1932208 -  -3.2  -3.58269   TAACCCACTGGCAAA                 CACC TCA GGTA                 ATCTTTACTTAATAC  50 109
      PM1721 1931352 .. 1931364 -  -4.7  -4.81249   GCTGAAATCGAAAAA                CCGGC GGA GCCTG                AAGGCTTATTAAAAC  74 101
         sfB NONE
      PM1718 1928721 .. 1928753 - -15.1  -5.30616   CTATTGAAATAAAAA      GTGCGGTGAAAAA AACGGGA TTTTTCACCGCAC      ACGCTTATTGAGGTA 100 48
         lig 1923879 .. 1923918 -  -9.5  -5.00884   AGTGCGGTCAAAAAA  GAGAAAAAACCGTTTAG TTAACG CTAAACGGTTTTATTTC   ATCTTACAAGTACGG 100 29
      PM1709 1917907 .. 1917942 - -10.6  -5.14645   ACAACCCAATAAAAA    GGAACCTTATCCCT TAAGGCGC AGGGATAAGGTTAC     TATATTTATTTAGCG 100 31
      PM1708 1915952 .. 1915971 -   -10  -4.05788   GTTTTTTAAATTAAA            GCCAACCG AGTC CGATTGGC             TTTGAATGCCATTTC  86 50
      PM1707 1914687 .. 1914704 - -11.3  -5.29385   AACGCAACGAAAAAA             GGGCTGT TTAT ACAGCCC              TTAAATCACGAATAA 100 46
        dapF 1909404 .. 1909414 -  -5.4  -5.17353   ACATTCACGAAAAAA                 GTCA CTA TGAC                 TAAACAAAAATCATT  81 299
      PM1702 NONE
        xerC NONE
      PM1700 NONE
      PM1699 1905883 .. 1905901 -  -2.4  -3.59698   CGAGGCGATATACAA             CGTCTAAC TCA ATTAGAAG             TGAATCAAGGGGATT  49 493
      PM1696 1904344 .. 1904357 -  -8.1  -5.45652   ACGCGCAATAAAAAA               GGACC GTCT GGTCC                TTTTTTGTTACTTAG 100 46
        cysZ 1902346 .. 1902358 -  -3.4   -4.8543   CAATCCCCACAAAAA                TAGC CATTT GCTA                TATTTTATAACAAAA  67 43
        cysK 1901262 .. 1901294 - -12.2  -5.06414   CTCTTGCAATAAAAA      GTGCGGTCAAAA TTTCATACG TTTTGACCGCAC      TTTGCTTGTAATAAA 100 50
        rpsT 1866039 .. 1866056 -  -4.8  -6.04953   ATAGAAATAAAAAAA             CCGCAC CTGATC ATGCGG              TTTTTTAATTTGCTT  95 53
        serB NONE
      PM1656 1863766 .. 1863783 - -11.3  -4.41114   TCATGATACAACAAA             GCCGAGT TCTC ACTCGGC              TTTCTAGATCACAGC  95 49
      PM1655 NONE
      PM1654 1862441 .. 1862451 -  -6.8  -3.72893   CAGTGGGTCAGCAAA                 CACC ACC GGTG                 GCAAGTGTATTAATC  65 178
      PM1650 NONE
      PM1649 NONE
      PM1648 1856672 .. 1856683 -    -3  -2.57876   AAAATGTATAAAAGG                CATA TTTA TATG                 ATGCTTTTTTAGTAC  41 80
      PM1647 NONE
      PM1646 NONE
      rpiA_1 1854273 .. 1854288 -  -4.7  -3.09968   CATTCAATTCTAATA              TCGCT ATAAAG AGCGA               TGATATTTAGAATCA  52 13
      PM1644 1853219 .. 1853241 -  -6.3  -4.74103   TCTTGAATGTAAAAA           TGGCTACTA TTTAC TAGTAGCCT           TTTACCTATTATTGA  78 34
      PM1643 NONE
      PM1642 NONE
      PM1641 NONE
      tpiA_2 NONE
       tal_2 NONE
       tkt_2 1846628 .. 1846657 - -12.4  -5.77988   ATACATATAAAAAAA       TCTGCACATTAA ACTATG TTAATGTGCAGA        TTGTGTGTTGAGCTA 100 50
         asd 1842718 .. 1842734 -  -9.4  -5.42514   GTAGAAAGGAAAAAA              GCAGGC GTGTT GCCTGC              TCTTTATGATAGGAA 100 47
        pldB 1841386 .. 1841401 -  -3.2  -3.09516   GGGGTTATTACTGAA              TCCGCT TTTT AGCGCA               TTTTCATTAGGTACA  46 285
        ilvG NONE
        ilvM NONE
      PM1626 1837359 .. 1837379 -  -5.6    -4.731   AAGGCACGAATAAAA            TCAATATT CCACC AATATTGA            CTAAGTATTAATAGA  75 103
        ilvD 1835329 .. 1835350 -  -6.5  -4.56607   TTATCAATGAGAAAA           CGGTGGGCA AGCT TACCCACCC            GACTTAAAGATTTAA  78 37
        ilvA 1833678 .. 1833698 - -11.9  -4.81734   AAAGAGTATTAAAAA            GTGCGGTCA AAA TAACCGCAC            TTTTTTCTTGACTTA 100 38
      PM1618 NONE
      PM1617 NONE
         rbn NONE
      PM1615 1824995 .. 1825016 - -14.5  -3.74542   CACAACAGTGAAGAA           CTGCATCGG ATAT CCGATGCAG            TTTTTTTTATTTATA 100 36
      PM1605 NONE
      PM1604 NONE
      PM1603 1815086 .. 1815107 -  -8.7  -5.28414   GAACAAATAGAAAAA           GTGCGGTCA ATTT TGACCGCAT            TTTTTATTGCCAAGT 100 170
        tagI 1813365 .. 1813387 -  -4.9   -2.5939   ATAATCAAAAATTAG           CCTGATTAT ACTGG AAAATCAGG           GGAAAGGCATATTAT  49 37
      PM1600 1810908 .. 1810940 -  -8.6  -4.18303   ACCACAAATGAGAAA     GGACTG-TGTTGAAA CGGC TATCAACATCAGTCC      TTGCAGTATATTATC  83 72
        narQ NONE
      PM1590 NONE
        murB NONE
      PM1588 NONE
        tehA 1798667 .. 1798693 -  -8.1  -5.55769   GTGCAGAACAAAAAA         GGCGTTTTC CTATTTGTT GAAAACGCC         TTGTGTATTATTTGA 100 33
      PM1586 1796817 .. 1796832 -  -2.6   -2.8155   TAGAATTAAAATCGA              TCTGAT TGTA ATCAAA               AATAAAAACGTATTT  42 161
      PM1585 1795320 .. 1795352 - -13.5  -3.02166   TTTTGAATGAAAGGA      CTCACCGCACATTAA CTT TTCTTGTGCGGTGAG      TTTTAAGTGGATACC  93 52
        rpoH 1794262 .. 1794282 -  -9.8  -5.83211   TATGAAAACAAAAAA            GCCAAAGT CGATC ACTTTGGC            TTTTACTTGATAAAA 100 46
      PM1583 1793532 .. 1793551 -  -9.3  -3.92324   CGTGGGAACAGGAAA            GGACGTG GATTGG CACGTCC             TTTTTTGTTTATTTT  83 34
      PM1581 1790813 .. 1790841 - -14.8  -4.03413   ACGCGGGTACATAAA        CAAAAAGGCGAT TATCT ATCGCCTTTTTG        TTGTTGGAATGCAGG 100 84
      PM1576 NONE
      PM1575 1783735 .. 1783752 -  -8.4   -5.9003   AAAGCAATAAAAAAA             GGGTGG ACTGCG CCACCC              AAATTTAGATATCCA 100 81
        asnC NONE
         udp 1781198 .. 1781218 -  -6.9  -5.63517   TCTTGAAATAAAAAA            CGCTTAG ACGATAG CTAAGCG            TTTTATGTAAAGGGA 100 49
      PM1571 1779689 .. 1779706 -  -2.8  -3.80625   TGCTTATAATGTAAA             GTTATT AAAAGA AATAAC              TAGTTTATTAGCGAC  50 25
       hsf_2 1775555 .. 1775598 - -17.2  -4.65916   TTTATCGCAATAAAA TACAATTCGGCTCTATTCAAT AAA ATCGAATAGAGCCGAATT-TA GGTTACATGTTTTTA 100 55
        yfkJ 1774974 .. 1774988 -  -3.6  -3.63068   TCATATCAGGTTAAA               GTATAA AAA CTATAC               ACATTGTTATCTTAT  52 80
      PM1568 1774702 .. 1774725 -  -9.6  -5.28826   AAATTTGATAAAAAA          GAACCGCACT TTAC AGTGCGGTTT           TTTTATATTTATTTA 100 34
        tfoX 1759995 .. 1760018 - -11.1  -3.34013   TATTCTTTGAAGTAA          GGCTGGTTT CTTATC AAACCAGCC           TTCTTTATTTAGATT  82 34
      PM1544 1747931 .. 1747942 -    -3  -4.47551   AGCGAATCTATAAAA                TAAG ACAG CTTA                 ACTGAGAGAGAGGTG  60 63
      PM1543 1747054 .. 1747072 -  -7.4  -5.95539   TGTCAAAGAAAAAAA             CCGTTCGA TAA TAGAACGG             TTTTCAACGTAATAA 100 43
        pckA 1745238 .. 1745259 - -10.9  -5.60993   CGTGGCATAAAAAAA           CAGCCCGAT TTTC ATCGAGCTG            TTTGGTTATTTATCA 100 55
      PM1523 1721513 .. 1721529 -  -3.7   -2.5955   ATGTTTTACAACGTA              CGTTATT TTG AAAAACG              GTTGAGGTTATGCAA  45 11
      PM1522 1720937 .. 1720960 -   -14   -5.0065   TATGCAGAAACAAAA          GGCAGATCAA TCAT TTGATCTGCC           TTTCTTATTTTATGC 100 43
        plpP 1716586 .. 1716602 - -10.9   -5.9362   GAAAAGATAAAAAAA              GGCGTTT TTT AAACGCC              TTTTATCTTTTATTT 100 35
        plpE 1715334 .. 1715351 -    -2  -2.98878   TTATAAAATAAATAG             CGGTAT GCGAAA ATACCA              TATCATCATGTGTTT  42 39
      PM1516 NONE
      PM1515 NONE
      PM1514 1712052 .. 1712073 -  -8.1  -4.39107   AATAGAATGAAGAAA           TCCACCTTA TGAC TAAGATGGA            TTTTTATGATAAGGG  86 65
      PM1513 1711430 .. 1711453 - -11.1  -4.71234   AAAGCCAAGAGAAAA          GGTCGCTTA ATCAAA TAAGCGACC           TTTTTGTTAGAAAGT  95 63
      PM1511 1709757 .. 1709785 -  -3.3  -5.55769   CTGGATAATAAAAAA       GTGCG-T-TTCCT TTGGC AGGAAGAACGCAC       TTTTTTACGATCTAG  79 59
        comM 1708096 .. 1708109 -  -2.4  -5.49568   AATTTAAAAGAAAAA               GTCA CGTTAT TGAC                GAATATTGTGTGCCA  76 98
        gpmA 1704453 .. 1704470 -  -9.1  -5.61596   AGTTTCATAAAAAAA             TCGGGAC AATT GCCCCGA              TTTTTCTTGATTTCA 100 42
        vacJ NONE
      PM1500 1696703 .. 1696720 -  -7.7  -5.24129   TTTGTGGATAAAAAA             GGGAAGC CATT ACTTCCC              CTTTGTTTAATACGT  93 53
      PM1496 1687221 .. 1687237 - -10.9  -4.93696   TTTAAATACCAAAAA              GACCACA TCA TGTGGTC              TTTCTTTTTCAATTT 100 40
        glpX 1674770 .. 1674784 -  -4.4  -5.48623   AAATATAAATAAAAA               TTTATT TAA AATAAA               TATCTGTTGGGAAAA  84 413
        gyrB 1668549 .. 1668581 - -15.1  -4.93968   ATTTATAACGAAAAA      GTGCGGTTAAAATGA ACT TTATTTTAACCGCAC      TTGATGAAATGAAAA 100 54
      PM1475 1667578 .. 1667593 -    -4   -3.2657   AAAAAACATATCTAA              CTATCA AGTG CGATAG               TTTAACACAAATGAG  48 103
        cydD NONE
      PM1473 1664068 .. 1664108 - -21.5  -5.04601   GTGAGAAAGCAAAAA  GTGCGGTCTGTTTGTTAAA AAT TTTAAAAAACAGACCGCAC  ATAAGTTTGGGTGAT 100 64
      PM1471 NONE
      PM1470 1662343 .. 1662384 - -11.1  -5.36965   TAACATCACAAAAAA GTGCGGTCTATTTT-ACTAA CAT TTTGTCAAAATAGACCGCGC GTTAAAACAACTTTA 100 63
      PM1468 1658272 .. 1658290 -  -8.1   -4.0219   CAATAAAATCAACAA             CCGCACC CAATC AGTGCGG             TCATTTTTTCTTACT  79 50
      trpG_2 1654841 .. 1654861 -  -3.3  -3.65426   GGATAAAGGTGGAAA            CGTACATTA TTT TAATGGACA            ACATGAATTACTTGA  51 233
      PM1457 NONE
      PM1456 NONE
      afuB_2 NONE
        msmK 1643225 .. 1643242 - -11.3  -5.73672   AAACAATGAAAAAAA             GCGCTGT CTTT ACAGCGC              TTTTATTTGTCCAAA 100 44
      PM1452 1639695 .. 1639710 -  -6.8  -5.52807   AAGAACAAAGAAAAA              GGGAGC AATT ACTCCC               TTCAGTTGGTTATCT  93 40
        xynC 1638674 .. 1638701 - -11.4   -4.7254   ATTTGGTACGAAAAA        TAAAAGAGGCAG AAAT CTGCCTCTTTTT         TCACTTACTTATTTC 100 34
      PM1449 NONE
      PM1448 NONE
         tex 1634765 .. 1634797 -  -9.2  -4.62471   CTTAATCGTGAAAAA      GTGCGGTCGATATT TTAAC AAAATTGACCGCAC      TTTGTTTATATGGGG  91 43
        glpA NONE
        glpB NONE
        glpC 1624991 .. 1625007 - -13.7   -5.7946   TTGCCAATAAAAAAA              GGGGGAC AAT GTCCCCC              CAAAAGCGCTCTGCA 100 55
      PM1437 1622845 .. 1622855 -  -6.8  -3.09327   GTATTTGATCGAACA                 GGGT TAC ACCC                 AAGTGTACAGTGTAA  59 93
      PM1435 1620844 .. 1620870 - -15.3  -5.16133   ATTAGAAGACAAAAA         CGCGGTTTGAT ATTGA ATCAAACCGCG         TTTTTTGTCGATGAC 100 82
      PM1433 NONE
        secB 1618293 .. 1618317 - -13.7  -4.48823   AATTAAGTGATAAAA          TTTCGCTCTCA CAG CGAGAGCGAAA          AGAGATAGATTAATG 100 35
        gpsA NONE
        cysE 1616348 .. 1616366 -  -7.4   -5.5112   TTCAGTAAGAAAAAA             GTGCGG AAAATGA CCGCAC             TTTTTAACTCACTGC 100 45
        aroE 1615458 .. 1615473 -    -9  -5.47914   AAAAAGCACAAAAAA              GGCACA ATAC TGTGCC               CTATTGAATCAGAAT 100 48
      PM1428 1612814 .. 1612841 -  -6.4  -4.93696   GTTAAATATGAAAAA        GCACAGTA-GC TGGACTG GCATACTGTGC        TTTTTTAGCAAACCA  82 51
        lysA 1608115 .. 1608142 - -10.8  -5.24129   TTTTCCGATAAAAAA        TCCTCGTTAG-AT ATA ATACTAACGAGGA        TTTTTCTTTTCATGT 100 67
        tnaA 1602640 .. 1602667 - -13.6  -5.61689   AAAATCAATAAAAAA        TGCAGTTCCTGA TCGC TCAGAAACTGCA         TTAAGCTTGTTATAC 100 35
        tnaB 1601342 .. 1601358 - -10.8   -5.1356   CTTTATCAACAAAAA              GGGGCG TTACT CGCCCC              TTTTAGTATCTTTAT 100 45
       rpS10 NONE
        rpL3 NONE
        rpL4 NONE
       rpL23 NONE
        rpL2 NONE
        rpsS NONE
        rplV NONE
        rpsC NONE
       rpL16 NONE
        rpmC NONE
       rpS17 1593570 .. 1593591 - -13.1  -5.36441   TTTGTAGACAAAAAA           GCCAAAGGA TGAT TCCTTTGGC            TTTTTGATTTTATGT 100 51
       rpL14 NONE
       rpL24 NONE
        rpL5 NONE
       rpS14 1591801 .. 1591815 -  -2.8  -4.67048   CGATTCCAAAATAAA               GTGGTA AAT TACCAA               CTAGCTTTCTTAAGG  62 19
        rpS8 NONE
        rpL6 NONE
       rpL18 NONE
        rpsE NONE
       rpL30 NONE
       rpL15 NONE
        secY 1587982 .. 1587999 -  -5.5  -3.05463   ATCCCTTTTATTTAA             TGGACAG ATTA CTGTCCG              AAACCTTTAAGGTTT  53 16
       rpL36 1587799 .. 1587821 - -12.8  -3.08947   CAAGGACATAAATGA           GCTGAGCAGT ATA ACTGCTCAAC           TGGTTCTTTGCAAGA  88 52
       rpS13 NONE
       rpS11 NONE
        rpS4 NONE
        rpoA NONE
       rpL17 1584769 .. 1584800 - -13.2  -4.81734   AAAGAGGAGCAAAAA      GAAAACCCACTGAT ACAT ATCAGTGGGTTTTA       TCTCGAGTATAAGTT 100 67
      PM1386 1582032 .. 1582057 -  -6.9  -5.85425   TAAACAAACAAAAAA         TACAGGTTTTG CACA CAAAACCTGCT          TATTCTCTTTCATCC 100 197
        ribB 1581246 .. 1581273 -  -9.9  -5.09762   ATCCTAATACAAAAA        GTGCGGTCAGA TAAAAT TTTGACCGCAC         TTTTTTATACACACT 100 46
        ordL 1578570 .. 1578581 -  -7.2  -3.46102   GAGTCAAAAATTCAA                GCGC CAAC GCGC                 CATATTTTGTTTTTT  65 134
        speA 1576557 .. 1576587 - -10.5  -3.53012   TCCTGTTGTCCTAAA       GCGCGGTCTTTTT ACAGA AAATAGACCGCAC       TTTTGCCAATTACTC  82 35
        speE 1575566 .. 1575588 -  -7.1  -5.71983   TCAAGCATAAAAAAA           TCCACTTTC TTAAC AAAAGTGGA           TTTTTCTTGCTCAAG 100 52
      PM1379 NONE
      PM1378 NONE
      rbsB_2 1568956 .. 1568979 - -12.4  -3.09301   ACCACAAATAATAAG          CCCCCTCCCA AACT CAGGAGGGGG           AATCAGGTAATTACT  85 36
      PM1375 NONE
      PM1374 NONE
        fbaA NONE
      PM1372 NONE
      PM1371 1563068 .. 1563097 -  -8.8  -5.14645   AGAAGGCAATAAAAA       TAGGTTAAATGA GAAGTA TCACTTAACCTA        TTACTTGATTTTACG 100 47
        proS 1561119 .. 1561137 -  -8.9  -5.56264   TTCAAACATAAAAAA             TGCGAGT AATTA ACTCGCA             TTTTTTGTTGTCTAT 100 49
        pepD 1558953 .. 1558982 - -18.1  -5.46657   TAGTGTAAGAAAAAA       TGCGGTGAATATG TCAA CATATTCACCGCA        TTGTTATGCTCGTTT 100 46
      PM1366 NONE
      PM1365 NONE
      PM1364 NONE
      PM1363 NONE
      PM1362 NONE
        kmt1 1551849 .. 1551873 -  -2.1  -4.20516   TTGTTATGTAAGAAA          TGCCCTACC CACTGAC AACAGGGCA          TTTTCCGAATGAATA  56 68
      PM1360 1550818 .. 1550832 -  -4.3  -3.46783   TAGGTAATCCAAACA               TAACG CCTCC CGTTA               CATATCATATTGAAT  53 23
      gntP_2 1549308 .. 1549337 -  -5.8  -5.40072   CTCTCCCTAAAAAAA       TAGCAACAAACC TTCCTC GCCTTGTTGCTA        TCTTTGTTTAACCCT  89 40
      PM1358 1547848 .. 1547867 - -12.2  -3.96449   TAACATGCGAAAGAA            GGCGTATC GAAA GATACGCC             TTTTGTGTTTATCAA  93 105
        slyX 1540338 .. 1540358 -  -9.7  -4.01137   AAATCAACAGAACAA            GTGCGGTAA ACT TGACCGCAC            TTTTTTCTTGTGTGA  86 42
        oxyR NONE
      PM1345 1537468 .. 1537483 -  -2.6  -4.04206   TTATCGCGACACAAA              TTAATG ATGA CATCAA               ATTTACCGCACTGTG  54 467
        rfaD 1535029 .. 1535050 - -10.9  -5.47821   AGTTAGGCAAAAAAA           TAGCGCCCA ACGT TGGACGCTA            TGTGATGAAGCCGCT 100 47
        uhpT 1533319 .. 1533339 - -11.9  -5.18355   CTCAAAAATGAAAAA            GTGCGGTCA ATT TAACCGCAC            TTTTGTGTCATGTTA 100 50
        uhpA NONE
        uhpB NONE
        uhpC 1529447 .. 1529459 -  -3.4  -2.97489   TTAAGTCCAAAGAAT                CAAC GTCGT GTTG                CTGTGTTGAATGGGT  44 440
      PM1325 1516191 .. 1516220 -  -7.3  -4.93547   TCAAGCAATCAAAAA       CCGCAC-TTTCA GTATAGA TGAAAAGTGCGG       TGTTTTTGGTAGAAC  85 48
      PM1323 1515081 .. 1515109 -  -3.9  -4.93968   ACTCAGAATGAAAAA        TCGATTCTCGC AACCAGG ACCAGAATCGA        TTTTAGGGAGGAAAT  72 48
        tcmP 1513960 .. 1513979 - -12.2  -4.17089   GCCAAATTCTTAAAA            CCCGCTAA TTTA TTAGCGGG             TTTTTTCATTCCTGC  93 185
      PM1317 NONE
      PM1316 1509184 .. 1509203 - -12.2   -5.0925   TGGCAAAATGAAAAA            GGCGAACT AAAC AGTTCGCC             TCGCATAAAAGGATT 100 39
        corA NONE
      PM1314 1507284 .. 1507298 -  -2.8  -3.14931   CGCACTTTTTAGTAA               CTGG CTAATGC CCAG               TACACATCGAAGAGA  45 4
      PM1313 1506817 .. 1506831 -  -8.6  -2.59683   AGTTGAGTTTATAAG               CCTGTT TTT AACAGG               AGAAAATATGCAACA  68 139
      tpiA_1 1505381 .. 1505397 - -10.9  -5.88197   TGAAACATAAAAAAA              GCAGATC ATT GATCTGC              TTTTTACATTGACGA 100 46
        kdtA NONE
        coaD 1498966 .. 1498984 -  -8.9  -3.55487   GGATATCAAGCATAA             GGGGAAA ACATA TTTCCCC             TTTTTTCATCGTAGT  75 44
        opsX 1497026 .. 1497040 -  -2.9  -3.42347   AAACCATGTAAAAAT               CTTAT CTAAC ATAAG               CATTCCTTTATAACA  46 93
      PM1301 1495159 .. 1495179 - -12.7  -5.64274   GTATGTATAAAAAAA            TAGCTGTGT TTT ACACAGCTA            TTTTTCTTTTTTAGT 100 36
      PM1295 1490150 .. 1490162 -  -6.3  -3.30028   AAACATTTAGAGGAA                GGTTA TGG TAACC                ATTCGTTTATCTCGT  59 67
      PM1294 1488698 .. 1488748 -  -4.2  -3.22068   CAAGAGATGGATTAA TGGTG-GGATTATGCCAACGTTTC CGGCT GAAA-GTTGGCATGGTCCGCACGA CAATGGAGGTTAGTG  51 130
      PM1292 1486681 .. 1486707 - -15.3  -2.62184   TTGTGCCCTAGACGA         CAACACCACGA ACAAG TCGTGGTGTTG         AGCAAACGTAGTTAA 100 63
        deoD 1485765 .. 1485797 - -10.7   -4.8384   TAAAGAATTGAAAAA      GTGCGGTGAGAAT AACGAAA ATTCTGACCGCAC      TTTCTTATGTATCTA 100 51
        mazG 1479493 .. 1479513 - -12.7  -4.69464   AAAATAGTCTAAAAA            TAAGGTGCT TAG AGCACCTTA            TTTTTTTCTTCTCGT 100 13
        ilvY 1476827 .. 1476850 -    -6  -3.83205   ATCTTGTACAGTAAA          GGTGGTC-GCA TTC TGTTGACCACC          TTTTTTAATTAATCA  65 38
      PM1281 1473011 .. 1473021 -  -5.4  -3.10612   TGCAAGTGGAACAGA                 CAGA CTG TCTG                 GCTGAAACGATAAGT  53 449
      PM1273 1465600 .. 1465614 -  -3.6  -2.60075   TTCGCTGTAAGGAAG               TAAAAG GAG CTCTTA               TCGCATCACACTAAG  45 31
      PM1272 1463957 .. 1463982 -  -8.4  -5.16472   AAAAACTGCAAAAAA         CACCGCACTTT TATAC AAAG-GCGGTG         GTTTTTTGTTGCCAA 100 48
      PM1267 1459604 .. 1459614 -  -2.6  -4.14576   CCAAAAAGAGAAGAA                 TTTT GTT AAAA                 AATTGTGATCTTTGT  55 67
      PM1266 NONE
      PM1265 NONE
      PM1264 NONE
      PM1263 1456092 .. 1456103 -  -4.4  -4.43307   TTTTTAAGAAAATAA                CGTT GCGC AACG                 AAGTGAAGACAACTT  66 140
        thiM NONE
        thiD NONE
        thiE NONE
      PM1259 1452101 .. 1452138 - -15.2   -3.2511   TGTTAGCCACAAAAT   GAAATGTGATTCACCT TGAGGC AGGTAAATCACATTTC    GCGTGATCAGTGGTG 100 32
      PM1258 1451370 .. 1451396 - -14.6  -5.48054   AGTAAAAGTAAAAAA         CCTGTCAACACA GTG TGTATTGACAGG         TTTTTGCTTTTTAGT 100 57
      PM1256 NONE
      PM1255 NONE
      PM1254 NONE
      PM1253 NONE
      PM1252 1446028 .. 1446044 -  -3.6  -4.36411   GAGGAAGGAGCAAAA              GTGCGG TCGAT CCGCAT              GAAATATTAAATCGA  63 54
      rbsA_2 NONE
      rbsC_2 1443380 .. 1443398 -  -6.1  -3.24188   TTAGATGAGTATCAA             CAACAAA GTTAT TTTGTTG             CTCTTTTGTGTACTG  58 15
      PM1249 1442180 .. 1442197 -  -6.3  -2.79273   TGCGGGTAACATAAG             CTCTCCT TATG AGGAAAG              TGCGGTCGTTTTTTA  55 67
      PM1248 NONE
         lyx 1439828 .. 1439844 -  -3.7  -3.21099   GTTCCTCATTATCAA              TTAAAGC ATT GCTTTTA              AGGCAGTAGTAAGTT  48 9
      PM1246 NONE
      PM1245 NONE
        araD 1437551 .. 1437574 -  -9.7  -4.05446   CCTTTTAAGGATAAA          GAGCTAAAG TACCTC CTTTAGCTC           TTTTGCTTAGTGCGT  86 42
       tkt_1 1434494 .. 1434513 - -13.6  -3.93288   GTCTATTCAATCAAA            GCCACTCG TCAG CGAGTGGC             TTTTCATTTAAGTAC 100 51
         gcp NONE
      PM1237 NONE
         tdk 1428260 .. 1428278 -  -7.4  -4.66318   ATCAGTGCAACAAAA             GGCGGA GTGATTT TCCGCC             TTTTCTCTGACAAAA  81 80
      gntR_2 1422781 .. 1422801 -  -8.4  -3.04263   ACCGCACTTTTAAGA            CGCTATTT CTTTC AAATAGCG            TCTTGTGCAAACCAC  67 16
        comA NONE
        comB NONE
        comC NONE
        comD NONE
        comE 1416381 .. 1416398 -  -6.2  -3.86658   TTACAAAATAGAGAA             GCGACC CTTATC GGCCGC              AGAAAGATCACCCAA  65 129
        aroK NONE
        aroB NONE
         dam NONE
      PM1220 1412972 .. 1412999 -  -2.8   -2.7056   AAAATGAATAACGGA        TCTGCTTTGC CGTTCAAT ACAAAACAGA         GTAAATAAGTCAACG  41 48
        secA 1410177 .. 1410216 -  -9.4  -5.42259   GTATCCTTAAAAAAA  GTGCGGTCAGTTTTAAAA ATTT TTTAAAAACATACCGCAC   TTTTATATCTACTTA 100 60
        mutT 1409706 .. 1409737 - -14.6  -3.77219   ATTACTCAACGCAAA      CACAAAACCCCTGT TAAT ACAGGGGTTTTGTT       GATATAAGGCAACCT 100 45
         ppa 1385514 .. 1385533 -  -8.6  -5.72616   ATTTAGATAAAAAAA            TACCGCTC TTTC AAGCGGTA             TTAAAACAAAAATGT 100 40
      PM1190 1384641 .. 1384683 - -16.6   -3.3514   ATTGATAGCTTATAA TGAAAATGGGTTAATCCAAA TTT TATGGATTAACCCATTTTCT TTTATTTATCAAAGC 100 53
         ffh 1378413 .. 1378432 -  -9.4  -4.82901   GGTTTCTGATAAAAA            GGGAAAAT ACAC ATTTTCCC             TTTTTCTATACTTTT 100 44
        lexA 1374717 .. 1374752 - -14.9  -5.02476   ATATTTGGTAAAAAA    TCACCGCACTTTTCA ATAAGA TGAAAAGTGCGGTGT     CAGTTTAAAATAGCA 100 54
        rpsF NONE
        priB NONE
        rpsR 1373532 .. 1373545 -  -2.4  -2.70932   TCCTCTCTTTAATTA               CTGA TGATTG TCAG                TGTACGGAAGTAACG  40 9
        rpL9 1373016 .. 1373034 - -10.3  -5.92399   CAACAAAACAAAAAA             CCCAACG TAAGC CGTTGGG             TTTTTTCATTCAACT 100 51
      PM1174 1369859 .. 1369874 -  -4.8  -2.66656   TATATATTGAAATAG              GAAAAA GTTC TTTTTC               TGACCGCACTTTTAG  49 105
      PM1173 1367939 .. 1367960 -  -9.4  -5.52986   ATGCGACTAAAAAAA           GACCGCGC TTAATC GCACGGTC            TTTAAAAATAAGCAT 100 47
      PM1171 1366476 .. 1366501 -  -7.7  -5.54907   GGTAGAAAAGAAAAA         GTGCGACTAATA TGA CATT-GTCGCAC         TGCACGGATTATTTC 100 34
        menA NONE
        menG 1364128 .. 1364159 -  -8.2   -5.4505   TCGCGCAACAAAAAA      GTGCAGC-GAAAA TTTGACT TTTTCAGCTGCAC      TTTTATGCAATGTCA 100 53
      PM1167 1362500 .. 1362529 - -10.2  -5.31877   ATCCATCACAAAAAA       GTGCGG-TGATTT TTTAG AAATCAACCGCAC       TTTGTTTAATACCTG 100 74
        dnaA NONE
        dnaN NONE
        recF 1354715 .. 1354732 -  -3.5  -3.88601   GAAAATCGAGAACAA             TTTAAAC AAAT GTTCAAA              ACCTTTAATGACCCA  56 88
        radC 1349701 .. 1349718 -  -7.7  -2.72144   TTATGCGTTTTAAAC             GCAACCT CGTC AGGTCGC              TGTAACCGACCCGCA  63 160
       rpL28 NONE
       rpL33 1349156 .. 1349171 -  -6.1  -6.02919   TCAGAAATAAAAAAA              CCCGA ACAATG TCGGG               TTTTTCAAAATAGGA 100 47
      PM1149 NONE
      PM1148 NONE
      PM1147 NONE
      PM1146 NONE
         fpg 1344196 .. 1344209 -  -3.1  -4.46531   AATCAAAAAAGTAAA               CGATG ACAA CATCA                AAAAATATTTAGATT  63 399
      PM1141 1341528 .. 1341543 -  -3.4  -3.56821   ACGACATCCCTCAAA              TAAAAA GATA TTTTTA               TTCAAATTTCACAAT  50 23
      PM1140 NONE
      PM1139 1339388 .. 1339404 -  -6.6  -4.41348   CCGGTCCGAAAGAAA              TTCTCC GAGGA GGAGAA              TTTGGAGGATTAGTA  76 202
        priA 1335983 .. 1336011 -  -2.5  -3.91506   CTATTCCTAAAAACA        TTCATAAAAATTG GCA CAATTCTACTGAA        AAATCCCTTATAACT  52 51
      PM1136 1335096 .. 1335144 - -14.1    -3.406   TTAATATTTAAGCAA GTGTAAAAACAAAAAACGTGGGA GAA TCCCACGTTTTTTTTACATACAC CACATTTACATACCA 100 31
      PM1135 NONE
      PM1134 NONE
      PM1133 NONE
        acrB 1329578 .. 1329597 - -12.2  -5.08824   TTTTCACGCAAAAAA            TACCGCAC TTTT GTGCGGTA             TTTTTTTATGTTGAA 100 42
      PM1130 1328020 .. 1328044 - -10.8  -2.83915   TTGTGATAAAAAATT          GCCCATTTGT GTGAA ACAAACGGGC          GTCATTATAAAACGA  79 43
      PM1129 NONE
      PM1128 1327345 .. 1327357 -  -3.3  -3.09908   GCTTCTGAAAAGAAT                GACCG TAA CGCTC                TGCCCCTTGTGATTC  45 78
      PM1127 NONE
      PM1126 NONE
      PM1125 1322591 .. 1322603 -  -3.5  -4.38712   TCTATTTTTAGAAAA                TTTTT CTT AAAAA                GTCATTGATTTTGTC  62 148
      PM1122 1320993 .. 1321006 -  -8.1  -5.96219   GAGTTATAAAAAAAA               GCACC ATAA GGTGC                TTTTTATCCGTAAAT 100 29
        argE 1315381 .. 1315420 - -15.2  -4.09542   AAATACGCATACAAA  GTGCGGTCTGTTTGAGAA AACT TTTTAAAACAGACCGCAC   TTTTTCGATCTTGAC 100 48
        gltX 1312297 .. 1312329 -  -6.5   -4.0162   TCCCCACATCAGAAA     TGTCGTGGCGGTAAT AATAA ATT-CCGCCAC-ACA     AACTGTCAACCTCAA  70 71
         pnp 1309737 .. 1309777 -  -6.9   -3.1552   TTGTACTTATCAACA  TGCACACCAAGGCCCTT TATCACG AAGGGCGTTGGTGTTTA  TTGCTTATGCGTTTT  63 30
      PM1113 1308721 .. 1308741 -  -3.9  -5.19003   AATATAAAAAAGAAA            TGCTCACTA TGC TGGTGAGCC            AGTGTAATCAATGTT  74 86
        deaD 1306783 .. 1306809 - -15.3  -5.27399   TAAGACAGTAAAAAA         TTGCGCCTAAG GGACA CTTAGGCGCAA         TCATACTGTTTATCA 100 78
        aspA 1297561 .. 1297596 -  -9.8  -5.08011   AAAATTTCCAAAAAA    GAAACCGCACTTTAAG CAAG CTCAAAGTGCGGTTAA     ATTAACAGTTATTTT 100 46
      PM1097 NONE
        menB NONE
      PM1095 NONE
        menC NONE
        aroD NONE
        accB 1288095 .. 1288115 -  -9.1  -4.81551   GATTGATATGAAAAA            TAAGCGATA TCA CATCGCTTA            TTACAAATTTAGTTG 100 42
        accC 1286631 .. 1286654 - -12.6  -3.59984   GTAAAACTGATATAA          GAAAAGTGGA TAAA TCCACTTTTC           TCGTTCCTTCGTTAA  95 55
      PM1090 NONE
        panF 1284877 .. 1284904 - -12.1  -4.21812   TTTTACGCAAAATAA        TAAGGGCAGAC ACTCAG GTCTGCCCTCA         AATCATGTCATAGTA  93 48
        prmA NONE
      PM1087 NONE
         fis 1282284 .. 1282301 -  -9.1  -5.13016   AATGAAAATTAAAAA             GGCGAAC CTAA GTCCGCC              CTTCTATAACCAAAA 100 66
        purL 1278183 .. 1278211 -  -6.1  -3.79995   TCAATTATAATATAA        GAGACATACTAAA TTT TTTAGAACATCTC        TTCTATTTACATTTA  63 38
      PM1084 1276839 .. 1276862 -   -11  -5.54907   TGGAGAAAAGAAAAA          GGCACTTGTG TTCA CACGAGTGCC           ATCAGGGATAACTTA 100 38
      PM1083 NONE
      PM1082 1275041 .. 1275062 - -10.9   -5.1417   TGAGAAAATGAAAAA           GCACTCATG AGAA CACGAGTGC            CAGCGTAAGTGCGGT 100 102
      PM1081 1272146 .. 1272167 - -15.9  -5.07107   TAAATGCTGAAAAAA           GCGCTCGTG GGAA CACGAGCGC            CATGGAAAGATTAGT 100 101
      PM1076 1268302 .. 1268312 -    -4  -3.73106   TTAAAAGTTGAACAA                 TAGT AGC ACTA                 TTTAACAATGGAGGA  54 124
      PM1075 1267112 .. 1267131 - -12.2  -3.28368   ACTTAAGCTACAACA            TGGCACAG TACA CTGTGCCA             TTTTTCTTTACGCAG  87 76
      PM1071 1260896 .. 1260933 - -12.9   -5.1471   ACGATAAAAAAGAAA   CGAAAAAAAACCGCACA TTGA TGTGCGGTTTTTTGTTG    ATTACAGTAACGTCC 100 27
      PM1069 1259025 .. 1259040 -    -9  -5.42198   CTCTAAAAAAGAAAA              GCGTAC CGAA GTACGC               TTTATTATGCTTGAT 100 51
        dat1 NONE
        mutH NONE
      PM1066 1256953 .. 1256975 -  -9.2  -3.55946   TCACCCCAAATAATA           TGGCAAGC GACTCAG GCTTGCCA           TTTTTGTGTTCTCTC  78 39
      PM1064 1253033 .. 1253055 - -10.7   -5.5762   AGCAAACATAAAAAA           TGCGATGAA ATGAA TTCATCGCA           TTTTGTTCAAAAGAA 100 48
      PM1060 NONE
         rep 1246464 .. 1246495 -  -5.3  -3.54543   ATTTACTTGCTTAAA      CCAGTTTAATCAG TAGAGT CTAATTAAAATGG       CGCACCCGAGAGGAT  58 361
      PM1057 NONE
      PM1056 NONE
      PM1055 1243930 .. 1243942 -  -3.3  -2.79302   ATCAGTCTTAGGATA                CAGCA ACT TGCAG                TTGTTTTTAATAAAA  44 106
      PM1054 NONE
         pur 1242081 .. 1242104 -   -11  -5.30448   AAATAAAGACAAAAA          CGACCGCACT TAAC AGCGCGGTCA           TTGCTATCACAGAAC 100 43
        dapA NONE
      PM1050 NONE
      PM1049 NONE
      PM1048 1236028 .. 1236064 -   -14  -3.55622   GTCAATTGCCGTAAA    TATAATAAAGGCGAAC TGAGG GTTCGCCTTTATTATG    ACTTATGCACTTACT 100 36
        phoH NONE
      PM1045 NONE
      PM1044 NONE
      PM1043 1230338 .. 1230361 -   -14  -4.38927   TGCTTATATAACAAA          CATGCCAAGT CAGT ACTTGGCATG           TTTTTTTACGATTTT 100 252
      PM1042 1228580 .. 1228596 -  -8.7  -5.19261   AAAGCCAGTAAAAAA              GCCAAGC TTT ACTTGGC              TTTTATTTAATGCCC 100 45
         mfd 1224963 .. 1224981 - -13.2  -5.32882   CACTAGCACAAAAAA             GGCGATTC TCA GAATCGCC             TTTATTTTCTATCGA 100 80
        galT NONE
        galK NONE
        galM 1216455 .. 1216472 -  -5.5  -5.94597   TAATAGCAAAAAAAA             GCCCC TAGACAGT GGGGC              AAAAAACGACAATTC  91 51
      PM1033 1215438 .. 1215457 - -12.2  -3.61652   TCTTTAAATAATGAA            GCACGAGT CTTT ACTCGTGC             TCGTCTTCCGTATCG  90 47
        cutE 1213843 .. 1213860 -  -9.9    -5.252   TATTTTGACAAAAAA             GCACTGA TATT TCAGTGC              TTTTTTGTTTGTTCT 100 44
        rffG NONE
        pepB NONE
         ndk 1210539 .. 1210570 - -13.2  -5.44119   TTTATCGCAAAAAAA      TTTCCCTTCGTG ATAAAACA CACGAAGGGAAA       TCGTTTTCAGACAAG 100 54
        metX 1209245 .. 1209270 -  -5.4  -5.25803   AATTGGCATAAAAAA         GAAGGCGAAC GTTGTT GTCCGCCTTT          ACGTTTCTTGTCCGA  86 48
        sprT NONE
         opa 1208040 .. 1208072 -   -10  -5.47399   TTAAGCGCAAAAAAA      GTGCGGTAGAAA GTTTCACTT TTTCCACCGCAC      CATTTAAACAACGTT 100 57
        htpG 1205990 .. 1206014 -  -7.2  -5.45802   TCCTTAAAATAAAAA          TCCCTTAGAT ATTTG ACCCAAGGGA          TTTTAGCATATTTCA 100 51
      PM1023 1205597 .. 1205620 -  -7.4  -5.00616   GTTTCTGTCAAAAAA          GATCAGGGCA ACCA TGCCACGATC           GCCTTATTTAAAACA  85 29
        dapE NONE
      PM1021 NONE
      PM1020 1203102 .. 1203130 -  -9.1  -4.42386   TGTGGATTTAGAAAA        TTGAATTATGAGA GGG TCTTATAATTCAA        CTGTAACCACTGTAA  90 2
         icc 1202023 .. 1202050 -  -8.5  -5.52986   ATTTGAGGAAAAAAA        GGAAAGTGCGT CATGTC ACTCACTTTCC         TAATCAATTTAGCCT 100 84
      PM1001 1179689 .. 1179719 -   -17  -5.24531   ATTTTTCATAAAAAA       TAACCGCTCTTGAG AAA CTCGAGAGCGGTTA       AATATTTGAAGGGAT 100 48
      PM1000 1176007 .. 1176042 -  -7.1  -5.36364   TTAAAAATAGAAAAA    GTAATGAAAATCGCA TTTCTG TTCAATTTTCATTAC     TTTTATTTAAAAAGG  95 68
      PM0999 1174345 .. 1174374 - -11.7  -4.92239   CGAAAAAGGTAAAAA       GGTTGAGCAA-ATA ACT TATCTTGCTCAACC       TTTTAAGTCAACAAC 100 126
      PM0998 1173178 .. 1173198 - -12.6  -5.47964   AGAAAAGAATAAAAA            GGGAGGCA TACTT TGCCTCCC            TCAAGATAGATTAAA 100 36
      PM0997 NONE
      PM0996 1169642 .. 1169662 - -10.5  -2.90714   TGAAATCGGTAGACA            CAAGGGATT TAA AATCCCTCG            CTTTTCGAAGCGTGC  77 410
        metB 1167994 .. 1168006 -  -4.9  -2.59447   GTGCAATGATAATAT                CATAA GCA TTATG                CAAATCAATCCGTCC  49 52
        trxM 1167556 .. 1167577 - -11.7  -5.88197   TTAAACATAAAAAAA           TCCCAAACA CACC TGTTTGGGA            TTTTTTATGCTATTC 100 46
         rne 1162082 .. 1162103 - -10.9  -5.66338   AAAGATAAGAAAAAA           CCGTAAGCC AAAC GACTTACGG            TTTTCAAAATTTGAT 100 270
      PM0986 1155984 .. 1156000 -  -9.4  -4.31164   GGCATACAACATAAA              GGCGGT TCACT ACCGCC              TTTTGTTTTATAATG  86 33
        aspS 1152638 .. 1152660 - -12.8  -4.37534   AAATTTACATGAAAA           GGTGCAGTTA TCA TAACCGCACC           TTTTATAAACTTTAT 100 37
      PM0982 NONE
        ntpA NONE
      PM0980 1150544 .. 1150556 -  -3.5  -3.83705   AAAATCACTATTAAA                TAAAT CGC ATTTA                ATAGAATAATCTATA  55 36
      PM0979 1150009 .. 1150034 -    -7  -4.85782   TGCCCCAAAAATAAA         TGGATCTACA TTTTAC TGTAAATCCA          TTATTTTCATCTATG  83 62
        ruvC 1149401 .. 1149416 -  -7.6  -5.20781   TAGCATAAAATAAAA              CTGGAT GAAC ATCCAG               TTAAATTTTTAAACG  93 26
        ruvA NONE
        ruvB 1147664 .. 1147688 - -11.6  -5.46129   CAATAAACTAAAAAA          GCGTGTTAAT TTTTC ATTAACACGC          TTTTTTAATAATGCT 100 50
        cydA 1145297 .. 1145314 -  -2.7  -2.87274   TTTCATAATCAATCA             TAATCAG GCTC CTGCTTA              TTTAGATGATTGTTC  42 23
        cydB 1144067 .. 1144085 -  -3.8  -2.68279   TACTCATCAAATTTA             CCGGTTTT CTC AATACCGA             TAGTAATTACCGCGG  45 101
      PM0972 1143616 .. 1143630 -  -4.2  -3.71107   TAGGAAAATTAAATA               CATTGG CGA CCATTG               TTCTATTCCTTCTGT  57 153
      PM0971 NONE
        tolQ 1142490 .. 1142508 -  -9.6   -3.1319   TCAAAAGGCACGGAA             CGCTAAAC ATC GCTTAGCG             ATTAGTGTGTGCCAT  75 27
        tolR NONE
        tolA NONE
        tolB NONE
      PM0966 1138942 .. 1138961 - -11.4  -5.76633   CCACACATAAAAAAA            CTGGGCGC GAAT GCACCCAG             TTTTTAGACAGAAAA 100 46
      PM0965 NONE
      PM0964 NONE
      PM0963 NONE
      PM0962 1136091 .. 1136108 -  -2.1  -3.71873   TTATCCACATCGAAA             CAATCAGT TTG ACT-ATTG             TTCCCCACTTTGTGT  49 56
        recC 1132204 .. 1132222 -  -3.8  -4.07537   AACAAATGCAAACAA             CGCTATGA TGA TCATTACG             CAAATTACAGAACAT  58 496
        rsmC 1130656 .. 1130675 -  -9.3   -4.3351   ATAAAAGGTAAGAAA            GGCAGAC TTTACC GTCTGCC             TTCTTTTTTCTAAGC  86 90
         udk NONE
         dcd NONE
      PM0950 1121510 .. 1121525 -    -4  -4.08216   CGAGCGGCCTGAAAA              GGTAAC ATAA ATTACC               TCAATTTTTCTTTAA  58 21
      PM0949 1120289 .. 1120305 -  -6.7  -3.06183   CTCACCGCCATTCAA              TAATATG ATT CATATTA              ACCGCACTTTTTCTT  60 23
      PM0948 NONE
         eda 1117629 .. 1117639 -  -2.6  -5.22039   CCCAAAGTGAAAAAA                 TTTT CAC AAAA                 ATGACCGCCCTTTTT  70 18
      PM0946 1116871 .. 1116892 - -10.9  -5.47914   AAAAATCATAAAAAA           TGGCAAGGC TCTC ACCTTGCCA            TTTTTTTAACTAAAA 100 35
        ppiB 1114797 .. 1114816 -   -10  -4.17048   CTTCTCCTAAAAGAA            TCCCCTCA ATTA CGAGGGGA             GAGACTGATTATTCA  86 34
      PM0943 1114181 .. 1114193 -  -4.1  -4.56133   CCTGAATAATCAAAA                TAACG ACC CGCTA                TCGCGCCCATAAAAG  66 57
      PM0942 1113115 .. 1113134 -  -8.6  -4.06825   TAAAATAAGATTAAA            TCTTGCCG AACG CGACAAGA             TCGCCCACCCTTTTC  81 218
      PM0934 1102084 .. 1102096 -  -4.1  -3.53012   TTGTGGCGGGTGAAA                CCTTC GCT AAAGG                GTTAACCGCTGTCGG  52 491
      PM0929 1096483 .. 1096500 -  -9.9  -4.78326   TCTCAAACAAATAAA             GGCAAAC TCAC GTTTGCC              TTTTATACTTTCATT 100 53
      PM0928 NONE
      PM0927 1094165 .. 1094182 -  -5.6  -5.95539   GTTGAAATAAAAAAA             GGTGAA ACGTCA TTCACC              TATTTCGGTTTTTCT  91 43
        fimA 1092904 .. 1092923 -   -10   -4.2074   CTTGCAATACACAAA            GGGCTTCC AAAC AGAAGCCC             TTTATTTTTGCTAAA  86 55
      PM0923 NONE
         gmk NONE
        rpoZ NONE
        spoT NONE
        recG NONE
      PM0918 NONE
        murI 1082055 .. 1082101 -  -8.2  -5.72254   TTAAAGAACAAAAAA CAACGACGCGA-GGTGTATCTA CTATC TCG-TACAACGTCGCGTCGTTG TGTGGGGCGTATTAT 100 152
      PM0916 1075262 .. 1075276 -  -2.1  -3.92869   TCAGCCAGTCAGAAA               CAACG TGTTG CGTTA               GCGAGGGCCTTAATT  53 349
      PM0910 NONE
      PM0909 1067439 .. 1067453 -  -2.8  -3.06501   CACACTTTCATTCAA               GGACAT AAC ATTTCC               TCACTCGTAAAAAAT  43 103
        tyrR 1066463 .. 1066482 -  -6.5  -5.93252   GCTAAAAACAAAAAA            GGACAAA TTCACT TTTGTCC             TTTTTTGTTTACTTA  93 34
      PM0899 1057827 .. 1057841 -  -5.7  -5.69473   TAGATCACAAAAAAA               CACTC AAAAA GAGTG               TTTTTTAATCCCTTG  88 59
        ptsH 1057350 .. 1057377 - -11.4  -5.21683   ATGGAAAAAAATAAA        CGCCATAATGTG GACT CACATTATGGCT         AACAATCAATTATTC 100 35
        ptsI NONE
         crr 1054967 .. 1054992 -  -4.7  -5.76237   GAGACAAATAAAAAA         GTCCACCTTAA CAAA TAAAGGCAGAC          TTTCTTACAAAATAG  88 48
        aceE 1051608 .. 1051627 - -13.6     -2.54   ATCATTCCATAACAT            GCTCCCTG ATAT CAGGGAGC             TGGAATGTTAATCCT  91 47
        aceF 1049643 .. 1049671 - -16.1  -2.77899   TGGGTTGATTAATGA        TGTCCGCTCGGCA ATT TACCGAACGGACA        GTGCGATTACATAAC 100 32
        lpdA 1048052 .. 1048083 - -14.6  -5.72622   CTCATAAATAAAAAA      GTGCGGTGAAACTT TTAA AAGTTTAACCGCAC       AGCTATTTCGTTTAA 100 77
      PM0891 1045924 .. 1045939 -    -9  -5.60993   CCTCCGATAAAAAAA              GCGGAT AAAT ATCCGC               TTTCTATTCACTAAA 100 51
        modF 1044444 .. 1044457 -  -3.9  -3.57977   CAATATCACAAAAAG               TCTAA CAAA TTAGA                GCGTACTTTGTATAT  52 21
      PM0889 NONE
      PM0888 NONE
      PM0887 NONE
      PM0886 1041788 .. 1041805 - -11.3  -4.82678   GGACAAAAATTAAAA             GCAGCGT CGTA ACGCTGC              TTTTTTAGCATGACA 100 50
        rfaE 1039076 .. 1039095 - -10.8  -5.27923   TAATCTCATAAAAAA            GGCAAACA TAAC TGTTTGCC             CTTTCCCCAAATAGG 100 66
      PM0880 NONE
      PM0879 NONE
      PM0878 1033992 .. 1034007 -    -4  -4.60808   TTATAAAAATACAAA              TGCTGT TTTC ACAACA               GGGATAAGCACATTA  66 86
        uup1 1031937 .. 1031962 - -14.9  -4.19746   TTTACTTGAAAACAA         GGGCGAAAAAT AATA ATTTTTCGCCC          TTTTCTCTTTTGTAA 100 66
        nagB NONE
        nagA 1028155 .. 1028177 - -13.6  -5.64274   TTAGCGATAAAAAAA           TAGCGTGTTA ATT TAACACGCTA           TTTTTAATAAAATGA 100 48
      PM0871 1024683 .. 1024697 -  -9.2  -5.75599   TAAATCATAAAAAAA               GCGGCA TTG CGCCGC               ATTTTATAAAATAAC 100 85
        ilvI NONE
        ilvH 1022184 .. 1022216 - -17.3  -5.28176   GTTACCCATAAAAAA      GTGCGGTTAAATTTT AAG AAAATCTAACCGCAC      TTTTAAACTGAGTTT 100 59
        fruR 1020956 .. 1020977 -  -8.7  -3.36327   TTAGGTGAGCCAGAA           CCGTTGCCA CCAC CGACAACGG            TCCCTATCGTAGCAC  71 60
        met2 1018737 .. 1018760 -   -14  -2.65442   AGATCAGCCAGACTA          CGTAAATGCG GTAG CGCATTTACG           AACTACGTTACCGCC  95 325
        rec2 NONE
        msbA 1012042 .. 1012052 -  -2.6  -4.46215   GATAGTTAAAAAGAA                 TTAA TGA TTAA                 CTTGAATATGATGTA  60 15
        lpxK NONE
      PM0859 1010822 .. 1010844 -  -4.9   -2.8474   GTGCAGGGATAATGA           CCGTAAAAT TTGTC ATATTACGG           CTCCTCTTGTCTTGC  50 20
        kdsB 1010036 .. 1010057 -  -6.5  -2.96288   CAAACATAAACAGCA           TCAGGCGTC GCTA AACGCCTGC            CCTTTATTTTTCTAA  60 29
        uvrC NONE
        pgsA 1007519 .. 1007536 -    -7  -5.11836   AGAGGCAAAAGAAAA             GGCACT GGAGAA AGTGCC              TTTAAACGTATTTAA  90 37
      PM0855 1005832 .. 1005843 -  -3.6  -5.24796   TTGATACAATAAAAA                CGGC AATC ACCG                 CGGAAATAAGCCCAT  74 196
      PM0854 NONE
      PM0853 NONE
        rcpA NONE
        rcpB NONE
      PM0850 NONE
        tadA NONE
        tadB NONE
        tadC NONE
        tadD NONE
        tadE NONE
        tadF NONE
        tadG  994547 ..  994568 - -11.7  -5.82281   AAACACATAAAAAAA           TCTCTTAGC CTGT GCTAAGAGA            TTTTTTAGCGTTATC 100 52
        ubiG  990302 ..  990325 - -12.6  -4.75372   AGTACTCAGCAAAAA          GCGAAGTATT TTAT AATACTTCGC           TTTTTGAGTGACGAA 100 70
      PM0836  986110 ..  986137 -  -4.1  -5.75478   AATCATACAAAAAAA        GCGCGGTTCAA TTTGAC TTGAACCGCTT         TTGATCATTCTTTCT  85 30
      PM0834  983511 ..  983521 -    -4  -3.01712   TTCCTTTTCTTAATA                 TCAT TAG ATGA                 GATTATTTTTCTTTA  47 18
        ptnC NONE
        ptnD  981788 ..  981810 - -13.6  -6.08342   CAATAAATAAAAAAA           GCCCTATATT TTC AATATAGGGC           TTAAAAATTAATCGA 100 50
      ompH_3  980380 ..  980398 - -10.4  -5.03747   AAATTTGCTAAAAAA             GATAGACA TGA TGTCTATC             TTTTTATACGTCACT 100 55
      PM0830 NONE
         pmi  978511 ..  978527 - -10.9  -5.86976   CTACAAAATAAAAAA              GGCTAAC TAC GTTAGCC              TTTTTCTCTTTTCGC 100 49
        rimK  975700 ..  975713 -  -2.5  -3.70076   TCAAACCCATGTAAA               TAAAT AATC ATTTA                TGACTCCTCAATTCG  50 19
      PM0825  975143 ..  975161 -  -8.9  -4.39571   GTCATAAACGCAAAA             GACGACA TTTTC TGTCGTC             TTTTTTCTTTTAACG  90 35
        holC NONE
      PM0821  971819 ..  971834 -  -4.7  -3.49419   GTTGTTCAGAAAAAT              GAACG GCTCTT CGTTC               CCATAAGTGTGTTTT  57 86
         tpx  971134 ..  971150 -    -8  -4.55826   CGCAAAACATCAAAA              GCGACA ATCAA TGTCGC              TTTGATTTATCCTTT  84 63
      PM0819 NONE
        valS  967512 ..  967536 -  -8.7  -5.45652   ATCCTTAACAAAAAA          TGCGATGAA TGTCATG TTCATCGCA          TTTTTTATGACCATT 100 104
        hemH  964129 ..  964155 - -13.1  -5.40072   TGCTGTTGAAAAAAA         GCTTTCTCCCC GCCAA GGGAAGAAAGC         CCATTTTCACTTTAT 100 37
      PM0814  963215 ..  963230 -  -6.2  -5.49729   AATTACGCAAAAAAA              GTGATT AAAT AATCAC               TTTATTATTTCAAAA  91 30
        argG  961772 ..  961805 -  -3.9  -4.34482   GTCTGTAAAAAAATA     CCGCACTTTTC AGCGCCAATTAG GCAAAGTGCGG      TCTATTTTTTAAAAC  61 62
      PM0812  961294 ..  961308 -  -3.6  -5.28942   TAGGGTAAATAAAAA               CAAGAA CAA TTCTTA               ACAAAGAAAAAATCA  78 238
      PM0811  959621 ..  959648 - -13.6  -2.82856   GACATATTGAATAAG        TAGGACATTGCT TTTC AGCAATGCCCTA         ATGAGAAATTACGCT 100 34
      tyrP_2  958302 ..  958331 - -18.1  -4.13767   TTCCCCATTTGAAAA       GAAAACAGCGAGA CTAT TCTCGCTGTTTTC        AGCATAATAAACTCA 100 42
      PM0809  957288 ..  957316 - -12.5  -5.24129   TCTTCTCATAAAAAA        TCCCCAAAAATGC ACC GCACTTTTGGGGT        TTTACTTTTAGTATC 100 43
        cmkA  945639 ..  945661 -  -6.4   -3.1811   GGGCTGAGAACAAAT           GTTTATTCCA TCC TTGAATAAAC           GGTTAAGATGATTTA  61 38
        rpS1  943877 ..  943890 -  -5.3  -3.09015   TTGATAGTGAGCTAA               CATGT TCTC ACATG                TTAGCTCTATGCGAT  53 54
        himD  943525 ..  943542 -    -7  -5.61913   AATAAATACAAAAAA             CGACAC TTAAAC GTGTCG              TTATATAAAGTTAGT 100 46
      PM0799 NONE
      PM0798 NONE
        pyrF NONE
      PM0796  940877 ..  940902 -  -7.7  -5.79595   TGGCAAAATAAAAAA         GATCAACGCAT AACA ATACATTGATC          TTCTGTGAGACATGA 100 49
      metC_2  938738 ..  938773 - -10.4  -5.34309   ATCACGAAACAAAAA    GACCGCACTTTCTCGC CTAT GCTATCAAGTGCGGTC     TGTTTTTTTCATTTT 100 61
         glk  936542 ..  936578 -  -6.6  -5.49729   AAGTATCTAAAAAAA    CGACCGCACTTTCCTC ACGAG GACAAAAGTGCGGTTA    ACAGAACAGGCTTTT  93 43
        selD  934327 ..  934347 -  -9.8  -6.01369   TAAATAACAAAAAAA            TCCCAAGT CTTTC ACTTGGGA            TTTTCACTTTCATAG 100 46
      PM0786  928187 ..  928208 - -11.7  -5.19275   ATTTATAAAACAAAA           GACCTAAAC ATAG GTTTAGGTC            TTTTTATATTCTTGC 100 60
      PM0785 NONE
      PM0784 NONE
      PM0783 NONE
      PM0782  925889 ..  925903 -  -8.5  -5.39905   ACCAAATAACAAAAA               CCCGC TTATC GCGGG               TTTTATTTTGACTTT 100 40
        phyA NONE
        phyB NONE
      PM0771 NONE
      PM0770 NONE
        hrpA  905793 ..  905810 -  -4.9  -3.19192   CTTGATTCAATTTAA             CGCTTCGA TCC TC-AAGCG             GAGGCGTCCACGCGA  53 376
      PM0768  904468 ..  904482 -  -2.8   -2.7127   CTATTTAATTATAAT               CCCCTA AAA TAGAAG               GTTTTTTGAAGTTCA  41 38
      PM0767  903834 ..  903867 - -14.1   -3.3158   GAAAAAATGCAGTAA     TATTTAGCCCTGTAC ATTG GTATAGGGCTAAATA      CTTCAATCACCTTTA 100 338
      PM0763  899295 ..  899320 - -14.9  -4.39877   TCAATAATGAACAAA         TAAGCCACGTA AAAT TACGTGGCTTA          CATAGTTAGAATACA 100 43
      PM0762  898115 ..  898130 -    -4  -5.24989   TCAGATACGAAAAAA              CCCCATA ATT TA-GGGG              TTTCTTTACTGAACT  78 392
      PM0761 NONE
        nusA NONE
        infB  893428 ..  893450 - -14.9   -6.0427   ACCATACAAAAAAAA           GCGGAGAGC TTAAC GCTCTCCGC           TTGTGACATTCGTAA 100 48
        rbfA NONE
        truB  890956 ..  890994 -  -6.9  -5.88476   AAAATAAATAAAAAA   TCCACCGCACTTT AGCTTCATCGTGA AAAGTACGGTGGA   TTTTCTTTTCTCAAA 100 44
        pntA NONE
        pntB  885049 ..  885068 -  -7.9  -4.63044   ACTCACATAAAGAAA            GGGAATG CCGATC CATTCCC             TTTTCCATGCAATTA  84 38
      PM0751 NONE
      PM0750 NONE
        ribD NONE
        degS NONE
      PM0747  881011 ..  881032 -  -7.3   -5.5762   ATTAAATACAAAAAA           TAGGGGGAT ATAT ATCCCCTTA            ACTGTACAAATTAAA 100 36
      PM0745  877146 ..  877165 -  -9.3  -5.31877   ACCCATCACAAAAAA            GTGCGGT TTTTTG ACCGCAC             TTTTTCATCACAATG 100 44
        modA  876209 ..  876239 - -11.2  -5.98675   CACAAAAATAAAAAA       GAATAAGGACGCCA AGA TGACGTCCTTGCTC       GTTTATATCGTGTTA 100 38
        modB NONE
        modC  874179 ..  874214 -  -9.8  -5.31275   GTTCATGATAAAAAA    CCTACCACACTTTTGCA TTG CGCAAT-GTGCGGTAGG    TTTTAAATACGTTTT 100 61
      PM0735  864176 ..  864197 - -13.1  -3.28878   GTACAAAATAAATCA           GGGGATACA CAAT TGTATCCCC            TCTATTTTTAGCGTG  95 80
      PM0733  861857 ..  861889 -   -15  -3.62476   TAAGCAATCACATAA      GTGAAAGGCGAACC ATTGA GGTTCGCCTTTTAC      TTTATTTCAACCAAG 100 27
        ribH NONE
        nusB NONE
        thiL NONE
        pgpA NONE
      PM0727  857329 ..  857340 -  -2.2  -2.99871   CGCTATATGAAATGA                CCAC CACA ATGG                 CATCATTTCGAGATA  42 28
        dapB  856447 ..  856468 - -14.5  -4.68103   TCAACTCTAACAAAA           CAGCAGAGG TTTA CCTCTGCTG            AATTCGGTTAAAGCT 100 33
        ttrB NONE
        ttrC NONE
        ttrA  848837 ..  848866 - -12.3  -3.23708   CGTTGTTAAAAAGGA       CCGCACTTTTC GCTTTTCT GAAAAGTGCGG        TTATTTTTTCGCTAA  87 300
        greA  840695 ..  840717 -  -6.4  -5.08824   TGTGGATGTAAAAAA           GCCTTATT GTCAACA AATAAGGC           TTTTATTTTCTGGGC  86 50
       hsf_1  832147 ..  832169 -  -7.8  -5.26907   CAACATAAAAGAAAA           GGGTATTG TTTATCC CAATACCC           TTTATTTATGATTTA  95 49
      PM0712  830414 ..  830440 -  -5.8   -3.0792   CAACAGGCTAGCGAA         GTCGTGCTATGG AAT CCATGGCACAAA         GAAACCAGTGGCATG  55 213
         dnt NONE
      PM0709 NONE
      PM0708  826331 ..  826341 -    -4  -2.80935   AGCCAAAATTATAAC                 GTAA TCA TTAC                 CATTAGGCTAATAAC  46 93
      fadD_1  824559 ..  824581 - -12.8  -4.06384   TCTTAATACGACAAA           TTAGGGGCAA ATG TCGCCCCTAA           TAAAATGAAATGAAT  95 43
         rnd  823346 ..  823370 -  -8.6  -5.66684   CAATTCACAAAAAAA          CCGCACTTTA TTCAC TTAAGTGCGG          TTTTATTTTGTCTTC 100 48
      PM0703  819160 ..  819173 -  -4.5  -3.48027   CACAAGCAAGAAAAG               CGCCA TTCA TAGCG                TATTTATAATTCTTG  55 29
        cvpA  818510 ..  818521 -  -2.2  -2.68778   CAATACCAACAATAC                CACA CATT CGTG                 TTTATCCTCTATTTA  40 34
        purF  816955 ..  816982 -   -10  -5.63236   ATGGAAAAATAAAAA        TGGAGAGTCAAA TTCA TTCAACTCTCCA         TTTTTGTTATCAAAA 100 45
        ubiX  815926 ..  815957 -  -7.4  -3.27565   AATTAGATAATGCAA      GTGAAGTAATCGTG TATG CAAAATTACCTCAC       CGTTTTCAAATTCCA  64 329
        folE  804173 ..  804196 -  -8.2  -5.47159   CCGAACAAACAAAAA          GCACCTTG TTCTGACT CAAGGTGC           TTTAGTTATATTGAC 100 80
      PM0691 NONE
      PM0690  800300 ..  800325 - -14.9  -5.17576   TATTAAGGCAAAAAA         TAACGCAAGTC ATCT GACTTGCGTTA          TTTGCGCTTCAATTA 100 61
      PM0685  795415 ..  795430 -  -3.9    -3.272   ATTATTTTACATGAA              CCGCG ATAAGA CACGG               CGCGTTGAACCCACG  48 142
      gltX_1 NONE
        nagC  792770 ..  792784 -  -2.1  -4.17556   TACAGTTTGAACAAA               TCGCT GTAAA AGCAA               CCGCACTTTAGTCTG  53 33
      PM0682  792131 ..  792145 -  -5.8  -3.79451   AAAAGAAAAGTATAA               GAAATA CTC TATTTC               TAGAAAGGAAAATAA  63 25
      PM0681  790645 ..  790668 -  -8.9   -5.4505   TTTTCCAATAAAAAA          TACCGCACC ATCTAA AGTGCGGTA           TTTTTTTATCAAATT 100 44
      PM0679  788068 ..  788084 -  -2.3  -3.23708   TTTCCTGAAAAATGA              TGTTCAT TAT ACAAACA              ATGCTTAGCGAATAC  43 44
      PM0678  786425 ..  786458 - -12.6  -4.68511   TGCAAGAGAAATAAA     CGCA-ATGCCCCACT CAATC AGTGGGGCATGTGCA     ATCAATAGAGCGCAT 100 42
        pdpB NONE
      PM0675  783964 ..  783987 -  -8.2  -5.74122   CATCACATAAAAAAA          TAACGAGATG TTTC CACCTCGCTA           TCTCGCCATATTTAT 100 37
      PM0674  783105 ..  783132 -  -9.3  -5.47218   CTTTATTCAAAAAAA        TAAAGTGTGGC TACATC ACCACACTTTA         TTCATCGCATCACTC 100 46
      PM0673  782121 ..  782152 -  -7.4  -4.51763   TAACAAGACAATAAA      CCGCTATAAGGCA ACGCAAA TGCCC-ATAGCGG      TTAAACCCTAACGCA  79 210
        sppA  779501 ..  779531 -  -6.3  -6.02345   GAATTATAAAAAAAA       TCGAACCATTA ACCGCACAA TAATGGCTCGA       TTATTCTAACGAATC 100 41
      PM0670  779054 ..  779075 - -11.7  -5.67063   TCTAGCATAAAAAAA           TAGCCTGTT ATAT AACAGGCTA            TTTTAATAAAACGGG 100 43
        aroF NONE
        tyrA  773333 ..  773348 -  -6.8   -5.9667   AAAAACATAAAAAAA              GACGGG TTTC CCCATC               TTTTTGTGCTTATGA 100 43
      PM0663  770559 ..  770569 -  -3.2  -5.88197   CTAAAGATAAAAAAA                 CCCA CGT TGGA                 AAAAAGACTAGCGTG  88 84
      PM0662 NONE
      PM0661 NONE
        cysB  767527 ..  767547 - -15.5   -5.1963   CCCAACTAACAAAAA            TGCCCACCA ATT TGGTGGGCA            TTTTTTTATCTGTTT 100 69
        dapD  760708 ..  760747 - -16.7  -5.59655   TAAATTAATAAAAAA  CTGACCGCACTTTATCT TGAAAG AAACAAAGTGCGGTCAG   TTTTAATCAAATTTT 100 64
      PM0657  759514 ..  759531 - -12.7  -4.07533   AAAATAATACAACAA             CGCCCTG TTAT CAGGGCG              TTTTAATTGTTTTAA  95 37
        msmB  758042 ..  758065 -   -14  -5.39681   ATAATGAAAGAAAAA          GCCTCTTACT AAAA AGTAAGAGGC           TTATTTATACGCTGA 100 48
      PM0654  757387 ..  757398 -    -3  -3.48395   AGCTTTCTTACATAA                TTCA AGCT TGAA                 AGAAAAAACTGTGCC  48 176
        pykA  755844 ..  755869 - -12.7  -6.04324   TTAAAAAATAAAAAA         CGGTGATAAAC ATTA GCTTATCACCG          TTTTGTTTTAAGAAT 100 46
        ribE  752584 ..  752640 - -15.5  -3.55524   AATTACTTAAATTAA GCCAATAAAAAAGTGCGGTGAAAAT TCACTTT ATTTTCACCGCACTTTTATTTTGTC TTATTATTGCTGTTT 100 29
      PM0645  748307 ..  748334 -  -2.5    -4.652   AAAGGATTTTAAAAA        GCCCCTGCGCA TTTACT TGCTATGGGGC         TTTTAGCTAGAACTT  62 40
         mlc  742934 ..  742963 -  -3.8  -5.95286   AGGAAAAATAAAAAA      GCACTG--TTTGAT ATAA ATCAAAAACAGTGC       TGAATAAAAAACTTA  90 38
        bioD  742032 ..  742054 -  -4.9  -5.52384   TTCCGATCAAAAAAA           GCGTTTTGT GAAAG ATAAAACGC           TTTTTTTGCCTTGAA  88 48
       rpL25  740845 ..  740878 - -14.1   -5.9667   AAAAACATAAAAAAA     GAAAAGCCCAATAAG CGAA CTTATTGGGCTTTTG      CATCATGCGATTAAT 100 40
        truA  739042 ..  739052 -  -2.6  -2.54193   GACTAGCCTAATTCA                 TTTT CTA AAAA                 CAAAGGCCCTAACGC  41 2
        accD NONE
        folC  736681 ..  736699 -  -8.9   -4.2704   TCGATGAGGAATAAA             GGCAGAA GTCTA TTCTGCC             TTATTGAGTATTAAA  83 36
      PM0633 NONE
      PM0632  734690 ..  734703 -  -3.1  -3.16146   AGAAAGAAAGGAAAT               TGGCA TTAA TACCA                TCGTGTCATTATAAA  47 34
        pheS NONE
      PM0630 NONE
        pheT NONE
        himA  730289 ..  730315 -  -8.1  -4.23781   TCTACCAAAAGGAAA         GCTATCCATAG TTAGC CTACAGATAGC         TTAACGATTTGAAAG  81 60
      PM0627  729603 ..  729621 -  -6.8  -3.34715   TACCGTTGGTAAAGA             GATTATTG ATG CAACAATC             GTTCCAACCAATGCA  61 186
        moaA  727371 ..  727390 -  -3.6  -3.33696   CCCCTTGGCAATTAA            TATGGGTA AATG TACTCATA             ATTTCTCATGGTTAA  50 84
        moaC NONE
        moaD NONE
        moaE  726166 ..  726185 -  -9.3  -5.82036   ATAACAAAGAAAAAA            CCGCACT ATAAAA AGTGCGG             TTCTTTTTTTCTTTT 100 42
        pepN NONE
        pyrD  719153 ..  719166 -  -3.1  -3.66666   TGTAAAAGTGGGAAA               CGATG AAAG CATCA                GGGCAGATATGTGAA  52 63
      PM0616  718212 ..  718225 -  -3.1  -3.60048   CTTTTTTTAAAAAAT               GACAT ATAA ATGCC                TAAACCCACCCCACT  50 84
        topA  715471 ..  715490 - -10.8   -4.3208   CCCTATAATGCAAAA            GGCTAGAA TGAT TTCTAGCC             TTTTTTCTTCTTGAC  90 52
      PM0606 NONE
      PM0605  702619 ..  702644 - -10.5  -5.34555   TGAGAGTATAAAAAA         GCGTGACGTTT TTTA AAAAGTCACGC          TGAATGATGATTGAG 100 72
      PM0596  692790 ..  692810 - -14.1  -4.89852   TGAGATTGACAAAAA            GTGCGGTAA AAA TTACCGCAC            TTTTTTATCTTATCT 100 51
        hbpA  685420 ..  685449 - -18.1  -5.00616   CTTTTTTCTAAAAAA       CAACCGCACTTTA TCAC TAAAGTGCGGTTG        TTTTTTGCTAGGTTT 100 43
      PM0587  676190 ..  676208 - -11.7  -3.90298   CTCAATGAAATAGAA             GGGCGCT TTAAC AGCGCCC             TTTGAATTTTTGATT  91 40
        trpE NONE
      trpG_1  671533 ..  671564 -   -13  -3.69094   AACCTATTATTTAAA      CACAGGCACATCGG CTAG CCGAATTGCCTGTG       GAACTATTATCAGTC 100 113
        trpD NONE
        trpC NONE
        ydfG  667295 ..  667314 -  -6.4  -5.72118   AAAAAAGAGAAAAAA            GGTGCCAA TGAC TTCGCACC             TTAGCATGATGAAAG  93 53
        trpB NONE
        trpA  665103 ..  665133 - -12.8  -4.20696   TCAGCAATTTTAAAA       TATAGCCCGATT GAATCCA AATCGGGCTATA       TTTTTTTATGTGGTC  95 31
      PM0575  661980 ..  661992 -  -5.5  -4.61482   TTGCTTAAAAAACAA                CCCAC CCC GTAGG                GCACGGCTGTTTCTT  73 50
      PM0574 NONE
        trxB  659944 ..  659975 -  -8.2  -5.86332   GTAAGCGAAAAAAAA      TTATTCGCCCAA AGGCGAGA TTGGACGAATAA       TATAAAACAATAAAA 100 43
        cycD NONE
        cycC  656181 ..  656199 -  -3.8  -4.02581   CGTTATAAAATATAA             GCAATCCC ACG GAAATCGC             ACATCAATGTTTGCA  58 240
        tesB NONE
      PM0569  654299 ..  654321 -  -8.5  -3.44998   GATGGATGAACAACA          CACCGC-CTT GATA AAGTGCGGTG           TTTTTTTGATTTTTT  70 65
        ivlE  650755 ..  650788 - -17.7  -4.73633   CAATAAGACATAAAA     GTGCGGTCGAAAATCT TGA AG-TTTTCGACCGCAC     TTATGTTTCTTTGCT 100 46
        argS  635289 ..  635306 -  -8.5  -5.40072   TTTGTTTCAAAAAAA             GCTGATA TTTC TATCAGC              TTTTGTGATTGCCTT 100 47
        argR NONE
      PM0548  632458 ..  632496 -  -4.7  -5.67711   CAAACAAAATAAAAA  TAACGAAAGATCGAGGCA TAAT CGCCTCGGTCTTTT-TTA   TTTGAGTATTGCTTG  88 23
        purR  631131 ..  631165 - -11.7  -2.60992   AATGGCGTTAAATAT     TAATGCCCTTATATT GTGAA AAAATAAGGGCATTA     TGGAGGTTAAAGGCG  81 32
         ppc  628203 ..  628234 - -10.3  -4.52589   CTTGCTGACATAAAA      GTGCGGTAAAAAC TAAACG ATTTTCACCGCAC       TTGGTTGAGAAAAGA  95 79
      PM0536  613212 ..  613232 - -11.9   -3.9442   AATAGGGGAAAAAGA            TGCCGAGCA GTT TACTCGGCA            TTTTTCACTTATTTT  93 34
        xseB NONE
        ispA NONE
         dxs  608368 ..  608392 - -12.2  -6.04324   TCAAAAAAGAAAAAA          CCGCTACACC AAGAA GATGTAGCGG          GAGGTCTTAACATAA 100 129
      PM0527  602079 ..  602093 -   -10   -5.4505   CTTGTTAATAAAAAA               GAGGCA AGT TGCCTC               TTTCTTGTTATTTTG 100 33
      PM0526  601053 ..  601065 -  -9.1  -3.06501   CAGAGTGCCAGGTAA                CGCCT GGG AGGCG                CGAGCCTACGACAAG  70 271
        kpsF NONE
      PM0524  599233 ..  599248 -  -6.1  -5.60993   TTCTTCATAAAAAAA              CACGC TTTTAC GCGTG               TTTTTTTGTTGCGGA  91 45
      PM0506  579801 ..  579820 -  -2.2  -3.52668   AATTGATGGAGATAA            TAAAATGA AAGT TCTTTTTA             GTTATGGCACATATA  47 519
      PM0485  567427 ..  567453 - -12.4  -4.22749   AAATAGAAATAACAA         GATTACCAGCTT ATT AGGCTGGTAATC         TTTTTTCAGGCTTAT  93 37
      PM0482  564314 ..  564333 -  -7.9  -5.46657   CATCGTAACAAAAAA            GACAAGG ATGTAA CCTTGTC             TTTTTTTCTCGGTTC 100 39
      PM0477 NONE
      PM0476 NONE
      PM0475  559379 ..  559400 - -10.3  -5.08255   ACCCTCAAAAGAAAA           TAGCTTGTT GAAA AACAAGCTA            TTTTTTTCTCAAAAG 100 56
      PM0465  548064 ..  548074 -  -5.4  -3.29471   TTGTCATTAGAGTAA                 GCAT AGT ATGC                 GCTTACATGAAATGA  57 77
        hemL NONE
      PM0461  536730 ..  536743 -  -3.8  -4.85599   CGTAGCTTAGAAAAA               GCCT TAATGC AGGC                ACTGAATACGAGCAA  70 452
      PM0458 NONE
      PM0457 NONE
        ponB  530369 ..  530401 -  -6.4    -4.431   TATTCACTTAGAAAA      GTGCGGTCAA AAAAGCAAAAAAA TTGACCGCAC      TTTTTGTTTATGCTG  76 46
      PM0453  526490 ..  526500 -  -2.4  -4.06502   GATTGTGAAACTAAA                 CTGC TTT GCGG                 TTCTGATATTTCATA  53 10
      PM0452  525896 ..  525913 - -11.3  -3.57309   GAAAATTGGTGTAAA             GGTGCGT TTTT ACGCACC              TTAAAGCGACTTAGT  84 36
      PM0451 NONE
      PM0450 NONE
      PM0449 NONE
      PM0448 NONE
        resA NONE
      PM0446  520364 ..  520380 - -10.9  -4.11394   ACTGTATTGTGAAAA              TGGCATC AAT GATGCCA              TTTCTCTGTGGGTGG  89 42
      PM0445  519857 ..  519870 -  -5.3  -3.85698   CTCGCTGGCGAGAAA               GCATT AGTT AATGC                GGAGAAAGCCGAAGT  61 103
        minC  518902 ..  518922 - -11.2  -4.06678   ATGCACGGATAGAAA            TAGCGGAG GTATT CTCCGCTA            TTTTTTTTATCCTTT  89 39
        pstS  511063 ..  511087 -  -8.6  -2.90212   TCATTATTGTATAGA          GAGGGCAG CCGGTGTTT CTGCCCTC          TGCGTTTATTTATTG  69 35
        pstC NONE
        pstA NONE
        pstB  508343 ..  508371 -    -4  -3.11192   TATAGGAGTAGCGAA       CTTTCTCCTCATCA GAG CG-TGAGGAGAA-G       TCCATAATTCGTTTG  47 86
        phoB  507595 ..  507613 -  -4.6  -3.38522   TAAAAAAATACTTAA             TTGAAAAG GTT CTTTTCAT             TTCATCTCGTCCTGA  53 22
        phoR  506089 ..  506105 -  -5.1  -3.61654   CATATGTATGCCAAA              GCCCA GCTGATT TGGGC              GGAGGCGTTATATCG  59 238
      PM0428  501571 ..  501585 -  -8.6  -2.71011   ATTTTTGGGGAATTA               TCGCAA CTT TTGCGA               TGGCAGTGGGGACAG  63 253
      PM0425  497917 ..  497934 -  -8.4  -4.85782   TTTTTCAAAAAGAAA             CCGCAC ATTGAA GTGCGG              TTTTTTTGTTATTTT  95 34
        metE  492885 ..  492906 - -14.5  -5.60993   CTTTGCATAAAAAAA           CGGCACTTG AAAT CAAGTGCCG            TTGTGTTGTGGTTTG 100 71
      PM0419  491711 ..  491732 - -14.5  -3.05463   ATGCCTCTCAGTTAA           GGGCAAAGC GATG GCTTTGCCC            TTGTTTGTTGCCTCG 100 50
      PM0417  490118 ..  490138 - -15.5  -5.38549   GCGAAAGAACAAAAA            GTGCGGTCA AAA TGACCGCAC            TTTTTTTGTGTGTGA 100 73
        pglA  485394 ..  485414 - -11.2  -4.75372   ATTAGCGATGAAAAA            GTGCGGTA GAATT TACCGCAC            TTTTTGTCTTTTTAG 100 77
      fdxG_2 NONE
      fdxG_1 NONE
        fdxH NONE
        fdxI  474608 ..  474649 -  -3.2  -4.67607   TTTTGAATAAATAAA GTGCGGTC--GTTTTTAGAA AAAT TTCTGAAAATTTGACCGCAC TTTTATTCACAGAGT  64 46
        fdhE  473607 ..  473638 - -13.2  -4.98255   TTTGAATGAGAAAAA      TAACAAAAGCAAGG ATAA CCTTGCTTTTGTTT       ATAGATGAAGATTAG 100 37
        hpkR  470986 ..  470997 -  -2.2  -4.52589   TGCGTTTATACAAAA                GTAG GGTG CCAC                 GTTGAGTATCTTCAC  58 265
      PM0402  469731 ..  469748 - -12.7    -4.371   GTCATTATAGCAAAA             CGCCCCA AAAA TGGGGCG              CTTAATTTATCTATT 100 61
      PM0401 NONE
        yfeA NONE
        yfeB NONE
        yfeC NONE
        yfeD  465362 ..  465380 -  -3.2  -4.41047   AGTTTGGAACGAAAA             CACTTT ATTCATG AAAGTG             CTAGGTTGTATGCTA  62 413
      PM0395  464633 ..  464649 - -10.9  -5.28942   CATGCTAAAGAAAAA              GTGAGCA AAA TGCTCAC              TTTATGTTGTGTTTA 100 38
        mgsA  464065 ..  464092 - -10.8  -4.36863   TGAAGATAAAAAATA        GCTCAATATTAA GAGA TCAATATTGAGC         ACCATTATAATGTGA  95 78
      PM0393 NONE
      PM0392  461027 ..  461038 -  -5.8  -4.59109   GATATTCGCGAAAAA                GAGG ATAC CCTC                 TTTTACTTCTCTGAT  75 365
      PM0390  459749 ..  459766 -  -9.9  -4.69326   ATACCTAATAGAAAA             CCAGTGA ATTT TCACTGG              TTTTTTGTTGTGATA  91 87
      PM0387 NONE
      PM0386 NONE
      PM0385 NONE
        rnfD NONE
      PM0383 NONE
      PM0382 NONE
         nth NONE
      PM0380  448637 ..  448656 -  -9.3   -5.4833   TGATGTAACAAAAAA            GTCCACC TTGTTT GGTGGAC             TTTTTGTTTAAATCA 100 33
        glnE  440972 ..  440990 - -11.8  -3.12005   TATATAATTTTAACA             GAGAGCAA TAT TTGCTCTC             TTTTTTTATTCTTCG  84 31
        parE  433485 ..  433495 -  -2.6  -3.92602   CTAATAGCGGAGAAA                 TTTT TTA AAAA                 AGCACCGCACTTTTA  52 229
        parC  431155 ..  431174 - -12.2  -3.58208   GCCTACAATAATTAA            GAGGGATG TGAC CATCCCTC             TTTTTTCTACTCACT  90 32
      PM0366  429146 ..  429170 - -11.6  -5.83211   GAGTAAAAGAAAAAA          GGCTGATTTT TCGTG AAAATCAGCC          CGCTAAGTATAAGAC 100 96
        nhaP  427709 ..  427720 -  -4.4   -3.9009   AATTTAGTGCAGAAA                TCGA GCTT TCGA                 CAGTAAAACCAATTT  59 95
      PM0355  414752 ..  414764 -  -3.4  -3.51597   AATGCTGAACTATAA                CACA ATTTA TGTG                GGATTAAAACACGAA  50 57
      PM0354 NONE
        fldA  413870 ..  413880 -  -3.2  -3.14564   TTATTTTGCTATTAA                 GCAA GTT CTGC                 TAAACACATTTCGTC  47 11
         fur  413345 ..  413377 - -12.9  -5.15634   CAGGCTACTAAAAAA      GTGCGGTATAAACGT TGA AAATTTATACCGCAC      TTTTTATTTAATTCG 100 49
        ispB  408367 ..  408387 -  -3.9  -4.54253   AAATTACTAAATAAA            TGACCGC ACTTTAG GCGGTCG            TTACGCTAACATGTC  66 57
      PM0345  407595 ..  407619 - -14.4   -5.1361   ATAAAGCCTAAAAAA          GTGCCGTCAT GTTAT ATGACGGCAC          GATGGTTTACTTGGT 100 45
      putP_1 NONE
      PM0340  400403 ..  400429 -  -6.5  -4.09556   GAGATTTAAAGGAAA         GCGGTGAGTCT TTTAT AGCGTCACCGC         TTTTTTTTAGGTTAG  70 101
      PM0338  396966 ..  396979 -  -5.2  -3.41359   GGCGCAAAAGCAAGA               GGGC ATTTTA GCCC                TGTTTTACTTGACTT  55 19
      PM0337  393725 ..  393744 - -12.2  -4.83677   AAAAGAAAAGGAAAA            GAGGTAGG GAAG CCTACCTC             TTTGTGACGAGCTAG 100 37
      PM0336  390469 ..  390492 -  -9.6   -5.7827   AACAGAAAGAAAAAA          GAGGTGGTAA AAAA TGACCACCTC           TTTTTTATGGACTAG 100 37
        ppnK NONE
        recN  385459 ..  385484 -  -6.2  -5.43487   AAATGATATAAAAAA         TAATGGGCAA TATGAT TTGCCCATTT          TTTGTGGTGAAGTTT  91 42
      PM0330 NONE
      PM0329 NONE
      PM0328 NONE
      PM0327  382419 ..  382438 - -12.2  -5.29445   TTTGAACAAGAAAAA            GGGCGAAA GCTT TTTCGCCC             TAAGATAAATGACAT 100 50
      PM0326 NONE
        trpR NONE
        mtgA  379155 ..  379173 - -13.2  -5.18297   GAAGAATAAACAAAA             GGCTCAAC AAA GTTGAGCC             TTTCTCTTTAAGAAA 100 76
        suhB  371701 ..  371726 - -13.5  -5.75822   TATAAACTAAAAAAA         TCCCTCAATAA CGCA TTATTGAGGGA          TTTTTTGATCACTTA 100 53
         mrp  352598 ..  352619 - -11.7  -5.28942   TATTCCAAACAAAAA           CCCTTGATA ACTT TATCAAGGG            TTTTCTTTTTTCTGC 100 112
      PM0297  340153 ..  340186 - -10.5  -4.99043   TCGTTATAAATAAAA     GTGCGGTCAAAAA AATGAAAA TTTTTAACCGCAC      TTTATCCTTTACACA 100 34
        guaB  337530 ..  337556 - -19.6  -4.68908   GTTATTTAAAATAAA         CTTAGGTGGGGA TTA TCCCCACCTAAG         CAATGTTTAACCCAT 100 32
      PM0294 NONE
        guaA  334508 ..  334525 - -12.7  -4.59774   TAAACAAAATAGAAA             GCCCTGC ATTT GCAGGGC              TTATTTGTTAGGTTA 100 38
        accA  332850 ..  332869 - -12.2  -5.75342   CTTTCCCAAAAAAAA            GTGCGGTA TGTG TACCGCAC             TAATTGAGTTTTAAC 100 36
      PM0291  332101 ..  332111 -  -5.4  -2.94322   ACTGTATTGAAAGCA                 CATG TTT CATG                 TTATTGTTTTCCTTC  53 26
        pdxY  331217 ..  331236 -  -8.6  -4.63479   CATCACAAAGTAAAA            GGACGTTA ATTC TAACGCCC             TTTTTGCAAGAATTT  90 39
        mesJ  329735 ..  329747 -  -2.7  -5.05601   GATTATAGAGAAAAA                TGTTA TTT CAACA                ACTTATTTTTTACAA  68 177
        lldD  328412 ..  328435 -   -14  -5.40072   GCGTTCCGAAAAAAA          CATAGTCGCA TTAA TGCGACTATG           TGAAAACATGAGAAA 100 86
        galE NONE
      PM0285 NONE
         adk  323678 ..  323708 - -15.7  -3.59946   CTTTTAACTAGATAA       CAAAAAAGGCTGT ATTAA ACAGCCTTTTTTG       ATAAAAACAAATTAC 100 37
        gltA  312579 ..  312615 -  -9.3  -3.14602   GGCATTGTATTAAGA    GTGCACCTGCCGGTGAC GTC GTGCTCGGCAGGTGCAA    TAAAGTGCGGTCAGT  75 54
      PM0275  311342 ..  311369 -  -9.8  -5.04175   CCAAGCATATAAAAA        GGTGCAATGACG TATT CGCCACAGCACC         TTAAATTAAACTTAT 100 45
      PM0274 NONE
      PM0273  309371 ..  309388 - -12.7  -5.38054   TGCGAGAAAGAAAAA             GCCCCTG TTAT CAGGGGC              TTTTAGCTTAACATT 100 49
      PM0267 NONE
      PM0266  299447 ..  299474 -   -10   -3.6767   AATTACAGATAAACA        TACCGCACTT GAGGATAA AAGTGCGGTA         TTTTTTTCGTTTATT  84 36
        potA NONE
        potB NONE
        potC  295059 ..  295080 -  -7.3  -5.73339   AGAAGCATAAAAAAA           CGCCTTG TTTTAAGG CAAGGCG            TATTCTATTTTGTAT 100 78
      potD_2  293896 ..  293928 - -12.2  -5.69023   AAAAGAGTAAAAAAA      GTGCGGTCAAAA TTTGTATTT TTTTGACCGCAC      TTGCTGTTTATGGAT 100 54
      potD_1  292601 ..  292619 -  -7.5  -6.10295   GCAACAGAAAAAAAA             GATCTTC ATTCA GAAGATC             TTTTTATGATACAAA 100 57
         cdd  291601 ..  291627 -  -5.9  -5.00616   TTCGCGTTTAAAAAA        GCGGTC-CCT TGTTAAAG AGGTGACCGC         TTTTTTCATTCTATT  80 51
      PM0253  284258 ..  284292 - -16.7   -2.5409   AGAATTTCTAAGTGA    TGCGGTGGCTGTT-AT ATTT ATAAACAGCCACCGCA     GCTACCACATCGCCA 100 8
      PM0250  280951 ..  280968 -  -2.7  -3.14931   CCGATGGGTTATGAA             CGAGCTA ACAT TAACTCA              ATTCGTGATCCTACG  45 1
      PM0249  279624 ..  279643 -  -5.7  -4.83677   AAAACAAAATGAAAA            GTGTGGC TTAGGC ACCACAC             TTTATAACATATTAG  75 37
      PM0248 NONE
         cca NONE
        lolB  277027 ..  277039 -  -4.9  -3.32986   GAGTGAGAAAAATGA                TAATG TTG CATTA                ATAAGTCCAGTTATC  55 23
      PM0245 NONE
        prsA  275084 ..  275116 - -16.6  -5.38047   TATCGAGATAAAAAA      GTGCGGTTAAAAAT TCAAT ATTTTTAACCGCAC      TTTTTTTGTCATTTG 100 42
        yebM NONE
      PM0241  271620 ..  271635 -    -9  -5.33026   TAATGCAAATAAAAA              GCGAAC TTTG GTTCGC               TTTTTTATGTTCGTG 100 74
      PM0234  262204 ..  262226 -  -2.7  -2.61548   TCTGATTACAAGTCA           GTTACTCAC TTAAG GTGAGCAAT           TCAAAGGGGAATATT  41 134
      PM0233  260679 ..  260703 -  -7.9  -5.93809   TTTGGACAAAAAAAA          GCCCTTTCA AGAAAGA CGAAAGGGC          GAAAATATATTTGGA 100 126
        queA NONE
      PM0231  258692 ..  258711 -  -2.9   -2.8991   ATTTAATAAGATAAG            TCGAATA TTGCGC TATCCGA             TTAATTGTTTAATTT  42 18
        dcuC  257153 ..  257172 -  -6.4   -5.4505   GTGGTGAATAAAAAA            GCCTGTAT CAAG AAACAGGC             TTTTGAGATAAGGTT  93 169
         tgt  255893 ..  255918 -  -4.8  -5.38249   ACTAAGCATAAAAAA         TGGGGTAA ATTTATCTCA TTACCCCA          TGTTTTAATCCAATT  84 51
        yajC NONE
        secD NONE
        secF  252447 ..  252474 - -15.8  -6.14618   GACAAAATAAAAAAA        CGGTCTGAAATT TTTC AATTTCAGACCG         CACTTAGTTAAGTTC 100 43
     rpL31_1  243838 ..  243864 -  -2.3  -5.69473   TAGATCATAAAAAAA         TCCCCAATA GAGTGAGGT TATTGGGGG         AAAAGTTGAGCAATA  80 226
        arcA  242928 ..  242949 - -11.7  -5.34555   CCATAGCATAAAAAA           GCCTGTAAT ACAT ATTACAGGC            TTTTTGAATTATCCA 100 43
        smpB  240765 ..  240788 - -11.1   -5.0538   CGCTAGTTTAAAAAA          GCCTTGTGA TGATGC TCACAAGGC           TTTTTTTTTTTAGCC 100 35
      PM0213 NONE
      PM0212  237081 ..  237105 - -13.7  -2.94825   TTATTTTAATTAAAG          CGCTGGTGTAA ATA TTACACCAGCA          ATCGTTGTGCTTTAT 100 37
      PM0211 NONE
      PM0210  235361 ..  235393 -  -4.1  -5.45652   AGCCTGAATAAAAAA      GTGCGGTGAAAATGC AAA ACATTTTCACCGTTT      TTGTATTAAGACAAA  81 55
        acnB  227843 ..  227862 - -13.6  -3.13728   ATCATTCATAGCGAA            CGGGGAAC TGAT GTTCCCCG             TTTGTGGTGTTAAAA 100 51
      PM0203  226726 ..  226747 -  -8.8  -5.22006   CGACGAGAATAAAAA           TAGGCAGA ACAGTA TCTGCCTA            TTTTTTTAGCTTATT 100 36
        frdA NONE
        frdB NONE
        frdC NONE
        frdD  222008 ..  222026 - -13.2  -4.46675   ATGTAATATAAGAAA             GGCGGATA ACA TATCCGCC             TTTTGTGATTTAGGG 100 46
        pepA  217912 ..  217944 - -11.6  -4.16681   AACATCATCGTAAAA     GTGCGGT-AAAAATA GAGA TATTTTTGACCGCAC      TTTTTGATTTTAGTC  91 54
        prfB NONE
        lysS  211193 ..  211223 - -12.6  -2.87683   AGATCCTGTGAGAGA       GGCTATCCCCAGCA GGA TGCTGGGGATAGAG       AGAATTATTTCTGCT  86 30
      PM0188 NONE
        neuA NONE
      PM0186 NONE
      PM0185 NONE
      PM0184  207213 ..  207224 -    -3  -3.09492   TGGCTAATGCGAACA                TCTT TTTC AAGA                 TTGTGGGGGAAGAAT  43 158
      PM0183 NONE
        fabI  205453 ..  205478 -  -8.3  -5.28176   GCTATCCATAAAAAA         TGAAAGCGGAC TGAT GTCCGCTCTTA          TATAACATGTAAAAC 100 41
         rnb  203424 ..  203450 -   -11  -5.29445   GTTTAATAAGAAAAA         GAAAGGGAAATC AGT GATTTCCCTTTT         TTACATTTAACAAAG 100 32
      PM0173 NONE
      PM0172 NONE
      PM0171 NONE
        ptsN  196116 ..  196127 -  -4.4  -3.66178   CCCTTTAAGCTGAAA                CAGA TTAT TCTG                 TTTCTTTTGTTGTTT  57 18
      PM0169  195106 ..  195138 -  -2.7   -4.4009   TTCGATTGCACAAAA      TGCGCAAGGTGTG GCAATTA CACAACTTAAGCA      GGTTAGTGTCGGTGA  59 112
         pth NONE
      PM0163  189920 ..  189948 - -11.2  -6.01187   AACTAAACAAAAAAA       CACCGCACTT-AT TGTG ATAAAGTGCGGTG        CTTTTTTATAAAATT 100 41
        arcD  188397 ..  188438 - -10.3   -4.9725   ACTGGGAGAGAAAAA GTGCGGTCAGTTTTTCAAA AAAT TGTTAAAAACTGACTGCAC  TTTTCTGTTTGATTG 100 53
      PM0161  187429 ..  187458 -  -4.9   -3.1585   TGAGTTAAGTCAATA       CGCATACCGCGCA ATAA CGTGCGGTATGTA        TTACAACTTTTGGCA  53 137
        phnA  184922 ..  184952 -  -7.7  -3.23274   TCGGTGATAAGTCAA       CGTACTGTTTATC ACGTA AAAAAACAGTACG       TCGTGAGATTAAGCT  66 34
        rbsD NONE
      rbsA_1 NONE
        rbsC NONE
      rbsB_1  180640 ..  180660 - -13.3  -2.89564   TGTTGAGGTGATATA            GGGCAAGCC CTA AGCTTGCCC            CCATCGAAGCTTGAT  90 48
        rbsK  179652 ..  179672 -  -9.7   -4.7416   TGAAAACGTGAAAAA            GTAGGGGTA AGT TTCCCCTAC            ATGATTTTAATGTGA 100 32
        rbsR  178575 ..  178591 -  -9.4  -4.89521   ACACCTTAAATAAAA              CGTGGG ATTTA CCCACG              TTTTTCTTGATACAG 100 17
        fecB NONE
        fecC NONE
        fecD NONE
        fecE NONE
      PM0127  151793 ..  151817 - -10.2  -5.24129   TGCGGTCAGAAAAAA          GCGAATTTTT GTGTA AAAAATTCGC          TTTCTTTTTAATTGA 100 33
      PM0119  145335 ..  145356 - -14.5  -5.33405   GCGAGCAAAGAAAAA           GGCGTGAGT TTCA ACTCACGCC            TTTTTTCATGTGGAG 100 45
      PM0112 NONE
      PM0111  135748 ..  135764 -  -2.3  -2.59191   GTAGAGTGGGAGAAG              TACCAGT CAG ACTAATA              TCATAGATGAAATCG  40 47
      PM0110 NONE
      PM0109  134215 ..  134227 -  -3.5  -4.13767   TTGTGCATTTCAAAA                TAATT AAA AATTA                TATTTTTTGGTTCAA  57 23
      PM0108  133106 ..  133117 -  -5.8  -4.96028   TTGGAAAAAAAATAA                CTGG AAAG CCAG                 CACCGGCAAGCCCGT  82 276
        dnaQ  131712 ..  131730 - -11.8  -5.38054   CCTGAGAAACAAAAA             GCCACTTT TAA AAAGTGGC             TTTTTGTTGAAATTC 100 305
      PM0105  129540 ..  129562 -  -9.9  -5.20333   CAGGTATAACAAAAA          GGCGCGGTAT CATC AT-CCGCGCC           TTTTTGTTTGTGTAT 100 493
      PM0102 NONE
      PM0101  126022 ..  126040 - -10.3  -4.57341   AATTGTGTTGAAAAA             GGCGAAC CTTGT GTTCGCC             TTTCATTTTTAAACT  95 34
      PM0099  124331 ..  124341 -  -5.4  -2.91582   TAGCTTACTGATATA                 CACT GAA AGTG                 CGGTCAAAATTTAGG  52 69
        oapA  123079 ..  123105 - -12.3  -5.19251   CAATATGAACAAAAA         GCCCGTGTTGA TTTTC TCATCACGGGC         TTTGTTTTATATGGT 100 45
        proC NONE
      PM0094 NONE
        xerD  118245 ..  118263 -  -8.9  -4.19953   TATCCAACGTTAAAA             CTGCATC CTTGT GATGCAG             TTTTTTTATGCTTGA  83 43
        ampD  109753 ..  109770 -  -6.3  -3.41978   TGATAATCCAATTAA             GCACAAG GTTT CTTATGC              TTTTTGGCAAAATCT  59 498
      PM0082 NONE
      PM0081 NONE
         lgt NONE
        thyA NONE
      PM0078  105893 ..  105911 - -11.8  -2.81702   CGATGTAAGAAAGAG             GAGCAGAA TAT TTCTGCTC             TTTTTTATTTACACA  82 194
      PM0073 NONE
      PM0072   98397 ..   98407 -    -4  -2.92094   GTTGACATAAAAGAC                 CTTA TTT TAAG                 CGCAGATATAAACGG  46 16
      PM0071 NONE
      PM0070   96071 ..   96088 - -11.3  -4.89009   ATATTGAAGGAAAAA             CGGTGGA AGAC TCCACCG              TTTTTTTATGTCCTT 100 74
      PM0064   91320 ..   91342 -  -6.3  -5.61881   GTGCAAAAACAAAAA           CACCTCG TTTTTATCT CGAGGTG           TTTTTTTAAGAGGTA  91 53
        lepA NONE
        lepB NONE
        rncS NONE
         era   86659 ..   86675 -  -8.7  -5.74288   AGAAACAATAAAAAA              GAGTGGC TTT ACCACTC              TTTTACACAAGGTCG 100 50
      PM0052   56858 ..   56889 -  -4.3  -5.54907   GGCAGAAAATAAAAA      GGCAAACCGAAAC ATCAAG GAAACGGTTTGCC       GTAAGTAGCAAGAAT  84 40
        fbpA   55656 ..   55675 - -11.4   -3.8186   ATAATAATATTTAAA            GGGCGACA TTAA CGTCGCCC             TTGCCAGTTGAGATA  91 56
        fbpB NONE
        fbpC   52871 ..   52898 -  -9.3   -3.5525   ACACATCTTGCGAAA        TCTGCACTCGTA TTCAG TACG-GTGCAGA        TTTTTTATTACGTTA  78 56
        nhaB   50422 ..   50439 -  -7.1  -2.78816   TTACTTGTCATTACA             TTGGTTT TAAT AAACCAA              TTTGAATGAGCACAT  61 3
        dsbB   49830 ..   49847 -    -7  -5.05505   ACGAGAAATGAAAAA             TGGTGC TTTATC GCACCA              TTTTTTATGACTTAA  85 37
      PM0044   47283 ..   47317 -   -10  -3.48924   TCATTTTTTAGACAA     CGGTGAAGTCAAAGGC AGG GCACTGAACTTCACCG     TATATGGGGGAGTTA  80 57
        gdhA   45598 ..   45637 -  -4.9  -5.85737   ACATCAATAAAAAAA  CACCGCACTTGGGGCCT TTCTTG ACGAACAAAGTGCGGTG   TTTTTTTGCTATGTT  91 54
      PM0041 NONE
        pfhR   40779 ..   40812 - -10.4  -5.77632   AAAATGACAAAAAAA     GACCGCACTTT-TCG TTTGT CGTCAAAGTGCGGTC     ATTATTACAAGATTT 100 55
         ars   39685 ..   39699 -  -2.2  -5.61277   CATAAAAAAACAAAA               TCTTAT TAG ATAAAA               AAGTTATAAGTCATG  80 46
      PM0038   38539 ..   38554 -    -9   -5.0666   TATTGAAAAAACAAA              TAGCGC CAAA GCGCTA               GAATAAGAGGAGATT 100 247
        sdaC NONE
        sdaA   35815 ..   35831 -    -8  -5.39721   TTATTAGATAAAAAA              GGGCTT GTAAT AAGCCC              TTTTAAATGAGTTAT  95 37
      PM0033   31001 ..   31019 -  -2.5  -4.06001   GACAAAGTAAGCAAA            GAATTAGC TGAT GC-AATTC             GTGCGAACTTAGCGA  55 94
        purM NONE
        purN   16731 ..   16748 - -11.3  -5.71983   TTAAGCATAAAAAAA             CGGTCTG AAAA CAGACCG              CACTTTTTTTAAACA 100 43
         upp   15964 ..   15980 - -12.3  -5.16572   ATTGAACGGAAAAAA              GCGGCAT AAG ATGCCGC              TTGTGTTGGGATTAT 100 37
        uraA   14583 ..   14611 -  -9.7  -5.05505   AGGATAAACGAAAAA        TGAAGGGTTAAGC AAG ACTTAACCCTTAA        TTTTCTCTTATCGAT 100 33
      PM0017   13538 ..   13552 -  -2.8  -5.60993   TGTCGCACAAAAAAA               TGTGGA AAG TGCACA               AATGGATTTAAAAAC  84 306
       mdh_1     943 ..     970 - -11.4  -2.70389   TTAACACCAAAAATC        TCAGGGCAGA TTTTTACC TCTGCCCTGA         TTTTGCTATCCACTA  81 38
        sodA     159 ..     176 - -11.3  -5.48514   AGGAAGAAAGAAAAA             TCCCCTC GATT GAGGGGA              TTGAGAGATTATTTT   0 34
