# Supplementary material for: Rapid, accurate, computational discovery of Rho-independent transcription terminators illuminates their relationship to DNA uptake
Source: Genome Biol. 2007 Feb 21;8(2):R22. doi: 10.1186/gb-2007-8-2-r22 (PMC1852404; doi:10.1186/gb-2007-8-2-r22)
Supplement: Additional data file 4 — Best terminators found downstream of each of the genes of the 343 organisms studied. [file gb-2007-8-2-r22-S4.zip › Pelobacter_carbinolicus.bag]

   Pcar_0001    1658 ..    1684 +  -3.7  -4.74103   CATAATAAAAACCGT         TTCCTGTTGAC GGGGG GGCAACATGAA         TTTTTCAATTGAAAA  68 253
   Pcar_0002 NONE
   Pcar_0003 NONE
   Pcar_0004    6365 ..    6397 + -13.4  -2.71712   GATAAAAGACCGATG      CCGGATGTTGCGCC AGCCA GTCGCACCATCCGG      GTTTCCCGCGGAGGA  79 39
   Pcar_0005 NONE
   Pcar_0006 NONE
   Pcar_0007 NONE
   Pcar_0008   11579 ..   11615 + -18.1   -3.9243   CGGGATAAGAGGGTT    TGTGGGCCGTTGGACAG ATA CTGTCGAACGGCCCGTA    TTATTTGAAGCATTG 100 89
   Pcar_0009   12288 ..   12301 +  -5.3  -4.23999   CGTTAAAAACAGTCT               CTGAT CAAG ATCAG                TTGTTTTCCATGTCC  66 22
   Pcar_0011 NONE
   Pcar_0012   17717 ..   17734 +  -4.1  -3.54307   TAATCGTAGGTAATT             TCGCC AGCGGCAC GGCGA              TTTACGACGGCTCTT  52 118
   Pcar_0013 NONE
   Pcar_0014 NONE
   Pcar_0015   19112 ..   19124 +  -4.1  -3.05715   TGTATGCGTGTCCCG                CTGTT GGC GACAG                TTCCATAGGCGGATT  46 41
   Pcar_0016   19494 ..   19524 + -19.9  -5.18726   ATAGATAAAGCCATA       GGGATGAAACGGC ACAGG GCCGTTTCATCCC       TTTTTCTTATGAGCC 100 55
   Pcar_0017 NONE
   Pcar_0018 NONE
   Pcar_0019 NONE
   Pcar_0020   23655 ..   23683 + -12.5  -4.04206   ATCAAACATGACAAA       GCCCCGCAA-CC TTTTCC GGATTGCGGGGC        TTTGTGTCGGGATGC  91 502
   Pcar_0023   26876 ..   26895 +  -4.8  -4.05446   CGACAGCCGCTACCC            GAGGCCCC GTAA GGGGCGGC             TTTGTGCTTGCGCCC  61 14
   Pcar_0024   27921 ..   27952 +  -8.7   -2.5955   CGCGTTACATGGAAT      GGCTGCAGCAGAA CTGATT TTTTGCAGCGGCC       TGCGTTGTCCGGCGT  61 9
   Pcar_0025   28620 ..   28630 +  -3.2  -2.86271   TGGAAAGGCAGGATT                 GACG GTG TGTC                 TGATTGTGCTGGCGC  41 24
   Pcar_0026   29457 ..   29476 +  -9.2  -3.50393   AAGGTACCGTTGCAC            CCTGCTGC GGTT GCAGCCGG             TTATGTGCAATCGGC  70 94
   Pcar_0027 NONE
   Pcar_0028   32957 ..   32976 +  -9.2  -4.12748   GTATAAATTGAAAAC            CGGCGGCG CGCC TGCCGCTG             TCTTTTTATATCGTC  79 142
   Pcar_0029 NONE
   Pcar_0030 NONE
   Pcar_0031 NONE
   Pcar_0032   37328 ..   37359 +  -8.1   -2.8547   GGCAATCTCCGGGTC      GGGCAGGAAAAGCA TTCCC TG-TTTGCCTGCCC      TATGGTATAAGCCAT  59 93
   Pcar_0033 NONE
   Pcar_0034   39309 ..   39323 +  -7.8  -2.78154   CCCATAACCCTGTTT               CCTCTG TTG CGGAGG               TGGTTCCGTGTCTCG  56 48
   Pcar_0035 NONE
   Pcar_0036 NONE
   Pcar_0037   41298 ..   41309 +  -4.4   -3.5525   GCGACAAAGGCACTG                TTCG CCTG CGAA                 TTTACGACAATCTGT  54 49
   Pcar_0038 NONE
   Pcar_0039   45060 ..   45075 +  -4.6  -5.06414   GAGAAACTGCAGACC              CATGCC GGCC GGCAGG               TTTTTGTTGACGGGG  81 167
   Pcar_0042 NONE
   Pcar_0043   50512 ..   50541 +  -3.5  -3.56643   GTACCGAGGCGATGG       CCATT-CCCTGGCG ACC TGCCTGGATAATGG       TTTCCAGCGTGTAGG  52 383
   Pcar_0047   56828 ..   56846 +  -3.8  -4.18401   GCGCCTGATTTTTTT             TCCGGG CGATATA TCCGGA             TTTTCGGATATATCG  61 33
   Pcar_0048 NONE
   Pcar_0049   59838 ..   59849 +  -3.6  -3.18264   GGCCGAACCGGACGA                GGCG CAGA TGCC                 TTCGTCGCTGAGCAG  46 432
   Pcar_0055   68414 ..   68450 +  -8.6  -5.02074   TTCACGGATAAATAG    CCCCGATGCGGAAGCG CTTTT CAGTGCCGTATCGGGG    TTTTTTGCGACATGA  90 70
   Pcar_0056   69427 ..   69441 +  -4.2   -3.5944   GATGGCTGTCCCGTG               CGATCA TAT TGAGCG               TTGTGCCTTTTTTAA  54 57
   Pcar_0057 NONE
   Pcar_0058 NONE
   Pcar_0059 NONE
   Pcar_0060 NONE
   Pcar_0061   75401 ..   75431 +  -9.1  -6.15828   CGACACATCCTCAAG      CGGGGTTTCGCCGT CACG ACGGT-AAATCCCG       TTTTTTTTTGGTGCG 100 56
   Pcar_0062   78215 ..   78225 +  -2.4  -3.86897   AACGATGCCATCCAA                 CCGC AGA GCTG                 TTTGTCGCCGGTGAG  53 506
   Pcar_0063   79121 ..   79132 +  -2.2  -4.81644   CAAGAAGTTCAAAAT                CCTT TTTT GAGG                 TTTTGCTTTTCTTTG  68 129
   Pcar_0066   83646 ..   83656 +  -6.8  -3.33261   GTGGTTGAAATCCTG                 GCCT TGC AGGC                 TTCTCAGGGTTGGCG  58 33
   Pcar_0068   85139 ..   85175 + -21.7  -3.52652   TCGTTGAAAAAAAAA    GCCACCGCAGGCAGTCA ATA TGGCTGTCTGTGGTGGC    TTATGGTTCGGTCGG 100 95
   Pcar_0071   87819 ..   87843 +    -7  -2.97289   TGGGGTATATAAAAA          TGGCCCACCC GGGAA GGGCAGGCCA          TCTCATCTTTAGAAT  54 171
   Pcar_0074   91088 ..   91109 +   -13  -4.16279   CCCATAACATCAAAA           CGCCCCGA AAATTC TCGGGGCG            TTTTGCGATCATATG 100 195
   Pcar_0076   93654 ..   93669 +  -3.2  -3.25223   TCGGACCGTTGTCGG              GAGGGC GTTG GTTCTC               TTCGTGATCTCGGTG  46 339
   Pcar_0077   94346 ..   94356 +  -6.8  -2.70932   TGCCGATACTGAATG                 CCTG TCC CAGG                 TACTTGCCGACGCCG  50 154
   Pcar_0082   97803 ..   97829 + -15.2  -4.61566   CATACGCTATAACTG         CCGGGCTGCA TATCAAT TGCAGCCCGG         TTTTGTCGTTTAACA 100 51
   Pcar_0093 NONE
   Pcar_0094 NONE
   Pcar_0095  114646 ..  114660 +  -5.6  -4.08767   AGGTCGGATTGACGC               GACCGC CTG GCGATC               TTTTCGCAAAATCGA  63 86
   Pcar_0096 NONE
   Pcar_0097  116690 ..  116700 +    -4  -4.36914   TGATATCTGTCGGAT                 GTTT TAT AAAC                 TTTTCTGGCAACGCA  64 259
   Pcar_0098  118387 ..  118409 +  -9.1  -5.39721   GCGGTGGATCGAGAA           GCGGTGGTC ATGAA GACTGCCGC           TTTTTTATATCATGG 100 508
   Pcar_0112  137086 ..  137099 +  -2.3   -5.4477   CCGGGCTGCGGTGTG               ACGGT CCTG ACCGG                TTTTTTTGCCGGTTT  82 213
   Pcar_0114  138579 ..  138593 +  -5.7  -3.83154   TAAATAAGTTCCGAG               TGCTC GGCAG GAGCA               TTTAGGTTGTACTTG  64 38
   Pcar_0115  139588 ..  139622 +  -3.7  -2.71712   CTTGCGAACGAGTGA     CCTTTTATGAGCATT CAGAA AGTGGTCATAAAAGA     ATTTCCCAAGGACGG  44 16
   Pcar_0116  141691 ..  141725 + -12.8  -2.52516   TTGTGGCAAAAAAAA     GCAGAGCCCAAGGTTT AGG GGACCAAGGGCTCTGC     ATTGATAGTCGGGAG  75 347
   Pcar_0118 NONE
   Pcar_0122  152148 ..  152162 +    -5   -3.4582   TGCAACCCCATCAGC               TCAACA TCA TGTTGG               TATTTGATAGAGTCC  54 484
   Pcar_0127  157748 ..  157758 +  -6.8  -3.35046   GGTTGCCCCGCCATA                 GCAG TTC CTGC                 TCTTTGGAGCGCTGC  56 512
   Pcar_0130 NONE
   Pcar_0131 NONE
   Pcar_0132 NONE
   Pcar_0133 NONE
   Pcar_0134 NONE
   Pcar_0135  168722 ..  168748 +  -3.7  -3.40299   ATGAAAGGATTTACT         GCCAGATGAAG CTCTC CTTTTTTTGGC         TTCTGAGTCTCGTCA  50 50
   Pcar_0136 NONE
   Pcar_0137 NONE
   Pcar_0138  172343 ..  172353 +  -3.2  -3.78235   TGTATTTATGTAGGA                 CGGT GTT ACTG                 TTGTCTTGATTCTGG  52 423
   Pcar_0140 NONE
   Pcar_0141 NONE
   Pcar_0142  177839 ..  177880 +   -18  -5.40474   AAATATCCTACCCAA GTGGCGCACACGTCCTGC TTTTTC GCAGGGCGTGTGCGCCTG  TTTTTTTCCGAACAT 100 217
   Pcar_0143  178684 ..  178695 +  -4.4  -3.09878   TAATGCCCATGTTTT                GGTT GTCA AACC                 TATTGGCTGAATAAG  48 4
   Pcar_0144  180360 ..  180381 + -10.1  -5.00895   AATTCCATATAAAAA           GGGTGCTCT TTTT GGGGCACCC            TTTTTATATGGTCCG 100 105
   Pcar_0145  183101 ..  183133 + -17.1  -3.56862   CTGAATATATGTGAC      GACAAAGGGCAGCCG ATA TGGCTGCCCTTTGTG      TTTGCAAAGATTTCT 100 62
   Pcar_0146  184752 ..  184770 +  -4.5   -4.4078   TGCGCATATGGAGTA             CAGGGCG CCTCC TGTCCTG             TTTTACTTCCCAGAA  66 45
   Pcar_0147  186872 ..  186929 + -18.3  -2.67747   ACGATTCCGGTCGTA GAACGGTCAGAAGGGCCGGGCAGGGGG TATC CCCCTTGCACGACCCTTCTGGCCAGGC ATTATCCTGTCGACA 100 248
   Pcar_0148  188381 ..  188420 + -11.5  -2.64099   ATTATGCGATTTTAC  CGGTTTGCCGG-TTGTCG TAGCC CGGCAGTCCGGCAAGCTG  CTTCTGGTAGGCAGC  70 71
   Pcar_0150 NONE
   Pcar_0151  192786 ..  192808 +  -4.8  -2.93975   AAGGAAGAGCGTCTA           TCGGTCGG GGCATTG CTGACCGG           CTGTTTTTAAACGAT  47 133
   Pcar_0152 NONE
   Pcar_0153 NONE
   Pcar_0154 NONE
   Pcar_0155 NONE
   Pcar_0156 NONE
   Pcar_0157 NONE
   Pcar_0158  199577 ..  199596 +    -2  -2.70932   TGCTGGGCATCAGGC            TGAGCGGC GCTG GCCGGTGA             TCGTTACCCACCAAA  39 23
   Pcar_0159  200241 ..  200253 +  -4.7  -4.76312   ATGCCGCCGAGCGGG                GCGCG ATG CGAGC                TTTTTCCATGTTGTG  74 119
   Pcar_0160 NONE
   Pcar_0161  203414 ..  203445 +  -6.5  -5.83226   CAGAGGGAAATCAGA      GTCGCTCAGCCGAA ACAGA TCCGGC-GGGCGGC      TTTTTTTATTGAGTT 100 152
   Pcar_0162  204425 ..  204441 +  -2.9  -3.33696   CTTAGAATCAAGCTT              CAAGCCC TCT GAGTTTG              TTACTTGGGCAACAG  46 356
   Pcar_0163  206612 ..  206666 +  -5.1  -4.62336   CATGAGCGAGAAAAA C-AGGGACACTCCCCTATTCTC-TTAA ACT TTACCGGGAAATGGGGGGTGTTCCTAG TTTTTACGCTGCAGT  73 52
   Pcar_0164  208978 ..  209026 +  -9.6  -5.54079   AAACTTTACAGGAAG CTGGGGAGTGTCCCTAGTTTTC TTCCT GGAAACTGGGGAGTGTCCCTAG TTTTTTAGTTTTTAC 100 192
   Pcar_0165 NONE
   Pcar_0166  210646 ..  210675 +  -2.9  -4.02108   GGGAATTTCCGCGAG       GTCAA-GGGAAATC AGC GTTTTCCCCTTGAG       TTTACTTATCATGGA  56 183
   Pcar_0169 NONE
   Pcar_0170  215495 ..  215552 + -10.5  -2.52946   CGCTCAGGCGACCGC CTCCTGCACATTCT-CTTCGAGAAGGCC GGC GGCCAGTTCGACGCAGGCGGTGCAGGAG AGTTTTCTCGACGAG  67 53
   Pcar_0172  217411 ..  217436 +  -6.8  -2.73036   TGCCGGGGCGGTTGA         GTCACCGGCC GCTTAG GGTCGATGAC          ATGTGTTTTATTGAT  53 111
   Pcar_0173  218259 ..  218269 +  -5.4  -3.02109   GGTGACAACCGGAGA                 GACA CAA TGTC                 TGTGTATGGGGTTTT  49 129
   Pcar_0174  218801 ..  218842 +    -6  -3.60419   TGGTACGCAGTATTT TAGG-GTC--CGGCCATCTGC TTC GCAGGTGGCCGATGATACCTG TTGTCCTTTGGAGCT  59 142
   Pcar_0175  220247 ..  220259 +  -6.9  -4.18018   CGCGGTAACCACATC                GCGCG AGA TGCGC                TTTTCGGTGAAGGGC  68 254
   Pcar_0177 NONE
   Pcar_0178  225934 ..  225946 +  -5.5  -3.23869   TTTATAAATAAGGAG                GATCC CAT GGGTC                TGTTATCCAATACTG  53 229
   Pcar_0179  227100 ..  227110 +  -2.4  -3.27768   GACGGCCGAATAAGT                 CCCG TGC CGGA                 TCTGCTTTTTGTTTA  44 28
   Pcar_0180  227601 ..  227613 +  -4.1    -4.431   ATAACGGAAAACCGT                CATGG CGA TCATG                TTTTATGGCTGACTC  64 131
   Pcar_0181  229953 ..  229989 + -19.6  -4.14627   GCATATCTCGATAGA    TAAAAGGCCGCCCGTT TTGAT GACGGGCGGCCTTTTG    TTGTTTCTATCGCAA 100 58
   Pcar_0183 NONE
   Pcar_0184  232536 ..  232569 +    -6  -3.01924   GCGGATTGATTTTCG     GAACATTCTGGGGC TGATTT GCTTCAGAGTGGTC      TATTCGACAAAACTG  52 9
   Pcar_0185  232892 ..  232927 + -19.9  -4.07562   ATCATTGCCAAAAAG    C-CATGCCCCGGGGAT TCGCT ATCCCCGGGGCATGCG    TTTATCTACCGTTTA 100 77
   Pcar_0189  242370 ..  242398 + -18.9  -3.81848   ACCTTGAATGCTAAA        CGCGGCAGACGGA TTT TCCATCTGCCGCG        TTCTTCTCGCCTCTT 100 44
   Pcar_0196  252449 ..  252460 +  -5.8  -2.52464   CCTGGCCGGCGTGTT                CCGT CGGT ACGG                 TCAATTCCAGCGCCA  48 266
   Pcar_0200  258881 ..  258891 +  -5.4  -4.56597   CGATCTTCTGGAGCA                 GGAA TGA TTCC                 TTTTTCAAAAGGCGG  71 19
   Pcar_0201  259407 ..  259430 + -14.6  -5.75342   GATTTTAGCTTACCG          GGCTCCGCAT GCAT GTGCGGAGCC           TTTTTTTTGGGGGCA 100 48
   Pcar_0202  260856 ..  260868 +  -3.3  -2.79183   CAAGCGGTTCTCGCT                GGAGA ATT TCGCC                TGTAATAGCGATCAG  41 8
   Pcar_0203  262499 ..  262525 + -15.9  -2.93382   ACGCCAAAGTCAACA         GCCCCACTGCC CACGC GGTAGTGGGGC         TGTCTGCATATGCGC  90 334
   Pcar_0204  263289 ..  263323 + -21.5  -3.34895   GGGGACGCCAAAATA     AACAGCCCCACCGCC TATTC GGCGGTGGGGCTGTC     TTCGTTAAAAGTCCC 100 273
   Pcar_0205  263831 ..  263849 +  -4.4  -2.62616   AGCCCTTGACTGGGG             GCCGCAGC GCC GCTGAGGA             TACTGTAACGGATGA  44 10
   Pcar_0206 NONE
   Pcar_0207 NONE
   Pcar_0208  267986 ..  267996 +  -4.6  -3.54424   GACCATGTTCGATTG                 GGGC GCT GTCC                 TTTCCAAGCCTGAGA  54 2
   Pcar_0209 NONE
   Pcar_0210 NONE
   Pcar_0211  272001 ..  272018 +  -9.1  -3.59262   CAGGTGCAATGAACG             CCCGGTA TCCA TGCCGGG              TTTGGCAGTCTCAGC  70 53
   Pcar_0212 NONE
   Pcar_0213 NONE
   Pcar_0214 NONE
   Pcar_0215 NONE
   Pcar_0216 NONE
   Pcar_0217  278436 ..  278451 +  -2.6  -4.59773   TAACGGCAGGGGGAA              TCTAAA GTAT TTTGGA               TTTTTACAGGTCAAA  65 406
   Pcar_0218  279503 ..  279543 + -14.1  -3.13403   TTGACAGCTGAAAAT  CAGTTAGTGTGCATCCTGA GTT TCCGGATGCACACTACGTG  TATTCATAAGGGCAC  86 37
   Pcar_0219 NONE
   Pcar_0220  284791 ..  284831 + -18.4  -5.41143   GAGTGTAATACCCCT  GCCTCCGGCATCGGCA AGTTCCGGG TGTCGGTGCCGGAGGC  TTTTTTTGACAGGTC 100 52
   Pcar_0221 NONE
   Pcar_0222  287520 ..  287531 +  -4.4  -2.63715   GAGGCGGAAAAGGCT                CTTG AAGA CAAG                 TAATATGCCATACGT  44 11
   Pcar_0223 NONE
   Pcar_0224 NONE
   Pcar_0225 NONE
   Pcar_0226 NONE
   Pcar_0227  292667 ..  292683 +  -5.8  -3.55801   CTCTCCGCCGGGTTC              TCCTCC CGTAT GGGGGA              TTTCAAGCCGTTGCT  59 60
   Pcar_0228 NONE
   Pcar_0229 NONE
   Pcar_0230 NONE
   Pcar_0231  296007 ..  296017 +  -3.2  -2.83403   GCTATCTGAAAGGAA                 CCGT GTC ATGG                 ATTTACTGCAACAGG  41 108
   Pcar_0232 NONE
   Pcar_0233 NONE
   Pcar_0234 NONE
   Pcar_0235  299289 ..  299315 + -17.3  -3.37091   TCGAACAGATTAAAA         GCCCTCGACCG GTGGA CGGTCGGGGGC         TTGGGTTTTCAGCCT 100 148
   Pcar_0237  300245 ..  300272 +  -8.5  -3.53012   TTGCCTTCCTCGCCG       CGCGTGCCGCGCA TGCG TGCGCG-CAC-CG        TTTCCGGCAGCAGGA  64 173
   Pcar_0256  320903 ..  320944 +  -5.2  -4.82901   TGATGCCGTTGCCAC CAGC-TAGTGTGCA-TGCGG AAAC CCGTGGTGCACACTGTGCGG TTTTTGTAAGGGAAA  76 38
   Pcar_0257  322388 ..  322401 +  -2.3  -3.48506   TTAGTCACGGTGAGT               TACGC TCTT GCGAA                TCTTTGCTCCATTCT  46 37
   Pcar_0258 NONE
   Pcar_0259  325706 ..  325726 + -12.6  -5.50723   ATAAGCAAAACAAAA            CCCCCGTA AGCGA TACGGGGG            TTTTTGTTTTGCTGC 100 62
   Pcar_0266  332587 ..  332598 +  -7.2  -5.22039   CCAAGCATCAGGACA                CCGC GTTG GCGG                 TTTTTTCAATTTAGC 100 407
   Pcar_0274 NONE
   Pcar_0275  344487 ..  344522 + -18.3  -3.59966   CCCGCGGGTGAAAAA    AGACCCGCCCCTTGC CAAAGT GCAGGGGGCGGGTCG     TTGTATATCAGCTGT 100 69
   Pcar_0277 NONE
   Pcar_0278  348012 ..  348035 + -11.6  -3.63435   CAACTTCAAGACCGC          GGGGTCGCGC CCCC GCGCGGCGCC           TTACTCTTTTTGCTT  79 432
   Pcar_0279  350527 ..  350585 +  -8.5  -3.73402   AAAAATCTTCCCGAT TCGCTCTGGA-ATATTTCTAGAAAAAGA TGTA TATTTTTCTAGAAGTAAATCCGGAGGGA TTTCATGCAAAGTAT  70 41
   Pcar_0280 NONE
   Pcar_0281  352245 ..  352257 +  -3.3  -3.16564   CCATCCTGATCAAAA                TGGCC CGT GGCTG                TTACTCAGATGGAGG  44 87
   Pcar_0282  352828 ..  352851 + -15.3  -3.65425   TGCGATGTTTAAAAA          GCCCGCTCC GGAAAA GGAGCGGGC           TTTGACGTATGTACC  95 93
   Pcar_0283  354647 ..  354676 + -17.3  -3.98256   GATTTGACAAGATAG       TAAAATCCCCGCC TCCG GGCGGGGATTTTG        TGTTTTTGGTGGCGA 100 50
   Pcar_0285  355498 ..  355511 +  -6.7  -5.02323   GTTTGAGGAAAATTT               TCCTG TCCT CAGGA                TTTTATTTGTCATGA  86 78
   Pcar_0286  356209 ..  356246 + -11.5  -3.65827   AAAGTTAAATTTTTT   TATCGACAAAAATGACT GACT GGTCAGTTTTGTCGATG    TTTGAATAGCGCTTC  82 33
   Pcar_0287 NONE
   Pcar_0288 NONE
   Pcar_0289  362293 ..  362320 +  -3.3  -5.00895   GACCGGCACCGGTAT        TGCGTGCGGCG ATGGAA CCCTGCATGCG         TTTTTCTATGATGAC  74 247
   Pcar_0292 NONE
   Pcar_0293  368278 ..  368314 +  -4.2  -4.99861   CGGTTGCGCAGTGAA   GGG-AACCCGCCGCAGG TGGG CCAGGAGCGGGGTGCCC    TTTTTCTGCTTACTC  76 197
   Pcar_0294 NONE
   Pcar_0295 NONE
   Pcar_0296  374477 ..  374502 + -20.5  -3.93038   TCTGACAAAAAAATA         CGGCCCTTCCC AAAC GGGAAGGGCCG          TTTGCTATTAAGCTG 100 311
   Pcar_0299 NONE
   Pcar_0300  380900 ..  380939 +  -3.4  -3.75153   ATGCCGCCACCTTTG  GCGCA-CCCAGCGGTGTGG GAG CCAGGCGGCTAGGATGCCC  TTTGGCTTCCCGAAC  52 43
   Pcar_0301  381977 ..  381989 +  -5.5  -2.53422   CGATATGGGTATGAC                CGGGT TGA ACCTG                CCTTTTGTAAAACTC  47 27
   Pcar_0302  382816 ..  382839 + -10.3  -4.15565   GCTATGGATACACAA          GGGGCGGCCA CGATA TGGC-GCCCC          TTTTCCAATGGTGCG  88 53
   Pcar_0303  383704 ..  383714 +  -3.2  -3.07132   GGAGTTTTGACCGGG                 TGGT GCA GCCA                 TGATTTATCTCGATA  44 12
   Pcar_0304 NONE
   Pcar_0305  385389 ..  385404 +  -2.5  -3.58726   AGGAATGTGGACGCC              GGCTT CGGCCA GAGCC               TTGTGTATCGCCAGA  48 277
   Pcar_0309  389432 ..  389444 + -10.5  -3.77491   AGTTCGCCGGTCCCG                GCCGG CAG CCGGC                TTACTTTCTTTACTC  80 316
   Pcar_0310  390620 ..  390630 +  -2.4  -3.03473   TTTCGGTACCGGTAA                 ACCG ATT CGGC                 GTTGTTTCGTCTATA  42 72
   Pcar_0311  392196 ..  392215 +  -6.4  -4.49041   TGGGCCATGTAAATC            TCTGTCGT GGAT ACGACGGG             TTATTTTCATTTTTT  73 159
   Pcar_0312  393061 ..  393109 + -10.2  -3.29324   AATCCATTTCATCCA TAGCCCCC-GGGTTTCCGGCG ACAGATCA TGCCGGGCTCCCTGGGGGCTG TTCGATTTGAGTCAC  73 60
   Pcar_0313 NONE
   Pcar_0314  396292 ..  396304 +  -9.1  -3.93061   CCGCCGGCTTGACAA                GCAGC TGT GCTGC                TTTCGGTTTTGCCGT  75 348
   Pcar_0315 NONE
   Pcar_0316  398655 ..  398665 +  -8.2  -4.63527   CCTGGATTGTTTAAG                 CGGC TGT GCCG                 TTTTTCCCCTCGTGA  86 73
   Pcar_0318  400051 ..  400071 +  -3.9  -3.50393   CTTCCGGCGTTGGGG            GGATGACGC CTC GTGATATCC            TTATCTGACATCGCC  52 10
   Pcar_0319 NONE
   Pcar_0320  402327 ..  402363 +  -4.2  -4.99861   CGGTTGCGCAGTGGA   GGG-AACCCGCCGCAGG CGGG CCAGGAGCGGGGTGCCC    TTTTTCTGCTTACTC  76 140
   Pcar_0321 NONE
   Pcar_0322 NONE
   Pcar_0323  406001 ..  406024 +   -16  -4.44797   CGGACAATAAAAAAA          CGGCCG-GGCC TTG GGCCGCGGCCG          TTTTAATCTTCATAG 100 175
   Pcar_0325  408235 ..  408248 +  -2.3  -4.37658   AGTGCTAGATAAATA               GCCCT TGTC AAGGC                TTTTATCCGGGGCTT  60 33
   Pcar_0326  409622 ..  409636 +  -4.2  -3.28712   AGTGGTTTAAGGCGG               CGGTCT TGA AAACCG               TTGTGCGAAAGCACC  50 72
   Pcar_0327  410704 ..  410728 + -12.8  -4.65512   CCGCCATATATATAG          GGGCCTGGCC TGATC GGTCGGGCCC          TTTTGTCGTTATTTT 100 137
   Pcar_0328  412751 ..  412776 +  -6.9  -6.53504   CATTCATTTAAAGAA         GCCC-GTCCAAG ACT TTTGGATTGGGC         TTTTTTTTTTATCTG 100 89
   Pcar_0329  414926 ..  414937 +  -5.8  -2.70932   TTTCTATTAAACATA                GCGT CGAG ACGC                 TAATTACCGCAGAAA  50 45
   Pcar_0330  416050 ..  416079 + -17.9  -3.74693   TAGTATTGCTCCAGG       GCTCCGTCGGAGG GAAA TCTCCGGCGGAGC        TTTCGTCCCATCCCG 100 43
   Pcar_0331  416475 ..  416495 +  -3.2  -4.22226   CCGATCAGGACTTTG            CCCTGGTT GTCTG ATTCAGGG            TTTGCTTTCTCTTAT  59 12
   Pcar_0332  416851 ..  416875 +  -2.1  -2.53822   ACTGGACGGGAAGAG         CGGCGA-CAG TATGTT CTGATGGCCG          GTGTTCTCCCATCCG  38 7
   Pcar_0333  417592 ..  417621 +  -4.9  -4.14013   TTCAGGTATCGCAAA       TGAGGGGTGTTTC TTGC GCTGCATCCCTCA        TTTTCAAAGCTTTTA  63 177
   Pcar_0334  418021 ..  418033 +  -2.7  -3.09492   GCAGGATGTGGATGT                TTTGT TTG ACAAG                TATTGAGATTAACCG  44 7
   Pcar_0335  419108 ..  419132 + -14.3  -3.76224   TCAGTGTCATGGAAA          CCTTCCCCGGG TCA TTCGGGGAAGG          TTTCCTGCATGAAAG  93 67
   Pcar_0336  421832 ..  421861 + -15.1  -5.37345   TCATAATCATAAAAA       TGGCTGTCGCGGCA GGG TGCCG-GGCAGCCA       TTTTTTATGGTTCGG 100 119
   Pcar_0337 NONE
   Pcar_0338  424294 ..  424315 + -10.8  -2.72043   AATCGTTCAATTCGT           CGGCGGGG GCTGAA CCCTGCCG            CTTTGACCAAAGGTT  69 13
   Pcar_0339 NONE
   Pcar_0340  426253 ..  426280 +  -2.6  -2.94299   CTGCCTCGTAGACGT        TTC-CCCGGCGGG AAT CACGTCGGTCGAA        TGATTTGAGCTATTC  41 45
   Pcar_0341 NONE
   Pcar_0342  428150 ..  428175 +  -6.8  -5.81622   TCTCTAGTCCTTACG         CAGGCCAGGC CGTTGT GCTTTGCCTG          TTTTTTTGCTTTTCT 100 145
   Pcar_0343 NONE
   Pcar_0344 NONE
   Pcar_0345 NONE
   Pcar_0346 NONE
   Pcar_0347  434794 ..  434827 +  -9.6  -4.75063   AGGGCTGACCTGCTT     G-CCGGGAGGTGG ACCTCCTAG CCGCCTCCCGGTC     TTTTTACCGTTTTAT 100 83
   Pcar_0348  435937 ..  435947 +  -5.4  -2.99837   CCGTAGGGGGCAGCT                 GAGT TGA ACTC                 CTTTGGTATTTCGAG  49 90
   Pcar_0349  437042 ..  437058 +  -2.9  -3.22475   GCATGCAGACGTGCT              GAAGGCC GGG GGCTTTG              TGTTATGGAAATAAA  46 79
   Pcar_0350 NONE
   Pcar_0351  438795 ..  438814 +   -10  -4.09511   GAAAGGTGCGGGTCG            GCCAAGGCG ATG CGCC-TGGC            TTTTGCGAGCATGTT  79 329
   Pcar_0354  441072 ..  441086 +  -3.6   -3.1811   TCGATTATTTACGCA               TTCAAG CGT TTTGAA               CTTTGTTGTGAAGCA  46 12
   Pcar_0355  443245 ..  443266 + -15.1  -5.21709   TAAGTATAAGTATAA           GCCGTCCGC ATAT GCGGGCGGC            TTTTTTAATATGCGG 100 59
   Pcar_0356  445022 ..  445036 +  -4.2  -2.82234   GGGTGTTGTCTTTAA               GGTTGT GTA ACTACC               TGTAATAACGTTTCT  45 111
   Pcar_0357  445583 ..  445594 +  -3.6  -2.64616   CCCAGGAAAATCAGC                GTCG ATGT CGGC                 TGATATGCATCCCGG  43 11
   Pcar_0358  446076 ..  446092 +  -2.9  -3.53343   AAAGCGGAGTATCCC              CTGTTTC AAG GGGACGG              TTTCGCAGCCAGGTT  49 46
   Pcar_0359  448756 ..  448790 + -22.3  -3.55761   AGCTTAAATGTGAAA     GTAAGGAGCCCCGCT TATCC GGCGGGGCTCCTTAC     TTTAAAAGATAGCTA 100 34
   Pcar_0362 NONE
   Pcar_0363 NONE
   Pcar_0364 NONE
   Pcar_0365 NONE
   Pcar_0366 NONE
   Pcar_0367  457123 ..  457145 +  -3.3  -4.70583   CGACCTGTATATGCT           CCGGCCC TTGGTGTCT GGGACGG           TTTTCTGTTCCTGCG  66 290
   Pcar_0368  458653 ..  458683 +  -9.7  -5.38348   TTTTGCACAACACAC       GGGCCGCATATCC ATTAC GGGTATGCGGCTG       TTTTTTGCTCTTTTT 100 91
   Pcar_0369  459340 ..  459357 + -14.1  -4.45083   TTGGGGTGTGCAAAA             GGCCGGG ATGT CCCGGCC              TTTTGTGCGTCTGGG 100 49
   Pcar_0370 NONE
   Pcar_0371  460604 ..  460631 +  -9.8   -4.8622   GTCAGTCGATTTTAA        GCCGCACAGACC TCTT GGTATGTGGGGC         TTTTTACTTAAGGAC 100 263
   Pcar_0372  460978 ..  461004 +   -21  -5.17576   GCAGTAATTTGAAAA         GGGTTCGCAACC ACT GGTTGCGAACCC         TTTTTTACGTTGGTC 100 103
   Pcar_0374  463743 ..  463754 +  -4.4  -2.77899   GCGGATCGTGACTGA                GACA AACA TGTC                 TGATTGATACGGGCA  45 26
   Pcar_0375 NONE
   Pcar_0376 NONE
   Pcar_0377  468653 ..  468675 + -15.6  -5.80817   TCAAGAAGAAAAAAA           CTCCCGGCAG TAT CTGTCGGGAG           TTTTTTTCTGTTAAG 100 49
   Pcar_0378 NONE
   Pcar_0379  470010 ..  470036 + -19.6  -3.53779   GGTTTTGTTAAAAGA         CAGCCTGTCGAA ATA TTCGACAGGCTG         TTCGTGTTTTCGGGG 100 63
   Pcar_0381 NONE
   Pcar_0382 NONE
   Pcar_0383 NONE
   Pcar_0384  473834 ..  473846 +  -2.6  -3.14693   GTGGCTTGATGCTGA                TCGG GCTGG CCGG                TGTATTGATGATGGG  42 89
   Pcar_0385  475491 ..  475509 + -11.7  -4.56597   CGGCAAATTCGCGCG             GCCCGCT CGTTA AGCGGGC             TTTTTCGGGGCCGGA 100 13
   Pcar_0386 NONE
   Pcar_0387 NONE
   Pcar_0388 NONE
   Pcar_0389  480807 ..  480842 +  -3.2  -3.28712   GGCCAGCGTCATGCG    CGGGGGCTGAGG GGGATGCATAAA CCTAAGGCCCCG     TTGTACCACAAACGC  46 16
   Pcar_0390  481486 ..  481498 +  -4.1  -3.34398   GGCAAGTTGGAAGGT                TGGAG CCA TTCCA                TGTTTAAAAGGAGGA  50 159
   Pcar_0391  482053 ..  482079 + -14.4  -4.69028   TTTTAATAGTTGTTT         GCCCCGCTTCTT TTC ATGGAGCGGGGC         TTTTATATCTATTGT 100 98
   Pcar_0392 NONE
   Pcar_0393  483099 ..  483114 +    -4  -3.36398   AGTACGCGGAGAACG              CAGAGA AAGG TCTTTG               GTTTTCTCTATGGGT  50 71
   Pcar_0394  484107 ..  484120 +  -2.3   -2.6927   TGCATCAAATCCATG               TGGAG AACG CGCCA                TGATGTCTGAAGGCT  39 9
   Pcar_0395  484511 ..  484521 +  -2.4  -2.62184   GGGCCAGGATTACGG                 GGGC GAC GCCA                 TGATATGCCGGACAG  39 12
   Pcar_0396  488436 ..  488454 +  -4.4  -3.51058   TTTCGCCAGGCGGGG             CCTTGACC ATC GGTCCCGG             TTCGTATTTACTTGT  54 20
   Pcar_0397  489374 ..  489407 + -24.1  -3.32343   TTAGAATCAAAACTA     CGACAAAGGCCGATC CTAG GATCGGCCTTTGTCG      TTATGCGGATATGCA 100 62
   Pcar_0411  504537 ..  504560 +  -4.5  -4.58395   GCAGCGGTTTGCGCA          TGGGGGTGT GGCCGA ACACCACCG           TTTTTCCCCAGTCGG  71 150
   Pcar_0413 NONE
   Pcar_0414  506805 ..  506815 +  -3.2  -3.36518   TGTTTTGGTTTGGAT                 TCGG AGT CTGA                 TTGTGAACCTTTTGG  47 56
   Pcar_0415  507885 ..  507903 +  -6.6  -3.09933   GACAGCCCTGTTATG             CAACCGCC CCT GGTGGGTG             TTGAGTCCCTTGGCC  54 223
   Pcar_0419  513986 ..  514023 + -13.5  -4.89567   ACTAGCTTATTATGA   TCAAAGCGCCTCTGGCA GTAC TGCTGGGGGCGCTTTTA    TTTTATCTTTTGAAA 100 65
   Pcar_0421  515337 ..  515359 +  -8.4  -3.03771   TGAACCACAGCGACG           GGCATTGGAT GCG ATCCAGCGCC           TGTTCCCGGCTGTCG  58 324
   Pcar_0424  517741 ..  517753 +  -4.8   -4.6856   TTAGGAAATCTTGCC                CGGA ACCTG TCCG                TTTTTCGGCTGTTTC  70 53
   Pcar_0425  519116 ..  519144 +   -19   -5.1287   CAGGTTGGGAGAAAA        GGCAGGCCACTT CATTC AAGTGGCCTGCC        TTTTTTGCGTGTCGG 100 338
   Pcar_0431  527679 ..  527690 +  -5.8  -3.96618   GTTCGGCGTCAAAAC                CGCT TTTG AGCG                 TTGTTTGGCGTTAGG  66 300
   Pcar_0432  528867 ..  528879 +  -7.7  -3.53224   GTAGGGAGTTGCCGC                TTGCC ATA GGCAA                TTTGGAACCAGCATA  64 412
   Pcar_0434 NONE
   Pcar_0435  529966 ..  529982 +  -3.6  -4.08887   GTCACTCACCTCTAA              GCCCGA TTCGT TCGGTC              TTTCCTTTGCGTAAT  59 52
   Pcar_0436  530652 ..  530665 +  -4.5  -2.95491   CGATGTGGTTTTATA               GGGAT TCGG GTCCC                TGTGTCATGCCGTTT  47 44
   Pcar_0437 NONE
   Pcar_0438  532970 ..  532980 +  -6.8  -3.25823   GACCGGTGCCGTCAA                 CCGT TGT ACGG                 TTGGTGTCGGGCACC  58 130
   Pcar_0439  535473 ..  535518 + -16.4  -5.64274   GAAATGTACCGATAG GGCCCGTCCTGTCAGATGTAAC GTAG GTTGCATCTG--AGGGCGGGCC TTTTTTTATGCCTCG 100 79
   Pcar_0440 NONE
   Pcar_0441  538494 ..  538512 +   -16  -5.18371   GCAAAGCGTAATCAG             GGGGAGCC ATC GGCTCCCC             TTTTGTTTTGTCGGG 100 30
   Pcar_0442  541316 ..  541347 + -10.1  -5.75599   ATTTTGCGGTTGGTG      TTGCGGCGGCC ATGTATCTGA GGCCGCCGCTA       TTTTTTTATCATTTC 100 52
   Pcar_0447  547890 ..  547902 +  -3.4  -3.77588   CCATCATGTTGTAAT                CCTT CGGGC AAGG                TTATTCGTCTAAAAT  52 27
   Pcar_0448  548748 ..  548762 +  -3.6  -2.79671   GAGAGGGAGGAACGG               TTTTTC TAT GAAAAG               GTTTAACGTTGAGAT  44 5
   Pcar_0449 NONE
   Pcar_0450 NONE
   Pcar_0451 NONE
   Pcar_0452  551259 ..  551292 + -25.5  -3.37487   TTGCGCATATCTATT     CAAGGGGCCGGTTTC CATG GAAACCGGCCCCTTG      TGTTTAGAACTCTGC 100 53
   Pcar_0495  604358 ..  604381 +  -6.6  -2.52464   CCCGAGGGATACGAG          ACGGACTGGC CTCT GCCGGTCTGA           TCCCTTCGACGGGAG  52 2
   Pcar_0496 NONE
   Pcar_0497 NONE
   Pcar_0498  608084 ..  608108 +  -7.8  -5.00884   CTTGAGCCGTTGGAA         CGCGTC-TCGC TCAG GCGGGGGCGCG          TTTTTTGCGAACCAT  87 336
   Pcar_0499  609320 ..  609335 +  -3.2  -3.61715   CGGGGCGGGGGATTC              GGCC GCGCATAA GGCC               TTGTTCCCAAACCTC  49 82
   Pcar_0500  610276 ..  610305 + -20.9  -4.07885   GCATATTTGTTTGAA       GAAAAGCCCCGTC GAAT GACGGGGCTTTTC        TTTTCCCCGGGGGTA 100 51
   Pcar_0501  612284 ..  612294 +  -6.8  -3.41051   AGTTGTTGTAAAATA                 CGCA ACA TGCG                 TTGTAGTGAAGATGG  60 158
   Pcar_0502 NONE
   Pcar_0503  614757 ..  614775 +  -5.2  -3.02166   CTGTCCTGGGGCAGG             TCGACGAA AAC TTCGCCGG             TAATTTCCTTGCCGC  48 378
   Pcar_0507  618959 ..  619008 + -17.9  -2.78679   ATCACGAATTACTAA TCACGGCACTACGCCTCCCAGTC TGCG GGCTGGGAGGCGTAGTGCTAGAA GTTTACCTGACGCCC 100 143
   Pcar_0511  621510 ..  621523 +  -8.1  -3.15996   CACTGGCAACGGCAC               GGTCG AAAT CGACC                TGTTCCTCGATCATC  60 400
   Pcar_0513 NONE
   Pcar_0514  624961 ..  624996 + -11.2  -2.67803   CTGCAAAAACACTAG    CG-AGTGTGCATCCGGA AAC TCAGGATGCACACAGCG    TAGATTTCATAAGGG  70 26
   Pcar_0515  626421 ..  626441 +  -5.3  -4.65895   CGCACTTGTTAGCTT            GTGCGGTTG ATG CGACCACGC            TTTTTAGATCCGGAA  73 493
   Pcar_0517 NONE
   Pcar_0518  628842 ..  628889 + -17.2   -4.9448   CGGTGCGTCGCGGAA ATAATTCGGGCTCAATGGTGAA TGCT TTCTCCATTGAGCCCGAGTTGG TTTTATTTCGTAGCT 100 246
   Pcar_0524 NONE
   Pcar_0526  638016 ..  638045 +  -2.9  -3.21099   GATCAACTTGCGCTG       CTTGATGCAATCTG CTA CA-ATTGCTGCAAG       TTGATCGTGGAAAGG  46 98
   Pcar_0527 NONE
   Pcar_0528  638611 ..  638634 +  -3.9  -2.71503   TGTAGAAAAACCATT          TTGACTGAA CCTGTT TTCCGTCAA           TCGATTCTTCTTGGC  44 63
   Pcar_0531  642580 ..  642600 + -14.1  -2.71712   TGCAGGCCCCCTTCA            GATACCGGA CCA TCCGGTATC            CTTTGAGCAGACACC  82 141
   Pcar_0532  643893 ..  643903 +  -2.4  -3.33261   CGATGGTCCAAAAGA                 CCCG CGC CGGA                 TTCTGCCCCTTCCCC  44 227
   Pcar_0538  652333 ..  652362 +  -7.1  -3.33261   CTCCTACGTTCAGCT       TGC-GCGATGGTCC GAA GGACCAGCGCCGGA       TTCTGCCCCTTCCCC  58 207
   Pcar_0541  654764 ..  654777 +  -2.3  -4.41348   AGTGCAGCGATTTGT               TCGCG CAAG CGCTA                TTTCTTTACGAAAAA  60 114
   Pcar_0542  657240 ..  657280 +  -9.8  -3.76224   CAGGCGCGCAGACCG GTCT-GGCTGTCCACCG-GC ACG GCGCGGTGAATGGCCGAGAC TTTGATCGGTGAGAC  75 508
   Pcar_0545  667669 ..  667702 + -19.7  -4.82901   TTGCACCATAAAAAA     CGCCGTCC-CTTCTGC CTG GCAGAGGTGGACGGCG     TTTTTGTACAAGGGG 100 69
   Pcar_0550  673524 ..  673538 +  -5.7    -4.067   GGCTGCAGGGTAAAG               GCATG AGACG CATGC               TTGTTATTCGTTTGC  66 74
   Pcar_0551  673979 ..  674000 + -17.3  -4.59511   AGGCAATATAAAAAA           GGCCGCTCC CGGG GGAGCGGCC            TTTTTGCACACTGTT 100 99
   Pcar_0553  676845 ..  676855 +  -4.6  -4.63928   TTGTCTCCGTCGAAC                 TCGG TGC CCGG                 TTTTTACCCTGATCT  70 41
   Pcar_0556  680238 ..  680253 +  -3.9  -2.78816   GGATAATATCGCGCC              GGTCG GTATAG CGGCC               TGTGATGCCAAGTAC  43 486
   Pcar_0558  682072 ..  682094 + -15.6  -5.00616   TCATAACGATATCGG           CAACCCCGGC AAA GTCGGGGTTG           TTTTTTAGCAACAGA 100 386
   Pcar_0562  686010 ..  686045 + -21.4  -4.85782   CCCCATGGAGTACTA    TAAGAAACGGGCCTGT TGGT GCAGGCCCGTTTCTTA     TTTGTTTTTGGGGAC 100 48
   Pcar_0567  690353 ..  690384 + -16.8  -4.21827   ACGAAGACCTTGCAA      TAAAACCCCGCATT TTCG AATGCGGGGTTTTG       TTTTAGCATGTTTGG 100 125
   Pcar_0570  695519 ..  695542 + -14.6  -5.36441   ATAGAAACATAAAAA          GGACCGGTTG GAGA CAGCCGGTCC           TTTTTTATATGCAAC 100 63
   Pcar_0571  697038 ..  697053 +  -4.6  -4.76041   GCGCTTCATTCGCAA              TCGGCG GTCC CGTCGG               TTTTTCCTCCATCTC  74 359
   Pcar_0574  698157 ..  698177 + -13.3  -3.55444   ATCATGCAGCCAAAA            TGGCGCGTA TTT TGCGCGCCA            TTTAGGCCATGGACA  86 93
   Pcar_0578  702946 ..  702956 +  -6.8  -3.68366   AGGCTTCAGCTCCCT                 TGCG CAG CGCA                 TTGATTTTGCGGTGC  60 441
   Pcar_0580  703775 ..  703813 + -23.3  -3.07443   AATTTCTGTATTGAT   AGACAAAGGGGCCAGGC TTGAC GCCTGGCCCCTTTGTCG   TTGCATGGCGTATGC 100 50
   Pcar_0581  705245 ..  705293 + -13.9   -4.4891   CGCGATCGTCTTCAA GGGGATGGCATGCCTGTGT CGGTTCGGGAC ACGCAGGCGGGCCGTCCCC TTTTCTCATGGTACA 100 64
   Pcar_0582  706289 ..  706307 +  -9.5  -5.86061   ATGATCGCACTTCCA             TCGGGCC TGCTC GGCCCGG             TTTTTTTTCATCCAA 100 162
   Pcar_0583  707985 ..  708006 + -17.3  -5.69023   AGCAAAACTTAAAAA           GGGGGAGCG TTAT CGCTCCCCC            TTTTTTTGCTGTTTT 100 85
   Pcar_0585  710968 ..  710989 + -14.5  -5.03145   TCTCTGAACCTCAAA           GGCCATCTC AAGC GAGATGGCC            TTTTTTGCGGAGTTG 100 106
   Pcar_0586  712550 ..  712562 +  -2.6  -4.77036   CGTTTCCGCGGACAC                CGGG ACATG CTCG                TTTTTGATCATGGCA  68 6
   Pcar_0587  713312 ..  713332 + -10.5  -4.07687   ATACCAACCCGGTCT            TTTTGCGCA CCT TGCGCAAGA            TTTTGGAAGCGGCAT  84 507
   Pcar_0589  714774 ..  714791 + -12.7  -4.10552   TTTTTCTTCCGGGCT             CAGGCCG TTAA CGGCCTG              TTTGATTTGGTCGAC  91 246
   Pcar_0592 NONE
   Pcar_0593  723511 ..  723525 +  -4.2  -2.79823   AGCGCATCGATCGGA               CCGC AAGGGGG GCGG               ATTGATTTTGCCCGC  45 6
   Pcar_0594  724319 ..  724329 +  -2.4  -3.33744   GACCGCCAAATTCGA                 CACC GGA GGCG                 ATTTTTCGGGGAGAG  44 112
   Pcar_0595  724918 ..  724934 +  -5.2  -4.07568   TGGTGTTATGTTCTA              TCGTTT TGTAT AAACGA              TTTTACGCGGAGGGA  63 86
   Pcar_0596  726334 ..  726358 +  -4.1  -3.21276   GACGCCTTGCGCAGG          CAGGCTGCTCC GAT GGAGCCGGGTG          TGTTCTCGCGCAAAA  48 50
   Pcar_0597  727168 ..  727197 +  -2.1  -3.56568   AAGGCAGCGCCCGCG       TCGCTGCCATACGT TAG ACGTGTGGTC-CGG       TTTGCCCCCTGCTTG  47 9
   Pcar_0598  728346 ..  728372 + -12.4  -4.03885   ACAAAAGGTAACCCC         GCCACGGAAA CGTTTGT TTTCCGTGGC         TTGATTTTTTTGAAA  90 48
   Pcar_0599  730472 ..  730522 +  -3.2  -3.34398   TCGCTGCCTGAGCAA TAGAGGATACGGCGGC-CTATGC CTGCTT GCATCGCGCCGCCGCATACTAAA TCTTTCAGGAGGGAC  47 30
   Pcar_0600  733243 ..  733271 + -23.9  -5.28983   CGCCAGTTACACCAG        GCGGCCCCCGGAG GAT CTTCGGGGGCCGC        TTTTTATGTTTTAGC 100 58
   Pcar_0601  733870 ..  733886 +  -2.1  -4.36914   GTAAACTGTCATAAT              AAAGGCG CAA CGCCGTG              TTTTGTGAAAACGCA  60 27
   Pcar_0602  735154 ..  735166 +  -3.3  -4.18018   AAGCTGGCTGTAGGG                GGGGA TAA TCGCC                TTTTCCCTGGGGCCG  58 515
   Pcar_0605  737082 ..  737104 +  -6.9  -3.68827   CCGAAAAGCGATATC          CGCCC-GGCC CCAT GACCAGGGCG           TTTGACTGGTGACTG  60 168
   Pcar_0612  743606 ..  743616 +  -6.8  -3.32698   GGGGCTTCGGGATCT                 TCCC GGA GGGA                 TGTTGTCTGCCGTCA  58 122
   Pcar_0613  743919 ..  743947 + -13.8  -4.83169   GGCAAAACGCAAAAA        GCCCTCCCCGGT TTAAT GCCGGAGAGGGC        TTTTTATGGCGAAGT 100 108
   Pcar_0615  745730 ..  745763 +  -5.9  -4.23674   TTCCTGCGGACTTTG     CTGCTCCGCTGATCCG GCT CGGTTCGGCG-AGGGG     TTTGTCTTCCTGCCG  68 14
   Pcar_0616 NONE
   Pcar_0617  746877 ..  746891 +  -5.6  -3.39327   GAAAGGGACGGTGGA               CCATGG CAT CCAAGG               TTGTAAGTGTCGACA  54 173
   Pcar_0618  747268 ..  747305 + -14.1  -3.98826   ACGATCGGCTATGTG   CTGGCAGCGGCGCCC GAACCAGG GGGCGCCGCTGTTCG    TTTATGGGTTGGTGC 100 172
   Pcar_0623  751499 ..  751520 +  -9.3  -3.28924   ACGGACAATATCCTG           CGGCGGTCC CGTG GGGCGGCCG            TTCTCGACGGGGATG  65 274
   Pcar_0625  753897 ..  753915 +  -6.7  -3.92996   TCGTCCACGTAGGCG             GTTGCGC CGACC GCGTAAC             TTGTTATATATCCCC  66 328
   Pcar_0631  760161 ..  760175 +  -5.6  -3.74693   CACTTCGGGACCGAC               CGGCAG TTC CTGCGG               TTTGATCCGGTCACG  59 339
   Pcar_0635  767804 ..  767849 + -13.3  -5.40072   CGATGATATGCAAAA GCGGCGGATCTGTTTTTCCCA GGTG TGGAAACAACGGTTCCGTCGC TTTTTTTCAGCAAGC 100 41
   Pcar_0638 NONE
   Pcar_0639 NONE
   Pcar_0640  774198 ..  774216 +  -5.2  -4.20122   GGACCTGCCAAAAAG             CAAGACGG GAA CCGGTTTG             ATTTTTTTTGTCTGA  67 371
   Pcar_0644 NONE
   Pcar_0645  779956 ..  779980 +  -2.7  -3.06515   CGATTATCCTTGAAC          AGTAGTGCCGT ATA GCGTCGCTACC          CTTTTAAAAATAGAG  44 21
   Pcar_0646  780827 ..  780841 +  -4.2  -4.21768   TGAAAACATCGGGGC               GGATCG GAC CGGTTC               TTTTCCCATTCCTTC  63 58
   Pcar_0647 NONE
   Pcar_0648 NONE
   Pcar_0649  784637 ..  784682 + -20.7  -2.88822   ATTCGCCAAAGCATT GAT-ACGAAAAAGGGGAGCGGC TTT GCCGCTCCCCTTTTTTGCGATC TGGTTGTGTCGACCC 100 47
   Pcar_0652  788562 ..  788586 + -20.1  -5.32944   CGGTTTTCCCGCCGT          TGGCCGTCCGT TTT ACGGACGGCCA          TTTTTTGATTGTACG 100 100
   Pcar_0653 NONE
   Pcar_0654  791362 ..  791392 +  -2.4  -3.20841   TTCAAGGCTTTTCAG       GTTTGTCGGCAGGG CGT CCGGGCTTGCAAAC       TATTCATGTCAATCT  44 60
   Pcar_0655  792566 ..  792599 +  -9.5  -3.36823   GCATATTAAATTACG     C-AAGCCTGCCGGTTC CTG GAGCCGGCAGGCACAG     TTGCATTTTGAACAG  72 73
   Pcar_0656 NONE
   Pcar_0657 NONE
   Pcar_0658 NONE
   Pcar_0659  797976 ..  797996 + -19.7  -4.68593   ATGGATAGCTAAAAA            GCCCCGCCG GAC CGGCGGGGC            TTTTTCAATAGTGGG 100 59
   Pcar_0664  804534 ..  804545 +  -7.2  -3.46602   AATCATGACCTGTCT                GCCG AATT CGGC                 TTGTGCTATAACCCA  62 191
   Pcar_0665  806616 ..  806643 + -19.2  -6.38039   TGGTTGAGATTTATT        GCCGTTCGGACC TTTC GGTCCGAGCGGC         TTTTTTTTTTCGGTG 100 133
   Pcar_0666 NONE
   Pcar_0667 NONE
   Pcar_0668  809992 ..  810005 +  -3.1  -3.09878   GCCATCCAGGGTAGA               GCCATG AAA CA-GGC               TATTCGCTGGATGAC  44 19
   Pcar_0669  813129 ..  813153 +  -5.7  -3.10493   GGGCCTGCGTCCGGA          TCATGCCAATC ACC GGTTGTCGTGA          TGTGTCTATTGCCGC  53 1
   Pcar_0670  813907 ..  813917 +  -2.4  -3.65425   AAACGCTGGCATAGG                 CCGG CCC CCGC                 TTTCAGATATGTCGC  50 50
   Pcar_0671  814933 ..  814943 +  -4.6   -5.1286   GGAACAAGTAAATAA                 CGGT TCG GCCG                 TTTTTATGGTTTTTA  80 124
   Pcar_0672  815870 ..  815889 +  -2.2  -3.14132   ATCGCTGTCCTTCCG            GGTTTTGTC CAG GA-GAAACC            TTCATGAAACAACGC  42 142
   Pcar_0673  818877 ..  818887 +  -6.8   -2.6627   GAAAGCAGGCTTTTG                 TCGC GGG GCGA                 ATTGTGGTACCTTGG  52 52
   Pcar_0674  819970 ..  819983 +  -8.1   -4.0492   ACCAATGGAGTATAC               TCCCC GTGG GGGGA                TTTGTGTAACGATTG  74 117
   Pcar_0675  821066 ..  821098 + -24.3  -4.86731   GTGATAGATGCTCTG      GCCCTCCCCGTCGAT TTG ATTGACGGGGAGGGC      TTTTGTTTGCCAAAG 100 63
   Pcar_0676  822384 ..  822403 +   -10  -5.64006   CATATCAGGAATCTG            CCGTATCG CGTT CGATGCGG             TTTTTTTCATTCAGT 100 127
   Pcar_0677  825489 ..  825513 +  -9.9  -3.28712   TTTCCGGAAGTTGCT          CGCGGCGCTTG AGT CAAGCACCGGG          TTGTCGCGCAAAACG  70 14
   Pcar_0679  826894 ..  826920 + -10.2  -5.47218   CTCGATGTATGTTCG         CGTCCCTTGT GTTTATG GCAAGGGACG         TTTTTTTGGGTAAGG 100 79
   Pcar_0682  831750 ..  831761 +  -3.6  -2.55722   GCGGCCGATAACGAA                TCCG GCAC CGGG                 TAGCTTGGCTGATCT  43 30
   Pcar_0683 NONE
   Pcar_0684 NONE
   Pcar_0685  834558 ..  834574 + -10.9  -2.52046   TCGCTGTCCGTGGGG              TGACTGC CGG GCAGTCA              GATTGTTGTTTTTTG  67 50
   Pcar_0686 NONE
   Pcar_0687  836802 ..  836821 + -11.4  -4.18018   TGGGCGAAGTAGATA            GGCCGCAG CTGT CTGCGGTC             TTTTGCATGCAGGCC  91 47
   Pcar_0688 NONE
   Pcar_0689  837670 ..  837683 +  -8.1  -2.93447   TCCAAGTCGAAAAAA               CCAGC TGAC GCTGG                CTTTATGAAGGTTAA  60 18
   Pcar_0690 NONE
   Pcar_0691  838881 ..  838922 + -18.7  -2.85668   GTTTTTGGGATTATT CGCAGCATGCCGTCCTGCC TTCT GGCGGGTCGGCGTGTTGTG  TCTGATATCCAGGTC 100 40
   Pcar_0692 NONE
   Pcar_0693  840074 ..  840104 + -20.6  -3.65036   GCATATTTAACACCT       TAGCCAAGGCTGCA GTA TGCGGCCTTGGCTA       TTCTGCTTTCGTTAG 100 49
   Pcar_0694  844253 ..  844291 + -10.3  -3.43773   GGAGCAGGAATAAAA  GACTGGATCCCCTTCCGG GAAA CCGGAAGGGGCTG-GGTC   TGTTTCCATATGGGA  75 28
   Pcar_0695  848551 ..  848592 +  -8.7  -3.32769   TTGATAGAGAGAAAA TATAGGGGGCGGCTAAAAA GTGC TTGACAACCGCCCCCTATA  TTGATAGTTTGAGCG  67 37
   Pcar_0696 NONE
   Pcar_0697  849526 ..  849548 +    -4  -3.57615   GCCAACAAGGCGTTC           GCCCACTATC GTT GGTAGACGGC           TTTACGGAATATTAG  52 8
   Pcar_0698  851674 ..  851687 +  -2.3  -2.87211   TTGCCGTTAAAGAAC               AGGAG GGTG CTCCA                TGTCTAAAGCAAAAT  41 41
   Pcar_0699 NONE
   Pcar_0700 NONE
   Pcar_0701 NONE
   Pcar_0702 NONE
   Pcar_0703 NONE
   Pcar_0704 NONE
   Pcar_0705 NONE
   Pcar_0706 NONE
   Pcar_0707 NONE
   Pcar_0708 NONE
   Pcar_0709 NONE
   Pcar_0710 NONE
   Pcar_0711 NONE
   Pcar_0712 NONE
   Pcar_0713 NONE
   Pcar_0714 NONE
   Pcar_0715 NONE
   Pcar_0716 NONE
   Pcar_0717  860764 ..  860775 +  -7.2  -3.36435   CCTGGCAGAGGCCGC                CCGG GAAG CCGG                 TCTGTCTTTTTAGTT  62 1
   Pcar_0718 NONE
   Pcar_0719 NONE
   Pcar_0720 NONE
   Pcar_0721 NONE
   Pcar_0722  863917 ..  863932 +  -3.2  -2.98072   CAACAGATTCTGTCT              GCCC TGGGTTGT GGGC               TGTGATTCTGATAAA  42 5
   Pcar_0723 NONE
   Pcar_0724 NONE
   Pcar_0725 NONE
   Pcar_0726 NONE
   Pcar_0727 NONE
   Pcar_0728 NONE
   Pcar_0729  867937 ..  867958 + -14.5  -5.83226   GTTCATAAGAAAAAA           GGCAAGGAG TTTT CTCCTTGCC            TTTTTTTGTTCGATT 100 64
   Pcar_0730 NONE
   Pcar_0731 NONE
   Pcar_0732 NONE
   Pcar_0733  872013 ..  872025 +  -3.3  -4.51765   AAGAACGCGACCGGC                GTCGG TTA TCGGC                TTTGTTTGCCTTGTA  64 71
   Pcar_0734  872803 ..  872817 +  -2.7  -2.82623   AAAAGTTTTCGGAGA               GGCCC AAGGG GGGCA               TGATTGTCCCCGGCA  41 150
   Pcar_0735 NONE
   Pcar_0736  874959 ..  874973 +  -5.6  -4.03234   AATATAGGCTTGCTG               CCGGGG CGT CTCTGG               TTTCTGTCCAGGAAA  63 156
   Pcar_0737 NONE
   Pcar_0738 NONE
   Pcar_0739 NONE
   Pcar_0740  879831 ..  879848 +  -6.2  -4.63486   AACTGATTTAATCGG             GCGGCC GGGTCA GGCTGC              TTTTGTTGCAGGACT  76 35
   Pcar_0741  880371 ..  880392 +  -7.9  -5.64274   TCCAATAGAAGATCA           TTGCCCGGC TATC GCCGGGTTA            TTTTTTTGTCCGTGG 100 146
   Pcar_0742 NONE
   Pcar_0743  883077 ..  883100 + -11.8  -4.16182   TACCAATCAAATAAA          GGGTCATACA GCAA TGTATGGCCC           TTTCGTTTATGGTGC  95 165
   Pcar_0744  884699 ..  884755 + -13.7  -2.67513   TCCGGGGAAGCCTGA TCATGG-GGAGCCCCTCTGCCGGGAA TGGCCT TTCCCGGCAGGGAGGCACCACTGGGA GTTACTTGTCGATGT  78 26
   Pcar_0754  894155 ..  894186 + -14.6  -4.25104   CTTCCACGCCTTTGA      TAAACGGATCGACT TCGG AGACGATCCGTTTA       TTTTGATGAGCGGAA 100 67
   Pcar_0757  897987 ..  897997 +  -8.2  -3.14344   CTTTCACGGTACGGT                 CGCC CAG GGCG                 TTGATGGCAAGCGTG  62 167
   Pcar_0762  903271 ..  903283 +  -5.5  -3.90744   ACATGACGTTAAGGC                GCTTC GGA GAGGC                TTCTTTGACGAGCCG  62 290
   Pcar_0764  906181 ..  906194 +  -2.4  -3.73042   GACCCGCTGGATATG               CTGT GAGCCG ACAG                TGTTTTAATCGCCGA  50 20
   Pcar_0766 NONE
   Pcar_0767  908598 ..  908619 + -17.3  -5.64421   GGAAATAACAAAAAA           CGGGGGAGC TGTG GCTCCCCCG            TTTTTTATTTGGAGT 100 54
   Pcar_3148  911794 ..  911817 + -12.4  -5.71712   ACAACAGTAAACAAA          GCGGGG-GCGC CTG GCGTACCCCGC          TTTTTTTATATGACC 100 54
   Pcar_3149 NONE
   Pcar_0769 NONE
   Pcar_0770  915217 ..  915233 +  -9.4   -3.9461   CGGCAATTTCGATGA              CGGCGA ACAGG TCGCCG              TTCTTATTGCGGCCG  73 132
   Pcar_0772  917664 ..  917687 +  -7.4  -4.46212   CGCAGTAATGAAAGG          CCGGGCAG CGCTACAA CTGCCTGG           TTTTGTAGTGAGAAA  79 109
   Pcar_0773 NONE
   Pcar_0774  919473 ..  919512 + -20.2  -3.54741   CGTTATAAGAATCAG  AACGAACAGCCTTCAGGT CCTT GCCTGAAGGCTGTTCGTA   TTTGCAGCGATGATG 100 78
   Pcar_0775 NONE
   Pcar_0776 NONE
   Pcar_0777  922509 ..  922534 +    -4  -5.79595   TCAGCATGGATCAAA         CACACAGGCCC TTCTT GGGA-TGTGTG         TTTTTTATTTTCCGG  93 323
   Pcar_0778  922829 ..  922854 + -20.5  -5.76633   CATTAATCTGTAAAA         GAGCCCCGCGA ATAA TCGCGGGGCTC          TTTTTTTATCTGTGG 100 52
   Pcar_0780  924924 ..  924953 + -10.7   -4.8048   TCCGTTGCCGGAGAA       GGTCGCGTGCAGC TTTT GCTGTAGGTGACC        TTTTTGCTGTGGCCC 100 74
   Pcar_0781  926202 ..  926220 +  -4.5  -4.62302   ATTATTGTGTGCCGT             GTCAGCC AGGCA GGCTCAC             TTTTTGGGGATATTA  70 222
   Pcar_0782 NONE
   Pcar_0783  928055 ..  928099 + -12.9  -3.03124   TATCTGACAGATAAA ACTACGCAGTGTGCATCCTGA GTT TCTGGATGCACACTACATAGC TATTCAAAAATACGG  79 72
   Pcar_0784  929007 ..  929047 +  -8.3  -4.57073   TAAGTTGGCCCATGG  TGGGGTGGTAACGCTTGGA ATA TCTGAGGGTAATCATCCCA  TTTTTAACAGGACTC  82 183
   Pcar_0788 NONE
   Pcar_0789 NONE
   Pcar_0790  933330 ..  933356 + -13.9  -5.63236   AGCTACGAAGCTTGA         TCGGGTATGAA CAATT TTCATACCCGA         TTTTTATTTTTCCAT 100 39
   Pcar_0793  938999 ..  939018 +    -7  -3.00525   ATGGGGAAGGGTTTT            GCGCCTGG TATC CCGAGCGC             TATAATTTGGCCGCC  54 251
   Pcar_0794 NONE
   Pcar_0795  942137 ..  942178 + -10.1   -2.7728   AAAGCTCGAAGATCC TAAAACCTACCGGCCGG CGGACGGT CCGGCCGGTAGGTCCCA  TACTTACAATTTGAA  65 156
   Pcar_0799  947583 ..  947601 +    -3  -3.74198   AGAGACTTCCCCACA             CGGTCGGC ACG GTCGATAG             TTTAAACTCTTTTTT  52 69
   Pcar_0800 NONE
   Pcar_0801 NONE
   Pcar_0802  948995 ..  949018 + -13.2  -4.95843   CGCCCTAACAGATAG          GCCCATTCCT TCGC GGGAATGGGC           TTTTGTCTTTTGTAT 100 51
   Pcar_0803 NONE
   Pcar_0804  950035 ..  950061 +  -5.1  -5.00616   AGGTAGAAAAAGGGT        GGGGG-CGTAGA GCCG TCTGCCTCCCCC         TTTTTTGCCCGGAAA  79 46
   Pcar_0805  951433 ..  951465 + -14.3  -4.20712   TGAATCAATAATGAT      GACAGCATTCCCT CTCTAGC GGGGAATGCTGTC      TTTTAGCGTGTTGTC 100 30
   Pcar_0810  956490 ..  956523 + -18.3  -4.09243   ATGAATCAGTAAAAA     TGTAGCGTTCCCCTA CCAG TTGGGGAACGCTACA      TTTTCAAAAGCTCTA 100 29
   Pcar_0812  959631 ..  959647 + -11.5  -5.60993   AGCGTTTTTCGAAAA              GGCCGGT TTT GCCGGCC              TTTTTTTGTGCCCGG 100 52
   Pcar_0813 NONE
   Pcar_0814 NONE
   Pcar_0815 NONE
   Pcar_0816 NONE
   Pcar_0817  965239 ..  965250 +  -5.8  -3.55444   ACGAGTGAACGCAAA                CCTG GAGG CAGG                 TTTGCAGGATGGCAG  59 33
   Pcar_0820 NONE
   Pcar_0821  971907 ..  971942 + -10.4  -4.09511   CCTGGGGTGCGTGGA    GAAGCCCTCTGCCT TTTTCGTT GGGCTGGGGGCTTC     TTTTAAACAGGTCTT  84 53
   Pcar_0822  973268 ..  973311 +  -2.5  -4.13995   GGGTGTTAGTGTCTA TCGGTAAAACCGATTGAAG TGCAGC CTTTTGTTGGTATTATCGA TTTGATTTATCACCA  57 101
   Pcar_0823  974191 ..  974206 +    -4  -3.16068   CGTCCGGCAGCGTCG              GGTG-GA CAC TCGCACC              GTTTTCACTTAGGAA  46 50
   Pcar_0824  975582 ..  975592 +  -2.4  -3.55261   CCTCCGAATCGATTG                 AGCC TTG GGCC                 TGTGTTTTGTTACGG  47 25
   Pcar_0825  976325 ..  976335 +  -3.2  -4.42512   CGGGGCATTTGTTAG                 CTTC CTT GGAG                 TATTTTTTCTATTTT  61 131
   Pcar_0826 NONE
   Pcar_0827 NONE
   Pcar_0828 NONE
   Pcar_0829  979739 ..  979750 +  -2.2  -3.53224   TTTTAAAGGACTGGC                CATC GCCT GGTG                 TTTCAACGAAAGGTA  47 109
   Pcar_0830  980294 ..  980308 +  -2.1  -3.83026   ATTCCAGATATGGAG              CAG-CC ATGC GGTCTG               TTTCGTATGCCGAAC  53 77
   Pcar_0831  981709 ..  981728 +  -3.6  -4.63486   GTGCAGGCTTTTGCA            TCTAAACC TTCC GGTTTACA             TTTTCTTCCCCCAAT  68 454
   Pcar_0832  983745 ..  983772 + -21.4  -4.91109   TAAACTTCGTAGAAA        TTCGGCGGCCTG TAAG CAGGCCGCCGAA         TTTTTATGATCGCGG 100 38
   Pcar_0833 NONE
   Pcar_0834  987068 ..  987093 + -11.9   -2.8372   GTAACAATCGGTAGC         CGGCACG-CATC ATG GGTGTCGTGCCG         ATTTCCTCAAACGTA  74 37
   Pcar_0835  988092 ..  988134 + -17.9  -5.65177   TATCCGAACGTTACG GGGGCGTTTTCTTCACTGG AAAAA TCGGTGGAGAAAACGCTCC TTTTTTTATGCGTAT 100 50
   Pcar_0836  989119 ..  989140 + -17.3  -3.60098   CACCAGGCTAAAAAA           GGCGGCAGG TTTC CCTGCCGCC            TTTACCGTGCCAAGT 100 49
   Pcar_0839  992858 ..  992876 + -10.4   -3.1247   ATAGTTATTATCTTT             TAGATGCA AGT TGCATCTA             TTGAATATCCCCGGT  71 73
   Pcar_0840  993299 ..  993324 + -11.1   -5.1861   CGGCAGAATAAAAAA         GAGGCGGCGGCC ATG GGCA-CCGCCTC         TTTTTTCGTGGTGCG 100 52
   Pcar_0841  995297 ..  995307 +  -2.4  -4.09685   GTTAAACCAAAGCTG                 CGGC AGT GCGG                 TTTTGCACGGTGACG  55 125
   Pcar_0842  996221 ..  996239 +   -16  -4.11216   GACGAAAATAAAAAA             GGCCGGGA TTG TCCCGGCC             TTTTAACGATCCGGC 100 52
   Pcar_0854 1008805 .. 1008820 +  -2.5  -3.75505   CTCTGCTCCGGTTTG              TTCCG CCCGTT CGGGA               TTGTGCTTTTTCGCA  50 207
   Pcar_0862 1016139 .. 1016149 +  -5.4  -3.90316   AGTCCTGCCATAAAT                 CCTT TCC AAGG                 TGTTTTTGCCGGAAT  61 64
   Pcar_0863 1017813 .. 1017845 + -15.5  -3.60412   GAATTTCCTCTCAGC      AAGCAAGGGGCGCTG TCT CGGCGCCCCTTGCGC      TTGTCTGTCGGCTTG 100 59
   Pcar_0864 1018351 .. 1018365 +  -9.2  -3.02144   GGAAAGGAGGTGGTG               GCGGGC GCG GCCTGC               TGTTGCCGGGCATCG  63 50
   Pcar_0865 1019676 .. 1019699 + -19.6   -4.8543   TTTGGCAAAACAACC          GGCGGGGAGG GCAC CCTCCCCGCC           TTTTTCTCCGGCTTG 100 50
   Pcar_0866 1022241 .. 1022259 +  -4.5  -4.34402   GGCTCCGTCGATAAC             GGTTCCG GTGGA CGGAACG             TTTTGATATGAACCC  66 310
   Pcar_0867 NONE
   Pcar_0868 NONE
   Pcar_0869 NONE
   Pcar_0870 NONE
   Pcar_0871 NONE
   Pcar_0872 NONE
   Pcar_0873 NONE
   Pcar_0874 NONE
   Pcar_0875 NONE
   Pcar_0876 NONE
   Pcar_0877 1033051 .. 1033061 +  -6.8  -3.53091   GGGGACCGGAAGGGA                 CGAC GAT GTCG                 TTTCGAAGCACAAGT  62 48
   Pcar_0885 1043500 .. 1043516 + -11.5  -3.41051   CGCCCCACAAGACGG              CGGCGGC AAG GCTGCCG              TTCTGATCGGAATAG  75 180
   Pcar_0893 1051291 .. 1051327 + -18.1  -3.10715   CATCGTGCAGGATAG    GAGCGTGAAGACACGGT TGT GTCGTGTCTTCACGCGC    TTCCGTCCTGATCGG 100 74
   Pcar_0894 NONE
   Pcar_0895 1054054 .. 1054076 + -10.5  -5.75342   TCCTCCATGTAATAA           AGGGCCGGA TCCTC TCCGGCCCA           TTTTTTTTAGCAGAC 100 29
   Pcar_0904 NONE
   Pcar_0905 1070034 .. 1070087 +  -7.1  -4.72986   GTCGCTGAAATGGCA TGCGGCCAGGTGGCCGCCGCCCTGG TCGG TCAGCTCGGGAGCCTGCTGGCGGCA TTTTTCCTGGGCGTA  79 74
   Pcar_0908 NONE
   Pcar_0909 NONE
   Pcar_0910 1075958 .. 1076001 +  -8.9  -4.08945   TGGCAGACAGACGAA C-ATGGCGGGCCGGGAACTG GGGGA TAGTTTCCGGCCCGTGGTCG TTTTGAACCCCTGAT  77 44
   Pcar_0912 1079187 .. 1079214 + -14.4  -5.56263   GTGCTTATAATTGAA        GCTGTTATTGAT GTAA ATCAATAACAGC         TTTTTCTTTTCTAAT 100 117
   Pcar_0913 NONE
   Pcar_0914 NONE
   Pcar_0915 NONE
   Pcar_0916 1083851 .. 1083864 +  -2.3  -3.28079   TGATATCGACATGAA               CGAAC CCCG GATCG                TAGTTTTTAAATGTT  44 457
   Pcar_0920 1086621 .. 1086655 + -18.7   -3.3514   TTCATCAGTGTTGCA     GCAAACCTCCCTCGG CTTTT TCGGGGGAGGTTTGC     TTATGGGATATCGAT 100 62
   Pcar_0921 1087837 .. 1087853 +  -3.6  -4.40358   GAAATGGCATCCTTT              ACAGCC CTTTT GGCTGC              TTTTGTCGGATCGGT  66 366
   Pcar_0929 1098106 .. 1098127 + -15.9  -2.73994   GCTCGACTTAAAAAA           GGTCGCCAC GGCT GTGGCGACC            TCATATTGAAAGCAT  88 468
   Pcar_0936 1103092 .. 1103108 +  -2.2  -2.75941   GTTTTCCCTGTCTGA              GGGC AAAAAACAA GCCC              CTTCCTTCTCTTTTA  39 225
   Pcar_0937 1106054 .. 1106107 + -15.3  -4.32857   CACGCTGTCCGGTTT CTAAAAAACTGTCAGGGCGGATTGG TAAA CCGGTCCGCCCTGACAGTCATGCAG TTTGTGTTTGCAGGG 100 22
   Pcar_0938 1107774 .. 1107806 + -14.2  -6.09133   AAACTTCCTCCCAAG     GCTCCCGGTCAGACC GCAA GGTTTG-CCGGGGGC      TTTTTTTTTACGGTG 100 75
   Pcar_0941 NONE
   Pcar_0942 NONE
   Pcar_0943 1113380 .. 1113396 +    -8  -3.21558   GCGCGTATCGTCAAA              CATGCC TGACT GGCATG              TCTCTTGCTCTTTCT  64 17
   Pcar_0944 NONE
   Pcar_0945 NONE
   Pcar_0946 NONE
   Pcar_0947 1117207 .. 1117217 +  -5.4  -2.54896   CTGGTGATTCGTGAT                 TGGT AAC ACCA                 TGGGTTCCATAGGGC  47 51
   Pcar_0948 1118146 .. 1118156 +  -2.4  -5.14563   TCGGTCCAATAAACC                 GGTG AGT CTCC                 TTTTTTACTGCAGAG  74 29
   Pcar_0949 1119956 .. 1119967 +    -3  -4.63184   CAGAGAGCATAGAGT                TCTT CTTT AAGA                 TTTTTGCCCTGGCTT  66 132
   Pcar_0950 1120477 .. 1120514 +  -3.4  -5.03145   CGGCTGACCGAATCC  GCGGC-AGGCGGCC-CAT GAAG ATGAGGCCGCATAGATGC   TTTTTTCCGAAATTG  73 34
   Pcar_0951 1121282 .. 1121319 +  -9.2  -3.35358   ATTAGGCAATGCCGG   CCC-TGGTCGGGAGC GGTTCGCGG GCTTCCGGCCATGGG   TTCATAATTATTTCA  69 36
   Pcar_0952 1121765 .. 1121804 + -12.3  -4.46926   TGGTATGTACGAAGT  TGAAACGCCGGCTGTCTC CCTGT GAGAT-GCCGGCGTTTTG  TTTTATCCTGCAATA 100 142
   Pcar_0955 NONE
   Pcar_0956 NONE
   Pcar_0957 NONE
   Pcar_0958 1129823 .. 1129838 +  -2.6  -3.39068   ATTTAAAATCAAGGA              GACATCA TCA TGA-GTC              GTTTTATTCAACTGC  46 48
   Pcar_0959 NONE
   Pcar_0960 NONE
   Pcar_0961 1132640 .. 1132669 +  -7.7  -4.60041   CTCCACCACCATTGC       CAGCACTTCGGGG CTGG CCTCGGCGAGCTG        TTTTTGCCGATGCGT  82 68
   Pcar_0964 1134166 .. 1134180 +  -5.7  -2.70932   CAAGGAGGAGATAGG               CGATG CTGGT CATCG               TGGTTGAAAACGCCC  50 4
   Pcar_0965 1134942 .. 1134958 +  -3.6  -4.33182   AGATGCGGGGATGAA              CCGCCT GCCAA GGGTGG              TTATTTTCTCGATGA  64 491
   Pcar_0971 1141753 .. 1141775 +  -9.9  -5.99154   AGACCTGTAAAGCAG           TCCACCTCT TGCCC GGAGGTGGA           TTTTTTTATTTGCTG 100 214
   Pcar_0972 1144484 .. 1144526 + -14.1  -3.12351   CGGTAAATTCTGATA GCAGC-ATAGCGGGCGCCGG CATG TCGGCGCCCGCTGTCGCGGG TTCACTGTCCGGGGC  86 28
   Pcar_0973 1144967 .. 1144994 + -24.2  -3.35344   ATGGGGAAATGCAGG        GCGGGGCGACCG GATT CGGTCGCCCCGC         TTGGTATGGTTTAAA 100 101
   Pcar_0981 1154060 .. 1154079 +  -7.8  -4.56597   AGTATGGGAAACAGT            CGGTTCCG GCAT CGGAGTCG             TTTTTCCCAAAGGGA  79 76
   Pcar_0982 1154856 .. 1154882 + -17.4  -3.45571   GAATACAACGGAAAA         GGGGTTGCGGAA ATG TTCCGTAACCCC         TTGATGTTTAGGGGG 100 425
   Pcar_0983 1155659 .. 1155692 + -16.8  -5.26119   GCGTTAAGCGACTAG     GGTCGCCCTGCCGGA GAAAA TCCGG-AGGGCGGCC     TTTTCTTTTTAGGGC 100 197
   Pcar_0986 1158607 .. 1158624 +  -9.9  -2.92171   CAAAAAGGTTGTTAT             GCGACAA ACAG TTGTCGC              TCATTTAAAACTATG  67 0
   Pcar_0987 1159584 .. 1159617 + -13.2  -5.07652   GTGTTAATTGATCAG     GGCCGCCCTGTCGGA GAAGA TCCGG-AGGGTGGCC     TTTTCTTTTGGGGCG 100 30
   Pcar_0988 1161072 .. 1161082 +  -6.8  -3.79043   GATATGGATATTTTA                 GGAG GGC CTCC                 TTTGCCTTGCTAATG  64 329
   Pcar_0989 NONE
   Pcar_0990 1163647 .. 1163667 +  -3.3  -3.11325   CCCGTCAAGTAGACA            GTCGAAA GTTGAGG TTTCGGC            GTTTCTTGACATGTA  44 122
   Pcar_0996 NONE
   Pcar_0997 NONE
   Pcar_0998 NONE
   Pcar_0999 NONE
   Pcar_1000 1173956 .. 1173971 +  -3.9   -2.5955   AGGTTGAAATCACAA              TCGGG CAACGT CCCGG               TGAGTTATAAGGGGT  43 0
   Pcar_1001 NONE
   Pcar_1002 1176092 .. 1176111 +  -2.7  -2.87881   AATGAAGGATCTGGT            CGGCGGG GCCTGA CATGCCG             TATCTGAGCGGGTTG  42 13
   Pcar_1003 NONE
   Pcar_1004 NONE
   Pcar_1005 1177616 .. 1177636 +  -3.2  -3.35679   TTCGAGACGTTTCCA            TGGGGTGG GGTTG CTACCGCA            TTCTGCCTGAACGCC  47 177
   Pcar_1006 NONE
   Pcar_1007 NONE
   Pcar_1008 1181480 .. 1181501 +  -7.9  -5.65496   TAGAAGTTGTCTAAA           GGTCGGGGC ATAG GTTCCGGCC            TTTTTGTTTTTGGTG 100 412
   Pcar_1009 1182879 .. 1182891 +  -6.3  -3.56643   AGCCTTGGGCTTCCT                GACAA TGC TTGTC                TTTGAGAAATGTAAA  58 271
   Pcar_1020 1198745 .. 1198770 + -11.1  -6.11019   ATAGACGCTGGAAAA         CGGCATGGGGT TTCG ACCCTTTGCCG          TTTTTTTTGGTTTTT 100 66
   Pcar_1021 NONE
   Pcar_1022 1200877 .. 1200916 + -12.2  -4.07568   ATAATAATGAACAAT  GCCCTTTCCCGGATGGCAA TGG TTGCTGTCCGGGAG-GGAC  TTTTCAAGGAGGAAA  90 37
   Pcar_1023 1201704 .. 1201733 + -15.8  -5.58179   TAATATCGACAAAAG       CGTCGCCCTTCA GTACAA TGGAGGGCGACG        TTTTTTATTGTAATG 100 60
   Pcar_1024 1202554 .. 1202566 +  -4.7    -4.128   TGGTGCGAAGAGCAG                GCCGG GCA CCGAC                TTTCTGTATGACAAT  63 2
   Pcar_1025 1202944 .. 1202968 + -11.3  -5.39721   GCTCCGATATCAAAA          CGGGGAGCCCC TTG GGAACTCCCCG          TTTTTTATGTGCTGA 100 47
   Pcar_1027 1204543 .. 1204582 + -16.6  -3.05384   CAAATAGAATCGTCG  GTACGAAAAACGGGGACC CGAA GGTCCCCGTTTTTTTTGC   TTCAGTCGAGCAGGG 100 47
   Pcar_1035 NONE
   Pcar_1036 1214088 .. 1214124 + -12.3  -5.81412   GGGCCTGAAACGAAA    TGCCGGACCGGGG ATTTTCCGTTA CCCCGATCCGGCA    TTTTTTTTACATCCA 100 33
   Pcar_1050 NONE
   Pcar_1051 1234632 .. 1234663 + -20.3  -4.56597   ACCATCTACCCATAA      CAAAGGCGCGCTC CGAAAA GAGCGCGCCTTTG       TTTTTGGGGCAGGGG 100 50
   Pcar_1058 1245700 .. 1245713 +  -8.1  -2.68789   CTGAGTAAAAGGCCG               GCGGT ATGA ACCGC                GTCTATTTTGTCGGT  58 17
   Pcar_1059 1246507 .. 1246519 +  -6.9  -4.19483   TTTTGAAGCAGGGTT                CGCTG CCA CGGCG                TTTGTCTGTCTCTGC  71 75
   Pcar_1060 NONE
   Pcar_1061 NONE
   Pcar_1062 1250197 .. 1250208 +  -7.2  -4.84539   TTAGAGCAGCCCTTT                GCCG GGGC CGGC                 TTTTGTCTTTGCTTC  85 77
   Pcar_1064 NONE
   Pcar_1065 1252623 .. 1252662 + -20.8  -2.77167   CATGGACGATGAAAA  CGAACAAGGCCCCGGAGC GTAA GCTTCGGGGCCTTGGTTG   TCGTTACGATTCTTG 100 66
   Pcar_1068 1255746 .. 1255781 + -14.2  -2.53392   CAGGTTCCTGCAGGT    AAGGATCCATGGGACCT GCA AGGTC-CATGGATCCTA    TGGATTGCAAGGTTT  81 45
   Pcar_1070 1257778 .. 1257835 + -15.6  -3.22774   GTGGCCAGCTCCTGT CGCTGGGCAACATCAAAACCGGCGTG TCGCGT CTCGCCGGTTTTGATGTCCCCGAGGG TTACTCCTCCCTGTA  95 106
   Pcar_1074 1262306 .. 1262320 +  -6.4   -3.5486   TGCGGTACATTTATA               CTATCC GAC GGATGG               TCTTTGCTTACCCTC  59 97
   Pcar_1075 1264271 .. 1264283 +  -5.5   -3.5882   CGCAGGGTGGCCAGG                TCGTC GCC GACGG                TTTCCAGGTCCTGTA  56 145
   Pcar_1077 1268860 .. 1268882 +  -7.6  -3.54935   GGCTTGCGACAGAAA           CGATTGCACC GGC GGGGCTATCG           TTTGCAACCAGTTTG  63 388
   Pcar_1083 1272888 .. 1272902 +  -2.8  -4.31379   CGATATCCAGACTCC               GGCA CTGATTC TGCC               TTTTCATAGCTTCGT  61 334
   Pcar_1085 NONE
   Pcar_1086 1276164 .. 1276192 + -19.6  -4.09519   CGGCGGTTTATAAAA        CGGCCCCGCTCG TATTT CGAGTGGGGCCG        TTATTTATGCCTGCT 100 56
   Pcar_1088 1278251 .. 1278263 +  -6.3  -4.07568   GCGATGATTGTTGAA                CTTCT AAA AGAAG                TTTTCAGCGCAGGAG  66 339
   Pcar_1090 1280063 .. 1280109 + -12.3  -4.68705   CGGGTGCATGTAAAG GGGGCGCGTCTACAGAGGCCA TTTAT TGAATTCTGTAGACGCGTCCG TTTTGTTGACATTAT 100 101
   Pcar_1095 1289078 .. 1289089 +    -3  -3.56593   TATTCCACATCCTGG                TAAC GGGA GTTA                 TTGTCCTTATGGCAT  49 295
   Pcar_1097 1290247 .. 1290266 +  -6.4  -4.26344   TGCTGCAATTGGTGC            CGATGGTC GGGG GATCGTCG             TTTTCCTCGGCCTAT  68 74
   Pcar_1098 1291630 .. 1291642 +  -6.2  -2.61274   AGGTAAGGGATGAAA                CGCC CGCAC GGCG                ATTCGTTACCATGCC  50 117
   Pcar_1099 NONE
   Pcar_1100 NONE
   Pcar_1101 1297515 .. 1297547 +  -4.1  -3.85698   CCCTTGGCGGCGGGT     GGCAGGTGGTGGAG TAACTT TTCCGGCACC-GCC      TTTATCGACAAAACA  57 9
   Pcar_1102 NONE
   Pcar_1103 NONE
   Pcar_1104 1302354 .. 1302373 +  -2.7   -4.7497   CCGCTGGCTACCACA            ACCGGCG CTTTAC CGCTGGC             TTTTTGGTAGGTCAG  70 418
   Pcar_1107 1304819 .. 1304835 + -10.1  -5.55769   TGTGTACGATTTTAA              GGGCCGT TTG ATGGCCC              TTTTTTGTTGTCGGG 100 227
   Pcar_1174 1371052 .. 1371075 +   -16  -4.36914   CGCACAACATAGAAA          CCCCGTCTGG TTCG CCAGGCGGGG           TTTTCTCACAAGACA 100 361
   Pcar_1175 1373978 .. 1374001 +   -16   -3.5032   CCTAAAACCCAGAAA          CCCCGTCTGG AAAT CCGGACGGGG           TGTTTCGTGTCGGAG 100 144
   Pcar_1177 1378699 .. 1378711 +  -6.3   -3.4214   GGGAAGAACCGGATC                TGTTG TGC CAACA                TATTGTCTTGAGATT  57 2
   Pcar_1178 NONE
   Pcar_1179 1382278 .. 1382317 +  -7.1  -3.09135   AGGAAACTCTTCCGT  GCGGTTTCATTTCTGCC ATAAGC GGTCGAGTTGAAGCCGC   TCTGTTACCAATTCT  56 192
   Pcar_1181 NONE
   Pcar_1182 1390516 .. 1390533 +  -4.1  -3.77196   ACTAACGTTTGAGAT             TGATCAG TTCG CTGAGCA              TTTCATCGGTGGTGG  54 112
   Pcar_1197 1407456 .. 1407467 +  -2.2  -4.50298   CCGCGCAGGGCTCGA                TGCG TGAG CGTA                 TTATTTTTAGGTTTA  62 135
   Pcar_1198 NONE
   Pcar_1199 NONE
   Pcar_1200 NONE
   Pcar_1201 NONE
   Pcar_1202 NONE
   Pcar_1203 NONE
   Pcar_1204 NONE
   Pcar_1205 NONE
   Pcar_1206 1413054 .. 1413104 +  -3.4  -5.36441   TTGTTGAGAGGTAAA CCGCTGATGTGACA-AT-C-GACCC TGGT GGGTCCGCGCCTGTTGCATCGGCGG TTTTTTATATGGGGC  80 34
   Pcar_1207 1414743 .. 1414761 +  -8.2  -5.10208   CAGGGCATCGTCGCT             GAATCCTT TGA AAGGGTTC             TTTTTCTTGCGGTTG  90 494
   Pcar_1212 NONE
   Pcar_1213 1421554 .. 1421564 +  -5.4   -2.5955   GCGGGTCCGTTTTAT                 GATC GGT GATC                 TCAGTTATGAAGAGT  47 160
   Pcar_1214 1422866 .. 1422905 + -10.8  -3.90744   CGCTTATCGCAATTC  CCACCTGG-GCGAACGGGT CTG ATCCGTTTTCGTCAGGTGG  TTATTTCAAGGAGAG  82 4
   Pcar_1215 1423574 .. 1423594 +  -3.1  -2.58699   CAAGCTGATGGGGGG            CTGACCCGT CAG GCGGTGCAG            TGCATTCAGTTGTTC  40 22
   Pcar_1216 1424868 .. 1424888 + -10.3  -4.73682   TGGAAAATTCGGGGT            TCTCCGCGG ACT CCGCGGTGG            TTTTGTATTGTGCGG 100 138
   Pcar_1217 1426519 .. 1426555 + -13.2  -3.54424   TCTGAATTGTTTTTA   GGATG-GCCCATGGAGA CTGT TTTCCATGGGCACATTC    TTTACCCCCATACCA  86 61
   Pcar_1218 NONE
   Pcar_1219 NONE
   Pcar_1220 1429597 .. 1429639 +  -4.3  -3.52906   ACGTTGCATTTATGG CGCAGCTGAAGTAAAAA GGGAGGATA TTTTTATTTCAGGAGCG TGTTTATGAAGATCA  54 58
   Pcar_1221 1430346 .. 1430360 +  -5.6  -4.44608   GAGCGCGCTTTTCGA               TGGGCG TGT CGGCCA               TTCTTTTTGAGTACA  71 133
   Pcar_1222 1433901 .. 1433915 +  -6.4  -4.08706   ATAAAGTAGGCTTTG               TATGCC TGT GGCGTA               TTTGTGTGATCCGAA  66 37
   Pcar_1223 NONE
   Pcar_1224 1435808 .. 1435819 +  -3.6  -3.85542   GCCCTCGATTAAGAC                GCGG TTGA CTGC                 TTCCTTTTGTTCTCC  57 29
   Pcar_1225 1437746 .. 1437778 + -13.3  -4.76423   TTCATTTCCCAATGA      CGGCCGCCCCTTGCA CCT TGCCGGGGGCGGATG      TTTTGTCTCTTTATC 100 345
   Pcar_1226 1439182 .. 1439207 +    -4  -4.26079   ACCCGGCGTGCGCGG         GTGTTTGAGA ATGGCG TCTCGTACAC          TTTTCCGTGCTTTCC  63 200
   Pcar_1229 1443371 .. 1443408 + -25.9  -3.27476   ATCTGCCCCCGGAAA   CGTCAAAAGGCCTGTGA ATAT TCACAGGCCTTTTGACG    TTGATCATTGGCAAT 100 227
   Pcar_1231 NONE
   Pcar_1232 NONE
   Pcar_1233 NONE
   Pcar_1234 1449589 .. 1449601 + -10.5  -3.81926   TGAGCCTTCGGCATT                CGGCG GGA CGCCG                TTAATTTTTCAGGTG  82 38
   Pcar_1235 NONE
   Pcar_1236 1452095 .. 1452118 +  -6.6  -2.65264   AATAGAGTTGATTAA          GGGCAGGTTC GACA GGGCCTGACC           TGATATCGCTCATCC  52 119
   Pcar_1237 1453326 .. 1453342 +  -3.5  -3.62746   TGCACAAAGCCATGG              CGACCCG GCG CTGGACG              ATTTTTTGAGATAAA  52 0
   Pcar_1238 NONE
   Pcar_1239 NONE
   Pcar_1240 NONE
   Pcar_1241 1458435 .. 1458466 + -15.2  -3.09004   TGCAGGGGTGTTATG      ACAGGGGGCCTTCGC TTG GCGAAGGC-CCCTGC      TGATTTTAGCGGTGG  89 57
   Pcar_1247 1466905 .. 1466917 +  -3.3  -3.94188   GGCTTTATCCTTGAC                TTGCC GGA GGCCA                TTGTTTAAGGTGCCT  54 95
   Pcar_1248 NONE
   Pcar_1249 1469741 .. 1469751 +  -4.6   -2.6063   ATCTCGGATGGATCC                 GGGT GAA GCCC                 TGCGTTATGAGTAGG  44 1
   Pcar_1250 NONE
   Pcar_1251 1472783 .. 1472809 +  -2.8  -5.14563   TAACCCGGTCTTAAC         GGGCCAGGTATG ATA CATGGCCGGCGC         TTTTTTCGTCGGCCC  76 38
   Pcar_1252 NONE
   Pcar_1253 NONE
   Pcar_1254 NONE
   Pcar_1255 NONE
   Pcar_1256 1476638 .. 1476663 +  -7.5  -4.98857   CATGATGGTTTTGAA         GGCGGGGACCTG TGT CAGA-CCTCGCC         TTTTTATCATTGAGT  87 53
   Pcar_1257 NONE
   Pcar_1258 NONE
   Pcar_1259 NONE
   Pcar_1260 NONE
   Pcar_1261 NONE
   Pcar_1262 1483488 .. 1483530 +  -6.4  -4.78933   GGTTCAGGCGTTGAA CGC-ATGGTCGTG-CAGGCC TGAAT GGCTTGTCATGGCCATCGTG TTTTCTGTCTTTTCC  78 66
   Pcar_1263 1484631 .. 1484646 +  -3.2  -2.79302   CTGACCGCTGCACGT              CAGCTC CTGG GAGATG               TCTCATGAGAGTGCT  41 2
   Pcar_1264 NONE
   Pcar_1265 NONE
   Pcar_1266 1487806 .. 1487817 +  -3.6  -3.19371   ACAATCGGCGATTCG                GGCG ATTT TGCC                 TTCACTTCGCTGACT  48 1
   Pcar_1267 1488932 .. 1488944 +  -6.9  -2.90496   CGGATAAAAGCTGGT                GGCGT GTG GCGCC                TGATTTAGCACGGGG  54 180
   Pcar_1268 NONE
   Pcar_1269 NONE
   Pcar_1270 1491903 .. 1491919 +  -2.2   -3.6053   TAGCCGGCTATTGCA              GGGC AATGAATCG GCCC              TTGATTTGTCCAAAG  47 115
   Pcar_1271 NONE
   Pcar_1272 1493040 .. 1493052 +  -6.2  -3.76769   TTTTCCCTTCCTTTT                CCGG TATGC CCGG                TCTTTTGGCTTCTAT  62 64
   Pcar_1273 1494778 .. 1494789 +    -3  -3.47349   GGATATAGGATTCGC                TACT TTTC AGTA                 TTATCCCTTTGGGGG  47 226
   Pcar_1274 NONE
   Pcar_1275 NONE
   Pcar_1276 1497739 .. 1497749 +  -2.4  -3.08867   TTTTCAGATTGTAAA                 CCTC TAG GTGG                 TGTGTTAGGCATTCA  42 19
   Pcar_1277 NONE
   Pcar_1278 1500158 .. 1500172 +  -4.2  -2.82595   AAAAATCAGTACATA               TTCGCC GTC GGCTAA               CTTTCAATAGTTGGG  45 305
   Pcar_1279 NONE
   Pcar_1280 1502447 .. 1502464 +  -3.5   -3.3164   GCGAATATTCCCGAA             GTAATAA AAAA TTATTGC              TTGTGGGGATGCGTT  48 116
   Pcar_1281 1503536 .. 1503560 + -11.4  -4.81083   AGTTGCGTTGTTAAC          GAGGCCGGCC CCTCT GGCCGGTTTC          TTTTTGCTGATTCCC 100 100
   Pcar_1282 NONE
   Pcar_1283 NONE
   Pcar_1284 NONE
   Pcar_1285 NONE
   Pcar_1286 1507621 .. 1507649 + -18.1  -4.86731   GGTGATGATCAGCCA        TGAGGCCGGGCCC AAA GGACCCGGCCTCG        TTTTGTTTGCCGGGC 100 179
   Pcar_1287 1509948 .. 1509970 + -11.4   -2.6652   TGGCCATGAAAACGA           GATGGAAACT TTT GGTTTCCATC           GTTGATTCGGTTTTG  70 76
   Pcar_1288 1510468 .. 1510493 + -19.1  -3.77846   ACAGGTTGAACGTAA         CAGGGGAAGCC GAAT GGCTTCCCCTG          TTTGCGTCTCTTATG 100 77
   Pcar_1294 1515216 .. 1515229 +  -4.5  -4.11394   CAGGTTTTCTTGCAG               CAGCT TTCG GGCTG                TTTTCGCGGTCGGAT  61 43
   Pcar_1295 NONE
   Pcar_1296 1517260 .. 1517290 + -15.4  -2.99449   CTCTGCGTTAAATAA       TCATCGGTGGGGCG ACT CGGCCCACCGGTGG       TATGCTTGTGTAAGG  86 56
   Pcar_1297 NONE
   Pcar_1298 NONE
   Pcar_1299 NONE
   Pcar_1300 1522160 .. 1522184 +  -3.5   -4.0371   TCGTCCGAACAAGCC          TGACGGCTGTG GCG CAAATCTGTCA          TTTCTGTCGCCGATC  59 23
   Pcar_1301 1523373 .. 1523389 +  -5.1  -3.57144   TGGCAGTCGCTATAG              CCTTCTT GAT AAGACGG              TTTCAGGATCAACCA  56 326
   Pcar_1302 NONE
   Pcar_1303 1526957 .. 1526975 +  -8.8  -2.87854   TTCCCCCTTCAGTGT             GTGGTGGG AAT CCTACCGC             TAATTCGTATTATTT  63 47
   Pcar_1304 1528897 .. 1528910 +  -5.3  -3.28472   AGCTGGAGCGGTTGT               TCAAG AGGG CTTGA                TGATTTTTGATCACA  53 12
   Pcar_1305 NONE
   Pcar_1306 1530134 .. 1530169 +  -3.3  -5.86061   GTTCCGCTTTTGAGG    CCCCTGCTGAAT-ATC GTAAA GTTGGTTCAGTGGGGG    TTTTTTTTACTAAAC 100 59
   Pcar_1307 NONE
   Pcar_1308 1531837 .. 1531858 + -17.3  -3.30969   GTGGGCAATAAAAAA           GGGCAGCCC GGCC GGGCTGCCC            TTCAGTTTCATCCCT 100 40
   Pcar_1310 1532731 .. 1532741 +  -3.2  -3.04398   TTCTTTAAACCTATT                 GCAG GTT TTGC                 GTTTTGCAGGAGGAA  44 137
   Pcar_1311 1534174 .. 1534193 +  -2.7  -2.80056   GGCAAGGCATTTATC            GAGGCCT GAGAGG GGGCCGC             ATTTCCGTGGATGGT  41 17
   Pcar_1312 1534730 .. 1534750 +  -9.7  -3.73775   AAGATATAACATTTC            CCGGGTC GCATGCG GACCCGG            TTTCGTCGGAATGAA  77 32
   Pcar_1313 NONE
   Pcar_1314 1537761 .. 1537775 +  -2.9  -4.40561   ATGTATCTGCTAAGC               TGAAT AAAGG ATTCA               TTATTTTTCCGGCAA  61 62
   Pcar_1315 1538367 .. 1538388 + -10.9  -5.31275   TTTATCGTTTTTGCA           GCCGGCT-AC TTT GTGAGCCGGC           TTTTTTATGGTGCGC 100 75
   Pcar_1316 1540439 .. 1540449 +  -8.2    -4.208   GCCTGTTCTTTTGCG                 GCCG CAG CGGC                 TTTGTGGTTTTGGGC  77 204
   Pcar_1322 NONE
   Pcar_1323 1547826 .. 1547837 +  -2.2  -3.32844   CGAAAGGGGAATAAA                CCAT GCTG GTGG                 TTATGAGGTCAACAG  44 27
   Pcar_1324 1548062 .. 1548082 + -15.5  -5.22312   TGATCCAACAAAAAA            GGGAAAGCC AAT GGCTTTCCC            TTTTTTAGTATGCAT 100 53
   Pcar_1331 1556842 .. 1556856 +  -5.6   -3.2178   GTCTCGACAGTTGAA               TGGCCG TGC CTGCCA               TATATTCTGCTATCA  53 68
   Pcar_1332 1558168 .. 1558199 +  -8.8  -2.53905   ATGTCAGCAAACGTA      TGTCCCTCGC TCCAATTTTTAT GCGAGGGACA       CTTACTGCATTGTCC  61 102
   Pcar_1333 1559039 .. 1559055 +  -2.9  -4.41494   GGTTGCTTTGGCTGC              GGGGT CGTTCTT GCCCC              TTTTCATTGCGGGTG  61 80
   Pcar_1334 1559648 .. 1559673 + -16.3   -5.9873   CATAAAAAGATAAAA         GCCCGTAATCA TTTT TGATTACGGGC          TTTTTTTTATGGTGC 100 192
   Pcar_1335 1561763 .. 1561779 +  -3.7  -4.06055   CATTAAGTCAGAAGG              TCGGA TATTTAT TCCGA              TTTAGTTTACAGCGT  59 241
   Pcar_1336 1564520 .. 1564544 + -12.9  -4.85599   CGTTCTGATGTATCT          TGAAGCGCTCC TCT GGGGCGCTTTA          TTTTTATGGCATGGC 100 53
   Pcar_1339 NONE
   Pcar_1340 1567820 .. 1567844 + -11.4  -5.71712   AAACAGGATAGAAAA          TGGCCTCCCG ATACA TGGGGGGCCA          TTTTTTTGTATGAAA 100 188
   Pcar_1342 1569762 .. 1569778 +  -2.3  -4.11484   AGCAGCCTACGCAAT              TCCAAAA TGT TTTTGCA              TTTTAAGAAGTTCAC  55 70
   Pcar_1343 1573682 .. 1573732 +   -12  -3.30007   GGATTACAGTATGCA CAAATAAGACGGCTCCCCCCTG TTTCAGC CAGTGGCAAGTCGTCTTATTTG TTGTAGCAAAATGTT  79 63
   Pcar_1344 NONE
   Pcar_1345 1575934 .. 1575947 +  -4.5  -3.23899   TTGTGCTGTTGCCAA               GTCTG TAGG CAGGC                TTCAGTTGCTTCGGC  49 456
   Pcar_1349 1578691 .. 1578713 +   -12  -5.28176   ATTAGTCTCAAAAAA           GCCTCTGATC AAA GACCAGAGGC           TTTTTTGTGGGTGAG 100 101
   Pcar_1353 1581424 .. 1581447 +  -3.2  -4.18762   GCTAACCGAAGGGGG          TTTTTGTGTT TTGG AACACGAGAG           TTTTAAGTCAGGATT  59 250
   Pcar_1356 1589076 .. 1589086 +  -6.8  -2.73681   CGATGCCATGGCCCA                 GGTC GAA GACC                 TGGTTACCATGGCTG  51 347
   Pcar_1360 1591898 .. 1591926 + -20.3  -3.36273   ACTGATGTTACGCGA        CGGGGCAGCGGCT AAA AACCGCTGCCCCG        TTGGTGTTAAGCGCG 100 247
   Pcar_1362 1594841 .. 1594861 +  -3.2  -3.28745   GTGCGCCGGAAACAG            CGATAAGC CCGCC GCATGTCG            TTGGCTTGTTCGGGC  46 259
   Pcar_1364 1597889 .. 1597900 +  -7.2  -3.91084   TGAAAGGCGCATTGC                CCGG ATAT CCGG                 TTTACTTGGACATGG  69 281
   Pcar_1366 1599199 .. 1599228 + -17.3  -4.01419   GTTTGAATGCTCTGA       TGAAAAAGCCCGC GGTT GCGGGCTTTTTCG        TTTCGTTCGTTACTA 100 58
   Pcar_1369 1603669 .. 1603683 +  -2.1  -3.87815   CGGTGCCTGATTTTA               TGGTG GTCTG CATCA               TTTGTCGCAGTACGG  54 361
   Pcar_1372 1608341 .. 1608360 + -10.7  -5.67063   CAACACTTCTGAAAA            GACCGGC CCTGGC GCCGGTC             TTTTTTTATGGTGCG 100 57
   Pcar_1373 1610250 .. 1610261 +  -5.8  -2.62184   CCGCCGTGTACGGAA                CCGT ACGC ACGG                 TGGTGTGGGAGGACG  50 42
   Pcar_1374 NONE
   Pcar_1375 1614477 .. 1614500 +  -4.4  -5.34381   TAACGGTCGTCAGCG          GGGTCGGGGC CGTT GTTCTGTCCC           TTTTTCTTTGACTTT  84 72
   Pcar_1376 1615783 .. 1615794 +  -7.2  -3.68506   CACACGGTTTTGTCC                CGCC CGGC GGCG                 TTTCCGTGCCTCTTG  67 123
   Pcar_1379 1620193 .. 1620205 +  -3.4  -3.29144   GCCCCTCACCCCGAA                CGTT ATAAA AACG                TTCTGAGCAGCATAA  46 483
   Pcar_1383 1624423 .. 1624442 +  -2.9  -3.66999   TTACCCATACTTAAA            GTAGAGA TGGGCC TCTTTAC             TTTAAGTAACTAAAT  52 234
   Pcar_1384 1624976 .. 1625003 +  -3.6  -3.53224   ACAAACTAATCCCGC        GAACGAAAAAGAT TGA ATCTTTTT-GCTC        TTTGAAAAGCGACTG  52 78
   Pcar_1386 1628734 .. 1628750 +  -5.1  -2.54193   TCGAGCGTGCTTTGC              TGCGACT GCG AGTCGGA              TAAATTCACCTCATA  47 6
   Pcar_1387 1629401 .. 1629422 +  -4.3   -2.8001   CAGGGCATTGAGTAG           GTCGCGC AAAAAGCC GCGCGCC            TGTGATGCCAATTGT  45 30
   Pcar_1388 NONE
   Pcar_1389 1630921 .. 1630932 +  -7.2  -3.76402   GGACTCCTAGACGAG                CGGC ATCC GCCG                 TTTCCTGACTGCCGT  67 203
   Pcar_1394 1636564 .. 1636598 + -23.1  -3.72893   AAACAAAGAGAAAAA     CAAAAGCGCCCGATC GTAAA GATCGGGCGCTTTTG     TTTGGTCAGACAATC 100 49
   Pcar_1399 NONE
   Pcar_1400 1645574 .. 1645587 +  -3.8  -4.72863   CCCGCTACACAAATA               GCAC TTTTCT GTGC                TTTTCCTTTGTTTCA  68 341
   Pcar_1401 NONE
   Pcar_1402 1648478 .. 1648500 +  -8.4  -5.61277   CGCCAGAGACTCCGA           GGGTTGGC ATATATG GCCAGCCC           TTTTGTTTTTTTGTG 100 303
   Pcar_1403 1649364 .. 1649374 +  -4.6  -2.71712   TGAGCCCGTTGATGC                 TGCC TTT GGCG                 ATTTCCGGAAAGGCG  45 38
   Pcar_1404 1650476 .. 1650498 + -13.4  -4.57073   ATCCATAACTGTCGG           CTGACGGCAG CTG CTGCCGGCAG           TTTTTACAGGGAGTA 100 22
   Pcar_1405 1651451 .. 1651487 +  -3.7  -4.09243   CGTCATTGGTCGATG   CC-TCGA-GGGCGGCGC CTTGT GCGCGGTTCGTCGAAGG   TTTTCGAGCCATATA  59 42
   Pcar_1406 NONE
   Pcar_1407 1654626 .. 1654638 +  -5.5  -3.94409   TGGTTAGTGGTTCAT                CCACG ATA TGTGG                TTTGTCCCTGATGTC  61 34
   Pcar_1408 NONE
   Pcar_1409 NONE
   Pcar_1410 NONE
   Pcar_1411 1659228 .. 1659242 +  -5.6  -3.08996   CCAAAGGGTTGACAA               TGCCCG GGC CGGTCA               TGTTAAATAGAGCTG  51 69
   Pcar_1412 1659660 .. 1659673 +  -9.5   -4.5394   CGTGAATCATCGATA               CCGGC GTTG GCCGG                TTTTGCTGTTTATAT  90 151
   Pcar_1413 NONE
   Pcar_1414 1662759 .. 1662773 +  -3.4  -2.60032   GCGGATGAGCTCTAT               GCTCGC ATG GCGGAC               GATTTTTGACCGGGA  40 2
   Pcar_1415 1663811 .. 1663827 + -13.7  -5.05577   TAGGTTAATAAAAAA              GGGGCCT TGA AGGCCCC              TTTTTGCTTTGCTTT 100 38
   Pcar_1417 1666200 .. 1666219 + -12.2  -5.06414   ACTGCGCGCAATCAC            GAGGCATC TTCG GATGCCTC             TTTTTGTTCGCGGAG 100 278
   Pcar_1418 NONE
   Pcar_1419 1668695 .. 1668713 + -13.2  -3.14132   AAATAGCCGAAAAAG             CCGATTGC CGT GCAATCGG             TTGATACCGCGACCA  81 35
   Pcar_1420 1669053 .. 1669066 +  -5.9  -2.73364   CCTTCAGATCCGGCA               GCGGG ATTA TCCGC                TCATTACCGTAACAA  51 94
   Pcar_1421 1669471 .. 1669493 + -16.4  -6.22802   TGAGATGAGAAAAAA           GAGATGAGGC CGG GCCTCATCTC           TTTTTTTTTATGCGG 100 47
   Pcar_1422 1670578 .. 1670588 +  -3.2  -5.02715   ACGGTTTTTGCGTCA                 GTTC TAA GAGC                 TTTTTCGTTTCCTGT  73 19
   Pcar_1423 1673172 .. 1673186 +    -5  -3.51349   CCTGGGAATTGGTGA               TGATTG CGG CAATCG               ATTTGTTTTTCGCGT  56 148
   Pcar_1424 1673619 .. 1673629 +  -2.4  -2.92951   AGGACTGATTCTGCT                 CGCC CTG GGCC                 CTTTATGCAGGTATC  41 33
   Pcar_1425 1673967 .. 1673995 +  -3.1  -3.60002   TTACTGCAATTAAGA       GCCTCGCTGGAG CCGTGA CTCCAG-GGGCC        GTTTTTGATTTCATA  49 8
   Pcar_1426 1674833 .. 1674850 +  -9.1  -3.14667   CACGTTGTAAGGCTT             GCCCCAT GCCT GTGGGGC              TGATATTTTTTATTG  65 58
   Pcar_1427 NONE
   Pcar_1428 NONE
   Pcar_1429 NONE
   Pcar_1430 NONE
   Pcar_1431 1679052 .. 1679107 +  -9.1  -4.29905   TTGTTCTTGTCTTGC CCAGGAGTTTGTCGGACTATAC-TGG CCGGA TCATGGATGGTCCGACAGCCTCCTAG TTCTTTTGGTGTCAT  83 217
   Pcar_1433 1681358 .. 1681371 +  -4.5  -3.34398   TAGCTCAGGTGTTGG               CTCAC AACC GTGGG                TATTTACACAAGACA  52 46
   Pcar_1434 NONE
   Pcar_1435 NONE
   Pcar_1436 NONE
   Pcar_1437 NONE
   Pcar_1438 NONE
   Pcar_1439 1685727 .. 1685763 +  -8.8  -5.43514   TTTAGCAGGTATTCA   GGGGAGGGAGATGCG TCTGCTTT CGCGTTTCC-TCCCC    TTTTTTGATTGTTTT 100 46
   Pcar_1440 1687084 .. 1687098 +  -2.8  -3.30441   TTCAGAAAGGTTTAG               GGAGTA GCA TGTTCC               TTATAGCCAGTGATC  46 26
   Pcar_1441 1687564 .. 1687586 + -17.8  -3.48914   AGATGCCGATTAAAA           TGGGCAAGCC GGC GGCTTGCCCA           TTGCCTTTTGTTTAG 100 42
   Pcar_1442 NONE
   Pcar_1443 1689576 .. 1689587 +  -5.8  -2.60763   TCTGCTTGCCGATAA                GGAG CTGT CTCC                 GTTATGAAATGTCCA  50 7
   Pcar_1444 NONE
   Pcar_1445 NONE
   Pcar_1446 1691989 .. 1692014 +  -9.1  -2.69609   TTTCAAACATTCAAG         GGGCTTTCT TTCCTTGC AGAAAGCCC          GTCTTTGGTGCTATT  61 171
   Pcar_1447 1693470 .. 1693483 +  -5.2  -3.65224   GCGGTAAACCTCACA               CCCG TGTCGC CGGG                TTATTCCGGTAAAAT  56 96
   Pcar_1448 NONE
   Pcar_1449 NONE
   Pcar_1450 1695121 .. 1695162 +  -5.2  -4.86621   ATTGCCTAGCGTGAA CGGACCCTTTCGATTTGCT CTGAA AGTAGGTCGAGAGGG-CGG TTTTTGCTTGGCAAT  76 131
   Pcar_1451 1696551 .. 1696567 + -11.5  -5.83226   TGGTTTGTAAAAAAA              GCGCCCT ATC GGGGCGC              TTTTTTTATTCACTT 100 56
   Pcar_1454 1700664 .. 1700688 +  -3.6  -2.77899   ATGGTGGCGGCAACA         CCG-GC-AGGCA GGT TGCCTCGCATGG         TCCTTGGTAAAGGAA  44 358
   Pcar_1458 NONE
   Pcar_1459 NONE
   Pcar_1460 1705499 .. 1705526 +  -3.4  -3.15027   AAAGCTGGACTCCTG        CCGGCAATGAAG GTAC CTTTATTTCAGG         GTTTTCCTGAACAAT  44 63
   Pcar_1461 1706357 .. 1706380 +  -3.9   -5.9873   AATGCGGTGGGGCGG          GACCATTGGC GCAAA GCT-ATGGTC          TTTTTTTTGTAATAA 100 231
   Pcar_1462 1708297 .. 1708312 +  -3.2  -2.52585   GGCTCGCTGGTTTTG              GGGCTG TTTT CAGTTC               GATTTTAATGTCGTC  40 522
   Pcar_1463 1709643 .. 1709657 +  -4.2  -2.86475   AAATCCCTATAGCCA               GGGGAT ATT GTTCCC               TCTCGTATCACCTTA  45 261
   Pcar_1464 1712121 .. 1712159 + -15.4  -5.03715   TCCCAAAAAACAATT   CACTGGCAACCAGCTGGA TTT TTGAGCTGGTTGCCAGTA   TTTTTTCACGATGGT 100 43
   Pcar_1465 1712943 .. 1712956 +  -2.3   -3.4582   TTACCTGCGCCCCAG               TCTGC AAAT GCCGA                TCTTTAATGACCTGC  46 5
   Pcar_1466 1714428 .. 1714444 +  -2.1  -2.68312   CAAGGTGTGAATTCT              GCCTGCC GCG GGAATGC              CTTGTCCCTCTTTTT  39 82
   Pcar_1467 NONE
   Pcar_1468 1716623 .. 1716635 +  -3.3  -4.02979   CCCTCCACTCAGTTC                TGGCA GAA TGCCC                TTTGCTTCATGTTTT  56 53
   Pcar_1469 1717686 .. 1717735 + -24.1   -3.0094   GTCAACAGGAGCGAT TTTCATGAAATAAGCCGAACCGTG CAT CACGGTTCGGCTTATTT-ATGAGA TCTGTATCCATAGAG 100 368
   Pcar_1471 NONE
   Pcar_1472 1719605 .. 1719632 +  -4.8  -2.54171   CGAGCTGGGTTGTTT        GATG-CGGTTCGC TTC GCTCACCGGCATC        CTACTTTTTCCCCAT  44 88
   Pcar_1473 1720509 .. 1720521 +  -9.1  -2.74144   TAAGATTTACCGGGA                CCGCT GAC AGCGG                CTTTAGGAATCGACA  62 277
   Pcar_1474 NONE
   Pcar_1475 NONE
   Pcar_1476 1725168 .. 1725187 +  -2.8  -3.33922   GACGCCGATCGGAAA            TCCTGGAA ACGC TTCGGGGA             GTTTTTGGGCGAAAT  46 160
   Pcar_1477 NONE
   Pcar_1478 NONE
   Pcar_1479 NONE
   Pcar_1480 1728363 .. 1728375 +  -2.7  -2.93149   GAAGATTTACGCAGA                TTGTT AAA AGCAA                TGATTATCTGGTTTA  42 66
   Pcar_1481 NONE
   Pcar_1482 1734953 .. 1734974 +  -2.9  -3.08036   GCTTGTTCGGAGTAC           TGATGTACG CCTC CGTGCAACG            CTTTGATTTCCTTGC  44 81
   Pcar_1483 1736781 .. 1736814 +   -11  -3.83502   TAGCGATCAATTCAC     CG-CTGGCCAGGCGC GACCA GCCTCTGGCCAGGCG     TTTGGTGTGCAGGTA  80 371
   Pcar_1485 1738100 .. 1738133 + -26.9  -4.13711   TGTCGACGGAAGCAA     CAAGGCCGTCCGGTG ATGA CACCGGACGGCCTTG      TTTGTGATGTTTTGC 100 62
   Pcar_1487 1741217 .. 1741244 +  -2.2  -4.02139   CCTTTGTACCGACAA        TTATTGATAGTCT GTG AGAA-ATCAATAA        TCTTTTTAAGTTTCA  55 226
   Pcar_1488 1742845 .. 1742858 +  -3.1  -3.04812   GTCCTGTCGATTTTT               CG-AGC ATC GCTTCG               CTTTAGTTCTGTTGT  44 53
   Pcar_1489 1745003 .. 1745054 +   -13  -5.60993   GATCAAGGGCTTAAA CCTGGATTCACTCTGTTGGTACCA AGTC TGGTACAAGCCGAGAGGAGCCAGG TTTTTTTATGCCCCA 100 271
   Pcar_1490 1746552 .. 1746576 + -14.3  -5.64421   ACCAAAGAAATCAAA          GGGTCGGCGAT TGA ATCGCTGGCCC          TTTTTTCTTTGGCAT 100 327
   Pcar_1491 1747477 .. 1747489 +  -6.2  -3.69447   GAGCGTGCAGCATAT                CGCC TGATC GGCG                TCTCTTTTTTACTCG  62 68
   Pcar_1492 1748120 .. 1748146 + -15.3  -5.40004   CCACCATAAATTCAA         GGGGTTAGATC ATGTA GATCTAACCCC         TTTTTTAATTTGATC 100 221
   Pcar_1494 1749248 .. 1749260 +  -7.7   -2.7535   ACCTCTTTTTGAGAT                TCCAG CTC CTGGA                TGCTGTCTTCGAGGC  54 141
   Pcar_1496 NONE
   Pcar_1497 1753427 .. 1753453 +  -2.3  -3.45181   CCGAGTGCCGGAAAT         GCTGATAAATT ATCTA GATCTATCGGC         TATTCATTATTTTTT  46 251
   Pcar_1498 1754072 .. 1754086 +  -2.2  -2.71364   ACCGGTAAAAATCCG               TTTTTT GAT AGAAAA               TGATTGAAGGGATGG  39 8
   Pcar_1499 1754835 .. 1754852 +  -8.5  -3.14132   TTGGCAGTTAATTTG             CTTGTTC TTGC GAACAAG              TTCGTAGAAAGACCG  62 262
   Pcar_1500 1755323 .. 1755335 +  -3.3  -4.02911   AGGCCGGCCTAGTTT                CCGGA TCT TACGG                TTATCTTTATTTCAG  56 39
   Pcar_1501 1756801 .. 1756821 + -15.4  -5.56673   ACCGATCAATAAAAA            GGCCCCCG TTCAT CGGGGGCC            TTTTTTATTGTCCAT 100 49
   Pcar_1503 NONE
   Pcar_1504 1759690 .. 1759706 +  -5.8  -3.37466   TGAACGGCTTTAATG              CCCTCG ACACC TGAGGG              TCTTCTGTCTGCCAT  57 12
   Pcar_1505 NONE
   Pcar_1506 NONE
   Pcar_1507 NONE
   Pcar_1508 1763074 .. 1763102 +  -8.2  -5.63517   CTTTTGCCGGGATCG       TA-CCGGGGTGCT TACA GGCATCCCGGTTA        TTTTTTATTTGCGGA 100 105
   Pcar_1510 NONE
   Pcar_1511 NONE
   Pcar_1512 NONE
   Pcar_1513 NONE
   Pcar_1514 1773733 .. 1773760 + -21.4  -5.31456   TAGGTTTTCGTCAAA        TGGCCGGTCGGA GTAA TCCGACCGGCCA         TTTTTTGTCAATTGC 100 64
   Pcar_1515 1774480 .. 1774490 +  -4.6  -3.35278   TATCGAGGGAAGTTT                 TGGC ATG GCCG                 TTGCTCTATGCTTAG  52 423
   Pcar_1516 1777998 .. 1778022 + -17.9  -5.26918   TGCATATGTTACGCG          CGGGGTCGTTC TTT GGACGACCCCG          TTTTTTATAGGCTGT 100 69
   Pcar_1517 1779523 .. 1779534 +  -2.2   -3.5044   TATCGCTGCCTCGAT                CCTA CTGG TGGG                 TATTTCAATTCTCTT  47 52
   Pcar_1518 NONE
   Pcar_1519 NONE
   Pcar_1520 NONE
   Pcar_1521 1783670 .. 1783685 +  -2.4  -3.48395   TAAACAAATCCTTTT              GTCTCC GGGA GGTGGC               TTGTATGGCGAAAGT  46 57
   Pcar_1522 1784922 .. 1784932 +  -6.8  -3.31263   GCAGCGAATATCTCT                 CCAG TTA CTGG                 TTGTAGAAATAACAT  58 142
   Pcar_1523 NONE
   Pcar_1524 NONE
   Pcar_1525 1789034 .. 1789076 + -13.6  -4.25104   TCGGGAAGGTGTGTC ATAGATAGTGTGCATCCGGA AAC TCAGGATGCACACTATGTAG TTTTCATAAGGCGAA 100 127
   Pcar_1526 NONE
   Pcar_1527 NONE
   Pcar_1528 NONE
   Pcar_1529 NONE
   Pcar_1530 1794969 .. 1794979 +  -6.8  -3.12021   CCTGAAAAAGTGTGG                 CCTC AAA GAGG                 TTCACTGCGTTGTTT  56 199
   Pcar_1532 1796053 .. 1796082 + -10.1  -2.94759   AGTGTACGCACCATT       GTGTCCAT-CTGGA ATT TCCGGCGTGGACAC       TACTTGTTCAGCTTG  67 90
   Pcar_1533 NONE
   Pcar_1534 1798215 .. 1798230 +  -3.3  -3.49789   ATAAAGAGGAGAAAA              CTATG GAAGAA CATAG               TGTCTTTTATGAGTT  49 61
   Pcar_1535 1799271 .. 1799288 +  -4.1  -3.28368   GAATATGACGAATGT             TGACAAC CCAA GTGGTCA              TGTTATCAATTAAAT  48 192
   Pcar_1536 1801381 .. 1801392 +  -4.4  -2.59569   CATAAACGCTGGCTG                TTGC AGGG GCAA                 ATATTAATTTAGAAC  44 90
   Pcar_1537 NONE
   Pcar_1538 1803616 .. 1803627 +    -3   -2.6927   GTTATTATGGTTCCT                GAAA GTTT TTTC                 TGATCTCTCGCAGGT  40 11
   Pcar_1539 1805887 .. 1805897 +  -4.6  -3.30741   ATAGGGATTAGGACT                 TCGG ATG CCGG                 TTCCTGCTTGTCGAT  50 30
   Pcar_1540 NONE
   Pcar_1541 1809061 .. 1809072 +  -3.6  -4.71061   TTGGCAATCCGCAGG                CGTC TGTA GGCG                 TTTTTACATCTCGCT  68 117
   Pcar_1544 1811503 .. 1811516 +  -4.5  -4.07885   ATATGTGTTTCAACA               CAGCC TGGA GGTTG                TTTTGAAAAAACGTC  61 89
   Pcar_1545 NONE
   Pcar_1546 NONE
   Pcar_1547 1813945 .. 1813959 +  -3.4  -4.56775   TTGCCCGCAAGGCAT               AGGGGC TGC GCTCCG               TTTTTACAGGAAGAT  64 24
   Pcar_1548 NONE
   Pcar_1549 NONE
   Pcar_1550 NONE
   Pcar_1551 1817349 .. 1817365 +  -8.7  -5.95539   GTTCACTACGGAAAA              GTGGGCT CTA AGCTCAC              TTTTTTTATTTCAAG 100 142
   Pcar_1552 1817902 .. 1817926 +  -7.1  -2.73972   GATTCAACGCCGCTA          GCGGTCATCAT TGG ATGGTCGCCGC          CTTCATGTTTTGTAG  53 39
   Pcar_1553 NONE
   Pcar_1554 NONE
   Pcar_1555 1822619 .. 1822632 +  -6.7  -2.89055   GTCTTTGAAATGGAA               GAGGT GAAA ACCTC                TCTCTGACAGGTTTG  54 5
   Pcar_1556 NONE
   Pcar_1557 NONE
   Pcar_1558 NONE
   Pcar_1559 NONE
   Pcar_1560 1825554 .. 1825600 +   -10  -5.40625   GTATCCGCAGGTAGT ATAGGGCAGCACGCTTCCCGTC GAT GTTGGGAGGCCTGCTGCCTGAG TTTTTTGTATGCTAT 100 27
   Pcar_1561 NONE
   Pcar_1562 1829107 .. 1829117 +  -3.2  -3.09878   GAAGGTTTTCCTTCG                 GTCG ATC TGAC                 TCTTGGCTGAGTACC  44 5
   Pcar_1563 1829594 .. 1829606 +  -5.5  -4.88295   GCAATGAAGGTGGCT                TCGGT CAT ACCGG                TTTTTAACTTTCTTT  76 6
   Pcar_1564 NONE
   Pcar_1565 NONE
   Pcar_1566 1833091 .. 1833108 +  -2.7  -4.18494   CCCTATAGTCACTCT             TGTTGTT CTAA AACATCA              TTTTGAATAAAAATC  59 65
   Pcar_1567 NONE
   Pcar_1568 NONE
   Pcar_1569 NONE
   Pcar_1570 1837508 .. 1837529 + -12.3  -4.78149   AAAAACAAGCACTTA           GGCCACTCA GCAA TGGGTGGCC            TTTTTGCGTTCTGGG 100 251
   Pcar_1572 1840076 .. 1840101 + -16.1  -2.79796   CTCTAAAACACGAGA         CCCCCGCCCGT TTCA ACAGGCGGGGG          TCTCGTAGAGTAGAG  88 290
   Pcar_1575 NONE
   Pcar_1576 1844029 .. 1844044 +  -4.7  -2.64794   GAGAAAATAAAAACT              TCCGT GCGACA ACGGA               TAATATGCGATTCGA  44 101
   Pcar_1577 1844996 .. 1845013 +  -2.6  -3.67954   GGACTATCCACGATC             CGGCTG CAAATT CGGCTG              TTTGGCCTATATTTC  50 50
   Pcar_1580 NONE
   Pcar_1581 NONE
   Pcar_1582 1851027 .. 1851066 + -10.7    -3.695   GTTCAGAGCAAACAA CG-C-CTGCTGCGCCGGTG TGAG CTCCAGCGCAGCAGTGGCG  TTTGCGATCTTTCAA  80 46
   Pcar_1583 NONE
   Pcar_1584 1852032 .. 1852044 +  -5.5  -3.60627   CGGAATAGTTTCGGA                CTGCA CCT TGCGG                TTTCGGCTGGAATCC  56 67
   Pcar_1585 NONE
   Pcar_1586 NONE
   Pcar_1587 NONE
   Pcar_1588 NONE
   Pcar_1589 NONE
   Pcar_1590 NONE
   Pcar_1591 1858080 .. 1858099 +  -5.7  -5.41143   CTGCTTGTTGGGAAA            GGCACTC CAGTTT GAGTGTC             TTTTTTTGCACCCTG  95 83
   Pcar_1592 1859514 .. 1859531 +  -4.9  -5.08011   CTTTGATACCGGAAG             CAACGAGA AAA TC-CGTTG             TTTTTTGAGCCTTTT  81 322
   Pcar_1598 1867830 .. 1867852 +  -7.6  -3.09175   CTCGGCAATGGCAAG           TTGGGTCGGC GAT GCCGTCGCAA           TATTGGATAGAGATT  57 463
   Pcar_1600 NONE
   Pcar_1601 1871305 .. 1871317 +  -3.3  -4.21194   CACCCTTGAATAACT                CCGGG AGG TTCGG                TTTTCGGTAATGGCC  59 28
   Pcar_1602 NONE
   Pcar_1603 1873173 .. 1873186 +  -2.3  -5.14563   TGTCATTTCGACCAA               CTACG AGCG CGTTG                TTTTTTAATACAAGG  74 4
   Pcar_1604 1874682 .. 1874696 +    -5  -2.82015   ACAGTAACGAAAGGA               GACATT CCA GATGTC               TATGATGAATATAAC  48 34
   Pcar_1605 NONE
   Pcar_1606 1877953 .. 1877975 +  -2.6  -4.08767   TGAGATTGTCAAGTT           ATCGGCAATT TCA AGTGGCCGAA           TTTTAAAACGATAGG  55 43
   Pcar_1607 1879122 .. 1879159 + -15.7  -4.43477   TCACGCCATTGATAT   GGGCCTCCAAAATTGTA TGCC TCCCATTTTGGAGGCCC    TTTTAATTCCCTCGA 100 133
   Pcar_1619 1895476 .. 1895492 +  -4.4  -3.28791   ATCAGGGTCGGTTCT             CT-GCCG AACT CGGCCAG              TTCTCCGACCGAGAT  49 434
   Pcar_1628 1902950 .. 1902976 +    -5  -2.53903   ATTTTTAACGTAAAA         CGGCCCCCCT TTTTTTC AGGAGGGCAG         CTCGTTTTTCAGGCC  47 44
   Pcar_1637 1913917 .. 1913955 + -14.1  -2.98714   AACTTTCAAAGATCA  TTGAGAGAATGCGC-TCA ACCT TGACGCGCATTCTCTCCA   CTTTATGGTGCCTGT  80 238
   Pcar_1639 NONE
   Pcar_1640 1916547 .. 1916571 +  -6.3  -3.64822   CGGGATGTCTCAATC          TCTCCGGCG TGAGAAT CGCCGGCGG          TTTCGATCAACCCCT  58 338
   Pcar_1661 NONE
   Pcar_1662 1943232 .. 1943252 + -11.1  -2.57132   CCGTGACGCCAAACC            GCGTGGTCG CCG CGACGACGC            ATTATGGGCGCCGAC  67 164
   Pcar_1671 1953306 .. 1953318 +  -9.1  -3.62046   CCCGAGCAGCAACGC                TCCCG GGC CGGGA                TTGTTGCGCGGATAG  68 519
   Pcar_1691 1975591 .. 1975603 +  -3.3  -3.01785   TCCAACGCGCTCAAC                CTCCC GGG GGGAA                TGTAATGTTTTCCCG  42 8
   Pcar_1692 1976591 .. 1976620 + -17.3  -2.54732   TTCATACAACCTTAT       CGACA-CGCTTCGC CAG GCGAAGCGGTGTCG       CTTACTCAATTTGAC  95 43
   Pcar_1693 NONE
   Pcar_1694 1979300 .. 1979325 + -16.9  -4.56597   GACTCATTATCCCAA         TCAAGGGGCGC GCCT GCGCCCCTTGG          TTTTTGGAGCAAAAC 100 50
   Pcar_1695 1980779 .. 1980798 + -12.2  -5.26918   GACGCCCATAAAAAA            CCTGCTTG TTTC CAAGCAGG             TTTTTTGTGCCATAT 100 66
   Pcar_1697 1981812 .. 1981838 +  -4.2  -3.14468   TTTCTTGCGAAACCT         GCGGTTCCTGCC ACA GGCAGCCGACGC         TTCGATGTGATAAAC  48 102
   Pcar_1700 1984300 .. 1984315 +  -4.6  -3.05384   AATAAATACAGGATG              CCACCG GATG CGGTGA               TTGCATCACCGCCAC  48 44
   Pcar_1702 1986773 .. 1986821 + -14.6  -4.24413   CCAACTTGGTTGCTT TAGAGAATCCAGGCAGGTCCTT AGTAA AAGGGCCTGCCTGGGGTCACCA TTGTTTATTCCTGCA 100 43
   Pcar_1703 1988998 .. 1989017 +  -7.8   -2.6953   GGCCCGACCCGCTGC            CCTGCGCA CCAG TACGCAGG             CTTCCTTGTCATTGG  53 312
   Pcar_1711 1998900 .. 1998928 +   -14  -4.55118   GTCATAAACCGCCAG       GCGGCATGTC-GA ATCA TCTGACATGCCGC        TTTTCTATCCCCTTC 100 75
   Pcar_1722 2014558 .. 2014586 +   -19  -5.93809   TTCATTAAGGCAAAA        TCCCTCCGATCC GCAAA GGATCGGAGGGA        TTTTTTTTGTCAGCA 100 100
   Pcar_1727 2021708 .. 2021721 +  -8.1  -3.64703   ACCGAGGGACTGAAA               TCCGG AATC CCGGA                TTTCAGTCGAGACGG  67 28
   Pcar_1728 2022006 .. 2022016 +  -6.8   -2.6583   GGGAGCAGGACCGTT                 GGCA GGT TGCC                 TGAGTTTGCCCTATG  52 12
   Pcar_1729 2023306 .. 2023318 +  -4.1  -2.90813   TCGCATCTTTTTTAC                CCAAT AAA GTTGG                TAATTTCCCCGCGTA  45 145
   Pcar_1730 2023924 .. 2023936 +  -3.4  -2.68546   GCTGCCGGAAAACGG                GGAT ACTCC ATCC                TGCGTTTCATCAGTT  40 75
   Pcar_1731 2025772 .. 2025788 +  -2.9  -2.61274   GCGCCTTTAAAAACA              GACAATC AGC GGTTGAC              CTTGATTACCGTCAA  40 52
   Pcar_1732 2026920 .. 2026967 + -18.1  -3.56273   AGCCCGCGCTATTCA TAAAAGAAGGCGGTAGAAAAG ATGGGA CTTTTCTACCGCCTTTTTATA TTCTGTGCTCATCCA 100 39
   Pcar_1739 2035931 .. 2035942 +  -4.4  -3.72363   TATCTGTGTTCGGTA                TCAG GGTT CTGA                 TTTGCGGTTTGAATC  56 388
   Pcar_1740 2037585 .. 2037643 +  -7.7  -3.45321   AGTGATTGGTGACTA GTGATTGGTAATTAGTGATTGGTGATTG GTTT TAATC-CCAGTCACTTATCACTTATCAC TTATCACTTATCACT  62 25
   Pcar_1741 2040733 .. 2040748 +  -6.8  -4.32046   TTATCAAAACAAAAT              GTTGCC ATGA GGCGAC               TTTAATTTTTAAGCA  74 5
   Pcar_1742 2041258 .. 2041281 + -15.2  -5.18726   TGTTGGTAAGAAAAA          CGGGGCGGAC TCAG GCCCGCCCCG           TTTTTCTTATCCAAG 100 65
   Pcar_1745 2043614 .. 2043632 +  -3.8    -2.924   GAAGTTGCAACTCGC             CGTTCGAT TTT ATCGGAGG             ATTTGTAAGGGGTTG  45 50
   Pcar_1746 NONE
   Pcar_1747 NONE
   Pcar_1748 NONE
   Pcar_1749 2046922 .. 2046932 +  -6.8  -3.65812   CTGAGTAAAGCTCGA                 CTGC GAG GCAG                 TTATGTTAACAAAAC  64 33
   Pcar_1750 NONE
   Pcar_1751 2049415 .. 2049428 +  -6.7   -3.4647   CGAGGAATACGCGGA               GCCTT CGGA AAGGC                TATTTAACTATTCAG  60 5
   Pcar_1752 NONE
   Pcar_1753 NONE
   Pcar_1754 NONE
   Pcar_1755 NONE
   Pcar_1756 2055891 .. 2055915 +  -4.2  -3.01125   ATGTTCCAAAACATC          CATCATCAGC AAAAG GCTGGTGGAG          TGATTTGTAAGGCCT  46 423
   Pcar_1759 2058444 .. 2058463 +  -9.3  -4.27617   GGCCCCTGCGCTCAA            CACCTCG ATAAAA CGAGGTG             TTTTGCTGACCTCTG  79 73
   Pcar_1765 2064649 .. 2064672 + -14.6  -4.06055   CAGTTGACGAACAAA          GCCGGGCTGA GTTT TCAGTCCGGC           TTTACTTTAGGCGCT 100 34
   Pcar_1772 2075385 .. 2075399 + -12.8  -3.05384   CGCCCCAGCTCCTGG               CCCGCC TGC GGCGGG               TTCCCTCCACGGCGC  79 155
   Pcar_1774 NONE
   Pcar_1775 NONE
   Pcar_1780 NONE
   Pcar_1782 2086932 .. 2086945 +  -2.3  -3.30771   GAGACGAGTGCCGGC               TCCGC CAGA GAGGA                TTATCGGAAGTATCA  44 489
   Pcar_1788 NONE
   Pcar_1789 NONE
   Pcar_1790 2091620 .. 2091631 +  -3.6   -4.0162   GAGGAGGTTAAGGAA                GGCC TCAC GGTC                 TTTGTCGTCTCCAAA  59 143
   Pcar_1813 2124086 .. 2124096 +  -2.4  -4.15543   GCGTATCTGTCGGGC                 CGCC GCT GTCG                 TTTTCAGGATGTTTG  56 66
   Pcar_1832 NONE
   Pcar_1833 NONE
   Pcar_1834 2149366 .. 2149408 + -13.8  -4.30576   CAGATTCCGAACTGA CGGCATCGAATT-TCGA-AG CAAGC CTCTCGATAATTCGATGCCG TTTTCATGCTACGGA 100 57
   Pcar_1836 2151268 .. 2151284 +    -5   -3.9941   ACCGACATCCTGAGC              CCGCCG ATATC CGGCCG              TTTCGTTCTGGGACC  62 212
   Pcar_1838 2152934 .. 2152961 + -18.6  -6.09196   AATCGATCGGGATTT        GGCATAGAGGAG CACT CTCCTCTATGCC         TTTTTTTATTTTGCG 100 52
   Pcar_1852 NONE
   Pcar_1853 2169559 .. 2169595 + -23.1  -4.07568   AAAGAGAAGTGACAA    TCCGGCGTGCCCTATGG AAC CCATGGGGCACACCGGA    TTTTAGGCGACAGCC 100 29
   Pcar_1854 NONE
   Pcar_1855 2171814 .. 2171828 +  -4.3  -2.87132   TACCCTTGACATATA               TAACC TGCGT GGTTA               TATATAGACCACGAC  47 63
   Pcar_1856 2172039 .. 2172056 + -14.1   -5.4505   TCGCAACTGAAAAAA             GCCCCGC ATCC GCGGGGC              TTTTTTGTTGCAGCA 100 54
   Pcar_1873 NONE
   Pcar_1874 NONE
   Pcar_1875 2190961 .. 2190981 +  -3.1  -3.33696   AAATGCGCCAGAAGA            TCGCGAACG CTA TGGCCGCGA            TTGGTTGCCAGAGCC  46 364
   Pcar_1888 2203332 .. 2203355 + -13.2  -5.21709   TCCTGAACCTACGAA          GCCCGGCGGAT TTT ATCC-CCGGGC          TTTTTTCATATGGAG 100 50
   Pcar_1922 NONE
   Pcar_1923 2240114 .. 2240131 +  -4.7  -4.74801   CACCCCCAGGTTAGC             GAGGTGC AAAC GCGCCAC              TTTTTCGTCCAGTTG  74 202
   Pcar_1947 2263624 .. 2263644 +  -7.5  -3.53012   CAGCTGTCTCGAACC            GTGCCGTCT GAT ATGCGGCAC            TTTCAAAGGCAGCGG  61 160
   Pcar_1956 2274814 .. 2274834 + -12.6  -5.76237   GTTCCCAACAAAAAA            GCCGAACC TTGAC GGTTCGGC            TTTTTTGTTTATATG 100 83
   Pcar_1960 2282161 .. 2282192 + -22.4  -3.60098   GCATTTAAAACCAAA      GGAGCCGGAG-CCCC CCA GGGGACTCCGGCTCC      TTTGCGATACCCAAT 100 33
   Pcar_1973 2296725 .. 2296746 +   -13  -4.19817   GCAATCGTAAAAAAA           GGCCGGAC ACTGTC GTCCGGCC            TTTTCCGTAACTGAG 100 90
   Pcar_1978 2302390 .. 2302405 +  -6.1  -3.01712   CATGCGAAAATTCCG              CGGCT GGGTTG AGCCG               TCTTCACGCAAGGCC  51 169
   Pcar_1985 2314781 .. 2314818 + -22.8  -2.61106   TGGCCCTGACTTAAA   AGCCCGCCCGGCGATT TTCGTC AATCGCCGGGCGGGCC    TGCCTTGTCCCTCTC 100 47
   Pcar_1992 NONE
   Pcar_1993 NONE
   Pcar_1994 2327097 .. 2327136 + -16.5  -3.53444   TTCGCCCCCCATACG  CAAAAACGGCTCCGGAC TTTACT GTCCGGAGCCGTTGATG   TTTGAGGGGAAGTCC 100 49
   Pcar_2010 2342471 .. 2342487 +  -2.1  -2.52516   ACACACCCCAGTAAC              CTGTCGG CCA CCTCCAG              CTTGCTCATCAGAGG  38 80
   Pcar_2026 2358864 .. 2358876 +  -4.7  -4.09685   CTGACACATTTCGAA                GGCAC GTT GGGCC                TTTTCGGCGCTGGCC  61 194
   Pcar_2039 2373162 .. 2373183 + -17.3  -4.71061   TTTCCCATGCAAAAA           GGCCGCAGC AACC GCTGCGGCC            TTTTTGCATGTAACT 100 53
   Pcar_2046 2383147 .. 2383171 +  -4.2  -4.64766   CAAGCCCGCAGCTTT          GGCATTGACC AAGGC GGCCAATTCC          TTTTTACGCTCTCCG  71 455
   Pcar_2051 2390385 .. 2390417 +  -7.7  -3.07935   TCCGAAACGCCGTTT      CAGCATCTGCTGA AAACGCC TCAGCAGCCGCTG      TTCCCTGGATAAGCT  59 311
   Pcar_2070 2411409 .. 2411419 +  -5.4  -3.65224   ACAACCAAAAGCCTG                 GGTT TGA AACC                 TTGTTGCCATAAAAT  56 96
   Pcar_2091 2439690 .. 2439701 +  -2.2  -3.30441   TGGAGTAAAGGCCGC                CGTG CAAT CATG                 TTGTACAAACTACTG  44 33
   Pcar_2092 NONE
   Pcar_2093 2441411 .. 2441431 +  -4.6  -4.70879   AGCCGCCGAGGGCTA            GGCGGAAT CGACC GTCCCGCC            TTTTTACGCTTTACC  70 25
   Pcar_2094 2442347 .. 2442361 +  -2.8  -3.23975   ACAAGAACATCATCA               TAACCC ACG GGTTTA               TACTTTTTACCCGCT  46 76
   Pcar_2095 2443909 .. 2443930 +    -5   -4.2237   AGAGAGTAAGGCGTC           GTGCGGGG ACGCGC CCCCGCGG            TTTTGAAGTTAGTTT  66 319
   Pcar_2096 NONE
   Pcar_2097 2447182 .. 2447206 + -12.2  -5.66684   CCATATCATACGAAA         CCCCGCATGTG CAGA CACA-GCGGGG          TTTTTTTATACCTTG 100 59
   Pcar_2098 2448563 .. 2448594 +  -7.1  -4.12198   CGAACATTACCAATG      GGAACGGCGGTCC CCGGCC GGACCGCCACCCC       TTTTCAGCCATTATC  69 42
   Pcar_2099 2450058 .. 2450076 +  -5.9  -3.04398   TCAACAGCCCGACTT             GGGGCCT GGTAA AGGCACC             GTTTTAAGGAAACGC  53 0
   Pcar_2100 NONE
   Pcar_2101 2452158 .. 2452170 +  -3.3  -3.15579   ACAAAGCGTTACATG                CCCTC GCA GAGTG                TTGATGACCGCTTGA  44 42
   Pcar_2102 2452500 .. 2452527 + -16.2  -5.06414   AAGTATGATGTGATA        GCCGTCGGGACG CCCG CGGCCCGGCGGC         TTTTTCTTCACCCGG 100 33
   Pcar_2103 2453233 .. 2453247 +  -2.8    -3.484   GGCCAGCTTGCTTAC               CTTTTC CCC GGAGAG               TTATCATGTCATCGA  47 175
   Pcar_2104 NONE
   Pcar_2105 NONE
   Pcar_2106 2456581 .. 2456607 + -13.7   -5.9667   GAGAAACGGCAACGA        GGCCC-GGTGGG ATTT CCCGCCTGGGCC         TTTTTTTATCTTTTT 100 389
   Pcar_2107 NONE
   Pcar_2108 NONE
   Pcar_2109 NONE
   Pcar_2110 2460956 .. 2460976 +  -3.3  -2.62184   CGATCCATAATGATA           T-CCGGCA TGTGAC TGCCGGCA            TGATCTGGCGACAAG  40 60
   Pcar_2111 NONE
   Pcar_2112 2462434 .. 2462466 +  -4.9  -2.91728   TCGGCTGATCGATAC     GCGCTATCCC-CCTG CAAAA TAGGAGGGGT-GCGC     TATACTATTGGCGAT  47 33
   Pcar_2113 2464411 .. 2464424 +  -9.5  -3.40907   CCGAGTTGCCGGATG               GCCGG GTAA CCGGC                TTGGTGTTCGTGTGC  70 394
   Pcar_2118 NONE
   Pcar_2119 2470951 .. 2470995 + -17.5  -3.53811   ACCACATAAGCGCAG GCATGTAAAAAGGCTCAGTC GAAATG GACTGAGCCTTTTTGCA-GC TTTCGACACAATGCC 100 42
   Pcar_2162 2521984 .. 2522015 +    -5  -3.72576   GCGTCCATGACGATA      CCGAGGGACTGACGG CTG CCG-CGGTCCTGCAG      TTTGGTGACGACCGC  59 192
   Pcar_2164 2523932 .. 2523958 + -10.7  -3.14132   TTCCGAAAAAACGAT         GGCCGCCCCCC CCTGA GGGAGACGGCC         TTAGTCGCAACAGAC  71 160
   Pcar_2167 NONE
   Pcar_2168 NONE
   Pcar_2169 2531339 .. 2531352 +  -3.7  -2.78384   CGCCTATGTCCTGCG               CGCCC CATC GGACG                TATAATGGGGCAAGG  44 67
   Pcar_2170 NONE
   Pcar_2171 NONE
   Pcar_2172 2536707 .. 2536728 +  -2.1  -2.79183   ATTAACGCATCAATG           GTCTTGCCG TCCA TGGCCGGGC            TGTGGTACCAATGCG  39 144
   Pcar_2173 2538508 .. 2538539 +  -7.3   -4.6759   TGCACCATGTAAAAA      GACCTCTCCAG CGTTGCGCAT CCGGAGAGGTC       TTTTGTTGCAATATT  82 118
   Pcar_2176 NONE
   Pcar_2177 NONE
   Pcar_2178 2543643 .. 2543654 +  -2.2  -3.71378   TCTGTCGTTTTTTGG                CGAGG GGG CC-CG                TTTACGTGTCAGGTC  50 90
   Pcar_2180 2545875 .. 2545894 + -11.4  -2.52464   ATCACCACACGAGGA            TGCCCGGC TTCG GCCGGGTA             TCCATTAAAAAGCCC  70 135
   Pcar_2181 NONE
   Pcar_2182 2549035 .. 2549047 +  -4.8  -3.55261   AACATATTCTTGACA                GGGT GTTTG ACCC                TATGTTTTCTTAAAA  54 319
   Pcar_2183 2550229 .. 2550242 +  -5.3  -2.52946   TTGGCAAATCGGTAT               GTCTT GCCG AAGAC                CGTTTTATACCGGAA  46 214
   Pcar_2194 2564454 .. 2564480 +    -5  -3.91402   CGGCAGATAAAAAAA         CTCCCCGAAC CAGCAAA GCCCGGGGAG         TTTCGGTTTATCTAC  61 235
   Pcar_2213 NONE
   Pcar_2214 2589193 .. 2589216 +  -5.2  -3.06183   CTCGCCGCGTACCCT          GC-CCTGCGCG AAA TGCGCAAGAGC          TTCGCTGGCGGTACC  50 345
   Pcar_2226 2598535 .. 2598547 +  -3.3   -3.5393   CGCACAGACCTCACG                TCGCG CCG CACGA                TTTCAACCCGATCCT  48 466
   Pcar_2235 NONE
   Pcar_2236 2610904 .. 2610930 + -15.8  -3.08934   GCGATGCAAAAAAGA         GCCCCCAAGCCG ATA TGGCCTGGGGGC         TCTTGCAGTATATAG  93 97
   Pcar_2239 NONE
   Pcar_2240 NONE
   Pcar_2241 2615981 .. 2615994 +  -2.3  -4.25401   AAAAAGCGGCCCCCT               CAGGA TTTT TCCGG                TTTATGTTGCATTTG  57 79
   Pcar_2242 2616772 .. 2616783 +  -7.2  -3.64703   GAACAGCTGTAAGTA                CCGG CACC CCGG                 TTTCCATCGAGCCGG  64 29
   Pcar_2243 NONE
   Pcar_2244 2621286 .. 2621300 +  -2.1  -3.56558   TACCAACGACACTTT               TCTTC CGGCC GGAGA               TTCTATGGATTATCG  47 88
   Pcar_2245 2622500 .. 2622511 +  -2.2   -3.5594   ATTTCCGATTAAAAC                CGAG GCGT TTCG                 TTTAACCGCTACATT  47 29
   Pcar_2250 2629003 .. 2629016 +  -3.1  -4.11751   GAAAAACAATCGGAG               TGCAT TAGC ATGCG                TTTTAAAAACTTACT  56 271
   Pcar_2251 NONE
   Pcar_2252 2631133 .. 2631151 + -13.1  -5.06103   ACACGCAATAAAAAA             GGCCGCC CAAAA GGCGGCC             TTTTTTACCGGTTAT 100 30
   Pcar_2254 2634081 .. 2634123 + -12.1  -5.11033   CGGTTCAAACAACCC AAAAAGCCGAAGCGACTGA TCCTT TCAGCAGCTTCGGCTTTTC TTTTTTGGAATTATG 100 92
   Pcar_2257 NONE
   Pcar_2258 2637678 .. 2637689 +  -3.6  -3.38056   TCCCTGCCGATAAAG                CTGG CTTG CCGG                 TCATTTTTTCACCCT  50 160
   Pcar_2262 NONE
   Pcar_2263 2643410 .. 2643433 + -16.8   -4.8622   CATCGTAACTAAAAA          CGGGACAGTG ATTG CACTGTCCCG           TTTTTCATTCAAGCA 100 50
   Pcar_2267 2649672 .. 2649696 +  -3.4  -2.78706   CCTCCCTCATCAAAC          CTGCATGCGG TTTTC CCGCACACGG          CTTTCCGATGTCATT  41 388
   Pcar_2276 NONE
   Pcar_2277 NONE
   Pcar_2278 2659185 .. 2659210 + -17.6  -3.36515   GGAATAATACCCCAC         GCCTCCCCCG GTCAAA CGGGGGAGGC          TGTTTCCCGCTCGCC 100 34
   Pcar_2286 2669183 .. 2669212 + -20.9  -2.84173   CGTTCCTGCCATAAA       CGAAAAGGCAGCC CGCG GGCTGCCTTTTCG        TATAATCCATTGTCT 100 72
   Pcar_2295 2678112 .. 2678123 +  -4.4  -4.62085   CTAAATAAGCAGGCT                TGCT ATCT AGCA                 TTATTTTTTGGGAAT  70 445
   Pcar_2296 2679985 .. 2679998 +  -3.7  -2.60244   AAAAATTCCGAGAAA               CGGCC CCAG GGCCA                TACGTTCCTTGCCAC  43 81
   Pcar_2297 NONE
   Pcar_2298 2682718 .. 2682743 +  -3.1  -3.01712   ACGACGGCGGGAATG         CCCCTGCACCA ACAG TCGCGCAAGGG          TATTGCGCAAGGCCA  42 468
   Pcar_2308 2696119 .. 2696155 +  -7.9  -3.55444   TGCACAACCGTCGGG    CGGACGGAAGGGTTCGC TGC GCTCAGTCTTCCGTCTG    TTTCGCCCGTCGGCC  64 264
   Pcar_2309 NONE
   Pcar_2310 2697914 .. 2697935 +  -8.7  -4.12532   CAGCCTATTTTCTTT           CC-GTGGCTG GCT CGGCCACCGG           TTTGTATGTGGGCCG  79 167
   Pcar_2311 2698428 .. 2698445 +  -4.1  -2.74792   AGTGTTTGACTTGCC             TGTGGCA ACAA TGGCACA              CTTTGGCCATCGTCA  44 107
   Pcar_2312 NONE
   Pcar_2313 2703356 .. 2703366 +  -4.6  -3.21416   ATGGCGATAATGGCT                 GCGG CGA TCGC                 TTCGTCATGGGGATC  47 246
   Pcar_2317 2711950 .. 2711961 +  -4.4  -4.13561   AAACACCTTGCGATG                CCTT AAAA AAGG                 TCTTTTTTGACCAGG  61 176
   Pcar_2319 2713662 .. 2713674 +  -2.6  -4.26019   CCCCACGCCCAAAAC                CGTC ATGCC GGCG                TTTTGCATATCGTTC  60 509
   Pcar_2328 2725096 .. 2725112 +  -5.2  -3.79044   AAAATACATATTAAT              TGTATG CTAAA CATACA              TTTGGAATTTGTTTT  59 246
   Pcar_2329 2727648 .. 2727677 + -12.1  -4.74453   TCGCTGAATGAAAAA       GACCGGAAACGAC GACA GCCGATTCCGGTC        TTTTTAGGTATGTTC 100 154
   Pcar_2334 2731211 .. 2731224 +  -5.3  -3.96148   TACCCGGTGCACGTG               CCATA AAGC TATGG                TTTATCGTACGACAC  61 43
   Pcar_2335 2732062 .. 2732080 + -13.1  -4.98531   ATCGATCGTTCCGGA             GGCGGGG TGCAC CCCCGCC             TTTTTCCTTTGACGC 100 53
   Pcar_2336 NONE
   Pcar_2337 2733238 .. 2733262 +  -5.6  -5.04222   CTCATGCGCTAATCC          CTGCCGGCAC AAACG GTGGCGGGAG          TTTTTCCTTTGATTG  79 29
   Pcar_2338 NONE
   Pcar_2339 2736980 .. 2736990 +  -4.6  -3.82353   CGCAGCAAACTGGAA                 GTCG CCG CGGC                 TCTTGTTTTTACCTC  59 119
   Pcar_2340 NONE
   Pcar_2341 NONE
   Pcar_2342 2740393 .. 2740417 +  -7.1  -4.25283   CACGGCCATGAATGA          CCACACAAGCC ATG GTGTTGTGTGG          TTTTGATACCACAGT  71 326
   Pcar_2343 2741554 .. 2741583 + -19.5  -4.09243   CAAACAGCCTCTACT       CAAAAAGCAGCCG CCTC CGGCTGCTTTTTG        TTTTGAGGCACTATG 100 57
   Pcar_2344 NONE
   Pcar_2345 2745596 .. 2745627 +  -7.9  -5.24129   TCTTGCGAACGTTTT      GGCGCGCCGGC CTTCCCTCCT GACGGCGCGTC       TTTTTTGTAAAAAGC 100 253
   Pcar_2346 NONE
   Pcar_2347 2746757 .. 2746778 + -10.9  -5.07567   AGAGGAACGAAAAAA           CCCCGTATT TTCA AATGCGGGG            TTTTTTAGCGTGTGG 100 81
   Pcar_2357 NONE
   Pcar_2358 2773098 .. 2773108 +  -8.2  -2.81316   GCGATGCCTGACATG                 CCGG AAG CCGG                 ATTGTTCCATCATGC  57 67
   Pcar_2360 2774446 .. 2774458 +  -6.2  -3.13722   TGACAACTTCGATAC                CGCC TCCGT GGCG                TTCAATGATGTGTTT  52 124
   Pcar_2362 2777724 .. 2777750 + -10.8  -2.84171   CCACAGAATAAACAA         AGGGCCACACAT CTT ATGTGCGGCCCC         TCAATTTTTCAGCAT  69 30
   Pcar_2369 2791784 .. 2791842 + -16.9  -4.56597   GCCCAACCACCAACC ACTG-ATTTAAACGACAAAGCTCCGCGC ATAT GCGCGGAGCTTTGTCGTTTACCTGCCGA TTTTTGCAGAGGCGG 100 108
   Pcar_2372 NONE
   Pcar_2373 2796135 .. 2796147 +  -3.3  -2.59564   CTGCGGGAGGAATAA                CATGG ACA CCCTG                ATTCTGGCCTGGAAA  40 26
   Pcar_2374 2797350 .. 2797360 +    -4  -3.53444   GGCCCCCGCAGAGGC                 TATG AGG CATA                 TTTAGGCAAGCGTCC  52 10
   Pcar_2375 NONE
   Pcar_2376 NONE
   Pcar_2377 2800857 .. 2800881 + -14.3  -5.60993   GTAAAGAAGAAAAAA          GGGACCGGC AATAGCA GCCGGTCCC          TTTTTTTGTAGCCCA 100 50
   Pcar_2382 NONE
   Pcar_2383 2807926 .. 2807963 + -14.9  -3.14463   TGATTTAGATAGACA   AC-GCAACGGACCGGCTA CTT TTGCCGGTCCGTTGCAGC   TTCGTGGCCCGCCTT  89 120
   Pcar_2384 2809709 .. 2809742 + -22.5  -3.54919   TATCTGCCCAAAAAA     CAACAGCCCCCGACC TATT GGCCGGGGGCTGTTG      TTTCAGAAGATGATT 100 87
   Pcar_2387 2813033 .. 2813067 + -13.6  -5.52384   GCCACAGAGATCGCA    AGACCCCGCACCAGG AAAAAA CCTGG-GCGGGGTCG     TTTTTTTCCTGCAGG 100 71
   Pcar_2398 NONE
   Pcar_2399 2825573 .. 2825600 + -19.2  -3.05463   CCAATGACAAACCAT        C-ACCGGGCGGCG ACG CGCCGCCCGGTAG        TTCGATCCCAGCAGT 100 34
   Pcar_2400 NONE
   Pcar_2401 NONE
   Pcar_2402 NONE
   Pcar_2403 NONE
   Pcar_2404 NONE
   Pcar_2405 NONE
   Pcar_2406 NONE
   Pcar_2407 2832762 .. 2832782 +  -2.4  -5.16472   CACCAAGCTCATGAC            CGGCAACG AAATA CGATCCCG            TTTTTTGAAGTTTTT  74 42
   Pcar_2408 NONE
   Pcar_2409 2835803 .. 2835834 + -21.6  -4.76963   TCCATATGCAGCATT      CTGCCGACGGCCGC CTTC GCGCCCGTCGGCAG       TTTTGTATTATCTCA 100 54
   Pcar_2410 2837293 .. 2837331 + -13.3  -5.40072   CGCATACCTCCTAAA   GCAAGAGCGTCCAGA ACTCAACAA TCTGGAAGCTCTTGC   TTTTTTTACGAAGAA 100 175
   Pcar_2411 NONE
   Pcar_2412 2839534 .. 2839546 +  -4.1  -5.03994   GAAAACCGAGTATGA                CCATT TAT GATGG                TTTTTCTCTGTGAAC  74 107
   Pcar_2413 NONE
   Pcar_2414 2841726 .. 2841746 +  -2.5   -2.6518   CTGACATGCAAGGTA            CGGCAGA CCATGCC TCTGCCC            CTTATAGATATTAGG  39 37
   Pcar_2415 NONE
   Pcar_2416 2843547 .. 2843579 +  -5.6  -4.67982   TAACATCCGTGCTGC      CGTCGTTTTTACAG AAACA CGGTAAAAACGGAG      TTTTGTTCAATCGAC  73 60
   Pcar_2417 2844876 .. 2844900 + -11.5  -2.79276   AAAACATGGGTAAAA          ACAGTAACGAG TAA CTCGTTACTGG          TAATTAGTGAATAGT  71 28
   Pcar_2418 NONE
   Pcar_2419 2847281 .. 2847291 +  -5.4  -3.15841   AAACGGCTATGTTAC                 GGTT TTC AACC                 TGTTCATAGCGTTGT  51 48
   Pcar_2420 NONE
   Pcar_2421 NONE
   Pcar_2422 2850385 .. 2850400 +  -5.4  -5.00616   TCTGGGACTGAAATA              GTCAGGG CAT CCC-GAC              TTTTTTCACCGCCCG  79 25
   Pcar_2423 2851792 .. 2851813 + -11.6  -5.79595   GATCTAAACAAAAAA           TCCCCTCC CGTTAC GGAGGGGA            TTTTTTGTTTTCAAC 100 56
   Pcar_2424 2853155 .. 2853169 +  -3.5  -3.43042   CGGGGGCTGGAAAAA               CAGGG CACTT CTCTG               GTTTTTCCTCCAAAC  50 364
   Pcar_2426 2858622 .. 2858674 + -15.8  -3.49475   AAACTAGAAAAACTA GGGACACTCCCCTGTTTTTCTTTCA AGAT TTAAAGAAAA-CTGGGGAGAGTCCC TTATCTCACCCTGGA 100 199
   Pcar_2427 2860124 .. 2860141 +  -2.6  -5.31059   ACGTGCGGAAGGAGA             ACAGGG ACACTC CCCTGA              TTTTTTCCTTAATGT  78 43
   Pcar_2428 2861377 .. 2861392 +  -3.3  -3.79043   CAGGGTCTTGGGCCA              CAAAC TCCGAT GTTTG               TTTCGGTTCATCCTA  53 479
   Pcar_2430 2862550 .. 2862568 +  -2.3  -4.06179   GAACGCTACCTTTCC             GTCGGCC TGTTT GACTGAC             TTTGTCCCTTTTGCA  55 8
   Pcar_2431 2863441 .. 2863457 +  -4.3  -3.51137   ACTTGTCCGGGCGAT              CCTGACT GTG GGCCAGG              TTCTCTGCGATGCTT  54 40
   Pcar_2432 NONE
   Pcar_2433 2864448 .. 2864490 +   -10  -3.86283   GGGGATGTGGGAAGA TTAGCTTCAAGCTGCAAG GACCAGG CTTACAGCTTGAAGCCGA TTTGCTATCACTTCC  78 22
   Pcar_2437 2869987 .. 2870036 +  -5.8  -2.50016   TTCCCAGCACCAGCG GCACGTTGGCGACCT-TC-CACCCA TGG TGGGCCAGATAGGTCGACAACG-GC GTCTTGCTGGTACGG  48 360
   Pcar_2443 2876728 .. 2876751 +  -9.5  -4.27316   CGATAAATCATAAAA          GCTCGTCCG ATATAG CGGGCGGGC           TTTTACATTGAAAAA  83 121
   Pcar_2444 NONE
   Pcar_2445 2878755 .. 2878780 +  -8.3   -4.9218   TTGCGGATACAAAAA         TGCCCTTCC CTTTATCC GGGAGGGCA          TTTTTGTCATACGTA  90 88
   Pcar_2448 2883129 .. 2883139 +  -6.8  -3.55444   CCTCGTCGCAGCTGC                 CGGA AAC TCCG                 TTTAACAGGTCCCGG  60 323
   Pcar_2451 2887967 .. 2887987 +  -3.1  -3.32844   CAGATCCGCGGGAGG            GTCCGCTGG CTC CAGGCCGAC            TTCTACAGTCAGGGA  46 101
   Pcar_2453 2889383 .. 2889420 + -15.7  -3.43919   CGACCCTGCAGAATA   AAAAAGCCGGCACGATG CTTC CATCGTACCGGCTTTTA    TGTTTAGCGTTTCGC 100 90
   Pcar_2466 2904850 .. 2904868 +  -3.8  -3.81258   TTGCCTATAGGCATG             ACATACCT GAA GGGTATGA             TTTCCCTCTTATTCA  57 162
   Pcar_2467 2907448 .. 2907463 +  -3.2  -3.08508   CCGCCATCCAAAGCG              CCGG TGTAAATC CCGG               TAATTTTGCCGCGTA  43 239
   Pcar_2469 2909405 .. 2909447 + -15.7  -4.38154   GCGAGTCGCCAACAT CGCCAAAAGCCCTG-GGAGC AGCC GCTCCTCAGGGCTTTTTTCG TTTTGTGGAGCGTGT 100 45
   Pcar_2472 NONE
   Pcar_2473 2915525 .. 2915566 + -12.4  -2.57916   CCCCACAAACAAAGG TATTCAGCTGCACAAACC CTGTTC GGTTTGAGCAGCTGAAGG  ATGATTTCTTTTTCA  73 192
   Pcar_2474 2916999 .. 2917017 +  -3.8  -2.75844   ACAATCCGCAGTGAA             CACCTTCA CAA TGAGGATG             GTTTCCCATGACCGG  44 88
   Pcar_2475 2917778 .. 2917792 +  -2.8  -2.82623   ACCAAAAAGTTATTC               CAGG AGCTTGG CCTG               TCATTCTAGGAGGAA  41 2
   Pcar_2476 NONE
   Pcar_2477 2918923 .. 2918939 +  -3.7  -3.48276   TATCGTTACCCTGAA              GTGAC CACAGCC GTCAC              TTCTGTAAACGGGCC  50 22
   Pcar_2478 NONE
   Pcar_2479 2920644 .. 2920660 +  -8.7  -4.56597   GTTCGGATGACGGAA              CGCAATC GCC GGTTGCG              TTTTTCGCAGACAGC  83 204
   Pcar_2481 NONE
   Pcar_2482 NONE
   Pcar_2483 2922461 .. 2922491 +  -3.8   -2.7752   GAAATAAATCGGTGC       CGGATAGCCTGGCG GCT CGCTGCGCAATCCC       CTTTGAGGTGCTATA  44 34
   Pcar_2484 2924110 .. 2924124 +  -4.2  -4.18044   CCCCCTCCAAGCTTT               GGAAAG ATG CTTCCC               TTTGATTATTTATCG  63 450
   Pcar_2486 2925117 .. 2925127 +  -5.4  -3.14132   TGGACGTACAGCAAC                 CCTT CGC AAGG                 TTCCTCGGCAACCAG  50 201
   Pcar_2489 NONE
   Pcar_2490 NONE
   Pcar_2492 2932238 .. 2932267 + -11.4  -5.53991   CCGCCAGAAGAACCG       ACGGCCCTGCCAG CATTT CTGGC-GGGCCGC       TTTTTTTGCTGGCTA 100 114
   Pcar_2494 2933945 .. 2933973 +  -7.4  -5.60993   TTTGTTTGGTTAAAA        TCCCTCCAGTCT TAAGT GGGTTGGGGGGA        TTTTTTTATCCGGAA 100 57
   Pcar_2495 NONE
   Pcar_2496 NONE
   Pcar_2497 NONE
   Pcar_2498 NONE
   Pcar_2499 2939447 .. 2939463 +  -2.3  -2.68471   AGTATTCTGAAAAAA              ATAAAAG AAC CTTTTAA              ATATTTGGCTATTTG  39 436
   Pcar_2500 2940258 .. 2940299 + -18.9  -3.04157   GATGTGAAAATCACC CTCATAAAAAGGGCGGAGC CTTG GCTCCGCCCTTTTTATGTC  TCTATATCGTACTTC 100 51
   Pcar_2511 2953504 .. 2953517 +  -8.1  -3.85698   CCCCGGCAATTCATC               CCGCA TGCA TGCGG                TTTCTAAGGGAACGG  72 225
   Pcar_2512 2954851 .. 2954871 + -11.1  -4.15006   GCCATGGTAATGAAA            GCCCCTCGA AAA TAGAGGGGC            TTTTCACGTGGCTAT  91 58
   Pcar_2516 2961545 .. 2961559 +    -7  -3.04018   GCTGGTAATAAGCCG               GCGGCG CGA CGCCGA               TCATATTTTTCATAC  53 363
   Pcar_2519 2965003 .. 2965049 +  -9.4  -3.65351   GTAGTGGGGAACGGC CAGGCC-GGAGATCGGC-CCGC GCAAG GCGGCGACGATATCCAGGCCGG TTTCGATGCGGGTAC  68 379
   Pcar_2525 NONE
   Pcar_2526 NONE
   Pcar_2527 NONE
   Pcar_2528 NONE
   Pcar_2529 2973230 .. 2973249 +  -3.4   -2.7317   CAGGCGAACAACCCA            CGGCTACG GAGA CGCAGCCA             TGATTCGCACTCTGT  41 3
   Pcar_2530 NONE
   Pcar_2531 2974932 .. 2974973 +  -7.3  -4.25104   CCCGCTGGTTCAAGC AAGC-TAGTGTGCATCCGGA AAC TCAGGATGCACACTGCGCAG TTTTCATAAGAGAAA  74 19
   Pcar_2533 NONE
   Pcar_2534 NONE
   Pcar_2535 NONE
   Pcar_2536 NONE
   Pcar_2537 2979631 .. 2979648 +  -5.5  -2.72263   TCGCCATCTGGAAAA             CCACATG CCGG CATGAGG              CTTTCCACCCCGTCT  48 10
   Pcar_2539 2982129 .. 2982154 + -17.5  -4.27316   AACGGTTAAAAAAAA         GCGCCCCCCGG CAAT CCGGAGGGCGC          TTTTCAGTTAAGCGC 100 32
   Pcar_2540 2983040 .. 2983061 +  -4.3  -2.53263   AGGTTTCCGTAAGAC           GCGCCGC GATAGACA GCGGCGA            TCGCTTCCCGATCAA  43 180
   Pcar_2542 2985119 .. 2985169 + -11.1  -5.08015   TTCAGGACGGGACAC ACGACCCAAAAAAGGCCGGTGGA ATTTA TCCACCGGCCTTTTTACGTGCGA TTTCTTTTTTCGATT 100 97
   Pcar_2544 2986901 .. 2986938 + -17.2  -4.57569   CCAGCAAGACCATTG   TATAGCGGGAGAAACC TGTAAC GGATTCTCCCGCTATA    TTTTTACAAACCTCC 100 42
   Pcar_2548 2990083 .. 2990114 +  -2.2  -3.06501   TGTCTTCGGCGTTGG      GCACGCCCAGACC CGCTAAC GGTCTGCGCC-GC      TTACCTGGACATGTA  42 7
   Pcar_2549 NONE
   Pcar_2550 NONE
   Pcar_2551 NONE
   Pcar_2552 NONE
   Pcar_2553 NONE
   Pcar_2554 2997935 .. 2997957 + -17.8  -5.55769   CATAAAAAAATCAAA           GGGTTACGCC ATC GGCGTAACCC           TTTTTTATTGTCCGG 100 180
   Pcar_2555 2998667 .. 2998705 + -16.8  -3.62032   GACTCTGAGCTGTAA   GCGAAAGGCCCGTGCGGA AGG TTTGCACGGGCCTTTTGA   TTTCCGAATTACTCT 100 49
   Pcar_2558 NONE
   Pcar_2560 3007606 .. 3007638 + -22.2  -4.58085   TCTATAGAACGTATG      CGAGCCGCCAAATC CATGA GATTTGGCGGCTCG      TTTGTTTATCCGTAT 100 110
   Pcar_2562 3010104 .. 3010121 +  -4.7  -3.41222   AACCCCCGCAAACAA             GGGATCG TTGC CGGCCCC              TGTTTGCAGTTGCAC  52 372
   Pcar_2570 3019790 .. 3019807 +  -4.1  -3.41988   CCCTCGCGCGACCCG             GGAGTCA GCCA TGAATCC              TCTTGTTCCGTCCGC  50 12
   Pcar_2571 3020942 .. 3020964 + -10.6  -2.80699   TGCGACAAAAGGTTT           TGCACTGCTC GAC GATCAGTGCA           TGGTATTCGTTGAAC  66 67
   Pcar_2586 NONE
   Pcar_2587 NONE
   Pcar_2588 3038402 .. 3038421 + -16.4  -4.83615   GAAAGCACACTCCGA            GCCCCCGC CCAT GCGGGGGC             TTTTTGTCAGACGTC 100 65
   Pcar_2589 3040010 .. 3040045 + -22.6  -4.56597   CCAGCCTCGGGTTCA    TGGCCTGGCGCCCCTG CTCC CGGGGGCGCCAGGCAA     TTTTTCCGGCAAACC 100 42
   Pcar_2590 NONE
   Pcar_2591 3042365 .. 3042375 +  -2.6   -4.2803   TTTTAAATGTATAAA                 TTAA ACT TTAA                 TTTTGGATTAACATG  60 163
   Pcar_2592 NONE
   Pcar_2593 NONE
   Pcar_2594 NONE
   Pcar_2595 NONE
   Pcar_2596 NONE
   Pcar_2597 3048609 .. 3048625 +  -5.1  -3.08294   TTTGAGTATCGGCCA              CACGAAA CCC TTACGTG              GTTGTTTGTGTACAC  51 385
   Pcar_2598 NONE
   Pcar_2599 NONE
   Pcar_2600 3053759 .. 3053788 + -20.9  -4.05788   TAAGGGCTTCAATCA       CAAAGGCGGAACC GCAA GGTTCCGCCTTTG        TTTGGTTTAAAGCGC 100 55
   Pcar_2601 3054179 .. 3054192 +  -5.9  -3.18264   GGCACATGGAGCAAT               GCCGC CGCC GTGGC                TTGCTCCATCCCGCC  53 47
   Pcar_2604 3056265 .. 3056281 +    -8  -4.08546   TTGTTGGAGATCAAT              TGACGG GAAAA CCGTCA              TTTGTCATTGGTCGT  74 23
   Pcar_2607 3060954 .. 3060989 + -20.7  -2.66272   CACGGCTCTAAAACG    GATACAACCGCACAG ATTTCA CTGTGCGGTTGTATC     TAAATTTGAGTCCCA 100 108
   Pcar_2608 NONE
   Pcar_2609 3062345 .. 3062367 +  -8.4  -3.34233   GCGACGGCGAATGAT           GGTTGCCGAT GAT GTCGACAACC           TTCTGCAACTTGTCG  62 140
   Pcar_2611 NONE
   Pcar_2612 3064986 .. 3065001 +  -3.2  -4.27316   ACCCTTGACGTCTCT              GCGGTT AAAT AACCGG               TTTTACATTCCCCGC  59 243
   Pcar_2623 3074854 .. 3074885 +  -2.9  -3.64703   AGATTTTTCCCCGAC     CGGACAAG-G-GGGC CTGG GCCCGCACATGACCG      TTTCAGTCACAAAAC  49 97
   Pcar_2626 3078451 .. 3078463 +  -6.9  -2.70932   CCTTCGCCAGGATAT                CCGGT CCG GCCGG                TCCTTGCGAAAGAGC  52 47
   Pcar_2627 3079339 .. 3079373 +  -5.8  -4.56597   ACCTGCTCGGAAAGA    CAGCGGAC-GCCATCC GAAAG GGATGGCTGTGC-CTG    TTTTTCGACAAGACG  73 396
   Pcar_2628 3081060 .. 3081118 +  -2.4  -5.49729   GCTGCCGGCAACATA GCGATAACCGATCCCG-TGCACCGTCATG ATGA CTTG-CGGCGCAGCCGGATCGGGT-TCGA TTTTTTTGCGTAATT  82 71
   Pcar_2634 NONE
   Pcar_2635 NONE
   Pcar_2636 3089538 .. 3089567 +  -3.5  -3.16177   CAACATCAGGCTCTT       TTGCGT-CGGGGGG CGC CCCTCCGTATGGGA       TTCCGTCTCTCGCCT  46 370
   Pcar_2639 3092614 .. 3092626 +  -4.1  -4.70583   GCACGGACTGTTACA                GGGAT CGC ATCTC                TTTTCTGTTGATCGC  68 525
   Pcar_2646 3101543 .. 3101568 + -18.3   -3.9392   AATCTGTCGAACACC         CAGGGGGCCGC TGAT GCGGCCCCTTG          TTCTTTGCAGTGCCG 100 52
   Pcar_2647 3102628 .. 3102644 +    -5  -4.08767   GCCGAAGGTGAAGCT              GCGGGG CTGCT CCACGC              TTTTGAGCCGCTGCC  64 150
   Pcar_2668 3121166 .. 3121189 +   -11  -3.34398   GTTTCCACCTGACAA          GGGGCATGCA CAAA TCCATGCCCC           TGTTTCCGACAGCAC  77 29
   Pcar_2669 3121819 .. 3121865 + -17.7   -3.0352   GTGTTGGCCGGTCTA CA-AAAACAAGAACCTCCCTTG TTCT CAGGGGAGGTTTTTGTTTTATG GTTTGCTTAGTTTTA 100 85
   Pcar_2670 NONE
   Pcar_2671 3123196 .. 3123223 +  -8.4  -3.35679   ATTCGACAGGTTAAG        TTGCCCCGG-AAG ATG CTTGCCGGGGCCG        TTATCGGTGAAACGC  65 73
   Pcar_2697 3150274 .. 3150305 + -15.8  -2.60194   GCTGGTAACCCTCTC      GCAAGCCGGTGCCC GCAC GGGCACCGGCTCCC       ATTCCTTCAACGCGT  86 33
   Pcar_2699 NONE
   Pcar_2700 NONE
   Pcar_2701 3155006 .. 3155046 + -23.5  -4.16943   GCATCCCAACCTAAA CAGGCCGCCGGGAGTATG ACAAGG CA-ACTCCCGGCGGCCTG  TTTTCAGGTATGGCA 100 63
   Pcar_2711 3167075 .. 3167088 +  -3.8  -4.30844   ACTGATCGATCAGTT               GCAG CATTTC CTGC                TTTTCGTCATGAGAT  63 322
   Pcar_2713 NONE
   Pcar_2714 NONE
   Pcar_2715 NONE
   Pcar_2716 NONE
   Pcar_2717 3174613 .. 3174636 +   -11  -3.65425   CGCACCATAAAAAAA          CGGCGCTG CATGTAGC CAGCGCCG           TTTAAAGTGTATCCA  82 111
   Pcar_2725 NONE
   Pcar_2726 NONE
   Pcar_2727 3184724 .. 3184760 + -23.8  -4.19817   CCGTCAATCAATAAA    CCAACGGGCCGCGGCA TAGAC TGCCGCGGCCCGTTGA    TTTTGCATCAATGGG 100 45
   Pcar_2744 3203842 .. 3203868 + -10.1   -4.7173   GTTCTCATCCCCCAT         CGCTCCTGAGG TTCGT CATCAGGGGCG         TTTTTGCATCTGGTA 100 292
   Pcar_2746 3205733 .. 3205752 +  -9.2  -3.93369   ATCCGATCCGGAAAT            CCGCTCCG GCAT CGGAGCCG             TTTCCTTCGACTTCA  75 94
   Pcar_2747 3206377 .. 3206409 +  -7.6  -2.77629   AGACGGACCAATCAG     CG-CCCCTGTGACCT TGAC AGGCCCCGGGGGACG      GTTATCGTTTAATCT  56 15
   Pcar_2748 3207002 .. 3207015 +  -5.2  -4.19577   GCGGTCGGCACAAGC               GCCG GAAAAG CGGC                TTATTTTCGCCATTC  66 62
   Pcar_2749 NONE
   Pcar_2750 NONE
   Pcar_2751 NONE
   Pcar_2752 3211154 .. 3211168 +  -5.6  -4.13282   GCTTGTGTAAGATAC               TGTCCG GCA CGGCCA               TTTTCCCAATATCAT  64 462
   Pcar_2756 3213544 .. 3213597 + -24.9  -4.07568   TGAACATCCTTGACA TCTCCCCATGCAACAAGGGCGGAGAC AAT GTCTCCGCCCTTGTTGCATGAT-AGA TTTTCCGCAAAACCA 100 28
   Pcar_2765 3224836 .. 3224850 +  -8.5  -2.64616   GAGAGCATAACATCA               CGCGG CCCGA CCGCG               TCATCTGGATAGCAA  58 69
   Pcar_2766 NONE
   Pcar_2767 3226868 .. 3226878 +    -4  -2.92924   AACCAGCTTGCCGAC                 CTTT TCC AAAG                 CTTTGATAATTTCGG  44 395
   Pcar_2769 3228779 .. 3228802 + -19.6  -5.79588   CGTACAACGCAAAAA          GCCCCCCGGA TCAC TCCGGGGGGC           TTTTTTTGCTTTTCA 100 75
   Pcar_2772 3232454 .. 3232473 + -10.6  -5.65927   TTTTATTTTCTCCTC            AGGCCCCC TTCG GGGGGCCC             TTTTTTATTTCCATA 100 95
   Pcar_2773 3233510 .. 3233537 + -15.6  -3.86015   GCCGGCATGTAAAAA        GAGGCGGGCC GCATAAAG GGCCCGCCTC         TTTATCGACCGGATG 100 40
   Pcar_2775 3236229 .. 3236239 +  -3.2  -2.87146   CTCCTGCGCCGGCCA                 TCTC TAT GAGG                 ATTGTTATGCCGACC  42 17
   Pcar_2776 3239655 .. 3239665 +  -8.2  -3.04398   CGATCCTCAGGTTTG                 CCCC CAC GGGG                 ATTTTGACAGCACGC  62 45
   Pcar_2777 NONE
   Pcar_2778 3241303 .. 3241326 +  -2.4  -3.76224   CTTGGCCGGATGTCC          GTTAAGGGCTT GCA ATGCCCT-GAC          TTTCCTCAATAAAAA  50 56
   Pcar_2779 3242129 .. 3242141 +  -4.7  -2.59564   CGTTCTGGCTGAGCA                GGTGC GAC GCCCC                GTTCTGGAATAAAAA  44 1
   Pcar_2780 NONE
   Pcar_2781 3245362 .. 3245386 +  -9.2   -4.0825   CACCTTGACTGCAAA          CGCGGTCCCC CGTCC GGGGACTCCG          TTATTTACTTGCGAA  77 33
   Pcar_2782 NONE
   Pcar_2783 NONE
   Pcar_2784 NONE
   Pcar_2785 3249295 .. 3249313 +  -4.4  -2.87944   GGGACATAGTCGGCA             AGCGCCTC AAC GAGACGCC             TCTGCTATACTCGTA  47 32
   Pcar_2786 NONE
   Pcar_2787 3250959 .. 3250989 + -19.1  -4.29845   CTGAAAGACAAAAAA       CAAGGGGGAGCGC ACATG GCGCTCCCCTTTG       TTTTCGGTTCCCTTA 100 43
   Pcar_2799 3266650 .. 3266678 + -13.9  -4.33621   TGCCTGGCTCATACA        AGAAAAGCCCGCG AAT TGCGGGCTTTTCG        TTTCTTAATTCGGTA 100 53
   Pcar_2802 3269565 .. 3269592 + -11.3  -4.56736   GATAGCGTAAAAAAA        GCCCCGCCA CTCTGAACCA TGGCGGGGC         TTTTCGTTCTTAAAT  95 65
   Pcar_2804 3272843 .. 3272859 +  -9.3  -2.55074   CCTTCGGCTCTTCGG              GTGGGGC GTC GCCCCCC              TGACTTGGCGTTGGC  58 112
   Pcar_2807 NONE
   Pcar_2808 NONE
   Pcar_2809 NONE
   Pcar_2810 NONE
   Pcar_2811 NONE
   Pcar_2812 NONE
   Pcar_2813 NONE
   Pcar_2814 NONE
   Pcar_2815 3286110 .. 3286156 +  -6.7  -3.35798   GTGACTAGCTTTTCA TCCAAATCGAAATC-GGGATCG AAAT CGGCCTTTGACTTCGATTTGGA TTCTGGGTCCGGGAT  60 46
   Pcar_2816 NONE
   Pcar_2817 NONE
   Pcar_2818 NONE
   Pcar_2819 NONE
   Pcar_2820 NONE
   Pcar_2821 NONE
   Pcar_2822 NONE
   Pcar_2823 NONE
   Pcar_2824 3301486 .. 3301500 +  -2.8  -3.04517   GCAATTGATTACCAC               CGGA GCGAATA TCCG               ATTTTGAACCCACCT  44 4
   Pcar_2825 NONE
   Pcar_2826 NONE
   Pcar_2827 NONE
   Pcar_2828 3305555 .. 3305566 +  -2.2  -4.32482   GGCACAAAAGGGAAT                GAGG GGGA CTTC                 TTTTCCGTTATCGAT  60 110
   Pcar_2829 NONE
   Pcar_2830 NONE
   Pcar_2831 NONE
   Pcar_2832 3312166 .. 3312183 +  -6.3  -3.48593   AATGGCCAATATCTT             TCTTTGC CTCA GCAAAGG              TTCTGTAACCCCCTG  56 168
   Pcar_2838 NONE
   Pcar_2839 3319693 .. 3319713 +  -2.4   -5.0916   TCTGTTCGAGACAAA            GGAGTAGC AACGA GCCTCTCC            TTTTTCTCTTAAAAC  74 19
   Pcar_2840 3319967 .. 3319998 + -13.8   -5.1861   CGGTGTTTAAATCTG      GCCCCTTGCTG-CAT ACA ACGTCAGCAAGGGGC      TTTTTTCATGGTCAA 100 79
   Pcar_2841 NONE
   Pcar_2842 3323809 .. 3323832 + -12.4  -4.46926   TTATAAATATGAAAA          GCCCACCAAG CAAA CCTGGTGGGC           TTTTCTCATGACCTA 100 55
   Pcar_2853 3339276 .. 3339311 + -14.1  -4.88736   TGCGAGAGCCCCTGT    CGCCGGGTGGGGA-TA CCTCC TAGTCCCCACCCGGCA    TTTTTATAACTACTC 100 96
   Pcar_2855 3342977 .. 3342987 +  -3.2  -2.77523   ACGCATCGTACCCTT                 TCTC TAG GAGG                 TAATGTTCATGAAAC  41 54
   Pcar_2856 NONE
   Pcar_2857 3344082 .. 3344109 + -12.7  -3.78597   TTTACAATGCCAAAA        GGGGCAACCTG GAATAA CAGGCTGCCCC         TTTCCGTTGGTGACT  85 60
   Pcar_2861 3348448 .. 3348473 +  -6.1  -4.18042   AATCGATAGGATAAA         GCCCTCTGG TCTCACCT CTGGAGGGC          TTTAGTTTATGTCCC  68 97
   Pcar_2862 3348945 .. 3348957 +    -2  -3.23447   AAACTATCGAGGTTC                TTGT GAAAA ACAA                TCTTATACGGCTTGC  44 40
   Pcar_2863 NONE
   Pcar_2864 3350825 .. 3350836 +  -5.8  -3.01712   GTCGAGGAAGACGGT                CAGC TGCG GCTG                 TGTTAAAGGAGAGCG  52 8
   Pcar_2865 3351433 .. 3351460 +    -4  -4.54047   CGAAATGTAAAAAAA        GAGCCTTCCTTG TTCT CTGGAGAGGCTC         TTTTCTGTGCGCTAG  66 88
   Pcar_2869 3355394 .. 3355406 +  -7.7  -2.71712   ACGGAGGCCACGAAG                CTGCT ATG AGCAG                GTTTAAGCCCGCAGG  56 17
   Pcar_2870 3355761 .. 3355783 +  -2.7  -2.72662   GGGGAATAGCTGTAA          GGAGAGGTCT GGCA AG-CCTCTAC           GATTTTATTCTTCTG  41 32
   Pcar_2871 3357087 .. 3357101 +  -7.1  -3.10464   TTTGGCAGGGCTTTT               GCCGA AACAG TCGGC               TCTTAAACTTAGTGG  56 5
   Pcar_2872 3358929 .. 3358959 + -22.7  -3.72576   TATGTCAGTTGATAA       TACCGGGGCGAGC TTATT GCTCGCCCCGGTA       TTTCGTGCGCCAGAC 100 54
   Pcar_2879 3368169 .. 3368198 + -18.7  -4.60797   TTTTAAATGTTGCAA       GCCCCCCTTCATT TAAA AATGGAGGGGGGC        TTTTGTCTGTAAAAC 100 106
   Pcar_2883 3371107 .. 3371124 +  -8.4  -2.88579   ACCGACAGAGTACTG             GTCCCG CAAGAC CGGGAC              TCTGTCGGCGCTTAA  60 57
   Pcar_2884 3372755 .. 3372776 + -14.5  -5.14563   GTAAATATCAAAAAA           GGCTCTTCC AAAA GGAAGAGCC            TTTTTTGATGGCAGC 100 57
   Pcar_2899 3387148 .. 3387195 +  -5.6  -4.87892   CCCAGAAACGACCGA AGGAGCATGGCAAC-CTTTCT CGCCATA AGAAAGAGTCGCCGTGCCCCA TTTCTTTTCTTCCAC  76 69
   Pcar_2904 NONE
   Pcar_2905 3393628 .. 3393638 +  -6.8  -3.33737   GATCGACGCCGCGGC                 GGAG AAT CTCC                 TTATACACCTTGATG  56 253
   Pcar_2929 3424151 .. 3424164 +  -5.3  -4.21827   GCTGTTTGATATTTT               TCATG CCCA CATGA                TTTTCAAATCTTTCA  66 76
   Pcar_2935 3433133 .. 3433154 +  -6.5  -2.78463   GGATCCTGATAAAGG           TGCACTTCG GCAT CGAGGCGCA            TCTGATCAAGAGCCT  51 219
   Pcar_2937 3437029 .. 3437058 + -20.9  -3.29459   ATAAAGATAAAAAAA       GAGGGTTGCGGAA CCGT TTCCGCAACCCTC        TTGAATTGTTGGCTC 100 49
   Pcar_2939 3439637 .. 3439665 + -16.7   -3.5936   CACTAAGTCCAGCCA        GCGGCGGCTCTCA TCG TGAGGGCCGCCGA        TTTACCCGGTTTAAG 100 35
   Pcar_2940 NONE
   Pcar_2941 3443925 .. 3443939 + -12.8  -3.06796   GTGCCCCGCTTCTGG               CCCGCC TAC GGCGGG               TTCCCTCCACTACGC  79 223
   Pcar_2947 NONE
   Pcar_2948 NONE
   Pcar_2949 3454963 .. 3454985 +  -2.7  -3.60151   TCAAAAGTTCGATCT           GGTAAATGG GGCAG CTATTCACC           TTATGCTTTGGCCGG  49 21
   Pcar_2950 3456111 .. 3456133 +  -4.1  -3.53012   CACTTCGGAATGATC          CGCATCCACC TGCT GGC-GATGCG           TTTGACAGGAGAGAC  52 188
   Pcar_2951 NONE
   Pcar_2952 3457534 .. 3457563 +  -2.7  -3.87815   GTCGATGGAAGAGGT       CTCTTCGGGGGTA CCGT TTCCTACGAGGGG        TTTCTGAGCATCAAG  56 212
   Pcar_2960 3470152 .. 3470165 +  -9.5  -3.01712   CAAAGGAGCGAGGTT               GCCGC TCAA GCGGC                TCTTGCCGCGCACCG  67 439
   Pcar_2961 3472449 .. 3472461 +  -3.3  -4.08064   TTTTGCCGATATAAA                GGCCA TGT TGGAC                TTTTGACCCCCCGTT  56 7
   Pcar_2962 3473113 .. 3473129 +  -2.9  -2.62184   TCCGGAGGTAATTTA              CGCTATC CTT GGTGGTG              TCGTCTGCCCGCGGC  40 76
   Pcar_2963 3473611 .. 3473622 +  -4.4  -3.09452   GCGTGAAAAGGGCTG                TCCT GAGG AGGA                 TCTATGTTACGCAAT  48 49
   Pcar_2964 3474047 .. 3474072 +  -5.4  -4.25859   CCGGGCTCCCCACAC         ATGAAGAGGC CGGCGC GCCTCTTCGA          TTCTTTTGACTTCAA  66 51
   Pcar_2965 3475432 .. 3475476 + -11.7  -4.66163   CCGCGTCTCGCAATG TGTAAA-ACAAAAGGCTGCC CGAAAA GGCAGCCTTTTGTATTTCCG TTTTTAGCTCAGCAT 100 42
   Pcar_2968 3479288 .. 3479314 +    -8  -3.17075   ATGAAAACTACGCAG         TGTGCATCCTGA GTT TCCGGATGCAAA         TTAACTTAAGGAGAA  62 37
   Pcar_2969 3480326 .. 3480356 + -18.3  -5.24531   GGAAGGCGAAAAAAA       CAGGCCGCTACCC GTCAA GGGCAGCGGCCTG       TTTTTTGTAAAGCCT 100 61
   Pcar_2971 NONE
   Pcar_2972 3483479 .. 3483502 + -13.8  -5.54264   GGGGAGATTAAAAAA          GGGGCGACCT TTTC AGGCCGCCCC           TTTTTTTGGGTCTTT 100 51
   Pcar_2979 3490375 .. 3490388 +  -6.7  -3.01712   CCAGCCGTTCGCCAA               GATCG GCAC CGATC                TGTTCCGCCAGCGGC  53 429
   Pcar_2985 NONE
   Pcar_2986 3495667 .. 3495689 + -19.2  -5.74122   ATGTCCTATAAAAAA           CCGGGAGCGT TTT ACGCTCCCGG           TTTTTTTGTATGATC 100 51
   Pcar_2989 NONE
   Pcar_2990 3501482 .. 3501493 +  -2.2  -2.78384   CCGACTTTTTACGGC                GCTT TATG GAGC                 TATCATGACCGAAGA  39 6
   Pcar_2991 NONE
   Pcar_2992 NONE
   Pcar_2993 NONE
   Pcar_2994 NONE
   Pcar_2995 NONE
   Pcar_2996 NONE
   Pcar_2997 3506486 .. 3506501 +  -3.2  -3.53444   CATAAAGCTCTTCTT              CATCCG GAGC CAGATG               TTTAAGCAAACGTAA  48 86
   Pcar_2999 NONE
   Pcar_3000 3508855 .. 3508871 +  -3.5  -4.33165   ATTCGAGGATGGCCT              CGGCCGG CGG CAGACCG              TTTTGCTCGATTTCG  63 233
   Pcar_3010 NONE
   Pcar_3011 NONE
   Pcar_3012 3526998 .. 3527040 + -11.4  -4.25104   AGGTGGCCTTCAAAC TTAAATAGTGTGCATCCGGA AAC TCAGGATGCACACTACGTAG TTTTCATAAGGGAAA  91 18
   Pcar_3016 3530044 .. 3530095 +  -2.2  -3.03771   ACGGTTTTTCAAAAA AATGCGG-CCTCCCCGTTCGCTCT GACAAA GGAGCGG-CGGGGAGGATCGAACC TGTTAAAAAATCTCC  42 110
   Pcar_3017 NONE
   Pcar_3018 3531916 .. 3531933 +  -3.3  -2.64912   GATCCCGGTCCGGCC             GCTTGAC CAAG GACAGGC              ATTATGGATTCACAA  40 20
   Pcar_3019 NONE
   Pcar_3020 3533700 .. 3533728 + -11.7  -4.35524   CCAAGCCCCTGTGCG        CAGCCGCTTCC TGACGAT GGATGCGGCTG        TTTTGGCTTTGGAGC  95 55
   Pcar_3021 NONE
   Pcar_3022 NONE
   Pcar_3023 3536064 .. 3536095 + -22.4  -4.86731   CACCGCAACAAGTGT      CGAGGCAGCCATCC GCAG GGGTGGCTGCCTCG       TTTTATTTGGGCGGC 100 52
   Pcar_3028 3540219 .. 3540229 +  -6.8  -3.19192   GCCGTGAGGGTGAGA                 CCCT CCC AGGG                 TTCCATTGAATGAAG  58 2
   Pcar_3029 NONE
   Pcar_3030 NONE
   Pcar_3031 3542818 .. 3542830 +  -3.3  -3.23853   TTCGTTTTGACTCAT                TCTGC AGC GCCGA                TATTGGTTAACAGCA  46 98
   Pcar_3032 3544272 .. 3544291 +   -15  -5.08824   GGAAGACGATAAAAA            GGGGGCCT GAAA AGGCCCCC             TTTTTTAGATCGCAG 100 252
   Pcar_3034 3547402 .. 3547446 + -21.8  -4.46514   CATGCGGATCAACTG CAC-AGGGGCCAATAGTTTGC CGTG GCAAATTATTGGCCCCTTGTG TTTGTTTCAATCCAT 100 83
   Pcar_3036 3548864 .. 3548880 +  -2.1  -3.15249   TAGGAACGCATAATC              GCATGGG CGT CCCCTAC              TTCATGAGGAATGTC  42 82
   Pcar_3068 3584759 .. 3584779 + -11.9  -5.84381   ACCGCCGAATAAAAA            GACCGATGT GCT GCATCGGTC            TTTTTTTGTTCATAA 100 55
   Pcar_3075 NONE
   Pcar_3076 3589593 .. 3589609 + -10.1  -3.06302   GGGTTAATTCGATTT              GACGGGG ATT CCCTGTC              TTGGATGCGCATGGT  68 34
   Pcar_3077 3591193 .. 3591214 +  -3.7  -2.87186   CGAGCACAAACGCCA           GCATCCG-AG CGG CTACCGATGC           CTTCTTCATATCGTT  43 489
   Pcar_3081 3594854 .. 3594868 +  -7.8  -3.23795   CGCGGCGTGGGGTAC               GTCCTC AAG GAGGGC               TGATTGTTTTTTCAC  61 8
   Pcar_3082 3596361 .. 3596384 +  -4.6  -3.89614   ATTTCGACCGGGCGG          GACATAT-CCG CAC CGGCATATGCC          TTTCTGCACATTGAC  59 81
   Pcar_3083 3598054 .. 3598070 +  -2.2  -4.57073   ACCCCAGGGAGGCAC              AACCGA TGCGT TCGGTA              TTTTTCCCCCGCCTG  62 192
   Pcar_3084 3599119 .. 3599133 +  -4.2  -3.26298   AAGCACAGTGCATCG               CCTCAA CGT TTGTGG               TATCTTTGCCCTCAT  50 72
   Pcar_3085 NONE
   Pcar_3086 3601296 .. 3601323 +  -2.6  -2.82803   TTTCAAATCAGGACG        CGGTGCCTGAGCG GGC CGCA-AGCCATCG        ATTTCCATGTCCATC  39 16
   Pcar_3087 NONE
   Pcar_3088 3602651 .. 3602671 +  -6.7   -3.2963   GCCGTTCTTCACCAC            CGGCCTTCG TTC CGCATGCCG            TTATCGAACAATCCT  58 187
   Pcar_3089 3603502 .. 3603519 +  -2.7  -3.62096   TCGCCGGTAGCGGCC             CGCTT CTACTGCA AAGCG              TTTCCCATCATCGGC  49 69
   Pcar_3090 3604970 .. 3604983 +  -2.3  -3.05463   CTCCGATGTTCACAG               GCATG AAAC CAGGC                TTCAATCGCACCGGT  42 219
   Pcar_3091 NONE
   Pcar_3092 3607475 .. 3607500 + -14.7  -5.99154   GCTCTTTTTGCAGCC         CCGGGTACGAC AGAC GCCGTACCCGG          TTTTTTTATTTGATC 100 56
   Pcar_3093 NONE
   Pcar_3094 3610263 .. 3610277 +  -4.2  -2.70268   ACCAAGCAGGGAGGG               GCCTGA TGT TCAGCC               GATTTTTCATTCACC  44 20
   Pcar_3095 3613449 .. 3613467 + -10.2  -2.73903   TCCGGGCCAAACGTT             TCCCGCCG ATG CGGCGAGA             CTTTGAACCGATTTT  69 78
   Pcar_3096 NONE
   Pcar_3097 3614896 .. 3614927 +  -2.2  -3.72576   CGCATGGACGTTCTT      GAGAGGGTTTCCGT TGTC ATGACAGCTCTCTC       TTTGATGGGGCCGGC  51 415
   Pcar_3101 NONE
   Pcar_3102 NONE
   Pcar_3103 NONE
   Pcar_3104 NONE
   Pcar_3105 NONE
   Pcar_3106 3625290 .. 3625316 +  -2.9  -2.60854   GGCATCGATTATTGA         GCCTCCGGCAT ACCCA ATCTCCGAGGC         ATGCTTTTTCTGTCC  40 26
   Pcar_3107 NONE
   Pcar_3108 3626928 .. 3626940 +  -4.1  -4.19506   GCCAGCCGCGCCAGC                GTGAA GAT TTCGC                TTTTGAAATTAAAAT  63 308
   Pcar_3110 NONE
   Pcar_3111 NONE
   Pcar_3112 3631279 .. 3631309 +  -3.1  -5.50723   CACTTTTCATAAAAA       CCACGGGTTGATG CCAGC CGGCATACCGTGG       TTTTTCTTTTGGTGG  83 241
   Pcar_3113 3632385 .. 3632398 +  -3.8  -3.67864   CCGCTTTGCCGCTGC               GGCT GACCGA AGCC                TTTAAGCTTCAATTG  54 7
   Pcar_3114 3632700 .. 3632733 + -16.9  -5.74122   ACCACGCGTCAAAAA     CGGCCGGCCTTCTTAA CTA TTGA-AAGGCCGGCCG     TTTTTTTGTATAGTG 100 40
   Pcar_3115 3634581 .. 3634600 + -12.1  -5.71712   ACAGCCTAAAAAAAA            GCGGCCC CGAACA GGGCCGC             TTTTTTTATATAAAC 100 53
   Pcar_3119 3638423 .. 3638439 +  -3.6  -4.36366   GGGGATCGAAGAGCA              TGTGGC TTTTC GCCCCA              TTTATGTGTTTTGTC  64 319
   Pcar_3120 3639939 .. 3639961 + -18.4  -5.61596   TTGATGTGATACGTT           GGGGCCGGGT TTT GCCCGGCCCC           TTTTTTTATGCCGGT 100 55
   Pcar_3121 3641756 .. 3641789 + -24.1  -3.53761   GATCTTGACACCTCA     CAACAAAGCCCCGGT TCAC ACCGGGGCTTTGTTG      TTTCCAGACGCCTTC 100 48
   Pcar_3127 NONE
   Pcar_3128 3649528 .. 3649538 +  -4.6  -3.32268   CCAATAGATTTGAGG                 CTGC GTT GCGG                 TTCTACCGGTCGTTC  49 480
   Pcar_3146 NONE
   Pcar_3145 3665082 .. 3665106 -  -3.5  -3.21925   ATATGCGATGATCAA          GACGATCAGGA ATT TCCGGATCATG          GGGATTTTTCAACTA  48 21
   Pcar_3144 3664881 .. 3664912 -  -4.6  -3.55622   TCCAATGGCCCCAAA      GATATGATCCGACTA CTA TA-CAGGATCATATC      CCCCGGGATGAAAGG  54 9
   Pcar_3143 3663169 .. 3663209 -  -6.9  -5.40072   TTTCGGTCAAAAAAA CCAGGTGC-CGGACGCTC ACGGGA AAGCATACAAGCACCTGG  TTATCCTTGGTTATA 100 41
   Pcar_3142 NONE
   Pcar_3141 NONE
   Pcar_3140 NONE
   Pcar_3139 NONE
   Pcar_3138 NONE
   Pcar_3137 3656903 .. 3656947 - -11.8  -4.01158   AACTGGACGAAACAA GGGTGGTGACAACCTAAAATA CCGA TATTTTAC-TTATCACCACCC ATTCTTGATTTGTAT  90 41
   Pcar_3136 NONE
   Pcar_3135 NONE
   Pcar_3134 NONE
   Pcar_3133 3653679 .. 3653689 -  -5.4  -2.54896   GCCCTATGGAACCCA                 TGGT GTT ACCA                 ATCACGAATCACCAG  47 51
   Pcar_3132 3652740 .. 3652750 -  -2.4  -5.14563   CTCTGCAGTAAAAAA                 GGAG ACT CACC                 GGTTTATTGGACCGA  74 29
   Pcar_3131 3650923 .. 3650934 -    -3  -4.63184   AAGCTAGGGCAAAAA                TCTT AAAG AAGA                 ACTCTGCGCTCTTTG  66 138
   Pcar_3130 3650293 .. 3650313 - -12.6  -4.39329   ACCGGATACAATAAA            GGCGGCTT TTTAC AAGCCGCC            TTTCAAACCATTAAC 100 139
   Pcar_3129 3648695 .. 3648705 -  -6.8  -3.01712   GCCCCTTCTGGAACA                 GGCT GCA AGCC                 AGGAGTGCCTGCTGG  53 379
   Pcar_3126 3645707 .. 3645719 -  -9.1  -3.76232   TTGTCAAAGACAGAA                CTCCC CGG GGGAG                TTTTCGGGATAAGCG  73 1
   Pcar_3125 NONE
   Pcar_3124 NONE
   Pcar_3123 NONE
   Pcar_3122 3641895 .. 3641928 - -19.8  -3.48395   ATCTTTTTCAGACAA     CAAAGCGCCCTTTC ACGAAA GAAAGGGCGCTTTG      TTGTGAATCAGGCTT 100 46
   Pcar_3118 3636253 .. 3636265 -  -3.3  -3.56092   CGATCATGGCTGAAA                CCACC CTT GACGG                ATTAAATCACGACGC  49 1
   Pcar_3117 NONE
   Pcar_3116 3634581 .. 3634600 - -12.8  -5.79526   ACAGCCTAAAAAAAA            GCGGCCCC GAAC AGGGCCGC             TTTTTTTATATAAAC 100 93
   Pcar_3109 3626361 .. 3626416 -  -7.5  -3.74626   ATCAAACGAGGCAAA TTCACCC-TCGGCGC-C-GACGCGGCGG TGG CCGCCGGGCCAGTGGGACGAAGGGTGGA AGGCGCCACCGACGT  67 389
   Pcar_3100 NONE
   Pcar_3099 NONE
   Pcar_3098 3614166 .. 3614188 -  -7.7  -3.73968   AAACCGCCGAGCAAA           GAGTGGCAG CCTGC CTGCAACTC           AGCGAAAAAGGCGAA  67 393
   Pcar_3080 NONE
   Pcar_3079 NONE
   Pcar_3078 3590274 .. 3590293 -  -5.6  -4.68424   GAATTGAGTGAAAAA            CTGGCTGCG GCT CGCTGCC-G            TGATGACGTGGCGGA  76 494
   Pcar_3074 NONE
   Pcar_3073 3587300 .. 3587325 -  -2.5  -3.18728   ATTGTCAAGATCGAA         CAGGATGCATT CCAT AACGCTTCGTG          TATCCTCGTGGTTAG  44 37
   Pcar_3072 NONE
   Pcar_3071 NONE
   Pcar_3070 NONE
   Pcar_3069 3584759 .. 3584779 - -11.2  -5.06816   ACCGCCGAATAAAAA            GACCGATG TGCTG CATCGGTC            TTTTTTTGTTCATAA 100 98
   Pcar_3067 NONE
   Pcar_3066 NONE
   Pcar_3065 3582050 .. 3582062 -  -3.3  -3.19778   AAAATTCATGAAAAG                CCAGG ATT CCTTG                TGAAAATGTCAGAGG  46 34
   Pcar_3064 NONE
   Pcar_3063 NONE
   Pcar_3062 3577801 .. 3577811 -  -8.2  -3.17212   TCATGAGGGGATTAA                 CGGC ACC GCCG                 TTATAAAACAAGTTA  62 438
   Pcar_3061 NONE
   Pcar_3060 3575331 .. 3575344 -  -2.3  -3.65522   CAGGTAGGGCAAGAA               GCAGC TTCA ACCGC                TCTGCCGGGGATAGA  50 18
   Pcar_3059 3573828 .. 3573853 - -13.3  -4.13304   AAACTATGGCGAAAA         GACCCACCCCA AAAA CAGGGTGGGTC          TTTTTCTGTTTTGGA 100 176
   Pcar_3058 NONE
   Pcar_3057 NONE
   Pcar_3056 3569789 .. 3569802 -  -2.3  -4.68424   CAACTGACGGAAAAA               CACGC ATCG GCGCA                ACAAACCGGCCTACA  65 462
   Pcar_3055 3567074 .. 3567084 -  -3.2  -4.28067   TGAAGAATACATAAA                 CAGC TTG GCTA                 ACAACAGTTAAAAAG  61 138
   Pcar_3054 3566663 .. 3566675 -  -9.1  -2.78384   CGGTTTCTTACCAGA                GGCTG TTT CAGCC                GTTGTTACTCACTAC  62 61
   Pcar_3053 3565748 .. 3565777 -  -9.3  -6.11019   AAAAACCAAAAAAAA       CCGCCCAGCTA TTTTGTTT CAGCTGAGCGG        CTTTGGTTATCTGTT 100 203
   Pcar_3052 NONE
   Pcar_3051 NONE
   Pcar_3050 3562397 .. 3562411 -  -4.2  -3.35522   TAATTTTTTGAAATA               TGGGGA GTG TCCCTA               TTTGTTCCGGTTGAT  52 53
   Pcar_3049 3561665 .. 3561681 -  -4.3   -5.1286   GAAAAACTAGAAAAA              CTAGGGA CAC TCCCCTG              TTTTCTTTCTTGGCC  80 9
   Pcar_3048 3560925 .. 3560952 -  -3.3  -3.11208   GCTCAGGTAAAACCA        GCAGCGAGCTT TTCGAG AAGCGCGCCGA         GTTAATCGCTCCGGT  44 66
   Pcar_3047 NONE
   Pcar_3046 3559542 .. 3559558 -  -4.3  -4.08394   ACAGGCGCGCGAAAA              CTAGGGA CAC TCCCCTG              TTTTCCCAGGGTGTC  61 72
   Pcar_3045 3558325 .. 3558335 -  -3.2  -4.28067   TGAAGAATACATAAA                 CAGC TCG GCTA                 ACAACAGTTAAAAAG  61 138
   Pcar_3044 3557914 .. 3557926 -  -9.1  -2.78384   CGGTTTCTTACCAGA                GGCTG TTT CAGCC                GTTGTTACTCACTAC  62 61
   Pcar_3043 3556997 .. 3557028 - -10.2  -6.28401   GAAAAAACAAAAAAA      GCCGCCCAGC-GA TTTTGTT TCAGCTGAGCGGC      TCTAGTTATCTGCTG 100 203
   Pcar_3042 3556406 .. 3556416 -  -5.4  -2.76815   ATTTTTTTCAAGAAT                 GACA TAT TGTC                 CTCATTTTTCTCGAC  48 105
   Pcar_3041 3554418 .. 3554429 -  -3.6  -3.53012   CCGGCGGCGTCGAAA                CGGG CCGG CCCA                 GTAGAGAACTAAACG  52 91
   Pcar_3040 NONE
   Pcar_3039 3551924 .. 3551938 -  -2.8  -3.51032   ACGGTCCAACTATAA               CTGC AACCAAG GCAG               TGACAGCACTTACTA  49 186
   Pcar_3038 3549495 .. 3549505 -  -3.2  -3.90048   TTCTCCTGAAAAAGA                 GACC CGT GATC                 AATTCCACGATGATT  54 298
   Pcar_3037 3548565 .. 3548575 -  -4.6  -5.24129   GTTGCCCACAAAAAA                 CCGG CAC CCGA                 TAGTATCAACTTTGC  85 327
   Pcar_3035 3547217 .. 3547230 -  -3.7  -5.26119   CCGTCAAAAAGAAAA               CCCGG GTAT CCGCG                GTGATCGATTCGCTG  83 269
   Pcar_3033 3544272 .. 3544291 -   -15  -4.98436   GGAAGACGATAAAAA            GGGGGCCT GAAA AGGCCCCC             TTTTTTAGATCGCAG 100 64
   Pcar_3027 3538692 .. 3538717 -  -4.7  -3.85254   GAGTATCATAAAATA         TTGCCGGTGTCC TAC AGAC-CTGGCAA         GGGTCAGGCGACACC  59 29
   Pcar_3026 NONE
   Pcar_3025 NONE
   Pcar_3024 3536061 .. 3536098 -  -9.7  -2.79289   GAGCACCGCAACAAG   TGTCGAGGCAGCCATCC GCAG GGGTGGCTGCCTCGTTT    TATTTGGGCGGCATC  65 39
   Pcar_3015 NONE
   Pcar_3014 NONE
   Pcar_3013 3527003 .. 3527035 - -17.9  -3.84451   GCCTTCAAACTTAAA      TAGTGTGCATCCGGA AAC TCAGGATGCACACTA      CGTAGTTTTCATAAG 100 193
   Pcar_3009 3521570 .. 3521597 - -14.8  -4.84017   AATTGCGTACAAAAA        TAGCGGGCCGCA GGGA TGCGGCCCGCCT         GTAAAATCACAACCC 100 372
   Pcar_3008 3520383 .. 3520410 -   -20  -4.96848   CCGGGCATATAAAAA        GGGAAAGGAGGC TGTT GCCTCCTTTCCC         GGATGGTACGTGAAA 100 55
   Pcar_3007 3519007 .. 3519022 - -11.8  -4.61566   GTTCAAAGCAGAAAA              GGGGGC ATAT GCCCCC               TTTCCCGGTTCAAGA 100 57
   Pcar_3006 NONE
   Pcar_3005 3516017 .. 3516047 -  -9.7  -3.73387   AGGATAAGAAAGGAA      GCGGCCGCCACA GAATGTAA CG-GGCGGCCGC       GTATGGATAGCAGCG  77 48
   Pcar_3004 NONE
   Pcar_3003 NONE
   Pcar_3002 NONE
   Pcar_3001 3508230 .. 3508246 -  -3.5  -3.64103   CACCGACACCGCAAA              CTGCGCG GAG CGCCCTG              ACAATCCCGTACTGG  52 407
   Pcar_2998 3506236 .. 3506254 -  -7.3  -4.13767   CCTCGCAGCGGAAAA             TGCCGCC CGGCT GGCGGCC             ATGCAACGTGCCGAA  74 189
   Pcar_2988 NONE
   Pcar_2987 3495667 .. 3495689 - -19.2  -5.24531   ATGTCCTATAAAAAA           CCGGGAGCGT TTT ACGCTCCCGG           TTTTTTTGTATGATC 100 81
   Pcar_2984 3493670 .. 3493696 - -10.9  -4.06055   ACTTTTGAAACGAAA         GAACCCTGACT TGAGT AGCCAGGGTCC         CCAAAGGCGCGGGTC  84 39
   Pcar_2983 NONE
   Pcar_2982 NONE
   Pcar_2981 3490595 .. 3490622 -    -4  -3.33744   TTGTTTGGCAAAAAT        CCCCAGGACCGA TGCG TTGGTCATGGCG         CAGGGGCTGGCTCTG  48 18
   Pcar_2980 3489954 .. 3489964 -  -8.2  -3.14132   GTGCCCGGCCAGGAA                 CCCG GTA CGGG                 CTGCTAGCGATGCGG  62 29
   Pcar_2978 NONE
   Pcar_2977 NONE
   Pcar_2976 NONE
   Pcar_2975 3485035 .. 3485053 -  -6.7  -4.21393   GAAGACAAACAACAA             CTTCGGG GCCAT CCCGAAA             ATACAAAAAGCGTGT  71 120
   Pcar_2974 3484404 .. 3484415 -  -5.8  -3.28785   CGCGAAAATACCCAA                CCTG TAAT CAGG                 GCATGGATTTGAATT  55 21
   Pcar_2973 3483479 .. 3483502 -   -16  -5.21709   GGGGAGATTAAAAAA          GGGGCGACCT TTTC AGGCCGCCCC           TTTTTTTGGGTCTTT 100 42
   Pcar_2970 3480326 .. 3480356 - -20.5  -5.47399   GGAAGGCGAAAAAAA       CAGGCCGCTACCC GTCAA GGGCAGCGGCCTG       TTTTTTGTAAAGCCT 100 44
   Pcar_2967 3476576 .. 3476613 - -14.9  -4.07568   TTTTCCCTGTTAAAA   CGGACGAAGGCTGCC TCAAACAG GGCAGCCTCCGTCTG    TTTTACAAGTGTGTG 100 53
   Pcar_2966 3475439 .. 3475468 - -17.3  -4.14392   TCGCAATGTGTAAAA       CAAAAGGCTGCCC GAAA AGGCAGCCTTTTG        TATTTCCGTTTTTAG 100 107
   Pcar_2959 NONE
   Pcar_2958 NONE
   Pcar_2957 3463571 .. 3463594 -  -4.5  -3.01712   TCCTTTTCTGCAACA          TCCCGCACC TGTTGT GCTACGGGA           TCAAAGCGGCCACGT  47 26
   Pcar_2956 3462436 .. 3462464 -  -3.6  -4.10953   ACGCATGAAACGAAA        TGTCCGCCGGGG TTGTC CCCCGGCATTCG        GAACCTGGGCCAAGC  59 79
   Pcar_2955 3459076 .. 3459097 -  -6.6  -3.01422   CATGCGCATAAACCA           CGCCAGTCT ATACG AG-CTGGCG           AAATTTTTCCAGTTG  54 11
   Pcar_2954 3457579 .. 3457595 -  -4.3  -2.52516   TTTCTGAGCATCAAG              CATGGTG CAA CTCCACG              GCTTTTCGATAAAGT  44 4
   Pcar_2953 3457143 .. 3457156 -  -4.5  -4.57569   CCAGTGGTGGAAAAA               CCGTA TCGC CACGG                GGATCTGCCATTATT  71 223
   Pcar_2946 3451418 .. 3451461 -    -9  -4.25104   TTTCCCTTATGAAAA CTACG-CAGTGTGCATCCTGA GTT TCCGGATGCACACTATCCTAA CATAAACAATACGAC  79 84
   Pcar_2945 3450352 .. 3450392 - -28.5  -3.25079   CAAGACGCTACAACA  TACAACGGGGGCGGACATG CAT CATGTCCGCCCCCGTTGTC  TTGATCTTATGTGCC 100 50
   Pcar_2944 NONE
   Pcar_2943 3444561 .. 3444581 -  -3.9  -3.16743   AATGTACAGATCTAA            TCCTCTTGC GCG GCAACCGGA            TGGCGTTTCTGCAAG  46 1
   Pcar_2942 3443727 .. 3443747 - -11.8  -3.01712   GTCGTTGCTTGAATA            GGGGCGAC GGGAT GCCGCCCC            TGAAAAGATCTAGTT  76 374
   Pcar_2938 3437029 .. 3437058 - -20.9  -5.90231   ATAAAGATAAAAAAA       GAGGGTTGCGGAA CCGT TTCCGCAACCCTC        TTGAATTGTTGGCTC 100 328
   Pcar_2936 3432936 .. 3432957 -  -3.7  -4.81249   GGCCAAAGCCAAAAA           CT-GACAGGG CAA CCCTACCGAG           AAAAGCTCACACGGC  72 32
   Pcar_2934 3430838 .. 3430858 -  -6.1  -5.45802   TTTTCAAAACAAAAA            GAGCCGG TCAGATG CCGACTC            ATTTTTGCATCAGTC  95 35
   Pcar_2933 3428847 .. 3428879 - -12.7  -4.52589   GCGTCTGACATAAAA      CACCTCCTGATGCGC TAA GCATAGCAGGAGGTG      TTTTTTTATCAAACT 100 121
   Pcar_2932 3427986 .. 3428010 -  -6.4  -3.41051   TCATCTCCAGGACAA         CCCGGTACCGG CGAT CCG-TATCGGG          GCTCTGAAAAACCTG  57 42
   Pcar_2931 NONE
   Pcar_2930 3424113 .. 3424132 -  -5.6  -4.46254   TGAATATACAATAAA            GGGAAGCC ACAT AGCGTCCC             TAAGCTGTTTGATAT  71 264
   Pcar_2928 3421531 .. 3421541 -    -4  -3.36327   TGACTGTATTGACAA                 TGAT TTC ATCA                 ATGATTTTCCTGACA  50 333
   Pcar_2927 NONE
   Pcar_2926 NONE
   Pcar_2925 NONE
   Pcar_2924 NONE
   Pcar_2923 3413542 .. 3413552 -    -4  -2.80869   AAAAATAATCACAAT                 CAAT AAT ATTG                 TTTAACATAACTGTA  44 14
   Pcar_2922 3411714 .. 3411737 -  -7.5  -3.41024   CTTGTTAAGATAACA          GCTGCCGATG ACCAA CATCGG-AGC          AACTTCTATCGGCAC  62 138
   Pcar_2921 3410028 .. 3410047 -  -6.4    -3.965   GTTCAAAAGTAAGAA            TACCCCCA TTGC TCGGGGTA             TCGGCTCTGGATCTT  64 234
   Pcar_2920 3408859 .. 3408869 -  -5.4  -2.63207   AACAGCACTGACAAT                 GAAG GAG CTTC                 GGGCTGAAAAGTGAT  47 42
   Pcar_2919 3407810 .. 3407832 - -12.7  -4.51363   TAGCAAATAGGAAAA           GCCCGCCAA TTCTT CTGGCGGGC           CTTTCGCGTCCAATT 100 116
   Pcar_2918 NONE
   Pcar_2917 3406289 .. 3406302 -  -3.8   -2.9348   TGTAAATTTGACATA               CCCA GGGAAA TGGG                ACATCGCGCCCGCTC  45 199
   Pcar_2916 NONE
   Pcar_2915 3403901 .. 3403929 - -14.6  -5.75342   TTTTCCCAAAAAAAA        CAGCCCGCAGAG CAAAC CTCCACGGGCTG        TTTTCCATTTTCCAT 100 466
   Pcar_2914 3401639 .. 3401660 -  -7.4  -4.66833   TCGGAATCTGAAAAA           CTGAAATG GCAAAG CATTTCAG            TCAACGCTACCTCGC  82 55
   Pcar_2913 3401130 .. 3401146 -  -2.1  -4.05085   AGGCTGAAAAAAAAT              CAGTCCA AAT TGGCCAG              GAATTTCCGCAGTAA  55 8
   Pcar_2912 NONE
   Pcar_2911 NONE
   Pcar_2910 3397069 .. 3397079 -  -5.4  -3.25202   GATGTTCAAAGAAAC                 TTCC AGG GGAA                 CAAAGCGCAGCGGTT  53 57
   Pcar_2909 NONE
   Pcar_2908 NONE
   Pcar_2907 3394653 .. 3394666 -  -8.1  -3.01712   GTCCCTCCCTCAATA               CCTGC AGCA GCAGG                TCATCCGATCTTTAT  60 37
   Pcar_2906 3393412 .. 3393429 -  -6.2  -4.19817   TTGATGCAGGTAAAA             GAGCGG CTTCAC CCGCCC              TCAATGATCCGCTCC  68 54
   Pcar_2903 NONE
   Pcar_2902 3389246 .. 3389270 -  -5.8  -3.56366   AACAACCTGGGGAAA         TTGCCC--ACCC TGC GGGTCAGGGCAA         AGGTTCGTTCATGCA  59 17
   Pcar_2901 3388039 .. 3388050 -  -3.6  -2.61602   TCAATTCATAAGGGA                CGGC CCGA GCCA                 GGGAACCTTACCCCA  43 33
   Pcar_2900 3387149 .. 3387194 -   -12  -3.17798   CCAGAAACGACCGAA GGAGCATGGCAAC-CTTTCTC GCCAT AAGAAAGAGTCGCCGTGCCCC ATTTCTTTTCTTCCA  77 68
   Pcar_2898 3385446 .. 3385459 -  -2.3  -3.26471   CCAGGTCCACATCAA               CAGCC CAAC GGCTC                CAGACGAATCAACCA  44 8
   Pcar_2897 3384431 .. 3384444 -  -3.8  -3.17075   GGCCCCGGAACCCAA               GGTG CTTTCT CACC                CCGTGTCCCGGCTCC  46 189
   Pcar_2896 NONE
   Pcar_2895 NONE
   Pcar_2894 NONE
   Pcar_2893 NONE
   Pcar_2892 NONE
   Pcar_2891 NONE
   Pcar_2890 NONE
   Pcar_2889 NONE
   Pcar_2888 NONE
   Pcar_2887 NONE
   Pcar_2886 NONE
   Pcar_2885 3372755 .. 3372776 - -14.5  -5.32699   GTAAATATCAAAAAA           GGCTCTTCC AAAA GGAAGAGCC            TTTTTTGATGGCAGC 100 215
   Pcar_2882 3369782 .. 3369792 -  -3.2  -3.35283   AGAATGAGCGCACAA                 TGGC CAG ACCA                 AGTTGGGATATTTCA  47 93
   Pcar_2881 3368690 .. 3368704 - -11.4  -2.92091   ACAGGCAGCCATACA               TGGGCC ACC GGCCCA               CTCCAAAAACATGGC  73 155
   Pcar_2880 3368264 .. 3368275 -    -3  -4.15006   AGAGTCAGTTCAAAA                TTTG AGAG CAAA                 AACCGTGGTCCAGAC  59 116
   Pcar_2878 NONE
   Pcar_2877 3362886 .. 3362929 -  -4.6  -3.67634   CAGGAGTGCAAAATA TCACGCCCTGCGAGGCTGATC ATT GGTCAACCTCA-AGGATATGA TCAACGATATGAATC  56 1
   Pcar_2876 NONE
   Pcar_2875 NONE
   Pcar_2874 3359471 .. 3359495 - -15.9  -2.53125   ATGGTTGATAAAATT          TGTGCCATATC CAC GATATGGCACA          GGGGATCAAAAGGAG  86 41
   Pcar_2873 3359012 .. 3359035 - -12.4  -5.86061   GCGCACGAAAAAAAA          GCCTGGCGAG AGAT CCCACCAGGC           CTCTATTATGCAAAA 100 86
   Pcar_2868 3354015 .. 3354026 -  -5.8  -2.50816   CCCCGATTCAGGAAG                TGCC GCTT GGCA                 ACCTCGTTACACAAG  49 287
   Pcar_2867 NONE
   Pcar_2866 3351879 .. 3351913 -   -17  -3.39286   ACAGCAGCCGAAACA     GCGCCGGTCAAGGCGC TAC GCGCCATGCCTGGCGC     ACAATAGGAAAGGCC 100 103
   Pcar_2860 NONE
   Pcar_2859 3345790 .. 3345805 -  -5.4  -4.36914   GGTTGTTTCATAAAA              CCTCCT CGCA AGAAGG               ATCGCTTATCTTTTT  69 48
   Pcar_2858 3344082 .. 3344109 - -14.9  -4.21936   TTTACAATGCCAAAA        GGGGCAACCTG GAATAA CAGGCTGCCCC         TTTCCGTTGGTGACT 100 58
   Pcar_2854 3339346 .. 3339362 -  -6.5   -4.4648   ACGCGGATGACAAAA              CCGTTTC AGA GAACCGG              CAGGACAACGGTAAC  76 14
   Pcar_2852 3335016 .. 3335038 -  -5.5  -4.26076   TGATCTGCATGAAAA           GTCTCCGCC TTAAT GGTGGAAAC           CGATGCGGCGGGTTA  66 316
   Pcar_2851 3333574 .. 3333604 - -13.3   -4.1413   AACAGATGTGTAAAA       GCCCCCGGCTC ATGCCTTGA GAACCGGGGGC       TTGCAATCATCGATC 100 56
   Pcar_2850 NONE
   Pcar_2849 3330353 .. 3330369 -  -4.3  -3.73953   AGCATTCCCATTAAA              CCGGTGG AAA CCACCAT              AAAAACGCTACAACA  56 222
   Pcar_2848 3328690 .. 3328722 - -22.1  -3.75437   AATGATGTCAGGAAA      CCTGTCGGCCATGAC GAT GACATGGCCGACAGG      CTTTAGCGCGGCTTT 100 39
   Pcar_2847 3327452 .. 3327483 -    -2  -5.06089   AAATGACAAACAAAA      TACCTCGGGGCGCC TTCC GGCACCCCGTTCGA       CAGCGACCTACATGG  70 33
   Pcar_2846 3326415 .. 3326435 -  -8.3  -5.79526   AGATGGCAAAAAAAA            TCCCCTC TGCCCAG GAGGGGA            AATCTCGCAGAATTA 100 131
   Pcar_2845 3325298 .. 3325318 -  -2.5  -4.28049   CGCAAAACCGCAAAA            GGAGAACCA TAC CGATTCTCT            TGGCGATCTAGCGCC  60 166
   Pcar_2844 3324420 .. 3324447 -  -5.6  -3.10879   ATTAATGCTAACATA        CCA-CCTCAGGTA TTG CACATGAGGCTGG        ATATCTGAAGGCGAA  51 141
   Pcar_2843 3323801 .. 3323840 - -16.6  -3.85698   CCTGTCCCTTATAAA  TATGAAAAGCCCACCAAG CAAA CCTGGTGGGCTTTTCTCA   TGACCTACAAAAAAA 100 42
   Pcar_2837 NONE
   Pcar_2836 NONE
   Pcar_2835 3313361 .. 3313388 -   -20  -5.23316   GAGCATACCAAAAAA        GCGGGAAGAACC ATGT GGTTCTTCCCGC         CGAGGTGTTACCGGA 100 33
   Pcar_2834 NONE
   Pcar_2833 3311999 .. 3312017 -  -5.2  -4.61633   ACATATGGCCAAAAA             GTTAGGCC AAC AGCCTACC             CCCTGATTTCCCGCC  73 55
   Pcar_2806 3273644 .. 3273674 - -24.2  -3.29471   TGCTCACCATATTAA       TAAAGCCCACCCGG TTA CCGGGTGGGCTTTA       TTAGTGCCTTGAATA 100 68
   Pcar_2805 3272785 .. 3272822 -  -6.1  -5.53288   CGCAACCGAAAAAAA   CCAGGAGGCCGGGCC GGTGACTA AGCCTGGCCGCCCGA    CGTCTCCTTCGGCTC 100 8
   Pcar_2803 3269565 .. 3269592 -   -12  -5.45726   GATAGCGTAAAAAAA        GCCCCGCCAC TCTGAACC ATGGCGGGGC         TTTTCGTTCTTAAAT 100 51
   Pcar_2801 3267101 .. 3267139 -  -3.1  -2.72511   TCCAGCCTTGCAAAT  CCGGGC-CCACATAAGCC ATGG AGCCTATTTGGCAACCGG   CATCAACACATCGAT  41 11
   Pcar_2800 3266651 .. 3266677 - -16.7  -3.48276   GCCTGGCTCATACAA         GAAAAGCCCGC GAATT GCGGGCTTTTC         GTTTCTTAATTCGGT 100 64
   Pcar_2798 NONE
   Pcar_2797 3264867 .. 3264892 - -20.5  -3.12378   AACGAGACGACTTAA         GGTCCTCCCGG ATTC CCGGGAGGACC          GGAAAGCACAATCAG 100 37
   Pcar_2796 3264534 .. 3264551 -  -3.3  -5.60993   GGTGGTATAAAAAAA             GACCCCC GAAA AGCGGTC              CGTGTCGGATGTTGT  86 130
   Pcar_2795 3263240 .. 3263270 - -14.1  -3.84183   TTGCAGCATAAAACA       CAAAGGGCCACTC ACGAA GAGCAGCCCTTTG       ACCGAATAACAGCCT  93 47
   Pcar_2794 NONE
   Pcar_2793 3258783 .. 3258797 -  -7.1  -3.86822   TAACCCTTGCAGAAA               GGCTC TGAGC GAGCC               GCTGGTACCCCTCAC  67 258
   Pcar_2792 NONE
   Pcar_2791 NONE
   Pcar_2790 NONE
   Pcar_2789 3252569 .. 3252580 -  -2.2    -4.371   TCTACCAGAGCAAAA                CCAT AGCA ACGG                 CACCCGACTCAAAAA  60 60
   Pcar_2788 3250952 .. 3250996 -   -18  -3.50832   TCTGAAACTGAAAGA CAAAAAACAAGGGGGAGCGC ACATG GCGCTCCCCTTTGTTTTCGG TTCCCTTAACTTATG 100 54
   Pcar_2774 3233510 .. 3233537 - -15.6  -4.65895   GCCGGCATGTAAAAA        GAGGCGGGCC GCATAAAG GGCCCGCCTC         TTTATCGACCGGATG 100 76
   Pcar_2771 3230549 .. 3230559 -  -3.2  -3.35015   CTAATTACTCGAGAA                 CACC CAG GATG                 TCGTCTTCACGCATA  47 4
   Pcar_2770 3228779 .. 3228802 - -19.6  -4.78149   CGTACAACGCAAAAA          GCCCCCCGGA TCAC TCCGGGGGGC           TTTTTTTGCTTTTCA 100 61
   Pcar_2768 3226457 .. 3226475 -  -3.8  -3.05384   GCGTTTTCCAGCGAA             GGCAAC TGCACAC GCTGCC             ATCAAACAGGGGAAA  46 79
   Pcar_2764 NONE
   Pcar_2763 NONE
   Pcar_2762 3220113 .. 3220129 -  -2.1  -3.68569   TCAGGCATGCAACAA              CCCGACG TTC CACCGTG              CCTTATTCTTCTCGG  50 28
   Pcar_2761 NONE
   Pcar_2760 NONE
   Pcar_2759 3216556 .. 3216576 - -15.5  -5.26316   GCAGGGCACAAAAAA            GCCCACATC AAA GATGTGGGC            TTTTTTCTCGATCTT 100 208
   Pcar_2758 3214250 .. 3214288 - -17.7  -4.20354   AAGTCAAGCCGAAAA   CACAAGTGGGACTTTTC ACAAG GAAAAGTCCCACTTGTT   ATCTTGCTATGACGA 100 94
   Pcar_2757 3213557 .. 3213585 - -23.3  -3.05596   CATCTCCCCATGCAA        CAAGGGCGGAGAC AAT GTCTCCGCCCTTG        TTGCATGATAGATTT 100 54
   Pcar_2755 NONE
   Pcar_2754 3211696 .. 3211721 -  -6.2  -2.90075   GGCCGTGTAACGACA        TCGCCGGCACGG CTCA CC-TG-CGGCGA         TAGATAATGTGCCGG  52 13
   Pcar_2753 3210644 .. 3210659 -  -4.6  -3.51934   CCGCCCTGATAAACA              TCCTGG AAAA CCTGGA               AAAGGATCTCGGCGA  52 80
   Pcar_2745 3203798 .. 3203812 -  -5.6  -4.62471   CCGAATTGGCAAAAA               GCTGAC CGT GGCAGC               GCCGGCTTTTCTATG  73 73
   Pcar_2743 3202362 .. 3202379 -  -3.3  -5.06472   ATATAAACAACAAAA             GCAAGGC ATTA GCCCCAC              TTCAAGCCCCGGGAC  76 169
   Pcar_2742 3201620 .. 3201635 -  -2.5  -3.14931   GTCATCCTTTACTAA              TGGCC TCATGT AGCCA               ACCCTATTTTATTCA  42 34
   Pcar_2741 NONE
   Pcar_2740 3200458 .. 3200485 -  -6.2  -3.98857   CAACTAAAAAAGCAA        CCCAGGGCGTGCG CAA CGCTCGCC-TGAA        CATCCCAAGGAAGAT  66 106
   Pcar_2739 NONE
   Pcar_2738 3197686 .. 3197721 - -10.5   -4.9792   CATGCCATACAAAAA    GCGGGACC-AAGGCAT GACAA ACACCTCAGGTCCCGC    TTTTCATTCTACCTG 100 58
   Pcar_2737 NONE
   Pcar_2736 3195978 .. 3196001 - -12.4  -2.87132   CGGTGCGGCGACATA          CCTGCCGGGA TCAG TCCGGGCAGG           CACCGGCACGGTGCC  76 99
   Pcar_2735 3195030 .. 3195055 -  -3.2  -5.09762   GCGGAACAAAGAAAA         CCCGGCAG AATAACTGGA CTCCCGGG          CGAGAGCAGAGATGC  76 55
   Pcar_2734 NONE
   Pcar_2733 NONE
   Pcar_2732 3191626 .. 3191653 -  -9.1  -5.41787   CAAAAAATACAAAAA        CCGC-CCGCACC TTCCC GGCGCAGAGCGG        TTTTTATACACATTT 100 331
   Pcar_2730 3189177 .. 3189200 -  -4.6  -3.19192   TTCTATTTAAGCGAA          GTAAAGGCAA GTGC TTGTCTTCAC           TTGAATTTTCAATGT  50 74
   Pcar_2729 NONE
   Pcar_2728 3184724 .. 3184760 -   -26   -4.3255   CCGTCAATCAATAAA    CCAACGGGCCGCGGCA TAGAC TGCCGCGGCCCGTTGA    TTTTGCATCAATGGG 100 245
   Pcar_2724 NONE
   Pcar_2723 NONE
   Pcar_2722 3178487 .. 3178497 -  -6.8  -2.68823   TTCCTCGCATATAAG                 TCCG AGT CGGA                 ACAAAGGCCGCTTAT  52 85
   Pcar_2721 3177963 .. 3178007 -  -2.6  -5.06414   TTTCGTGAATAAAAA TCGGTCCCGTCCCCTGGCGC GAATA ACGGCACAGGCCGCCACCGA TAAGGGACAGGCGAT  74 40
   Pcar_2720 3177088 .. 3177103 -  -2.4  -4.09685   GTTCATCCGGCAAAA              CCTGCC TGCC GGCTGA               AAACCACCTACGCGC  55 33
   Pcar_2719 3176074 .. 3176086 -  -3.3  -3.10512   AGGCTCAATAAATCA                GCGGA TTT TACGC                GTCAGCACACGTTCG  44 10
   Pcar_2718 3174613 .. 3174636 -   -11  -5.67063   CGCACCATAAAAAAA          CGGCGCTG CATGTAGC CAGCGCCG           TTTAAAGTGTATCCA 100 52
   Pcar_2712 3166731 .. 3166778 -    -9  -3.63968   CCGCAAAGTCTTAAA TCCGCCATTGACGGCGCCATGAC TTC GGCGCGGC-CCGGCAACGGCTGA GCACCGTCCCCCACC  70 167
   Pcar_2710 NONE
   Pcar_2709 3162305 .. 3162315 -  -5.4  -3.31001   CGCCAGAAAAACAAG                 CTTC TAA GAAG                 TATGCCGCAAATTTC  53 105
   Pcar_2708 3160716 .. 3160741 -  -3.9  -4.19483   TCACACATATACAAA         CACCAACCGTA AATT TACCGTCGGGG          CACCTCGCCTTCCGG  61 58
   Pcar_2707 NONE
   Pcar_2706 3159545 .. 3159566 - -12.3  -5.27335   GTTTTCAAACAAAAA           GCCCATCGC GTGA GCGATGAGC            TTTTATCTCCTACTG 100 97
   Pcar_2705 NONE
   Pcar_2704 3156961 .. 3156972 -  -2.2  -4.07568   CTTCCGTTTTCAAAA                TACC GCAT GGCA                 TACCGATCTTGCCTG  55 42
   Pcar_2703 3155567 .. 3155598 - -15.2  -4.48987   CGTGCACAACGAAAA      GGGGCCGCGTTCCTT GCT ATGGAA-GCGGCCCC      CGTCCTACAAAACAG 100 46
   Pcar_2702 3155006 .. 3155046 - -23.5  -3.76125   GCATCCCAACCTAAA CAGGCCGCCGGGAGTATG ACAAGG CA-ACTCCCGGCGGCCTG  TTTTCAGGTATGGCA 100 74
   Pcar_2698 3150109 .. 3150122 -  -3.7  -2.50994   TGGAAGGCGATGAAT               CCGTC AACA GCCGG                GGCGCATTCCGCGCA  41 227
   Pcar_2696 3148268 .. 3148288 - -16.1  -3.09234   ACAAATGCCAGGTAA            GGGACGCCC ACG GGGCGCCCC            TTGATCACCTTCGGC  93 72
   Pcar_2695 3146550 .. 3146564 -  -6.4  -4.41177   GACATAAAGCGAAAA               CTTCGC AAG GCAAAG               CGTATCTTTTACCAT  71 81
   Pcar_2694 3146255 .. 3146278 - -14.6   -5.7946   CTGTGAACAAAAAAA          GAAACGGCCC CGGA GGGCCGTCTC           CGGCAATTACTTGTT 100 32
   Pcar_2693 NONE
   Pcar_2692 NONE
   Pcar_2691 NONE
   Pcar_2690 3142168 .. 3142180 -  -5.5  -3.35197   TTTCATATACATGAA                TGACC AAC GGCCA                GGGACCAAGGACCCA  54 41
   Pcar_2689 NONE
   Pcar_2688 3140104 .. 3140121 -  -6.2   -2.8937   AGAGATGGCGATACA             GCCGGC CTTTTC ACCGGC              CAGGCGGCGATGGTC  52 39
   Pcar_2687 NONE
   Pcar_2686 NONE
   Pcar_2685 3138042 .. 3138057 -  -4.6  -4.36262   ACAGTCACACCAAAA              GCCCGC CTCG GCGAAC               TCAGCGTGCTCTGCG  66 84
   Pcar_2684 3137142 .. 3137158 -  -9.3  -3.99405   TCAACCGACTACAAA              CGCGCCG GCA CGCCGCG              CTTCTGCAGATACTC  77 2
   Pcar_2683 NONE
   Pcar_2682 NONE
   Pcar_2681 3135458 .. 3135469 -  -2.2  -4.59853   CTAATCCCGCAAAAA                CACT CAGG AGCG                 GCCTTTTACCGTGCC  65 17
   Pcar_2680 NONE
   Pcar_2679 NONE
   Pcar_2678 3129222 .. 3129251 - -15.2  -5.00884   ATCGCTTTGAAAAAA       GAAGAGTGCAAC TCTATC GTTGCACTCTTC        GGTAGCAGGGGTGTT 100 197
   Pcar_2677 NONE
   Pcar_2676 3127239 .. 3127273 -  -6.5  -3.37522   AGCCTATCGAACCAA    TCATCCTGTCCGCTTC ATGA AATGCGG-CAAGATGA     CAGGAGTTAACCGCC  60 48
   Pcar_2675 3126107 .. 3126123 -  -2.9  -3.04398   TGTGTTGTTTAAAAT              GGATATC CAT GAAACCC              TTTCTCCCTCATCCA  44 76
   Pcar_2674 NONE
   Pcar_2673 NONE
   Pcar_2672 3123130 .. 3123162 - -13.6  -3.79419   TTTCCGGATAAAAGA     TCTCCCTCCAA-CCT ACTG AGGACTGGAGGGAGA      CTAACCGGACAAATG  90 178
   Pcar_2667 3119788 .. 3119798 -    -4   -4.1347   GTCCAACGATACAAA                 CAAA CCT TTTG                 TTACATGCACCCTAC  61 37
   Pcar_2666 NONE
   Pcar_2665 NONE
   Pcar_2664 NONE
   Pcar_2663 3115528 .. 3115547 -  -4.9  -4.24123   GCAACAACGGGAAAA            CGGCCTG CGCTTT CAGGCCC             CGGCCAGTTCGGCTT  63 18
   Pcar_2662 3114714 .. 3114729 -  -8.2  -3.08032   TGCCTGTCAAAACCA              CCGCAC AGAT GCGCGG               CATCCCTTCATAACA  62 63
   Pcar_2661 NONE
   Pcar_2660 3113154 .. 3113193 -  -3.7  -2.51871   TCCCATATGAAAACG  TCACT-GTGTCCATCCAA CACTT CCGAATGGACACTAGTTA  GTACAACGCCAGCAC  42 19
   Pcar_2659 NONE
   Pcar_2658 NONE
   Pcar_2657 NONE
   Pcar_2656 NONE
   Pcar_2655 NONE
   Pcar_2654 NONE
   Pcar_2653 NONE
   Pcar_2652 NONE
   Pcar_2651 NONE
   Pcar_2650 NONE
   Pcar_2649 NONE
   Pcar_2648 3102250 .. 3102265 -  -6.8  -4.07568   CGGGCTTTGTCAAAA              CCATCC GCCG GGACGG               CAAGATCGATGTCAC  68 328
   Pcar_2643 3094721 .. 3094776 -    -5   -4.0641   CTTTATGGAGAGAAA TTGTCTTTTTGCATCTCATTTATAGAC AAT GGCTATAAAT-AGAGGCAAAGAAGCAA AGGCGGGGTCACCCA  63 238
   Pcar_2642 3094311 .. 3094343 - -17.2  -3.65351   TCACTCCTATTGAAA     CTAAGGCGGGCA-GT TTTC ACATGCCCGCCTTAG      CCGTGCTTTTACTTA 100 38
   Pcar_2641 NONE
   Pcar_2640 3092110 .. 3092136 -    -5   -4.0251   AGGATTACAACCAAA         GGTGATGGAGGC ATA GCCTCCCTCAAT         CGACGTATAGAAAAG  63 498
   Pcar_2638 3090507 .. 3090518 -  -2.2  -3.96624   CACCGGCATCATAAA                GAAC GACC GTCC                 CTTGAACAAGGGGAC  55 59
   Pcar_2637 3089494 .. 3089510 -  -7.3    -3.524   GATGCACGCAGAGAA              CCTCCTT AAA AAAGAGG              CAGACTCGGCGCCAA  64 104
   Pcar_2633 NONE
   Pcar_2632 NONE
   Pcar_2631 3083511 .. 3083524 -  -3.8  -2.56596   GTTTCGAGCAATGTA               GCAG ACCAGG CTGC                GATTTGCCAGACTGC  43 53
   Pcar_2630 NONE
   Pcar_2629 3080523 .. 3080570 - -12.6  -4.57073   GAGTTCTGTCAAAAA CTCGCCGGCAGAGGTGAGA-CGG TGC CCGACCTGGCCTTTGCCGGCGGG TTCAGCACCGAAGAC  95 488
   Pcar_2625 3076104 .. 3076114 -  -4.6   -2.8007   CCAAGGGACGAATCA                 GAGG CGT CCCC                 CTAGCTGCCGGAACT  45 127
   Pcar_2624 3074931 .. 3074962 - -15.2  -5.07652   TCCCGGAAAATAAAA      GAGGCAGGCCGCTT ATCG AAACGACCTGCCCC       ACGCATATTTCCCCA 100 57
   Pcar_2622 NONE
   Pcar_2621 NONE
   Pcar_2620 NONE
   Pcar_2619 NONE
   Pcar_2618 NONE
   Pcar_2617 NONE
   Pcar_2616 3068129 .. 3068140 -  -3.6  -4.57569   TGATGCTGTCAAAAA                GGCG GGCT CACC                 CTAAACTCAGCCAAC  66 87
   Pcar_2615 3066962 .. 3066981 -  -4.2  -4.20981   GGAATAAAGGACAAA            TCCTACCG TAAA CGGCACGA             CGAGCCAAGCGGCAA  63 139
   Pcar_2614 3065697 .. 3065711 -  -8.5  -3.07192   AACCTTTTCAATATA               CCGGC ATGAG GCCGG               GATGATCGCCGGTGA  62 3
   Pcar_2613 3064665 .. 3064677 -  -9.1  -3.46117   ACGATACGATCACAA                GGCTG GAA CAGCC                TCTGTTGCCAAATCC  66 352
   Pcar_2610 3061951 .. 3061968 - -11.3  -3.64915   GTTCAGAAAGCACAA             CCTGCTG TTTG CAGCAGG              TTTTTTCACCGGCGT  77 316
   Pcar_2606 3057618 .. 3057656 -    -6  -5.29445   CGCGAACAACAAAAA  GGCGCCAGCTCCCAACCT TTATC AGGC-AGGAGA-GGCGCC  GCGAATACTGTTGAA  90 74
   Pcar_2605 3055970 .. 3056013 -  -6.5  -3.65812   CGGCCTGCAATACAA GGTGCTTGATGCCGGCGCG GGCAAA CGCCCCGGCCTGCAGGACC GCGTGACAGTGCACT  60 494
   Pcar_2603 3055025 .. 3055037 -  -3.3  -4.62336   AGCGTACTCTAAAAA                GCGGA ATC TCCCC                CCGGATAAGGATTGC  66 6
   Pcar_2602 3054401 .. 3054413 -  -5.5  -3.75169   TACCACCGGATTAAA                CTCGC CCC GCGAA                CAACAGGGGTAAAAC  59 45
   Pcar_2585 3033196 .. 3033217 -  -2.1  -2.72379   CTAACGTCGGAACCA           GGTG-CGGCG TCC CGCCGGCTTC           TGAACTTATTTGCTG  39 149
   Pcar_2584 3031553 .. 3031565 -  -5.5  -3.83026   GTGCGGCAGATGAAA                TCCCG GAA CGGAA                GACGCAACTAACCCC  61 97
   Pcar_2583 NONE
   Pcar_2582 3030781 .. 3030812 -   -10  -5.43553   ATTCAAAAAACAAAA      GCCCGAAGCTCTCC AACT GGGGAACCACGGGC       CTTGTTCTTTGTCGC 100 72
   Pcar_2581 3029552 .. 3029573 -  -7.9   -5.3798   GAATAACAATAAAAA           GGGGGAAAG TTTA CTCACCCCC            CGAGCCTCTTGTCAA 100 37
   Pcar_2580 NONE
   Pcar_2579 3026977 .. 3026989 -  -3.3  -3.29634   ACAAGGAACCAAAAT                CAGGC AGG GCCTT                GTGCGGGACAATCTT  46 44
   Pcar_2578 NONE
   Pcar_2577 NONE
   Pcar_2576 NONE
   Pcar_2575 NONE
   Pcar_2574 NONE
   Pcar_2573 3021574 .. 3021585 -    -3  -3.06312   AAATGCGTCATTGAA                GTTT CTGC AAAC                 GAGCGCGTGCCAACA  44 6
   Pcar_2572 3020882 .. 3020894 -  -6.2  -4.39287   GGAATCAGAGCAAAA                CCGG GCATT CCGG                CTGTAGGGGGCAATT  71 2
   Pcar_2569 NONE
   Pcar_2568 3016108 .. 3016118 -  -2.4  -3.36452   ACTCCGGAAGATTAA                 CGGG ACA CCGG                 TTCCTTCCGGTATGC  46 11
   Pcar_2567 3014486 .. 3014496 -  -4.6  -4.08692   TAACTGTCTCCAAAA                 CCCG ATC CAGG                 GGCACCGCTTAAAGA  61 34
   Pcar_2566 NONE
   Pcar_2565 3011920 .. 3011931 -  -2.2    -3.762   AAACTAATCGAACAA                GGAA GAGC CTCC                 GCGAGGGTATTGTTG  50 2
   Pcar_2564 3010676 .. 3010686 -  -6.8  -3.17622   GATGCTGAGAAGACA                 GGCA GAC TGCC                 GTGAATTTGATCAAT  56 65
   Pcar_2563 3009581 .. 3009593 -  -6.9  -4.72272   GCCCTGGATGAAAAA                CACCG TAC CGGCG                TAGTGCAACTTCCGG  79 221
   Pcar_2561 3007904 .. 3007917 -  -6.7  -2.64099   GGTTGTCATGATAAT               CATCG AAAG CGATG                GTTTTTAATCACTTG  52 387
   Pcar_2559 3004874 .. 3004884 -  -8.2  -3.96298   CATGCAGGAATTAAA                 CGCC CTC GGCG                 TCAGTCTGGCCCTGG  71 359
   Pcar_2557 NONE
   Pcar_2556 2998673 .. 2998699 - -12.3  -3.75629   GAGCTGTAAGCGAAA         GGCCCGTGC GGAAGGTTT GCACGGGCC         TTTTGATTTCCGAAT  85 40
   Pcar_2547 NONE
   Pcar_2546 2987300 .. 2987314 -  -4.2  -3.14132   GTGCTTCGTCACCAA               GCCG CCTTGCC CGGC               AATCCCTAACGGGAA  48 31
   Pcar_2545 2986795 .. 2986827 -  -3.2  -5.10461   GCTATCGAAGAAAAA      GGTGACGCCCGCGT TATCG ACGCTGACGCCTGC      ACCGACTGTGGCGCC  77 132
   Pcar_2543 2985132 .. 2985156 - -17.2  -5.11613   ACACGACCCAAAAAA          GGCCGGTGGA ATTTA TCCACCGGCC          TTTTTACGTGCGATT 100 53
   Pcar_2541 2982445 .. 2982485 -  -6.8  -3.65002   ACCAAGCACACAGAA GAC-GCAACGATTCCCGAC AGTC GCAGGGAAACGATGCCGTC  TACAGGGGGGCACAT  60 468
   Pcar_2538 2979276 .. 2979294 - -10.2  -2.62983   CTGATCCCTATATCA             GCGTGGCC CTG GGCAACGC             AGCCGCCCGGCTGCA  68 393
   Pcar_2532 2974934 .. 2974969 - -15.6  -3.33696   CGCTGGTTCAAGCAA    GCTAGTGTGCATCCGGA AAC TCAGGATGCACACT-GC    GCAGTTTTCATAAGA  95 267
   Pcar_2524 NONE
   Pcar_2523 NONE
   Pcar_2522 NONE
   Pcar_2521 2965973 .. 2965990 -  -2.7  -2.90496   GGTTCCGGTAAACCA             TGAATGT TTTG ACGTTCA              CTTGCGGCTTACAGC  42 34
   Pcar_2520 2964846 .. 2964857 -  -2.2  -2.98784   GATAAAATCAATAAC                TGGC AAAG ACCA                 TTCACATCTCGCCAT  41 27
   Pcar_2518 2962100 .. 2962127 - -22.8  -4.72272   GGGCTGGATGAAAAA        TGGGCGGGCTGC AGAT GCAGCCCGCCCA         TTGTGTCACATTCGA 100 51
   Pcar_2517 2960965 .. 2960985 -  -3.2  -4.15565   CTGATTATCCTAAAA           GCCTGCCTC AACC GAGTC-GGC            AAGACCTCCATGGAG  58 286
   Pcar_2515 2958939 .. 2958950 -  -2.2  -5.08824   TTTTTATTTAAAAAA                CTCG CCCA CGAA                 CAGCGATCAGATTTC  74 145
   Pcar_2514 2956292 .. 2956325 - -13.3  -4.83615   CATGCCTTATAAAAA     TAGCGAAGGTACG CATTGGGT CGTACCTTCGCCA      AGGAGGCAGGGGAAC 100 461
   Pcar_2513 2955032 .. 2955071 - -10.9    -5.252   CATCCGGATAAAAAA CACCCCCCG-CACTG--CCT AGG AGGTACAGTAACGGGGGGTG CAATGGGAGTGGTTG 100 243
   Pcar_2510 2951610 .. 2951641 - -15.9  -3.95435   GCCCTCAAAATAGAA      GTGGCACCTTCGC ACTGTA GCGGAGGTGCCAC       CATTTGATACTAATT 100 39
   Pcar_2509 2950083 .. 2950104 -  -2.3  -2.53392   AAATTTCTCAACCCA           TACGCTTCCA AGC TGGA-GCTTA           AGCTGTTAATTGAAA  38 31
   Pcar_2508 2949597 .. 2949615 -  -3.1  -2.54233   ACCTGAAAAATAACC            CCGG-TGC TGCG GCAGCCGA             AAACTTGTAAAGCCC  40 66
   Pcar_2507 2949130 .. 2949166 -  -6.6  -3.53811   TTTACCCCTTGCAAA   TGCGAACAGGGAGG-AC ACCT GCACCCCCCTGTTCATA    ACTCCGTCTTGTCAA  62 60
   Pcar_2506 2947686 .. 2947698 -  -7.7  -5.31456   TCAACCGATAAAAAA                CACTC CTA GAGTG                CTGCCCGATAAAGCT 100 18
   Pcar_2505 2945944 .. 2945985 -  -7.7  -3.63744   GGCTCTGGCAAAACA GCTGCGGGCGGCCCGGCCT TGTG ATGCCGAGCCGCCAGACTC  TTCATTACTTAAGAG  64 46
   Pcar_2503 2943281 .. 2943294 -  -3.1  -2.80784   CAAAGCCATTAATGA               TCCGT TATC ACAGA                ATAAATCCGATAACA  41 5
   Pcar_2502 2941137 .. 2941160 -  -9.7  -3.38812   CCCCGTCCAACAATA          GTTTTTCCC TCTTCC GGGAAAAAC           TCCTGCAAGCATTTC  72 224
   Pcar_2501 2940268 .. 2940289 - -17.3  -4.84359   TCACCCTCATAAAAA           GGGCGGAGC CTTG GCTCCGCCC            TTTTTATGTCTCTAT 100 234
   Pcar_2493 2932220 .. 2932265 - -15.4  -3.55548   CAATAGCCTGCCAAA GGCCCGCCAGAAGAACCGAC GGCCCT GCCAGCATTTCTGGCGGGCC GCTTTTTTTGCTGGC  91 40
   Pcar_2491 2929237 .. 2929248 -  -4.4  -3.85698   CCGTCTCCGGAGAAA                TTCC TACG GGAA                 CTTGAAGCCATGCCT  57 148
   Pcar_2488 2926929 .. 2926972 -  -8.9   -4.0641   TGCTATCGACACAAA TGACCGCAGGGCTTGCGAT GCCCGG ATCACAAGCCCTGCCTTTA CGCCGCATGCCGGAT  77 85
   Pcar_2487 2924662 .. 2924680 -   -11  -2.78996   GATTCGCACCGAAAG             CGCCTTCG ACC CAAAGGCG             AAGTCACCGGCCGGT  69 296
   Pcar_2485 2923550 .. 2923561 -  -5.8  -3.36327   CTACCCCATGCAGAA                CGGT CTTT ACCG                 ACTGCCGGCCGGCAA  54 204
   Pcar_2480 2920015 .. 2920029 -  -2.8  -5.40072   GTCCGCGCAAAAAAA               GCTG GCCAAAG CAGC               GCAACCTTCCCTCCC  84 510
   Pcar_2471 2911976 .. 2911987 -  -2.2  -2.62928   AAATCATAAAGACAG                GGACC TCA GG-CC                AGGCGAATAACCTCC  39 19
   Pcar_2470 2909413 .. 2909439 - -14.5  -4.14472   CCAACATCGCCAAAA        GCCCTG-GGAGC AGCC GCTCCTCAGGGC         TTTTTTCGTTTTGTG 100 19
   Pcar_2468 2907128 .. 2907163 -    -9  -2.57877   TGCAGAAAAACAACC    TTGCGGCCTGGACG GAACTGCG CGCCCAGGCCATAA     CCCGCAAGGCGCAGA  59 159
   Pcar_2465 NONE
   Pcar_2464 2902264 .. 2902275 -  -2.2  -4.36914   GGCTGTTGCATAAAA                CCTC CGTA AAGG                 TGTCTTTCGGTTAGG  60 36
   Pcar_2463 NONE
   Pcar_2462 NONE
   Pcar_2461 2899595 .. 2899624 - -11.4  -6.23317   ACAAAAACAAAAAAA       GGGCGCCACCCGC CAATC GCGAG-GACGCCC       CTGAATTAGTATTTA 100 54
   Pcar_2460 2897471 .. 2897483 -  -5.5  -4.83615   TATCCTTTATAAAAA                GCCGA TCT TCAGC                TCAGGAAACCCGGGG  76 26
   Pcar_2459 NONE
   Pcar_2458 NONE
   Pcar_2457 NONE
   Pcar_2456 2892953 .. 2892979 -  -3.7  -4.60041   ATTTAGCGGTAAAAA        TCGTCAGGATCA GGTA TGACCCTG-CGC         CATGGACAAAATACT  68 431
   Pcar_2455 NONE
   Pcar_2454 2889388 .. 2889415 - -17.8  -5.55769   CTGCAGAATAAAAAA        GCCGGCACGATG CTTC CATCGTACCGGC         TTTTATGTTTAGCGT 100 53
   Pcar_2452 2887572 .. 2887593 - -15.1    -4.015   TCACTTACGAAACAA           GCCCGGCAC AAAT GCGCCGGGC            CGTCTCCATGATCCG  95 372
   Pcar_2450 NONE
   Pcar_2449 2882567 .. 2882585 -  -8.8  -4.10566   ACAGGATTATATAAA             GCCCAGGA CCT TCCTCGGC             ATTGCCGGCAGCAAA  75 387
   Pcar_2447 2879160 .. 2879170 -  -5.4  -4.36914   TGCCTCCTTAGAAAA                 GTCA GAG TGAC                 GGAATGCACCAGCCT  69 350
   Pcar_2446 2878755 .. 2878780 -  -6.9  -4.96848   TTGCGGATACAAAAA         TGCCCTTCCC TTTATCC GGG-AGGGCA         TTTTTGTCATACGTA  86 95
   Pcar_2442 2874508 .. 2874523 -  -2.4  -2.58579   GCAACTTCCGATAAT              CGGCCC TCAT GTACCG               CTCCCCAGGCAGGGA  39 16
   Pcar_2441 NONE
   Pcar_2440 2871561 .. 2871594 -  -9.5  -4.56597   GGTCTTGCCGAAAAA     CACCGACCCGCCC CGTCAGAT GCGCGGGTCGGTC      TTGCGGATAATAGCG  90 7
   Pcar_2439 2870575 .. 2870610 -  -4.6  -2.70932   GTGTGCCGGCAATCA    GGCGCCCCGGCTATTCC AGC GGAAGA-CCGGAGAGCA    CTTCGAGCATCTGTG  44 0
   Pcar_2438 2869624 .. 2869636 - -10.5  -4.63089   GATTCGAAAAAACAA                GCCGC ACC GCGGC                TGCCGGGCGGCAATA 100 89
   Pcar_2436 2867745 .. 2867756 -  -5.8  -3.87869   GCAACTCCCCACAAA                GGTC CAAT GACC                 ATACCGCGTAGCGGC  64 144
   Pcar_2435 2865165 .. 2865182 -  -3.3  -4.77567   ATCGCGACAACAAAA             GCAAGGG AAAT CCACTGC              CCCATTGCTGATCCC  70 46
   Pcar_2434 2864451 .. 2864487 - -16.1  -2.74192   GATGTGGGAAGATTA    GCTTCAAGCTGCAAG GACCAGG CTTACAGCTTGAAGC    CGATTTGCTATCACT  88 36
   Pcar_2429 2860533 .. 2860549 -  -3.7  -3.90744   GCGCGCTCGAAATAA              CCAAATC ACG GATTTTG              CATTCGGCGATCTGT  58 481
   Pcar_2425 2853196 .. 2853212 -  -2.9  -4.91429   AAACTTTAAATAAAA              CTGGGGA GTG TCCCGAA              TGGCGCTAGTTTAAG  73 36
   Pcar_2397 2821168 .. 2821199 -   -10  -4.91712   CGTAAGTTACAAAAA      GACGGCCGGCACCC ACGA AGGTACCGGCCGAT       TTTCATCTAAAGGCA 100 68
   Pcar_2396 NONE
   Pcar_2395 NONE
   Pcar_2394 2818217 .. 2818233 -  -4.4  -4.08216   CCATTCCCCTGAAAA              GTTGCC GAACA GACAAC              AAAAAAACATTCTCA  61 52
   Pcar_2393 2817327 .. 2817345 -    -3  -4.09243   GACATCCGGGCAAAA             GGCCTG GCAGGAA CGGGCC             TCATCGGCGGCGGCG  56 109
   Pcar_2392 NONE
   Pcar_2391 NONE
   Pcar_2390 2815247 .. 2815273 -  -2.1  -2.84586   GCCAAAAGCCAACCA        GGTGCGACCTGC CTTC ACGGGGCGC-CC         GCTTCCTCGAGGGTG  39 13
   Pcar_2389 2814351 .. 2814381 -  -3.8  -4.02911   CTTAAAGAAAGATAA       CCGGAAAAGGGGCA CAC CGCCGGCCTCCCGG       GTGGTTCCCAAGACC  59 171
   Pcar_2388 2812974 .. 2812993 -  -2.2  -4.56607   CGAGCAACCAGAAAA            GCGCATTCT GTT AAAAT-CGC            CCACTCGTTCAAAAA  62 45
   Pcar_2386 NONE
   Pcar_2385 2809709 .. 2809742 - -24.7   -5.0133   TATCTGCCCAAAAAA     CAACAGCCCCCGACC TATT GGCCGGGGGCTGTTG      TTTCAGAAGATGATT 100 51
   Pcar_2381 2805074 .. 2805093 -  -7.1  -4.56597   CGTCCCTGCTAAAAA            CCGGCGA CGTCAT TCACCGG             CACGGCGTTTTTCCG  76 15
   Pcar_2380 2803090 .. 2803108 -  -9.6  -2.80016   TCCCACCACGAAGCA             CACGAAGA TAT TCTTCGCG             CCCTTCATCATTCTG  65 71
   Pcar_2379 2801957 .. 2801975 -  -7.4  -5.06816   ATTTTCCAATAAAAA             GAACGACA CCA CGCCGTTC             CTCAACATCAGGTTT  91 241
   Pcar_2378 2801248 .. 2801267 -   -15  -6.12458   GAAAAAAACAAAAAA            GGGCCTGC CGAA GCAGGCCC             CCCAATGATCATTGC 100 52
   Pcar_2371 2792278 .. 2792291 -  -3.7  -2.90496   CGGCGCGCCAAAGGA               GTGCC ATCA GGCCC                CGCGAACCAACAAGC  45 18
   Pcar_2370 2791795 .. 2791830 - -27.8  -3.67564   AACCACTGATTTAAA    CGACAAAGCTCCGCGC ATAT GCGCGGAGCTTTGTCG     TTTACCTGCCGATTT 100 61
   Pcar_2368 2788762 .. 2788794 - -11.4  -4.92314   AGTAAGCCATAAAAA     TGGCCGATTTCCAGT TACA AC-GGAAATCGGCCG      GTATTTTCCTGAGCC 100 65
   Pcar_2367 2786802 .. 2786835 - -17.6   -5.8187   TACTCAATAAAAAAA     TGGCAGGATACCAC ACCCAG GCGGTATCCTGCCA      AACTCATCGACCATA 100 101
   Pcar_2366 NONE
   Pcar_2365 2781420 .. 2781449 - -20.1   -5.7946   GCCCGAATAAAAAAA       GGGGCGGCAAACC GTGT GGTTTACCGCCCC        TTTTTAATGCTATAA 100 212
   Pcar_2364 2778700 .. 2778717 -  -9.9  -2.89564   TTTCGATGGCACACA             TCTGTGG TATG CCACAGA              TGTGTGCCCTATAAC  67 87
   Pcar_2363 2777725 .. 2777749 - -16.5  -4.76087   CACAGAATAAACAAA          GGGCCACACAT CTT ATGTGCGGCCC          CTCAATTTTTCAGCA 100 187
   Pcar_2361 2773920 .. 2773930 -  -3.2  -4.42851   GCAATAAACCGAAAA                 GAGA GCA CCTC                 ATGCAACCACTCATC  64 473
   Pcar_2359 2773007 .. 2773017 -  -3.2  -3.40073   AGGCGGATCAATCAA                 CAAC GGA GCTG                 GAGAATCAGTCACCC  48 31
   Pcar_2356 NONE
   Pcar_2355 2764731 .. 2764744 -  -6.7  -3.80142   CATATAACAGTGAAA               GAGTC AAAC GACTC                CATGATGCTTAAGCG  64 34
   Pcar_2354 NONE
   Pcar_2353 2763010 .. 2763022 -  -3.4  -3.10597   TTGCTGACCTAAAAT                TGTC ACCTG GACA                GCTTGTTTCAAGATA  44 33
   Pcar_2352 2762578 .. 2762592 -  -7.8  -5.10665   ACCGAACAAACAAAA               CGCCTG GCG CAAGCG               CCAAGGTTCTGGAAA  91 164
   Pcar_2351 NONE
   Pcar_2350 NONE
   Pcar_2349 NONE
   Pcar_2348 2757534 .. 2757547 -  -2.3  -3.55444   CCCGCATGCTCCAAA               GAGCC TGTG GGCTT                ATCCGGTATTAGCAC  47 393
   Pcar_2333 2729273 .. 2729291 -  -3.1  -4.72007   GCTTAGCAAAACAAA             CCGTCAT GGCAA ATCACGG             TATCAGCCTGCAGGT  66 28
   Pcar_2332 NONE
   Pcar_2331 2728226 .. 2728244 -  -6.6  -3.80622   ATATAAACGGAACAA             CCGATAGG CGT CCTTCCGG             CACCGAGAGTTTCAG  64 37
   Pcar_2330 2727648 .. 2727677 - -14.3   -4.8622   TCGCTGAATGAAAAA       GACCGGAAACGAC GACA GCCGATTCCGGTC        TTTTTAGGTATGTTC 100 55
   Pcar_2327 NONE
   Pcar_2326 NONE
   Pcar_2325 2720292 .. 2720304 -  -3.3  -4.17048   CCGCGCCGAAAATAA                CAGGT CAA ACCGG                ACGGGCCATCAGAGC  59 34
   Pcar_2324 2719242 .. 2719260 -  -9.5  -5.00616   GTTGTTCGCAAAAAA             GCCCCGG GGTTG CCGAGGC             CGGAGAACGATAGGA 100 44
   Pcar_2323 2716372 .. 2716393 -  -2.2  -3.01726   TCGTCTCAGAGAAAC           CGAACGAT TGGATC AGCGTCCG            TTACTGGCCGCAACA  41 26
   Pcar_2322 2715092 .. 2715124 -  -4.8  -3.73008   AGCATAAAAGCAGAA     CCACCCCGGAGTG AATAGAAG CGC-CCGAGGTGG      CCCAGTCAATCAATC  56 62
   Pcar_2321 NONE
   Pcar_2320 2713070 .. 2713085 -  -2.6  -4.23758   ACGCTATATCGAAAA              CTGCTTC ATG GAAG-AG              TTATCGGTCCAGAAG  60 128
   Pcar_2318 2711812 .. 2711858 -  -5.9  -4.08948   TAATCCGAGAAACAA GCGATTA-CC-CGGGAAGAAGCA CTC CGCTTCTTCCCGCGCTTGAGCGC TCCCGTTCGACTTAA  66 37
   Pcar_2316 2708746 .. 2708774 -   -14    -5.252   CATGCCGATAAAAAA        CAAACGGGGATT TTAGC AATCCCCGTTCG        GTACGTCAACTATTC 100 187
   Pcar_2315 2705921 .. 2705962 - -23.9   -3.3287   AAAAATCGACATCAA CGGGAAAAGCCCGTCAACC TGAT GGCTGACGGGCTTTTCCCT  GATAAATCCGTTGAA 100 89
   Pcar_2314 2703116 .. 2703142 -  -2.2  -4.14013   CAAAACTGCTTAAAA        CCACC-GACAG CTCTTT CTGACTGGCGG         CGTTATTTACGAAAG  57 28
   Pcar_2307 2692813 .. 2692828 -  -2.6  -3.35046   TCATTTCTGCAAAGA              TAAACA CCTC TGTTCA               AGCCGTCGCACCTGA  46 162
   Pcar_2306 2692292 .. 2692308 -  -2.9  -3.61517   AGCGGGCGGCAACAA              GTAACCC CAC GGACCAC              TAGTTAGTGTGCATC  49 71
   Pcar_2305 2690982 .. 2690995 -  -3.1  -2.83409   CAGGAATGGACCACA               CTGGCT TAA AGCC-G               AACATGGATTGTAGC  41 70
   Pcar_2304 2690069 .. 2690099 -    -9  -3.19687   AACCGTAAATACACA       GGTGTCTCTTCGGA AAA TCCGAACAAGCACC       GACAAAAAAATGAAA  67 106
   Pcar_2303 2687770 .. 2687800 - -16.2    -4.128   ATTGCCATACACAAA       GCCGGCCGCGAAAA ATA TTTTCGGAGCCGGC       TTAGTGTTTTGCATA 100 68
   Pcar_2302 NONE
   Pcar_2301 2683825 .. 2683840 -  -3.2  -3.61331   TCGAAAGAAAAGACA              GATTCG TCAT CGACTC               CCCCACTCGTAAGTT  49 39
   Pcar_2300 2682790 .. 2682808 -  -3.8   -3.5525   ATACAGGGCGTTAAA             TCCGATCA TGG TGAACGAA             AAAGCTCATGCGCGC  52 2
   Pcar_2299 2682329 .. 2682340 -  -2.2  -3.65699   TCCACAAAGAATCAA                GGAA CCGC CTCC                 GGCAACAGCCGATGC  50 10
   Pcar_2294 NONE
   Pcar_2293 2674494 .. 2674505 -  -2.2  -4.35524   TTTCGAAACTGAAAA                GAAC CAGT GCTC                 CGAAACTCGAGAAGA  60 187
   Pcar_2292 2673849 .. 2673890 -  -6.5  -3.51234   AGGCAAATCGAAACA GCTTTGGCAACATGGCCGGG CAA CCC-GCCAAACCACCAAGGC AGATCCGCCAGAACG  62 206
   Pcar_2291 NONE
   Pcar_2290 NONE
   Pcar_2289 2671283 .. 2671296 -  -2.3  -2.71712   GCTCCCTGGCCAAAG               GCCCA CACC CGGAC                ACCGGACAAAAAAAA  39 64
   Pcar_2288 NONE
   Pcar_2287 2669183 .. 2669212 - -20.9  -3.85698   CGTTCCTGCCATAAA       CGAAAAGGCAGCC CGCG GGCTGCCTTTTCG        TATAATCCATTGTCT 100 102
   Pcar_2285 2667860 .. 2667890 -  -4.1  -2.79641   AGAGAGTAAAACGGA      TCGGGAAAGCCCAGC CAT GCTG--CTTTACCGA      GCAAACGATCACGCC  44 34
   Pcar_2284 2666384 .. 2666402 -  -7.4  -4.59773   GTTTATGGGTAAAAA             GGGGGTTA TTC TAACCCCA             AACGTCGAAGGCGAC  82 190
   Pcar_2283 NONE
   Pcar_2282 2664354 .. 2664368 -  -2.7  -3.37654   CCAATAAAGCATGAA               CAGCG GAGCA CGCAG               AGACCGCAGAGAAAA  47 126
   Pcar_2281 NONE
   Pcar_2280 NONE
   Pcar_2279 2659180 .. 2659214 -  -7.8  -2.63252   ATTCTGGAATAATAC    CCCACGCCTCCCCCG GTCAAA CGGGGGAGGC-TGTT     TCCCGCTCGCCTACC  55 36
   Pcar_2275 NONE
   Pcar_2274 2655005 .. 2655030 - -13.3    -4.371   TCCACCATATTAAAA         GCGGGGCAG TAAGACCT CTGCCCCGC          TTTGACCTTGCATAC 100 54
   Pcar_2273 2654389 .. 2654414 -  -6.8  -5.43866   TAATCGTTAAAAAAA         CGGTGGCGCTG TTTGG CTGCGCCAC-G         AAACAAACGCCTGGA 100 64
   Pcar_2272 2653733 .. 2653770 - -25.1  -3.48276   TTTCTTTGCAGACAA   CCAAAAGCGGGGCAGTG AAAC CACTGCCCCGCTTTTGA    TTTTCAATTAAGCAA 100 79
   Pcar_2271 2651959 .. 2651971 -  -2.7  -4.27512   GGTCACAACAAAGAA                CCAAA AAA TTTAG                AATTGAAAACGAATA  59 22
   Pcar_2270 2651092 .. 2651104 -  -3.3  -4.15044   GGTTGCGTGAACAAA                GCAGG GTC CCTTC                CCTCGGACCGGGTTA  59 479
   Pcar_2269 2649671 .. 2649696 -  -5.4  -3.72576   CCCTCCCTCATCAAA         CCTGCATGCGG TTTTC CCGCACAC-GG         CTTTCCGATGTCATT  59 36
   Pcar_2268 2649073 .. 2649089 -  -3.6  -3.16534   GAACTGGAGGAAAAG              TGGCCC TGGTT GGGCGA              TTTTGTACTGAAGGG  46 242
   Pcar_2266 NONE
   Pcar_2265 2645226 .. 2645240 -  -2.7  -2.84098   TCTCTGAATCAAGGA               GCCCC ATTAA GGGTC               AGCCCTTGACAATGG  41 270
   Pcar_2264 2643410 .. 2643433 - -16.8  -4.87291   CATCGTAACTAAAAA          CGGGACAGTG ATTG CACTGTCCCG           TTTTTCATTCAAGCA 100 136
   Pcar_2261 NONE
   Pcar_2260 NONE
   Pcar_2259 2637893 .. 2637909 -  -4.3  -4.84311   TTGCAGATAATAAAA              GCGGCCA CTT TGGGCAC              ACACAAGCAGGCCAA  74 93
   Pcar_2256 2634430 .. 2634460 -    -6  -3.72576   CTTCCCTCTATCAAA       TTGTGCCGCACAGC TCA GCCGAACGACACGA       AGGCGAATTATAATG  62 79
   Pcar_2255 2634149 .. 2634172 - -12.4  -5.08601   TTATGCCAATAAAAA          GGGCCGCTCC ACAG GAAGCGACCC           TTTTCATTTTATAAA 100 58
   Pcar_2253 2631122 .. 2631162 - -16.3  -3.12304   AGCATCAAAAAACAC  GCAATAAAAAAGGCCGCCC AAA AGGCGGCCTTTTTTACCGG  TTATTACCAGAATCA 100 38
   Pcar_2249 2626323 .. 2626335 -  -5.5  -3.02591   ACCATCTAAATCAGA                CACAG CAA CCGTG                CGAATCGCTGGACCA  49 8
   Pcar_2248 2625357 .. 2625368 -    -3  -4.62069   TCGCTACCGGAAAAA                TGTT CATA AACA                 ATATCCTACGGCCTC  66 477
   Pcar_2247 2623819 .. 2623834 -  -3.9   -3.5393   ACCAGCTTTCCCAAA              CGCAG CAGATC CCGCG               TTCGCCAATGGACGA  52 160
   Pcar_2246 2622011 .. 2622024 -  -3.9  -3.99324   TCGGAGTATGACAAA               TACAA AAAG TTGTA                CGATGATCTGGAGGC  58 514
   Pcar_2238 2612428 .. 2612453 - -21.9  -5.71638   GAAGAACGAAAAAAA         CGGGCACCGGC GTTT GCCGGTGCCCG          TTTTTTTCGTAAGTC 100 54
   Pcar_2237 2610902 .. 2610932 - -20.5  -5.09225   ATGCGATGCAAAAAA       GAGCCCCCAAGCC GATAT GGCCTGGGGGCTC       TTGCAGTATATAGGC 100 56
   Pcar_2234 NONE
   Pcar_2233 2604967 .. 2604981 -  -5.6  -6.20267   GCAAAAACAAAAAAA               CCGTCA TGT TGGCGG               TTTTCTAGAAATCCA 100 30
   Pcar_2232 2603114 .. 2603148 -  -4.8  -3.18054   CTTCACAACCTAATA     GGTACTGCCAATGGAC AGA GACCACTGCCGGAACC     CGTAATCGAGTAATT  48 184
   Pcar_2231 2601784 .. 2601798 -  -5.6  -3.86015   TACCGGTCCCATAAA               GCGGAT TAA AACCGC               TCCTGCTATCGCTTA  61 38
   Pcar_2230 2601120 .. 2601157 -  -9.7  -2.70932   GTTGCGCCGGAACCA   GGGGGCCGCCATCCGGC TATT ACCGCATGGCAGCCCTT    CAGACCGGATCGGGT  65 42
   Pcar_2229 NONE
   Pcar_2228 NONE
   Pcar_2227 2597988 .. 2598012 -  -5.6  -4.23213   GGCACATTGAAGAAA          CCGTCGCCGG GCTGG CCGATGACGA          GATACGCCGGCATCT  67 115
   Pcar_2225 2595873 .. 2595891 - -13.1  -4.76644   AATAGCCACTAAAAA             GCGGGCC GTTTT GGCCCGC             GCGATGCCGCCGAAA 100 90
   Pcar_2224 NONE
   Pcar_2223 NONE
   Pcar_2222 2594705 .. 2594717 -  -7.7  -3.63949   AAACATCAAAGAACA                TCAGG TTT CCTGA                ACCAGCCCATCAGGC  64 13
   Pcar_2221 NONE
   Pcar_2220 NONE
   Pcar_2219 2592963 .. 2592994 - -16.7  -5.02074   GCAGGGCCGAAAAAA      CAAAAGCCCCGGC ATAACA ACCGGGGCTTTTG       CGGTATGACAAACGA 100 41
   Pcar_2218 NONE
   Pcar_2217 2591924 .. 2591934 -  -6.8  -3.11786   CAGACGGAACATACA                 GGCT ACC AGCC                 ATCGACATCAAAAGC  56 17
   Pcar_2216 NONE
   Pcar_2215 2588671 .. 2588698 -  -9.2  -4.42653   ACTTCACCTACAAAA        CAGCCA-TCAGCC TCG AGCTGACCGGCTG        GGTGCGAAACCTGGA  81 313
   Pcar_2212 2584952 .. 2584968 -  -9.4   -5.4505   CGCTGCAACAAAAAA              GCCCCT TTTGG AGGGGC              TTTTTTCAGGGTTAA 100 226
   Pcar_2211 NONE
   Pcar_2210 2583388 .. 2583420 -   -10  -5.36441   TTCCCAGATAAAAAA     GCTTGTCCCATCCGGG GCA CCCGGA-GGAACAA-C     ATTTCAAAGACGTCG 100 29
   Pcar_2209 NONE
   Pcar_2208 2580974 .. 2580984 -  -5.4  -2.84053   GCAAAGGACGGAAAT                 GTTC ATA GAAC                 CGGCAATTTTCCTTC  48 70
   Pcar_2207 NONE
   Pcar_2206 NONE
   Pcar_2205 NONE
   Pcar_2204 NONE
   Pcar_2203 NONE
   Pcar_2202 NONE
   Pcar_2201 NONE
   Pcar_2200 NONE
   Pcar_2199 NONE
   Pcar_2198 NONE
   Pcar_2197 NONE
   Pcar_2196 2566587 .. 2566615 - -26.1  -4.21922   GCACCTAAAATGAAA        GCGAGGGGACCGC GCT GCGGTCCCCTCGC        TTCGGGAGTCATGAT 100 189
   Pcar_2195 2564454 .. 2564480 - -10.1  -5.71712   CGGCAGATAAAAAAA         CTCCCCGAACC AGCAA AGCCCGGGGAG         TTTCGGTTTATCTAC 100 124
   Pcar_2193 2559978 .. 2560000 - -20.6   -6.4275   TAAAAACAAAAAAAA           CGCCCCGAGG AAA CCTCGGGGCG           TTGGGTAGTAAAAAT 100 471
   Pcar_2192 2558550 .. 2558572 -  -3.4  -4.26327   TAGGTATTAAAACAA           TCCGTATC CTTGTCC GATACGGT           CATCCTCACCGTAAT  59 204
   Pcar_2191 NONE
   Pcar_2190 2557408 .. 2557418 -  -3.2  -2.81564   GAAAGCGATGGAAAT                 CCCT AAC AGAG                 TAACGCTGGTTCGTT  41 17
   Pcar_2189 2556104 .. 2556114 -  -2.4  -3.12351   CCGTTCGACACTTAA                 GCAG CCA CGGC                 ATCCAGGTTCATGAC  42 11
   Pcar_2188 2555239 .. 2555258 -  -3.6  -3.10597   CCCGCGAGGTAAAAC            CGCC-TAAC CGG GTTACGGCA            ATCCCACCATCACGG  46 57
   Pcar_2187 2553620 .. 2553657 - -14.9  -2.64877   CGTAGAGAGAAGGTA   TATGCAGCGCAAGGCAG GCAC CTGCCTTGCGCTACCTG    ATTCACATTACCATT  83 33
   Pcar_2186 2553285 .. 2553311 -  -3.6   -4.7078   TCAATGACTGAAAAA         CGTACGAATGTT TTC AACGTTCGAGCG         CTACTTACTGCCGCC  68 26
   Pcar_2185 NONE
   Pcar_2184 2550087 .. 2550119 - -14.3  -2.62184   TGTCCCGCCACAGGA     GCTGC-TCCGTAGC ATTAAA GCTACGGATGCAGC      GCCCGTGGAGGACCT  81 65
   Pcar_2179 2543335 .. 2543357 -  -6.2  -4.71426   GGCGCATGAAGAAAA           CGTCGACGCC GTC GTCATCAACG           CCGGAGCCTGGACCC  78 324
   Pcar_2175 2539231 .. 2539241 -  -2.6  -3.48772   AACCCTGTTACAGAA                 TATT TTC AATA                 ATATAAGGGTTCATC  46 209
   Pcar_2174 2538508 .. 2538539 -  -9.5  -4.68593   TGCACCATGTAAAAA      GACCTCTCCAG-CG TTGCG CATCCGGAGAGGTC      TTTTGTTGCAATATT 100 56
   Pcar_2166 2526673 .. 2526701 -   -16  -5.33866   CAAATGTATAAAAAA       CGCCCGCC-GGGC GTGA ACCCGGGCGGGCG        TTTTTTTGAATGACA 100 54
   Pcar_2165 2523928 .. 2523962 -   -12   -5.0133   TATCTTCCGAAAAAA     CGATGGCCGCCCCCCC CTG AGGGAGACGGCCTTAG     TCGCAACAGACTACC 100 36
   Pcar_2163 2521795 .. 2521812 -  -4.1  -2.61004   CCATGGCGAAAAAGT             TTCTGGC ATAC GCCACAA              CGTAAAATAGGTATA  43 136
   Pcar_2161 NONE
   Pcar_2160 2517522 .. 2517535 -  -3.1  -3.93695   GTTACGAGTGACAAA               TGAAG TTAC CCTCA                ACGCCAACCATGCAA  54 69
   Pcar_2159 NONE
   Pcar_2158 NONE
   Pcar_2157 NONE
   Pcar_2156 2514659 .. 2514669 -  -5.4  -4.57837   AGAGTCCCTCAAAAA                 GCAA TGT TTGC                 CATTTATTTACAGTG  71 125
   Pcar_2155 NONE
   Pcar_2154 2509320 .. 2509350 - -24.2   -5.4833   CTATGCAACAAAAAA       GACCTGGTCGGCAA TAA TTGCCGACCAGGTC       TTTAGAAGATAATCT 100 87
   Pcar_2153 2507788 .. 2507814 -  -7.2  -5.60993   TCTTCTACAAAAAAA         GAAGCAGCAGAG TTT CCCTGCTACGCC         CCGCCCCTTTCGTCA 100 47
   Pcar_2152 NONE
   Pcar_2151 NONE
   Pcar_2150 2503677 .. 2503690 -  -2.5  -3.41222   GTGTAAGTTCAAACA               TATTA TCAT TAATA                GCGCTACAGACTAGC  46 78
   Pcar_2149 2501876 .. 2501907 -  -2.9  -2.93715   ATAACTGGCACAAAC      CTGT-TCCCGCGGC AAAAA GCCGAGAGAGACTG      CCAAGGTTGACCACC  42 48
   Pcar_2148 2500647 .. 2500659 -  -4.9  -3.19192   GTCGAGTTAATCTAA                TTTGA AAA TCAAA                ATCCTTACAACCGTT  50 76
   Pcar_2147 2499355 .. 2499375 -  -2.4  -4.90266   TTGATGAATCAAAAA            GGTGGAGG GACAT CAACCACC            AACGGTTCCGGCAAT  68 17
   Pcar_2146 2497692 .. 2497703 -  -2.2  -2.50479   GCCAACTAAAATCAG                CAGG AAGC CCTA                 TCCGCATGAACATCA  38 10
   Pcar_2145 2496133 .. 2496147 -  -4.3   -3.2486   CACGTCAACGAAAAC               TGACA TTATT TGTCA               CACCCGAGCCCAGAT  50 16
   Pcar_2144 2495255 .. 2495276 - -10.1  -5.67967   ACTACTATAAAAAAA           GTCCCCGCC TTAC GACAGGGAC            TTTCAGATGATCTTC 100 58
   Pcar_2143 2494581 .. 2494598 -    -7  -4.57073   TACTTTTGCTAAAAA             TGCTGC CATCCT GCAGCA              CTGAAATCATCACCA  76 1
   Pcar_2142 NONE
   Pcar_2141 NONE
   Pcar_2140 2492127 .. 2492146 -    -5  -4.91109   CGTTCACCACAAAAA            GGGAAAAT CAAT ATTTACCC             TTTTTGTAGGTCAGG  79 13
   Pcar_2139 2491271 .. 2491291 -  -6.7  -3.70043   TTCAACAGATAAACA            CCCCGGAAG ACG CCCCCGTGG            GTTATTCAGGAAAGG  64 27
   Pcar_2138 NONE
   Pcar_2137 NONE
   Pcar_2136 2488352 .. 2488371 -  -2.2  -3.29739   CGTAATCGACAGTAA            CAATGATC GGCA AATCATTA             TTTTCTACCCTTCCT  44 23
   Pcar_2135 NONE
   Pcar_2134 2485143 .. 2485163 -  -9.7  -5.31275   TGTCAGCATAAAAAA            GGACAGGCA AAA CACCTGTCC            TTTAGTTTTTCAAGA 100 72
   Pcar_2133 2483901 .. 2483925 -  -2.7   -3.2856   CAAACTTTAAAGAGA          GTTTCTTCGTG GGC CTCGCGGAAAC          AGATCATCCATGCCG  46 54
   Pcar_2132 NONE
   Pcar_2131 NONE
   Pcar_2130 2481438 .. 2481454 -  -4.4  -3.16742   GTCAACCGCGATGAA              TTCCGA CGGTT CCGGAA              CTGAAATTGAAATCA  48 183
   Pcar_2129 NONE
   Pcar_2128 2479627 .. 2479641 -  -4.9  -3.15324   GAGGCTGATTAAAAT               GCGCC TGTAT AGCGC               TTTGCCCCGTACATG  48 111
   Pcar_2127 2478161 .. 2478195 - -14.9   -3.6003   GAAAGTACTTCCAAA     CGACGAAGGCCGGGC TTGCC GCCCGGCCCGCGCCA     GTATATCCGTCTAAA  91 56
   Pcar_2126 NONE
   Pcar_2125 2475598 .. 2475640 -  -9.9  -4.60797   TTTGCATAGATAAAA CAGAAACAGGGAGTCAACC AAAAA GGCTGACTCCCTGTTATCA TTTGGTACCCGGGAC 100 166
   Pcar_2124 2475068 .. 2475078 -  -4.6  -2.71712   TGCTTTCCCTTAAAT                 CCCA GTG CGGG                 CATGGACAAATGCTC  45 60
   Pcar_2123 NONE
   Pcar_2122 2472917 .. 2472927 -  -4.6  -4.63184   AATCGATCTGAAAAA                 GCGC ACG GCAC                 ACCTGCCGAAAACAA  70 396
   Pcar_2120 2470962 .. 2470985 - -12.5  -4.67353   GCAGGCATGTAAAAA          GGCTCAGTC GAAATG GACTGAGCC           TTTTTGCAGCTTTCG 100 64
   Pcar_2117 NONE
   Pcar_2116 NONE
   Pcar_2115 2465090 .. 2465116 - -12.4  -3.59979   TCGGCCGAGTGTAAA         GGGGGAACTT AAAAGAA AAGTTCCCCC         GGAAACATCTTCGGG  82 62
   Pcar_2114 2463910 .. 2463922 -  -3.3  -5.03314   GCCATGGGGAAAAAA                CAGAC AAA GACTG                GTGTGGCAAACGGAA  77 207
   Pcar_2090 2437896 .. 2437916 -  -2.5  -3.94812   CTCCATGCAAAAACA            CCTTTCG CATAAAT CGAACGG            AAAATCAGACTTTAT  53 30
   Pcar_2089 NONE
   Pcar_2088 2434128 .. 2434142 -    -5  -3.60296   TACCCGGATGTCAAA               CACGTT ATA AACGTA               AAAACATAATGCATG  56 170
   Pcar_2087 NONE
   Pcar_2086 NONE
   Pcar_2085 NONE
   Pcar_2084 2430004 .. 2430034 - -11.9  -3.91984   ACATCGTTTAAACAA       CAAGACTCCGGCA AGCAG CACCGGAGTCTCG       TCCCGACCGTCATGT  86 67
   Pcar_2083 NONE
   Pcar_2082 2425670 .. 2425687 -  -2.7  -4.43571   ACAAAAGTACCAAAA             GCATGTT TCGC AACATGA              CTTACTCCTTATCGT  61 27
   Pcar_2081 NONE
   Pcar_2080 2424041 .. 2424051 -  -2.4  -3.48766   CGGATAATCGAAATA                 CAGC GAC GCAG                 GGCAGCATCCTGACA  46 107
   Pcar_2079 NONE
   Pcar_2078 NONE
   Pcar_2077 2421545 .. 2421567 -  -6.3  -3.87869   CTAATGGTTGAGAAA           TGCCATCGC CGCAT GCGATAACA           TTGTTTCCCCCATTG  64 138
   Pcar_2076 2420955 .. 2420977 - -14.8   -5.4505   CCCGTCAATAAAAAA           GGGGCCGGAA AAA CCCCGGCCCC           AAACATCTCATTTTC 100 52
   Pcar_2075 NONE
   Pcar_2074 2417027 .. 2417037 -  -2.4  -3.65883   CATCAGTTAAAAAAC                 CGGC TCT GCAG                 AGATAGCAAACACGC  50 128
   Pcar_2073 2415066 .. 2415077 -    -3  -3.16881   CATCCATCGGATCAA                CTTT CAAA AAAG                 GTATTCAAGGGCCTT  44 312
   Pcar_2072 2412660 .. 2412674 -  -5.6  -4.38092   GAATAACGAAAACAA               TCCCCG ACC CTGGGA               AATGCAAAACCGATC  69 267
   Pcar_2071 2411052 .. 2411066 -    -7   -4.2704   TTCAGGATGAAGAAA               CCCGTG AAT CGCGGG               ATGATCCGACGCGGG  71 506
   Pcar_2069 2409187 .. 2409229 -  -6.2  -4.54727   TTTCCCAAATGAAAA CTACGCTGTGTGCATCCTGA GTT TCCGGATGCACACTCACTAG GATAACAAGTCCCAT  73 425
   Pcar_2068 NONE
   Pcar_2067 2407208 .. 2407246 - -16.1  -3.34517   ACTTGGCCGGAAAGA   CCAAGGGGGCTGAACAA TATGC TTGCCCAGCCCCCTTGT   TATCCGTCTCCAAAG 100 57
   Pcar_2066 2406070 .. 2406114 - -15.7  -2.67992   GAGATCACTACACGA CACCCCGAAAGGGAACCGGTC AGC GCCCCGCTCCGTTTCGAGGTG TAGAATGTTCCCTGA  86 66
   Pcar_2064 2403118 .. 2403129 -  -7.2  -2.66395   ATTTATTACGACAAC                GCCG CAAC CGGC                 CACCCCCTTGCTATG  55 36
   Pcar_2063 2402281 .. 2402298 -  -4.1  -3.76837   GATACAAGCGAAGAA             TGCCG ATTGATGG CGGCA              GTATCCCGAACCAGC  54 109
   Pcar_2062 2401680 .. 2401702 -  -2.7  -3.02461   GAAGGGGTGGTAACA          CGGCCATGTT AAAA AACAAGGC-G           TGTTTCGATTAACGC  42 62
   Pcar_2061 2399952 .. 2399977 - -16.9  -4.24786   TTCACAATATAGAAA         CGCCCGCCTTC AACC GAAAGCGGGCG          TTAATCGTCAGACAA 100 435
   Pcar_2060 2398941 .. 2398982 - -15.9  -4.87626   GGGGAAGACGAAAAA TGCATGCGAGGACGCCCGCC GAA GG-GACCGTCCTCGCATGCG ACAAGTCACAACAAC 100 40
   Pcar_2059 2398400 .. 2398410 -  -5.4  -4.07568   CTCCCTGGTCTAAAA                 GCAA ACC TTGC                 GCAGCATTATCCGAT  63 66
   Pcar_2058 NONE
   Pcar_2057 NONE
   Pcar_2056 NONE
   Pcar_2055 2393919 .. 2393929 -  -6.8  -3.01745   GGGTCAAGAATTATA                 GCCA TAA TGGC                 TGACGGCTGAAAACA  54 86
   Pcar_2054 2392897 .. 2392910 -  -2.3  -3.54543   ATTGACGGCGCCAAA               CCCCA GCAG CAGGG                TCAGCAGGATGTAAA  47 62
   Pcar_2053 NONE
   Pcar_2052 2389783 .. 2389800 -  -2.6  -5.45652   ATGCCGAACAAAAAA             GCTGCC TGACCC GCCAGC              TGCTGGATTATTTCG  82 421
   Pcar_2050 2386480 .. 2386526 - -18.9  -2.56914   GACTCTATGAAGGGA GCAGGCCCAAAGGCCTGGCGAT ACGC ACCGCCAGGCCTTTGAT-CTGC AACTGTTTATGAGAA 100 65
   Pcar_2049 NONE
   Pcar_2048 2383475 .. 2383488 -  -2.3  -2.78032   TTGGCCCGAAAATAC               CCGTG ACAC CACGT                CCATTCCAGCCACCA  39 47
   Pcar_2047 2382544 .. 2382573 -  -4.3  -3.71924   GAAACCATGGAACAA       GTGACATTTCTTC GTCG GAAAGGATGTCAC        GAGATGCAAGGTTTT  57 197
   Pcar_2045 2379198 .. 2379213 -  -4.6  -3.36515   CGCCACCCCGAAAGA              CCTGTC TGCA GACCGG               TGACATCCCCACTCA  52 62
   Pcar_2044 2378236 .. 2378251 - -10.4  -6.04324   CCAAAAAATAAAAAA              GGACCC CTGG GGGTCC               TTTTGTGAATATGCG 100 64
   Pcar_2043 NONE
   Pcar_2042 2374629 .. 2374641 -  -3.4  -4.19276   ATCATATAGAAAGAA                TCCT TTCAG AGGA                TAAACATGCAATGCG  59 79
   Pcar_2041 NONE
   Pcar_2040 2373162 .. 2373183 - -17.3  -4.65895   TTTCCCATGCAAAAA           GGCCGCAGC AACC GCTGCGGCC            TTTTTGCATGTAACT 100 43
   Pcar_2038 2368060 .. 2368074 -  -2.8  -2.85047   TCCAAAAAAACAGAT               CGTAAC CTC GTCACA               GAACGTGACAGGACT  41 40
   Pcar_2037 2367381 .. 2367391 -  -2.4  -2.92102   ACACCTCCTACAAAT                 CGAC GTG GGCG                 GCACTCAACAATGCC  41 7
   Pcar_2036 NONE
   Pcar_2035 2365547 .. 2365572 -  -7.4  -2.77962   CCGGACAGCTGAAAT         GGCGCGGGGC ACAGAA GCACGGCGCC          GTTACCTTTAATTTT  56 52
   Pcar_2034 2364024 .. 2364058 -  -3.4  -4.61231   TGACAGCCGGAAAAA     CCCATACCCATCCACG CGA CGTTGAAAAGCCTGGG     TCAGCCCGCTGCCCG  66 129
   Pcar_2033 NONE
   Pcar_2032 2362444 .. 2362458 -  -7.1  -3.17075   TCGGTGTCAATGCAA               GGACC AGCCA GGTCC               TCACTCCGCCACCAG  56 26
   Pcar_2031 NONE
   Pcar_2030 NONE
   Pcar_2029 2359786 .. 2359798 -  -4.9  -3.31792   CCATGACCTGTAGAA                TTATG CAG CATAA                TACCGGGCATGCAAC  50 208
   Pcar_2028 NONE
   Pcar_2027 2358794 .. 2358817 -   -11  -5.71712   GCGCATATAAAAAAA          GCCCTGCAGT TGAA ATTGCAGGGC           TCCCATAACACCAAA 100 48
   Pcar_2025 2355325 .. 2355346 -  -2.1  -2.88033   TACAACGCAGGAAAC           CGGGGTGTC AACG AATTCCCCG            AAAAAACCTCTCCCT  41 96
   Pcar_2024 2354856 .. 2354879 -   -14  -3.21981   AAAAGACCATCAATA          TAACCGGGTA ATGC TACCCGGTTA           TTTTTTATAGACTTC  86 23
   Pcar_2023 2354117 .. 2354140 -  -8.2  -5.00884   ATTCTTTGTAAAAAA          GCCCTCCG-AT TGT ATCCGAAGGGC          TTTCAGGGCACAAGG  90 74
   Pcar_2022 NONE
   Pcar_2021 2352114 .. 2352129 -  -2.6  -3.39165   AAATAATCAAAGATA              TTTACC GATA AGTAAA               TCCAACTTTTCGCGG  46 1
   Pcar_2020 NONE
   Pcar_2019 NONE
   Pcar_2018 2349413 .. 2349426 -  -3.8  -3.00525   TTTGCCTAAAGCATA               CCAC CGGGTC GTGG                ACTGTCAAGCCGCTG  45 126
   Pcar_2017 NONE
   Pcar_2016 2348477 .. 2348495 -   -16  -5.71712   GCCCATATAAAAAAA             GGGCGACC TAA GGTCGCCC             CCGAAGACATGGATC 100 51
   Pcar_2015 NONE
   Pcar_2014 NONE
   Pcar_2013 NONE
   Pcar_2012 NONE
   Pcar_2011 2342231 .. 2342241 -  -8.2  -3.63805   AGCCCATACTGGAAA                 GCCG ATC CGGC                 CGGGGAAAGAGCCCT  66 194
   Pcar_2009 NONE
   Pcar_2008 NONE
   Pcar_2007 2339062 .. 2339074 -  -4.8  -4.62336   AGTTTACGGCAAAAA                TGGC ATCCG GCCA                CCCCTAACGCATCAT  70 92
   Pcar_2006 NONE
   Pcar_2005 2336339 .. 2336367 -  -3.7     -6.13   ATAGGTAAAAAAAAA        CTGCAGGCCATGG AAA CCATGACCTGTTT        TGCAACTGAGTCGAT 100 235
   Pcar_2004 NONE
   Pcar_2003 NONE
   Pcar_2002 NONE
   Pcar_2001 2331986 .. 2332014 -   -19  -3.90922   ATCCTGCCTAAATAA        CGATAGCCGGGA TCATC TCCCGGCTATCG        ATTTTGTCGTTATGT 100 56
   Pcar_2000 2330759 .. 2330779 -  -4.6  -2.78018   AGTCCGGAGCAAGGA            GTAGGCAC GTTAT GTGCCCGC            CTAAAGACAGAACCT  45 116
   Pcar_1999 2330331 .. 2330352 -  -5.1  -2.57211   ATTCCTCCTTATAAG           CGGACGATG TTGC CATCATCAG            GATCCGGGTTATTCC  47 34
   Pcar_1998 NONE
   Pcar_1997 2329056 .. 2329066 -  -5.4  -4.57073   GAGTTCCTCCAAAAA                 GGAT CTA ATCC                 TTGCGGTTTCTGGGC  71 19
   Pcar_1996 2328552 .. 2328586 - -17.3  -4.57073   CAGTGGGGGGAAAAA    CA-GTCGGCACCGGAG CAAA CTCCGGTACCGACATG     TATGTATTAATCAAG 100 32
   Pcar_1995 2327103 .. 2327130 - -18.5  -4.70659   CCCCATACGCAAAAA        CGGCTCCGGAC TTTACT GTCCGGAGCCG         TTGATGTTTGAGGGG 100 49
   Pcar_1991 2321818 .. 2321847 -  -6.5  -5.56573   ACAAATAAATAAAAA       TGGACCCCT TACCACGCGCGG AGGGGTCCA        TCCTGTAGCTATCTT 100 89
   Pcar_1990 2319722 .. 2319732 -  -2.4  -4.23615   AGTACAGCCAACAAA                 GCCG CTA CGCC                 TAATCCGTGAAAACC  57 25
   Pcar_1989 2317441 .. 2317451 -  -5.4  -5.40474   ATCTCGGTAAAAAAA                 TGTG GTC CACA                 TGTTTCTAAAAAACG  91 515
   Pcar_1988 NONE
   Pcar_1987 NONE
   Pcar_1986 2314782 .. 2314817 - -26.3  -4.18018   GGCCCTGACTTAAAA    GCCCGCCCGGCGATT TTCGTC AATCGCCGGGCGGGC     CTGCCTTGTCCCTCT 100 120
   Pcar_1984 2310757 .. 2310815 - -11.4  -5.51046   GAAACAGAGAAAAAA CAGCCATA-GCT--GAAAACGGGCAGGACC GCT GGCCCTGCCCGTTTTCGGAACATATGAC-G ACTTGAGGCAGCAAG 100 47
   Pcar_1983 2309444 .. 2309461 -  -5.5  -4.58395   GGTACCTCTTAAAAA             GCTGCGA GCAT CCGCAAC              AGGCTCAGCTGAAAG  71 165
   Pcar_1982 2306961 .. 2306977 -  -3.7  -3.29385   AAAGGCAAGCATCAA              GATCC CGATGGC GGATC              GACGGCCAGATGTTG  48 5
   Pcar_1981 NONE
   Pcar_1980 2303665 .. 2303675 -  -3.2  -2.53911   CGAACGGTTAATCCA                 GCCT TTC AAGC                 CTGCCCTTTGGACTA  40 291
   Pcar_1979 2302030 .. 2302068 -  -2.4  -4.57341   AAGTTCCCGCAAAAA  CGGTGGCCGTGAACGGCA TTCCC TGCCG--CACGACGACCT  GCTAAACTATGCCCG  65 191
   Pcar_1977 2300409 .. 2300424 -  -6.2  -3.74347   CTGACAAACCGTAAA              GTTCAT AGAC ATGAAC               ACAAAAAATAAATAC  62 71
   Pcar_1976 2298932 .. 2298956 - -19.3  -5.03227   ACATGACAAACAAAA          CCGCCCCGGCA GGA TACCGGGGCGG          TGATATCTATTGTGA 100 152
   Pcar_1975 2297496 .. 2297516 -  -4.8  -3.16689   AAAACCTTAGGAACA           TGCTCCAGA ATAA TCTG-AGCA            AAACGAAATAAAACG  48 104
   Pcar_1974 2296725 .. 2296746 - -13.7  -5.47399   GCAATCGTAAAAAAA           GGCCGGACA CTGT CGTCCGGCC            TTTTCCGTAACTGAG 100 59
   Pcar_1972 NONE
   Pcar_1971 2293415 .. 2293426 -  -3.6  -2.61264   GCGTCCACCCATAAT                CCCG GCGT CGGA                 CGCTGACGGTCTCCA  43 161
   Pcar_1970 2292499 .. 2292510 -  -2.2  -3.94746   TCACATCTAAGGAAA                CAAC GAAC GCTG                 CGATGGATAAAACAA  53 114
   Pcar_1969 2290181 .. 2290211 - -13.2  -5.33405   TTCATCAAAGAAAAA       GGCCGCCGGCAAAT GGC ACATGTCGGCGGCC       AGGATAGATTTAGTG 100 175
   Pcar_1968 2289174 .. 2289191 -  -4.1  -3.50133   GATCCGGAGAAAAAT             CAAACGC CCCC GCATCTG              CCATCAACGGGTTTA  52 38
   Pcar_1967 NONE
   Pcar_1966 NONE
   Pcar_1965 NONE
   Pcar_1964 2286414 .. 2286429 - -10.4  -6.23545   TCCAAATAAAAAAAA              CGCTCC TGAC GGAGCG               TTTTAAAAACCTTGG 100 56
   Pcar_1963 NONE
   Pcar_1962 2283243 .. 2283275 - -15.5  -4.42386   TCGCCAGCGACAAAA      GCATTGCCGCCGGGA CAA CCCCGGCGGCAAAGG      AAAGTATCGGTTTTC 100 102
   Pcar_1961 2282156 .. 2282197 - -25.3  -4.18018   CCTGGGCATTTAAAA CCAAAGGAGCCGGAGCCCC CCAG GGGACTCCGGCTCCTTTGC  GATACCCAATAAAGG 100 151
   Pcar_1959 NONE
   Pcar_1958 2278448 .. 2278464 -  -2.2  -3.33696   GTCCGTTGCAACCAA             CGGCACG CCCT CGC-CCG              CAACGATTTCAGATC  44 55
   Pcar_1957 2274814 .. 2274834 - -12.6   -5.4505   GTTCCCAACAAAAAA            GCCGAACC TTGAC GGTTCGGC            TTTTTTGTTTATATG 100 54
   Pcar_1955 2273230 .. 2273241 -  -7.2  -2.76815   ATCGCCCCGAACAAT                CGGG GAGG CCCG                 GTTTTCAGGGATTTG  56 30
   Pcar_1954 NONE
   Pcar_1953 2271812 .. 2271822 -    -4  -3.64822   ACCCCTCCAGTGAAA                 TTGA ATA TCAA                 AGTACCAGAGTGGCC  52 69
   Pcar_1952 2271315 .. 2271325 -  -6.8  -3.10715   CCTACCACTACTCAA                 GGCA AAA TGCC                 GTGCCGCAGGTCACG  56 64
   Pcar_1951 2269164 .. 2269192 -  -7.3  -2.52464   TTTTGCCGCAACTTA        TCCGGCGGCGGCA GTG TGCGACCGCAGAA        ACCGCATTTCATGCC  55 34
   Pcar_1950 2268300 .. 2268335 - -15.4  -5.43487   AAAGCACATAAAAAA    GCGGCTCCATCCCCTG AGAA CCGGGAATGGAGCCGT     CTTGAACGGGGGAAT 100 56
   Pcar_1949 NONE
   Pcar_1948 2263301 .. 2263313 -  -3.3  -4.84527   CCCATATACGAAAAA                GTCCG ATA CGGAG                GTGCCGTGACGGTGA  70 219
   Pcar_1946 2259842 .. 2259852 -  -5.4   -4.3534   CCTCAAGGATCAAAA                 CGAA AAT TTCG                 ATTCTACACGGAAAC  69 83
   Pcar_1945 NONE
   Pcar_1944 NONE
   Pcar_1943 NONE
   Pcar_1942 NONE
   Pcar_1941 NONE
   Pcar_1940 NONE
   Pcar_1939 NONE
   Pcar_1938 NONE
   Pcar_1937 2251814 .. 2251833 -  -2.2  -2.68387   TTCCATAAAATAGAC            GAAACA GCTTACTT TGTTTC             CGGCACAATCAGCCC  39 14
   Pcar_1936 2251198 .. 2251208 -  -6.8  -3.23853   CCTTTTCAATGAACA                 CTGC GCG GCAG                 ACGACTTGCCGCCAT  58 87
   Pcar_1935 2250177 .. 2250187 -  -4.6  -3.85704   GTAGCAACGACTAAA                 CCGA CCA CCGG                 CATCTACTCCTTGGC  59 29
   Pcar_1934 NONE
   Pcar_1933 NONE
   Pcar_1932 NONE
   Pcar_1931 NONE
   Pcar_1930 NONE
   Pcar_1929 2245749 .. 2245770 -  -7.3  -3.56092   GTACCACTGTTTAAA           CTGTCAAGC ATTT ACTCGACAG            GTCCGCCGATTGGCT  64 15
   Pcar_1928 2244479 .. 2244508 - -19.5  -4.36914   TGTGCCTGCATAAAA       CAAAAGGCGAACC TTTC GGTTCGCCTTTTG        TCTGCAACGATCAGA 100 36
   Pcar_1927 2243242 .. 2243256 -  -2.8  -4.08221   CCGAATACAACCAAA               CGTGAA ATT TTCATG               ATCCCGCACCTTTCA  56 148
   Pcar_1926 2242472 .. 2242509 - -17.1   -3.2496   GAACCCAGAATGCAA   GAAAAAAGGCGCACCCA CATG CGGGTGCGCCTGCTTTC    CGACAAATACGGCAA 100 43
   Pcar_1925 2241464 .. 2241485 -  -2.9  -3.18274   TCCATTTGAATTTAA           GGCCATACCC GAT GGGCA-GGCT           ATTGGATTTTCACCG  44 24
   Pcar_1924 2239962 .. 2239982 - -11.8  -5.76949   GATCCGTAAAAAAAA            GGCGCCCC ACTCG GGAGCGCC            TCTGTTGCCGAAAAG 100 55
   Pcar_1921 2236608 .. 2236630 - -10.5  -4.76041   TATATTCAGCAAAAA           GGCGGTCAG TTTCC CGGACCGCC           TTTTTGCGAGTTCAA 100 55
   Pcar_1920 NONE
   Pcar_1919 NONE
   Pcar_1918 2234212 .. 2234233 - -13.7  -4.84311   CGGGATATAAGAAAA           GGGACGCCG GCAC CGACGTCCC            TCGGTTTAACTTTCA 100 116
   Pcar_1917 2233287 .. 2233301 -  -5.6  -5.95539   GGTCAAACAAAAAAA               GCCCCA TGG CGGAGC               CCACAGGATAAACGC 100 100
   Pcar_1916 2232572 .. 2232585 -  -6.7  -3.54638   ATAACCCCCTCTAAA               CCTGA AAAA TCAGG                ATGAAATAGTATGTT  62 7
   Pcar_1915 NONE
   Pcar_1914 NONE
   Pcar_1913 NONE
   Pcar_1912 2228931 .. 2228971 - -17.8  -2.84013   ACAAACAACACATGA  TGCAGAAAGGGTTCGGAC GGTAT GCCCAAACCCTTTCTACA  AAATCGGAATAATGT 100 44
   Pcar_1911 2227028 .. 2227054 - -15.8  -4.20516   GCTTTACTTAACAAA         CGCCTGGCCGCC GGC AGCGGCCAGGCC         ATATCATTCTTTTCA 100 38
   Pcar_1910 NONE
   Pcar_1909 2224727 .. 2224737 -  -6.8  -4.09864   ACCGACCGGGGAAAA                 GACC AAA GGTC                 ACCTGCAATCTGCCA  69 63
   Pcar_1908 2223528 .. 2223553 -  -8.2  -5.36441   GCTGCATACAAAAAA         GCTCCCTCCC TTCCAG GGGCGAGAGC          TTTGCTTCGCGGTAC 100 438
   Pcar_1907 2221763 .. 2221782 - -10.7  -5.41746   AATTCTTGAAAAAAA            CAGGCCG AACAGG CGGCCTG             TGACACACTTAAAAA 100 34
   Pcar_1906 2220458 .. 2220470 -  -3.4  -3.55444   GCCGCAGCCGTTAAA                GATC GCGCG GATC                GGTAACGGTTCCCTT  49 8
   Pcar_1905 2219852 .. 2219874 - -14.8  -5.37043   ATGTGACACAAAAAA           CGACCGGACC CTT GGCCCGGCCG           TCTTCTGCTCAATAA 100 34
   Pcar_1904 NONE
   Pcar_1903 2217404 .. 2217433 - -14.3  -4.25104   TGGTCGTCACCAAAA       GATAAAGGGGGCC AAGC GGCCCCCTCTGTC        CATAAAGTCAAACGA 100 58
   Pcar_1902 2216610 .. 2216628 -  -2.4  -3.97307   CGTATTCAATAATAA            GCCG-GA CTACGC TCACGGC             AACCCCCAGAACCAA  55 19
   Pcar_1901 2215838 .. 2215850 -  -3.3  -3.21705   GACAACCGAACTTAA                CGGAA AGC CCCCG                GTATGTCAAGGTCTT  46 42
   Pcar_1900 NONE
   Pcar_1899 2214839 .. 2214872 - -14.7  -4.08394   ATATCCTCCTCAAAA     GCGAAAAGGGAAACC CACG GGTTTCCCTTTGCAC      CTTGACTGACAAGAA 100 78
   Pcar_1898 NONE
   Pcar_1897 2211832 .. 2211846 -  -5.6  -2.58418   CGTTCACAGAAAACG               GCCTGG ATC CCAGGT               TATTTTCCGCGACTC  47 25
   Pcar_1896 2211374 .. 2211390 - -10.1  -2.61144   TCATCCGGGAAACAG              GCCGGCT CCA AGCCGAC              TGCGGATATGGAATG  65 70
   Pcar_1895 2210166 .. 2210183 -  -5.5  -3.55604   CGATCGAAGGAAACA             TTCGGAG ACAT CTCCGGA              CTTCGACATGGGTAC  56 44
   Pcar_1894 2209003 .. 2209018 -  -3.2  -2.72511   CCGACTTTTTCAAAC              CGACAG GCCG CCATCG               TTTCTACGTCGGTAA  41 4
   Pcar_1893 2208492 .. 2208506 -  -7.8  -3.68222   GCCGAATCTCAATAA               CGCTCG CAG CAAGCG               TCAGCGCCGTAAATA  67 117
   Pcar_1892 NONE
   Pcar_1891 2205801 .. 2205828 - -18.4  -3.94846   GCACCAAAAGTGAAA        GGGCCGGAAGGG TTTC CCCCCCCGGCCC         CATTTTTACCAGTAA 100 54
   Pcar_1890 2203997 .. 2204022 -  -3.9   -2.6252   TGATATGATAACGCA         TCACGCCGG AATGAAAA CCGGCAGGA          AGGGTAAGATGCGGA  43 42
   Pcar_1889 2203332 .. 2203355 - -13.2  -3.21912   TCCTGAACCTACGAA          GCCCGGCGGAT TTT ATCC-CCGGGC          TTTTTTCATATGGAG  83 64
   Pcar_1887 NONE
   Pcar_1886 NONE
   Pcar_1885 NONE
   Pcar_1884 NONE
   Pcar_1883 2196950 .. 2196971 -  -7.3  -3.60151   CCCCCTAAACGATAA           TC-CTGCCGC CCG GCGACAGCGA           TGCCCTGAGGTCATC  64 80
   Pcar_1882 NONE
   Pcar_1881 NONE
   Pcar_1880 NONE
   Pcar_1879 2193450 .. 2193478 - -16.1  -3.63694   AGCGATCCGCAACAA        CAAAGCCCCGC ACAGATA GCGGGGCTTTG        TTGTTGTTATGAAAT 100 69
   Pcar_1878 2192137 .. 2192156 -  -2.8  -4.18762   AACTGTCATGGAAAA            CTCAGACG ATAG CATCCGAA             CCATCGGCCGCAGTC  59 7
   Pcar_1877 NONE
   Pcar_1876 2190680 .. 2190691 -  -5.8  -3.99678   ATGCCGAGAATCAAA                CCTC CCGG GAGG                 ATAGATCCAACAGTG  66 9
   Pcar_1872 NONE
   Pcar_1871 2185361 .. 2185371 -  -2.4  -2.59748   CATCTCGATAATTTA                 CGGC AAG GCCT                 CTACCTGCACACCGG  39 12
   Pcar_1870 NONE
   Pcar_1869 2182712 .. 2182732 -  -4.6  -3.14863   AAAAAATTTACTCAA           CG-CCGGCG AATA CGCGGGTCG            GCCATGGCGTAAGCG  48 1
   Pcar_1868 NONE
   Pcar_1867 NONE
   Pcar_1866 2180523 .. 2180538 -  -2.6  -2.53581   CATACCTGCAAGCTA              GTTTTCG TCA CGAAA-C              GGTTCTTTTCCCCAA  38 187
   Pcar_1865 2179134 .. 2179148 -  -4.9  -2.57881   CAACTCGGGCATAAT               CAGGC AAACA GCCCG               GCTTCGTTAAGCAGC  44 10
   Pcar_1864 2178207 .. 2178220 -  -9.5  -3.14564   GCAGCCTGGCATCAA               CGGCC TTTC GGCCG                CAACCTTTACAGGGC  68 120
   Pcar_1863 NONE
   Pcar_1862 NONE
   Pcar_1861 2176209 .. 2176227 -  -2.3  -2.76315   GTAACACTTTCAAAT             TTCCCGC TGCTG ACGGGTA             CCTTGCCGGATCACC  39 1
   Pcar_1860 2174961 .. 2174981 -  -6.7  -3.21695   TCATTATGAACTGAA            TCAGGCCCG TAG CGGGCATGG            GTTGATTTCAGGAAT  58 33
   Pcar_1859 2174506 .. 2174541 -   -27  -3.28791   AGCCCGGGTTCATAA    CCGAAGGGCCACCCGC GCTG ACGGGTGGCCCTTCGG     AATTCGCTTCGGTAG 100 49
   Pcar_1858 NONE
   Pcar_1857 2172039 .. 2172056 - -14.1  -5.15969   TCGCAACTGAAAAAA             GCCCCGC ATCC GCGGGGC              TTTTTTGTTGCAGCA 100 51
   Pcar_1851 2165289 .. 2165301 -  -2.6  -4.27483   ATGCAGAAAATCAAA                GCAG ATTGG CCGC                CAGTTCCGCCAACGG  57 8
   Pcar_1850 NONE
   Pcar_1849 NONE
   Pcar_1848 2162758 .. 2162780 -  -5.6  -4.27617   CAGATCGGATTAAAA          CGC-ATGCG GCGCTG CGCATAGCG           CTACGATCAAACGAA  66 32
   Pcar_1847 2162204 .. 2162225 -  -9.4   -4.6645   GATATACAGAGAAAA           GGCCGAGC CTTAAC ACTCGGCC            ATTTCTCCTCCTCCA  90 305
   Pcar_1846 NONE
   Pcar_1845 2161055 .. 2161068 -  -2.3  -5.14563   CCCTGGATTAAAAAA               CAACG CGCT CGTAG                GCGGACGGAATCACA  74 4
   Pcar_1844 2159069 .. 2159089 -  -5.4  -3.74747   GGAAGTTGGAGCAAA           CCTGCACGC AACG ACG-GCAGG            CCACACATTTATTCA  59 504
   Pcar_1842 2156002 .. 2156018 -  -2.1  -3.72324   CACTTTCATCAATAA              GCTACAG AAT CAGTTGC              CCTGCTTGACCATAT  50 18
   Pcar_1841 NONE
   Pcar_1840 NONE
   Pcar_1839 2153065 .. 2153081 - -10.1  -4.18506   CGATCGGTAAAACAA              CAGCCCG TAT CGGACTG              TCACGCAACAGGGTT  83 200
   Pcar_1837 2151098 .. 2151122 -  -4.2  -3.88559   AATTATTTTGAGAAA          TCCGTCTGCC CCTAT GACAGACGAC          CGAAAGATACGCTCA  59 135
   Pcar_1835 2149366 .. 2149408 - -13.8  -2.53581   CAGATTCCGAACTGA CGGCATCGAATT-TCGA-AG CAAGC CTCTCGATAATTCGATGCCG TTTTCATGCTACGGA  77 76
   Pcar_1831 2140688 .. 2140713 -  -6.1  -6.09133   CACGGCAAAAAAAAA         GCCCCC-CGGAC GCC GTCCGAAAGAGC         TGTGCCTGTACGGTA 100 187
   Pcar_1830 NONE
   Pcar_1829 2138966 .. 2138976 -  -3.2  -3.64103   CATGGATATGTCAAA                 CCTC CTC AAGG                 ATATAGTTATTGTCG  49 10
   Pcar_1828 NONE
   Pcar_1827 2137243 .. 2137255 -  -3.4  -3.34716   GTACCCGTGAAAAAG                TTGC CTGAT GCAA                AGGAATTATAAAGAG  47 31
   Pcar_1826 NONE
   Pcar_1825 NONE
   Pcar_1824 2135397 .. 2135418 - -10.9   -4.4648   ATTTTGAGTATAAAA           TGTCGGATC CGAA GACCCGACA            CGCTGAATTGCTTTT  91 95
   Pcar_1823 2133520 .. 2133543 - -14.6  -5.77632   AAAAGCACAAAAAAA          GCCCCCATCC GTGA GGATGAGGGC           CATGCGTGTCGGGGG 100 53
   Pcar_1822 2130489 .. 2130500 -  -7.2  -2.85351   CGCGCTGATACCACA                GCGG GCCT CCGC                 ACCTTGGGCAGCGGT  56 393
   Pcar_1821 NONE
   Pcar_1820 2128692 .. 2128721 -  -2.7  -4.07568   TTTGCTCCTTTAAAA       TGGTGGGCGGCCAC GGT GCAGCCGCCCGG-A       TAACTTACTTGTCGG  56 30
   Pcar_1819 NONE
   Pcar_1818 NONE
   Pcar_1817 NONE
   Pcar_1816 2125338 .. 2125368 - -14.7  -3.97388   AGATTGTAGCATAAA       GAAAGGCCCCCGG AAAAA CCAGGGGCCATTC       TGCCCATCGCGGAAC 100 151
   Pcar_1815 2124624 .. 2124648 - -12.1   -5.1861   CCCATGAGGAAAAAA          GCCCCGCAGTA TCA CACCACGGGGC          TCAGTCCTTTTGATT 100 469
   Pcar_1814 2123576 .. 2123594 -  -8.1  -4.08279   AGACGCTAGAAAGAA             CCTACGG CAAAT CCGCAGG             CCACTTGAGTTCGTC  74 485
   Pcar_1812 NONE
   Pcar_1811 NONE
   Pcar_1810 NONE
   Pcar_1809 NONE
   Pcar_1808 2115508 .. 2115527 - -12.8  -5.30616   TCAGGCAAACAAAAA            GCCCGACC GAAA GGCCGGGC             TTTTTCAAATGGTGG 100 247
   Pcar_1807 NONE
   Pcar_1806 2111634 .. 2111650 -  -3.7  -4.60889   AAGCAGTTCGAAAAA              TTTCGAT GAT ATCGACA              AATTGAGGACGTCAC  68 86
   Pcar_1805 2108906 .. 2108923 -  -2.8  -3.96999   CTAGACCCAAAAACA             TGATTT GAGGTT AAATCA              GATTTTTATCCCTGC  56 82
   Pcar_1804 2107499 .. 2107509 -  -5.4  -4.42653   ACGGTATTTACAAAA                 CCTA AGC TAGG                 TAATCCGAATTTTTC  69 234
   Pcar_1803 NONE
   Pcar_1802 2105251 .. 2105262 -  -2.2  -3.26387   CATACAGAGAATATA                GAAG AATC CCTC                 AAACTAATCAATTTG  44 29
   Pcar_1801 NONE
   Pcar_1800 2102545 .. 2102572 -  -3.6  -4.28049   TGTAAAATTTTAAAA        TTATACTATCAAG CTT CTTGATTG-ATAA        TAGAATCAAATTTAG  64 6
   Pcar_1799 NONE
   Pcar_1798 2099716 .. 2099726 -    -4   -2.7186   AAAGCCTCTGAATGA                 CATT AAA AATG                 GAATATCAGGAAAAA  44 92
   Pcar_1797 NONE
   Pcar_1796 2098329 .. 2098339 -  -5.4  -2.59431   GCCTGCCATAACTGA                 CAGA TCT TCTG                 ACGGTCATGAGACAT  47 201
   Pcar_1795 NONE
   Pcar_1794 NONE
   Pcar_1793 NONE
   Pcar_1792 2093582 .. 2093594 -  -3.3  -3.91541   GCACTAAAGTAAGAA                CGTCC CCG GGACT                CCCCCAGATAACGAC  54 299
   Pcar_1791 2092043 .. 2092053 -  -2.4  -3.55191   GTAAGGTGATAAACA                 GCCC CAG GGGA                 TTCAATGCGTAAGGA  47 522
   Pcar_1787 NONE
   Pcar_1786 2088678 .. 2088688 -  -3.2  -3.01712   GGCTGCCTTGCAAGA                 CCTG GCC CAGA                 AGCCTTTGCTGGGGT  42 75
   Pcar_1785 2087650 .. 2087688 -  -4.5  -3.07935   ACTGTATCCATCCAA  GTTGTTCCCGCCTGGCAA GGGA TCGGCATGCGGGG-CAAC   TCTGAAAGAAATAGG  48 148
   Pcar_1784 2087210 .. 2087221 -  -3.6  -3.81516   CAAAATTACGAATAA                CCGC ATCA ACGG                 TTTTTTGATCCTGTT  57 127
   Pcar_1779 NONE
   Pcar_1778 NONE
   Pcar_1777 2079631 .. 2079645 -  -3.4  -4.57341   AAGCTTGTTCAAAAA               GGCACC AGC GGCCCC               TCTGAGATCCCACAA  64 47
   Pcar_1776 2078321 .. 2078332 -  -2.2  -3.65351   TTATGCGGATTCAAA                CCTG AAAC CAAG                 CATTTAACCGCAGAG  50 365
   Pcar_1773 2075367 .. 2075391 -  -5.5  -4.57209   AGAGTAATCAGAAAA          GGGCGCCCCAG CTC CTGGCCCGCCT          GCGGCGGGTTCCCTC  71 271
   Pcar_1771 NONE
   Pcar_1770 NONE
   Pcar_1769 NONE
   Pcar_1768 2069293 .. 2069333 -    -6  -3.41126   GGATAAACTGGACAA GC-TGACCCGACCGGCCCC ATAC GGAACCGACCGGGTTTTGC  CAATATGCTCCCGAC  57 76
   Pcar_1767 2067824 .. 2067851 -  -9.9  -5.95946   TTAAGAATAAAAAAA        CGCCCCTTTCC AAAAAA GAAAAGGAGCG         TTTCATATCAAAACC 100 77
   Pcar_1766 2065155 .. 2065166 -  -2.2  -4.98531   GTTTTAAACCAAAAA                CCAA ATTC CTGG                 TTGTTGCCTCTCTCA  70 118
   Pcar_1764 2060029 .. 2060076 - -10.4  -2.84602   TGGAGCCGATGAAAG GCAGAAGCGCGAACCGACGCCA CGGT TGGCAACAAGACGCGCCCCTGC GATGAACCGTCACTG  69 56
   Pcar_1763 2059536 .. 2059578 -  -7.9  -4.25104   TTTCCCTTATGAAAA CTACGC-AGTGTGCATCCTGA GTT TCCGGATGCACACCAGC-TAA TTCCCCCAACTAAAA  74 35
   Pcar_1762 NONE
   Pcar_1761 NONE
   Pcar_1760 2058208 .. 2058218 -  -5.4  -3.13403   GGGGTGGGATCAATA                 CATC TTG GATG                 GCATTATGCGATAGA  50 231
   Pcar_1758 NONE
   Pcar_1757 2055431 .. 2055451 -  -2.5  -4.72986   TATGCGGATGAAAAA            GCGGC TATTCTAGTGC GCCGC            AACGAACCAACTAAT  69 36
   Pcar_1744 2042246 .. 2042267 -  -4.3  -2.90075   TCTTTGCCAATTACA           GCATTCCAC ACTC GTGGTGTGC            ACAATTCTCTGTGCG  47 367
   Pcar_1743 2041258 .. 2041281 - -17.4  -5.06414   TGTTGGTAAGAAAAA          CGGGGCGGAC TCAG GCCCGCCCCG           TTTTTCTTATCCAAG 100 78
   Pcar_1738 2033823 .. 2033833 -  -2.4  -4.58663   ATCAGCTTTTAAAAA                 CAGC GTG GCGG                 GGTGTATCCGACCGA  62 42
   Pcar_1737 NONE
   Pcar_1736 NONE
   Pcar_1735 2030912 .. 2030951 - -18.1  -2.92449   CAAACATGTCAGACA  CGAGAAAAGCCCACCAA TTTGAC TTGGTGGGCTTTTCTGG   CAGATAAATCGTAAT 100 78
   Pcar_1734 2028303 .. 2028321 -  -2.4  -2.53876   GTTTATTCCAATTTA             CTGTCA ACTTGTG CGACAG             ACTCTAAGGAGAACA  38 49
   Pcar_1733 2026925 .. 2026962 - -15.8  -4.42386   GCGCTATTCATAAAA   GAAGGCGGTAGAAAAG ATGGGA CTTTTCTACCGCCTTT    TTATATTCTGTGCTC 100 133
   Pcar_1726 NONE
   Pcar_1725 2018489 .. 2018500 -  -5.8  -5.69023   AAAAGATCAAAAAAA                CGTC AAAA GACG                 CAAATCATGCGAGAT 100 30
   Pcar_1724 2016624 .. 2016636 -  -4.1  -3.01785   TTTTAAAAGATCAGA                GTCAA GGC CTGAC                GGTAACCTGACTGAA  45 137
   Pcar_1723 2014558 .. 2014586 -   -19  -4.30014   TTCATTAAGGCAAAA        TCCCTCCGATCC GCAAA GGATCGGAGGGA        TTTTTTTTGTCAGCA 100 99
   Pcar_1721 NONE
   Pcar_1720 2011851 .. 2011890 -  -4.2    -5.055   TTAATCGTGAAAAAA  TTGCCGGAAGTC-TTTCAC CTT GTGCATGGACTTCCGGCTC  GCAGAAATCGTTAGA  76 36
   Pcar_1719 NONE
   Pcar_1718 2009209 .. 2009235 - -15.4  -3.90291   AGGTCTGCAATTAAA         TTAAACACTAGC TTT GCTAGTGTTTAA         TGTCAATCCTTATTT  95 77
   Pcar_1717 2008549 .. 2008561 -  -9.1  -2.87211   ACCGGTGTCCACACA                GCCTC AAG GAGGC                TCCGTCATAAACCAA  63 209
   Pcar_1716 2006943 .. 2006957 -  -4.9  -3.61268   CACTCAAGCCGCAAA               GCCGC AAAGA ACGGC               AAAAAGCAAATCCTA  54 135
   Pcar_1715 NONE
   Pcar_1714 2001948 .. 2001969 - -10.1  -2.62184   GTTTTGGTGATATGA           GCCGGCTGT CAAA ACAGGCGGC            TTTTCAGTTAGTCTT  65 33
   Pcar_1713 NONE
   Pcar_1712 1998967 .. 1998986 -  -5.6  -5.43866   CAATTTGCAAAAAAA            TGGCCGCT GTTC AACGGCCT             CCAATACCGAGCTCC  91 127
   Pcar_1710 NONE
   Pcar_1709 NONE
   Pcar_1708 NONE
   Pcar_1707 1991046 .. 1991074 - -13.9  -3.54575   TGGAAAAAATGAAGA        GTGAGCAGCGCCC GGG AAACGCTGCTCAC        GGAGTTAACGCAAAA  86 50
   Pcar_1706 1990621 .. 1990635 -    -5  -3.41913   CCGATATTCAAAAAG               TCTTGC AAC GCAAAA               ATAGATCAGGCGTTT  54 31
   Pcar_1705 1989951 .. 1989976 -  -8.3  -5.37593   CCTTAAATGAAAAAA         GTCCTGACC GCTGTATG GGCCAGGAC          TTGAAACAAGGCTAG 100 302
   Pcar_1704 1988529 .. 1988546 -  -2.7   -4.7254   AGCGGTGACGAAAAA             GATACGA TCAC TCTTATC              CGAAATAGAATGGAC  70 255
   Pcar_1701 1984338 .. 1984366 - -15.3  -5.61596   ACCGCCACAAAAAAA        GGTCGGAACCCTT ATC ATGGGCTCCGACC        TTCGGATATCCGCAA 100 63
   Pcar_1699 1982429 .. 1982440 -  -5.8  -3.05384   TTCCCGGTCATTGAA                GCTG TTTG CAGC                 CTTCCCGTCATTCTT  53 33
   Pcar_1698 1981915 .. 1981949 - -10.1  -4.44448   ACCAGCGTAAATAAA     TGGCGCGTTGCTC AAAAGGACA AAACAACGCGCCA     AAACAGGAAACAGAA  90 77
   Pcar_1696 1980779 .. 1980798 - -12.2    -5.252   GACGCCCATAAAAAA            CCTGCTTG TTTC CAAGCAGG             TTTTTTGTGCCATAT 100 103
   Pcar_1690 NONE
   Pcar_1689 NONE
   Pcar_1688 NONE
   Pcar_1687 NONE
   Pcar_1686 1967605 .. 1967623 - -11.7  -5.21709   TGGTACAGTAAAAAA             GCACCGC GGCCG GCGGTGC             CATTCACCTTTTCAA 100 405
   Pcar_1685 1966077 .. 1966093 -  -2.1  -3.39895   CTCCTGACGAACTAA              CGAACCG TAC CGGCCAG              TTGAAAAATCGGCAA  46 5
   Pcar_1684 NONE
   Pcar_1683 NONE
   Pcar_1682 NONE
   Pcar_1681 NONE
   Pcar_1680 NONE
   Pcar_1679 NONE
   Pcar_1678 1958863 .. 1958873 -  -2.4  -3.69354   TTCGATAAGCGTAAA                 GCCG GCA CTGC                 CCCCCCACCCTTTTG  50 61
   Pcar_1676 1957734 .. 1957755 - -10.1  -3.75169   TATCAGTGCAGTAAA           GCTGTGCCG CGTT CGGCAAAGC            ACACACCTTTGGTCA  77 88
   Pcar_1675 NONE
   Pcar_1674 NONE
   Pcar_1673 1954053 .. 1954071 - -14.6  -5.56673   AGCCATAATAAAAAA             GGGGGATG CAG CATCCCCC             TTGTGCGCATGAGGT 100 48
   Pcar_1672 1952555 .. 1952569 -  -2.8  -3.71848   CGTTTCGATGAAGAA               GGATTT GAA ATATCC               CATAAATCCATCCCC  53 312
   Pcar_1670 NONE
   Pcar_1669 NONE
   Pcar_1668 1948744 .. 1948764 -  -2.5  -2.80975   ACTCACTATGGAAAC            CTCCGTC ACACTCA GAAGGAG            CGGTCCACGATATAA  39 16
   Pcar_1667 1946777 .. 1946798 - -15.9  -5.24129   TGTCCCGATAAAAAA           CCGCCTGTC TCTC GACAGGCGG            TCCGGGAACATCCAT 100 57
   Pcar_1666 NONE
   Pcar_1665 NONE
   Pcar_1664 NONE
   Pcar_1663 1942821 .. 1942834 -  -3.1  -3.73995   GCGTTCATAAAAAAC               CGCAA GCGT TTACG                TGAAGGCATCAAGGG  53 300
   Pcar_1660 NONE
   Pcar_1659 1938490 .. 1938541 -  -5.2  -4.16814   GTATGAGAGAAACAA TCTGCCACAGGGCACCGGCATCAGGC TATC GCC-GA-GCCGG-GCCCCGTT-CTGA ACATCTTCGTAAGCA  66 415
   Pcar_1658 1935974 .. 1935987 -  -2.3  -2.78523   TGCACAACAAACCGA               CAGCC TCTT GTCTG                ACCTGACAAATGCTT  39 248
   Pcar_1657 1934946 .. 1934959 -  -2.3  -4.28774   CCAGGGAACCGAAAA               GCCCG GCCC CAAGC                TTCAGCATACCTGGC  60 120
   Pcar_1656 NONE
   Pcar_1655 1933549 .. 1933559 -  -3.2  -2.58544   CTTCATTTTCATAAC                 GGTC ACC AACC                 TTATTTATCGGAATC  40 26
   Pcar_1654 1933073 .. 1933090 -  -4.1  -2.58667   CTTCAGAAAAATCAT             GGTCCGGA CTC TCCAG-CC             TCAGTTTCCGTTTGC  43 4
   Pcar_1653 NONE
   Pcar_1652 1929421 .. 1929445 - -16.5  -6.00086   ACAGGACAAAAAAAA          GAGCCAGCGAC AGT ATCGCTGGCTC          TTTGAATTTGTTATG 100 205
   Pcar_1651 1928310 .. 1928332 - -13.5  -4.67641   AGCTTAAAATGAAAA           TGGGCTGTC GATTG GACAGCCCA           CACTTTTATACTGCA 100 92
   Pcar_1650 1926813 .. 1926851 - -11.9  -4.87133   ATCCGGCAAATAAAA  CAGGGTGCCTT-CCG-ACC ATC GATACGGTAAAGCACCCTG  CGTTTATCAAATTAA 100 54
   Pcar_1649 1923677 .. 1923696 - -13.6  -6.09888   TTTGAATAAAAAAAA            GGTGGAGC AAAG GCTCCACC             TGTTGGCCGCCCCTC 100 252
   Pcar_1648 NONE
   Pcar_1647 1921442 .. 1921459 -  -5.6  -3.53697   ATTAAATCAAGAATA             TCCGTT TTTTTC AACGGA              AATATTGTCGCACAA  56 182
   Pcar_1646 1920026 .. 1920057 - -14.5   -3.6682   CTGCATGGATGGAAA      CCGTCAAGGCCCA TTACCC CGGGCCTTGACGA       GAAGCAAATCAGCAG  93 34
   Pcar_1645 1918535 .. 1918559 - -17.9  -5.95166   GTCAATCAAAAAAAA          GGGGCCAGGCA ATG TGCCTGACCCC          TTTGAATTCTTTGGA 100 150
   Pcar_1644 1918168 .. 1918178 -  -2.6  -2.92653   TCATAAGGCGATACA                 TTAA GTA TTAA                 CTCCAATCTATTGTT  41 22
   Pcar_1643 NONE
   Pcar_1642 NONE
   Pcar_1641 1916208 .. 1916227 -    -2  -5.26119   GCCCTAAAAACAAAA            TTCCCGGA TGCG CCCAGGAT             CGACTGACGCCGCTG  78 110
   Pcar_1638 1913559 .. 1913571 -  -6.3  -4.11751   ATGAATTGCTTAAAA                TCAAG GTT CTTGA                AACCTGTCCGCTTGA  66 201
   Pcar_1636 NONE
   Pcar_1635 1911633 .. 1911646 -  -3.1   -3.6392   TATATTAAAGTACAA               CGCGCT CGT AG-GCG               GCAGGGATGACACCA  49 1
   Pcar_1634 1910120 .. 1910134 -    -5  -2.82015   GTTATATTCATCATA               GACATC TGG AATGTC               TCCTTTCGTTACTGT  48 34
   Pcar_1633 1908313 .. 1908336 - -19.6  -5.65496   TACCAAAAATAAAAA          GGCCGGGTGC AACA GCACCCGGCC           TTTTCGTTAAACCAG 100 56
   Pcar_1632 NONE
   Pcar_1631 NONE
   Pcar_1630 NONE
   Pcar_1629 1902950 .. 1902976 -  -7.2  -4.27584   ATTTTTAACGTAAAA         CGGCCCCCCT TTTTTTC AGGAGGGCAG         CTCGTTTTTCAGGCC  74 68
   Pcar_1627 1901868 .. 1901879 -  -2.2  -4.72201   TTTCACAAAAAAGAA                GGCT GCGC AACC                 ATTAAAAAAGAAACA  65 103
   Pcar_1626 1900783 .. 1900796 -  -8.1  -3.80114   TAGTAATCTACGAAA               GCCGA CGTT TCGGC                ACTCAATGTTGAATC  70 239
   Pcar_1625 1900144 .. 1900170 -  -3.6  -2.55874   TAAAGACAGTAACAT         GATTGCTCCTCC TTT AGAAGTGCCATC         CCTACTGCTCCCCTT  43 67
   Pcar_1624 1899591 .. 1899604 -  -4.5  -4.20932   AATACTTATGCAAAA               CCCTC GGAT AAGGG                CGCCTGGATCAGTTT  63 34
   Pcar_1623 1898103 .. 1898113 -  -2.4  -3.30474   CTTCACAATGATCAA                 CCGG TTT CTGG                 CTTTCGATCTTTAAA  44 59
   Pcar_1622 NONE
   Pcar_1621 1896979 .. 1896990 -    -3  -3.89822   TATGGACTTGATAAA                GATA ATAA TATC                 GTGGAGTTTCAAGAT  54 277
   Pcar_1620 1894967 .. 1894984 -  -6.3  -3.27475   TGGCCGATTATAAGA             GGGTAAA GCGC TTCACCC              TGCGCGATGATGAAT  54 126
   Pcar_1618 NONE
   Pcar_1617 1890266 .. 1890293 - -10.7  -5.81412   TTCAGGCAAAAAAAA        GGTATCCTCTC TTTCGG GAGAAGATACC         CGGACATCTTGGTTT 100 187
   Pcar_1616 NONE
   Pcar_1615 NONE
   Pcar_1614 1887318 .. 1887328 -  -2.4  -3.53012   CGCGCCTTTGGCAAA                 CGCC GCG GCCG                 CTGATCAACCGTAAC  47 58
   Pcar_1613 NONE
   Pcar_1612 1882626 .. 1882645 - -16.4  -2.53903   TTCTGTAAAAATCAG            CGGGCGGG TAAA CCCGCCCG             GTAGTTTAACTTATA  91 90
   Pcar_1611 NONE
   Pcar_1610 NONE
   Pcar_1609 1879575 .. 1879600 - -11.9  -3.11832   CACGAAGAAAGGACA         GCGAAGGTATC ATGA GATACCCCCGC          AGAAATTGACCCTAA  77 121
   Pcar_1608 1878897 .. 1878912 -  -3.3  -4.62471   TCTAACCCCTAAAAA              GTACA GGCCCA TGTAC               GAAATTTATCCCTCA  67 275
   Pcar_1599 1867300 .. 1867316 -  -2.2  -5.00616   TCGTTGTTGAAAAAA              GTCGGA TTCGC TCCGAT              GGCTTTGGGGCTTAC  72 176
   Pcar_1597 1865260 .. 1865278 -  -7.4  -3.72051   TGGAAGAAGGGTAAA             CCTTCCCA TTG TTGGAAGG             TCAAGGAGAAAGTTC  67 180
   Pcar_1596 NONE
   Pcar_1595 1862211 .. 1862246 -  -8.2  -2.52464   CCCTCTTTCAAGTCA    CCAAAAGCCCCTGGCC AGAT GAAAGGGGGCTTTTGG     TGACTGATGGATGGT  58 89
   Pcar_1594 1860329 .. 1860347 - -13.8  -5.61881   CCTCAAAAAGAAAAA             GCCCGACC AAT GGCCGGGC             TTTTCATTTTCCTGT 100 55
   Pcar_1593 1859308 .. 1859320 -  -3.3  -3.30439   AAGAGGGAAACTGAA                GACGG CGG CCGTA                AGCAACAGATGTATT  46 79
   Pcar_1579 1846280 .. 1846304 -  -4.1  -3.42373   TAAATACGGGAAAGA          TGCCTCCCATG ACA CTTGTGCGGCA          TGACCGTAAATTTCA  50 61
   Pcar_1578 1845106 .. 1845122 -  -2.3  -3.83568   TGACATTTACAAGAA              CAAAAAA CTG TTCCTTG              AAAACCGTGGTTATT  53 102
   Pcar_1573 1840069 .. 1840108 - -26.6  -4.12188   GTACGAGCTCTAAAA  CACGAGACCCCCGCCCGT TTCA ACAGGCGGGGGTCTCGTA   GAGTAGAGGGGCAGA 100 112
   Pcar_1571 1838228 .. 1838255 -    -9  -4.60949   TACAGCATAAAGAAA        GCCCCCTTGCCA ACCA TGACGCGGGGGC         TTTTTCCTTTGTATT  90 55
   Pcar_1543 1810351 .. 1810381 -   -12  -4.65895   GGCGGGAGGCAAAAA      TCCGGCCTG-CAT AATGCG ATGGCAGGCCGGA       TTTTGAGATCTACGA 100 48
   Pcar_1542 1808614 .. 1808624 -  -5.4  -3.29511   CGGATCTTTCCAGAA                 GTCA TCA TGAC                 TACGGCTTATATCTT  52 477
   Pcar_1509 1762642 .. 1762660 -  -2.3  -4.18762   AAGGGGGACGTAAAA             TCGTCCA GGCTT CGGCCGA             TCAGACTCATGGTCT  56 465
   Pcar_1502 1756914 .. 1756938 - -16.5    -5.626   TATGGCAGAAAAAAA          GCCCCGATCCT GAA AAGATCGGGGC          TTTGTGCTTTAGCGG 100 50
   Pcar_1495 1749097 .. 1749110 -  -3.9  -2.80344   TTTCGAGGGAACAAG               CTTAT CGAA ATAAG                AAACGGCGACAAGGG  44 63
   Pcar_1493 1748120 .. 1748146 - -15.3  -3.34455   CCACCATAAATTCAA         GGGGTTAGATC ATGTA GATCTAACCCC         TTTTTTAATTTGATC  91 159
   Pcar_1486 1738100 .. 1738133 - -26.9  -3.37344   TGTCGACGGAAGCAA     CAAGGCCGTCCGGTG ATGA CACCGGACGGCCTTG      TTTGTGATGTTTTGC 100 53
   Pcar_1484 1736296 .. 1736306 -  -8.2  -3.64703   GGCTGGTTACCGAAA                 CCCG CAG CGGG                 CGCACCTCGCATCCG  66 297
   Pcar_1470 1717696 .. 1717726 - -22.8  -3.73775   GCGATTTTCATGAAA       TAAGCCGAACCGTG CAT CACGGTTCGGCTTA       TTTATGAGATCTGTA 100 55
   Pcar_1457 NONE
   Pcar_1456 1700911 .. 1700928 -  -6.9  -4.96996   GTTAAAGAAAAGAAA             CATGCCG TAAC CGGCAAG              TCGCGCTACCGCTTA  86 57
   Pcar_1455 1699951 .. 1699999 -  -6.4  -5.83822   GATAGGCAAAAAAAA CGCCCTGTGTCGAGGCGCCCCA AGCTG CGAGAAGCCGTGTCACCGGGCG GTTTTGTCGTTCAGT 100 381
   Pcar_1453 NONE
   Pcar_1452 1696551 .. 1696567 - -10.8  -5.40072   TGGTTTGTAAAAAAA              GCGCCC TATCG GGGCGC              TTTTTTTATTCACTT 100 140
   Pcar_1432 1679073 .. 1679099 -  -3.7  -2.78384   GTTTGTCGGACTATA        CTGGCCGGATCA TGGA TGGTCCGAC-AG         CCTCCTAGTTCTTTT  44 462
   Pcar_1416 1663811 .. 1663827 - -13.7  -5.46657   TAGGTTAATAAAAAA              GGGGCCT TGA AGGCCCC              TTTTTGCTTTGCTTT 100 53
   Pcar_1398 1641532 .. 1641577 -  -6.2  -4.08692   TAATTGCTGCCAAAA GCGGATGT-TTATTCCGGCGGG AATT CCCGCCGGA-TATTACATGTGC TATTTTATGAAGCCG  66 25
   Pcar_1397 NONE
   Pcar_1396 1637957 .. 1637974 -  -9.8  -3.60296   GATTTTCATTGCAAA             GCGCCC TCAAAT GGGCGC              AATGGCGATATCAAC  74 36
   Pcar_1395 1636564 .. 1636598 - -23.1  -5.30448   AAACAAAGAGAAAAA     CAAAAGCGCCCGATC GTAAA GATCGGGCGCTTTTG     TTTGGTCAGACAATC 100 54
   Pcar_1393 NONE
   Pcar_1392 1632939 .. 1632949 -  -4.6    -3.315   ATCCGCAGATAAAAT                 CAGC ATA GCCG                 TTTTGGCGTCGATGG  50 151
   Pcar_1391 1632055 .. 1632096 - -13.1  -5.10933   GCAGGTAAAAGAAAA GACCTCTACCCGCAGCATA TTGA TATGCAGTGGATAAAGGTC  TTGCAGATTTCGACT 100 269
   Pcar_1390 1630757 .. 1630768 -  -3.6  -4.04397   AGTGGTATAAAAACA                CGGA CACT CCCG                 AATGCCCCTAGTTTT  59 74
   Pcar_1385 1625232 .. 1625261 -  -7.1  -3.33261   GGGGAAGGGGCAGAA       TCCGGCGCTGGTCC TTC GGACCATCGC-GCA       AGCTGAACGTAGGAG  58 207
   Pcar_1382 1621926 .. 1621942 -  -6.5  -3.04263   ACGGCATCGCGAATA              TCATGGG GCA CCCAGGA              CGCTTTTAGAGTTCC  56 31
   Pcar_1381 1620840 .. 1620851 -  -2.2   -3.9712   GTATTGGACGACAAA                GACCG TCC CGG-C                TTACTTAGTGAGATA  55 100
   Pcar_1378 1616911 .. 1616965 -  -7.6  -3.28745   CCTTTAATAATGCAA TAAGTGGAAAAATTTGCCTGCTATAA GGGTG TTAT-GCTGGAAAA-TTTTCCACTTA ACCACAATGTTGGAG  61 318
   Pcar_1377 1615323 .. 1615346 -  -5.2   -4.0371   CAGCTCGCAGACAAA          GGGATCCTCT TGAC AGGGGATGCC           GCGGGACTGGCCGAC  64 514
   Pcar_1371 1604846 .. 1604857 -  -2.2  -4.21908   CACTATCATTTAAAA                TGAC CTGA GCCA                 AGCCGATAAATGCCA  57 66
   Pcar_1370 NONE
   Pcar_1368 NONE
   Pcar_1367 1599206 .. 1599221 - -11.8  -4.72272   TGCTCTGATGAAAAA              GCCCGC GGTT GCGGGC               TTTTTCGTTTCGTTC 100 45
   Pcar_1363 1594304 .. 1594323 -  -3.5  -3.37091   ATGCCGAAAACTCAA            TGGTGGA GCTTTT TCCACCT             ATGTTGCGGTTGCGC  48 350
   Pcar_1361 1591477 .. 1591492 -  -6.1  -3.05963   ACGCTGATGCGAATA              TCGGC TGGGTG GCCGA               TTTCGTCGATGCTTT  52 466
   Pcar_1359 1589614 .. 1589630 -  -4.3  -3.66378   TATATTTTAGGCAAA              TCAGTGG CAT CCACCGC              CACATCCGCCACCGT  56 9
   Pcar_1358 NONE
   Pcar_1357 1588620 .. 1588633 -  -3.7  -4.56597   GGGCTGTGGCAAAAA               CTGGC CGAT GCCTG                GAAACCGGCGGCCTT  69 226
   Pcar_1355 1584981 .. 1585008 -  -7.6  -5.18726   TCCGGATAAGAAAAA        GGCCCCTGCACC GTAT AGCGAAAGGGCC         TAGCCGAAATAATTA  91 98
   Pcar_1354 1581483 .. 1581511 -  -6.1  -3.17901   ACAGTCTCAACGGAA        TAGAACTCACC TGCCGAC GGTTAGTTCTA        TCATATTCAGGGTTT  53 354
   Pcar_1352 1580125 .. 1580141 -  -6.5  -3.04263   ACGGCATCGCGAATA              TCATGGG GCA CCCAGGA              CGCTTTTAGAGTTCC  56 31
   Pcar_1351 1578691 .. 1578713 - -14.2  -5.03715   ATTAGTCTCAAAAAA           GCCTCTGATC AAA GACCAGAGGC           TTTTTTGTGGGTGAG 100 437
   Pcar_1348 NONE
   Pcar_1347 1576682 .. 1576697 -  -3.2  -2.81966   GGAAATTCTACCATA              CCGC TAACCCAT GCGG               CCTTTGTCAAGCCTC  41 84
   Pcar_1346 1575617 .. 1575638 -  -2.3  -3.12352   AAATGCAAAAAATAC           GGCGATGCTT TTG AAGTAT-GCC           CGCGTTAAATTTAAA  42 98
   Pcar_1341 1568066 .. 1568096 - -16.3  -3.20583   GAACATAATGCAAGA       CGGTCCAACCTAT GGGAA ACAGGTTGGACCG       TTCGATGTTCTGGTA 100 103
   Pcar_1338 1565006 .. 1565020 -  -5.8  -4.52703   CAAAGTAGCAGAAAA               TGAAAA CCG TTTTCA               AGTAAAAAATTAAAG  73 109
   Pcar_1337 1564108 .. 1564127 -  -6.3  -3.07043   CGTAGTAGCCGAAGA            GGTCCGC AGCCTG GCGGCCC             GCAGTGCCGTGGCTG  52 523
   Pcar_1330 NONE
   Pcar_1329 1554317 .. 1554332 -  -3.2  -3.36878   CGGATGCATGGACAA              GGTTAC CCGC GAAACC               GGATGGATGACTCTC  47 199
   Pcar_1328 NONE
   Pcar_1327 1550315 .. 1550344 - -13.7  -3.05384   GGTCGTGTCATGGAA       GAGCCCATTCG CTTGACCT CGAATGGGCTC        TTCATGGTGGAAGTT  81 39
   Pcar_1326 1548786 .. 1548797 -  -5.8  -3.49878   TAACGAAACTCAGAA                CAGC CCGA GCTG                 ATCATCGGATTTCAA  59 8
   Pcar_1325 1548062 .. 1548082 - -15.5   -5.4833   TGATCCAACAAAAAA            GGGAAAGCC AAT GGCTTTCCC            TTTTTTAGTATGCAT 100 59
   Pcar_1321 1544673 .. 1544696 - -14.6  -4.19817   GCGAGGGATTGAAAA          GCCCCGAACC CAGA AGTTCGGGGC           CTTGTTCGCTGGAGC 100 416
   Pcar_1320 NONE
   Pcar_1319 1542435 .. 1542450 -  -4.7  -3.04461   GAGGTACTCCGAACA              CTGCA GGCGGG TGCAG               GGGAAAGGCCAGGGA  48 64
   Pcar_1318 NONE
   Pcar_1317 1540137 .. 1540168 - -17.4  -3.01125   ATCCGCCACAAATGA      GCGAGGCCCCTG-GT GGA ACTCAGGAGCCTCGC      ATATGCACGATGCAC  89 244
   Pcar_1309 1531837 .. 1531858 - -17.3   -5.4505   GTGGGCAATAAAAAA           GGGCAGCCC GGCC GGGCTGCCC            TTCAGTTTCATCCCT 100 53
   Pcar_1293 1513333 .. 1513353 -  -3.1  -3.10344   CCTCCATGCAAGACA            CAGGTTTCG ATA CGATGCCCG            ATGATTAAATCAGGG  44 30
   Pcar_1292 1512603 .. 1512630 - -11.2  -5.24129   TTCGTGGATAAAAAA        CGGCCGGGCG TTTGCGGG CGCCCGGCCT         GGGATGGGTGTATGG 100 46
   Pcar_1291 NONE
   Pcar_1290 NONE
   Pcar_1289 1510468 .. 1510493 - -19.1  -3.17901   ACAGGTTGAACGTAA         CAGGGGAAGCC GAAT GGCTTCCCCTG          TTTGCGTCTCTTATG 100 54
   Pcar_1246 1463631 .. 1463652 - -18.7  -5.14563   GCGTGCATGAAAAAA           GCCCCCCGC TTGC GCGGGGGGC            TTGCTTACCGGAGGA 100 84
   Pcar_1245 1462431 .. 1462443 -  -6.3  -3.54146   GTGCGGAATGAAACA                GTTTC TCT GAAAC                CTATCGAAAGCCGGA  59 81
   Pcar_1244 1460988 .. 1461031 -  -5.3  -4.85782   TTCGCTAAAAAGAAA CGGGCCATTTTTACTCGATG GCATG CATGG-GTAAAGCCGGCCCG TTTTTGAAAATTGGA  76 61
   Pcar_1243 1460269 .. 1460289 -  -3.2  -2.87564   GTACGCCGGTAGAGA            CGCAAAGC AAAAG GCTCCGCA            TCCAAATCACAGGAT  42 32
   Pcar_1242 1458438 .. 1458464 -   -18  -2.78463   AGGGGTGTTATGACA         GGGGGCCTTCGC TTG GCGAAGGCCCCT         GCTGATTTTAGCGGT 100 112
   Pcar_1230 1443371 .. 1443408 - -25.9  -3.53091   ATCTGCCCCCGGAAA   CGTCAAAAGGCCTGTGA ATAT TCACAGGCCTTTTGACG    TTGATCATTGGCAAT 100 50
   Pcar_1228 1439863 .. 1439875 -  -4.7  -4.59773   CGCGATGTTGAAAAA                CGGCC GGT GGCCC                GGTGGCTTTCGCCGG  70 67
   Pcar_1227 1438518 .. 1438539 -  -3.6   -2.6933   CGCTCCACAAAAAGG           GGCCACCC CGGCAC AGGTTGCC            ATGCTGGCGGAGGGG  42 524
   Pcar_1211 1417450 .. 1417469 - -16.4  -5.24129   CTGGCGCATAAAAAA            CGGCCCGG TTGC CCGGGCCG             TAATGTTATTTCAAC 100 41
   Pcar_1210 NONE
   Pcar_1209 1415829 .. 1415858 -  -4.3  -3.16177   ATTGGATATATCTAA       GTTGCCTTCGG TTTGTATG CCAAAGGAAAC        ATCCTGCAAAAGTAC  48 182
   Pcar_1208 1414156 .. 1414176 -  -6.1  -2.59431   CCGGTGGACAATGGA            CCCGCAG TCAAGTG CTGCAGG            CTGTTAAATATGGTG  48 223
   Pcar_1196 NONE
   Pcar_1195 NONE
   Pcar_1194 NONE
   Pcar_1193 1400416 .. 1400435 -   -10  -3.02043   AACCGTTGCTCAACA            TGCTGCCGG AAT CCGGC-GCA            GGGGCATGGGCGTAA  67 234
   Pcar_1192 NONE
   Pcar_1191 NONE
   Pcar_1190 NONE
   Pcar_1189 1395668 .. 1395682 -    -5  -3.72576   CGTTGTGCGATTAAA               GATAGA TTG TCCATC               CAACTCCGGCGCTTA  59 84
   Pcar_1188 NONE
   Pcar_1187 1394612 .. 1394666 -  -8.4  -2.66964   GGATTGAGGATAGCA TTTGCATGGGTTTTCACCTCCTTTCC ATG GGATCGGTGGTGGAAACCCGGGCAGA CCGCCCGTTATGCAG  58 50
   Pcar_1186 1392882 .. 1392894 -  -7.7  -2.71712   CTCTCCTCTTTAAAT                CCTCA AAC TGAGG                CCAGTGGCGGAATTT  56 7
   Pcar_1185 NONE
   Pcar_1184 NONE
   Pcar_1183 1390446 .. 1390471 - -16.2  -4.19953   CATTTAATGTGAAAA         GCCCGGAACC AGCATG GGTTCCGGGC          TCAAACATACACTAT 100 56
   Pcar_1180 1382014 .. 1382034 -  -3.3   -5.1287   TGGAGATGGAAAAAA           TCTCC-GC TTTAAT GCTGGAGA            TCGCCGGAACCGAAC  77 275
   Pcar_1176 1374080 .. 1374107 - -13.5  -4.75518   GAGACAAAAGCAAAA        CGGCCCTACCAG CATTT CTGG-AGGGCCG        TTTTTTGACTCAAAA 100 35
   Pcar_1172 NONE
   Pcar_1171 NONE
   Pcar_1170 NONE
   Pcar_1169 NONE
   Pcar_1168 NONE
   Pcar_1167 NONE
   Pcar_1166 NONE
   Pcar_1165 1362129 .. 1362149 -  -2.6   -4.1899   CGATGCGATGGAAAA           CAGCTCGAT CTGC ATC-AGCCG            CCTACATTCGGGATG  57 19
   Pcar_1164 NONE
   Pcar_1163 NONE
   Pcar_1162 1358140 .. 1358156 -  -2.9  -2.60032   TCGGCTTCAAAAACT              CTAACCA GCA TGGGCAG              TCACCGTTCCTACCG  40 9
   Pcar_1161 NONE
   Pcar_1160 NONE
   Pcar_1159 NONE
   Pcar_1158 1354764 .. 1354777 -  -2.3  -3.39844   TGCAGATTTTAAATA               TCGCG ACAT CGGGA                TCAGGCATCGGGTTC  46 54
   Pcar_1157 1353860 .. 1353876 -  -6.5  -3.53811   CGCAGCGCTTTGAAA              CGAAAGG TTG CCTTGCG              CAAACCCGAAGATTC  62 77
   Pcar_1156 NONE
   Pcar_1155 NONE
   Pcar_1154 1351614 .. 1351629 -  -4.6  -4.10657   TTACAGCCTTTAAAA              CGGCCA GATA TGGTCG               AGTACCCGGGTCATC  61 4
   Pcar_1153 1350305 .. 1350316 -  -7.2  -3.09128   AAATGACAAATGACA                CCGC ATTA GCGG                 CTGACGCCTTACAGA  59 34
   Pcar_1152 NONE
   Pcar_1151 NONE
   Pcar_1150 NONE
   Pcar_1149 1347196 .. 1347211 -  -2.4  -4.10925   AGAGATTGGGGAAAA              GGCCCG TTTC CGGACG               AAAACTAGCTAACGT  55 34
   Pcar_1148 NONE
   Pcar_1147 NONE
   Pcar_1146 1345289 .. 1345303 -  -2.7  -3.29649   AGGGGAGGATACCAA               CAGGG GACCT CCCGG               CTAAGCCGGCAACGG  46 26
   Pcar_1145 NONE
   Pcar_1144 NONE
   Pcar_1143 1340777 .. 1340794 -    -4  -3.51563   AAAAGGGGTAGATAA             GCGCCG GTTAAA CGGGGC              CGGATTGCCATCGGA  52 370
   Pcar_1142 NONE
   Pcar_1141 NONE
   Pcar_1140 NONE
   Pcar_1139 NONE
   Pcar_1138 NONE
   Pcar_1137 NONE
   Pcar_1136 NONE
   Pcar_1135 NONE
   Pcar_1134 NONE
   Pcar_1133 1330908 .. 1330932 -  -2.2  -2.95204   TCATGGTTAAACAAC          TAAATGTCCA AAACG TCGACATTCA          CGTTCATGCTTTTCA  41 0
   Pcar_1132 NONE
   Pcar_1131 NONE
   Pcar_1130 NONE
   Pcar_1129 1327109 .. 1327123 -  -2.8  -3.43042   CCTGTCAGGAAAAAG               GTGATT CAA AATCGC               AAAAAGCCTCAAATG  47 0
   Pcar_1128 1326196 .. 1326208 -  -4.1  -2.71712   TCTTTTGCGGCAAAG                GAACA TAG TGTCC                GTGGGTCTAAAGTTA  44 38
   Pcar_1127 1324960 .. 1324972 -  -3.3  -3.39772   TTAAATCCTGAAAGA                GTGTC TGG GTCAC                GAACAGGTTTTTATC  47 71
   Pcar_1126 NONE
   Pcar_1125 NONE
   Pcar_1124 NONE
   Pcar_1123 NONE
   Pcar_1122 1318607 .. 1318618 -  -5.8  -3.53091   ATTTCGGTTGTTAAA                TGCC TTAT GGCA                 TCGGCGGAATGATAG  59 18
   Pcar_1121 NONE
   Pcar_1120 NONE
   Pcar_1119 NONE
   Pcar_1118 NONE
   Pcar_1117 1313203 .. 1313217 -  -2.8    -2.973   GGAGAAAAGGCAAAG               CCTG TTCATGG CAGG               GCTCCCAGAATTTGA  42 16
   Pcar_1116 1310978 .. 1311008 -  -4.7  -3.53012   TTTTCCTCCGTGAAA      GTTGAGTCAGGGCA TCCA TGCCCTG-CTTAGC       CGAATAGTGTTTTCT  54 264
   Pcar_1115 1310049 .. 1310061 -  -4.8  -3.54424   GGCCAGCCCCCGAAA                CCGT CGTTT ACGG                GTTAATGGTAAAGCC  54 93
   Pcar_1114 1308915 .. 1308935 - -19.7  -3.55444   GTGCCATCGGGGAAA            GGGGGCGGC ATG GCCGCCCCC            TTTACGTTGAATGCC 100 48
   Pcar_1113 NONE
   Pcar_1112 NONE
   Pcar_1111 NONE
   Pcar_1110 NONE
   Pcar_1109 NONE
   Pcar_1108 1304601 .. 1304611 -  -5.4  -2.57996   GGAAATTTAGAACAG                 CGAT GGC ATCG                 GCTTGAAGGGGAAGG  47 111
   Pcar_1106 NONE
   Pcar_1105 1301882 .. 1301908 -  -7.2   -3.5393   ACCATCTTGGGCAAA         CCATCGCCTGGC TCG GCAAGGCCATGA         CCTCGATCTCCGAAA  61 269
   Pcar_1096 1288722 .. 1288736 -  -7.1  -4.08767   GTGATCGCCGGAAAA               GCCGT GGAAA ACGGC               AAGCTGGGCATCCTG  68 87
   Pcar_1094 NONE
   Pcar_1093 NONE
   Pcar_1092 1281243 .. 1281289 -  -9.5  -3.04239   CATATGCATATAAAG GGGTCGCGGCTACAAATTTCA AAAGA TAAATTCTGTAGACGCGACTC TGCAACTGCTCTTGA  68 51
   Pcar_1091 1280063 .. 1280109 - -10.1  -2.78679   CGGGTGCATGTAAAG GGGGCGCGTCTACAGAGGCCA TTTAT TGAATTCTGTAGACGCGTCCG TTTTGTTGACATTAT  65 37
   Pcar_1089 1277598 .. 1277611 -  -5.3  -3.28684   AACTATGCAGACGAA               TCTTG AGGT CAAGA                AAACGCTGGTCTTTC  52 418
   Pcar_1087 1276164 .. 1276192 - -17.4  -4.36914   CGGCGGTTTATAAAA        CGGCCCCGCTCG TATTT CGAGTGGGGCCG        TTATTTATGCCTGCT 100 161
   Pcar_1084 1272199 .. 1272222 -  -8.8  -3.14132   CTGGTGGGCGATCAA          GGCGA-CAGGC TGC GCCAGATCGCC          GCAAGCGGCAGCCGC  63 416
   Pcar_1081 1270580 .. 1270601 -  -6.5  -3.14564   GCACGTTCGCATCAA           TGGACGGTG AATC CGCCATCCA            CGGCAATCGCCTGAC  56 0
   Pcar_1080 NONE
   Pcar_1079 1269242 .. 1269271 -  -4.3  -3.01497   TCACTCCAAATTACA       GCAGTGCTATT TCCTGCTG ACCAGCACTGC        GTTCAGAACCTTACG  47 2
   Pcar_1078 1268310 .. 1268324 -  -2.7  -3.03124   GCGTATTGCTGAAGA               GGGCG GATAT CGCCA               TGTATGCCGCCAAGA  42 351
   Pcar_1076 1263690 .. 1263700 -  -2.4  -3.97636   ATGTTAAGGCAGAAA                 CCGG GTC CCTG                 GAATCCTCTGGGGAA  54 469
   Pcar_1073 NONE
   Pcar_1072 1259320 .. 1259347 -  -3.4  -4.64657   TGAAATGGCGAAAAA        TACCGTCGCTAC CATT ATAGCAACAGTT         TCGATTTCGCCACCC  66 47
   Pcar_1071 1257790 .. 1257823 - -15.4  -3.01712   TGTCGCTGGGCAACA     TCAAAACCGGCGTG TCGCGT CTCGCCGGTTTTGA      TGTCCCCGAGGGTTA  86 38
   Pcar_1069 1255748 .. 1255779 - -16.8  -3.05384   GGTTCCTGCAGGTAA      GGATCCATGGGACCT GCA AGGTC-CATGGATCC      TATGGATTGCAAGGT 100 49
   Pcar_1067 1253516 .. 1253531 -    -6  -2.83677   AATGAATCGATTATA              GCACCC TTGC GGGGGC               TTGTCCCGGCGAAAT  51 246
   Pcar_1066 1252623 .. 1252662 - -16.4   -4.3129   CATGGACGATGAAAA  CGAACAAGGCCCCGGAGC GTAA GCTTCGGGGCCTTGGTTG   TCGTTACGATTCTTG 100 29
   Pcar_1063 1249793 .. 1249803 -  -2.4  -4.94902   CAACGAGGAGAAAAA                 CGAC GAT GACG                 GACAACTGTCTTTTT  72 404
   Pcar_1057 NONE
   Pcar_1056 NONE
   Pcar_1055 NONE
   Pcar_1054 NONE
   Pcar_1053 1235271 .. 1235312 - -20.3  -3.45321   AGTGACAAGTGACAA GTGACAACGGCCGAAGTTC CCGG GAACTTCGGCCGTTGTTTC  GTTTCTGTTTGCCGG 100 44
   Pcar_1052 1234632 .. 1234663 -   -21  -3.37056   ACCATCTACCCATAA      CAAAGGCGCGCTCC GAAA AGAGCGCGCCTTTG       TTTTTGGGGCAGGGG 100 44
   Pcar_1049 1230469 .. 1230485 -  -9.4   -4.2803   TATCGCAATGCAAAA              GAGGGC CGAGC GCCCTC              TTTTGCCTGAAATGC  83 66
   Pcar_1048 NONE
   Pcar_1047 1229127 .. 1229141 -  -5.6  -4.11394   ATTCTAGGTTCAAAA               CAGCCC CCC GGCCTG               TTTTAAAAATCGGCG  63 5
   Pcar_1046 NONE
   Pcar_1045 NONE
   Pcar_1044 1225114 .. 1225134 -   -14  -3.57462   TATTTTATGGGCAAA            GGCACCGG GGAAA CCGGTGCC            TTTGCGCGGTTTATC  89 36
   Pcar_1043 1222355 .. 1222365 -  -2.4  -4.27316   GCTGTCAACGGAAAA                 GCCC GTT GTGC                 CAGGATCTTACGTGC  57 4
   Pcar_1042 1220817 .. 1220842 - -11.8  -2.80245   CGAGGGCAATAGAAG         GCCCGCTGGC GCAATG GCTAGCGGGC          GATATTTATAATGCT  74 74
   Pcar_1041 1219452 .. 1219470 -  -5.8  -3.71527   CGTCAAGCAGTTAAA             CGCGATGC TGC GCGGCGCG             GCTAGTTTCCTCGTG  62 27
   Pcar_1040 NONE
   Pcar_1039 1216612 .. 1216626 - -11.4  -2.75481   TTTTAATGGGAATGA               CGTCCC TCG GGGACG               GTTGTCAGTGTATAC  71 130
   Pcar_1038 1215145 .. 1215175 -    -9  -4.82901   TTCCCTCCAGAAAAA      GCCGGCGTGCCAG GAAGGT CTG-CACGCCGGA       CCATTGAACGAATTT  91 39
   Pcar_1037 1214088 .. 1214124 - -14.5  -4.05788   GGGCCTGAAACGAAA    TGCCGGACCGGGG ATTTTCCGTTA CCCCGATCCGGCA    TTTTTTTTACATCCA 100 68
   Pcar_1034 1209604 .. 1209633 - -21.5  -3.53012   GCCGTGCGCGTGAAA       GCCATGCCGCCCC GGAA GGAGCGGCATGGC        CCGATCGAAGGTTTT 100 54
   Pcar_1033 1208921 .. 1208933 -  -3.3  -2.87564   CGAGTCTCCCACAGA                CGGGT GCA ATCCG                CCATGCAGGGGTGGC  42 40
   Pcar_1032 1207533 .. 1207586 -  -4.3  -3.04144   TCGCCACCGTTAACA TGGCGACCGGCCGTCCCCTCTCCCCG GCT CGGGGAGAGGGG-CGATATGTCAGGG CTCAGTCCGCCGGAT  48 20
   Pcar_1031 1207131 .. 1207141 -  -5.4  -4.83169   ACCTCCTGAGAAAAA                 GGAT TCA ATCC                 TTGTGGACTTTGATA  76 19
   Pcar_1030 1205966 .. 1205979 -  -3.1  -3.90112   TTTTTCGTAATCAAA               TGCCA TGGC TAGCA                GACCTCCTTGACTTT  54 20
   Pcar_1029 NONE
   Pcar_1028 1204553 .. 1204572 -   -15  -4.72272   CGTCGGTACGAAAAA            CGGGGACC CGAA GGTCCCCG             TTTTTTTTGCTTCAG 100 37
   Pcar_1026 1202944 .. 1202968 - -15.7  -4.34402   GCTCCGATATCAAAA          CGGGGAGCCCC TTG GGAACTCCCCG          TTTTTTATGTGCTGA 100 108
   Pcar_1019 1194464 .. 1194477 -  -4.5  -5.64421   ATGGTAAAGAAAAAA               TCGCC GCGA GGCAA                TCATCAAACGAGCTT  91 29
   Pcar_1018 1193399 .. 1193409 -  -2.4  -4.14739   TCATTCATGGTAAAA                 CCCC TTT GGGC                 AATTGCATGGTGACG  57 4
   Pcar_1017 1192301 .. 1192335 - -13.7  -4.17556   CATATCCGGAACAAA     CAACGGCTCAACC TTGTTATCG GGTTGAGCCGTCG     TTGTTTAACATGCGG 100 194
   Pcar_1015 1189792 .. 1189810 -  -4.4  -4.63932   CATGCTGGAAGAAAA             GGCCAGCT TGA AGGGGGCC             CGGTCGGCACCGTTT  70 162
   Pcar_1014 NONE
   Pcar_1013 NONE
   Pcar_1012 NONE
   Pcar_1011 NONE
   Pcar_1010 1182635 .. 1182653 -  -3.8  -2.98784   TACAAAATGAATAAT             GGGCATAA TAC TCATGCTC             TTATGATGGTCTTTC  45 120
   Pcar_0995 1167021 .. 1167039 -    -3  -2.57769   ATTGATGAAACAGAG             TCGGTGTC TTT GAATCCGA             TCTTTGCATCAAAAA  40 249
   Pcar_0994 NONE
   Pcar_0993 1165040 .. 1165066 - -19.6  -3.69354   CGCGACAACTGGAAA         GGGGTTACGGAA AAT TTCCGTAACCCC         TTGATTCTTGGTGGA 100 210
   Pcar_0985 NONE
   Pcar_0984 1155655 .. 1155696 -    -5  -2.52464   GTTTGCGTTAAGCGA CTAGGGTCGCCCTGCCGGA GAAAA TCCGG-AGGGCGGCCTTTT CTTTTTAGGGCGGGG  47 137
   Pcar_0980 1152802 .. 1152830 - -20.4  -4.66163   ATTTTTATTCAAAAA        CGCCCCGAAGAG CCAAC CTCTTCGGGGCG        TTTTTATGTCGGGGT 100 110
   Pcar_0979 NONE
   Pcar_0978 1149658 .. 1149683 -  -8.9  -3.57144   GGTGTCAGGGCGAAA         CCTGACGGCAC AACG GTGGCGGCAGG          TGGCCCGGCACACGG  70 64
   Pcar_0977 NONE
   Pcar_0976 1147221 .. 1147248 - -17.8  -5.60993   GTGGCGATAAAAAAA        CCGCCCTGTCTC CAAT GAAACAGGGCGG         TTTTGATATGACTGG 100 193
   Pcar_0975 NONE
   Pcar_0974 1144965 .. 1144996 - -17.2  -2.64981   ATATGGGGAAATGCA      GGGCGGGGCGACCG GATT CGGTCGCCCCGCTT       GGTATGGTTTAAACT  95 194
   Pcar_0970 1138724 .. 1138743 -    -5  -3.14683   AGATGCGGGGATGAA            CCGATGCGC GAG GCG-ATCGA            GGAGGCAGAGGCGGC  51 510
   Pcar_0969 1137785 .. 1137806 -  -5.7  -2.63102   ACGATTTTCACAGGA           GTTCCCCGC AGAT GCGGGGATG            AACCGGCGCGGCTGT  50 286
   Pcar_0968 1137420 .. 1137439 -  -9.2  -2.50074   GTGGTTACAACAGAG            TTCCCCGC AGAT GCGGGGAT             GAACCGTTGATACGT  61 121
   Pcar_0967 NONE
   Pcar_0966 1135674 .. 1135719 - -11.1  -3.14683   AGATGCGGGGATGAA CCGGAGAACTCGCCAAGGATG TCAA CAGCGTTGTCGAGTTCCCCGC AGATGCGGGGATGAA  74 48
   Pcar_0963 NONE
   Pcar_0962 1132244 .. 1132255 -  -4.4  -3.40073   ATTCGGACCAATGAA                CGAT TCGA ATCG                 CTGGCAGATGCGCAT  52 196
   Pcar_0954 1122768 .. 1122780 -  -4.8  -3.37071   AAATTTTATGGACAA                CGGT AGATG ACCG                TTGGGCAGCGGTCAC  52 3
   Pcar_0953 1121770 .. 1121799 -   -10  -3.67976   TGTACGAAGTTGAAA       CGCCGGCTGTCTC CCTGT GAGAT-GCCGGCG       TTTTGTTTTATCCTG  77 90
   Pcar_0940 NONE
   Pcar_0939 1107730 .. 1107762 - -10.6  -3.25204   TTACTTCTAAACACA     GTTGACGAGCTGCCC TGCG GGGCAGC-CGCAAAC      TTCCTCCCAAGGCTC  73 181
   Pcar_0935 NONE
   Pcar_0934 NONE
   Pcar_0933 1099343 .. 1099368 - -11.1  -5.60993   CCGTGCACAAAAAAA         GGAGACATCCG TTTG CGGGTGCCTCC          GACTATGCGAGATTT 100 58
   Pcar_0932 NONE
   Pcar_0931 1098106 .. 1098127 - -15.9  -5.08824   GCTCGACTTAAAAAA           GGTCGCCAC GGCT GTGGCGACC            TCATATTGAAAGCAT 100 55
   Pcar_0930 1097749 .. 1097775 -  -6.6  -2.53263   CGGACGCTCAAGTCA         CAAAGCCGCT AAAAAAA AGCGGGTTTG         CTTTTAGGTATGTCC  52 45
   Pcar_0928 1095866 .. 1095876 -  -2.4   -3.5823   TTTAACGATAAAAAG                 GGCG TCA CGGC                 TTACCTCTGTTGCAA  47 26
   Pcar_0927 1095073 .. 1095094 -  -5.1  -3.64703   TGTTTTCTATTTAAA           CCGTTCATCG AAT CGATGG-CGG           TGCCGGCGAACCGGT  56 154
   Pcar_0926 1091771 .. 1091796 -  -3.9  -4.70169   GCACAGGGAAGAAAA         TCCTC-GCGTCG ATA CGACGCCGCCGA         TGAAAGGACAACTCC  68 58
   Pcar_0925 NONE
   Pcar_0924 1088678 .. 1088688 -  -3.2  -3.41878   CGTCGCAAGGGACAA                 TCCC GGC AGGA                 AAAAGGCTTTTACCA  47 66
   Pcar_0923 NONE
   Pcar_0922 1087297 .. 1087313 -  -7.9  -3.61609   TCACCCAAATCATAA              GGCCGGA TAC TCCTGCC              TGGGCCCGGGTTACA  63 272
   Pcar_0919 1084794 .. 1084805 -  -2.2  -4.56597   TTGCCGGCTTAAAAA                GAGA GGTC TCCC                 CGGTTTTTGAATTGT  62 348
   Pcar_0917 1082911 .. 1082931 -    -4  -3.63744   CTCCTTTCGAAAATA           CCGGACTCG AACC CAAGT-CGG            AGGGTTACCGGTTAA  52 376
   Pcar_0911 1075820 .. 1075842 -  -6.2  -3.61715   GAGGCTCTCGAAGAA           TTGCGTCGGG CGG CTCGAAGCAA           GATCGCGCGTCAGCA  58 311
   Pcar_0907 NONE
   Pcar_0906 1069927 .. 1069945 -  -7.4  -2.78463   AGGCGGTGCATGAGA             TCAAGGTC AAC GGCCTTGA             ATACCTTTTCGAGCC  54 69
   Pcar_0903 NONE
   Pcar_0902 1064139 .. 1064171 - -14.9  -4.97158   GGATATCAAACAAAA      CCCGTCCGCACAG GTTGCTT CCGTACGGACGGG      TTTTTTCTGAAATTC 100 312
   Pcar_0900 NONE
   Pcar_0899 NONE
   Pcar_0898 NONE
   Pcar_0897 1056948 .. 1056962 -  -2.1  -3.92342   AAAACAAGCAAAAGA               CGAAT TTTTT ACTCG               GCCAACAGAGCAAGG  53 108
   Pcar_0896 1054055 .. 1054075 -   -14  -4.20516   CCTCCATGTAATAAA            GGGCCGGA TCCTC TCCGGCCC            ATTTTTTTTAGCAGA 100 74
   Pcar_0892 NONE
   Pcar_0891 NONE
   Pcar_0890 1047609 .. 1047629 - -12.6  -6.09196   TTGAAAATAAAAAAA            GGGCGATC AAAAA GATCGCCC            TTCGAATGCTGACGG 100 60
   Pcar_0889 NONE
   Pcar_0888 NONE
   Pcar_0887 1044610 .. 1044620 -  -5.4  -2.82623   TGTTCCCTATAATCA                 GATG TTT CATC                 AGCTGGCCTCCCGCG  48 24
   Pcar_0886 1043261 .. 1043275 -  -2.1  -3.02144   CCATTTTCTTGAAGA              CG-AGG ATTA CCTGCG               GCGTCTGTTGGGCGC  41 128
   Pcar_0884 1040362 .. 1040393 -  -8.1  -5.81412   TGCAGGTAAAAAAAA      TACGCGTTGC-TCA GGAGG TGAGGCAACGCGTC      AATAATGGAGGTGTT 100 439
   Pcar_0883 NONE
   Pcar_0882 1037138 .. 1037152 -  -7.1  -2.62184   GGTCTTTCGATAGCA               GGTGC TGCAG GCACC               ATTGCAGCAATGAAT  52 133
   Pcar_0881 1035926 .. 1035948 - -14.1  -3.58533   GCAGAATGTGTGAAA           GGGGCCAGC TTAAC GCCGGCCCC           TTTGTCCTTTTTCTT  89 47
   Pcar_0880 NONE
   Pcar_0879 NONE
   Pcar_0878 1033265 .. 1033293 -    -6  -3.11604   TATTAAAACTAGATA        GTGTCCATCC GGAAACGAT GGAGGGACAC        CGTGTGATTTTTATA  53 266
   Pcar_0861 1014104 .. 1014118 -  -5.8  -4.26903   TTTACGTCACGAAAA               TGAAAA CTA TTTTCA               ATTCGAGAAAAATCT  68 240
   Pcar_0860 1013165 .. 1013198 - -12.5  -3.45054   GGTGACAATGGATAA     CCGGTCTCGATCC GAAAGTAA GGATGGAGACCGG      TTGCAGAGGTAAAGG  82 310
   Pcar_0859 1011892 .. 1011902 -    -4  -3.81322   GCAAGGATAAAAAAG                 GAAT GGA ATTC                 AAGAGACAGGGGATA  57 92
   Pcar_0858 1011184 .. 1011200 -  -2.2  -4.45544   CTTCATGAATTAAAA              CGTCAT TTTGT ATGCCG              CGTAGGCGTTCAGGC  62 320
   Pcar_0857 1010170 .. 1010183 -  -2.3  -2.58183   AAAACAGGTAAGCCA               TCAGG GTTT CCAGA                GCAGATCGACCGGCA  39 12
   Pcar_0856 NONE
   Pcar_0855 1008593 .. 1008607 -  -5.8  -4.39386   CTTAAATCACGAAAA               TGAAAA TTG TTTTCA               TGTGAATCTCTTTTG  71 199
   Pcar_0852 NONE
   Pcar_0851 NONE
   Pcar_0850 NONE
   Pcar_0849 NONE
   Pcar_0848 NONE
   Pcar_0847 NONE
   Pcar_0846 NONE
   Pcar_0845 NONE
   Pcar_0844  997248 ..  997270 -  -2.1  -3.63228   TTTAGCACAAATGAA          GCACAA-AGA ACAT TCTGTTGTAC           GAACCCCATCCGCCT  47 40
   Pcar_0843  996221 ..  996239 -   -16  -5.83211   GACGAAAATAAAAAA             GGCCGGGA TTG TCCCGGCC             TTTTAACGATCCGGC 100 56
   Pcar_0837  989119 ..  989140 - -17.3  -5.06451   CACCAGGCTAAAAAA           GGCGGCAGG TTTC CCTGCCGCC            TTTACCGTGCCAAGT 100 53
   Pcar_0819  968640 ..  968650 -  -2.4  -2.70946   GGGTGCCACAAAGAG                 GGGG CAG CACC                 AAATGTTTTCGAAGC  39 83
   Pcar_0818  965233 ..  965256 - -11.8  -3.09516   TGCGCCACGAGTGAA          CGCAAACCTG GAGG CAGGTTTGCA           GGATGGCAGGCGCGG  77 132
   Pcar_0811  956490 ..  956523 - -18.3  -4.81685   ATGAATCAGTAAAAA     TGTAGCGTTCCCCTA CCAG TTGGGGAACGCTACA      TTTTCAAAAGCTCTA 100 21
   Pcar_0809  953830 ..  953867 -  -2.6  -4.17316   ACTCTCCTAAAAGAA  CTCCCCGGTGCCGCTAGA AGAG TCC-GCCGC-CCGGGACG   ATGATGCCGTCAGAA  57 1
   Pcar_0808 NONE
   Pcar_0807  951943 ..  951973 -  -7.5  -3.92324   TCCCGGAAGAGCAAA       CTCCGCAAAACCC AAAAA AGGTCCTGCGGGG       TTTAACGTCACTGAT  69 112
   Pcar_0806  951432 ..  951466 - -10.1  -2.99348   ATGAATCAATAATGA     TGACAGCATTCCC TCTCTAGCG GGGAATGCTGTCT     TTTAGCGTGTTGTCT  67 57
   Pcar_0798 NONE
   Pcar_0797 NONE
   Pcar_0796  942142 ..  942173 - -18.8   -4.1964   TCGAAGATCCTAAAA      CCTACCGGCCGG CGGACGGT CCGGCCGGTAGG       TCCCATACTTACAAT 100 34
   Pcar_0792 NONE
   Pcar_0791  933464 ..  933484 -  -2.5  -3.66654   GATGCGAATCTGAAA            CAGAACAAT TCA ACTGACCTG            CGCAATTTACCAGAA  50 426
   Pcar_0786  929468 ..  929490 -   -12  -3.34013   CAGTTTGCGAATGAA           GGGGGTGC TTTTATG GCACCCCC           TATTCTTATATTACC  80 41
   Pcar_0779  923640 ..  923659 -  -2.8  -2.93623   TGCCTGAAAAGAGCA            GGGTCGTAG TGG CTATG-CCC            GCTAGAATTCAAGTT  42 54
   Pcar_0771  915083 ..  915107 - -17.9  -4.48987   GCGGCAGAATGAAAA          CGGCGCTCCCT GCC AGGGAACGCCG          TAAGGTTCGTCAAAT 100 55
   Pcar_3147  909220 ..  909263 -  -5.2  -3.41051   TGAGGTCCAGTATAA CCAGCAGGCATTGCGACCAGG GGG CCAGTTC-CAACGCCTGTTCG CCGGAGCTGACATGG  54 129
   Pcar_0768  908598 ..  908619 - -17.3  -5.72254   GGAAATAACAAAAAA           CGGGGGAGC TGTG GCTCCCCCG            TTTTTTATTTGGAGT 100 66
   Pcar_0765  906050 ..  906061 -  -3.6  -4.07568   GCTTGCGGGGCAAAA                GCCG CTAC CAGC                 TGTTGCTTAAGGCCT  60 163
   Pcar_0763  902883 ..  902908 -  -3.1  -3.32844   TCCGTCACCGGACAA         GGCGCTTTGCG ATGG CGCACAGAGTC          TCGACGGGCAGGGTT  46 92
   Pcar_0761 NONE
   Pcar_0760  899621 ..  899635 -  -7.8  -4.57569   GCATCTGTTTAAAAA               CGCCTG TCG CAGGCA               CTTTATCGCGGCCTT  79 227
   Pcar_0759  898609 ..  898659 - -25.8  -2.57564   GTACCCCGCGATAAG CAACGAGCCGACTTTCATGTCGCA AAA TGTAACATGAAAGTCGGCTCGTTA TGATCCAGTCATGAA 100 107
   Pcar_0758  897743 ..  897762 -  -8.6   -3.8211   TGTTATCGACAATAA            TGGTTCGC TGGA GCAAACCA             GAGACCAGGTGGTCG  72 44
   Pcar_0756 NONE
   Pcar_0755  893796 ..  893810 -  -4.2  -5.75342   CTCGGGCAAAAAAAA               CATGTC AAG GCCATG               GAGTTTCTCGTGCGG 100 338
   Pcar_0753 NONE
   Pcar_0752  890679 ..  890701 - -16.3  -2.90078   TACCGGATATGAAAC           GGCCCGTGC GGATG GCACGGGCC           TCGATCGTCGGTTAT  95 52
   Pcar_0751 NONE
   Pcar_0750 NONE
   Pcar_0749 NONE
   Pcar_0748 NONE
   Pcar_0747 NONE
   Pcar_0746  885764 ..  885777 -  -9.5  -3.59979   TCTGGGCAGGCCAAA               GCCCG AGGC CGGGC                TTTGGCGATACCAAA  74 82
   Pcar_0745  884414 ..  884469 -    -3  -2.62389   CAAGCTATCCAGAAG CTGTCAGGCCTGGCACGAACGGTAAGG GGG CCGT-CCATGAGCGCCGGGCCGGGCAA GGTTGAAATCCAGGG  40 313
   Pcar_0681 NONE
   Pcar_0680  826831 ..  826881 -  -6.2  -3.16564   GGTTGACGCCATCAA GTGGGATTGAACGCCCGTT-ACC TTTGTC GGTGAACGGGTGTTCAATAACTC GATGTATGTTCGCGT  53 83
   Pcar_0678 NONE
   Pcar_0663 NONE
   Pcar_0662  799500 ..  799511 -  -2.2  -4.11216   GCCTGATGTGGAAAA                TCCG GGGT CAGA                 CCCTGCCCAAAATCA  55 21
   Pcar_0661 NONE
   Pcar_0660  797976 ..  797996 - -19.7  -4.71061   ATGGATAGCTAAAAA            GCCCCGCCG GAC CGGCGGGGC            TTTTTCAATAGTGGG 100 78
   Pcar_0651  785919 ..  785929 -  -2.4  -3.63744   TGCTCGCGGAAAAGA                 GCAG CGG CGGC                 ATCGAGCGTCAGGCC  47 34
   Pcar_0650  784648 ..  784670 - -20.6  -4.81551   CATTGATACGAAAAA           GGGGAGCGGC TTT GCCGCTCCCC           TTTTTTGCGATCTGG 100 158
   Pcar_0643  776793 ..  776818 - -13.4  -5.54907   TTGACAAAAGAAAAA         GGCTGCAAGA TCAATG TCTTGCAGCC          TTTGTTTACATTTTT 100 55
   Pcar_0642  774994 ..  775006 -  -5.5  -3.07043   TGTAGTATCTGAACA                CCGAA AGC TCCGG                AAGTGTCTCAAGATC  51 72
   Pcar_0641  773740 ..  773759 -  -3.5  -2.80816   TGCCGACTGAGGACA            TGGGGCT GGGAAA AGCGCCA             GGCATAGACATACTT  43 305
   Pcar_0637 NONE
   Pcar_0636  768022 ..  768056 - -14.4  -4.55128   AGCGCCAAAGCAAAA    GACCCCAGG-G-CCGG AAAAA CCGGGCACCTGGGGTC    TCTGAGAGTATGAGC 100 222
   Pcar_0634  764290 ..  764330 -  -3.2  -3.67188   ATTTATCGGAAAATA GCTG-CGCAACGGTGGGGCA TGG CGCCCCTGCATC-CGACAGC CCATCCGCTAAATGG  52 86
   Pcar_0633  763597 ..  763615 -  -3.7  -5.14563   TTGCCCATGAAAAAA             GGAACGC CGATT GCGGCCC             ATGGGGCGCCTGAAT  78 43
   Pcar_0632  759805 ..  759824 -  -2.1  -3.53224   CAGGGCGGTTGCAAA            GCACC TGGATATAAC GGTGC             CGGGATCGACCGCAT  47 56
   Pcar_0630 NONE
   Pcar_0629  756220 ..  756232 -  -4.7  -3.40403   TTTTCTGCATGACAA                CCCTC CTT GGGGG                ACGGTTCACAGGGGG  52 31
   Pcar_0628 NONE
   Pcar_0627 NONE
   Pcar_0626  753441 ..  753482 -  -2.1  -3.59979   GCTGCCCAGGTTAAA CCGGGACGGG-ACGGTTTTC ATG GATGACTATGCCCGCTCCGG CGAGTCGGCGGTCGC  48 157
   Pcar_0624  750884 ..  750902 -    -3  -2.85508   GAAAGGGGATAAGGA             GCGCATCG TAC CCATGGGC             CGTCCGGCCCGACAG  41 454
   Pcar_0622 NONE
   Pcar_0621 NONE
   Pcar_0620 NONE
   Pcar_0619  746824 ..  746844 -  -2.6  -4.35524   GTTTTAAAGGTAAAA            TTATAACC AGCCA GGTCACAA            GGATTCGATAGGGAT  60 488
   Pcar_0614  743919 ..  743947 - -15.3  -4.87318   GGCAAAACGCAAAAA        GCCCTCCCCGG TTTAATG CCGGAGAGGGC        TTTTTATGGCGAAGT 100 86
   Pcar_0611 NONE
   Pcar_0610  741761 ..  741782 -  -7.2  -2.72043   AACCTTTGGTCAAAG           CGACAGGG TTCAGC CCCCGCCG            ACGAATTGAACGATT  56 13
   Pcar_0609 NONE
   Pcar_0608 NONE
   Pcar_0607 NONE
   Pcar_0606  736537 ..  736556 -  -7.8  -3.61715   TATCTTTGGCAACAA            TGTCGAGG TTCG CCTCGGCA             GTCTGGGGTACCTGC  63 453
   Pcar_0604 NONE
   Pcar_0603  734178 ..  734202 -  -8.5  -4.08767   GGCAGTGGTGGAAAA          GGTCACCGCCC GCG GCACGGTAACC          TTCCCCTATATCCCC  73 500
   Pcar_0591 NONE
   Pcar_0590  714378 ..  714399 - -12.9   -5.7946   TGGTCAATAAAAAAA           GCCGCGGTC GTAT GGCCGCGGC            TTTTGCTTGTTTATT 100 211
   Pcar_0588  713088 ..  713104 -  -8.7  -4.40173   AGCAGAAAGGTAAAA              CTTCGCG GGA CGCGAAA              ATCGAAAAGCGGGTG  83 213
   Pcar_0584  707985 ..  708006 - -17.3  -4.88222   AGCAAAACTTAAAAA           GGGGGAGCG TTAT CGCTCCCCC            TTTTTTTGCTGTTTT 100 65
   Pcar_0579  702475 ..  702488 -  -3.1  -3.90112   CTTTTCGCAAGGAAA               TCTCGG ATG CCG-GA               ATGCAGGCGCAGGTC  56 70
   Pcar_0577  699998 ..  700017 -  -3.5  -2.51464   TGACCAGCGATGAAG            TGTCTGG TTTATT CCAGTCA             AGTTTTTATCGCACC  42 198
   Pcar_0575  698157 ..  698177 - -11.1  -4.20084   ATCATGCAGCCAAAA            TGGCGCGTA TTT TGCGCGCCA            TTTAGGCCATGGACA  91 103
   Pcar_0573 NONE
   Pcar_0572  696443 ..  696462 -   -10  -4.07568   GTTTTTCCTGGAAAA            CCCCCAAC GGGC GTTGGAGG             CCATGGCTGCCGGCG  79 308
   Pcar_0569  691805 ..  691824 -  -7.8  -3.29511   GCCAGCCCGGCAGAA            GCCCGG GGTCATGG CCGGGC             CTGAGTTTTCAACCG  61 34
   Pcar_0568  690673 ..  690684 -  -7.2  -3.33162   GAGTTTATTTGATAA                CCGG GGTG CCGG                 CGGCACGGATTTACG  61 454
   Pcar_0566 NONE
   Pcar_0565  687220 ..  687241 -  -8.7  -4.05446   CCTGTCAAGGAGAAA           CCGGCAC GGCGGATG GTGCCGG            GGGGCGTCTGGCCCG  77 141
   Pcar_0564  686491 ..  686518 -  -4.7  -3.19026   CACCCGAAGAGGTAA        GGCATCGCCGG TTATTT CGGGCGGTACC         CTGGACCCTACAACA  50 114
   Pcar_0563  686013 ..  686042 -   -18  -3.44527   CATGGAGTACTATAA       GAAACGGGCCTG TTGGTG CAGGCCCGTTTC        TTATTTGTTTTTGGG 100 26
   Pcar_0561  683186 ..  683197 -  -2.2  -2.63715   ACTCATTTCACAGTA                TAGC GGGG GCCA                 TTTGCAACGCCACCT  39 40
   Pcar_0560 NONE
   Pcar_0559  681551 ..  681581 -  -2.4  -4.41548   TTACACCGGAGAAAA       CCCTTGATCGCCAG ACT CTGGAGAAAAACGG       CATCACATCGGTGCA  63 172
   Pcar_0557  679426 ..  679436 -  -8.2  -4.21462   ATCGAGCAGGGAAAA                 GCCC GGT GGGC                 TGTTCGGGCAGCTCA  77 414
   Pcar_0555 NONE
   Pcar_0554  676755 ..  676767 - -10.5  -2.78018   AGTCTCGATGAATTA                CGGGC CAT GCCCG                GCCTGCCGGCCGCTT  66 117
   Pcar_0552  673979 ..  674000 - -17.3  -5.48063   AGGCAATATAAAAAA           GGCCGCTCC CGGG GGAGCGGCC            TTTTTGCACACTGTT 100 54
   Pcar_0549  670812 ..  670823 -  -2.2   -2.6891   CAGCAGATCATATCA                CTGC GGCT GCAA                 AAAATTTATCAGCGT  39 11
   Pcar_0548  670168 ..  670186 - -11.7  -5.64274   TCAGGCATAAAAAAA             CCCGGCA AGGGG TGCCGGG             TTTCGGAAAGTATCT 100 52
   Pcar_0547  668601 ..  668623 - -15.6  -6.17669   AACAAAATAAAAAAA           CAGGGCCGAC AGC ATCGGCCCTG           TTTTTTTGAATCGCG 100 48
   Pcar_0546  667669 ..  667702 - -17.5  -5.31275   TTGCACCATAAAAAA     CGCCGTCC-CTTCTGC CTG GCAGAGGTGGACGGCG     TTTTTGTACAAGGGG 100 83
   Pcar_0544  659353 ..  659369 - -11.5  -3.80018   TTGACACATCAAGAA              CCGCCGG AGT CCGACGG              CGTGACGTTGAATGT  82 2
   Pcar_0543  656279 ..  656309 - -11.9  -2.76492   TGAGGGATGGTAAAG       GCGGGAAAGATCG AACCA CGACCTTTCCAGC       TTCGATAAAGAATGG  71 514
   Pcar_0540 NONE
   Pcar_0539  652551 ..  652562 -  -7.2  -4.06502   CAGGTGGAAACCAAA                GCCG GAAT CGGC                 AGGTTTGGAAGATCA  71 463
   Pcar_0537  650487 ..  650503 -  -6.5  -3.04263   ACGGCATCGCGAATA              TCATGGG GCA CCCAGGA              CGCTTTTAGAGTTCC  56 31
   Pcar_0536  649284 ..  649301 -  -7.7  -3.40899   AAGTCCTCATCATAA             GGCAAAG ACTG CTCTGCC              CCACAGGGCCGAGAG  62 211
   Pcar_0535  647867 ..  647881 -  -2.9  -2.65933   AAAAAAGAAAAGCAG               CAAAA TCAGC TTTTG               ATCTCTTGGGGAAAT  40 203
   Pcar_0534 NONE
   Pcar_0533  645278 ..  645292 -  -2.1  -3.40899   AATCTTGGAGCACAA              CGACTG GGCT CAG-CG               CGTTTGCGGAACGCG  46 86
   Pcar_0530  640714 ..  640730 -    -3   -4.3295   TGGAAGAAAACGAAA             GAGACAC TGGA GTG-CTC              TTCTTTCACAAAAGC  61 106
   Pcar_0529  638351 ..  638367 -  -2.3  -3.43689   AAAACTCCACCAGAA              CCAAA AGAAGGA TTTGG              ATAAGGCCGTTAAGG  46 428
   Pcar_0525  635902 ..  635912 -  -2.4  -2.57132   TTGGCTGCCTATAAC                 GCCG GCC CCGC                 CAAAATACGCAGGCT  38 400
   Pcar_0523  633200 ..  633230 - -19.8   -4.4648   ATCCGGACCATAAAA       GAAGCCCCCGTCGA TCA TTGACGGGGGCTTC       TTCAACATCCTGCTG 100 53
   Pcar_0522  631965 ..  631977 -  -3.3  -3.40403   GGTTCTGCATCATAA                CAGCA GGT CGCCG                TTGGCTTTGGCCCAG  47 7
   Pcar_0521 NONE
   Pcar_0520  630245 ..  630298 - -12.7  -4.52589   TGGGTTCAGAGAAAA CAAAAGGGCAAATCTCAACTCCTGA AATA TCAGAGATTGAAACTTGCCCTTTTT TTGTTTTTTATGCTG 100 137
   Pcar_0519  628846 ..  628885 -   -18  -3.90744   GCGTCGCGGAAATAA  TTCGGGCTCAATGGTGAA TGCT TTCTCCATTGAGCCCGAG   TTGGTTTTATTTCGT 100 74
   Pcar_0516  625757 ..  625771 -  -3.4  -3.86524   ACATCTCCCCACAAA               CCGGCC TTG GGCAAG               CGTTGGCGTCGATGG  53 263
   Pcar_0512  620641 ..  620671 - -14.7  -3.35073   AGCATCGGCAACGAA      GCCCGCAGGGATGG AGAT CCGTCCC-GCGGGC       TTTTTCTTTTCAGAA  91 523
   Pcar_0510  620159 ..  620174 -  -5.4  -3.16564   GTCGGAGGTTATGAA              CGG-CTG CCC CAGACCG              GATCTTCCTCATATT  51 3
   Pcar_0509  619491 ..  619510 -  -6.4  -4.41797   AAAATTAGACTAAAA            CGGTAAGG ATTA CCTTAGCG             GTTCAACCGGAGAAG  71 89
   Pcar_0508  618959 ..  619007 -   -19  -3.29364   ATCACGAATTACTAA TCACGGCACTACGCCTCCCAGTC TGCG GGCTGGGAGGCGTAGTGCTA-GA AGTTTACCTGACGCC 100 29
   Pcar_0506  616397 ..  616429 - -11.4  -5.60993   GCGTGCATAAAAAAA     GGCGCGTTGTCCT GGAGGTGG AGG-CAACGCGCC      AAAAGATGGAGGTTT 100 236
   Pcar_0505 NONE
   Pcar_0504  614574 ..  614590 -  -4.4  -4.74103   CCGTCAATCCAAAAA              GGACAA TGGGC TCGTCC              TCGGCAGCAATAAAG  70 68
   Pcar_0494  600827 ..  600868 - -10.2   -4.4648   ATGTTCAGCATAAAA GGTTGCCCAGACTGCCGGGA ACCT TCCCGGT-G-CTGCGCAACC GCGTGAAGAACGTCT  91 352
   Pcar_0493  600001 ..  600035 -  -9.3  -2.78798   ACGGGCCAGTCAAAC    TTTGCTGGCGGGGAGA TTTT TCTCCCCGCCAG-ATT     CATTGGGTTTGTTTT  62 51
   Pcar_0492  598715 ..  598726 -  -7.2  -2.90075   TTCGGGTGAACCACA                GGGC CCGG GCCC                 GTTTTTTTCGGGGAG  57 95
   Pcar_0491  596332 ..  596362 -  -9.8  -4.56597   GGTTGGTGCCAAAAA       GGCGTAACGG CGATAAGCTGT CCGTTACGCC       TTTCTGATCAGGGTT  90 86
   Pcar_0490  594988 ..  595012 - -18.7  -6.06723   CTCCGCAAAAAAAAA          TCCCCGAAGCT TTA AGCTTCGGGGA          TATCGTTTTTTATCC 100 414
   Pcar_0489 NONE
   Pcar_0488 NONE
   Pcar_0487 NONE
   Pcar_0486 NONE
   Pcar_0485 NONE
   Pcar_0484 NONE
   Pcar_0483  586660 ..  586686 -  -4.3  -4.20136   AGCCTTAAAATCAAA        CATC-GGCGGGA CGCG CCCCGCCAGGCG         CCTTACTTTTTGTCC  63 511
   Pcar_0482  586068 ..  586078 -  -3.2   -2.6356   ACTCATAGTCAGAAC                 TCCA CGC CGGA                 TTGCGCCGGTCGGCC  40 8
   Pcar_0481 NONE
   Pcar_0480  583532 ..  583547 -  -3.2  -3.53444   CGCCGCAACAAGTAA              GCGTGA AGAT TGACGC               CGAGATTGGGGAAAA  49 483
   Pcar_0479  581742 ..  581767 -  -2.4  -4.82901   GGGCTTGGACAAAAA         GCAAGGCGCC TGGCGG GGCGCGTCCC          ACCGGTTTTGGGGTA  68 175
   Pcar_0478 NONE
   Pcar_0477  578914 ..  578937 -  -4.5  -5.33921   AAAGTAAGCAAAAAA          GGGCT-CCCC TGCGG GGGGCAGCTC          GCGAAGGACAGAGAT  84 464
   Pcar_0476  577932 ..  577967 -  -4.6  -2.52464   CCGGTGGTGAATCCA    CCCTGCAGGCCGGCC ATGTTCA GGCCA-CCTCCTGGG    CCGCCGTGTTTTGCT  44 9
   Pcar_0475 NONE
   Pcar_0474  575914 ..  575935 - -11.5  -3.63968   CTTTAAATCCTGAAA           CCGGCGGGA CGCG CCCCGCCAG            GCGACTTGGTCGCGT  79 351
   Pcar_0473 NONE
   Pcar_0472 NONE
   Pcar_0471 NONE
   Pcar_0470  572664 ..  572675 -  -7.2  -3.70674   TCATGAGTTAAAATA                CCCC AGGA GGGG                 ATCACGGGAGTATCC  67 124
   Pcar_0469  571446 ..  571482 - -18.7  -3.57119   GACATATCGCGGAAA    GGCGGGCGAGGGGCTGA TAT TCAACCTCTCGCCCGTC    GGATTTACCGGATAT 100 63
   Pcar_0468  570059 ..  570085 -  -8.1  -3.86015   CATGCTGGCCAGAAA        GGTCATTACCAG CGCG CCGGTAATG-CC         TGCTACGAATTTCCC  72 176
   Pcar_0467  567697 ..  567722 - -16.1  -3.59979   TGTTCCCACCGGAAA         GCCGGACCGCC CGTA GGCGGTCCGGT          GGTTTATGTTGTCAA 100 148
   Pcar_0466 NONE
   Pcar_0465 NONE
   Pcar_0464 NONE
   Pcar_0463  563943 ..  563953 -  -3.2  -3.14564   TCATGGCGGTACGAA                 CTCC ACG GAAG                 ACAAGGGCCGTTCAG  44 62
   Pcar_0462  562890 ..  562908 -    -3  -3.00946   CGGTTTCATAAATCA             CCTGATTG CGT CAGTCCGG             GTTTACAGTGCGGGG  42 17
   Pcar_0461  562012 ..  562022 -    -4  -3.01712   CCCTTGGTGTGAACA                 TGAT CAG ATCA                 GACTCTAGCCGCCAG  45 23
   Pcar_0460  560226 ..  560239 -  -2.3  -2.74263   ATTGCAGTTCGAAAT               CAGGC ATCA GCATG                TCCCTGTGCGGGGGG  39 45
   Pcar_0459  559066 ..  559077 -  -3.6   -2.8934   CGTTAAATCATGATA                GCCA TCTG CGGC                 GGGCCACGGGGTACC  45 68
   Pcar_0458 NONE
   Pcar_0457  557020 ..  557031 -  -4.4  -3.98053   TTATAACACAAAATA                GAAC GAAA GTTC                 AATATGGTATGGCGT  61 184
   Pcar_0456  555016 ..  555044 - -15.3  -5.00616   TTGCGGTCGAAAAAA        GAATGGGCACCCC ATT GGGGTGCCCACTG        GTATTGCATATCAGC 100 48
   Pcar_0455  554369 ..  554408 - -10.1   -5.4182   AACCATAAACAAAAA  CTCCTCTTTGTGCCC AGGCTGGAGG GAGCACGAAGAGGAG   CATGGTTATATTCAC 100 351
   Pcar_0454 NONE
   Pcar_0453  551262 ..  551289 - -21.4  -3.09015   CGCATATCTATTCAA        GGGGCCGGTTTC CATG GAAACCGGCCCC         TTGTGTTTAGAACTC 100 151
   Pcar_0446 NONE
   Pcar_0445 NONE
   Pcar_0444  543008 ..  543027 - -13.6  -5.47159   CGGCAACATAAAAAA            GCCGCTTC CGGG GAAGCGGC             TTTAAGCGCATGGCA 100 89
   Pcar_0443  541207 ..  541222 -  -3.9  -4.07687   ATTGCGGCCTGAAAA              CCCGG GCCTGG CCGGA               AACCCTGGCGTCGTT  60 267
   Pcar_0433 NONE
   Pcar_0430  524467 ..  524484 -  -2.8   -3.6149   ATTCAAGAATTACAA             TATATG GAAAAG CATATA              TAGTGCAACCCCTAT  49 243
   Pcar_0429  521890 ..  521918 - -18.9   -3.5241   CATTCGTTATAAATA        GCCGGGTGAACTC AAA GGGTTCACCCGGC        ATGATGTTAAATAAA 100 32
   Pcar_0428  520339 ..  520388 -   -15   -3.7282   TCACTCCATGAATAA TCCGGGCCGTGTCGGCCCCG TCAAAAGCCC CGGGACCGACACGCTCCAGA TCTCTTAGAAACGGT  95 30
   Pcar_0427 NONE
   Pcar_0426  519116 ..  519144 -   -19   -4.3739   CAGGTTGGGAGAAAA        GGCAGGCCACTT CATTC AAGTGGCCTGCC        TTTTTTGCGTGTCGG 100 98
   Pcar_0423  516532 ..  516546 -  -4.3  -3.96705   CGGAGAAAAGTCAAA               CATTC TCTGT GAATG               GCACGAGCCGGTGGG  61 101
   Pcar_0422  515039 ..  515067 -  -2.3  -3.90744   CGTCCCCGCAAATAA       TC-CCCGCGCCG GTTTTT CGGCTCGTGCGA        TTCCCTGTCCTTTCT  53 95
   Pcar_0420  513991 ..  514018 -  -6.8  -3.80573   CTTATTATGATCAAA        GCGCCTCTGGCA GTAC TGCTGGGGGCGC         TTTTATTTTATCTTT  64 149
   Pcar_0418  511253 ..  511266 -  -2.5  -3.54129   TACAGTTCTTTCAAA               TAATT GTAC AATTA                CTTAGCTTCAGATTG  47 23
   Pcar_0417 NONE
   Pcar_0416  507487 ..  507503 -  -3.6  -3.33744   GTGCGGGTCAAAAAC              CTGCGG TATGT CGGCAG              CCAGTGCTGGCCTTT  48 350
   Pcar_0412  504127 ..  504139 -  -6.2  -2.90723   CGATCCCCAATTAGA                GCCG GATCA CGGC                GGTTATATCCGTTGT  51 295
   Pcar_0410 NONE
   Pcar_0409  501006 ..  501027 - -11.7  -5.60993   TTCCCCAGAAAAAAA           GGGATTGAA TCGC TTCAATCCC            TTTTTCTTTATCCAA 100 58
   Pcar_0408 NONE
   Pcar_0407  499343 ..  499363 - -10.4  -4.55128   AGCCTGAAATGAAAA            GGCTGCAG GGAAA CCGCAGCC            TGTTTCTGTTTCAGT  91 36
   Pcar_0406  496676 ..  496699 - -19.6   -4.2074   GCCGGAATACACAAA          CGACCGGGCC GCAA GGCCCGGTCG           TACATAGGTTGTTGA 100 71
   Pcar_0405  495269 ..  495282 -  -2.3  -2.71268   TTGGATCAGACATCA               TCGGA GTCC TCCGC                GGGAAAAGGCTTGAG  39 2
   Pcar_0404 NONE
   Pcar_0403 NONE
   Pcar_0402 NONE
   Pcar_0401  491698 ..  491710 -  -2.6  -2.50252   AGGGTGACAATATAG                CCAG TCCAG CCGG                AATGCAGTGCGGCGG  38 124
   Pcar_0400  490194 ..  490206 -  -3.3  -3.02043   AAGCGCCCTTGAACA                TGCCC GCG GTGCA                TCTGCAACCTAAAGC  42 196
   Pcar_0399  489849 ..  489873 - -11.4   -2.7634   AAGGGGATCGGAAAC          TCCGGGGCCA GCTTT TGCCCCCGGA          TAAAACATGCCAAGG  71 62
   Pcar_0398  489371 ..  489410 - -20.2  -4.50058   GATTTAGAATCAAAA  CTACGACAAAGGCCGATC CTAG GATCGGCCTTTGTCGTTA   TGCGGATATGCAGAC 100 50
   Pcar_0380  470008 ..  470038 -   -17  -4.07568   TTGGTTTTGTTAAAA       GACAGCCTGTCGAA ATA TTCGACAGGCTGTT       CGTGTTTTCGGGGAT 100 90
   Pcar_0373  460978 ..  461004 -   -21  -4.20696   GCAGTAATTTGAAAA         GGGTTCGCAACC ACT GGTTGCGAACCC         TTTTTTACGTTGGTC 100 59
   Pcar_0361 NONE
   Pcar_0360  448756 ..  448790 - -21.6  -3.71917   AGCTTAAATGTGAAA     GTAAGGAGCCCCGC TTATCCG GCGGGGCTCCTTAC     TTTAAAAGATAGCTA 100 237
   Pcar_0353  438960 ..  438982 -  -3.3  -4.56597   TGCCTTCGTGAAAAA           GCGAAGGGC CCGTT GCCATTCCC           GGGTGGCAGCTGACG  64 50
   Pcar_0352  438200 ..  438216 -  -2.3  -4.56597   TTTTTTGTTGAAAAA              CCTTT ATCGGCA AAAGG              ACGGTGCATGGAACT  65 375
   Pcar_0324  406001 ..  406024 -   -16  -5.88565   CGGACAATAAAAAAA          CGGCCG-GGCC TTG GGCCGCGGCCG          TTTTAATCTTCATAG 100 51
   Pcar_0317  398776 ..  398790 - -11.4  -3.05384   GCGCCGTGGAGGGAA               CCTGCC GCA GGCAGG               CCAGGAGCGGGGCAC  74 228
   Pcar_0308 NONE
   Pcar_0307 NONE
   Pcar_0306  384922 ..  384934 -  -4.7  -4.62471   CTGAAGGTGGAAAAA                GGGGC CAA GTCCC                GGAGTATTTCCGTGG  71 417
   Pcar_0298 NONE
   Pcar_0297  374475 ..  374504 - -17.9  -5.61596   ATTCTGACAAAAAAA       TACGGCCCTTCCC AAAC GGGAAGGGCCGTT        TGCTATTAAGCTGCA 100 41
   Pcar_0291  365207 ..  365221 - -12.8  -3.06796   GGGTAGTGCAGGGAA               CCCGCC GCA GGCGGG               CCAGAAGCCGGGGCA  79 197
   Pcar_0290  361865 ..  361876 -  -4.4  -3.22476   ACCATTGATGATCAA                TTGC TGGC GCAA                 CGTTCACTGGTGGAG  49 404
   Pcar_0276  344488 ..  344521 - -19.6  -5.00616   CCGCGGGTGAAAAAA     GACCCGCCCCTTGC CAAAGT GCAGGGGGCGGGTC      GTTGTATATCAGCTG 100 34
   Pcar_0273  340731 ..  340746 -  -4.6  -3.86037   ACAAACATGAAAACA              CTCCCT TGCT AGGGTG               ATCTGGTTCCCGGAT  59 47
   Pcar_0272  339461 ..  339474 -  -5.9  -2.93991   GGTAACTCAAGCATA               CCCGA CAAT CCGGG                AAGATGCTTACAACA  52 33
   Pcar_0271  338142 ..  338183 - -14.5  -2.91201   AAAAGATCATAATTA TTGAATCACCGCAGGGGCC TTGA GGCTTCTGTGGTGATTCAA  GACGGCTCTTAAAGT  83 34
   Pcar_0270 NONE
   Pcar_0269 NONE
   Pcar_0268  334196 ..  334206 -  -2.4  -2.65987   AATACTGAACAACAT                 GGCG ATT CTCC                 GCGGCGAGTTTAACC  39 35
   Pcar_0267  332648 ..  332669 - -14.4  -3.08679   GTTTTGCAGGCAACA           CCGGCGGG TCGCGT CCCGCCGG            ACGCCTTACTTTTTG  86 331
   Pcar_0265 NONE
   Pcar_0264 NONE
   Pcar_0263 NONE
   Pcar_0262 NONE
   Pcar_0261 NONE
   Pcar_0260  325695 ..  325738 - -20.7  -3.28712   CGGCTCTTTCGATAA GCAAAACAAAA-CCCCCGTA AGCGA TACGGGGGTTTTTGTTTTGC TGCGGCACGTGCGAC 100 45
   Pcar_0255  317253 ..  317276 - -19.6  -3.64259   AATGATTTTTAAGAA          TGCGCCCGCC ATAA GGCGGGCGCA           AATTCAGCATATTAC 100 37
   Pcar_0254  315067 ..  315094 - -12.7  -2.87132   TGCGGTTTTCATAGA        GCAGGGCACCC GTAAAG GGGTGCCCTGT         AGGATGGATGTTTCG  78 48
   Pcar_0253 NONE
   Pcar_0252  313757 ..  313778 - -15.9  -5.09259   TACCTGAAAATAAAA           GAGCCGGCT TCAA AGCCGGCTC            TTCGGGGATCGGTGA 100 57
   Pcar_0251  311820 ..  311841 - -17.3  -5.40072   CTTGGTGTAAAAAAA           CGGCCGGGA TTTC TCCCGGCCG            TTTCAGACGTACGAT 100 102
   Pcar_0250 NONE
   Pcar_0249 NONE
   Pcar_0248  310174 ..  310187 -  -3.8  -2.52464   CCGTGGTTGAACGTA               TCCG TTGCAG CGGA                TCACAAATGCACAGA  42 42
   Pcar_0247 NONE
   Pcar_0246  308074 ..  308095 -    -3  -3.29211   CAAGCGCAAAGTCAA           CTGTCATA ACCATG TATGCCAG            CGTTCCGCAAAGCAT  46 0
   Pcar_0245 NONE
   Pcar_0244 NONE
   Pcar_0243  305608 ..  305632 -  -3.6  -3.57615   TCAAGACCCTGCAAA         CGCCCGATG CTCCATGC CATCG-GCG          ATGCGAAATGATTTT  52 94
   Pcar_0242  304640 ..  304669 - -20.8  -4.43844   TGATTACGGATAAAA       GGCGGGGGCATG ATATCG CATGCCCCCGCC        TGACGATCCGGTTTT 100 51
   Pcar_0241 NONE
   Pcar_0240 NONE
   Pcar_0239 NONE
   Pcar_0238  300065 ..  300077 -  -3.3  -3.61715   TATGCGCTCGAACAA                CAAGG GAT CCTGG                ACGGCATGCTGCGCG  49 48
   Pcar_0236  299289 ..  299315 - -15.1  -4.43213   TCGAACAGATTAAAA         GCCCTCGACCG GTGGA CGGTCGGGGGC         TTGGGTTTTCAGCCT 100 86
   Pcar_0199 NONE
   Pcar_0198 NONE
   Pcar_0197  252203 ..  252224 -  -2.3  -3.83026   CCTGCGCAGACCAAA           CCGTAAAGA GACA TTTTTACAG            CAGACCGTAAAGGGT  53 20
   Pcar_0195  249155 ..  249169 -  -6.4  -3.38564   TAAAGTCATGCAGAA               TCCCCT TGC AGAGGA               AAATTACAATTTCCT  57 47
   Pcar_0194 NONE
   Pcar_0193 NONE
   Pcar_0192  245620 ..  245667 -  -5.5  -5.26316   TCATGGCATAAAAAA GGGGCAGG-CCTCGCCA-TGGAC ATCC GTCGAACGGCTCGAACCTGCCCC TGTAGTCATTTGGAC  86 72
   Pcar_0191 NONE
   Pcar_0190  242370 ..  242398 - -21.1  -3.66356   ACCTTGAATGCTAAA        CGCGGCAGACGGA TTT TCCATCTGCCGCG        TTCTTCTCGCCTCTT 100 190
   Pcar_0188 NONE
   Pcar_0187 NONE
   Pcar_0186  232892 ..  232926 - -20.1   -3.3581   ATCATTGCCAAAAAG     CCATGCCCCGGGGAT TCGCT ATCCCCGGGGCATGC     GTTTATCTACCGTTT 100 185
   Pcar_0182  229958 ..  229984 - -16.6  -4.60797   TCTCGATAGATAAAA         GGCCGCCCGT TTTGATG ACGGGCGGCC         TTTTGTTGTTTCTAT 100 54
   Pcar_0176  219529 ..  219587 -  -7.3  -4.18018   CCGGCTCATCGAAAA CATCATCCAGCACACCGCGCCGCTTAAC CCGG GCAACTCGG-GCGGTCCGCTGGTCGATG CCCACGGTCTGCTGG  71 517
   Pcar_0171  215350 ..  215380 -   -17  -4.64657   GGAAACCGGCAAAAA       CAAAAGCCCTTCGG TTT CTGAAGGGCTTTTG       TCCTCTCGGGTCGGG 100 128
   Pcar_0168 NONE
   Pcar_0167  211075 ..  211088 -  -2.4  -4.24404   ATGTAAACCGGAAAA               TGCA GAACAA TGCA                TAGACACGATTTGCA  57 435
   Pcar_0149  188002 ..  188015 -  -3.8  -3.28712   CCGCGGGCGCGACAA               GCTC AGTCTG GAGC                AGGTATTGCTCTACG  48 377
   Pcar_0129  158238 ..  158258 -  -3.9  -4.96501   GCCTATAAAAATAAA            GTCGGTCTT CTA AAGGCAGAC            GTTTGATGGCTTTTC  74 247
   Pcar_0128  157108 ..  157118 -  -6.8  -2.79327   GCAGTTGATGGAAAT                 GGTC ACC GACC                 GCTTGGGCTATTCCG  51 281
   Pcar_0126 NONE
   Pcar_0125 NONE
   Pcar_0124  152966 ..  152978 -  -2.6  -2.64616   TCCTGATCTAGACCA                CGAG GTTGG CCCG                TTTCTTCCGCTCGGA  39 5
   Pcar_0123  151777 ..  151796 -    -5  -3.09505   AGACTTGATTTAACA            CCGAACTT TAAA AAGTTCTG             CTAAGGTCATTCTTC  51 13
   Pcar_0121  147522 ..  147536 -  -4.2   -3.2655   TAACTAAATACTCAA               CGGCAA TAG TTGCCT               CCTTAGCTGGAAAAG  50 65
   Pcar_0120  145669 ..  145681 -  -2.7  -2.71712   GGCGTCTTTTCAAAT                CACTT AAG AAGTA                TGAAGCGATCATGCT  41 163
   Pcar_0119 NONE
   Pcar_0113  136495 ..  136528 -  -3.6  -4.25283   AGGCCGGCAGCAAAA     CCCTGGTGGCCGAC ACCTCA GTCGGCCGCATCGG      GCTGGCGATCTGTTA  63 432
   Pcar_0111 NONE
   Pcar_0110  133120 ..  133140 - -12.6  -4.19953   GACTCAATCGTAAAA            CAAGCCGG GACAT CCGGCTTG            AGAGGCGTTAGCACT 100 131
   Pcar_0109 NONE
   Pcar_0108 NONE
   Pcar_0107  129426 ..  129477 - -12.5  -4.36914   CCCGGCCGGAGAAAA TCCG-AACAGCAACAGGAGCCGAGG GATT CCCCGGCTCCTGTCA-TGCTGCAGA TGGTTGGAAGTTTAC 100 37
   Pcar_0106 NONE
   Pcar_0105  126160 ..  126184 -  -4.8  -2.65409   AACTTAACATAATAT          GGAGACGTCC GTCAA GGGCGGCCCC          CATCCCTGTTGGCGA  44 134
   Pcar_0104  125507 ..  125526 -    -7  -2.59431   GGGCGGCAGAATCTA            GGGGCGCC TGCC GGCACGCC             AACAGGCCAGAATGA  52 131
   Pcar_0103 NONE
   Pcar_0102  124258 ..  124289 - -16.6  -3.20637   AAATGCAACAGGGAA      TTGACCGGCCGGAC CGAT GTCCGGGCGGCCAA       CGCTAACGCTCTTCG 100 28
   Pcar_0101  122435 ..  122450 -  -3.2  -3.08679   CGGGCGGACCGAAGA              CGGC TATTTGGC GCCG               GCCTTGGCCCAGGAA  44 13
   Pcar_0100  120902 ..  120924 - -12.7  -4.33182   GGAGGCATAAAAGAA           GGGCCACCC TTGCG AGGTGGCCC           TGTTTATCTAGGCAA 100 53
   Pcar_0099  118523 ..  118535 -  -3.5  -3.85698   TTGTGTGCCGACAAA                TTAAT ATG ATTAA                ATCTTGTCGCGCGGT  57 301
   Pcar_0092  110813 ..  110843 - -10.4   -4.7497   GTCATGCATCAAAAA      GA-GCGGGGGCGC ATTCGA GCGCCCCCCCGTC       CTGTAGATTAATATA 100 53
   Pcar_0091  107268 ..  107295 -  -3.4  -4.08767   TTGACTCCTTGAAAA       GGCGG-GCC-GA AGGGTG CCGGGCGCCGCC        AGGTGGGTAAACGTA  56 47
   Pcar_0090  106321 ..  106337 -  -3.7  -4.52589   GTGCCGGACAGAAAA              GAGCTTA CAT TAAGGTC              CAGTCGATTTCGATG  66 13
   Pcar_0089  105271 ..  105290 - -11.4  -5.08824   GGGGTATGTAAAAAA            CCCCGCCT GGAT AGACGGGG             TTTTGAAATCGAGGA 100 53
   Pcar_0088  104042 ..  104052 -  -3.2  -4.30559   AAGAAAACCCTAAAA                 CCAG TCA CTAG                 TCACCAATTACTAAT  61 54
   Pcar_0087 NONE
   Pcar_0086   99699 ..   99718 -  -7.9  -3.66803   CCCCAACAGTTTAAA            GGTTGAC GCGCTG GTCAACC             GATCATGATGTTTTC  67 20
   Pcar_0085   98960 ..   98977 -  -6.9  -3.41878   TTCCGTAACCGACAA             GCGGCGT TTGC AGGCCGC              AGGTTTCAGCCGGGG  60 64
   Pcar_0084   98278 ..   98312 -   -18  -4.44046   TTCAGCTCAAACAAA     TATCGGGTGATCCGCT TAA AGCGAATCACCCGATG     ATAACACGCTTTATG 100 49
   Pcar_0083   97706 ..   97735 -  -4.1  -4.70879   GGCAAAGGGGAAAAA       GGTCCCGCCGG CAAAGCCT CCGGTGAGTCC        AGCCAGGGGAAAAAA  72 191
   Pcar_0081 NONE
   Pcar_0080   95375 ..   95386 -  -3.6  -3.06796   GGCCATGCGACTTAA                CGCC GCCG GGCA                 ATGACTGCAGCGCGC  46 10
   Pcar_0079   95038 ..   95055 -  -2.7  -3.57629   CAACAAGCCACAGAA             GAGTTAA AGAA CCAACTC              CGCGTACTCGGCGAT  49 68
   Pcar_0078   93921 ..   93931 -  -6.8  -3.37344   GTGCCAGGTAAGCAA                 TCGG CGG CCGA                 TCTGACCGATGGCGA  56 411
   Pcar_0075   91083 ..   91114 - -19.6  -2.53747   TAACCCCCATAACAT      CAAAACGCCCCGAA AATT CTCGGGGCGTTTTG       CGATCATATGATTAT 100 249
   Pcar_0073   88640 ..   88666 -  -3.6  -3.65827   GAAGGTGGATGTAAA         GGGTTTTAACGG GTG CCGCCAAATCGC         AATGGTCGGCTTGTT  54 59
   Pcar_0072   87819 ..   87843 - -11.4  -4.96848   TGGGGTATATAAAAA          TGGCCCACCC GGGAA GGGCAGGCCA          TCTCATCTTTAGAAT 100 45
   Pcar_0070 NONE
   Pcar_0069   85139 ..   85175 - -15.1  -6.06723   TCGTTGAAAAAAAAA    GCCACCGCAGGCAGTCA ATA TGGCTGTCTGTGGTGGC    TTATGGTTCGGTCGG 100 53
   Pcar_0067   83388 ..   83400 -  -9.1  -2.62184   GCGCTCTGGAGATCA                TCGGC CGG GCCGA                CAGCATAGCACGCTG  59 285
   Pcar_0065   81765 ..   81787 -   -12  -5.24129   TCGCTGCAGAAAAAA           CGACCGGG TATCTGC CCCGGTCG           TTTTCCTGTAAACGT 100 114
   Pcar_0064   78792 ..   78803 -  -5.8  -3.28912   CTACAGCGAGAGCAA                TCCG CCGC CGGA                 GTTCGAGATCGCTGC  54 504
   Pcar_0054   66492 ..   66515 -  -2.4  -3.07487   GCACATCCTTAAAAC          GGTGCC GAGAAAACAGGG GGCACC           ATTTTTATTAACAAA  42 118
   Pcar_0053   63667 ..   63682 -    -4  -4.13767   GCCGGCATCGGAAAA              GCCGATC AGG GAT-GGC              AGGCGCGGATGCGAA  61 215
   Pcar_0052   61844 ..   61863 -  -4.9  -3.22521   GCGACATGAATGCAA            CCCTGCG CCGCAT CGCAGTG             ACGACGATTTTATAG  50 69
   Pcar_0051 NONE
   Pcar_0050   59463 ..   59487 - -14.4  -5.22312   AGTGAGATGAAAAAA          TCCCCTTCAC TTTGG GTGAAGGGGA          TGAAAAAAGTTTCGA 100 106
   Pcar_0046   52859 ..   52871 -  -5.5  -5.07567   GCACAGGTCAAAAAA                GCAAC CAT GTCGC                TATTTTTTTTGTCTG  83 182
   Pcar_0045 NONE
   Pcar_0044 NONE
   Pcar_0041   45847 ..   45878 - -13.1  -4.30719   TTTTTGCATAATAAA      GCCCTCTGAATCA AAGCGA CGACTCAGAGGGC       TTCGGGATGCTTCTT 100 57
   Pcar_0040   44824 ..   44839 -  -3.2  -3.55444   GTCGGATTCGTGAAA              TCGGGA CGCA TTCCGA               ACTGCTGGCACGGCA  50 159
   Pcar_0022   23651 ..   23687 - -18.9  -2.88215   GATCATCAAACATGA    CAAAGCCCCGCAACC TTTTCCG GATTGCGGGGCTTTG    TGTCGGGATGCTTAC 100 43
   Pcar_0021   23067 ..   23080 -  -2.3  -3.03124   GCTGACCGTTGAACA               GTTGC AGAT GCTAC                TGCACGGCAATGTCT  41 74
   Pcar_0010   11840 ..   11857 -  -4.7  -3.57792   TTACGGATGCGCAAA             GCCTGGC TACA GCCCGAC              CCGAAACGATCGAAG  54 466
