# Supplementary material for: Rapid, accurate, computational discovery of Rho-independent transcription terminators illuminates their relationship to DNA uptake
Source: Genome Biol. 2007 Feb 21;8(2):R22. doi: 10.1186/gb-2007-8-2-r22 (PMC1852404; doi:10.1186/gb-2007-8-2-r22)
Supplement: Additional data file 4 — Best terminators found downstream of each of the genes of the 343 organisms studied. [file gb-2007-8-2-r22-S4.zip › Pelodictyon_luteolum_DSM_273.bag]

   Plut_0001    1435 ..    1457 +  -6.1   -5.4833   AGCCTGACTCTGAAA           GCCGTCAGC ACTGC GCAGTCGGC           TTTTTTCTTCCCTGC 100 40
   Plut_0002 NONE
   Plut_0003    3026 ..    3065 + -18.8  -3.01712   GGCTTATCTGAAGCC  GAAAACCCTCCTTCGCATG TAG CA-GCGGGGGAGGGTTTTC  TATTGAAGCAAGCCG 100 91
   Plut_0007 NONE
   Plut_0008 NONE
   Plut_0009   13163 ..   13218 + -12.8  -4.39426   GAAGCGGTTAGAAAT TAAAACACCAGACCCCCGAAAAACATG TGT TATCATGT-CGGGGGTCTGGTGTTTTG TTTTGTCGCAGTCTG 100 84
   Plut_0012   17884 ..   17901 +  -2.5  -2.71712   GACAGCAGAGACATA             ACCGCCG AATA CGGCGAC              CTTTAAGGGAGGAGA  39 2
   Plut_0013 NONE
   Plut_0014   20480 ..   20512 +  -9.2  -2.72012   CCGCAAACTGCTCAG     CC-GCTGA-GAGGACG GCC CGTCCGCTTCAGCCGG     TCCTGTGTGATGCTT  63 19
   Plut_0022   27872 ..   27904 +   -12  -5.40072   TAAACAGTTTTCTCC      GCATCCGCAGCC GCTGTTGAA GGCTGCGGTTGC      TTTTTTTAACCGGCA 100 106
   Plut_0023   29826 ..   29860 + -22.3  -6.02345   CCTATGCTTTTCCTT    CAGCCGGTGCAGGGGA TTCG TCCCC-GCACCGGCTG     TTTTTTTTGTGCTTG 100 45
   Plut_0024   31401 ..   31418 + -14.1  -3.19463   GATCTGAATGCAGAA             GGGCGCC CTAT GGCGCCC              TTCATGCGTAATGGA  89 80
   Plut_0026 NONE
   Plut_0027   36591 ..   36615 +  -7.8  -4.33004   TCCGTGGCCGCAGGC         GCCGCAGCCGC ATTT GCG-CTGCTGC          TTCTTTTAATTCCCT  78 162
   Plut_0030   37996 ..   38019 +    -4   -3.9461   CGCTTTTATTATCAT          CTATATAATT ACTC GGTTATATAG           TTATTATTGGGGAGC  58 87
   Plut_0031 NONE
   Plut_0032 NONE
   Plut_0033 NONE
   Plut_0034   40845 ..   40863 +  -3.1  -3.84633   GGCTCCCTCCGTATG             TCGGTAG TGTTC CTGCTGA             ATTTTTTTCACGGTA  53 46
   Plut_0035 NONE
   Plut_0036 NONE
   Plut_0037   43953 ..   43965 +  -4.7  -3.04398   CCACCTTCAACCAGT                CGGCC CAT GTCCG                CTTTTAGCCAAAGGA  48 6
   Plut_0038 NONE
   Plut_0039 NONE
   Plut_0040 NONE
   Plut_0041 NONE
   Plut_0042 NONE
   Plut_0043 NONE
   Plut_0044 NONE
   Plut_0045 NONE
   Plut_0046 NONE
   Plut_0047 NONE
   Plut_0048   52724 ..   52744 +  -7.5  -2.55668   CGTCCGCAGGTCAAG            GGAGGCGCT GTG AGCACCTTC            ATTCCTCTCAACATC  56 13
   Plut_0049 NONE
   Plut_0050 NONE
   Plut_0051   54886 ..   54900 +  -9.2  -3.83502   TTCTCCCTGTCAGCG               GGGCGC ACC GTGCCC               TTTCCTATCAAGCTG  76 79
   Plut_0052 NONE
   Plut_0053   56973 ..   56989 +  -2.9  -4.19704   GATGTTTGCCCTGTT              TGCCGGA CCC TTCTGCA              TTTTCAGTGAGCTTC  60 49
   Plut_0058 NONE
   Plut_0059   64894 ..   64928 +  -5.7  -3.76048   ACAGTTTCCTGAAAC    GTGTAGGTATCTGGTC CGCC GACCGGA-ACCTCCTC     TTCTGTTCCTTCCGC  58 264
   Plut_0061   66147 ..   66176 +  -2.7  -4.66609   ATTGCTTCAGCTTCT       GCCTGAACCGTTC ACTG GTTTTGTTCAGGC        TTTTTCAATCCAGTC  68 20
   Plut_0063   67463 ..   67487 +    -2  -4.16284   TCGCGGATGGCTTTG         GCGATGAGGGG AATT CCCCGC-TCGA          TTTCTTCAGGGCTGT  59 76
   Plut_0069   74118 ..   74159 + -11.5  -2.99458   GCTGAGGCGCAACCC CGTTCCCCCCTCAGTCACCC TTC GGG-GACTGCCGGGGGAGCC TGCTCTTTTCTCGTG  75 36
   Plut_0071 NONE
   Plut_0072   77378 ..   77421 + -11.8  -4.93968   ACGTTTCTTTCGAAA GGGCACAGAA-TAACCAGCAT CCA GTGCTGGGGGGTTCTGTGCCC TTTTTCGTTCTGCAT 100 78
   Plut_0079   86054 ..   86066 +  -7.7  -3.53546   GGAGCGTCCTCTAGA                CAGAG GCT CTCTG                TTGTCGTATATTATA  64 27
   Plut_0080 NONE
   Plut_0081   88386 ..   88396 +  -2.4  -4.08064   ACGGCGAAGAGGTCT                 GAGC TCG GCGC                 TTTTCGCGCAGGATT  56 24
   Plut_0082 NONE
   Plut_0083 NONE
   Plut_0084 NONE
   Plut_0085 NONE
   Plut_0086   92716 ..   92736 +  -7.5   -4.7373   AAACACCTCTTGAAC            GGCCCCC CCTTGAA GGGGGTC            TTTTTCATCACATAA  90 93
   Plut_0087   93768 ..   93797 +   -15  -4.06505   CGGGCAACTAAAAAA       GCCGGACGGAAC CTGTGT GTTCCGCCCGGC        TTTATCATCTATTAC 100 86
   Plut_0089 NONE
   Plut_0090 NONE
   Plut_0091   97226 ..   97241 +  -8.2   -4.4078   AAATCCTCCTGTCGG              CCGGGG AAGT CTCCGG               TTTTGCTTCGGGCGA  77 147
   Plut_0093 NONE
   Plut_0094 NONE
   Plut_0095 NONE
   Plut_0096  101094 ..  101107 +  -3.1  -3.57651   GAATGATTGCTATAT               TCCTGC CGT GC-GGA               TTATGTACTGTCAAC  51 39
   Plut_0097  101583 ..  101595 +  -3.3  -2.82742   TCCTCATCAGCGAAC                CCGCT GAA ATCGG                TAATTATCGGGGAAT  41 68
   Plut_0098 NONE
   Plut_0099 NONE
   Plut_0100 NONE
   Plut_0101  107631 ..  107647 +  -7.3  -4.11216   AGTGAACGCCAAAGT              CAATTGC TTT GCAGTTG              TTTTACAACTCAAGG  70 327
   Plut_0103  115878 ..  115889 +  -2.2  -3.32865   GGTGTCCATCAACTC                CTGC CAGC GTAG                 TGGTTTTCTTGTTGC  45 57
   Plut_0104  116278 ..  116300 +    -9  -5.60993   TGTCTCGTATTATCA           GCGGCTCCAG AAT CAAGAGCCGC           TTTTTTTATAAAAAA 100 98
   Plut_0106  123084 ..  123108 +  -9.2  -2.64472   TATTTCAGGAGCTAT          AGGGTGGCGT TTCAT ACGCCGCCCC          TCCCTTTGGGGCATA  62 24
   Plut_0108 NONE
   Plut_0109  126001 ..  126023 +   -17  -4.00042   GCTTCTTTTGCAATC           CATGGCCGGG ATG CCCGGCCGTG           TTGTTTCATGAACAG 100 116
   Plut_0110 NONE
   Plut_0111 NONE
   Plut_0112  128038 ..  128048 +  -3.2  -3.17763   CGGGGGGGCACAGCG                 GTGA TTG TCGC                 TTCATGGAATGTCAA  45 22
   Plut_0113 NONE
   Plut_0114 NONE
   Plut_0115 NONE
   Plut_0116 NONE
   Plut_0117  130818 ..  130844 + -13.1  -5.72622   ATTCGTTCGTTGAAA        GCTCCGCA-TCC CTTG GGACTGCGGAGC         TTTTTTCTTTCTGCC 100 96
   Plut_0118 NONE
   Plut_0137  149589 ..  149611 +    -9  -5.04325   GACCGTTTTGAAGCC           GCCGCCCTCC GGG GAAAGGCGGC           TTTTTCTGCTTTAAA  95 290
   Plut_0138  151321 ..  151342 +  -2.9  -3.29251   CCAGAGTGCACTCAA           CCGTCTGCA CTGA TGAAGAGGG            TGTTATGGATCTTTC  47 13
   Plut_0139 NONE
   Plut_0140 NONE
   Plut_0141  154018 ..  154076 + -12.3  -2.64803   TCTCAAGTTTGTCCT TTCCGTTGCCCTGCCTGCCGTCGG-GCA GTGC TGCTCCGCCGGCAGGCAGGGGGATGACC TCGGTTTCCGGATAG  69 245
   Plut_0145  156177 ..  156192 +  -6.8  -2.52516   AGCTTTTAGATGTAG              GCGGGT TCAT ACCTGC               ATTCATCATAAAACG  52 141
   Plut_0146 NONE
   Plut_0147 NONE
        moaC NONE
   Plut_0149  160001 ..  160018 +    -7  -3.64703   CATGGTCTGGGCTCC             GAGGAG CAGTGC CTCCTC              TTTCGATAAGCCGCA  63 230
   Plut_0159  167564 ..  167580 +  -2.3   -5.0538   GAGGCTGCGGTCGTA              AAAAATG TTA CATTTTC              TTTTTTAAGGTAGAC  74 39
   Plut_0160  167967 ..  167997 +   -11  -5.44119   TAGTGCGCGTCATTC       CAGCCGCGGATCCA TTA TGGCCCCGCGGCTA       TTTTTTTGCCCTCCC 100 67
   Plut_0161  169410 ..  169422 +  -4.7  -3.68738   AGCGCGAACTTGAGG                CTGGC AGC GCCCG                TTAATTTGTTGCAGG  55 9
   Plut_0162  170260 ..  170272 +  -2.7  -2.52635   CGAATGTCAAGCGTA                TCATG AAG TATGA                ATTAGTCGTGGGCCT  40 61
   Plut_0163  171757 ..  171775 +  -3.8  -4.08064   CGGGACGGCGCCGTG             TCGGGGTT GAT GACTTCGA             TTTTGGCCCGCGCTT  60 93
   Plut_0165 NONE
   Plut_0166 NONE
   Plut_0167  173829 ..  173840 +  -2.2  -3.33815   ACAGTAGCCAACGTG                TCTC CGGG GAGG                 TTCATTGAAGCAGCT  45 34
   Plut_0168 NONE
   Plut_0169 NONE
   Plut_0170  176548 ..  176567 +  -3.4  -2.80816   GTGGGAATCAGCAGC            CGCAGTCC GGGG GGGTGGCG             TGTGATGGATCAGCA  41 1
   Plut_0171 NONE
   Plut_0172 NONE
   Plut_0173  181616 ..  181628 +  -3.4  -2.94034   CGGTTCGCGAGGCGG                TCGT AATGG ACGA                TGTGCTATATTGTAT  42 20
   Plut_0174  183155 ..  183172 +  -2.8  -3.99546   AAATATTTTTCATCA             TGAAAA ATGATC TTTTCA              GTTTTGTTTTTTTTT  55 182
   Plut_0175 NONE
   Plut_0176 NONE
   Plut_0177 NONE
   Plut_0178  187587 ..  187612 + -10.4   -5.1356   TTTGTATGGCGTCCC         GGGGCGGG ATGAAAAACC CCCGCCCC          TTTTTATTGATAACA 100 46
   Plut_0179 NONE
   Plut_0180 NONE
   Plut_0181 NONE
   Plut_0182  189945 ..  189957 +  -4.7  -3.40163   AAGCGTTATATTCTC                GCCCC GAA GGGTC                TTGGTGTTGGTGATG  51 374
        rpsS NONE
   Plut_0186 NONE
   Plut_0187 NONE
   Plut_0188 NONE
   Plut_0189 NONE
   Plut_0190 NONE
   Plut_0191  193445 ..  193459 +  -4.2  -3.15579   CAGTTGGTAGAGTCA               CAGCCT TCC AAGCTG               TTGGTCGCGAGTTCG  47 63
   Plut_0192 NONE
   Plut_0193 NONE
   Plut_0194 NONE
   Plut_0195 NONE
   Plut_0196 NONE
   Plut_0197 NONE
   Plut_0198  196643 ..  196653 +  -6.8  -3.35597   GAGACGGTCCAAGAG                 CCTC AAA GAGG                 TATTTGAAAGCTAAA  59 1
   Plut_0199  196892 ..  196920 +  -3.9  -3.21099   TACTAATAGTAAGTC        GGGAATTGAAATC ATG GATTTAAGTTCAC        TTCGTCCTGCAAAAG  47 47
   Plut_0200 NONE
   Plut_0201 NONE
   Plut_0202 NONE
   Plut_0203  199858 ..  199888 +  -9.9   -2.7062   AGGGCGCATCACTTA       CAGGTACAAATAA ATGCA TTATTTGGACCTG       GTGTTGTTGATTATT  67 13
   Plut_0204 NONE
   Plut_0205  200932 ..  200943 +  -4.4  -2.64679   CCGCCCCCCGAAGCG                CAGA AGGG TCTG                 ATATTTCACATTCAT  45 13
   Plut_0206 NONE
   Plut_0207 NONE
   Plut_0208  203209 ..  203256 + -18.6  -3.08032   CAGCAGTATAGTATT GATGGTCATTGTTGCCCGGCAG ATTA CTGTCTGGCGGCAATGACTATC TGCTTTTCGGAGAAA 100 63
   Plut_0210  205338 ..  205359 +  -5.8  -3.54408   ACGGGTTTTCGACCA           GGATGCCC CTTCGC GGGTGTCC            TTGATTTCGATGCCG  58 59
   Plut_0212 NONE
   Plut_0213 NONE
   Plut_0214  209271 ..  209293 +  -2.5  -3.06312   GTCAAGGCGAAAATA           GCCCCCCGC GCGGA GTAGGGGGA           TTGGCTAAAAAATTT  42 8
   Plut_0215 NONE
   Plut_0216 NONE
   Plut_0217  213140 ..  213169 + -22.3  -3.66874   TCGTTTTCAGTATAA       GCACAAACCCCGC GCCT GCGGGGTTTGTGC        TTTCGGTCCGCTTAC 100 46
   Plut_0220 NONE
   Plut_0221  217716 ..  217735 +   -10  -3.54459   CCTCCGCTGAACCGC            TCCGCC-GC ACT GCTGGCGGA            TTTCCACCCGATTGC  74 31
   Plut_0222 NONE
   Plut_0223 NONE
   Plut_0224 NONE
   Plut_0225 NONE
   Plut_0226 NONE
   Plut_0227 NONE
   Plut_0228  225946 ..  225990 +   -18  -2.88579   CGCCCCGGTAAAAAC GAAAATGGCCGCCTCAGTTG TCAGT CAGCTGAGACGGCCTTTTTC TCTGTACGGGCTTGA 100 55
   Plut_0232  230721 ..  230734 +  -2.3  -3.30124   TCATATCAACGGCAA               CCCCT GAGC AGCGG                TTATGGAGGATCCCC  45 169
   Plut_0233  231607 ..  231617 +  -4.6  -3.72893   CACAATTGTCAAGTC                 CCGC AGG GTGG                 TTTCATAAGCCCGTG  58 182
   Plut_0234 NONE
   Plut_0235 NONE
   Plut_0236 NONE
   Plut_0237 NONE
   Plut_0238 NONE
   Plut_0239  237695 ..  237706 +  -2.2  -3.25823   CCCGTTGCCGTCATC                GC-CG CTG CGAGC                TTCCTGTAGGGCCGG  43 5
   Plut_0240 NONE
        hisG  239432 ..  239451 + -16.4  -5.37345   CCCGATGCAACTGCC            GGCCGCCC TTCG GGGCGGCC             TTTTTTCTGATTCCG 100 88
   Plut_0242 NONE
   Plut_0243 NONE
   Plut_0244 NONE
   Plut_0245 NONE
   Plut_0246  243638 ..  243649 +  -7.2  -3.53091   CCGCAGTAGCGCGCA                CCGG AGTG CCGG                 TTTGAGCCACGAGGT  60 433
   Plut_0248 NONE
   Plut_0249  246469 ..  246481 +  -3.4  -4.20516   GATCCCCCTTGTGCA                GTTG TAAAT CAAC                TTTCTTAAATCACAA  60 87
   Plut_0250  246950 ..  246981 + -23.2  -3.42699   CTTTTGTCCTGAAAT      GCAGAAAGCCCTCC GTAT GGAGGGCTTTCTGC       TTGTACTAGGTACGT 100 46
   Plut_0258  263367 ..  263383 +  -6.5  -3.55444   GCACCTCCCATGCAT              CGGGGAA CCC TTGCCCG              TTTCACCCATCAGGC  58 330
   Plut_0259  266434 ..  266445 +  -2.2   -3.5393   AAGACCCTTGAGGGC                GGCA TCGG TGTC                 TTTCAGGGCCGTGAT  47 128
   Plut_0263  270371 ..  270382 +  -2.2  -3.81256   GCGGTTTGCTTTGAG                GGAG TTTT TTCC                 TTAGTTTTTAAGAGT  51 49
   Plut_0264  270915 ..  270932 +  -2.8  -4.47259   TTTTTTAGCCGATTG             CTTTAA ATTGAA TTAAAG              TTTTCATATTCTAGT  65 73
   Plut_0265  271259 ..  271288 + -15.1  -5.94713   TGTGTTTCTTTCGAG       GGCAGTGT-CGGCC ATA GGCTGTACACTGCC       TTTTTTTTGTCCGCT 100 51
   Plut_0266  273076 ..  273096 +  -3.2  -3.54475   AGGAGTCCTAGGGCG           GC-AGGCCG GGTC CGGCATCGC            TTCTATGGTGAGGCG  49 30
   Plut_0267  274405 ..  274430 + -19.1  -4.99043   TGTTATAGATGCAGA         TGGGCCGCCTT GCTT AAGGCGGCCCA          TTTTCTTTCTACGCG 100 81
   Plut_0270 NONE
   Plut_0271  276886 ..  276915 + -10.8  -4.67904   GGAAGCAAAAAAAAA      GGCAGGATGCCCGG GGGT CCGGG--TCCTGCC       TTTTTCACGTTCCTC 100 99
   Plut_0274 NONE
        recA NONE
   Plut_0276 NONE
   Plut_0277  284278 ..  284310 +  -4.1  -4.07885   GCTGTCGCCGGAAAT     GGCGT-GCCGGCTGC TGAAC GCC-CCGGCAATGCC     TTTTGCCGGGGCCTC  60 431
   Plut_0281 NONE
   Plut_0282  288939 ..  288954 +  -3.2  -2.97297   GACGGTAAATCCGTC              TCGTCC AAGG GGGTGA               ATTTCATTGGTCAGT  42 33
   Plut_0283  289190 ..  289211 + -10.1  -5.75342   TCAGCAATGCTCGCA           GCAGCTCCT TTCG GGGGGCTGC            TTTTTTTTCGCCACC 100 57
   Plut_0284  290667 ..  290702 + -10.5  -3.55071   CTATGATCTCAAGCG   TCGCGCCGGGT-ATGGC CAGG GCCATGGCCCGG-GCGG    TTTCGGGCGGTGTGA  71 146
   Plut_0290  295182 ..  295222 +  -3.8  -4.51847   GCGGGGCGGCCGAAC  CACCCCCGGCGGCAAAGG CCGTT CCTTTTCCGCCATGACTG  TTTTCTCAATTCTTT  67 106
   Plut_0291 NONE
   Plut_0292 NONE
   Plut_0293  298138 ..  298170 +  -8.4  -5.08011   CTCCCTCTGGAGTCT     CAACGCCGTTCTTCC AGCA GGTAGA-CGGCGTCG      TTTTTTCGGACTTTT  93 48
   Plut_0295 NONE
   Plut_0296  301290 ..  301304 +  -5.6  -4.98436   GAGCATCGGCTTTTT               GCCCTC AAC GAGCGC               TTTTTGTGCTGTTGA  83 431
   Plut_0300  306551 ..  306561 +  -2.4    -3.794   TTGGCTGTTTCCAGT                 GAGG GTA CCCC                 TTTGGTGCCTTCCAC  51 24
   Plut_0301  307355 ..  307367 +  -4.8  -4.75174   ACTTTCTGCGTTCAG                GGAG AACGC CTCC                TTTTTGGCTTGACTC  75 1
   Plut_0302  308064 ..  308086 +  -5.5  -4.66537   CGGGTTGAGTTCTGA          GGCGGAGCGG AGTG CCG-TCCCCC           TTTTATCTTGAACAC  75 26
   Plut_0303  308597 ..  308611 +  -6.4  -5.06414   GCGGGAGGGGGATTG               CCATCG CAA TGATGG               TTTTTCTTGGGGGAA  86 14
   Plut_0304  309837 ..  309879 +  -4.8  -3.73995   GATACCAGCAAATGA CCTCCTGAGTACCTGAGCC GGCCAA GGTTCCG-TACCCCGGAGG ATTTTTTCTCCCCGC  58 18
   Plut_0305 NONE
   Plut_0306 NONE
   Plut_0307  315434 ..  315446 +  -3.3  -4.63486   AGCCTGGACTGCAAT                GACCC AGC GGCTC                TTTTCTTCGAGCGCT  69 232
   Plut_0310 NONE
   Plut_0311 NONE
   Plut_0312 NONE
   Plut_0313 NONE
   Plut_0314  322376 ..  322410 + -15.9  -2.73994   AGCCCTCGGCCCTGA     ATGAAAAGACCGGAG ACGGG CTCCGGTCTTTTCAA     TGATGTTCAGCCGAT  95 22
   Plut_0316  327242 ..  327253 +  -2.2  -4.65895   TTTGAGCCAGTGCTC                GGAT GCAC GTCC                 TTTTTCGATAGGCAG  66 144
   Plut_0322 NONE
   Plut_0323 NONE
   Plut_0324 NONE
   Plut_0325  336126 ..  336140 +  -2.1  -4.63218   GTTTTCTCCGCCAGA               GATGA ACATG TCGTC               TTTTCTTCCGAGCAC  66 336
   Plut_0334 NONE
   Plut_0335  345916 ..  345934 +  -3.8   -4.0825   GCAAGAAATGAAAAA            GG-CCCC TCGGGT GGGGACC             TTGTTTCCTTGCGGA  60 54
   Plut_0336  347478 ..  347505 +    -9  -5.99154   CGAAAAGAAGCTGGA        CATCTGCCGGCT GTAA GGCCGGCGGGAG         TTTTTTTATTTAATA 100 10
   Plut_0337 NONE
   Plut_0338 NONE
   Plut_0339  348979 ..  348992 +  -3.1  -3.83927   CCTTGAGCGAACGTC               CGTCGG TCA CC-ACG               TTTCCCTCTTTCTGT  55 109
   Plut_0341 NONE
   Plut_0342  352458 ..  352471 +  -3.7  -4.37092   GGAATACTTCGAGGG               GACCC GTCA GGGGC                TTTTATGAGCCGGAT  65 4
   Plut_0343 NONE
   Plut_0344  356095 ..  356105 +  -3.2  -3.35996   GATGATGGGTGCAGA                 GGGA GGA TTCC                 TTCTCCCTGCACGTC  47 184
   Plut_0345  356421 ..  356455 + -17.2  -5.08601   CGCTGAACCATCCAT     CCGTAGCGGCAGAG AGGCAAG CCCTGCCGCTACGG     TTTTTATTCCACTGC 100 35
   Plut_0346 NONE
   Plut_0347  357985 ..  358018 +  -5.9  -5.42975   TGACAGGGACGGGGG     GGGAGAACGGAGGTC TTCA GACCTCCATGATCTC      TTTTTCTTTCTGTGC  95 38
   Plut_0350  361039 ..  361049 +  -3.2   -3.8901   GGGTAGAATGACAGG                 GTGT GAT GCAC                 TTTGGTAATTTACAA  55 35
   Plut_0351 NONE
   Plut_0352  363534 ..  363585 +   -13   -2.8511   CGGGACCGATGCGGT GCGGGCCTTCTTTCCGGCGCAGGAG TGC CGTCTTC-CCTGAAGGAAGGTCCGC TATGATCATCTGATC  82 42
   Plut_0354 NONE
   Plut_0355 NONE
   Plut_0356 NONE
   Plut_0357  368614 ..  368660 +  -6.5  -3.06831   GTGTTGAATGGCCGT GGCTTTCAGCCATGTGACGAGG GCAC CTTCTTCGCG-GGCGGTAAGCC TTGACTCGGGGTTCA  53 62
   Plut_0359  369796 ..  369811 + -10.4  -3.99775   CAGCGAGCGGTTCTC              GGCGGT TTCA ACCGCC               TTCTTCTTCATCCCT  80 408
   Plut_0363  375697 ..  375728 +   -18   -4.4267   GCCATAAACCAGTTA      GCCCCGTTCGGAGC ATGT GTGCCGAACGGGGC       TTTTCCGTTTTGGAG 100 61
   Plut_0364  378472 ..  378492 +  -5.3  -3.29144   ATACATGGCCTGAGG            CTTGGCGCC ATA GGCCTCGAG            TTCTCCGCAAAGTCA  54 28
   Plut_0365  379948 ..  379986 +    -5  -3.73953   CTATTCCCTTCTCCA   GCGCCGCCTCGTAGAGCG CCA TGCTCTCCGTGGCCACCC   TTTCCTGAGCCTCGT  56 215
   Plut_0367 NONE
   Plut_0368 NONE
   Plut_0369 NONE
   Plut_0370 NONE
   Plut_0371 NONE
   Plut_0372  411941 ..  411953 +  -2.6  -3.30554   TGAGTAGGTAGAGAA                GGGC GAGCA GCTC                TTCATCCTTGATTCC  45 34
   Plut_0373  412749 ..  412770 +  -2.3  -4.38305   TGTCATGGCGTAGCT           TGTGTGTTGC AGT GCAATGC-CA           TATTTTCTTTTTTTA  60 140
   Plut_0374  414513 ..  414527 + -11.4  -2.62184   CATCAGGGCTGCAGC               TGCGGC CCT GCCGCA               TCATATCGACACGAC  73 55
   Plut_0375  417779 ..  417791 +  -3.3  -3.57213   GTATGGACTCCAGCG                AACGG TGA CCGTA                TTCGTTGTTCGTGTA  49 172
   Plut_0379  444575 ..  444602 + -12.1  -5.24531   GTCTTCCAATGCCGT        GA-GGCAGGCGA GTCGG TCGCCTGCCCTC        TTTTTTGTCCGGGGT 100 40
   Plut_0380  449539 ..  449549 +  -3.2  -3.03925   CAATTGAACATTTAC                 GGAG TGA TTCC                 ATTATATTTTTGCCA  43 34
   Plut_0381  451731 ..  451745 +  -2.8  -3.39505   GATGAGCCGGCGGCG               GTGC CGACAAT GCAC               TTGTCGCTATGCAAT  47 36
   Plut_0382  452153 ..  452170 + -14.1  -2.62038   ACAGTCAGGAACGAA             GGCCCCC TCTG GGGGGCC              ATTCCTGCTTTTGAG  84 68
   Plut_0383 NONE
   Plut_0384  454691 ..  454707 +  -7.9  -2.81604   TCTTCCCTGACATGT              GCTCCGG ATG CTGGGGC              CTTCTCGTTTTCATC  57 327
   Plut_0385  455436 ..  455449 +  -3.8   -3.6682   TGACAACGGCCCTTT               TCGG CCGCAA CCGA                TTTACCTCCCTGCAA  53 38
   Plut_0386  458196 ..  458209 +  -8.1  -4.75174   GGAGGCAGACGGGTA               GCCGA AAAA TCGGC                TTTTTGGATTACGTA  90 52
   Plut_0387  459253 ..  459271 +   -16  -5.83822   CATGGTTATGCAGAA             GCCGCCCT TCC AGGGCGGC             TTTTTTTTCGATCTG 100 64
   Plut_0391  466820 ..  466830 +  -2.4  -3.06815   GTATTTTCAAGGGGA                 GCAG AAT CGGC                 TATGTTGGCCCAGAT  42 148
   Plut_0392  469034 ..  469051 +    -2  -3.12992   CGGCTCATCAGTTGA             TCGGAA CACTTT TTCTGA              ATTGTTTGTATGTTT  43 26
   Plut_0393 NONE
   Plut_0394 NONE
   Plut_0395  471143 ..  471170 +    -5  -2.66695   GGGCGACAGGAATGA        GC-TCAGTAAC CAAATCC GTTACTGAGGC        CTGTTTGATGAAAAA  45 1
   Plut_0396 NONE
   Plut_0397  475056 ..  475077 +  -9.3  -2.74645   CCTGTCAAACCGGCT           CCCGGACCT CAGC GGGCCCGGG            TCGATTTCTCTCCTT  63 62
   Plut_0401 NONE
   Plut_0402 NONE
   Plut_0403 NONE
         tsf  480823 ..  480838 +  -8.2  -6.07627   ATGAATCAGGAAAAA              GCCTCG GTAT CGGGGC               TTTTTTTTTGAGCGT 100 37
   Plut_0405  481776 ..  481797 +  -2.1  -4.72643   TTCTCCCTCACCCCC           GGTGAGCTC CCAA GTGCTCGCA            TCTTTTTTTTTGCTG  70 164
   Plut_0408 NONE
   Plut_0409  484526 ..  484547 +  -2.9  -3.17075   ATCGCAGTCTGCCCG           GTGAGGGGGC GCT GCCATC-CAC           TTAAATTAAGCGGGA  45 22
   Plut_0410 NONE
   Plut_0411  487623 ..  487645 + -11.3  -5.40072   TTTTTGCCTCTTGGC          TGCGCGGGGC TGAT GCCCCG-GCA           TTTTTTTAACGGGAA 100 44
   Plut_0412 NONE
   Plut_0413 NONE
   Plut_0414 NONE
   Plut_0415 NONE
   Plut_0416  491775 ..  491795 +  -3.2  -3.21218   TAGGTGCTCCGTCCG            GGCGGT GCTGCTCCG GCCGCC            TTCCTGATAACCAAT  45 38
   Plut_0417 NONE
   Plut_0418 NONE
   Plut_0419 NONE
   Plut_0420 NONE
   Plut_0421 NONE
   Plut_0422  497149 ..  497183 + -15.8  -2.96321   CGGAATGCAGGTTTC     CAGGCAAGCTTTTCAC AAC GGGGAAGGCTTGCCTG     TACTGTTTTAATGGC  95 80
   Plut_0423  500470 ..  500481 +  -2.2  -3.19463   TGAACGGCGAATTAT                GC-CG TAT CGCGC                TTGATAAATCCTGAG  43 0
   Plut_0424  501046 ..  501077 + -20.2  -3.91897   GCCGAACACAAGAGA      GCCCGTCCAGCATG CCAG CATGCGGGACGGGC       TTTCTGCGTCGAAGG 100 76
   Plut_0426  503374 ..  503395 + -15.1  -5.76949   GGAGACAAAAAAAAA           GCGCGGGCG GGTG CGCCTGCGC            TTTTTTTTCGGGGTG 100 49
   Plut_0427  504572 ..  504586 +  -3.4  -3.55444   TCTCCTCCGCCCATC               CGTCCG AGT CGGGGG               TTTCAAGAATGAGGG  49 79
   Plut_0432  509394 ..  509419 + -13.4  -2.89565   AGTTCATCGATCAAT         CTAAAGCCCG CATCGT CGGGCTTTAG          TGGTTCTATGCCATT  82 52
   Plut_0435  513112 ..  513129 +  -7.7  -2.51738   TGCGCTTCTGTTGTT             GCTGATG GAAT CGTCAGC              CTTCCTGGCATTCTT  56 57
   Plut_0438  516538 ..  516548 +  -4.6   -4.2828   ATGGGTTGGCTGGTG                 GTCC GAT GGGC                 TTTTCCTCCCTGCAG  64 70
   Plut_0447  526074 ..  526084 +  -6.8   -2.7186   CCACCGGGCCTTCCG                 GTGG TAT CCAC                 TGATTCAACCGATTT  53 118
   Plut_0448 NONE
   Plut_0449  527622 ..  527668 +  -7.9  -3.14468   AAGTCTTTCCGGAGC GGGCC-GCCGCCG-CTGCTGCCT CTC GGGTAGCGGATGGCCACAGGCCC TTCGATGTGGTAAAG  57 443
   Plut_0453  533492 ..  533506 +  -2.8  -3.01712   CCGTAGTGACCCATA               CTCG CGTTGTC CGAG               TATTCCGGCCGGGGA  43 75
   Plut_0454 NONE
   Plut_0455 NONE
   Plut_0456 NONE
   Plut_0457  537223 ..  537236 +  -5.2  -3.86307   GAAATATTGAAATAA               GGGG CTCTCC CCCC                ATTTTTTGTTAAAGA  63 120
   Plut_0458  538226 ..  538246 + -15.5  -3.61106   CAGCTGATCATGCTT            CACGGAAGG GCC CCTTCCGTG            TTGGTCTTTTATTCC 100 105
   Plut_0459  540645 ..  540677 + -17.9  -4.08216   AGTGCTCCTATGGAG      CAGAAAAACCCGGAT TCC AGCCGGGTTTTTCTG      TTTTCAGGAAGATGG 100 62
   Plut_0460  541624 ..  541644 +  -8.2   -5.1861   AGTGGAATGAAAAAA            GCCGCCCT TATGC AAGGCGGC            TTTTTTAGTGGTCGA 100 58
   Plut_0462  544647 ..  544659 +  -4.8  -2.62735   GTATCCTGAGGAGTA                TCCC CGGCA GGGA                TGATATGGCCGATAT  43 93
   Plut_0467 NONE
   Plut_0468 NONE
   Plut_0469 NONE
   Plut_0470  551710 ..  551720 +  -4.6  -3.55444   GCACCCTGTTCTCTG                 GCCG AAA TGGC                 TTTCCCCGGTCCCCC  53 349
   Plut_0490  573272 ..  573290 + -11.7   -4.3208   ATTTACAATACAAAA             GCCCCTG CAGTT CAGGGGC             TTTTGCGTTATCGGG  95 59
   Plut_0494 NONE
   Plut_0495 NONE
   Plut_0496  581739 ..  581771 + -15.7  -5.60993   GTTGTTGTTGAAGTA      GACAGGGAAGGGG GGTTGTG CTCCTTCCCTGTC      TTTTTTTATGCCCGA 100 278
   Plut_0498  583698 ..  583719 +  -8.7  -4.56775   GGTGCGGTAACTGGC           GGCGTGAGGG CTA CTCTC-CGCC           TTTTTCGACGGAGAT  85 31
   Plut_0501 NONE
   Plut_0502 NONE
   Plut_0503  593421 ..  593439 +  -4.5  -2.57564   CATTTTCAATCAGGA             CGCATCC ATCGG GGATGCA             CTTATAAAAGGCTGG  45 75
   Plut_0504  593725 ..  593740 +  -7.5  -2.60688   CAGCCTCGCAAAAAT              GGGCC TCTGAT GGCCC               CTTGTGCCCTAATTG  56 16
   Plut_0505  595270 ..  595294 + -14.4  -5.33405   ACATCCCACATAAAA          GCCTGCAAGT AAACA ACTTGCAGGC          TTTTTCTTTCCTCCC 100 183
   Plut_0507 NONE
   Plut_0508  598371 ..  598395 + -14.4  -5.33405   ACATCCCACATAAAA          GCCTGCAAGT AAACA ACTTGCAGGC          TTTTTCTTTCCTCCC 100 199
   Plut_0513 NONE
   Plut_0514  601743 ..  601757 +  -8.6  -3.55444   GGGGTCGCATACGTA               CGCATT GTT AATGCG               TTTAGACCCTACCGA  67 42
   Plut_0520  612439 ..  612456 +    -2  -4.74132   ATGGGCGGAGGCCCC             TGAGCA TTCATT TGCTTA              TTTTTGCTGAAGTCT  68 202
   Plut_0521  614973 ..  614993 + -10.3  -3.28416   CGCTCCACATCGAAC            TTCCGCCGG CAC CCGGCGGCG            TTCATGTACCTGATC  68 65
   Plut_0525  619335 ..  619360 +  -5.3  -2.71144   CTGCAACTGGCCGAG         GCGGGC-CGTTG CAT CTACGAGGCCGC         TGGTTGCGCCCCGTC  47 204
   Plut_0527  620537 ..  620558 + -10.9  -3.14132   GATGTTCAGTATGGG           CTGGGGATC AAGG GATCTCCAG            TTGATGAAGGAGCCG  69 285
   Plut_0530  622550 ..  622573 +    -3  -2.88667   CTATATTTGCTCTGA          TGTGCAGCTG TAGT CGGCGGTGCA           TGCATTTTTATGCAA  42 107
   Plut_0531  622950 ..  622960 +  -4.6  -2.57211   ACGTCTTACGATGAC                 GGCG ATA TGCC                 CTTCTGAGCAACCCT  45 8
   Plut_0532  623206 ..  623216 +  -6.8  -2.73554   CCCCCTTAACGCGCA                 CGAC GGG GTCG                 CTTATCCTTCCTTGC  53 49
   Plut_0536  629328 ..  629341 +  -9.5  -3.14564   ATCTGACCTTTTTGC               CGGGC TATC GCCCG                TTCATCCCCCGCTCA  67 35
   Plut_0538 NONE
   Plut_0539  633992 ..  634004 +  -2.7   -4.0371   TATTCATGTCGATCT                TTGTT GAA AACAG                TTTGTATGGAGCGTG  58 340
   Plut_0541 NONE
   Plut_0542  636145 ..  636178 + -22.6  -6.24157   TCATTCTCTCTTACA     GAGGCCGTCTCAGC TGCAAC GCTGAGACGGCCTC      TTTTTTTTTGTACCT 100 52
   Plut_0543 NONE
   Plut_0544 NONE
   Plut_0545 NONE
   Plut_0546  639586 ..  639600 +    -5  -5.30155   GCATGAAGGTCATCT               TCAGAT CCC GTCTGA               TTTTTTCATTGCTGA  86 129
   Plut_0549  642525 ..  642558 +  -9.5  -3.54475   GGGTACGGAGCGAGG     CGGCCT-CTGTTTCGG GAA CCGGAGCTGTGGGCCG     TTCTGTGCTCCGGAG  69 284
   Plut_0552  646226 ..  646244 + -11.7  -4.15565   AGGGGAAAAGAAAAA             GCCCCTG AGGAG CAGGGGC             TTTTAGAGTAGTAGG  93 18
   Plut_0554 NONE
   Plut_0555  649894 ..  649904 +  -4.6  -4.02581   ACCCTCAAGGTGTAC                 GGCT GCA GGCC                 TTGTGTTTTCTGCCG  62 42
   Plut_0556  652781 ..  652802 +  -2.9  -6.19443   GCATATTCCGCCATA           CAGTGGGTT TCAA ATCTCGCTG            TTTTTTTTTAATATG 100 82
   Plut_0557  653097 ..  653119 + -14.9  -6.06529   TCCTTATTATTGAAA           GAGACGGGC CAAAA GCCCGTCTC           TTTTTTTTATGTATA 100 57
   Plut_0562 NONE
   Plut_0563  660364 ..  660376 +  -4.9  -3.84901   GCTTGTGCGGCTGTT                CAATT TTT AATTG                TTCCTTTTTCATGCA  58 16
        nadE  661300 ..  661310 +  -4.6  -3.94409   GTCCAGATGGAAGTG                 CCGG TCA TCGG                 TTTCTGGATAGTCTG  59 105
   Plut_0574 NONE
   Plut_0575 NONE
   Plut_0576  673291 ..  673331 +  -5.4  -2.92192   CTGTATGATGGTTCG CCGTCAGCGAAC-AAGGCA GCTC TGCCGAAGTTTCCTGACGG  TATGCTTCAATCCAC  49 165
   Plut_0577  678274 ..  678302 + -19.7  -4.77036   GCGACATACCTTGAA        GCCCCCATGTTCA GTC TGAGCATGGGGGC        TTTTTGCTGGTGCCG 100 59
   Plut_0581  681491 ..  681524 + -14.6    -5.626   TCCCATTTCTTCCTT     TCCCTGAGGTGCCC CATGCC GGGTGCCTCGGGGA      TTTTTTTGTGGAATG 100 44
   Plut_0582 NONE
   Plut_0583  682767 ..  682786 +   -15   -4.7497   GCAGCAATGCAAAAA            GCCTCCGG AAGT CCGGAGGC             TTTTTGGTGCCTGAG 100 126
   Plut_0585  684678 ..  684690 +  -9.1  -2.54896   TTATTTTTCGATGCT                GGCCT CCG AGGCC                TGCCTTGGGTAAGGA  62 1
   Plut_0587  688070 ..  688088 + -13.2  -3.06302   GAAAAAGAAGCGCAA             GGGCTGAA TGC TTCAGCCC             TTGACTGCAGCTCAT  83 19
   Plut_0588 NONE
   Plut_0589  690121 ..  690143 + -10.5   -4.7629   CTACGCATTCATGAA           GCCGCACCA TTCTT TGGGGCGGC           TTTTTCCGTTGGTGG 100 118
   Plut_0592 NONE
   Plut_0593  695397 ..  695428 +  -8.8  -2.89569   GCCGGGCCTGGTAAT      CCTCGAAGT-TCGAG CAG CTCGATGCTTCAAGG      TACTTCCTTTCGGCC  59 218
   Plut_0597  698283 ..  698295 +  -3.3  -3.54408   GCTCTTATAGGCCGT                TCAGC CGA GCAGA                TTGCTTTCCCTGAAA  49 31
   Plut_0606 NONE
   Plut_0607  708133 ..  708144 +  -5.8  -2.52896   TGGAAATCCCGGCAC                TGGC AGAC GCCA                 TCGGTTCGCGAGTAC  49 101
   Plut_0610  715375 ..  715400 +  -5.5  -2.67485   CTTGTGATCCAGAAC         GCAG-GACTCTT TTG AATAGTCTCTGC         ATGTTGTATGTTTGT  47 11
   Plut_0611 NONE
   Plut_0612 NONE
   Plut_0613  717490 ..  717506 +  -4.5  -3.54741   CGGATAAACATATTG              TGTATAT TTT ATATGCA              TTTCGGCGGGTCGTA  53 66
   Plut_0614 NONE
   Plut_0615  719437 ..  719474 + -18.5  -3.39529   TGAGTGATGTTCCCT   GCAG-CCGGGGGGCGGCA TGG TGCCGTTTCCCGGGCTGC   TTAGTATTAACTTAC 100 34
   Plut_0616  720051 ..  720079 + -12.4  -5.31275   ACTTCTTACGACACT        CCCCCTGAGCCC TTACC GGGTTCAGGGGC        TTTTTTCTGATGCCA 100 47
   Plut_0617  721179 ..  721198 +    -7  -5.48514   GCAGGGATGCGGGCA            AGCCGGCC GTTC GGCTGGCG             TTTTTCTTTGTTGAT  95 312
   Plut_0619  723708 ..  723738 +  -9.7  -2.93348   CGGTCGGGGTGAAAC       AGAACAGGCCATC GGGGA GATGGCCTGCTCG       TATGATGTTCCTGAC  68 525
   Plut_0626  730252 ..  730278 +  -5.9  -4.07568   GACTCTTCCAGAGGA        TGTCGGAG-ATG GTTT CATGCTCCGTCA         TTTTCAGAAGGAAGG  64 185
   Plut_0631  737296 ..  737308 +  -5.5  -2.52464   CATGTCGGGATAAAC                CGCGT ATT ATGCG                TACATTGCAAAAAAA  47 64
   Plut_0632 NONE
   Plut_0633 NONE
   Plut_0634  741359 ..  741370 +  -5.8  -3.84514   GGCGTTCGACCCTTC                CCTC AAGT GAGG                 TTTCCTCCTTCAGCT  61 238
   Plut_0636 NONE
   Plut_0637  743175 ..  743187 +  -4.7  -3.25823   ATCAGCCATCGTCCT                GCGGC CGA GGCGC                TTACTCTGAAACCGC  49 405
   Plut_0642  747922 ..  747935 +  -2.4   -3.4331   AAGGTGATCTGCTCT               TCAC TGAATC GTGA                CTTTTTCATGGCAAT  46 362
   Plut_0646  750356 ..  750388 + -16.3  -3.07816   GAGAGAGGAGAGGTA      TGGTTGCCAGCCCTG TTT CAAGGCTGGCGGCCA      TTCAATGAATGAGGA 100 364
   Plut_0661  765341 ..  765370 +  -7.1  -3.07344   AATGTAGTGAAAATC       CGGATTCGGGTGT TGTG GCGGCTGAATCCG        TATATTGAAGGATAA  56 397
   Plut_0663  766616 ..  766645 +  -9.1  -3.12351   TTCCAGCAGCTCGAA       GCCCGTCACAGGG TCAA CCATGCGCCGGGC        TTCGGTGTCGAGGAG  66 108
   Plut_0668  771891 ..  771908 +  -6.3  -3.07994   GCTGAAATAAAGCGG             TGGCGAA GTAT TTCGTCA              TTCGGTACGCTTCCC  53 31
   Plut_0669  773331 ..  773341 +  -4.6  -3.06183   CTTCGTCTCTTCCTC                 GCTG TAC CGGC                 TTCCGTGCAGCTGCG  47 419
   Plut_0676  795467 ..  795504 + -12.7  -2.77899   GTAAAGGACGGTAAA   GGACCCTGCACATGGTT TATG GACCGTGTGCAGGAGCC    TGGTTGGTAGAGCAG  77 83
   Plut_0677  795817 ..  795830 +  -5.3  -2.76281   CTGTTTAGCCGAAGT               GTCAT GATG ATGAC                CGTTTTTGTGTGTAA  48 19
   Plut_0678 NONE
   Plut_0679 NONE
   Plut_0680 NONE
   Plut_0681 NONE
   Plut_0682  802668 ..  802680 +  -4.7  -3.12874   CATCGGGGCGAACCT                CCCGC TGA GCTGG                TTGCATCATGTGTCT  48 18
   Plut_0683  803419 ..  803429 +  -4.6  -2.85668   TAAGAGTTTTTTTTG                 GGGG TTC CCTC                 TGTGATGTGGAAATA  47 116
   Plut_0685  805178 ..  805191 +  -3.8  -4.08216   TATTTCCGCCGGCAG               TCCG CTCTCC CGGA                TTTTCAGCAGCATAG  60 270
   Plut_0686  805660 ..  805683 +  -8.8  -2.87564   GTGAACGGGCATACA          CCAGGGAGCA TGAG TGCTTCCGGG           TGTATGCCGCAGTCA  61 159
   Plut_0688  807034 ..  807049 +  -6.8  -3.63744   TAAGCCAGCAATGAG              CAGGCC GAAA GGTCTG               TGTTTTCAAACAACA  63 38
   Plut_0689  807313 ..  807371 +  -8.9  -3.83561   CCGCTGAAGCAGATT GCTCCTGCTAAAGCATCCTTCCCGG GAAGTATGG CCGGGCAGCATGATTTACCAGGAAC ATTTTTTTACAGGCA  72 48
   Plut_0690 NONE
   Plut_0691 NONE
   Plut_0692 NONE
   Plut_0693 NONE
   Plut_0694 NONE
   Plut_0695 NONE
   Plut_0696 NONE
   Plut_0697 NONE
   Plut_0698 NONE
   Plut_0699 NONE
   Plut_0700 NONE
   Plut_0701  817499 ..  817523 +  -2.9  -3.55444   GCACAGAAAGAAAAC          CGGTGAA CGGATTGCGTT TTCACCG          TTTCAACCATAAACA  49 20
   Plut_0702 NONE
   Plut_0703 NONE
   Plut_0704 NONE
   Plut_0705 NONE
   Plut_0706  819994 ..  820015 +  -3.6  -3.85698   TCCATAGCGTATATT           GGCGCACG TCACTC TGTGCGCA            TTTCTCCCGACGGCG  56 76
   Plut_0707 NONE
   Plut_0708 NONE
   Plut_0709  824884 ..  824915 +  -4.5  -3.56854   TAGCCATCGACGGGC     CGGGCGGG-C-ATTC TCTG GAATGGTCCCGTTCG      TTCTCTGCATCTTTT  55 38
   Plut_0710  826694 ..  826718 +  -4.3  -5.84381   GGGTCACACTTCAAA         GCTCTGT-CC TTTGCC GGTACAGGGC          TTTTTTTATTCATGA 100 479
   Plut_0711 NONE
   Plut_0712 NONE
   Plut_0713  829956 ..  829968 +  -9.1    -2.836   AGAAGGAGGCACCCA                CCGTG TCA CACGG                GTTCTTGAATCTTAC  63 223
   Plut_0714  831686 ..  831713 + -11.4  -5.58179   GGAGGACAATAAAAA        GGCTGCA-CCTTT CAG GAAGGATGCAGCC        TTTTTTATTGTCCTG 100 73
   Plut_0716 NONE
   Plut_0717  833893 ..  833918 +  -3.1  -3.02144   CCAGAGCCTGCAGGA         TGGCGCTGCCG ATAA CGATGGCGACA          TCTTCCACCGAGTGG  43 433
   Plut_0720  834925 ..  834950 + -14.1  -4.42976   CACCATATAAGATAA         GGGTTTACGGG TTTT CCTGTAAACCC          TTTCTTCATTTCTGA 100 119
   Plut_0723  838793 ..  838813 + -11.9  -3.32769   ACGGTGTACTCCACC            GAAGTGCGT CCG ACGCGCTTC            TTCGTGGTTTCGAAG  76 187
   Plut_0726 NONE
   Plut_0727 NONE
   Plut_0728 NONE
   Plut_0729  843672 ..  843684 +  -5.5  -2.52464   TTTTTCCGGGGGACT                GAGGG GAA CTCTC                TGCGTTGACAGACGG  47 24
   Plut_0730  844292 ..  844313 +   -13   -3.5891   GAGAGAGAGAGAGAG           GTGCCGGC CGTGAA GCCGGCAC            TCTTTCGTTGTGCGG  93 65
   Plut_0731 NONE
   Plut_0732  846418 ..  846430 +  -3.3  -2.74322   CACAAATTCCTGAAC                GCCGA TGT TCCGC                CTTTCCACCCTTACG  41 28
   Plut_0733  847847 ..  847871 +  -3.5  -4.11216   CCTCTCCGGAACTCC          CGGACGATG CCCGCCC CGTCCTCCG          TTTTCAGCATGCCCC  60 59
   Plut_0737  851491 ..  851532 +  -2.9  -5.90981   CGGTTTCGCCGAACG GAGGGTTATGGCCGCCGG TTCGTTT CCTGCGGCC-TGAACGTC TTTTTTTTGCTGTGA 100 45
   Plut_0739 NONE
   Plut_0740 NONE
   Plut_0741 NONE
   Plut_0742  855749 ..  855763 +  -2.8  -3.62312   GAAAATCGGAGGCGG               GGAG GCTTGAG CTCC               TGATTTTTTTCTTCT  51 16
   Plut_0743  856359 ..  856372 +  -3.1  -3.39895   CCTTCCCCGAGACAG               TC-CGC CGG GCGCGA               TTGATTCCTAACCAC  47 8
   Plut_0744 NONE
   Plut_0745 NONE
   Plut_0746 NONE
   Plut_0747 NONE
   Plut_0748 NONE
   Plut_0749 NONE
   Plut_0750 NONE
   Plut_0751  863779 ..  863789 +  -5.4  -4.23528   TTTGCACAACTGGTC                 TCCT GAG AGGA                 TTTACTTTTCAATTG  67 20
   Plut_0752 NONE
   Plut_0753  867078 ..  867106 +   -16  -4.89567   CGCGACAATAAGAAA        CCCCGCCCTGCA TCTGC TGCATGGCGGGG        TTTTCTGTTTTCAGC 100 64
   Plut_0756  869116 ..  869129 +  -5.2  -3.09175   GTAGAAGAAAAAAAA               CGCC ACGGCA GGCG                TCTTGAGGCTTTGTT  49 325
   Plut_0759  871099 ..  871129 + -16.2  -2.72649   CTCGCAACGAGGGTA       CAAGGCTCCGGGTT CAC AGCCAGGAGCCTTG       ATTATATAATGGCGT 100 53
   Plut_0762  872855 ..  872875 +  -9.8  -2.86449   CTGATGTGTCACCTC            GATGCCAA TTGCC TTGGCATC            TGATTATGATGAGGT  68 194
   Plut_0763 NONE
   Plut_0764  876126 ..  876144 +  -5.2  -3.78329   ATGAAGAAGACCCTT             TGCTGCTG ACC TAGCTGCA             TTTCCCTTCCTCCCC  61 12
   Plut_0765 NONE
   Plut_0766 NONE
   Plut_0767 NONE
   Plut_0768 NONE
   Plut_0769 NONE
   Plut_0770  883204 ..  883224 +  -3.3  -3.60296   AGTCTGCCAGGCTGG            GAATGAATC CTC GCTTTATTC            TTTGAAATCCAGATA  51 0
   Plut_0771  884379 ..  884390 +    -3  -4.87665   TATGGGATGGTACGG                GAAT GAGG ATTC                 TTTTTATCAATGGCC  71 84
   Plut_0772  885554 ..  885565 +  -2.2  -2.68823   AAGCAATGGGAAAAT                GTCT ATGC AGGC                 GTTGTCTGAAACCAC  38 5
   Plut_0773 NONE
   Plut_0774 NONE
   Plut_0775 NONE
   Plut_0776  890193 ..  890205 +  -5.5  -2.85437   TTTGCTTCTGTCGAT                CCCTG CTG TAGGG                TGGTTAATATTCATA  49 57
   Plut_0777 NONE
   Plut_0778  891773 ..  891802 +  -7.7  -5.72622   CTGATGGCCGATAAG       GGCGGGACTTCAG GAAA CGGGGTTCCCGCC        TTTTTTATTTCTGCA 100 150
   Plut_0780  894871 ..  894883 + -10.5  -3.18264   GTTCGGAGTCTTTTC                CCCGC GCA GCGGG                TTCATGGCTCCGACC  68 398
   Plut_0784  900035 ..  900048 +  -5.3  -3.18766   GCATGCCGGCCGCCA               CCTTT ATTA AAAGG                ATTTTCGATTGTCGG  52 44
   Plut_0785 NONE
   Plut_0786  903202 ..  903233 + -12.3  -4.49531   TTCTGACATTTTCCC      CATTCCGTCCCGG CATGTT CCGGGACGGGATA       TTTCTTGATTTTCTT 100 35
   Plut_0787  907228 ..  907257 + -14.3   -4.0641   CGAAGAGCCGGAAAA       CAGACGCGGGTCC ATCA GGACCCGTTTCTG        TTTATATGAGTGCGC 100 103
   Plut_0790  910943 ..  910954 +  -2.2  -2.71011   CCAATCAATCGCCAT                GCAG TTCT TTGC                 TGATTGAAAAAGCAT  39 11
   Plut_0791  912044 ..  912059 +  -5.4  -2.77899   GGCGCCGTTCTTTCG              C-GTCCG AAG CGGACAG              TCGTTGCTCACGCAG  48 220
   Plut_0805 NONE
   Plut_0806  926386 ..  926419 +  -3.9  -3.29144   CCGCATCCATAGCTT     CCGCTCATGTT-TGAA CGC TTCATAACACGGCCGG     TTCTGGCCACGGTCA  49 44
   Plut_0807 NONE
   Plut_0808 NONE
   Plut_0809  931981 ..  932004 + -10.9  -2.90029   GAGACCTTCCCGACA          GCGGGCGGC AGGGCC GCCGCCCGG           GTTCTGTTTCCCTGC  71 39
   Plut_0810  932358 ..  932384 +  -3.5  -6.34616   CGCGCCATCGGCGGT         TAGCGGCCTGC AGCGC GCAGTCCGCCC         TTTTTTTTGTTTTCA 100 43
   Plut_0811  933632 ..  933652 +  -6.1  -3.84266   CGTCCTGTGTCAGAA            TGGAGCGTA TCG TTTGCTCCA            TTTCATCTGCCGTGT  63 143
   Plut_0812  934742 ..  934759 +  -8.4  -4.35116   TTCAGCCTTCTCCAG             GCCCTC TGTTAT GAGGGC              TTTTCCTATACCCTG  81 419
   Plut_0815 NONE
   Plut_0816  936977 ..  937000 + -13.1  -2.77899   CGCAAGGCAACCGCA          GTCCGCCGG GCATTG CCGGCGGGC           TCATTCCTAAAAGGC  81 112
   Plut_0817  938228 ..  938244 +  -4.3  -3.30124   CCCTCCTGGCACTCG              CCCGGCT GAA ATTCGGG              TTCTGAAGAATCACG  47 427
   Plut_0819 NONE
   Plut_0820 NONE
   Plut_0821  939737 ..  939765 +  -5.2  -2.94825   GCGGAGCTCACTGAA        GCCGTGATGCGG GGGGA CTGCATCGTGCC        ATTTGGTTACACTGG  49 19
   Plut_0825  946278 ..  946293 +  -3.2  -4.38712   TTGACAATTGGCCTA              CTGGTG TGTA TGCCAG               TTTTATCAAGATCAC  62 367
   Plut_0827  947057 ..  947080 +  -6.7  -4.07687   TTCCCGCAAACATCG          GCTCTAAGC CCTGCA GCGTAGAGC           TTTTCGGCAACCACT  70 198
   Plut_0829  948644 ..  948662 + -13.8   -3.6761   ATAAAATCTTCAGTA             CCCCTGCC TGC GGCGGGGG             TCTTTATTCCGAAGG 100 387
   Plut_0842 NONE
   Plut_0843  963668 ..  963691 +  -5.1   -3.3095   CAGGAAATGGCGCAT          CCGCACCCG GACCAG CAGGAGCGG           TTCTGGGCCATCTCT  54 161
   Plut_0844 NONE
   Plut_0845  965655 ..  965682 +  -4.1  -3.90744   CGTCGGGACCGGAAC        GATGCCAGC CAAAGCTCCC GCAGGCATC         TTCTTTAAAAAAGGA  58 281
   Plut_0848  969966 ..  969981 +    -4  -2.62184   TTGTTACGTGCATAG              CATAGG ACAG CTTATG               TCCTGTCAGAAGAGC  43 94
   Plut_0849  970558 ..  970574 +  -4.3  -4.06785   CATCCAGAAGCCGTT              TTGCGGC ACC GCCGGGA              TGTTTTTGTCCCTGT  60 44
   Plut_0852  972206 ..  972228 +   -12  -3.14211   GGAAATGAAGGCCGT           GCATGACCGG ATG CCGGTCATCC           TTGGTCCCGGGCAGT  77 362
   Plut_0854  973226 ..  973246 +  -2.5  -4.26589   CTACAACTGCATGTA            TGCACTTGA AGA TCTGGTGTA            TTTTGGCTATATAAT  58 92
   Plut_0855 NONE
   Plut_0856 NONE
   Plut_0857 NONE
   Plut_0858 NONE
   Plut_0859 NONE
   Plut_0860  982900 ..  982917 +  -4.1  -2.60615   AACCGAACCGTTGCA             GCATGAT ACAG ATCAAGC              ATCTTTCCAAGAAGT  43 20
   Plut_0861 NONE
   Plut_0862 NONE
   Plut_0863 NONE
   Plut_0864  986799 ..  986816 +  -5.5  -3.86897   GTAGACGAGGTGATG             CTTGGGG AAGG CCTCGAG              TTTGTCACGGGTGGA  63 344
   Plut_0865 NONE
   Plut_0866 NONE
   Plut_0867  990670 ..  990701 + -13.1  -3.07443   AAATAGCGATAAGCG      GGTCAATGCCTGC TGCCTC GCAGGCATTGACA       TTGGCTGCAGTGTAG  83 35
   Plut_0868  991112 ..  991125 +  -8.1  -3.22618   CCACACCTCCGTAAC               CCCCA TCCT TGGGG                TATCTTCTCTGCCCG  61 51
   Plut_0871 NONE
   Plut_0872  996329 ..  996344 +  -2.6  -3.01712   GGCAAAAGGAGGACG              GCGATGA GTT TCAT-GC              TGTTCCCGACGAAGA  42 19
   Plut_0873 NONE
   Plut_0874 NONE
   Plut_0875 NONE
   Plut_0876 1002457 .. 1002468 +  -2.2  -4.00445   CGGCGGCGGGTCGTG                TTGC GGTG GCAG                 TTGTTCTTCATGCTG  56 473
   Plut_0881 1009043 .. 1009056 +  -3.1  -3.14132   CTGGTTACGCTGCCT               TTGGT GGTT ACCAG                TTCGTCCAAACCGCC  43 207
   Plut_0883 1009669 .. 1009685 +  -6.5  -2.52623   GACCACGCCTCCGTA              ACCCCAA TCC TTGGGGC              ATCTTCTCCGCCAGA  49 60
   Plut_0884 NONE
   Plut_0885 1011202 .. 1011215 +  -8.1  -3.22618   CCACACCTCCGTAAC               CCCCA TCCC TGGGG                TATCTTCTCTGCCCG  61 55
   Plut_0887 1011974 .. 1012011 +    -7  -3.16881   GCCATACGTGCCTGT   GC-GATGCCGGAGCGAT CATAA ACCGCTCCGGTATCAGG   TTCGTACGGTGGCTC  57 94
   Plut_0889 1013711 .. 1013729 +  -8.8   -3.4247   GTACCCTCTGCCGCC             GGGTGTAG TCT CGACACCC             TGTTGTTCCCGTTAT  67 395
   Plut_0890 1014809 .. 1014830 +  -9.3  -4.49644   TCCGCATATGGCAAA           GGGCCCGGC TGAT GCTGAGCCC            TTTTGGCTTTTTCCT  90 357
   Plut_0896 1022367 .. 1022387 +  -8.3  -3.28791   GCCGCTGGTGTCGCC            TCACGTCCT GCA ATGACGTGA            TTATACCGGACCGGT  65 146
   Plut_0897 1023224 .. 1023246 + -11.2  -3.25823   TCTACGCCCTCACGG           GGGAGCGCCG ATC CGACGCTCTC           TTCCTGTAAGGCCAG  74 102
   Plut_0900 1024603 .. 1024622 + -10.6  -2.92777   CGTGGGTGTGGGGGA            GGGCCCGG CCTG CCGGCCCC             CTTTGCTCTCTCAGG  71 164
   Plut_0901 NONE
   Plut_0902 NONE
   Plut_0903 1029296 .. 1029310 +  -2.8  -2.79004   CGACATTTTTTCTGC               CCTG TTTCTGT CAGG               CTGTTTTCGGGATAA  41 219
   Plut_0904 1029823 .. 1029873 +  -8.4  -2.65815   CTTCCTCCCTCTGTG GTTGGATGCTGTTGACTGTG TCTCAGGTATT CTCAATCAACAGCATCCGGC TGATGTCCCTGTCGC  59 63
   Plut_0905 1030916 .. 1030936 +    -9  -5.69473   TTGCATAAACATGGA            GCCATCTG CTTGA CAGGTGGC            TTTTTTTATGCTATG 100 79
   Plut_0906 NONE
   Plut_0907 1032258 .. 1032270 +  -4.7  -4.25283   AACGAGAGGCTGAAG                GCCCG TTT CCGGC                TTTTCGTGGCAAAAT  64 294
   Plut_0912 NONE
   Plut_0913 NONE
   Plut_0914 1036824 .. 1036854 +   -14  -4.43392   AGTGCGGCGCGATCT       CTGCCCTGCCTC AAGAAAA GAGGCGGGGCGG       TTCTTTTCCTTTTGC 100 48
   Plut_0915 1037183 .. 1037199 +  -2.1  -2.87132   ATGCCGGCGTCGGCT              GGAGGAA AAG TGCCACC              TCTGTAGCCGCGGAG  41 2
   Plut_0916 NONE
   Plut_0917 1038992 .. 1039009 +  -4.8  -5.42259   TTGCCGGAGTTTTCT             CGGCTG CTTTTT CAGTCG              TTTTTTTAGCCATGA  90 509
   Plut_0919 NONE
   Plut_0920 1042523 .. 1042567 + -13.6  -3.53012   GCCGTTCAGGCTGTA TGCCCGCATGCCGGGCTGC TTCAGGCC GCAGCCCCGCA-GCGCGCA TTTCGAACCCGAACC  83 370
   Plut_0928 NONE
   Plut_0929 NONE
   Plut_0930 NONE
   Plut_0931 NONE
   Plut_0932 1054714 .. 1054741 +  -2.6  -5.27779   ACAGGACGGGCTTGT        CCAGTGCGGCCTG CAT CAG-CTGCACCGC        TTTTTTCCTGTTGCC  80 126
   Plut_0939 NONE
   Plut_0940 1060646 .. 1060659 +  -2.3  -2.94412   TCTCTGAATGACTTC               CGGAC ACAT GTCAG                TCCTTTCGGCTTACA  41 34
   Plut_0941 1061728 .. 1061739 +  -2.2  -3.97308   GTTTCCCGGTCTGCG                GCAGC TCA GC-GC                TTTGCTATCTTTAAA  54 46
   Plut_0942 NONE
   Plut_0943 1065780 .. 1065808 +   -11  -2.66733   CCATGAGGTCGATGT       CGTGCTCC-CGGC GGTA GCCGAGGAGTGCG        TCGTGTGCGTTGCCG  66 199
   Plut_0947 1072332 .. 1072346 +    -7  -3.06796   GTGCCCTGAAGCCCC               GGCGGG CGC CCCCCC               TTGCCTCACATCAGG  56 32
   Plut_0952 NONE
   Plut_0953 NONE
   Plut_0954 NONE
   Plut_0955 1081341 .. 1081358 +  -2.1  -3.53012   GCACCCCCCCGCGCT             GAAATAGA GAA TCT-TTTC             TTTGACAAAGCCGAA  47 19
   Plut_0956 1083175 .. 1083197 + -14.9  -2.82933   CAAACAGGAGGCAGT           CGCTGCAGG TATTT CCTGCAGCG           TGTCCTCCCTTCAGC  83 421
   Plut_0960 1085786 .. 1085798 +  -4.8  -3.34845   AACTGAACCATTGTT                GGCA ATAAC TGCC                TTGATGCTTCTTGTT  51 199
   Plut_0961 1088008 .. 1088018 +  -3.2  -2.83112   GTGGTCCGCATGGCC                 GGAG AAC TTCC                 TGTAGTCCCTTGAGT  41 2
   Plut_0962 NONE
   Plut_0963 1089753 .. 1089811 +   -11  -2.72461   GGTCCTGCAGCCTCA GGCACGCCTC-CTCGACCTCCCGGTCGCT GTTC GGC-ACCGGGGTGCCGAGCGAGGCC-GCC ATTTCCGACAGGTTC  66 338
   Plut_0965 NONE
   Plut_0966 1092596 .. 1092620 +    -7  -3.06302   AGAGAAGGAAGAGGG          CGGGGAAGCC TGATC GGCTCCCCCC          TTCGCTGACCGTGAT  56 13
   Plut_0967 NONE
        trmD 1093884 .. 1093896 +  -4.1  -3.15124   GTCTGCGGCCCGACC                TTCTC GGC GAGGA                TGTTGAATGATTTTA  47 3
   Plut_0969 1094318 .. 1094346 + -15.3  -3.06312   CTGATTCTGTTGACG        TTCCGGCAGGGCA CTC TGTCCTGCCGGAC        TTCGATGCCCCATTT  95 37
   Plut_0970 NONE
   Plut_0971 1096239 .. 1096254 +  -4.6  -4.57353   CTTCACCTTCAGGGT              CGGCGT CATC AGGCCG               TTTTCTATGGTGAAG  72 164
   Plut_0973 NONE
   Plut_0974 NONE
   Plut_0975 NONE
   Plut_0976 NONE
   Plut_0977 1103453 .. 1103486 +   -14  -3.62597   AAAGCGGGTATAAAG     AACAACAGCCTGTC GTTACG GACAGGCTGTTGTG      TTGTTGGACACTGCC 100 71
   Plut_0979 NONE
   Plut_0980 1105910 .. 1105927 +  -8.4  -4.11484   TCAGAAACAGCAAAA             CCCCTG ATTTTA CAGGGG              TTTTGAAGGCTTGAG  77 259
   Plut_0981 NONE
   Plut_0982 NONE
   Plut_0983 NONE
   Plut_0984 1112553 .. 1112567 +  -6.4   -3.5774   TGCCGGCCACTGCAG               GAGCCA CCA TGGTTC               TTTCGGCAGTTCAGT  60 401
   Plut_0985 NONE
   Plut_0986 NONE
   Plut_0988 1117132 .. 1117151 + -10.7  -5.86965   AATAAGATGACTGCA            GGGACCC CGGAGC GGGTCCC             TTTTTTTTCCTGCCT 100 36
   Plut_0989 NONE
   Plut_0990 NONE
   Plut_0991 NONE
   Plut_0992 NONE
   Plut_0993 1122042 .. 1122070 +    -3  -3.19175   ACTCTCGAAAATCTT        CCCTCCAGGACA GGTAG TGTCCTACCGGG        TTAAGTATGTTCGCA  45 9
   Plut_0994 NONE
   Plut_0995 NONE
   Plut_0996 NONE
   Plut_0997 NONE
   Plut_0998 1134984 .. 1135026 + -14.3  -3.19563   CGCTCGATTTCAACT CCGGGAT-GCCGATCCTCGAG GAT CTCGGGG-TCGGTGATCCTGG TGTTGGTCATGTGTA  86 328
   Plut_1002 1139910 .. 1139933 + -15.4  -3.61398   AAGGACATGCAATAA          GAAAAGCGCC GTTG GGCGCTTTTC           TTATTAGGGGAGAGA 100 65
   Plut_1007 1145731 .. 1145749 + -10.2  -3.72695   TTGATGAAACCGCCG             CCCTCCGG TAG CCGGACGG             TTTCCTCCGGGCCGT  79 15
   Plut_1008 1146798 .. 1146809 +  -3.6  -2.59743   GCGACAGGAAGATGC                TCGG CTAG CCGG                 ATTGCTCTCTGCATT  43 18
   Plut_1009 NONE
   Plut_1010 1149520 .. 1149536 +  -5.8  -3.79419   GTGAGGGCTATAGTT              CTGGCC GTGCA GGTCAG              TCTTTTCTGGAAAGA  63 37
   Plut_1015 NONE
   Plut_1016 NONE
   Plut_1017 NONE
   Plut_1018 1157085 .. 1157101 +  -5.7   -4.2772   GCTCGCAATCACCAC              CTGCCCG TCC CGTGCGG              TTTCTCTTGCTTCGA  69 204
   Plut_1020 1159123 .. 1159141 +  -8.1  -5.38054   ACCATAATGAAAAAA            GGCGC-CC TTCT GGAGCGCC             TTTTTCTTTATGGAC 100 70
   Plut_1022 1162445 .. 1162459 +    -5  -3.29043   AAGAAATAATCCGCT               GAGGAA ATT TTCTTC               TTGTAAACCACCGTT  51 32
   Plut_1023 1162897 .. 1162924 + -12.7  -6.38039   AGCAAAAGCTTCCAG        GCCGGACAGGA TCTTTT TCCTGCCCGGC         TTTTTTTTTTGCGTA 100 53
   Plut_1024 NONE
   Plut_1025 1165825 .. 1165844 +  -6.4  -3.32997   TACGTTTGTTGATTC            GTCGGTCA CTAT TGACCAAC             TTGGGTTTGTGAGGA  56 75
   Plut_1026 NONE
   Plut_1027 NONE
   Plut_1028 1171909 .. 1171956 +  -3.5  -3.31263   AGTCGTATTGATCAA T-GCCAACGCAAGAACTCAAAA TTATC TCTTGAAGGCTTGCGTTGGCCA TTATACGCATGCAAT  49 86
   Plut_1029 NONE
   Plut_1030 NONE
   Plut_1031 1178222 .. 1178261 + -15.2  -2.65271   AGCCAGCACCCATCA  GACACAGCATATATGCGA TTCA TCGCATATATGCTGTCAC   TAGTGTCCGGTTATA  95 55
   Plut_1032 1179842 .. 1179877 + -10.5  -3.54543   CCCGCCTTACCTATG    C-GATGCCGGAGCGAT CATAA ACCGTTCCGGCATCAG    TTTCGCAGGGTGGCT  78 107
   Plut_1033 NONE
   Plut_1034 NONE
   Plut_1035 NONE
   Plut_1036 NONE
   Plut_1037 1188664 .. 1188681 +  -4.1  -2.60615   AACCGAACCGTTGCA             GCATGAT ACAG ATCAAGC              ATCTTTCCAAGAAGT  43 20
   Plut_1038 NONE
   Plut_1039 NONE
   Plut_1040 1190786 .. 1190796 +  -2.4   -3.6135   AGTTCAATGACTTCA                 GCGC TCG GCAC                 TTTCCAGGTCTCTTT  49 264
   Plut_1042 1192526 .. 1192546 +  -7.6  -3.10796   CGACGTGATGCTCGC           TTC-CGGCG TCAG CGCCGTGAA            TATTCCCTCGTCGAA  57 126
   Plut_1050 NONE
   Plut_1051 NONE
   Plut_1052 NONE
   Plut_1053 1205282 .. 1205292 +  -2.4   -3.6543   TGTCCGTATGCAGTT                 TCCC TGA GGGC                 TGTTTTAGGGGGTTG  51 464
   Plut_1056 NONE
   Plut_1057 NONE
   Plut_1058 1208610 .. 1208631 +  -8.7  -3.57144   CGGGGCACAGAAAAA           GCCCCGT CATACGGC ACGGGGC            TTTAAGGGTGCGGGA  69 81
   Plut_1061 1211835 .. 1211865 +  -6.8  -2.64616   CCGATGACCGATATC       GTCGACCTTGCACT GAA AGCGTAAGGCTGAC       TGGTATCACTGAGGC  52 2
   Plut_1062 1213784 .. 1213811 + -17.8  -5.93809   GGTCATACAGACAGG        GAGAGCGGGACT TTCG GGTCCCGCTCTC         TTTTTTTTGTCCGGC 100 53
   Plut_1063 NONE
   Plut_1064 NONE
   Plut_1065 NONE
   Plut_1066 NONE
   Plut_1067 1216985 .. 1216996 +  -2.2  -3.53012   CACCAGGGCCCGGAA                GGAG TGAT TTCC                 TTTACCGCAACAAAA  47 19
   Plut_1068 NONE
   Plut_1069 NONE
   Plut_1070 1219602 .. 1219612 +  -4.6  -3.28712   TGCAGAAGAAGAGGA                 CTGC GGG GCGG                 TTATGAGCGAAACGA  51 9
   Plut_1071 1220564 .. 1220580 +    -5  -2.87132   GTACTATGAACGGAT              AGGCCC CGAAA GGGCCG              TCTCTGGCCGCCCCC  47 63
   Plut_1072 NONE
   Plut_1073 NONE
   Plut_1074 1224608 .. 1224629 +  -4.3  -2.71144   GTCGGGATGGACGAG           CGGAATGGA CGCG TCCCTGCCG            TAGTTGGCGGCGATG  43 431
   Plut_1076 1226320 .. 1226360 + -19.8  -4.93547   GGTATTCATGCAGCA  CAAACGGCCGTCCACTCC CTGCA GGAATGGCCGGCCGTTTG  TTTTTACTTGCTTGA 100 342
   Plut_1084 NONE
   Plut_1085 NONE
   Plut_1086 1235611 .. 1235624 +  -2.4  -3.30741   GACCTCCGGTTTCAT               TCAG CATAAA CTGA                TTACTCATTATCAAT  45 344
   Plut_1087 1236601 .. 1236614 +  -4.5  -4.24891   ACCCTTATTCCGTCA               GCTCT CAGG AGGGC                TCTTTTTTCCTGTGT  64 53
   Plut_1088 NONE
   Plut_1089 NONE
   Plut_1090 1243901 .. 1243914 +  -3.7  -3.63068   TGAATCAGTAAAGGC               CCACC CACA GGAGG                TTTCCGGTAATATCG  53 226
   Plut_1091 1244669 .. 1244708 +   -11   -4.7329   AATTGAATGGGATGC  AGAAAATGCAGAAACT CTCGATCA AGTTTCTGCATTTTCA   TTTTTGGCTCATTTT 100 50
   Plut_1092 NONE
   Plut_1093 1247640 .. 1247653 +  -2.3  -3.21099   GGCGGCCTCCCGCCC               CCGGA GGTA TCAGG                TTCATCATCAGGAAA  43 59
   Plut_1094 1248131 .. 1248153 +  -3.4  -2.69386   TTGTCTGCATGCGCC           TCTCCATGGT ATA ATTAAGGAGA           TCAATTGTCTTGTTT  41 87
   Plut_1095 NONE
   Plut_1096 NONE
   Plut_1097 1250477 .. 1250487 +  -5.4  -2.73575   GATGCATACTTCTTG                 CACT CTC AGTG                 GTTCTCCCTTTTTCT  48 111
   Plut_1098 NONE
   Plut_1099 1253251 .. 1253273 +  -4.8  -3.44527   TGTCACCTTTCGTGC           CTTGTGAGGG GCA CCTTCATGGG           TTATAATAATAGGTG  53 109
   Plut_1100 NONE
   Plut_1101 1254483 .. 1254505 +  -4.8  -3.44527   TGTCACCTTTCGTGC           CTTGTGAGGG GCA CCTTCATGGG           TTATAATAATAGGTG  53 109
   Plut_1102 NONE
   Plut_1103 NONE
   Plut_1104 1256770 .. 1256788 +  -7.4  -3.17075   CGGAAAATTGAGAAG             GTGTTTCC ATA GGAGACGC             TTCGATTCACCAAGG  61 14
   Plut_1105 1259940 .. 1259958 +  -5.3  -3.52113   GCCGACCATGAACCC            CATGCGCC AGCC GGC-CATG             TTGTAGGTTTTCGAC  55 497
   Plut_1108 NONE
   Plut_1109 NONE
   Plut_1110 1265595 .. 1265607 +  -3.3  -2.64099   TGATTGCCGAAACCG                GCAGC GCA GCTCC                ATTATAATCCACACC  40 6
   Plut_1111 NONE
   Plut_1112 NONE
   Plut_1113 NONE
   Plut_1117 NONE
   Plut_1118 NONE
   Plut_1119 NONE
   Plut_1120 1274735 .. 1274751 +  -7.9    -3.767   CGACCTGAGAAATAA              GCAGCCG CCA CGCCTGC              TTTCCTACCTCCCTG  69 26
   Plut_1121 1276244 .. 1276266 +  -5.4  -2.71144   GGTCGGGATGGTGCC           GTGCGGGTGG TTC CCGCCAGCAA           TCCTTCCGCCGGGTG  47 361
   Plut_1126 1282164 .. 1282183 +  -2.8  -2.87132   GGCTCCCCTGCCCGG            CCATC-TCC ATA GGAAGAGGG            TCTATACGCCCGAAG  42 40
   Plut_1148 1304997 .. 1305007 +  -2.4   -3.4724   TTTCAGGCCGGCAGT                 ACCG ATT CGGC                 TTCAATTTTCTTATC  47 42
   Plut_1149 NONE
   Plut_1150 NONE
   Plut_1151 NONE
   Plut_1152 NONE
   Plut_1153 1310717 .. 1310727 +  -3.2  -3.32684   GGTGAAGAACGGCAA                 TTGC CCT GCAG                 TACTTTTATTTCAGA  47 36
   Plut_1154 NONE
   Plut_1155 NONE
   Plut_1156 NONE
   Plut_1157 NONE
   Plut_1158 NONE
   Plut_1159 NONE
   Plut_1160 1317210 .. 1317241 +   -13  -3.07816   ACCCGGCAATACGAA      CCCCCGGGGAGAAA TCAG TATTTTCCCGGGGG       TTCAATGCATGCCGA  83 396
   Plut_1163 NONE
   Plut_1164 NONE
   Plut_1165 1322177 .. 1322206 + -15.1  -3.89346   GCTTGACAGAGATAG       CAGCAGAAGGGCC TTAG GGCCCTTTTGTTG        TTTATGGGCTGAGGG 100 84
   Plut_1166 1322651 .. 1322661 +  -3.2   -4.7497   ACCATAAAAAAAGAT                 CAGG CGA TCTG                 TTTTTCGTAAATCAC  71 34
   Plut_1176 NONE
   Plut_1177 1336559 .. 1336570 +  -7.2  -2.59564   GCCCACTGTTCAAAG                GGCC TAAG GGCC                 ATTATCCCATGAACC  52 41
   Plut_1178 NONE
   Plut_1179 1338947 .. 1338961 +  -4.3   -3.9122   CAGCGGTATGGGCGG               CCATT CAGAA AATGG               TTGTTTAAGACGGTG  60 3
   Plut_1180 1340023 .. 1340039 +  -2.2  -3.55071   AGGATGCCGTCAGCG              ACCATC TTCTC GATGGC              TTTACCGAGCTCTGC  47 139
   Plut_1182 1341540 .. 1341557 +  -4.1   -4.4648   TCTTAACAGGTTCTG             CCCGTAA TATC TTACAGG              TTTTATCGTAGGAAT  67 154
   Plut_1183 1342232 .. 1342273 +  -8.7  -4.93365   TAACTGACCGCAACA TCCCCCGAGG-AAAGACTGC AAA GGAGTCTATGCCATGGGGGA TTTTTCATTGTGCCG  93 65
   Plut_1184 1343613 .. 1343630 +  -2.7   -4.1523   GCATTCGTAACAGCT             GGAGATA CTTC TGTCTTC              TTTCTGTCTGCTCCC  60 251
   Plut_1196 1355585 .. 1355598 +  -5.2   -3.4529   GAAAGTGCTCGTGGG               CCGG ATTCTG CCGG                TTATGCTCATCCTCT  56 206
   Plut_1197 NONE
   Plut_1198 1357828 .. 1357872 +  -9.4  -5.64274   TCCATAGGTTCCAAT G-TCCCGGCTTGGCGCACACC CGCACT GGTG-GCGCT-GGCCGGGATC TTTTTTTCTCCCTCC 100 76
   Plut_1202 1362825 .. 1362852 + -15.6  -3.66256   AGCTTTTCGTACCAT        TGGACGGCCTTC AAAT GAAGGCCGTCCC         TGTTTTCACCCTCTC 100 50
   Plut_1203 1363743 .. 1363756 +  -3.1  -4.26076   TCAGGTAGAGGGTGG               GGATG CCGG TATCC                TTTTCCTCAAAGTAC  64 311
   Plut_1207 1366675 .. 1366699 +   -10  -5.07652   CAACAGTCGTGCAAA          GACCGCCC TCCTTCACC GGGCGGTC          TTTTGTTTTACGCCC 100 60
   Plut_1208 NONE
   Plut_1209 1368833 .. 1368854 +   -13  -5.26119   GTCCAGACAGCCTCT           CACCCCCG CACTAC CGGGGGTG            TTTTATTTTTAAGCG 100 82
   Plut_1210 NONE
   Plut_1211 NONE
   Plut_1212 NONE
   Plut_1213 1372604 .. 1372623 +  -7.1  -3.34401   CCTGAAGGGCTTGCC            GGTGCAG TTCCAT CTGCGCC             TTCATGTGGTGTTTT  58 486
   Plut_1215 NONE
   Plut_1216 1374130 .. 1374159 + -11.5  -5.15969   CCCCAATCGAAAAGA       GGCTGTCTCAG AATCAACG CTGGGACAGCC        TTTTTTGCGTTCACA 100 55
   Plut_1217 1374901 .. 1374936 +  -5.3  -2.63102   GAACTGATTGGGAGA    GCACCCGTCCGTCCTC ATCGC GGCTGCGGACGGG-GC    TGATCTGCACGTCGT  46 350
   Plut_1220 NONE
   Plut_1221 1378792 .. 1378806 +  -8.5  -3.70902   GCCCCCTCGTGACCG               CCCGC TTGAT GCGGG               TTTCGGTGTCGGCGG  69 199
   Plut_1224 1380443 .. 1380463 + -11.1  -5.75342   ATAGCCTGCTGAACA            GGTGCCCCT TGA AAGGGCACC            TTTTTTTTGAGCCAG 100 52
   Plut_1226 1383657 .. 1383697 +  -7.6  -5.95166   GCCGTTGATAAAAAA GCCCTATCTGCCATTCGCT GATC AGTTGC-GGCAGATAGGGC  TTTTTTTTACTTACG 100 75
   Plut_1230 1389150 .. 1389161 +  -3.6  -2.79796   TTTAGGCCGCTCTAC                GTCG TCAT CGGC                 TATGATCAGCTCGAA  43 314
   Plut_1251 NONE
   Plut_1252 1415357 .. 1415372 +  -2.4  -4.62069   TTTCCCTCGATTTCA              AGGGCG GTAA TGCCCC               TTTTTCCGATGGCGC  66 244
   Plut_1255 1418172 .. 1418185 +  -4.5  -4.17556   ACCAATTCACGGAAC               GC-GGC ACA GCCAGC               TTTGTTAAGGCTCTG  64 377
   Plut_1258 NONE
   Plut_1259 1420879 .. 1420889 +  -2.4  -3.26717   TTTCACGTTCTTCAG                 CCTG ATG CCGG                 TTACCTTCTGTCCGT  44 237
   Plut_1265 1430837 .. 1430875 + -18.3   -3.1355   CCTATACCTCCCAAG  AACG-CAGAATGGCGGCC CGAT GGCCGCCATTCTGGCGTA   TTGCCTGTGCCTGCA 100 74
   Plut_1271 1438982 .. 1438999 +  -5.6  -3.18199   GTATAGATGGCTGCA             CGGAAA GGGTTG TTTCCG              TTCGGTTCAGACTTG  51 301
   Plut_1279 NONE
   Plut_1280 1449536 .. 1449549 +  -3.1  -3.82202   GCTGGCTTGCAACGT               CTATG AAGC CATGG                TTCTGTTTGACGATG  53 506
   Plut_1287 NONE
   Plut_1288 NONE
   Plut_1289 NONE
   Plut_1290 NONE
   Plut_1291 NONE
   Plut_1292 NONE
   Plut_1293 1464976 .. 1464991 +  -3.2  -4.67353   CAAGGCAAATTCCTG              GGCG TAACGCAC CGCC               TTTTTCGATACATCG  69 396
   Plut_1295 NONE
   Plut_1296 NONE
   Plut_1297 NONE
   Plut_1298 1471025 .. 1471035 +  -5.4  -2.78463   TGACGGCGTGACTTT                 GCAT AAA ATGC                 TGTGCTGAAAAGCAT  48 7
   Plut_1299 NONE
   Plut_1300 NONE
   Plut_1301 1473198 .. 1473216 + -13.1  -2.54387   CTATAGATTGACAGT             CGCGCCC CACGC GGGCGCG             TGGATTGAAACTTTG  80 208
   Plut_1307 NONE
   Plut_1308 NONE
   Plut_1309 NONE
   Plut_1310 1482865 .. 1482884 +  -7.8  -4.21275   GTTAATTCTGAAGAA            TCCTGCCG CTTT TGGCGGGA             TTTTCCGTAAATTGC  76 84
   Plut_1311 NONE
   Plut_1312 1487431 .. 1487453 + -16.3  -2.66976   CCCGTCAGGAACCAG           GGGGCGGCA AGCTA TGCCGCCCC           GGTTTTGTATTATTG 100 46
   Plut_1313 NONE
   Plut_1314 1489495 .. 1489528 + -11.1  -3.92522   CCACCATGCGTAAAG     CGCCGAAAGCCCCTAT TCC ACAGGGGTTTTCG-CG     TTTCTGCCATTCGCC  86 219
   Plut_1317 1492555 .. 1492568 +  -3.9  -4.30978   AAAGCCATCCCGGCC               GTTTT TATC AAAAC                TTTTCCTAACTTGGA  65 76
   Plut_1318 1494093 .. 1494121 + -22.5   -4.8622   CACGCCTGAAAGCAG        GGGCGGGCATGCG GAT TGCATGCCCGCCC        TTTTTCGTTCAGGGC 100 61
   Plut_1330 NONE
   Plut_1331 NONE
   Plut_1332 1507226 .. 1507253 +    -4  -3.16217   CCATATGTCCCATAT        GCTTACGGC-GGC TTT GCCTGCAGTTGGC        TATATTGAGTTTGAA  47 107
   Plut_1333 NONE
   Plut_1334 NONE
   Plut_1335 NONE
   Plut_1336 NONE
   Plut_1337 NONE
   Plut_1338 1513992 .. 1514016 + -13.6  -5.80817   ATGGGATTTAAGAAA          TCCCGCCGCA GTTGA TGTGGCGGGA          TTTTTTTATCTTCAC 100 60
   Plut_1339 1514489 .. 1514530 + -12.5  -3.77666   AAACGAGCCTTACTA GAGCAG-GCGCT-CATCGGG TCAGT CCCG-TGAAGCGCCCTGCTC TTTGAGTTCCCTGTC  91 49
   Plut_1341 NONE
   Plut_1342 1517387 .. 1517411 +  -9.2  -6.32976   TTTTTCTACAGGAAA          GCCGCTCTCC AGAAA GGAAGGCGGC          TTTTTTTGTTTTTTT 100 61
   Plut_1343 NONE
   Plut_1344 NONE
   Plut_1345 1520490 .. 1520505 +  -8.2  -3.14132   GCGCCTGATTTGCTA              TGCGCC CGAA GGCGCG               TTCATCCCGACCGGC  57 498
   Plut_1347 1523345 .. 1523358 +  -8.1  -2.73554   ACCATAACCTCGGCA               GGACG AAGC CGTCC                ATTGTAGTTGCTTGA  54 167
   Plut_1349 1525545 .. 1525567 +   -15  -5.64274   CACCCGGCAGAGCGT           GCACCTTTTC ACT GAAAAGGTGC           TTTTTTTATGCCTCA 100 271
   Plut_1350 1526832 .. 1526845 +  -8.1  -2.71681   ATGGCTGCAGTTTTA               TCCGG CACG CCGGA                TAATTCACAGAATTC  57 452
   Plut_1356 NONE
        lysS 1535181 .. 1535204 +  -8.8  -4.16016   CTTACGACAGAAAAA          GCCCCGG-GAT ACC AGCACCGGGGC          TTTATTGCAACGTAC  78 57
   Plut_1360 NONE
   Plut_1361 NONE
   Plut_1362 NONE
   Plut_1363 NONE
   Plut_1364 NONE
   Plut_1365 NONE
   Plut_1366 NONE
   Plut_1367 NONE
   Plut_1368 1547416 .. 1547426 +  -3.2  -3.02202   ATTAACATTATGGCA                 CGGA TTG TCTG                 ATTTCTGTGGCAGTA  43 115
   Plut_1369 NONE
   Plut_1370 NONE
   Plut_1371 NONE
   Plut_1372 NONE
   Plut_1373 NONE
   Plut_1374 NONE
   Plut_1375 NONE
   Plut_1376 NONE
   Plut_1377 NONE
   Plut_1378 NONE
   Plut_1379 1560068 .. 1560110 +  -3.2  -2.79679   TCGTACATATCTGGA GCGCCCCAATGGGTGAAGGT GCG GCATATACCCATGCGGCCGC TATGATCAGACTCTT  41 146
   Plut_1380 NONE
   Plut_1381 NONE
   Plut_1382 NONE
   Plut_1383 NONE
   Plut_1385 1566369 .. 1566388 +  -4.2  -2.68142   CAAGCTCCCCGCACA            TCCTGATG CTCC CGGCAGGA             TCCCTTATTGCTCTC  43 63
   Plut_1386 NONE
   Plut_1387 NONE
   Plut_1388 NONE
   Plut_1389 NONE
   Plut_1390 NONE
   Plut_1391 NONE
   Plut_1392 NONE
   Plut_1393 NONE
   Plut_1394 NONE
   Plut_1395 NONE
   Plut_1396 1577807 .. 1577822 +  -4.6  -4.03234   TGCTTTCCATCATAA              TGCAGG TTCT CCGGCA               TTTCTGTAGCGCGAG  62 285
   Plut_1398 1580165 .. 1580179 + -11.4  -3.64103   ACTGCATATACTTTC               GCCAGG AGG CCTGGC               TTTGAAATGTCCCTG  78 189
   Plut_1401 NONE
   Plut_1402 NONE
   Plut_1403 NONE
   Plut_1404 NONE
   Plut_1405 1588051 .. 1588067 +  -2.1  -4.67168   AGTAGGGCTCCCTCA              GCCGCTC CCT GAAGGGC              TTTTTCACCATTTTT  66 36
   Plut_1406 NONE
   Plut_1407 1590127 .. 1590140 +  -5.2  -2.56596   TGAGACCTCAACCCT               CGGC AGCTGG GCCG                TGCGTTCATGAAGCG  46 297
   Plut_1410 1591744 .. 1591754 +  -2.4  -3.18264   CTCGAATTATTCACT                 CCCC GAT GGTG                 TTGGTCGGTAAGGAA  43 55
   Plut_1411 1592493 .. 1592505 +  -3.3  -4.26076   CAGCACAGGAAATGT                GATCG AGC CGACC                TTTTCATCAAGGTGA  64 315
   Plut_1415 1598079 .. 1598091 +  -3.4  -3.22223   CAACGAATTACTGCC                GTCA CTTAA TGAC                TTGGTGCTGGGATTG  45 104
   Plut_1416 1598899 .. 1598913 +  -8.5  -4.15508   AAAATCCCCCGAGAT               CCCCC AACAG GGGGG               TTTTCAGCCTTCCTT  78 95
   Plut_1417 1600690 .. 1600716 + -10.1  -2.69964   AGGTTACGCAGAGCA        AGCCC-GCTGCG CGGT CGCAGCTGGGCC         TCATATCCTTCGGGA  62 286
   Plut_1419 NONE
   Plut_1420 1603512 .. 1603540 + -13.2  -3.12327   ATTTACCTGCTTTCC       GGGGAAG-GGGCC GAAC GGCCCGTTTCCCC        TGTTCCCTATACCCG  83 101
   Plut_1421 NONE
   Plut_1422 NONE
   Plut_1423 1606206 .. 1606236 + -11.2    -3.543   ACACGAAACAGAAAA       CCCCTGCACATC ACTGAAG GATATGCAGGGG       TTCTCCATTTTCTAC  78 74
   Plut_1425 1609100 .. 1609124 +    -8   -3.1005   ATCTCCTTATAAAAT         GCCCCTATATT TGAA AATAT-GGGGC          TGTTGCGATATATTT  59 29
   Plut_1426 NONE
   Plut_1427 1611452 .. 1611501 +  -2.7  -3.14463   GAAATCCGCAAGAGC TGCTGATGCCAAACGTCCTGG TAACCCGC CCGGAACATCAGGCAGCAGCA TTCGTCAGAGAACTT  45 20
   Plut_1428 1612308 .. 1612334 + -10.9  -2.88249   CTGCAACAACAGATG         CGCATTGAGGG CATAA CGCTCAATGCG         TGTATCCGGAATCTG  71 130
   Plut_1431 NONE
   Plut_1432 NONE
   Plut_1433 NONE
   Plut_1434 1617472 .. 1617496 +    -5  -4.23077   GGCCCTGATTTTCGA         TCG-GGGCACT TCGC AGTGTCCACGG          ATTTTTTTATTTTAA  64 50
   Plut_1435 1618585 .. 1618621 + -13.7  -4.58395   AGGACCACAAAGAAA   GGCCCGGCAGGATGTC ACAGAA GGCA-CCGGCCGGGCC    TTTTTCCAAGATAAC 100 65
   Plut_1436 1620267 .. 1620280 +  -2.3  -4.56597   GGATGAAGTAGGACA               TGGTC TTGC GGCCG                TTTTTCCACAGCCAG  66 453
   Plut_1438 1621377 .. 1621394 +  -5.5  -2.67209   TTTAATAAAGCCATA             TAGGCCG AGCC CCGCCTA              TGATGTACATTCATC  47 44
   Plut_1444 1627553 .. 1627566 +  -2.4  -4.56597   GCGGGGATCGGCCGT               CATG AACTCC CATG                TTTTTACCACGAGAG  66 147
   Plut_1446 NONE
   Plut_1447 1632502 .. 1632513 +  -2.2  -3.54129   GCAACGAGATCACAA                CGGT TACA ATCG                 TTTAAACGGAGTCTG  47 9
   Plut_1448 1633228 .. 1633253 + -11.1  -2.71712   GAAGGAGGCCCTGAA         G-CCCGCTACCG AAC CGGCAGCGGGAC         ATTTCCCGCGGCGAA  70 39
   Plut_1449 NONE
   Plut_1450 NONE
   Plut_1451 1634778 .. 1634789 +  -2.2  -3.50853   GATTATCGGCAAGAT                CCTT GCGA GAGG                 TTATGATTAAACCGA  47 4
   Plut_1452 NONE
   Plut_1453 1636585 .. 1636601 +  -7.2  -3.14878   CGATGCGCCCGATAA              GGGCTG CATCC CGGCCC              TGTTCGCTTGAACGC  54 161
   Plut_1463 1649346 .. 1649400 + -18.2  -3.43944   AAGAAAAAAGAGCTT CTAAAGCCCAATAAAAAAAGGCGCAT CAC ATGCGCCTTTTTTTATTGGGTTCAAC TTGTCCGTTACTGCT 100 52
   Plut_1469 1655064 .. 1655080 +  -2.9  -3.56099   GCGTCTGTTCGTTAA              GGGTAAT GAC ATCGCCC              TTTCCGGGGATTCTG  49 339
   Plut_1474 1660412 .. 1660441 +  -2.7  -4.50976   ACCTGCCTCGTACTC       CGCACCCGCCGGCA CGA TGA-GGATGGTGCG       TTTTATAGTGTCCAG  64 522
   Plut_1476 NONE
   Plut_1477 NONE
   Plut_1478 NONE
   Plut_1479 NONE
   Plut_1480 NONE
   Plut_1481 1667669 .. 1667688 + -11.4  -2.56747   CAAGGTCGCCGTAGG            CCTCCTGC AGGT GCAGGGGG             ATCTTGTAATAGATG  66 185
   Plut_1484 1671091 .. 1671109 +  -3.2  -3.18912   ATATCTTCATTCATA             TTTTTTGC ATT GAAAAAAA             TTGCTCACTGCATCA  45 71
   Plut_1485 1672200 .. 1672231 + -17.5   -4.0162   CCATCCATACGAACA      TGAAAAAGGCGCC TACACC GGCGCCTTTTTCA       TTTATGATCTCCCAC 100 47
   Plut_1486 1673029 .. 1673063 + -25.2  -3.67296   GCCGGATCACCACAA     TGCAGGAAAGGCCGGA TGA TCCGGCCTTTCCTGCG     TTTAAGTGCATCATC 100 50
   Plut_1491 NONE
   Plut_1492 1679491 .. 1679531 +   -25   -3.6947   CGGCACTACGAAAAA  CAAAGAGCCGCCGGTATC AGGAC GATATCGGCGGCTCTTTG  TTCTCTTACGCTTGT 100 67
   Plut_1494 NONE
   Plut_1495 1682767 .. 1682803 +  -8.6  -2.79501   TTTCAAACAGCTCGA   GCCGCCCGGTGTCCCCG ATTC CGGAGAGGTCGG-CGGC    TATCGTACGGATATC  58 284
   Plut_1497 NONE
   Plut_1498 1685561 .. 1685594 +  -5.1  -2.62616   ACGAGCAACGAAACC     GCCACACAAACCTTC GGCA GCAGGTCGGGGTGGC      TGGTGTAGAAGCTCA  43 73
   Plut_1500 1688479 .. 1688507 +   -14  -4.83169   CGGACATCAACACAA       CACGAAAGCCGGC GTCA GCCGGCTTTC-TG        TTTTTATGGCCCCAT 100 50
   Plut_1502 1690998 .. 1691022 + -12.1  -2.72511   AAGCTCGGAGGGTTG          GTGCCGAAGCG GCG CGCTTCAGCGC          GTTTGCCACCGTGAA  70 150
   Plut_1508 NONE
   Plut_1509 1698775 .. 1698795 + -14.1    -5.626   TTATATTTCTTTATA            GCCGTCTTA TCT TAAGACGGC            TTTTTTTATGAAATC 100 64
   Plut_1510 1700044 .. 1700059 + -11.8  -5.60993   GAATACATAAAAAAA              GCGGCC ATTC GGCCGC               TTTTTTTATGAACAG 100 65
   Plut_1518 1707368 .. 1707379 +  -5.8  -2.72463   ATCTCAAGACGGAAC                GCAC CGGA GTGC                 TCCTTCGAAATAAGT  47 79
   Plut_1520 1708945 .. 1708961 +  -7.9  -3.21218   GGCAGCGATCCACTG              CCGACCG TAT CGGTCAG              TTCGTCGTCCAGCGT  59 490
   Plut_1524 NONE
   Plut_1525 1715115 .. 1715132 +  -2.1  -4.93877   GCAACAAAAATCACA             TAAATGT CTGA ATATTTA              TTTTATTTAATCAAA  71 122
   Plut_1526 NONE
   Plut_1527 NONE
   Plut_1528 NONE
   Plut_1529 NONE
   Plut_1530 NONE
   Plut_1531 NONE
   Plut_1532 NONE
   Plut_1533 NONE
   Plut_1534 NONE
   Plut_1535 1727324 .. 1727349 +  -3.2  -2.94912   GGAACGGGAGGCGGC         TGCGGCTGAG AGCCGC CTCACCCGGA          TGTATGGCTTCGGCA  42 17
   Plut_1536 1727738 .. 1727766 + -16.9  -2.70946   GATTATTATTGCCTG        CGCTGTCTTTTCA TGA TGGAAAGACAGCG        ATCTTTATCACCGCA 100 39
   Plut_1537 NONE
   Plut_1538 NONE
   Plut_1539 1730741 .. 1730765 +  -3.4  -3.39288   GTCTTCTTTTCACCT          TCCCGACGTT TCACT GGCGCCGGGG          TCTTCTTGGGAAATA  47 99
   Plut_1540 NONE
   Plut_1541 NONE
   Plut_1542 NONE
   Plut_1543 1735692 .. 1735726 +  -6.4  -4.23794   CTCCCGTTTTTCCCT     TTACAGAAGCCTCC CTCATCC GGGGGCTTCTGCGG     TTTCTGTTGGCTTCC  70 50
   Plut_1544 1737257 .. 1737267 +    -4  -3.38683   CGCAGACCGCCTCGA                 TATG TCC CATA                 TTCACTTTTACCTGT  49 458
   Plut_1546 1737981 .. 1737994 +  -2.4  -3.41222   TATCTTTTTGAGCCA               GCAA AGCACC TTGC                TCTTTCAGCTTCCGC  45 127
   Plut_1547 1738727 .. 1738754 +  -8.5  -3.18452   CGGGCGACCTTCGGG        TGGCTGTCG AGGAATCGGG CGACAGCCA         TTGCGTTGCGCTCAT  63 365
   Plut_1549 NONE
   Plut_1550 1742276 .. 1742291 +  -4.6  -3.53012   TTACGGTAGACAAAA              TACCGC AACA GCGGGA               TTTCAGGCGCCAGGC  53 70
   Plut_1551 1743584 .. 1743599 +    -4  -3.68351   CTTGCCCGTATCGAA              TACCAT GTTT GTGGTA               TTTGCGTGGTACGGA  53 296
   Plut_1552 1744756 .. 1744776 +  -4.7  -3.90112   AAGCCCTCAACGAAA            CGGGACA GGGAAGA TGTCCTG            TTTCGTTGAGGAGCG  60 71
   Plut_1553 NONE
   Plut_1554 NONE
   Plut_1555 1747764 .. 1747774 +  -2.4  -2.60496   TTCCAGCGCCTCGCG                 GGCG TCA CGCA                 GTCTTTCGAGCACAA  38 175
   Plut_1563 NONE
   Plut_1564 NONE
   Plut_1565 NONE
   Plut_1566 NONE
   Plut_1567 1757647 .. 1757673 +  -8.7  -3.21747   TGCGGTACCCTGTAA        GCCCTGCACCGG AAAA CCGAT-CAGGGC         TTCATGATACCCTGC  63 26
   Plut_1573 NONE
   Plut_1574 1764963 .. 1764973 +  -5.4  -3.25491   CTCAGTGAAGGCTTT                 TGTG CCA CACA                 TTCATGCTCTCGATT  52 55
   Plut_1580 NONE
   Plut_1581 1771747 .. 1771758 +  -2.2  -2.76696   TTTTTTTACCTTACG                GCACG TTA CG-GC                ATTATTGCCACCAGG  39 73
   Plut_1582 1773153 .. 1773166 +  -3.1  -3.87815   CCATTGCCGGATTTC               TGACCG GCA CGG-CA               TTTCTCGGGCTCGCC  55 62
   Plut_1583 NONE
   Plut_1584 1774971 .. 1774988 +  -5.5  -3.14132   ATCTGGAACCGGATC             GGTACGG TGAA CCATACC              TTGATGGCACGCCCG  52 171
   Plut_1589 1780101 .. 1780116 +  -3.2  -4.57569   GGAAGTGAAGCGTTC              CGCC ATTGAAGC GGCG               TTTTTGCGCACCTGC  69 482
   Plut_1592 NONE
   Plut_1593 1784852 .. 1784882 +  -3.2  -3.60316   ATCAGGGAGTACATG       GAAGAAAACGGGCT TGG ATCCTGATTTCTCC       GTTTTTTCACGACAT  51 2
   Plut_1595 1788070 .. 1788099 + -17.9  -4.73682   GGAACAGGAAACAGG       GGGGCTGCCGG CACATGAA CCGGCAGCCCC        TTTTGTGTTCTGCGC 100 66
   Plut_1596 1789139 .. 1789155 +    -5  -4.08216   GGAGAGAAACCGGCT              CCGCCG CCTGC CGCCGG              TTTTGGACCCCATGA  62 85
   Plut_1598 1790920 .. 1790935 +  -6.8  -3.61398   GGCATGTACCGGGTA              GCCTTG CGTG CAGGGC               TTATTGAAGAAAGGA  60 101
   Plut_1600 1793529 .. 1793550 + -17.3  -5.89947   TCCGCATCCATTGCA           GCCCCGCAG GCGA CTGCGGGGC            TTTTTTTTGGATTTG 100 46
   Plut_1601 NONE
   Plut_1602 1795807 .. 1795818 +  -7.2  -3.01712   CAGTTCCTTCGTGAA                CCGC TGCA GCGG                 TCTTGCCCCACCCGC  53 102
   Plut_1604 1798092 .. 1798103 +  -2.2  -3.75402   AAAAACTTGTATACT                GTCA GTCA TGGC                 CTTTTTTGATTGACG  51 61
   Plut_1605 1799216 .. 1799226 +    -4  -3.37761   CATTGCATTTCCTTT                 TTCT GAA AGAA                 TTCGTATATTCCGAT  49 44
   Plut_1606 1799539 .. 1799562 +  -8.2  -5.28176   AAACAGTTCCAGAAA          GGCTCAAC AGGAAATG GTTGAGCC           TTTTTTGTCGATGCA 100 72
        rnhA NONE
   Plut_1608 1801555 .. 1801585 +  -8.2  -2.69151   AGATACTCTTCAATC       TCCGCCCGATGC ATAAAGA GGAGCGGGCGGA       TGATGTGTCCGCGGC  53 509
   Plut_1610 1802859 .. 1802893 +  -2.6  -3.48276   CGTGATCGCCCGCTG     GTGAACCCCTGAGCCC CGG GGGCTCAGGAAAATGC     TTGTATAAGGCAGCC  47 22
   Plut_1611 1803196 .. 1803209 +  -9.5  -4.57569   ATAACGCCAGAAAAA               GCCCG ACAC CGGGC                TTTTTCCACCACTCC  90 37
   Plut_1612 NONE
        dapA 1805957 .. 1805989 + -23.7  -3.08133   AAAAAGATTGCCCAA      TAAAGAAGGGCCGGT TTT ACCGGCCCTTCTTTA      TTGGGTGCGTCCATA 100 48
   Plut_1617 1812427 .. 1812459 + -18.6  -3.43564   CTGTTCAGTCAGAAA      CAAAGAACGGCGGG AACCC CCCGCCGTTTTTTG      TTATCGCTTCCATTA 100 48
   Plut_1627 1822547 .. 1822569 + -12.7   -3.5627   CCTGAACGCCAGAAA           GCCCCGGAG GAACA CTTCGGGGC           TTTCAACGCTAATCT  86 36
   Plut_1629 1826207 .. 1826238 +  -4.2  -2.76261   CGACCGGCTGAAAGG      GCCCCTGCCGCAAT CAAG GTGGAGGCGGGGGG       ATTTCACAATTGCAG  43 30
   Plut_1630 1827627 .. 1827659 + -14.9  -3.34398   GAGAAGCAGACATGA     C-ACGGGCCCCGGT TTCAAC GCCGGGGCCCGTAG      TGTTTCAACGCCAAG 100 42
   Plut_1633 NONE
   Plut_1634 NONE
   Plut_1635 1834547 .. 1834569 + -13.5  -5.80364   ACTGAACAAGTAAAA           GCAGTGCAG AAACC CTGCACTGC           TTTTTTTATTCCCGT 100 45
   Plut_1636 NONE
   Plut_1637 1839279 .. 1839310 + -23.2   -4.1899   TTAGCATAACAAGAA      TGAGAAAGCCCGGG CAAC CCCGGGCTTTCTCA       TTTTCCATCAACTCC 100 59
   Plut_1639 1840882 .. 1840900 +  -4.5  -3.56704   AATCTGAAAATTCTC             TCCCCCT GCCCG ATGGGGA             TTCATTTCCTGACGC  55 88
   Plut_1640 1842394 .. 1842416 + -12.7  -5.86965   GTCAGTAAAGAAAAT           GGCCTCCGT TCAGC ACGGGGGCC           TTTTTTTTACTGACT 100 62
   Plut_1644 NONE
   Plut_1645 1848180 .. 1848195 +    -6  -2.70525   AAGAACTGGCTCGAA              GCCCAC TGAA GCGGGC               GTTCATTTACCAGAA  51 17
   Plut_1646 NONE
   Plut_1647 NONE
   Plut_1648 1851515 .. 1851531 +  -2.9  -2.55624   TGGCCTTACCTTCAA              CTTTGGC ATT GGCGAAG              CGTTTTGATTAGTCG  40 1
   Plut_1649 1852254 .. 1852279 + -16.2  -4.03811   CACGATAGGGAGTGG         CTGACGGGCC AGGTAA GGCCCGTCAG          TTCTTTGCTCGTCTG 100 33
   Plut_1652 1855700 .. 1855713 +  -5.9  -3.65812   CCTGGGTCTCCGGAT               CGCCG AGCC TGGCG                TTGTATTCGACAACC  58 437
   Plut_1654 NONE
   Plut_1655 1858567 .. 1858585 +  -4.4  -3.69702   AGCCTTTTCGATGCA             TCGGATGC CAA GCGCCCGG             TTCTCTTCGGTCCTC  56 166
   Plut_1657 1859634 .. 1859644 +  -6.8  -2.89881   CGCTCCGGATCCCGG                 GAGG CAA CCTC                 TCTGTCCCATGCCTC  53 107
   Plut_1659 1860895 .. 1860925 +  -8.3  -3.72576   CGACCGGCTGATCCA      GGCGGTGCTT-GAG CTAG CTTGAAGCCCCGCC       TTTCCTGAACGGCAC  72 4
   Plut_1661 1864687 .. 1864702 + -11.8  -4.78149   ATGAACTGGTGGAAA              GGCGGC TCCG GCCGCC               TTTTTCCATTGTCCG 100 54
   Plut_1662 NONE
   Plut_1663 NONE
   Plut_1664 1869290 .. 1869303 +  -5.2  -3.23611   TGGACGAACACATAA               CCCC GGAACA GGGG                TTCGTAGACTTTTTT  51 381
   Plut_1673 NONE
   Plut_1674 NONE
   Plut_1675 NONE
   Plut_1676 1881381 .. 1881432 +  -3.5  -6.11243   CAGGCTATGGTGGGT CTGCATGGGTAGGCGGAGGCGCGG AGGCG CGGAGCCCCCGCCT-TGCATACGG TTTTTTTTCTTACCT 100 14
   Plut_1677 NONE
   Plut_1678 NONE
   Plut_1679 NONE
   Plut_1680 NONE
   Plut_1681 1887808 .. 1887818 +  -2.4  -3.72695   CCGGCCCAGAGCTCA                 AGGG TGA CCCC                 TTTGGTGGAGGGAAT  51 184
   Plut_1685 NONE
   Plut_1686 1893847 .. 1893865 +  -6.6   -3.5936   GCTTGAGTTCGCCGC             GGGTACGG GTA CTGAACCC             TTTCAGCACTTTCAG  58 409
   Plut_1692 NONE
   Plut_1693 1900973 .. 1900996 +   -11  -2.84634   TGCCAAGAGCAACCA          TCAACCCGGC AAGC GGCGGGTTGA           TGTCATGCTCTGCGG  66 107
   Plut_1696 NONE
   Plut_1697 1904225 .. 1904250 +  -2.7  -5.60993   TACATCGCAAGCAAG         TAAGGAT-ATTC GGC GATTCATCCTTA         TTTTTTTCTGAAAAA 100 23
   Plut_1698 1905571 .. 1905602 + -13.1  -3.85817   ATCATGCATAATCGC      ACTAAAGGCTGCC CGCACA GGCAGCCTTTAGC       TTTCTGCCGAAGCAT 100 60
   Plut_1707 NONE
   Plut_1708 NONE
   Plut_1709 NONE
   Plut_1710 NONE
   Plut_1711 NONE
   Plut_1712 1918365 .. 1918378 +  -2.3  -2.66272   GCCAACTTTTTAATT               CCATC GACT GTTGG                TACCTTTGAGTAAAA  38 28
   Plut_1713 NONE
   Plut_1714 NONE
   Plut_1715 NONE
   Plut_1716 1920291 .. 1920304 +  -5.9  -3.50853   CAGCTCACACTGACC               CCGTC TTCC GGCGG                TTGTAATTAACAAGG  58 28
   Plut_1717 1924003 .. 1924039 + -13.6  -4.42653   GCAAGACCCGAACCC    CTCAGACGGGCCCCTG ACAAA CAGGGGCCCGTCCCTG    TTTTATGGCTGCACT 100 88
   Plut_1722 NONE
   Plut_1723 NONE
   Plut_1724 1932860 .. 1932876 +  -7.3   -2.6381   GATGTCCGAGCCCTT              TTCTGCA GCA TGCAGGA              TGATGTGGCCCTTGT  50 180
   Plut_1729 1937208 .. 1937223 +  -8.2  -4.62783   TCCATACCGGAAAAA              GCGCGC TACG GTGCGC               TTTTTCCGGTCAGTA  88 52
   Plut_1731 1939543 .. 1939577 + -18.1  -3.00003   TTTTGATAGAACGCA    GAAAAGCCCTCCACCT GTAA AGG-GGAGGGCTTTTC     TCATTGTTATGCTGA 100 97
   Plut_1734 NONE
   Plut_1735 1944227 .. 1944245 +    -3  -3.54424   GAGGTCTGAGGACCT             GAACAGGA TCC TCCGGTAC             TTTCAAACCATCCCA  49 32
   Plut_1736 NONE
   Plut_1737 1947504 .. 1947521 + -14.1  -3.54109   ACTCCACTCCTCACT             CCCCCCG GCAA CGGGGGG              TTCTCATTGCATTAG  95 282
   Plut_1740 NONE
   Plut_1741 NONE
   Plut_1742 NONE
   Plut_1743 NONE
   Plut_1744 1952769 .. 1952796 + -12.6  -3.53012   GGAGATCCTTCGCTA        GCTGCGCCGCCG GGTC CTGCTGCGCAGC         TTTGCAAAGAGGAGC  86 25
   Plut_1747 1955818 .. 1955850 + -22.1  -3.40403   GCAACACCCATAAAG      CACTGAACCCCCGCC AAA GGCAGGGGTTCAGTG      TTATAGTACCCGGCA 100 86
   Plut_1750 NONE
   Plut_1751 1961832 .. 1961879 + -15.8  -3.65991   ACTGCTGACAAATCA GCGGCAATAAAAAAGCCGGCCT CAAC AGGCCGGTTTTTTTATTGTCTA TTCTGTTGCCGAACT 100 40
   Plut_1752 1962613 .. 1962647 + -31.6  -4.67942   GGGGTGTAAACGACG     GAGGGGGTGTCGCGGC TTT GCCGCGACACCCCCTC     TTTTCATTTCTTAAG 100 71
   Plut_1760 NONE
   Plut_1761 1972936 .. 1972951 +  -3.2  -4.80167   CCTCCACAACGGTTA              CCATCG AGCC CTATGG               TTTTCCTTTTTCATG  71 130
   Plut_1762 1973396 .. 1973406 +  -8.2  -3.85698   TCTGATACCAACCAG                 CGCC AGT GGCG                 TTTGTCAAGGCAACA  72 36
   Plut_1764 NONE
   Plut_1765 NONE
   Plut_1766 1978040 .. 1978058 +  -2.3  -3.20218   ATGAAAAGAATTCCC            GC-CGCCC GACA GGGAGCGC             TATAGTTTTTAATCG  43 69
   Plut_1767 NONE
   Plut_1768 NONE
   Plut_1769 NONE
   Plut_1770 1980561 .. 1980583 + -16.3  -2.87229   AACATCCATGCAAAA           GCGCCCGTG AAACC CACGGGCGC           CTTTGCTCATAGGCT 100 55
   Plut_1782 1993080 .. 1993093 +  -3.7  -3.88097   GCAGCGTCACCTGAT               CGCCG CCGC CGGGG                TTATTGGTTGTATGC  57 449
   Plut_1784 1995302 .. 1995312 +  -4.6  -4.00017   GCGGGACTCCAGAAC                 CGGG TCC TCCG                 TTATATCTTTTTTTT  62 287
   Plut_1790 NONE
   Plut_1791 2001250 .. 2001264 +  -7.2  -3.37493   GAGCTCGCTCAGGCG               GATTAC GGG GTAATC               TTCGTATATTCGGCC  59 13
   Plut_1792 2003296 .. 2003316 +  -5.3  -3.10715   TGCCTTCAGCTCGTT            CTCCTGCCG ATT CGGCAGCAC            TTCCATGATGATGAC  49 336
   Plut_1794 NONE
   Plut_1795 2005959 .. 2005971 +  -5.5  -3.28712   CTGCCGAGCGGACGG                GTCCA GCC TGGGC                TTGTCGAACCGAACA  51 190
   Plut_1803 2014297 .. 2014310 +  -4.5  -3.78234   GCGCCACGCCCACAT               TCCGT TGCA GCGGA                TTGTTCGATTTGCGT  56 132
   Plut_1817 NONE
   Plut_1818 2030172 .. 2030200 +  -4.5   -3.7941   TGCAGAATACCTTTC        TGTTGCAGCTGCA AAC TGGAGGTGCTACA        TTATTATGGACACTC  58 123
   Plut_1819 2030656 .. 2030672 +  -5.8  -3.41704   ATACTATGCCTGGAG              TGCGAC GTGAA GTCGCG              TATTTGAACTGTTCT  56 129
   Plut_1820 2032783 .. 2032802 + -11.4  -3.03124   GGTTCTTAGGGGACG            GTGGCGCA GTAA TGCGCCGC             TGTTACCCGATCACG  75 68
   Plut_1830 NONE
   Plut_1831 NONE
   Plut_1832 2046615 .. 2046628 +  -3.7  -3.79906   CTTCCCTGATCTGCC               GCCGG CGAA CCCGC                TTCTTCTCAACATCC  56 69
   Plut_1836 NONE
   Plut_1837 2049886 .. 2049897 +  -2.2  -5.26316   CCGAGATAAGGTTCA                CTGA TCTG TCGG                 TTTTTTATACCCTCA  79 22
   Plut_1883 2094613 .. 2094639 +  -6.5  -4.19238   TGCGCAGACTGGGTT         TCGGGCGGC TGAGGTAGC GCCGCACGA         TTTTGAGCTTCACGA  69 256
   Plut_1891 2103931 .. 2103941 +  -4.6   -2.7263   AAGCGCCAGCCTGTT                 GTGG ATC CCGC                 CTTTACAGAACTGCT  46 55
   Plut_1892 2105263 .. 2105275 +  -4.7  -4.37658   CTGAGTGCCCCTCAC                GCCGG CCC CCCGC                TTTTCTCAACACCTT  67 37
   Plut_1900 2113850 .. 2113863 +  -6.7  -3.05819   ATCGAAGCAAACGAT               GCAGA AGAA TCTGC                TCTTAGCGCTCTCTG  56 491
   Plut_1901 NONE
   Plut_1902 2119243 .. 2119287 +  -4.2  -3.92659   TCAGGCCCTGACAGC CA-TCTCATCCAGCGCCCGGT AACC ACAGAGCGCTGGAACGGACTG TTTGGCTTTTCCGGC  58 118
   Plut_1908 2123382 .. 2123407 +  -2.6  -3.26568   CCCGTTCAAAAGTTC         GGGCAAAATCT GGAGA AGATTC-GCCC         CTTTTCTCAGTGTAC  44 322
   Plut_1911 NONE
   Plut_1912 NONE
   Plut_1913 NONE
   Plut_1914 2129699 .. 2129711 +  -3.3  -4.10795   AGCACTCCTGGCACC                GCCGT CAG ACGGA                TTTCCCTTTTTTTCC  58 271
   Plut_1915 NONE
   Plut_1916 NONE
   Plut_1917 2132205 .. 2132217 +  -4.1  -4.70169   ACCCCTTTTCTGTCT                TTTCG ATA CGGAA                TTTTGTTGCATGTAG  70 328
   Plut_1918 NONE
   Plut_1919 2133064 .. 2133120 + -24.8  -3.72893   TTTCCTCAACCAGAA CGCAGC-GCCTTGCATGGTACTGAGTA AATC TACTCAGTACCATGCAGGGCAGCTCTG TTTGGTGCAAGCGTG 100 265
   Plut_1924 2139157 .. 2139182 +  -3.9  -3.48276   CGACGAACTGCCGGC         GGTCGAAGAGC TGCA GGTCGTCGATC          TTCTCTCCCACACCG  51 74
   Plut_1928 2143270 .. 2143290 +  -7.5  -4.18018   ATTGCAGAAAACCAA            CCCTCGC CTCACCC GCGGGGG            TTTTGCATGCCCCGC  76 396
   Plut_1929 2144972 .. 2145002 +   -17  -3.01712   GGCCTCCCCTGATGC       GAGAAGCCGCTC AAAAAAA GAGCGGCTTCTC       TGTTCCCCACGCCAC 100 97
   Plut_1930 2145965 .. 2145995 +   -17  -3.01712   GGCCTCCCCAGATGC       GAGAAGCCGCTC AAAAAAA GAGCGGCTTCTC       TGTTCCCCCCGCCAG 100 130
   Plut_1933 2150104 .. 2150120 +  -4.4  -3.01712   TTCCAGCCTCATGGA             GC-AGCC AGTC GGCTCGC              TCTTCGACCCCGGCC  48 77
   Plut_1937 2154066 .. 2154091 + -14.1  -3.27489   GAACATCTCCTGCTC         GCGGCC-GTTGT CGG ACAACAGGCCGC         TCTCTTTCACGTTCG  86 342
   Plut_1944 NONE
   Plut_1945 NONE
   Plut_1946 NONE
   Plut_1947 NONE
   Plut_1948 2166051 .. 2166087 +  -9.9  -3.02829   ATCACCGTGCGCCCG    CCCGGGGCGACGGGCAG AGC CTCCCGGACGCTCCAGG    TGTTGAGGGGGTATG  69 44
   Plut_1953 2171861 .. 2171874 +  -8.1  -2.94099   TAGCGTAGAATGCAG               CAGGG GGCG CCCTG                TATCTCATCACCCGC  58 102
   Plut_1954 NONE
   Plut_1955 2174941 .. 2174972 + -21.8  -3.90318   ACAGGACGGGCATAA      CAGAAAAGCCGGCT GCAG AGCCGGCTTTTCTG       TTTCTACACTAATCC 100 56
   Plut_1958 NONE
   Plut_1959 NONE
   Plut_1960 2179156 .. 2179189 + -25.5  -4.07568   GCTATACGTCGCTTT     TGGAAAAGGCCGCCC CGAA GGGCGGCCTTTTCCA      TTTTCCAGCCACAAC 100 82
   Plut_1973 2198381 .. 2198410 + -13.5  -5.86061   AGGCAGCAATAGTAG       CGCCGGGCAGC ATCATGCG GCCGCCCGGCG        TTTTTTTTCGTCCCC 100 51
   Plut_1977 NONE
   Plut_1978 2203840 .. 2203862 + -16.3  -2.64472   CCCTCGTATCCATCT           GCACGCCGC CATCC GCGGCGTGC           TCAGTTTCCGCCCTC 100 73
   Plut_1980 2205206 .. 2205224 + -11.7  -2.54013   GGTAGTATTGAAAAA             CCCGGAG GGTTG CTCCGGG             CTCTCTGTTCTTTAT  72 36
   Plut_1986 NONE
   Plut_1987 NONE
   Plut_1988 2217254 .. 2217301 + -13.5  -3.96618   CCGGCGAGGAAAAAC AAC-AAAGGGCCGCTGCGTTTC CATTT GACACGCAGCGGCCCTCTCGTA TTGTTTGGCGTTCAC 100 75
   Plut_2004 NONE
   Plut_2005 2232856 .. 2232882 + -17.4  -6.11644   CCTGTCCTTAGACAA         GCACCTTACGCT ACA GGCGTAAGGTGC         TTTTTTTTTGCCTCA 100 46
   Plut_2006 NONE
   Plut_2007 NONE
   Plut_2008 NONE
   Plut_2009 2237502 .. 2237543 +    -3   -2.5007   GCAGCAGAGAAAACA CCCC-C-CGAGAGTAAGCTG AAGT CCGCTTTCTTTTGAGTGGGG GTATTGCTACATTGG  40 12
   Plut_2010 NONE
   Plut_2011 NONE
   Plut_2012 2241837 .. 2241853 +  -3.6  -2.71712   ACTACCGACCCTATC              GGTCGG CGATA CCAACC              ATTTCAGAGGAAACA  43 113
   Plut_2013 2242167 .. 2242187 +   -14  -4.96501   AGGCAGGAAACACCG            CGGGACCC GATCA GGGTCCCG            TTTCTTTTTGTGCCG 100 60
   Plut_2015 2244488 .. 2244508 + -13.3  -2.70932   GAACCTGCATAACCA            TACGGGGCG AAT CGCCCTGTA            TGATTCAGGCAGCCA  81 96
   Plut_2019 NONE
   Plut_2020 NONE
        pfkA 2251724 .. 2251746 +  -4.8  -3.15364   AGGAGGAGAGCAGAT           GAACCACG ATGCGTA CGAGGTTC           TCCTTTTCCTACTAT  47 463
   Plut_2027 2255452 .. 2255468 +  -5.8  -2.62184   ACCCGGAGAGAAACG             CC-CCGG CTGA CCGGAGG              TACTCTACCCCGGGG  46 16
   Plut_2031 NONE
   Plut_2032 NONE
   Plut_2033 2264754 .. 2264790 +  -5.8  -3.15544   GCCGCGCTTCATCCT   TCTTC-ACCCGGAGGCT CTCG AGCATCCGGGCAGAAGC    TTCCTCGACATCAAG  54 86
   Plut_2035 2266877 .. 2266896 +  -9.3  -3.53811   CGCCTGAAAGAGAAA            GCCTTCC GTAAAG GGAAGGC             TTTCGGCAGCATGCC  71 15
   Plut_2037 2268089 .. 2268120 +  -6.5  -3.79203   AAAACCTTGCCGTGA      TCTCGCAGCTCCT CGCGGA ATGAGCAGCGGGA       TTTGGGGTTTTATAT  63 3
   Plut_2038 2269573 .. 2269606 + -14.8  -3.53012   GTGAAGGCGGAACAT     TGAAAAAGGAGGCC CGCAAA GGCCTCCTTTTTTA      TTTGCCCGAAGGCAA 100 87
   Plut_2042 NONE
   Plut_2043 NONE
   Plut_2044 2275259 .. 2275291 + -19.3  -4.46212   ACCATCAACCAGAAA      GCCCGTCATGCAG CATCCAA CTGCATGACGGGC      TTTTATGATACAACG 100 61
   Plut_2045 2275989 .. 2276000 +  -3.6  -3.85817   CTGGTAGAGGCGGCA                GCGC ATCA GTGC                 TTTCTGGAAAGAGGT  58 132
   Plut_2047 2278131 .. 2278142 +  -5.8  -3.48884   ATAGCTGCGGCAAAT                CGCT CCGG AGCG                 TATCTTTCTTTCCAC  58 106
        pyrE NONE
   Plut_2049 NONE
   Plut_2050 NONE
   Plut_2051 2282269 .. 2282279 +  -6.8  -2.85351   AAGGAATGAAGCGCT                 TCCG AGC CGGA                 TGTCCTGTACGCCGA  51 259
   Plut_2054 NONE
   Plut_2055 NONE
   Plut_2056 2286986 .. 2286998 +  -9.1  -3.05844   CCGGCAACCTCAACG                CCGAC GAT GTCGG                TGTTCACATAGACGC  60 511
   Plut_2061 NONE
   Plut_2062 2293106 .. 2293124 +    -8  -3.14132   GCTCCCCCGTATCCC             GCCAGGTG AAG CGCCGGGC             TTCCTCGCCCGCACC  61 416
   Plut_2073 2306667 .. 2306695 + -16.8  -5.26875   CCCCTTACAGACAAA       GCCCGGAG-GAGC AAGA GCTCTCTCCGGGC        TTTTTTCGTTCAGCG 100 80
   Plut_2079 2312449 .. 2312461 +  -9.1  -5.04733   GAGTCAGAACGATTC                GCCCT TCG AGGGC                TTTTCTTTCTGCTTC  95 39
   Plut_2087 2321195 .. 2321208 +  -5.3  -2.56475   CGTTGGTGCGGATGC               CCTTT TCAG AAAGG                CTTCGTATCGCCTTC  46 410
   Plut_2090 NONE
   Plut_2091 NONE
   Plut_2092 2326727 .. 2326744 +  -2.7  -3.53012   CGGTTACTTCAGCGT             TCATGCCG GTC CGGT-TGA             TTTCAAGGGAAAGCA  47 423
   Plut_2101 2332642 .. 2332652 +  -2.6  -3.95448   TGTTTCATAACAGCA                 TTTA GCC TAAA                 TTTAAATTTTACTGT  54 339
   Plut_2103 2333792 .. 2333821 + -13.7  -4.33928   ATGCAAACAAGAAAA       GCCTTCTTCCC-GT ACT GCAGGGAAGAAGGC       TTTCTCTTTACACTG 100 87
   Plut_2120 NONE
   Plut_2121 NONE
   Plut_2122 NONE
   Plut_2123 2355866 .. 2355878 +  -3.3  -2.71712   ATCGCAGCCCTGAAC                GGCTG ACA CACCC                CTTTCCAGAGAACGC  41 20
   Plut_2124 2356776 .. 2356792 +  -2.2  -3.53012   ACAACAGGGAGGACA              CAATGG AGACA CCTTTG              TTTGAAAAGAGCACG  47 53
   Plut_2125 2357522 .. 2357534 +  -4.1  -3.18321   GCCTGAAAGAAGACC                GCATT GCG GATGC                TGTTGAATTCTGCAT  47 335
   Plut_2133 NONE
   Plut_2132 NONE
        rnpA NONE
   Plut_2130 NONE
   Plut_2129 NONE
   Plut_2128 NONE
   Plut_2127 NONE
   Plut_2126 2356877 .. 2356889 -  -3.3  -4.46212   TCGGTCATCAGAAAA                TCCGC GTC GCTGA                AAAGCACGGCGATGG  66 357
   Plut_2119 NONE
   Plut_2118 NONE
   Plut_2117 NONE
   Plut_2116 NONE
   Plut_2115 NONE
   Plut_2114 NONE
   Plut_2113 NONE
   Plut_2112 NONE
   Plut_2111 NONE
   Plut_2110 NONE
   Plut_2109 NONE
   Plut_2108 2338743 .. 2338756 -  -5.3  -3.39595   CGGAATCAGTCATAA               GAAAC AACA GTTTC                GGTATTATTACAACG  54 59
   Plut_2107 NONE
   Plut_2106 NONE
   Plut_2105 NONE
   Plut_2104 2333792 .. 2333821 - -13.7    -5.011   ATGCAAACAAGAAAA       GCCTTCTTCCC GTACTGCA GGGAAGAAGGC        TTTCTCTTTACACTG 100 90
   Plut_2102 2332137 .. 2332184 -  -5.5  -4.21194   GGCGATGAGGGAAAA CGCTTTCTGGACCTTGC-TGCGG CCAA CCGCATGCA-GCTCCTGCAGGCG GGAGTGGCCGGAGGG  66 144
   Plut_2100 2331056 .. 2331069 -  -3.1  -4.32571   TAACAGAAAATCAAA               CAATG GTTT CATCG                CCGGGGCTGGTTCTG  62 42
   Plut_2099 NONE
   Plut_2098 NONE
   Plut_2097 2329240 .. 2329276 - -14.4    -4.386   TAACGGTTGATAAAA    TCCGATTGCGGCCGAG GCGAA CCCTGCCGCAATCGGG    ATGACTTCTGTGTCG 100 63
   Plut_2096 NONE
   Plut_2095 2328041 .. 2328073 - -10.6  -4.37886   GCACCTTCTATAAAA      CAGTAACAGCCTGC ACGAG GCAGGCTGTGAATG      CGTATTCCGCCTGCT  93 74
   Plut_2094 NONE
   Plut_2093 2326033 .. 2326048 -  -6.8  -3.54424   TTTGATGCTGCGAAA              CGTCCCG AAC CGGG-CG              TACTGATGCGCCTCA  60 327
   Plut_2089 NONE
   Plut_2088 2320561 .. 2320574 -  -3.7  -4.03219   ACTTGACAAGAACAA               CGGAC AGCC GACCG                CCTACGGAGAACCCT  60 302
   Plut_2086 NONE
   Plut_2085 NONE
   Plut_2084 NONE
   Plut_2083 2315913 .. 2315943 -  -3.1  -3.96618   GTGAATGGGAAAGAA      CGGAGTGCGGTGCC ACGC GGCTTCGC-CTTCG       GGCGGTAAGGTAACG  55 69
   Plut_2082 NONE
   Plut_2081 NONE
   Plut_2080 2312337 .. 2312351 -  -2.7  -4.07562   GAAACCTCAGACAAA               GCCGC ATGGA GCCGC               AGTATCGGCTACTTC  56 111
   Plut_2078 2311084 .. 2311109 -  -3.3  -4.11216   CTTTTATTTCCAAAA         GGGGCAT CCACCCGGCTTC ATGCCCC          GGAACCCGCAGAAGA  58 44
   Plut_2077 NONE
   Plut_2076 2309276 .. 2309290 -  -4.2  -3.13403   GGCCTTTTAGCAATA               GCGCAA TCC CTACGC               GCCGTGCGTAATGGC  47 20
   Plut_2075 NONE
   Plut_2074 2306667 .. 2306695 - -16.8  -4.12532   CCCCTTACAGACAAA       GCCCGGAG-GAGC AAGA GCTCTCTCCGGGC        TTTTTTCGTTCAGCG 100 77
   Plut_2072 2302225 .. 2302258 -  -3.1  -3.57119   CATAGAGGCGGCAAA     GTTGTCAACTTGAAT GTAC AACCGGGTTGACAAC      TTTGCAATAAGGATA  51 45
   Plut_2071 NONE
   Plut_2070 NONE
   Plut_2069 NONE
   Plut_2068 NONE
   Plut_2067 NONE
        bioD NONE
   Plut_2065 NONE
   Plut_2064 NONE
   Plut_2063 NONE
   Plut_2060 NONE
   Plut_2059 2288289 .. 2288324 -  -3.2    -2.954   TACTTATGGATAAAG    CATTTTCAGCGCCGCCT GTC AGGCAGCGCTC-ACCTG    ACCTATAATGTACGC  42 8
   Plut_2058 NONE
   Plut_2057 2286512 .. 2286539 -  -6.2  -2.87931   CTGACCCGGTATACA        GCAGCGGAAAGG AAGA CCTTTCAGTCGC         GCTCGGGCTTCGGCT  52 18
   Plut_2053 2282551 .. 2282561 -  -2.4  -3.36515   TTCCATCCCGAAATA                 CTGG AAA CCTG                 ACAAGGAAGTGGGGA  45 42
   Plut_2052 2281746 .. 2281787 - -11.6  -3.07935   ACTTCATGCACGGAA CCGCCAATCCGCCGGTGTCG TGTT CGACCCCG-CAG-TCGGCGG CCTACAGCCTCCTTG  69 228
   Plut_2046 2276011 .. 2276022 -  -5.8  -3.53091   AGTGCTTTCTGGAAA                GAGG TGGG CCTC                 ATATGGGTCGGTTCG  58 47
   Plut_2041 NONE
   Plut_2040 NONE
   Plut_2039 2269580 .. 2269599 - -11.4  -4.74706   CGGAACATTGAAAAA            GGAGGCCC GCAA AGGCCTCC             TTTTTTATTTGCCCG 100 77
   Plut_2036 2266873 .. 2266900 - -14.3  -3.34715   GAGGCGCCTGAAAGA        GAAAGCCTTCC GTAAAG GGAAGGCTTTC         GGCAGCATGCCGGTT  95 78
   Plut_2034 2264144 .. 2264177 - -10.3  -4.20806   CACCGTAAAACCAAA     CGGGCTGAAGGTG CAGTACAT CACCCTCAGCCCC      TCAAAGTCGTCGCTG  82 507
   Plut_2030 NONE
   Plut_2029 2256109 .. 2256139 - -16.9  -4.12188   TTACCACCCTGAAAA       GGAAGGGGCCGCA TCCCT TGCGGCCCCTTCT       TCTTTTGTTTCCCTT 100 39
   Plut_2028 2255019 .. 2255046 -  -2.6  -4.08767   GGGAGTCGCTGAAAA        TGAAGGAGGGGC GCAA GCGCCTGCTTGA         GGGTGTACCGAAGGC  56 402
   Plut_2026 NONE
   Plut_2025 2252276 .. 2252288 -  -3.3   -4.2354   CAAAGCTGAAAACAA                GGTCG ACG CGACA                CACTCAAAAAACATA  60 89
   Plut_2024 NONE
   Plut_2023 2251372 .. 2251399 -  -6.9  -3.09878   CTGAGGGAGGGAACA        CTCCGGCCCTC AACAAA GGGGGCCAAAG         CCTCTGCGATGCAGG  56 260
   Plut_2021 2249394 .. 2249413 -  -4.2  -3.09273   CGGCTGCAAGAGAGA            TCGGCCTC ATCA GAAGCGGA             ACAGCGAAGGTACGC  45 62
   Plut_2018 2245891 .. 2245903 -  -4.1  -3.65201   TAACACTTTTAATAA                CCATG CAA CATGA                GAGTCAGGTTGCCTA  53 38
   Plut_2017 2245049 .. 2245085 - -11.6  -5.85737   ATAGTAACAAAAAAA    CACACCACCGCAAAAC GGCCT GTTTTGCGGGGCTGCG    AGCCCATGGGGAGGA 100 82
   Plut_2016 2244485 .. 2244511 -   -13   -3.3344   ATGGAACCTGCATAA         CCATACGGGGCG AAT CGCCCTGTATGA         TTCAGGCAGCCAGCT  89 191
   Plut_2014 2241993 .. 2242011 -  -5.2  -4.14874   AGAACATCGGCAAAA             CCACCAAG CGG CTTGGCGC             CAATGCCTACCCCTA  66 263
   Plut_2003 2231368 .. 2231388 -  -8.3  -2.57489   GATTAAGGCAAGGCA            TACCCCTAC CCA GTACGGGTA            TCAAGAATACAAAAA  59 72
   Plut_2002 NONE
   Plut_2001 NONE
   Plut_2000 NONE
   Plut_1999 NONE
   Plut_1998 NONE
   Plut_1997 2224986 .. 2225001 -  -6.8  -4.74132   ATACTGCATGAAAAA              CTGCAC CGGG GCGCAG               AGGGGCCTGCCACCC  85 126
   Plut_1996 2224363 .. 2224393 -  -3.1  -3.76224   GGCGTACGGATTAAA      TGGCCGGGCACAGC AGTG GCGGAGCCCCG-CA       TTCTGGATAGTCTCT  53 82
   Plut_1995 NONE
   Plut_1994 NONE
   Plut_1993 NONE
   Plut_1992 2219439 .. 2219465 -   -18  -6.02914   TGCACATAAAAAAAA         CTCCGCCGGTGC ATG GCACTGGCGGAG         ATGGGAAAAACGGGC 100 52
   Plut_1991 2218568 .. 2218581 -  -8.1  -5.13741   GGAAGCGAAGAAAAA               GCCTC AGCT GAGGC                CATCGCCATCCGGAG  91 15
   Plut_1990 NONE
   Plut_1989 2217260 .. 2217294 - -21.5  -4.78157   AGGAAAAACAACAAA     GGGCCGCTGCGTTTC CATTT GACACGCAGCGGCCC     TCTCGTATTGTTTGG 100 60
   Plut_1985 NONE
   Plut_1984 2211409 .. 2211426 - -14.1  -6.06723   GCGCTCAAAAAAAAA             GCGCCCC GAGC GGGGCGC              CTTTTCTTGTTCTCC 100 55
   Plut_1983 2208611 .. 2208636 -  -2.6  -2.52464   TTCCGCCCGAATGGA        CGGC-ACC-CGT TCAG ACAAGGTAGCCG         GCGATGCGCAGGATG  38 10
   Plut_1982 2207306 .. 2207326 -  -5.4  -3.55378   ACTTATCGATAAATA            CCCGTC TTTGAAAGC GACGGG            GGGAAGTTATCCGCC  56 32
   Plut_1981 2205206 .. 2205224 - -11.7  -4.68593   GGTAGTATTGAAAAA             CCCGGAG GGTTG CTCCGGG             CTCTCTGTTCTTTAT 100 164
   Plut_1979 2203764 .. 2203788 -  -3.5  -3.21276   GCGGCGTCGACAAGA          CCCTCTTCGAA CCC TACGAAGAACG          TTGAGCCTGAGGGCC  47 100
   Plut_1976 2200063 .. 2200082 -  -9.2  -3.41051   GCATTCTGACCATAA            GGGGAGCC CGGA AGCCCCCC             CGGTCAGGCAGTTCA  69 38
   Plut_1975 2199227 .. 2199251 - -15.9  -5.79526   AGACTCGAAAAAAAA          GAGCATTGTCA GGC TGACAATGCTC          TTGTAAAAAACAACG 100 59
   Plut_1974 2198380 .. 2198411 - -12.2  -2.78266   AAGGCAGCAATAGTA      GCGCCGGGCAGC ATCATGCG GCCGCCCGGCGT       TTTTTTTCGTCCCCC  77 56
   Plut_1972 2194747 .. 2194774 - -11.2  -4.08651   AGCCGAAGGAAAGAA        CCCGTGCCGGCC AATG AGACAGCACGGG         GTTCCCGCCTCGGAA  88 51
   Plut_1971 NONE
   Plut_1970 NONE
   Plut_1969 2191467 .. 2191485 -  -3.1  -5.49568   AATGCAAAAGAAAAA             GGGAACA AATTA TTTTCCC             CAGACGCCCGACAGA  91 16
   Plut_1968 NONE
   Plut_1967 2190176 .. 2190191 -  -7.6  -3.28791   ATGTTCTGTTCAGAA              GCTTAC CAGC GTAAGC               CCGTGTTGTATTTAT  62 37
   Plut_1966 2189721 .. 2189735 -  -4.2  -3.52628   GACTTCAAATAAAAC               GGGC GTCCTCA GCCC               TCTACTACAATACCC  51 19
   Plut_1965 NONE
   Plut_1964 NONE
   Plut_1963 2187930 .. 2187954 - -15.8  -4.31166   GCAGAAACAGACAAA          GCTCCGCTTC GTAAA GAAGCGGAGC          TTGCTGTGTAAATCG 100 53
   Plut_1962 NONE
   Plut_1961 2179253 .. 2179284 - -18.2  -3.82592   ACAACCGGATAAGAA      CAAGTAAAGCCGCC CGAA GGCAGCTTTACTTG       TTAACTCTCCCGGGA 100 65
   Plut_1957 2176128 .. 2176154 -  -7.3  -5.64274   TTAGCGATAAAAAAA        GCCCATC-AGGC AGAT GCCCGGATGGAC         TTTTTTATAATAATA 100 66
   Plut_1956 2174941 .. 2174972 - -21.8   -3.3197   ACAGGACGGGCATAA      CAGAAAAGCCGGCT GCAG AGCCGGCTTTTCTG       TTTCTACACTAATCC 100 98
   Plut_1952 2168582 .. 2168593 -  -2.2   -2.9675   TACGTTACAACTATA                CTGC TCCT GCAA                 TCCTACGAACGTCTT  41 9
   Plut_1951 2167077 .. 2167130 -  -6.9  -4.17523   AAAGAACGCTGAAAA GCCTATCGCCCCCATCTGTCCTGCACC AGGG GGTGCAGGACGGA-GAGAG-G--AGGC AAAAGTTTCGAGGGG  72 48
   Plut_1950 2166479 .. 2166513 - -10.6  -3.01712   GGTGCCTGCGGAACA     GATGGCGGGACCGCTG CGG CAACAGCCCCGTCCTC     GAAACCGCCCATGGA  72 204
   Plut_1949 2165857 .. 2165875 - -12.4  -2.78384   TCCGCCTCGAGCAGA             CCATCGCC GTC GGCGACGG             AGCCAATGACCTTCC  70 253
   Plut_1943 2158027 .. 2158050 - -14.6  -5.80817   CTGAATATAAAAAAA          CAAGCCGCCC TTAA AGGCGGCTTG           TGCGGGTATTTTCTG 100 475
   Plut_1942 NONE
   Plut_1941 2156365 .. 2156376 -  -3.6  -3.70694   GCAATGAATAAAAAT                GGCA CAAC CGCC                 CTCACTCCCCCGGCT  53 27
   Plut_1940 2154771 .. 2154783 -  -3.3  -3.22476   AGCACCCACTAGCAA                GCAAG CGT CTGGC                AAAGGGCCTTACGCC  45 6
   Plut_1939 NONE
   Plut_1938 2153263 .. 2153275 -  -6.2  -3.74747   CGAATCCTCACGAAA                CGCC ATCAA GGCG                CTCAGGGAAGGACAG  61 486
   Plut_1936 NONE
   Plut_1935 NONE
   Plut_1934 2149910 .. 2149928 -    -6   -2.6381   ACAACCCCGAGACCA             TCCTGC TCGGGTG GCAGGA             GGAGCCGCCGGCGGC  48 178
   Plut_1932 2146623 .. 2146666 - -11.2  -3.21416   CAGCGGCAGTAGCAA CCGG-C-CG-CCGCACCCTGCA TCTG TGCAGGGT-CGGACGTGGCCGG AGCCGGGTATGGGGG  74 57
   Plut_1931 2145970 .. 2145990 -  -9.7  -3.34962   CCCCAGATGCGAGAA            GCCGCTC AAAAAAA GAGCGGC            TTCTCTGTTCCCCCC  72 119
   Plut_1927 NONE
   Plut_1926 2140289 .. 2140302 -  -8.1   -2.5092   CAACACCTCACGAAG               CAGCC CTAA GGCTG                TTTCAACGGCTGCCA  56 17
   Plut_1925 2138825 .. 2138837 -  -9.1  -3.28712   CCGCCGGCCTCACAA                GCGGA CCT TCCGC                CCGCCACCCCCTTAA  63 301
   Plut_1923 NONE
   Plut_1922 2135118 .. 2135139 -  -4.3   -3.8512   GATGCATCATAACAA           CCGACGC-GG CTT CCAGCGCCTG           TCTTCATCCATCAGG  58 516
   Plut_1921 2133815 .. 2133841 -  -5.8  -2.70932   GCGGGTGTGTAATCA        CCCGTGATGCC GCTAAG GGC-TCCCGGG         TGTCGCTGCCCCCCT  51 47
   Plut_1920 2133064 .. 2133120 - -20.4  -3.50853   TTTCCTCAACCAGAA CGCAGC-GCCTTGCATGGTACTGAGTA AATC TACTCAGTACCATGCAGGGCAGCTCTG TTTGGTGCAAGCGTG 100 55
   Plut_1910 NONE
   Plut_1909 2122951 .. 2122961 -  -2.4  -5.59357   ATCACATCAAAAAAA                 GAGC GGA GCGC                 AAGGATAATGCTCAG  85 228
   Plut_1905 2119905 .. 2119917 -  -7.7  -3.14344   GATGTCGGCCATTAA                TCGAC TAT GTCGA                CCGTTACCGTCAGGA  61 435
   Plut_1899 NONE
   Plut_1898 2110877 .. 2110890 -  -3.8  -3.95873   CCTCCAGAAAAAAAG               GCTG ATCGAA CAGC                ACGATGATGCTCCTC  58 80
   Plut_1895 2108315 .. 2108330 -  -8.2   -2.8158   AAAGGAACCGGAAAG              GGCCCC GAAA GGGACC               GGAAAGGGACCGGAA  60 127
   Plut_1894 2106811 .. 2106839 -  -3.7  -3.28712   TGTTTTTGTTCAGAA        GAGATGCGCGCCA CCG TGCCGGACACCCC        TCAGCCACCGTCTCC  49 26
   Plut_1893 2104970 .. 2104993 -    -6  -4.08042   TCCATCAGAAAAATA          CGGGGCAT ACCCTCTG ATGCCCCA           AGCCATATCTCCAGA  66 291
   Plut_1890 2102497 .. 2102509 -  -4.7  -3.84406   CCGGCAGCACAACAA                GCGCC GCA GCCGC                AACAATGAATTGACG  58 109
   Plut_1889 NONE
   Plut_1888 NONE
   Plut_1887 2098169 .. 2098191 -  -3.3   -2.9294   GACATTATGCATAGA           GCTGCGCCA TAGTT CAGAGCAGC           GATTTCGTTACCCTC  42 16
   Plut_1886 2096707 .. 2096720 -  -5.2   -3.6393   TGCAGTATATAAAGA               GGGG AAATTG CCCC                GAAACAACCGCAAAA  58 382
   Plut_1885 NONE
   Plut_1884 2094146 .. 2094201 -  -4.8  -3.91897   TCGGCGATCTATAAA CGGCTGGCCGAAGCGGCCGGTCTGGATG CCGC CATC--GTC-GGCCGCATCAGC-AGCCA CTCCATGCGGGTAGG  59 237
   Plut_1882 NONE
   Plut_1881 2090858 .. 2090896 -  -3.3  -4.86001   ATCATCGGACAAAAA   CCTGGTGTACGTA TTCATCGACCACT TACATACACCAAG   ATACAATAAAAACGC  71 1
   Plut_1880 NONE
   Plut_1879 2089269 .. 2089279 -  -4.6  -3.06261   CTTCAACCCGCAAGA                 CGCG GTG CGCA                 TCCTTCTCTATGTCA  48 38
   Plut_1878 NONE
   Plut_1877 NONE
   Plut_1876 2087845 .. 2087859 -  -2.8   -3.2128   AAAGATCCAATTGAA               GGAG ATCAACA CTCC               CACGGGTTGACTACT  45 16
   Plut_1875 NONE
   Plut_1874 2086660 .. 2086690 -  -3.2  -2.96735   AAAAAAATCATCATA       GCGTCGAAGCAAAA GGT TATCGTTTCGACGT       AGAGGGAGCACACGA  42 44
   Plut_1873 2084963 .. 2084976 -  -4.5  -4.56597   TTTGCCGTTCAAAAA               GCAGA CGCG CCTGC                TCACGGGCATCACCG  70 67
   Plut_1872 NONE
   Plut_1871 2083667 .. 2083682 -  -3.2  -3.07043   TTCACTACGTCAAGA              GCAATG CTCT CGTTGC               GTCGTACGCTCAAAG  43 4
   Plut_1870 NONE
   Plut_1869 2082141 .. 2082156 -  -5.4  -3.37344   CCCTTACGTAAGTAA              CAGCCGG GGT CCG-CTG              GAACTATGGTGATGC  54 128
   Plut_1868 NONE
   Plut_1867 2079924 .. 2079936 -  -2.6   -2.7185   ATGAGGGCTGAATCA                GGGC ATTAA ACCC                TAGGCTGACGAGAAA  39 18
   Plut_1866 2078115 .. 2078129 -  -2.8   -2.7535   TCTCGCAACAGATCA               TGCG ATTATCA CGCA               CAAACCGCCTCCAAC  41 19
   Plut_1865 NONE
   Plut_1864 NONE
   Plut_1863 NONE
   Plut_1862 2073892 .. 2073908 -  -3.7  -3.62864   CAAACCCACTTCAAA              GACTTTG ATA CAAATTC              TGATACTGTCGCGCA  53 4
   Plut_1861 2073063 .. 2073097 -    -4  -3.95883   CAGTATGGAAAAAGA     GGACGGCAAGCACGGC TAT GGCACGCAGGCCGTCA     ATGTCGGGGCGGTAT  58 77
   Plut_1858 2070325 .. 2070340 -  -4.6  -2.83409   CACCAATTTATTAGA              GCTTCC GGCA GGGAGC               CAGCCCATTATGCTA  46 180
   Plut_1857 2068376 .. 2068396 -  -3.2  -2.73364   GGCTGACTTCAACGA           TG-CTCCGG CCTT CCGGTGGCA            GCCACTTTCTTTAAA  41 363
   Plut_1855 2066907 .. 2066921 -  -4.2  -2.57931   CTTACGCCGGACAAT               GTCAAC GAA GATGAC               GCATTTTTTTGAAAA  43 48
   Plut_1854 NONE
   Plut_1853 NONE
   Plut_1852 NONE
   Plut_1851 NONE
   Plut_1850 NONE
   Plut_1849 NONE
   Plut_1848 NONE
   Plut_1847 NONE
   Plut_1846 2057525 .. 2057541 -  -3.7  -3.36273   TTGTGTCAATACCAA              CCAATTG CGT CAATCAG              AATATTATATGATCA  49 112
   Plut_1845 NONE
   Plut_1844 NONE
   Plut_1843 2055250 .. 2055260 -  -3.2  -3.26841   CAAAGAAACCGAACA                 CACG CTT CATG                 GCGTCCCCGTTGGTT  45 21
   Plut_1842 NONE
   Plut_1841 2052436 .. 2052453 -  -5.5  -4.92669   CAGACAAAAAAACAA             CGCCC ACTTCACA GGGCG              CCCTACCAACCACAC  80 452
   Plut_1840 2051202 .. 2051227 -  -2.5  -5.08601   GCAGTGGAACAAAAA         CACCTCGTCCCA CCT TGAGT-GAGGCG         TCAATTGAGAAATGA  74 164
   Plut_1835 2047632 .. 2047645 -  -2.3  -5.46657   TATTTGAACAAAAAA               CGGCA CAAT TGCTG                CCTTCCGTACCCACC  88 489
   Plut_1834 2047226 .. 2047245 -  -3.4   -2.6563   TCCGGCAAGAACGGA            GGGGTGCG GCAA CGGACCCG             CAAACTCCTGACGGA  40 102
   Plut_1833 2046852 .. 2046873 -  -5.8  -5.01811   GCAGCAAATGAAAAA           GGCCTCGC ACAACA GCAAAGCC            TCTCACAGGATCAAG  83 54
   Plut_1829 NONE
   Plut_1828 2042031 .. 2042044 -  -6.7  -2.52491   GATATACGCACCAAT               CCTCA TAGT TGAGG                GAATTTTTTTATGGC  52 85
   Plut_1827 NONE
   Plut_1826 2040239 .. 2040249 -    -4  -3.34192   AACGGCTTCAAGCAA                 TTTC TCG GAAA                 GAGGCTTCATCCCCC  49 54
   Plut_1825 2038170 .. 2038185 -  -2.4  -4.17611   CACTACAAAAAAAAC              GCCGCC ACTG GAAGGC               AGGTTCAAACAAGGC  58 103
   Plut_1824 NONE
   Plut_1823 NONE
   Plut_1822 2033339 .. 2033356 -  -2.7   -3.9748   CATTCAGAAAAAAAC             TC-TCCGA GTA CCGGATGA             TTCAAAGCATGAGCG  55 83
   Plut_1816 NONE
   Plut_1815 2027592 .. 2027613 -  -2.2  -3.66178   TCCGTGAATGGTAAA           CCGTTTGC GTTTGT GCCAACAG            CGCAACTCGTCACGC  49 151
   Plut_1814 2026859 .. 2026869 -  -2.4  -2.71712   CTGCCCGGCTCAAAG                 GCCC CGT GCGC                 GGTCCAGATACCCGC  39 9
   Plut_1813 2026416 .. 2026432 -  -7.9   -3.7795   CGAAACCTGACCAAA              CCCCCGC CAG GCAAGGG              CTTCGATTTTCACCG  69 187
   Plut_1812 NONE
   Plut_1811 2020819 .. 2020852 -  -5.1  -2.89742   GCGAATTGCGACAGA     GGCCTCGCATCGC TTTAAACT GCGGTGCGGGGCT      TTTTTTATCCGGGCC  49 30
   Plut_1810 2020009 .. 2020029 -  -3.1  -4.68355   AAAAAAAAGAAACAA            GCACCGGCA TCA CACAGGCGC            CCATCATGCCCCCCC  68 60
   Plut_1809 NONE
   Plut_1808 NONE
   Plut_1807 2018160 .. 2018170 -    -4  -3.07013   GATTCCTGCAACACA                 TTGA GTC TCAA                 CAGCTCAATCAACTC  46 359
   Plut_1806 NONE
   Plut_1805 2015656 .. 2015668 -  -9.1  -2.90813   TACGCCCCCAAATGA                CCCTC GGC GAGGG                GAGCGTAGCATGAAC  65 270
   Plut_1804 2014049 .. 2014073 -  -2.7  -3.75024   CTCGACCATCAAGAA          CGCCAGCATGA TCA TCGTGATGGAG          CGCGGCAGGGTTGTT  51 103
   Plut_1802 NONE
   Plut_1801 NONE
   Plut_1800 NONE
   Plut_1799 NONE
   Plut_1798 NONE
   Plut_1797 NONE
   Plut_1796 2005299 .. 2005332 -  -5.3  -2.71483   ACAGTTGCTGAAGGA     GCA-GCGGACCGGA AAGGTCA TCCAGTACGCATGC     TCATCACCACAAAAC  47 501
   Plut_1793 2002999 .. 2003041 - -18.5  -5.65496   GATCAAAAAGAAAAA CCCTCCCGGGAACG-GGTAC AAAT GCACCACGTCCCTGGGAGGG TCGCGCCGGACCAGT 100 58
   Plut_1789 1998461 .. 1998475 -  -2.8  -3.05993   TTACCCATACAGACA               CCTGTT ACG AAGAGG               AAGCAATGGCGGAAA  43 15
   Plut_1788 1997344 .. 1997355 -  -2.2  -3.85909   CCATTCAAATTGAAA                CGCA AATA TACG                 CAATAGGGAACGAAC  54 308
   Plut_1787 NONE
   Plut_1786 1995434 .. 1995463 -  -5.7  -2.87132   CGTTCGGGGCATACA       GCTCAGGCCCTCAA GCC TTGAGG-CCTTCGC       GGATGGAAGGCTCGC  49 6
   Plut_1785 1995042 .. 1995056 -  -3.5  -4.55295   GGCCTGAGAAATAAA               CACCG CCCGC CAGTG               AACAAACCCAGCGCA  67 160
   Plut_1783 1992321 .. 1992332 -  -3.6  -3.53224   GACCGGTCGGGCAAA                GCCA ACAC CGGC                 CATGCCCTGGAAACG  51 357
   Plut_1781 1990284 .. 1990299 -  -3.2  -3.93913   AAAGACAAACTCAAA              TTTCCG CTTC CGGAAC               CGCGCGGCTTACCGC  55 5
   Plut_1780 NONE
        infB NONE
   Plut_1778 NONE
   Plut_1777 NONE
   Plut_1776 NONE
   Plut_1775 1983162 .. 1983196 -  -7.8  -3.72576   GCGCCCTGCAGGAAA    GCGCAC-CCTGCAGG GCCTGG CCGGCAGAAGCGCGC     CCGTCCTGAGCCGGT  69 49
   Plut_1774 NONE
   Plut_1773 NONE
   Plut_1772 NONE
   Plut_1771 1980561 .. 1980583 -   -17  -4.20932   AACATCCATGCAAAA           GCGCCCGTGA AAC CCACGGGCGC           CTTTGCTCATAGGCT 100 239
   Plut_1763 1973433 .. 1973444 -  -7.2  -2.78264   AACAGTAAGATATGA                GGGC CCCC GCCC                 GGGCAAGGTCGAGAC  53 176
   Plut_1759 NONE
   Plut_1758 NONE
   Plut_1757 1966938 .. 1966949 -  -3.6  -3.58305   AAGGAAGTCCCGAAA                CCCG CATG CGGA                 CGGCAGTACGCCATT  53 201
         rho 1965087 .. 1965119 - -15.8  -3.38134   AGAAAAGCATATCAA     CCAGAAAA-GCCGCT CGAA AGCGGCTTTTTCTGG      GCTGTGTGCCCGAGA 100 476
   Plut_1755 NONE
   Plut_1754 NONE
   Plut_1753 1962608 .. 1962653 - -20.5  -3.54424   CTGTAGGGGTGTAAA CG-ACGGAGGGGGTGTCGCGGC TTT GCCGCGACACCCCCTCTTTTCA TTTCTTAAGACCGAA 100 47
   Plut_1749 NONE
   Plut_1748 1955817 .. 1955851 - -20.8  -3.98172   AGCAACACCCATAAA     GCACTGAACCCCCGCC AAA GGCAGGGGTTCAGTGT     TATAGTACCCGGCAT 100 61
   Plut_1746 1954286 .. 1954299 -  -2.4  -2.71364   TGAGCTTTCCAAGCA               GCAT TGATCG ATGC                TCCTCTTGGCCTAGG  39 36
   Plut_1745 1952547 .. 1952572 -  -3.9  -3.52896   CGAGCAGGCATACAA         GCTCCTGGCCC CGGC GAACAAGGAAC          TGCAGAAAGAGGGGT  51 219
   Plut_1739 NONE
   Plut_1738 1947076 .. 1947104 - -10.3  -2.71791   ACCGCCCGTCGAAAC       GCTCCACGGCGG ATTCAG CCGCCA-GGAGC        TTGGTGGAATACGGG  63 148
   Plut_1733 1941471 .. 1941485 -  -5.6  -4.60487   TACTATCGGCAAAAA               CCCGCT AAG AGCGGT               TTTCCCGTTCTTTCT  75 15
   Plut_1732 1939543 .. 1939577 - -18.1  -2.63079   TTTTGATAGAACGCA    GAAAAGCCCTCCACCT GTAA AGG-GGAGGGCTTTTC     TCATTGTTATGCTGA 100 55
   Plut_1730 1937189 .. 1937242 - -16.7  -4.46854   TCAGGTAAGAACAAA CGGTTCCATACCGGAAAAAGCGCGC TACG GTGCGCTTTTTCCGGTCAGTAGCCG AGGTTGCGCTTATTA 100 16
   Plut_1728 NONE
   Plut_1727 NONE
   Plut_1726 NONE
   Plut_1725 1932714 .. 1932745 -   -10  -3.05844   GCCCTGAGGCTAAGA      CGCTGGCATCCGGC GGCC GCCGGATGCCCCCC       CGTTCAGAGCTCGAA  69 29
   Plut_1721 1928200 .. 1928221 -  -7.9  -6.20267   GGAAAAAGAAAAAAA           TGGAGCCCG GGAG CGGACTCCG            TTCAAGAGGATCTGG 100 42
   Plut_1720 1926191 .. 1926211 -  -6.7  -4.80178   TATGAAGTAAGAAAA            CAGTTGCCG GAG CGGCCTCTG            TCACTATCGGATCGG  85 151
   Plut_1719 NONE
   Plut_1718 1924171 .. 1924199 - -14.6  -5.63504   AAGTGCATAAAAAAA        GCCGCCTGATGC GAAAT GCATGAGGCGGC        TTTATTGTGTTCAGC 100 99
   Plut_1706 1912962 .. 1912983 -  -2.9  -4.87786   TGAACCGCATAAAAA           TCTGCCG GAAATCAA CGGCAGT            CGCAAGACGCTGCCC  71 15
   Plut_1705 NONE
   Plut_1704 NONE
   Plut_1703 NONE
   Plut_1702 NONE
   Plut_1701 NONE
   Plut_1700 NONE
   Plut_1699 1905577 .. 1905596 - -11.4  -3.77206   CATAATCGCACTAAA            GGCTGCCC GCAC AGGCAGCC             TTTAGCTTTCTGCCG  88 75
   Plut_1695 NONE
   Plut_1694 1900757 .. 1900807 -  -6.6  -4.13945   ATGGCGACCTCAAAA GAGAACGTCTATGCCGGCGGCGAC ATC GTCACCGGCGGCGCCACCGTCATC CTCGCCATGGGCGCA  69 120
   Plut_1691 1897742 .. 1897752 -  -2.4  -2.78371   TATAGCGGGAATAAT                 CAGC ATG GCGG                 GTCGCAGCAATACAT  39 63
   Plut_1690 NONE
   Plut_1689 NONE
   Plut_1688 NONE
   Plut_1687 1893234 .. 1893252 -  -4.5  -3.93057   TCGAAAAGGAGGAAA             CGCCCTC TCCAG AAGGACG             CGCTGCTTACATCGG  59 237
   Plut_1684 NONE
   Plut_1683 1888242 .. 1888252 -  -3.2  -3.18571   TGTTTGAAATATACA                 GCTA TTT CAGC                 CCTGTTTCAACCTGA  45 16
   Plut_1682 1887657 .. 1887692 - -23.4  -4.92756   AGCAGTAAAAAGAAA    GGCGCATGGTTCCCCC CCGG GGGGGAACCATGCGCA     TATGCATCCATCCGG 100 62
   Plut_1672 NONE
   Plut_1671 NONE
   Plut_1670 NONE
   Plut_1669 1874341 .. 1874366 - -13.3  -6.02914   CGCAGATAAAAAAAA         GCCGCCCTGGAA ATA CTCC-GGGCGGC         CCAGAAAATACTGCA 100 63
   Plut_1668 1872331 .. 1872350 -  -5.6  -4.06055   ACGCCGGAAAGCAAA            GGGAGAGA GAAG CCTCACCC             CTTTTCGGCAGGCAT  65 20
   Plut_1667 NONE
   Plut_1666 1869611 .. 1869625 -  -6.4  -4.29302   TGTACATCAAAATAA               TCGCAA AAA TCGCGA               ACACAGTCAAGTTCT  70 40
   Plut_1665 1868752 .. 1868763 -  -7.2  -2.62642   ATGATGAGCCAGAAC                CGCC AGGA GGCG                 CGAGACAGGGCGCGC  50 212
   Plut_1660 1860875 .. 1860903 -  -2.2  -3.71527   TCGGAAGTAGCCAAA        GGCATCGACCGG CTGAT CCAGGCGGTGCT        TGAGCTAGCTTGAAG  51 30
   Plut_1658 1859100 .. 1859118 -    -3  -4.67038   CTGCCAAAAGGAAAA             CGCGGAGA GCA TCTCGTCG             CTATCCAGTTCCTCC  69 453
   Plut_1656 1858391 .. 1858439 -  -4.4  -3.89524   AGGGGAGCGGAGAAA CTGCAGGAAATGCTCAAGGCCG TAGTC CGGGATTGAGCTCTTCCCCCGG AAGAAGAATCCTACG  60 36
   Plut_1653 1854852 .. 1854869 -  -9.8  -3.64703   TGCTCCTGATGGAAA             CCGCCG GACTCG CGGCGG              AGCCATGCGGTGACC  72 458
   Plut_1651 NONE
   Plut_1650 1852056 .. 1852068 -  -4.1    -4.431   CATCTATCGAGAAAA                TCAAG AAG CTCGA                CGCCATGCGCCGCAA  68 195
   Plut_1643 NONE
   Plut_1642 NONE
   Plut_1641 1842393 .. 1842417 -    -7  -4.93877   CGTCAGTAAAGAAAA          TGGCCTCCGT TCAGC ACGGGGGCCT          TTTTTTTACTGACTG  86 53
   Plut_1638 1839279 .. 1839310 - -23.2  -4.05004   TTAGCATAACAAGAA      TGAGAAAGCCCGGG CAAC CCCGGGCTTTCTCA       TTTTCCATCAACTCC 100 74
   Plut_1632 1829442 .. 1829452 -  -4.6  -4.00038   CAGGAGCACCATAAA                 GAGG CAA CCCC                 GCTTGAGGCAGCCGG  60 84
   Plut_1631 1827629 .. 1827656 -   -17  -2.90685   GAAGCAGACATGACA        CGGGCCCCGG TTTCAACG CCGGGGCCCG         TAGTGTTTCAACGCC 100 56
   Plut_1628 1822547 .. 1822569 - -10.5  -3.92522   CCTGAACGCCAGAAA           GCCCCGGAG GAACA CTTCGGGGC           TTTCAACGCTAATCT  86 71
   Plut_1626 NONE
   Plut_1625 NONE
   Plut_1624 NONE
   Plut_1623 NONE
   Plut_1622 NONE
   Plut_1621 NONE
   Plut_1620 NONE
   Plut_1619 NONE
   Plut_1618 1812427 .. 1812459 - -17.1  -3.91897   CTGTTCAGTCAGAAA      CAAAGAACGGCGGGA ACC CCCCGCCGTTTTTTG      TTATCGCTTCCATTA 100 49
   Plut_1616 1807818 .. 1807830 -  -4.7  -3.24488   TTTTTTCAAACAAAT                GCGAC GCT GACGC                CCTCGGCATCTCCCT  49 39
   Plut_1615 NONE
   Plut_1614 1805947 .. 1806000 - -19.1  -5.31456   TGAACGCACAAAAAA GA-TTGCCCAATAAAGAAGGGCCGGT TTT ACCGGCCCTTCTTTATTGGGTGCGTC CATATCGCCTGTAAT 100 48
   Plut_1609 1800866 .. 1800886 -  -5.3  -4.37092   AGTGGGTGTACAAAA            CGAAGCCGG CTG CCTGGTTCG            CCTCGACCTTCCTCT  69 231
   Plut_1603 1795513 .. 1795526 -  -3.8  -2.78384   TCTTCCTGCAGGACA               CCTG TCACCG CAGG                ATCGTTCCGGGATTC  43 279
   Plut_1599 1790779 .. 1790797 -    -3  -4.90869   ACCACCAACGAAAAA             CTCGGC TATATCG GCCGTG             AAGAGGGCGCTGCCG  76 105
   Plut_1597 1788995 .. 1789010 -  -3.2  -4.10657   CGATATCGGCGAAAA              GATCGC CACG GCGATG               GAGGCGTTCTTCTGT  60 115
   Plut_1594 1784570 .. 1784582 -  -3.3  -5.88471   CAGCAGGAAAAAAAA                CAGCC GCA GCCTG                AGACGTTCTTTCCCG 100 332
   Plut_1591 NONE
   Plut_1590 1779666 .. 1779692 - -17.2  -5.80817   TTCAACATAAAAAAA         GCCGCTCCAGGG GAA CCCCGGGGCGGC         TGTAAGACTGCTGAA 100 53
   Plut_1588 NONE
   Plut_1587 NONE
   Plut_1586 NONE
   Plut_1585 1774888 .. 1774905 -  -9.8  -4.62471   CTGAACCGCCAAAAA             GCGCCC TCAAGG GGGCGC              CCATACTGTTGTATT  95 69
   Plut_1579 1769079 .. 1769096 -  -7.7  -5.74122   CAGGACATAAAAAAA             GGGTGAC CTCG ATCACCC              TTCCGATATTGAGGC 100 49
   Plut_1578 1767826 .. 1767856 -  -5.5  -5.24129   TCTGGTTATAAAAAA       CTTTCGCATACGA TATTT TCGTACACGAAAC       AATTAGACACAACCT  88 96
   Plut_1577 NONE
   Plut_1576 1765969 .. 1765986 -  -9.9  -3.85698   CCGTTCCGCCAGAAA             TGGTGTC AACC GACACCA              AGCGCCAGATCCTCG  79 58
   Plut_1575 1764921 .. 1764933 -  -5.5  -3.05498   CAGCGTACACACATA                CCAGC AGA GCTAG                CAAAAGGTAAGGGGC  50 41
   Plut_1572 NONE
   Plut_1571 NONE
   Plut_1570 NONE
   Plut_1569 NONE
   Plut_1568 1757440 .. 1757482 -  -4.7  -3.23216   TTCCATGAGGACGAA GCGCCGC-CCGAAGCCGCCCC CGA GGGACCGC-TCGGTGCCATGC CGGGAGTGATCGGCT  49 210
   Plut_1562 NONE
   Plut_1561 NONE
   Plut_1560 1750715 .. 1750731 -  -2.1  -2.99471   TCATTCCTACATATA              CCCCACA CGC CGAAGGG              TCTCCAGCCCGCCAG  42 0
   Plut_1559 1748779 .. 1748793 -  -8.5  -3.54424   TTCGATTTTCTCAAA               GGCGG CAATC CCGCC               ACCAACGACAAGGAC  67 79
   Plut_1548 1738260 .. 1738270 -  -4.6  -3.51329   CATTGTCAACCACAA                 CCGC TTT GCGA                 ACAGACTTTGTGATG  53 127
   Plut_1545 1736650 .. 1736666 -  -5.1  -4.25104   CTGCCTGTACGAAAA              GGAGG GGGTGGA CCTCC              TGCAGGCCCTGAGAA  64 185
   Plut_1523 NONE
   Plut_1522 1709628 .. 1709641 -  -2.3   -2.5805   AGCATGCTTCATAAG               CCATC GGTT GAGGG                TTTCAGGGTACGGGT  38 5
   Plut_1521 1708107 .. 1708122 -  -3.2  -3.21099   CCCTCTCAGTAGGAA              GCCTCA TCCT TGACGC               ACTCTCTTCAGGCAC  45 400
   Plut_1519 1707276 .. 1707292 -  -4.3  -3.75332   ATCCGCGAAGCCAAA              CAGTACC TAC GGGACCG              GGGCATCACCGTCAG  58 37
   Plut_1517 NONE
   Plut_1516 NONE
   Plut_1515 NONE
   Plut_1514 NONE
   Plut_1513 NONE
   Plut_1512 1700634 .. 1700667 - -15.3  -4.37971   AAAATAGCACCAAAA     GCCAGCAACACGCTG TATG CAGGGAGTTGCTGGC      CACAAAAAGATGCGT 100 170
   Plut_1511 1700034 .. 1700069 - -22.2  -3.02511   TCCATTGCTTGAATA    CATAAAAAAAGCGGCC ATTC GGCCGCTTTTTTTATG     AACAGGTGTCCCCCA 100 143
   Plut_1507 1696456 .. 1696478 -  -6.8  -4.12188   GCATGATGGGGAAAA           CCCGCCATCG GCA CGTCGGCGGC           GGCACCGTTGGAGCG  70 357
   Plut_1505 1693290 .. 1693300 -  -3.2  -3.13164   CCGGCAATCATGGAA                 CACA GCT CGTG                 GAACAGTTCGGCTTC  45 367
   Plut_1503 1690779 .. 1690789 -  -6.8  -3.56643   GCCATATCGCCGAAA                 GTGG CTC CCAC                 GGGGAACTGCTCGAA  60 118
   Plut_1501 1688479 .. 1688507 -   -14  -3.73982   CGGACATCAACACAA       CACGAAAGCCGGC GTCA GCCGGCTTTC-TG        TTTTTATGGCCCCAT 100 87
   Plut_1499 1685448 .. 1685465 -  -4.7  -5.13722   GGCAGCAAAAGAAAA             GCCGCAG CAGC CCTCGGC              ATCACCGAACGGACG  83 54
   Plut_1496 1682045 .. 1682064 -    -5  -3.72893   CAGCGGGCCAGGAAA            TCACG-GTC GTC GACTCGCGA            AGGCTCGGCCGCATA  56 495
   Plut_1493 1679491 .. 1679531 - -23.5  -4.77036   CGGCACTACGAAAAA  CAAAGAGCCGCCGGTATCA GGA CGATATCGGCGGCTCTTTG  TTCTCTTACGCTTGT 100 63
   Plut_1490 1676034 .. 1676054 -  -3.3  -3.31232   GCCCGTACAGAAAAG            GGAATGT ACGAAAA ACACTCC            GCCGCGACAACATCG  47 114
   Plut_1489 NONE
   Plut_1488 1674291 .. 1674302 -  -7.2  -2.71712   TCTGTCTGCCCAAAT                CCCG TTAC CGGG                 CCACGATGACCTTCG  53 18
   Plut_1487 1673029 .. 1673063 -   -23  -3.44051   GCCGGATCACCACAA     TGCAGGAAAGGCCGGA TGA TCCGGCCTTTCCTGCG     TTTAAGTGCATCATC 100 52
   Plut_1483 1668729 .. 1668747 -    -8  -5.47218   CCCCACCGAAAAAAA             GCCGGCCC GGG AGGCCGTC             ACTCTATGCGGATGC 100 24
   Plut_1482 1667465 .. 1667517 - -12.8  -3.55761   TACGTACGGCTGAAA GCCCCCGGT-AGAGTACCTGCCC GGGAGGAA GGACAGGCAGCCTGACCGGAGGC CGGAGGGGAGGGGTT  86 40
   Plut_1475 1659884 .. 1659900 -  -7.9  -4.18197   ATGCCGCAGGCAAAA              CCTGCCG GCG CCGCAGG              AAAGCCGAAAAATAG  76 69
   Plut_1473 NONE
   Plut_1472 NONE
   Plut_1471 NONE
   Plut_1470 1654286 .. 1654296 -  -8.2  -2.84325   CGTCCTGAAACATTA                 CCGG GAT CCGG                 AATACAGAGAGAGAA  61 473
   Plut_1468 NONE
   Plut_1467 1651042 .. 1651072 - -11.2  -6.34616   GGAAAACAAAAAAAA       GTAAAGTCAGCTGC TCT GGGGCTGACTTTAC       TTAAGGAAATGTACA 100 69
   Plut_1466 1650483 .. 1650494 -  -5.8  -3.86346   CTATCGTGTTACAAA                TGCC TGAG GGCA                 GTTACTTTACGAAGA  65 27
   Plut_1465 NONE
   Plut_1464 1649351 .. 1649395 - -24.7  -3.58731   AAAAGAGCTTCTAAA GCCCAATAAAAAAAGGCGCAT CAC ATGCGCCTTTTTTTATTGGGT TCAACTTGTCCGTTA 100 48
   Plut_1462 1645042 .. 1645055 -  -3.1  -4.24948   GGACCAGATTGAAAA               TGC-GC ATT GCAGCA               GAAAAGAATGTTAGG  60 99
   Plut_1461 1643654 .. 1643664 -  -5.4  -3.02263   ATACCGGTCCGAACA                 CATG CTT CATG                 GGCGTTAGGCTGCTG  50 60
   Plut_1460 1642537 .. 1642549 -  -6.9  -2.62184   TGCGGGTGGACATGA                CCCCC TCC GGAGG                AACATGAACGAACGG  52 201
   Plut_1459 NONE
   Plut_1458 NONE
   Plut_1457 NONE
   Plut_1456 1638615 .. 1638638 -  -2.4  -2.54298   TATATTTCATAAGAT          TCCGC-CTTAC ATG GCAAGAGGGGA          CGGAGGATCCCCGTC  38 8
   Plut_1455 NONE
   Plut_1454 1636229 .. 1636240 -  -2.2  -4.21676   ACAAGCGAGGCAAAA                CCAT CATC ACGG                 CTACCCATGACCTGC  59 257
   Plut_1445 1626978 .. 1627006 -  -2.6  -4.40237   CAGCATACAGGAAAA       TG-AT-CCAAAACG TCC CGCTTTGGCATACA       TTCCCTACCCCATCC  60 458
   Plut_1443 1626210 .. 1626223 -  -8.1  -4.56597   GTTGGTTGGGAAAAA               CGGGA CGAA TCCCG                TCAATGCAGCATCAG  82 37
   Plut_1442 1624762 .. 1624820 - -10.9  -4.97158   GCAGAGGAAATAAAA GAGCCGGCCCCAATCCTGTTCCGCC ACACACACA AACGGAACCAGACCGGGGCCGGCAT AAAAGCAATCAAGAG 100 108
   Plut_1441 NONE
   Plut_1440 1622321 .. 1622335 -  -4.3  -2.55213   GATGTATTGAATTTA               TGCAA GGCGA TTGCA               TCCGGTAAAGTGGGT  45 135
   Plut_1439 1621379 .. 1621392 -  -3.7  -3.00617   TAATAAAGCCATATA               GGCCG AGCC CCGCC                TATGATGTACATTCA  46 53
   Plut_1437 1619522 .. 1619537 - -10.4  -2.79133   GAAGGCGTGAGGAGA              CCGACC AACC GGTCGG               GAGGCCTGGAAGGAA  63 291
   Plut_1430 NONE
   Plut_1429 1612286 .. 1612311 -  -8.3  -3.41222   CCGGAACTCCAAACA         TACGCACCTGC AACA ACAGATGCGCA          TTGAGGGCATAACGC  65 80
   Plut_1424 1606199 .. 1606243 - -14.5    -3.889   CTGAAGGACACGAAA CAGAAAACCCCTGCACATC ACTGAAG GATATGCAGGGGTTCTCCA TTTTCTACCGGGGTG 100 46
   Plut_1418 1600114 .. 1600132 -  -5.8  -4.62069   CCGTGAGCTCAAAAA             CGCCGTCC AGC GGGCGGCC             GTTACAAGAAAAGGA  75 339
   Plut_1414 NONE
   Plut_1413 1593239 .. 1593267 -   -19  -3.21924   TGAGTCGCTATAATA        CAGAAAGGCCCG GAATA CGGGCCTTTCTG        GTTTACTTCTTACGA 100 49
   Plut_1412 1592312 .. 1592326 -  -3.5  -3.72893   GATTTCCTCAGCAAA               CCCTC TGCAT GAAGG               CCTTCACTGCTGCGA  56 3
   Plut_1409 NONE
   Plut_1408 1589667 .. 1589690 -  -2.2  -3.34716   GGACTCCTGAAAAAG          CGGTTCCTCG ACAT CGACGCTCCG           GCGCTTCTGGAAAAC  46 177
   Plut_1400 NONE
   Plut_1399 1579963 .. 1579985 -  -5.5   -3.3382   GCGATGACAGACGAA           GCCGCCTTC CGCAT GAAGTCAGC           GGCCGGCTGCAGGTG  54 42
   Plut_1397 1578404 .. 1578416 -  -3.3  -3.18681   GCGCAAGTGTACTAA                CGCCT CTT ATGCG                GACCGGCAAGGTTCT  45 112
   Plut_1384 1564521 .. 1564536 -  -3.2  -4.82901   TCCGGCGGACAAAAA              CAACGC ATCG GCATCG               CTCGGGCACTCTACC  73 283
   Plut_1359 NONE
   Plut_1358 1535181 .. 1535204 -  -8.8  -5.00895   CTTACGACAGAAAAA          GCCCCGG-GAT ACC AGCACCGGGGC          TTTATTGCAACGTAC  93 444
   Plut_1355 NONE
   Plut_1354 NONE
   Plut_1353 NONE
   Plut_1352 1529226 .. 1529255 -    -7  -4.58283   CAATTTCGGCAAAAA       GCCCGCCTGATG CTTGAC CGGCAGGCAGGC        ACATGCTTGGGGAGC  77 54
   Plut_1351 1526763 .. 1526775 - -10.5  -3.46068   CCCGTAAGGGAAAGA                GGGCG GCC CGCCC                GATTCCGCAAGGAGA  78 114
   Plut_1348 1522742 .. 1522777 -  -5.3  -4.37886   GTAGGGTTCATAAAA    TCCAACTACCCCGAC TTCGGT GTCGGCGTAGCAGGG     TTCCCCGAAGGCCAT  69 508
   Plut_1346 1519755 .. 1519765 -  -6.8  -5.54894   AACGGATGAAAAAAA                 CAGC ACA GCTG                 GCGTTGCTTGAAGCC  95 289
   Plut_1340 1513992 .. 1514016 - -11.4  -4.20783   ATGGGATTTAAGAAA          TCCCGCCGCA GTTGA TGTGGCGGGA          TTTTTTTATCTTCAC  93 516
   Plut_1329 NONE
   Plut_1328 1502932 .. 1502943 -    -3  -3.49182   ATAGAGGATAATCAA                TTCA ATCA TGAA                 AATCGGCAGCCTGGA  49 104
   Plut_1327 NONE
   Plut_1326 NONE
   Plut_1325 NONE
   Plut_1324 NONE
   Plut_1323 NONE
   Plut_1322 1497208 .. 1497221 -  -5.9  -3.75153   CTGGCTCAACGGAAA               CAGGC GGCT GCCCG                ACAGGCTCACTCTTC  63 81
   Plut_1320 NONE
   Plut_1319 1494092 .. 1494122 - -18.3  -2.91322   ACACGCCTGAAAGCA       GGGGCGGGCATGC GGATT GCATGCCCGCCCT       TTTTCGTTCAGGGCA 100 94
   Plut_1316 NONE
   Plut_1315 1489495 .. 1489528 - -11.1  -2.74792   CCACCATGCGTAAAG     CGCCGAAAGCCCCTAT TCC ACAGGGGTTTTCG-CG     TTTCTGCCATTCGCC  70 281
   Plut_1306 NONE
   Plut_1305 1476754 .. 1476806 - -18.6  -2.64803   TTATGGGGAAACTCA CCCTGCCGGTTATGATTCCGTACCC TCTA GTGGACGGAATCATAACCGGC-GGC CTCCGCTCCGTCAGG 100 36
   Plut_1304 1475368 .. 1475388 -  -9.6  -2.67381   ATAAGATGAAGCAAG            TCGCGCCC CACGC GGGCGCGT            GGATTGAAACGCCTC  62 57
   Plut_1303 1474826 .. 1474843 -  -8.3  -4.38712   GCTATCCTCATAAAA             GGGCGTG ATGT CGCGCCC              CACGCGGGCGCGTGG  81 0
   Plut_1302 1473620 .. 1473630 -    -4  -3.64703   GCGCGTGGATTGAAA                 CAAT CGG ATTG                 CAGACCGTATCTATG  53 366
   Plut_1294 1464299 .. 1464313 -    -7  -3.51934   GCTGCCCGAGAAACA               CCCCGG ACA CCGGCG               GAAGGTGCTCCTCAC  60 301
   Plut_1286 1453514 .. 1453558 -  -7.7  -4.63218   GTTCCTTTAATAAAA CTCCGGTACCCCCTAAGGCCA ACA CGCCCGTCACGGGTACCGGAA GCAATGTTCGTCACC  84 68
   Plut_1285 NONE
   Plut_1284 NONE
   Plut_1283 1450798 .. 1450835 - -16.4    -3.885   ACTGTGACATAATAA   CAAAAGGCGACTGCGG AACCTG CCGCAATCGCCTTTAG    TGTCGGGGTGGCGGG 100 274
   Plut_1278 1445282 .. 1445292 -  -2.4  -3.20227   TCTCAATGAGGAATA                 GTCC CCA GGGC                 ATGAGCGAATCGCAC  43 42
   Plut_1277 1444573 .. 1444602 - -15.7  -4.32857   GGCTGGAAACAGAAA       GCGGCAGGAAGAC CGGA GTCCGCCTGCCGC        TTCAAGCATAGAATG 100 53
   Plut_1276 1443110 .. 1443122 -  -5.5  -3.53091   ATCTGCCCCCGGAAA                GCCTC TTA GAGAC                TCCGTACCCCGGGGA  56 489
   Plut_1275 NONE
   Plut_1274 1441620 .. 1441637 -    -2  -3.42257   GGGTAAATATAGCAA             GCCTTCC CCCCC GGAAG-C             ACTCAGGAGCGGCGG  47 28
   Plut_1273 NONE
   Plut_1272 1438625 .. 1438654 -  -7.8  -2.84801   CAGCGGCAAAGAGGA       GCCGCTGGTGCT GAGGAT AGCAACAGCGGG        AAAGGTGGACCCGGA  54 82
   Plut_1270 NONE
   Plut_1269 1434751 .. 1434769 -  -3.8  -2.66692   CACCACCATGAGAAT             TACGCCGT CAA ACGCCATA             GCTTCGATTTTTATT  43 94
   Plut_1268 1434493 .. 1434503 -  -2.4  -3.04144   GGCTGAGCTTTAAGA                 CTGC CGT GCGG                 CATGGGCATGGACCG  42 9
   Plut_1267 1432486 .. 1432496 -    -4  -2.64155   GTGGTTTGAAACCTA                 TGAA TTT TTCA                 GGGGTGCGCTCCCCA  43 91
   Plut_1266 1430839 .. 1430873 - -20.9  -3.63073   TATACCTCCCAAGAA    CG-CAGAATGGCGGCC CGAT GGCCGCCATTCTGGCG     TATTGCCTGTGCCTG 100 68
   Plut_1264 NONE
   Plut_1263 NONE
   Plut_1262 1421984 .. 1421994 -    -4  -3.74872   AGGTATCCGATTAAA                 TTGT TTA ACAA                 GTAAAACTCCATATA  56 80
   Plut_1261 1421586 .. 1421619 -  -5.9  -5.03314   GGTACGGGGAAAAAA     GGCAGCGCCCCGGCAC GTC ATGCCGGGGCA-TGTT     CGCTGCACTGGAGAA  86 42
   Plut_1260 1420540 .. 1420573 -  -2.9  -4.48449   TCACGAAAAGAGAAA     CGGAGGAGACCGCAC TTGC GTACGGGTTCAACCG      TGTGCTCAGAGAGTG  66 52
   Plut_1257 1418210 .. 1418224 -  -7.8  -5.75342   GCTCTGCAAAAAAAA               GAAGCC TAA GGCTCC               ATTTTCAATGAAGGC 100 16
   Plut_1256 1417406 .. 1417443 -  -5.6  -2.82519   GCATGAGATCAAGGA  GC-CCTGCAGTGCTCTCC GCCG GGAGGGCA-TGCAGCTGC   TTGCGGCAACCAACG  47 354
   Plut_1254 1416295 .. 1416308 -  -4.5  -2.70932   CCTGCCCCTGAATCA               GCCGCC CTC GG-GGC               CATCATCTGCATACC  46 28
   Plut_1253 1414644 .. 1414688 - -10.6  -3.53761   GAACTCGTCCGCAAA GCCCTTCCCGACGGAGTCGG CACAC CCGACACCATCGAGAGGATC CTCGGGGAACTTCTG  71 516
   Plut_1250 NONE
   Plut_1249 1411994 .. 1412015 -  -3.7  -5.14563   GGCTTCACGAAAAAA           CTGCAGA GCTCCTTA CCTGCAG            CCCGGCGCCTTAGGG  79 44
   Plut_1248 1411639 .. 1411650 -  -2.2  -2.57564   TCATGCGCTGATAAT                CTAG GCCT CCAG                 TGTTACAGGACTGTT  38 76
   Plut_1247 1410398 .. 1410427 - -10.8  -5.02476   AGATCCTTTAAAAAA       GGCTG-TCCTGCC GGAAA AGCAGGAGCAGCC       TTGCAGGCCAACCAC 100 93
   Plut_1246 1409415 .. 1409443 - -20.3  -5.95539   CTTGAAATAAAAAAA        GCCCCCCCGATGC AAT GCACCGGGAGGGC        GTCATAACAGCAGCG 100 69
   Plut_1245 1408450 .. 1408473 -  -8.2  -5.22104   CAAAAAACAACAAAA          GCCGGAAT CGGGTTGC ATTCCGGC           TTTATGAAAAGTATT 100 76
   Plut_1244 NONE
   Plut_1243 NONE
   Plut_1242 NONE
   Plut_1241 1404146 .. 1404164 -  -9.5  -5.38348   AAAAACAGCAAAAAA             GCCCGGC GGATA ACCGGGC             TTGAACTGCACTGTG 100 53
   Plut_1240 NONE
   Plut_1239 NONE
   Plut_1238 NONE
   Plut_1237 NONE
   Plut_1236 1399087 .. 1399098 -  -3.6  -3.41878   TTCCTCAAGGCAGAA                GAGC GCGA GCCC                 GTTCTCCCATATCGA  49 3
   Plut_1235 NONE
   Plut_1234 NONE
   Plut_1233 NONE
   Plut_1232 NONE
   Plut_1231 1388844 .. 1388857 -  -6.7  -3.53012   TCGCTCTGGCTTAAA               CGGAT GAGA ATCCG                CTGAAGAGTGAAGCA  61 51
   Plut_1229 1385637 .. 1385650 -  -2.3  -3.32844   CTCTTCATCTCAGAA               CGCCC TGTC GAACG                ACCTGCGGTGACGGA  45 6
   Plut_1228 1385002 .. 1385019 -  -6.9  -3.08679   CTCCCGCATCTAACA             TCCCGGC TTTT GCGGGGA              AGATGTGGTTGAGAG  56 45
   Plut_1227 1383657 .. 1383697 -  -6.2  -5.24129   GCCGTTGATAAAAAA  GCCCTATCTGCCAT TCGCTGATCAGTT GCGGCAGATAGGGC  TTTTTTTTACTTACG  93 98
   Plut_1225 1381392 .. 1381403 -  -4.4  -3.01125   AGCGCCGATAAAGCA                CATG CCGG CATG                 TCATCTTAGAGCCAG  48 31
   Plut_1223 NONE
   Plut_1222 1378220 .. 1378232 -  -6.9  -3.64703   TTCGCTTCACCGAAA                CCCCC GCA GGGAG                AGTTCGCGCTGCTTG  63 379
   Plut_1219 1375369 .. 1375381 -  -2.6   -4.3898   ATCAGGTTCATAAAA                GCAC AAGGA GCGC                TTCTGGCCGCACCAG  60 56
   Plut_1218 1374292 .. 1374313 - -10.8  -4.75372   ATGAGTGACGAAAAA           GGGCCGCC ATTGCA GGCAGCCC            GTTTGTGTCTGTTGC 100 314
   Plut_1214 1371749 .. 1371766 -  -4.1  -3.12584   GAGAAAAGGAAATCA             CCATCCGG GTT CCAGA-GG             AGTCAAGCTTCATCG  45 375
   Plut_1206 NONE
   Plut_1205 1364408 .. 1364423 -  -6.8  -3.14931   CCTACCCCCTACTAA              CTCCGG AATG CCGGAA               AACCTCACCCGTCTG  57 30
   Plut_1204 1363412 .. 1363428 -  -2.2  -4.57569   GGACTTTGCCAAAAA              CGGCAT CGAGC ACGCCA              TGAACCACTACAACA  66 101
   Plut_1201 NONE
   Plut_1200 NONE
   Plut_1199 1357492 .. 1357503 -  -3.6  -5.06414   CCCGTTCAAGAAAAA                CGAG ATCT CCCG                 GCTGAACCCGCTGCA  81 296
   Plut_1195 1353832 .. 1353848 -  -2.1  -4.60924   CAAACGGGTGAAAAA              GGATGGC GGC GCCCTCT              GGGGCGCAGGTGGAA  66 52
   Plut_1194 NONE
   Plut_1193 NONE
   Plut_1192 NONE
   Plut_1191 1350864 .. 1350875 -    -3  -3.05816   TCATGGTGCAGGGAA                TTCA ATGC TGAA                 AAAAAGTAATTCTCG  43 15
   Plut_1190 NONE
   Plut_1189 1349077 .. 1349113 -  -2.1  -2.74012   GTACCAGCCGAACCA    GAGGGTGTACAGCCTGC TGC GCCGGACATACAGCATC    AAGTCCTCACTGGAA  39 32
   Plut_1188 1348346 .. 1348364 -    -3  -4.58395   GTGAGGCGCCAAAAA             GCGCCTTA ATG TATGGGGC             GCAAAAAGCGCCTTA  65 12
   Plut_1187 NONE
   Plut_1186 NONE
   Plut_1185 1343585 .. 1343595 -  -4.6  -3.01133   ACAACGACCATAAAT                 GACC TCA GGCC                 TCGCATTCGTAACAG  48 127
   Plut_1181 1339534 .. 1339549 -  -2.4  -5.09225   ACTGCAGGCAAAAAA              GAGCGG AGAG CCGTCC               CCCCCGAGTTCGCTG  77 444
   Plut_1175 1332781 .. 1332805 -  -7.1  -2.62024   CAGTATTACAAGCGA          CGGAAGCGG CTTATCT CAGCTTCCG          GCATCCGTAATCATC  52 11
   Plut_1174 1331183 .. 1331200 -  -3.4  -2.58272   GACAGGAGGAAGTGA             TTCAGG GAGACA CCCGAA              GTTTCTGTCCGGTTC  40 9
   Plut_1173 1329789 .. 1329812 - -14.6  -3.31232   GCTTTTAGAGAAAAG          TGCACCCCGG AGGC CCGGGATGCA           TGGGGGCTTATTCCG 100 33
   Plut_1172 NONE
   Plut_1171 1328622 .. 1328664 -  -2.4  -3.14132   GGCGTTTTGCACGAA GTCCCCGCCCATGGCTACCG TCA CGATGGCAACGGACTGCGCC GCCATAACCTGCTAC  43 99
   Plut_1170 1325581 .. 1325616 -  -7.7  -2.62263   ACTGCCTTGAGACCA   CCCA-CGTGCAGACTGCC ATG GGCAG-CTAC-CGCTGGG   CGGCCGAGTCAGTTG  56 505
   Plut_1169 NONE
   Plut_1168 1323831 .. 1323848 - -11.3  -4.24075   ATTTAGGAATACAAA             TCCCCCT GGAA AGGGGGA              TTATGTCATTGATAA  93 57
   Plut_1167 1322648 .. 1322659 -  -4.4  -5.73339   AGAACCATAAAAAAA                GATC AGGC GATC                 TGTTTTTCGTAAATC 100 16
   Plut_1162 1318975 .. 1318988 -  -2.3  -2.64099   GGGGGTTACTACAAT               GCCGT CAGT ACGGT                GCATAACGGAGGCGC  38 16
   Plut_1161 1317206 .. 1317245 - -11.7  -3.03124   GTGGACCCGGCAATA CGAACCCCCGGGGAGAAAT CAGT ATTT-TC-CCGGGGGTTCA  ATGCATGCCGAACGT  75 58
   Plut_1147 NONE
   Plut_1146 1301627 .. 1301653 -  -2.2  -5.22006   GCAGGATAAGAAAAA         GTTTCCTCCCGC CAA ACAGAAGAAAGC         AAGAGATGCCATAGT  79 50
   Plut_1145 1300566 .. 1300604 - -22.6  -5.72622   CGCATAAATAAAAAA   GGGCTTCGTCCCATCTTC ATT GAAGATGGAGCGAAGCCC   TTTGCCATTGGGATT 100 443
   Plut_1144 1299512 .. 1299526 -  -5.6  -3.28712   TTTTTTCCTTCATAA               TCGGCC CCC GTCCGA               TCCCGGCGGAGGCAC  54 73
   Plut_1143 1298339 .. 1298349 -  -6.8  -3.28119   ATGCAGGCACAGCAA                 GCCT TTC AGGC                 GAGTGGCCGCAGAGA  59 78
   Plut_1142 NONE
   Plut_1141 NONE
   Plut_1140 NONE
   Plut_1139 NONE
   Plut_1138 NONE
   Plut_1137 1291030 .. 1291051 -  -2.4  -2.87344   CAGGGTTTCTATAGA           TGGAAGGAT ACTTA AT-CTTCCA           CTCCTTTCTGGGCAG  41 15
   Plut_1136 NONE
   Plut_1135 NONE
   Plut_1134 NONE
   Plut_1133 NONE
   Plut_1132 NONE
   Plut_1131 1285490 .. 1285501 -  -3.6  -3.00039   CATGTAGAACCAAAT                GCAG AAAT CCGC                 CCGGCCCGAAACCTC  46 39
   Plut_1130 1284969 .. 1284997 -  -4.3   -5.0538   GTTCAGGTTAAAAAA        GGCAGCCCGACCC TCA GGAGCCGGCGACC        GAAGTCGAAAGCTCG  81 10
   Plut_1129 NONE
   Plut_1128 1283394 .. 1283414 -  -3.2  -3.21276   TTTGTCGTGATAATA            TGCATGCC TGAGG GGCACGGA            GTGACGACATTATAA  45 97
   Plut_1127 1282117 .. 1282135 -    -3  -4.24963   TACAACTACGGAAAA             GAGTGGTG GAG CACCAGGC             AGGAAGCTGTGTAGG  60 75
   Plut_1125 NONE
   Plut_1124 NONE
   Plut_1123 NONE
   Plut_1122 1275548 .. 1275569 -  -2.3  -4.57569   TGAGCCCCTGAAAAA           GACCG-TGCT CGA AACACCGATC           GGCGACATGAGGGCC  66 346
   Plut_1116 1270752 .. 1270782 -  -5.4   -3.1544   GCATATCACAGTGAA      CGGAGCGCATGCC GCTCAA GGC-TCCGCTCCA       GCATTTCAGCCCTTC  52 31
   Plut_1115 NONE
   Plut_1114 1268229 .. 1268243 -  -4.2  -4.10161   TACGACGCTGGAAAA               CCGTAT GAA ATGCGG               CATCGGCAAGTGCGG  62 149
        mscL 1260785 .. 1260805 -  -2.6   -3.5771   AAAAAGCGGCTGAAA            TCAATACG TCGGC CGTATTTA            TTTGGCGGCGACACG  49 23
   Plut_1106 1259298 .. 1259318 -  -3.3  -5.19212   ACGACCATTAAAAAA           GCCGTAAC AAACCA GTT-CGGC            TATTACAGGGTAGAC  81 182
   Plut_1083 NONE
   Plut_1082 NONE
   Plut_1081 NONE
   Plut_1080 NONE
   Plut_1079 NONE
   Plut_1078 1227356 .. 1227369 -  -3.9  -2.94622   ATATATATCGATACA               TTAAC AATC GTTAA                CATAATATCCAAACA  45 64
   Plut_1077 1226324 .. 1226356 - -17.7  -3.97947   TTCATGCAGCACAAA      CGGCCGTCCACTCCC TGC AGGAATGGCCGGCCG      TTTGTTTTTACTTGC 100 57
   Plut_1075 1223709 .. 1223729 - -10.4  -3.01791   ACGCCGTCGTCAACA            TCGCCCCG GACCT CGAGGCGA            AGGCGGATATCGTGC  64 514
   Plut_1060 1209635 .. 1209645 -  -2.4  -3.48064   GCTATAACGAACGAA                 GGAG GTT CACC                 CGTTCCCGTCCTCGC  47 63
   Plut_1059 1208610 .. 1208631 -  -8.7  -4.96848   CGGGGCACAGAAAAA           GCCCCGT CATACGGC ACGGGGC            TTTAAGGGTGCGGGA  93 61
   Plut_1055 NONE
   Plut_1054 1204683 .. 1204724 -  -3.7   -4.7254   AGCTTCCATCAAAAA GCGCATTCATCATCGACG CCTATCC CGTCGA-GATGGTTGCGG GTGACTTTCTCATCG  75 141
   Plut_1049 NONE
        argJ NONE
   Plut_1047 NONE
   Plut_1046 NONE
   Plut_1045 NONE
   Plut_1044 1193859 .. 1193903 - -19.4  -4.13711   GGAAAAGAGGAGAAA GGCCATACGCCTGCCCCCCT GGGAA AAGGGAGCAGGTGTATGACC GGGATCCTTGCTGTG 100 44
   Plut_1043 1192045 .. 1192079 -  -4.2  -4.24606   AAGCGAGAGGGAAAA     TCTGACGAAGGCGG ACATGAA CGGTCTTCGGCAGA     TGGTTGATGTCCTTA  62 382
   Plut_1041 NONE
   Plut_1021 1159123 .. 1159141 -  -9.5  -5.33848   ACCATAATGAAAAAA             GGCGCCC TTCTG GAGCGCC             TTTTTCTTTATGGAC 100 58
   Plut_1019 1156448 .. 1156470 -  -7.6  -2.76696   CTTGGCCTCAAGAAG           GCACCGGCTG TTG CATCCGGTGA           TGACCTGTTCGTGTT  54 466
   Plut_1014 NONE
        pyrC 1150692 .. 1150708 -  -2.3   -4.4352   AAAAAGAAAACGAAA              GTAATAA AAA TTAATAC              CATAACCAAGATCGG  60 44
   Plut_1012 1150414 .. 1150430 -  -4.3  -3.02144   GGACGTGCGTCAAGA              GGGGCCT TGA AAGCACC              CTGCCGTGAGACGGG  48 48
   Plut_1011 1149341 .. 1149356 -  -2.4  -3.86194   AACCTTGCCCACAAA              GCCGGC GAGT ACCGTC               TCGATCATCTCTGCC  53 202
   Plut_1006 1142897 .. 1142909 -  -6.9  -2.72344   TTTCATCGGCAATCA                CCGGC TTA ACCGG                TTGTGAGTTGTTCAA  53 18
   Plut_1005 NONE
   Plut_1004 NONE
   Plut_1003 1139907 .. 1139936 - -18.1  -3.19398   AAAAAGGACATGCAA       TAAGAAAAGCGCC GTTG GGCGCTTTTCTTA        TTAGGGGAGAGATTT 100 73
   Plut_1001 NONE
   Plut_1000 NONE
   Plut_0999 1134452 .. 1134463 -  -3.6   -3.8901   TGCCAAAGCATGAAA                CAGC CTAC GCCG                 TCACCATACACAAGA  57 233
   Plut_0987 1114956 .. 1115004 - -28.9  -2.52896   TGACGGCGTAACGTA CGACTGCCCTCCCTCCCTGTTGC GGA GCTTCGGGGAGGGAGGGCAGTCG TGCGGATGGGATATG 100 67
   Plut_0978 1103455 .. 1103484 - -16.6  -4.06687   AGCGGGTATAAAGAA       CAACAGCCTGTC GTTACG GACAGGCTGTTG        TGTTGTTGGACACTG 100 248
   Plut_0972 1095748 .. 1095769 - -13.7  -3.06696   CCCTTCCCGAAGAGA           GCCCGCAGC GGGT GCTGCAGGC            GTTCGCCGATCTTGT  79 399
   Plut_0964 1089362 .. 1089379 -  -6.9  -3.36327   TTATTCGATGGACAA             CCTGCGA AAAC TCGCTGG              CGACCGTTCCTACAA  58 97
   Plut_0959 NONE
   Plut_0958 NONE
   Plut_0957 1082831 .. 1082860 -  -9.2  -3.40566   ACATCATACGGACAA       CGTGCAGCCCTC CCTTGT GAGGGCTGTTCG        CCGTTAGGGCTGTTC  69 98
   Plut_0951 NONE
   Plut_0950 NONE
   Plut_0949 NONE
   Plut_0948 NONE
   Plut_0946 1068181 .. 1068197 -  -3.6  -2.61004   TGAGTTTTAAAAACC              CCCTGC TCCCC GCAGTG              CCTCTGCCACTGCGG  43 66
   Plut_0945 NONE
   Plut_0944 1065193 .. 1065206 -  -4.5  -3.54543   ACCTACCTGCTCAAA               CCGGT CGAT ACCGA                TGAGCTTGTCGCAAC  53 480
   Plut_0938 1058220 .. 1058262 -  -2.1  -3.27298   TTTTGGAATTATGAA CCAGGGCGCTTCACGTGAC AGAGGGG GT-A-GTCAAGCGTCCTGG ATAAGAGCGCTTACG  43 41
   Plut_0937 NONE
   Plut_0936 NONE
   Plut_0935 NONE
   Plut_0934 NONE
   Plut_0933 1054353 .. 1054363 -  -6.8  -3.14468   CTTTACGACAGCGAA                 GACC GGA GGTC                 ATGCGCCGGGGTTGT  54 296
   Plut_0927 NONE
   Plut_0926 NONE
   Plut_0925 NONE
   Plut_0924 1045845 .. 1045874 - -12.9  -2.52464   GCGCCCGTCAACTGA       CGTCCGCACCG GGGGGGTA CGGTGCGGACA        GAGATGGCTCGTTAT  80 46
   Plut_0923 NONE
   Plut_0922 NONE
   Plut_0921 1041782 .. 1041804 -  -4.1  -3.30771   CTACATCTGCGATAA           TGCCGGAGA GATTG TCTTCGACA           GGCTTTTCATCGAGA  47 427
   Plut_0918 1038607 .. 1038640 - -10.3  -5.81412   GGGAGGTAAAAAAAA     GAGGCTGTCTCAGCAC TAC GT-CTGTGGCAGCCTC     CAGTACTGTTTGTAT 100 57
   Plut_0911 NONE
   Plut_0910 NONE
   Plut_0909 NONE
   Plut_0908 1031650 .. 1031668 -  -7.3  -3.51032   ACCCCTCAACGAGAA             CGCCGGC ATGGA GTCGGCG             ATGTGCGAACATTTC  60 365
   Plut_0895 NONE
   Plut_0894 1018676 .. 1018702 -  -9.2  -2.61728   ATGGTTAAGAGGAAT         TCCTGCCGGCCG TCG CTGCCGGCCGGT         GATTTCCCTGTGATG  62 241
   Plut_0893 1017857 .. 1017888 - -20.3  -4.18197   ATTGGTGATGCAAAA      GCAAAGGGCACGG TGGTTG CCGTGCCCTTTGC       TTTTGGTGTGTGGAA 100 121
   Plut_0892 NONE
   Plut_0891 1014809 .. 1014830 -  -9.3  -3.63627   TCCGCATATGGCAAA           GGGCCCGGC TGAT GCTGAGCCC            TTTTGGCTTTTTCCT  73 195
   Plut_0888 1011742 .. 1011757 -  -5.4  -4.46656   TCGAGAAGATGAAAA              CGG-ACG AAG CGTTCCG              TGAAAAGATCATGGC  72 275
   Plut_0886 1010909 .. 1010931 -  -2.7  -4.30441   GTAGAACAGGCAAAA           GCGTTCATC GAGAA GATGAAGAC           GGACGAAGCGTTCCG  62 368
   Plut_0882 1008563 .. 1008580 -  -3.3   -3.5486   TATCTCAACCAAAGA             CCAAGGA TGTC CCCATGG              AAGCAAACGAACAGC  49 421
   Plut_0880 NONE
   Plut_0879 NONE
   Plut_0878 1003080 .. 1003107 -  -5.4  -4.13014   TGTAGATGGCCAAAA        GGAGCGGGCTGA TGGT TCCGCCGGCTAC         CATCCCCTGGCCTGT  65 373
   Plut_0870  992033 ..  992052 -  -5.6  -2.85668   CATCCTTATACCAGA            GGTTCCGG AGCG CCAGCACC             GGCAGCACCGCCTAC  49 37
   Plut_0869  990871 ..  990893 -  -2.7  -4.30441   GTAGAACAGGCAAAA           GCGTTCATC GAGAA GATGAAGAC           GGACGAAATGTTCCG  62 316
   Plut_0851 NONE
   Plut_0850  970114 ..  970128 -  -2.8  -4.72386   CAAACCAGCCAAAAA               GAAGAC TAT ATCTCC               CTAACCGATATAGCA  73 405
   Plut_0847  966705 ..  966720 - -10.4  -4.71061   ACGGACATGCAAAAA              GGAGCC CGAA GGCTCC               TTTGAAGCAATCACC  95 52
   Plut_0846  965728 ..  965747 -  -2.8  -3.30038   GACACGGAAACGGAA            CAGGAACA CGTA TGATCCTA             CAGCCCTGACAGATA  47 23
   Plut_0841  960000 ..  960016 -  -2.1  -3.69216   TCTGCATTTAAAACA              GCGGCAG CGA CTCCAGC              CCCTTCGCCCTCACA  49 1
   Plut_0840 NONE
   Plut_0839  955435 ..  955451 -  -2.1  -3.69216   CGTGCATTTAAAACA              GCGGCAG CGA CTCCAGC              CCCTTCGCCCTCACA  49 319
   Plut_0838  954578 ..  954604 -  -5.1  -3.55444   GCCCTAGCGCGTAAA         GGAGCGGTT AGTCATGTG AGCCGCTCC         AGTCCATCGTACTTG  56 10
   Plut_0837  953844 ..  953859 -  -3.9  -2.64747   GGATCGGATGACAAG              CAGCC TGTCTG GGCCG               GGTGTGTTGGTATGT  43 48
   Plut_0836  953164 ..  953185 - -13.7   -3.9009   AATTGATCTGAGAAA           CACCCCCAC GCCT GTGGGGGCG            ATTGCTCTATAGCAT 100 141
   Plut_0835 NONE
   Plut_0834  951728 ..  951748 -  -5.4  -4.93365   CTTGATAATGAAAAA            CCCTCG TGGTTCAGG CGAGGG            TTGTGAATGCGCATT  80 92
   Plut_0833  950791 ..  950803 -  -4.1  -2.71364   GCACCGGTCGAACCA                CCAGA ACT TCTGA                GGCGGGTGACGTGAG  43 418
   Plut_0831 NONE
   Plut_0830  948468 ..  948503 -  -3.2  -3.01712   GTGGTGCCTTGAACA    TGGCAGT-TGAGGGGAG CTT CTCCCCTGATACCCCCG    AAGTAACCGAACAAG  43 265
   Plut_0824  944033 ..  944046 -  -5.3  -3.48276   GGGTTCTGGATACAA               TATGC ATCA GCATA                TGGGACAAAGACTGT  56 52
   Plut_0823  943274 ..  943289 -  -4.7  -3.02829   GACACTGGCTGAACA              CGAAC GGACCA GTTCG               CCGCAGGCTCACGAT  48 154
   Plut_0822  939390 ..  939400 -  -4.6  -3.22476   ATTATTGACGATGAA                 CCCG ATG CAGG                 CGGTGGGGAGATGGG  49 417
   Plut_0818  937552 ..  937565 -  -2.3  -4.37092   ATGCCCGGCAGAAAA               CGCGC ACCT ACACG                AGCCATATGCTCCAG  62 246
   Plut_0803  922310 ..  922323 -  -5.9  -2.85121   ATCAAGCAAAAAAGG               CCCGG GAGT CCGGA                AAGAGGGTGCGGTGT  52 54
   Plut_0802  921517 ..  921530 -  -2.3  -2.62616   CGATTCCTCACAGGA               CAGGC TTGC GACTG                ATGGTGGCGGGTGTC  38 180
   Plut_0801 NONE
   Plut_0800 NONE
   Plut_0799 NONE
   Plut_0798 NONE
   Plut_0797 NONE
   Plut_0796 NONE
   Plut_0795 NONE
   Plut_0794 NONE
   Plut_0793 NONE
   Plut_0792  911883 ..  911897 -  -2.8     -2.89   ACCCGGACACAAGGA               CGTC GGTCATT GACG               GGTTTGCCGTTCATG  42 353
   Plut_0788  907228 ..  907257 - -12.1  -4.14472   CGAAGAGCCGGAAAA       CAGACGCGGGTCC ATCA GGACCCGTTTCTG        TTTATATGAGTGCGC  95 81
   Plut_0783 NONE
   Plut_0782  896763 ..  896792 - -12.9  -4.30719   TCGTTGTACAAGAAA       GCGGCCAGGCAG TGTGGTG CTGCC-GGCCGC       TGTGCTCACTGCTCT 100 91
   Plut_0781  894243 ..  894253 -  -2.4  -4.31943   CTCACAGAAAAAAGA                 GCCG GTG CGCC                 AGAACGCCGCCCCTG  62 283
   Plut_0779  891790 ..  891800 -  -8.2  -3.74693   CGGGACTTCAGGAAA                 CGGG GTT CCCG                 CCTTTTTTATTTCTG  72 32
   Plut_0758  869545 ..  869564 -  -9.2  -5.19879   TTTTAAACAGAAAAA            GGCCGGTA AGCA TTCCGGCC             TTTTTCATGTTCTCT 100 62
   Plut_0757  868424 ..  868449 - -11.1  -3.14878   GCCGGCAACTGAACA         TGCCGTGCGGGG GAA CCCCGG-CGGCA         CCAGTTTCGTTTACA  74 389
   Plut_0755 NONE
        folE  867078 ..  867106 -   -16  -4.51812   CGCGACAATAAGAAA        CCCCGCCCTGCA TCTGC TGCATGGCGGGG        TTTTCTGTTTTCAGC 100 62
   Plut_0738  851321 ..  851345 -  -2.7  -4.98531   TGTTGAAATCAAAAA          GACCGCATCGC CGA GGAAGACGGTC          CGTACACAGTTTGGC  74 402
   Plut_0736  849689 ..  849699 -  -2.4  -3.61715   GATCCCTGGCAAGAA                 GCCG TAT CTGC                 TGCAGCCGATGCTGT  49 103
   Plut_0735 NONE
   Plut_0734  847299 ..  847322 -  -2.2  -5.03314   CCGAGCGCGAAAAAA          TCAGTGCGGC CCGG GCCGAACGGC           TCCCTACCCTGACAG  77 441
   Plut_0725 NONE
   Plut_0724  838267 ..  838309 -  -6.9  -2.87132   CTGTTGCCGGATACA TCGACCGGCAGCTCGGTCT GGTTG AGAGCGAGCTGAAGGTCAT TGACATGAACCAGAT  53 382
   Plut_0719 NONE
        hisF  833489 ..  833515 -    -3  -5.01546   AAACGGACATAAAAA        CTCT-CTGAGC TGTAAT GCTCAGCAGGG         TTGCCGCTAAGTCCG  74 56
   Plut_0687  805650 ..  805692 - -15.7  -3.37761   GGCGAAGAAAGTGAA CGGGCATACACCAGGGAGCA TGAG TGCTTCCGGGTGTATG-CCG CAGTCAGGATGCCCT 100 81
   Plut_0684  803461 ..  803471 -    -4  -3.35679   CCGGTCTACTCACAA                 GAAA CTC TTTC                 GCCTGCACTTGGTGG  49 174
   Plut_0675  779022 ..  779055 -  -2.5  -3.29829   CATATCGCCCGATAA     GCAATTACAATTCCCG CAT CAAGGAC-GTAATTGC     AAGACATCAAGCTGC  45 145
   Plut_0674 NONE
   Plut_0673  776906 ..  776958 -  -6.2  -3.28001   CAGTTTTAAATGTAA GCATTCAGGGCGATGTATGCAAAA TTCTC TTTTCCGTGCATCGCCCCGTTCGC CGGAGAGACTCAGCC  56 35
   Plut_0672  775431 ..  775463 - -20.7  -3.28712   TCCGCTGCTCCATAA      CAGGAGGGACCCG TTTATGG CGGGTCCCTCCTG      ATGGGTGACGGGGTC 100 41
   Plut_0671  773899 ..  773916 - -10.5  -4.89567   CCTGAAAACAGAAAA             GGCGGCC CGAA AGCCGCC              TTTTTCCGTGTCCCG 100 65
   Plut_0670  772714 ..  772728 -  -5.6  -3.83998   TCACCGCACAGGAAA               CCACCG ATG CGGTGC               CCGACATGGTAAGGG  61 238
   Plut_0667  768087 ..  768106 -  -6.4  -6.08342   GAATAAATAAAAAAA            GACCGC TTTTCAGG GCGGTC             TTTTTATGGGTGCGT 100 61
   Plut_0666  767554 ..  767590 - -20.8  -5.79595   CTGTAAAATAAAAAA    CCGGCCGGCCGGGGCA AATGG TTCCCCTGCCGGCCGG    TTTATAGAGAGCCGG 100 70
   Plut_0665 NONE
   Plut_0664  766394 ..  766420 -  -7.3  -3.32343   CCTATATCCGGAGAA        TGGCGGATCTCG GTCT CGAGAGC-GCCA         TGGTGATGATGCCGG  56 200
   Plut_0662  764646 ..  764664 -  -2.3  -4.91852   TGGATCAAAAAGAAA            GC-GGGGG AGAG CCTCCTGC             CCATGCTTGCATCTA  74 358
   Plut_0660 NONE
   Plut_0659 NONE
   Plut_0658 NONE
   Plut_0657 NONE
   Plut_0656 NONE
   Plut_0655 NONE
   Plut_0654 NONE
   Plut_0653 NONE
   Plut_0652  754381 ..  754400 -  -3.6  -4.07687   ATGGTTGTGGTAAAA            GCTGAAAA GGCG TTTTCAGT             GACAGGGAAGGTGCC  60 92
   Plut_0650  751848 ..  751867 - -11.4  -3.04799   CATAATCGGGTAACA            GCGGCGCA TTAC TGCGCCAC             CGTCCCCTAAGAACC  75 68
   Plut_0648 NONE
   Plut_0647  750040 ..  750051 -  -5.8  -6.23545   CCGAAACAAAAAAAA                CACG GCGG CGTG                 CGCTGAAACCCATCG 100 364
   Plut_0645 NONE
   Plut_0644 NONE
   Plut_0643  747251 ..  747269 -  -7.4  -3.70076   TGAAATCCATTGAAA             TCCGCAAG GAA CTCACGGA             CGAATGGAAAAAGCA  63 434
   Plut_0640  745005 ..  745015 -  -6.8  -3.53761   CAAGGTTGGCTGAAA                 GCAG TCT CTGC                 GTGGTCTCGATCACG  61 304
   Plut_0635  741050 ..  741081 -  -5.6  -3.28712   GCGGGTCTTCCAGAA      TCCCGGCGGGTACG ACAT CGAGCGCGCGGGGA       GCCGTCTTGCCGGGG  51 76
   Plut_0630 NONE
   Plut_0629  732155 ..  732167 -  -6.2  -3.10879   ATCAATTTCAAGACA                GGCC CCACC GGCC                CTTTTTTCCTTCAGG  53 60
   Plut_0628  731339 ..  731349 -  -2.4   -3.1372   CAGGTCTGAGGAATA                 GCCC ATC GGGG                 TTCGGGGATGGCGGG  43 47
   Plut_0627  729970 ..  729989 -  -8.6  -2.76815   ACTGCTTTGAAGAAT            CTGTTCGCC GTC GGCG-ACAG            CACCTTCCCCGGGCA  58 145
   Plut_0625 NONE
   Plut_0624  727473 ..  727486 -  -6.7  -5.01042   AATTCAAACCAAAAA               GGGAT TTAG ATCCC                TGCCGGGGGACCAAT  86 46
   Plut_0623  726788 ..  726802 -   -10  -2.73124   CCGTATGGTTCAAAG               TGAGCG TGA CGCTCA               TCAGGAGTAATAATA  67 187
   Plut_0622  726288 ..  726316 -  -2.9  -2.53263   TTGATGTTGAATCCA        GTGCCCCCCTC TTCAACC GCGGGGGCCCC        TCTGCGGTTTTATCC  40 47
   Plut_0621  724287 ..  724314 -   -15  -4.04413   AACAGGATTAAATAA        CAAAGGGATTCC CTTC GGAATCCCCTTG         TGCTATCCTGCTGTG 100 51
   Plut_0620  723709 ..  723737 - -15.4  -3.34398   GGTCGGGGTGAAACA        GAACAGGCCATC GGGGA GATGGCCTGCTC        GTATGATGTTCCTGA 100 53
   Plut_0618  720700 ..  720716 -  -7.3  -3.43288   GAAAGCCTACGACAA              GGCAATC CTT GATTACC              AGACGGTGATTGCCA  58 211
   Plut_0609 NONE
   Plut_0608  709797 ..  709829 - -23.7  -3.19371   ATGCAGTCAATTCAA      CAAGAAAGGCCCGAT CTT ATCGGGCCTTTCTTG      TACTCTCATGGGTCT 100 50
   Plut_0605 NONE
   Plut_0604 NONE
   Plut_0603 NONE
   Plut_0602 NONE
   Plut_0601 NONE
   Plut_0600 NONE
   Plut_0599  699090 ..  699118 - -12.5  -3.57462   TAGGGGAGTGCCAAA       CTGA-GGCCGGC AGGACA GCCGGCCTTCAG        TGATTCTCTTCGGCG  88 22
   Plut_0598  698200 ..  698213 -  -2.3  -3.64812   CTGCAGGCAAAAAAC               GTCCG TGAG CTGAC                TGTCGATGGATCGAT  51 95
   Plut_0596 NONE
   Plut_0595  696519 ..  696531 -  -3.3  -2.68487   GTAATTAGGAGAGGA                GCGCT TTG ACCGC                CTGCTGGACCGCCGT  40 2
   Plut_0594  694930 ..  694969 - -11.3  -2.66787   CCAACACCTACATCA  CCCTGACCCGGGCCATG GACATG CATGACCTGGGACGGGG   GAGGAGCGGTTACGA  66 244
   Plut_0591  691170 ..  691192 -  -4.2  -2.65264   CCACCATGGACATCA          TCCTCCCTG TTTCCG CAGG-AGGA           CTGCATAGCCGCCGT  43 0
   Plut_0590  690121 ..  690143 - -10.5  -3.18912   CTACGCATTCATGAA           GCCGCACCA TTCTT TGGGGCGGC           TTTTTCCGTTGGTGG  74 129
   Plut_0586  684630 ..  684643 -  -3.1  -4.82901   CCGTCTCCATAAAAA               GCTCGG GCT CC-AGC               CACACCAGTCGCTTA  73 38
   Plut_0584  682767 ..  682786 -   -15   -4.7629   GCAGCAATGCAAAAA            GCCTCCGG AAGT CCGGAGGC             TTTTTGGTGCCTGAG 100 80
   Plut_0580 NONE
   Plut_0579 NONE
   Plut_0578  678267 ..  678309 -  -7.6  -2.87132   TTTCCCTGCGACATA CCTTGAAGCCCCCATGTTCA GTC TGAGCATGGGGGCTTTTTGC TGGTGCCGGACTTTC  58 83
   Plut_0573 NONE
   Plut_0572 NONE
   Plut_0571 NONE
   Plut_0570 NONE
   Plut_0569 NONE
   Plut_0568 NONE
   Plut_0567  663612 ..  663660 -   -16  -3.54424   TGGCATGGGTTGAAA GCATACGGCACCCTCCCCG-GCC GGCT GGCGCGGTGAAGGTGCCGTTTCC TGTTGCTGTTGCTGC 100 66
   Plut_0566  662916 ..  662941 -  -8.9  -2.93623   TCGGGGAAAATACCA         CGCCGCAGGCA TATT TCCCTGCGGCT          TTTTCCGGCCTTGCC  61 66
   Plut_0565  661134 ..  661145 -  -7.2  -4.02022   CGCAATCAGTACAAA                CGGC TGAT GCCG                 GTGATCGCGAAGATT  68 144
   Plut_0561  656623 ..  656656 - -16.1  -2.98942   ACGGGTGCATATAGA     TGAACCTCTGCCTGC CTTT GCCAGCAGAGGTTCA      TGTGATATGTAGCGT 100 300
   Plut_0560  655403 ..  655429 -  -5.7   -4.7629   GTACGAACGGAAAAA         GCCCCGTGACA TATTC TGCAGCGGGGC         TTTTCAGTGCTGAGG  78 189
   Plut_0559  654322 ..  654359 -  -9.3    -3.551   GGGTAACGCAGAGAA  GCCCCGCCATGTACCTC AATGCA GAGG-A-ATGACGGGGC   CCCTTGGTGTGTTAA  71 69
   Plut_0553  646226 ..  646244 - -11.7  -5.46706   AGGGGAAAAGAAAAA             GCCCCTG AGGAG CAGGGGC             TTTTAGAGTAGTAGG 100 49
   Plut_0551  643666 ..  643689 -    -9  -2.57132   GGTGGTGTCCATAAG          GAGCAAAATA GCAC CATTTTGCTC           ATATTCAGCAGACCG  62 30
   Plut_0550  642001 ..  642013 -  -3.4  -2.78715   AAGGGGCGCACGACA                TTGC TCTCG GCAA                TGTGCTCGGCTCCAA  41 295
   Plut_0548 NONE
   Plut_0547 NONE
   Plut_0540 NONE
   Plut_0537 NONE
   Plut_0535  625115 ..  625146 - -16.1  -2.90496   GTGGTCCTGAAAGCA      GAAAAGCCTCTGA ATTGTA TCAGAGGCTTTTC       GTCTTCCGGAGCGGG 100 214
   Plut_0534  623708 ..  623723 -  -7.5  -5.23765   GAAAGAACAGAAAAA              GCCCC ATAACG GGGGC               TTTTCTGTCTGCGGA 100 226
   Plut_0533  623180 ..  623198 -  -7.4  -2.52543   ATTCCTCGTAAGGGA             TAAGGCGG CGC CCCCCTTA             ACGCGCACGACGGGG  56 45
   Plut_0529 NONE
   Plut_0528  620277 ..  620312 -  -8.2  -2.94194   TATAAACGGGATATA    GGGGAAGGAGCGAGCCG TCG CCGC-CGTTCCTTCCCG    GGCGGGTCCTCCGCA  61 55
   Plut_0526  618873 ..  618890 -  -6.9  -3.14132   CTCCGCTCGGAGCAA             CGGCGCT GTTC AGCGGCG              GTTACCCCGGGTGGA  54 302
   Plut_0524  617175 ..  617192 -  -9.8  -3.05384   TTCGGTCGCAGGGAA             GCCCCG TTTCTG CGGGGC              TTCTCAGTTGTTTGG  69 113
   Plut_0523 NONE
   Plut_0522  614534 ..  614556 -    -9  -4.56597   GGCGTTCCGTAAAAA           GCGCCGCAAG ATG CCCGAGGCGC           GCATTGCCGAGCTGA  86 399
   Plut_0519  608733 ..  608749 -  -3.5  -5.06414   TTCCGTCAACAAAAA              GCGTGAG TGT CGCCCGC              CTTTTCCGGTGATAC  79 489
   Plut_0518 NONE
   Plut_0517 NONE
   Plut_0516 NONE
   Plut_0515  601546 ..  601559 -  -3.1  -4.15453   GAACCTATTGGAAAA               GCTGGA TGA TCC-GC               GTTTTCTCGGGGATA  60 517
   Plut_0506  595270 ..  595294 - -14.4  -4.54449   ACATCCCACATAAAA          GCCTGCAAGT AAACA ACTTGCAGGC          TTTTTCTTTCCTCCC 100 331
   Plut_0500  584815 ..  584829 -  -3.4  -4.25104   CTTCTTTTATGAAAA               GAGCGC TCA GCGTCC               CTCGGGATGCTTGGG  60 17
   Plut_0499  583602 ..  583622 -  -3.2  -2.70932   CCGCGCCCTCAACCA           CCAGCCGGA GGTG TTCGGC-GG            TATCATGGAGGCCCG  41 111
   Plut_0497  581803 ..  581836 - -17.5  -3.55622   CGCAATGCCCCTAAA     CGCAGAAACCCCGAC CTGG GCCGGGGTTTCTGCT      GTATTTGTCTGCTGA 100 75
   Plut_0493 NONE
   Plut_0492 NONE
   Plut_0491  573267 ..  573295 - -17.6  -3.24924   TCCGCATTTACAATA        CAAAAGCCCCTG CAGTT CAGGGGCTTTTG        CGTTATCGGGTATGT 100 58
   Plut_0489  571330 ..  571363 - -19.7    -3.737   TAACCGGGCAGTAAA     TAGAAAGGGCCGCCC AAGG AGGCGGCCCTTTCCA      GCTTCTGGCGTAGCG 100 48
   Plut_0488  570657 ..  570704 -  -7.7  -4.10657   TGATACGGCTGAAAA CAGTGCTCCCGAAAGTGCCGCG TATTT CCAGGCTCTTTCGGGAGTA-TG GTACTTCAGTGCTGC  74 50
   Plut_0487 NONE
   Plut_0486  568393 ..  568412 - -12.1  -6.01187   AAGTAAACAAAAAAA            GGCGCGG TTGGTT CCGCGCC             TTTTTTTAGTGAATG 100 58
   Plut_0485 NONE
   Plut_0484 NONE
   Plut_0483 NONE
   Plut_0482 NONE
   Plut_0481 NONE
   Plut_0480 NONE
   Plut_0479 NONE
   Plut_0478  560703 ..  560724 -  -4.3  -5.67063   GCCATCAGAAAAAAA           TCCCCCCAT AGAG ATGTGGGGG            CTGTGTCATGTCTTC 100 52
   Plut_0477 NONE
   Plut_0476  558669 ..  558695 - -11.6  -5.14965   ACTTTGAGGAAAAAA         GAAACCGGGC GCCATTG GCCCGGCTTC         TTATTGATATGCGTG 100 56
   Plut_0475 NONE
   Plut_0474 NONE
   Plut_0473 NONE
   Plut_0472 NONE
   Plut_0471  551177 ..  551204 -  -2.6  -4.07568   TGGGCGGTTGGAAAA        CCGCCGAACC CCCGGGCC GGCTCGCCGA         CGGCAAAACCATCGG  56 209
   Plut_0466 NONE
   Plut_0465 NONE
   Plut_0464 NONE
   Plut_0463  544333 ..  544356 -  -5.9  -3.96148   GGTGTTCATGACAAA          GGGCCTCCG GGTTCA CGGAAGGCC           GCGGCTCCTGAAGGA  64 260
   Plut_0461  541624 ..  541644 - -10.4  -5.27477   AGTGGAATGAAAAAA            GCCGCCCT TATGC AAGGCGGC            TTTTTTAGTGGTCGA 100 64
   Plut_0452 NONE
   Plut_0451 NONE
   Plut_0450 NONE
   Plut_0446 NONE
   Plut_0445 NONE
   Plut_0444  521162 ..  521174 -  -6.3  -4.36914   CTGTCTGGTAGAAAA                CAGAA TTA TTCTG                CAGCCTAAAAAGTTG  72 92
   Plut_0443  520142 ..  520160 -  -6.6  -3.47349   TGGCTAAAGGTACAA             TGCGGCAG GCA CCGCCGGA             GCGGTGAGGCCAGTA  61 93
   Plut_0442 NONE
   Plut_0441 NONE
   Plut_0440  517679 ..  517695 -  -6.5  -4.70107   CATGAAAAGAAGAAA              GGCGAGT GTT ACTGGCC              TAAAAAAGCGTGAAG  77 25
   Plut_0439  516149 ..  516161 -  -5.5  -3.62572   GAGTATTACGTGAAA                GCCGA AAT TCAGC                TGGATCCTGATGATA  55 385
   Plut_0437  514849 ..  514882 - -12.7  -3.58428   ATCAGAAAACACTAA     CCCACTTAAAAATAA TGAC TTGTTTTTAAGTGGG      TTCCATTCCGGCCGA  88 79
   Plut_0436  513023 ..  513034 -  -2.2  -3.85698   CGCTGTGTTCAGAAA                CGAA GGGG TCCG                 TTCTGTTCCGCTGCC  53 249
   Plut_0434 NONE
   Plut_0433  509394 ..  509419 - -13.4  -2.50935   AGTTCATCGATCAAT         CTAAAGCCCG CATCGT CGGGCTTTAG          TGGTTCTATGCCATT  80 232
   Plut_0431 NONE
   Plut_0430  506399 ..  506413 -  -2.8  -4.04922   ACAGAAAGGTACAAA               CTCC TCCCGAT GGAG               CCAAACGTCCCCGGG  58 55
   Plut_0429 NONE
   Plut_0428  504092 ..  504122 -  -2.7   -3.7941   TATCCGGTACAACAA      GGCATTTCTTCT TGAGATTG AGAAG-AACGCC       CGCCTCTTCACCATC  53 434
   Plut_0425  501042 ..  501081 - -20.8  -3.65991   ACGCGCCGAACACAA  GAGAGCCCGTCCAGCATG CCAG CATGCGGGACGGGCTTTC   TGCGTCGAAGGAGTG 100 71
   Plut_0407 NONE
   Plut_0406  481445 ..  481455 -  -2.4  -3.52204   CGATCCGGAAACCAA                 CCCC TCT GCGG                 AATTCTTTCCGAAAA  47 204
   Plut_0400 NONE
   Plut_0399  475416 ..  475434 -  -7.4  -3.14211   ACCTCCTCGGAGGAA             CAGGGTAA TAT CTACCCCG             GTTCTCAAAAAAACA  61 44
   Plut_0398  475050 ..  475060 -  -8.2  -3.53012   GCTTTTCCTGTCAAA                 CCGG CTC CCGG                 ACCTCAGCGGGCCCG  67 70
   Plut_0390 NONE
   Plut_0389 NONE
   Plut_0388  459253 ..  459271 -   -16  -3.35996   CATGGTTATGCAGAA             GCCGCCCT TCC AGGGCGGC             TTTTTTTTCGATCTG 100 170
   Plut_0378 NONE
   Plut_0377 NONE
   Plut_0376  417554 ..  417570 -  -9.3   -3.4072   GACCCTCGACTACAA              GGCGGAG CTC CACCGCC              AGCATTTCGTGATTC  67 118
   Plut_0366  379701 ..  379745 - -10.1  -2.70932   CTGCCTGCCGAAGCA GCT-GGCGTGG-GTCGAGGGGC TGGT GCCCCTCAGCTCCA-GCCGAGC GCCGAGGCCGTGACG  67 10
   Plut_0362 NONE
   Plut_0361 NONE
   Plut_0360  369108 ..  369129 -  -6.5  -4.56597   TTTCCCTGTGAAAAA           GCGGTCTGGT ACA ACCTG-CCGC           AGATCCGGGCCGATC  78 320
   Plut_0358  368200 ..  368214 -  -7.8   -2.6155   GGCTTCAACATCAAG               CTGCCG AAC CAGCAG               ACCCCCAATTCCTAC  53 407
   Plut_0353 NONE
   Plut_0349 NONE
   Plut_0348  357993 ..  358010 - -11.3  -2.57211   ACGGGGGGGGAGAAC             GGAGGTC TTCA GACCTCC              ATGATCTCTTTTTCT  73 16
   Plut_0340  348786 ..  348796 -  -8.2  -3.53012   TGCGGCTGCTTGAAA                 GCGG GTT CCGC                 ATCCGCTGCGTGAAT  62 113
   Plut_0333 NONE
   Plut_0332 NONE
   Plut_0331 NONE
   Plut_0330 NONE
   Plut_0329 NONE
   Plut_0328  338342 ..  338355 -  -5.3  -2.75712   GGAGGCAGTCAAGGA               CGTTT CGGG AAACG                GCTGAAGTCGGGCTT  48 5
   Plut_0327 NONE
   Plut_0326  335617 ..  335627 -  -4.6  -2.71712   CTGGGTGCTGGAAAT                 GGCC CGT GACC                 GCCCGGAACTCAATC  44 188
   Plut_0321 NONE
   Plut_0320  330616 ..  330637 -    -8  -3.10344   GGGTTATGGAAGAGA           CTCAGAGG AGGATG CCTCCGAG            GAGCAGCGATGCCAC  59 5
   Plut_0319 NONE
   Plut_0318 NONE
   Plut_0317  326626 ..  326641 -  -6.8  -3.59262   CGGGATATTTTCAAA              GGGCTG CGTT CAACCC               TGTCCTGGTACACCG  60 497
   Plut_0315  322383 ..  322403 - -12.6   -4.4078   GGCCCTGAATGAAAA            GACCGGAG ACGGG CTCCGGTC            TTTTCAATGATGTTC 100 67
   Plut_0309 NONE
   Plut_0308  314941 ..  314974 -  -8.7  -2.66435   AGCCGGAGGAGACGA     TCGCCCTGCGGTTCG GCAC CAAGCGGCCGGGCGA      GGCGGTGGTGACCGA  57 269
   Plut_0299 NONE
   Plut_0298 NONE
   Plut_0297  300565 ..  300583 -  -7.3  -4.21936   TCTACAACGCCAAAA             CCGTCCG GTCAT CGGCCGG             CAGCCTGCTCGGCAT  71 348
   Plut_0294  297965 ..  297984 -  -4.8  -2.74461   CATGGAGCTTGAAAT            CGGCCAGC AGCT GCAGGTCG             GTCTTGCCGACGGCC  44 178
   Plut_0289 NONE
   Plut_0288 NONE
   Plut_0287 NONE
   Plut_0286 NONE
   Plut_0285  290090 ..  290100 -  -4.6  -4.21194   CGTCACTATCGAAAA                 CCGC AGG ACGG                 TCGGCGGTGAATCGA  64 491
   Plut_0280  285447 ..  285462 -  -5.4  -3.48276   GGCGTCTTTATACAA              CG-GTCC GCA GGACGCG              CGCTGAAACGGAGGT  56 2
   Plut_0279 NONE
   Plut_0278  283356 ..  283378 -    -9  -3.59979   GTCGGTGACCGGAAA           GGGCAAGGCG GGG CGCGATGCCC           TGGAGAGCGAGCTTG  66 520
   Plut_0273  278307 ..  278323 -  -9.4  -3.29187   ATTTAAAACAGCGAA              GCCCTC AGCGG GAGGGC              CGGTAGACGAGTGTG  69 13
   Plut_0272  276886 ..  276915 - -10.8  -6.23209   GGAAGCAAAAAAAAA      GGCAGGATGCCCGG GGGT CCGGG--TCCTGCC       TTTTTCACGTTCCTC 100 56
   Plut_0269 NONE
   Plut_0268  274399 ..  274436 - -12.7  -2.87463   AACCGGTGTTATAGA   TGCAGATGGGCCGCCTT GCTT AAGGCGGCCCATTTTCT    TTCTACGCGGTTGAG  78 66
   Plut_0262 NONE
   Plut_0261 NONE
   Plut_0260  266066 ..  266076 -  -4.6  -3.04461   GACTCACCCTCAATA                 CGGA CTG CCCG                 GGCTGGTACCTTGTA  47 308
   Plut_0257  260606 ..  260630 - -12.9  -5.40072   CGGGGGGTAAAAAAA          GAACCCCCGAT ATT ATCAGGGGCTC          AAGCGGTATCATGTG 100 62
   Plut_0256  257927 ..  257955 - -22.5  -4.74706   GCTAACAGTTAAAAA        GCCAGCCCCTCCG TAG CGGAAGGGCTGGC        TTGATGAAGATAGAA 100 78
   Plut_0255  254005 ..  254027 - -17.7  -4.32046   CCGCTAAAAACGAAA           CCGGGCCCC TTTCT GGGGCCCGG           CAGTTCGCTTATACC 100 34
   Plut_0254 NONE
   Plut_0253 NONE
   Plut_0252 NONE
   Plut_0251  246949 ..  246982 - -19.7  -3.53012   CCTTTTGTCCTGAAA     TGCAGAAAGCCCTCC GTAT GGAGGGCTTTCTGCT      TGTACTAGGTACGTC 100 51
   Plut_0247  242730 ..  242740 -  -6.8  -3.41051   TGACCGGGAGGATAA                 CTGC CGG GCAG                 CCGGGGAGGCCGGGA  58 522
   Plut_0231 NONE
   Plut_0230  226510 ..  226523 -  -3.8  -3.14863   AAAAAAGTCAGGGAA               TCCG CCACCC CGGA                GGCTCAGGCTTCGTC  47 29
   Plut_0229  225945 ..  225991 - -14.5  -4.56597   GCGCCCCGGTAAAAA CGAAAATGGCCGCCTCAGTTG TCAGT CAGCTGAGACGGCCTTTTTCT CTGTACGGGCTTGAA 100 50
   Plut_0219 NONE
   Plut_0218  213140 ..  213169 - -22.3  -3.40403   TCGTTTTCAGTATAA       GCACAAACCCCGC GCCT GCGGGGTTTGTGC        TTTCGGTCCGCTTAC 100 103
        cysS  204811 ..  204826 -  -8.2  -3.05963   ATTTCTACTGGAACA              GCGGCA TTTT CGCCGC               CGATGTCGAAACGCT  57 516
   Plut_0209  202874 ..  202886 -  -2.6   -3.5241   CATCCGCGACAAAGA                GGCC ATCAA GACC                CTTTTCGGAGAGGTT  47 371
   Plut_0164  171409 ..  171421 -  -6.3  -2.72344   GCTCAGGCGCAATCA                GCAAT ACG ATTGC                CAAACAGGTATTCGA  49 300
   Plut_0158 NONE
   Plut_0157 NONE
   Plut_0156 NONE
   Plut_0155  163493 ..  163510 -  -6.2  -3.39288   CATGGGGTAATAAGA             CCGGGC TTCTTT GCCCGA              TACTGCACCCTCAGC  56 36
   Plut_0154 NONE
   Plut_0153  161495 ..  161517 - -12.7  -5.03314   TCCATTTGCAAAAAA           GGAGCCGCC TATCC GGCAGCTCC           CTGTTTGTGCATCTT 100 56
   Plut_0152  160974 ..  161001 - -19.2  -5.47218   TTTTACCCAAAAAAA        GAGAGGGCGGGA ATCA CCCCGCCCTCTC         ATAGGCTTCAATAGT 100 55
   Plut_0151 NONE
   Plut_0150 NONE
   Plut_0144 NONE
   Plut_0143 NONE
   Plut_0142  153436 ..  153462 -  -3.6  -2.70946   CTCTGCCAGAAAGAG         CTGCTCGCCATA GCC TTCGACGAGGAG         TATGCAGCCGTGTCG  43 336
   Plut_0136 NONE
   Plut_0135 NONE
   Plut_0134 NONE
   Plut_0133 NONE
   Plut_0132 NONE
   Plut_0131  143847 ..  143858 -  -2.2  -5.08878   AATATACAAAGAAAA                TGAG CTTG CCCA                 AATCACATCACCATG  74 28
   Plut_0130 NONE
   Plut_0129 NONE
   Plut_0128 NONE
   Plut_0127  139723 ..  139760 - -19.9  -3.54935   TAAATTTTCTGTAAA   GATCGCCGCAGCAGCAG TCCA CTGCAGCTGCGGCGATG    AGTATGGCATCTAGA 100 36
   Plut_0126 NONE
   Plut_0125 NONE
   Plut_0124  135777 ..  135796 -  -3.6  -3.73534   GAATGGTACGAAGAA            TTATTTGG ATTT CCAAATAT             GCCAGTCCCTAAGGG  56 67
   Plut_0123 NONE
   Plut_0122 NONE
   Plut_0121 NONE
   Plut_0120 NONE
   Plut_0119  130818 ..  130844 - -14.4  -3.53091   ATTCGTTCGTTGAAA         GCTCCGCATCCC TTG GGACTGCGGAGC         TTTTTTCTTTCTGCC 100 510
   Plut_0107  123132 ..  123146 -    -7  -2.93382   GGGCATACTCACATA               CGCCGG AGC CCGGCC               GGACCCCGTATGAGT  54 4
   Plut_0105  121817 ..  121838 - -11.5   -4.4078   GTTTTTCAATGAAAA           GCCCGTCCT TTAC AGGTCGGGC            TTTTCTGTTTTATAC  95 120
   Plut_0102  112844 ..  112865 - -11.5   -4.4078   GTTTTTCAATGAAAA           GCCCGTCCT TTAC AGGTCGGGC            TTTTCTGTTTTATAC  95 134
   Plut_0092   96930 ..   96944 -  -7.1  -3.63569   TGAAGTTGGCAACAA               GCGGT GCGGG ACCGC               TTCAAAGGGAGCTCT  60 192
   Plut_0088   93768 ..   93797 - -17.2  -5.26875   CGGGCAACTAAAAAA       GCCGGACGGAAC CTGTGT GTTCCGCCCGGC        TTTATCATCTATTAC 100 53
   Plut_0078   82709 ..   82723 -  -3.4  -3.81848   AATATGGTATAATAA               GCCCCC TCA AGGGTC               TCTAGCTCAGCTGGT  53 171
   Plut_0077   81346 ..   81370 -  -8.4   -3.5393   ATCAGTTGCTGGAAA          CTGCCCGGGC TCAGG GCCCGGGATG          CTTCCTGGTTTCATT  67 68
   Plut_0076 NONE
   Plut_0075   78822 ..   78837 -  -3.2  -2.62983   TCCATTTCCATACGA              CTCTCC CTTC GCAGAG               GACCATTGGTGTTAG  40 56
   Plut_0074 NONE
   Plut_0073   77391 ..   77407 -    -8  -3.89348   AAGGGCACAGAATAA              CCAGCA TCCAG TGCTGG              GGGGTTCTGTGCCCT  72 291
   Plut_0070   73989 ..   74021 -  -8.4  -2.90075   CCCTCCTCAAGGAGA      CGAAGGCCAACTGG TGGGG CAAGCTGGCTTTCG      AGCCGCTCTACTGGA  59 136
   Plut_0068 NONE
   Plut_0067 NONE
   Plut_0066 NONE
   Plut_0065 NONE
   Plut_0064   67003 ..   67015 -  -4.7  -4.07568   TTTTTTTCTGGAAAA                GCGGC ATG GCGGC                CGAGCCGGACGTAAG  62 445
   Plut_0062   65968 ..   65993 -  -6.1  -3.53012   TCGGGCCGTGGGAAA         CCGCCATGA TGGAGATT TCAGGGCGG          CTCGGAACCGGTTCG  58 203
   Plut_0060   64628 ..   64641 -  -3.1  -4.08767   GGGAGCTGCTGAAAA               GCT-CC ACC GGCAGC               TGCAGGGACGCTGAT  58 43
   Plut_0057 NONE
   Plut_0056 NONE
   Plut_0055 NONE
   Plut_0054   56796 ..   56806 -  -2.4  -3.12668   CATGCCGATAGGCAA                 CCTC CAG GTGG                 GGTGGCTCTCGGAGC  41 212
   Plut_0025   31398 ..   31421 - -18.2  -2.54193   GAGGATCTGAATGCA          GAAGGGCGCC CTAT GGCGCCCTTC           ATGCGTAATGGATGA 100 54
   Plut_0021 NONE
   Plut_0020   25215 ..   25242 -  -7.7  -6.10489   AAGTCCAAAAAAAAA        CCCGGCATTCCA TTGCG TGGAG-GCCGGG        CTTATCGATTCAATG 100 49
   Plut_0019   24217 ..   24231 -  -4.9  -3.65542   TTCAGGGGTAAAATA               CGGCA GATGG CGCCG               CGACGCAACTTCTGC  55 43
   Plut_0018   23860 ..   23874 -  -7.8  -2.54916   AATATATAACAAAGC               GCCGGT CAT ACCGAC               TGGATTTCAGTTTTC  56 16
   Plut_0017 NONE
   Plut_0016 NONE
   Plut_0015   20472 ..   20489 -  -4.9  -3.61178   CGCACCTACCGCAAA             CTGCTCAG CCG CTGAG-AG             GACGGCCCGTCCGCT  55 12
   Plut_0011 NONE
   Plut_0010   13168 ..   13213 - -14.2  -4.61873   GGTTAGAAATTAAAA CACCAGACCCCCGA-AAAACA TGTGT TATCATGTCGGGGGTCTGGTG TTTTGTTTTGTCGCA 100 75
   Plut_0006    6860 ..    6875 -    -4  -3.01712   GTTGCTGCGCCAAGA              TGTTCC ACGT GAAACA               TCTGGCGTCATTTAC  46 37
   Plut_0005 NONE
   Plut_0004    3031 ..    3060 -  -8.5  -4.19506   ATCTGAAGCCGAAAA       CCCTCCTTCGCATG TAG CA-GCGGGGGAGGG       TTTTCTATTGAAGCA  78 63
