# Supplementary material for: Rapid, accurate, computational discovery of Rho-independent transcription terminators illuminates their relationship to DNA uptake
Source: Genome Biol. 2007 Feb 21;8(2):R22. doi: 10.1186/gb-2007-8-2-r22 (PMC1852404; doi:10.1186/gb-2007-8-2-r22)
Supplement: Additional data file 4 — Best terminators found downstream of each of the genes of the 343 organisms studied. [file gb-2007-8-2-r22-S4.zip › Photobacterium_profundum_SS9.bag]

   PBPRC0001     981 ..     999 +    -3  -4.42386   CCGTGCTTGGTATCC             GTCGGGAA AAA TGCACGAC             TTTTATACATACCAA  63 297
   PBPRC0003    1910 ..    1932 + -10.5  -3.56844   GCGGGGCGGCATGAA           GCGGTGGGG TTCCT CCTCGCCGC           TGTTTGGTTCCTCGG  81 160
   PBPRC0004 NONE
   PBPRC0005 NONE
   PBPRC0006 NONE
   PBPRC0007 NONE
   PBPRC0008    7874 ..    7886 +  -7.7  -3.61232   ACCATCACCCTAAGC                GTGAC GCT GTCAC                TGTTTATATCGACCG  70 52
   PBPRC0010 NONE
   PBPRC0011   10140 ..   10153 +  -5.3  -4.08767   GACATTGGCTGAAAG               TTTCG CATG CGAAA                TTTTCAGCCAATAAA  65 53
   PBPRC0012 NONE
   PBPRC0013 NONE
   PBPRC0014 NONE
   PBPRC0015   14373 ..   14387 +  -2.7  -2.79492   TCGTCGCCAATGCAA               CCCCG TTTGC CGTGG               ATTTAGCCTTGCAGA  42 347
   PBPRC0016   18538 ..   18551 +  -2.4  -3.84719   CCATCCGAGAACCCC               GCTT CTGACA AAGC                TTTGACTTTCGCCGT  51 345
   PBPRC0018 NONE
   PBPRC0019   21533 ..   21546 +  -8.1  -3.29704   TTTCCTCTTACCTAT               TCCCC TGTC GGGGA                TGTATTTCCTCGCAC  70 306
   PBPRC0020   22527 ..   22537 +  -3.2  -3.70149   CTCCGATGTGGTCGC                 GGTT TTC AGCC                 TTTCGGTAATGTCGG  51 388
   PBPRC0022   29439 ..   29457 +   -16  -5.85737   TTACGCGATAAAAAA             GGGAGCCC ATT GGGCTCCC             TTTTTTTATTCCTCT 100 30
   PBPRC0026 NONE
   PBPRC0027   35951 ..   35971 +  -9.8  -3.68073   TACTTAACAACAAGT            TGACAACC ATTAC GGTTGTCA            TTATTCCGTGGAATA  80 141
   PBPRC0041   51955 ..   51973 +  -5.2  -3.13737   AATTCTTATTTTTTT             CTCGCATG TAC CGTGCGAA             TGCTTTTACGTGTTC  52 112
   PBPRC0043 NONE
   PBPRC0044   57904 ..   57927 + -15.4  -4.76892   ATTTATCTCATTCTA          TAAAGCCCGG TTCG CCGGGCTTTA           TTTTTCCATTAATAT 100 179
   PBPRC0046   59190 ..   59206 +  -9.3  -2.93367   CTGTAACACAAAAAA              GGCCGCC ATT GGCGACC              TCTCTACGATTCTTA  73 73
   PBPRC0049   62034 ..   62044 +  -3.2  -3.92602   TATCTTCTTGTAACG                 TTGC ATG GCAG                 TTTCTGAAATATTCC  56 247
   PBPRC0052 NONE
   PBPRC0053   65277 ..   65303 +  -9.4  -3.43033   TTACCTGACGCTGTT         GTTGACAATCGC GAA GCGATGGCCAAC         TGTTAATTTTCCGTT  77 384
   PBPRC0055   67897 ..   67908 +  -2.2  -4.67982   ATGTTGATGCCCAAT                GTTC CGAT GAGC                 TTTTCTTCACTGAGG  63 444
   PBPRC0057   70288 ..   70303 +  -6.8  -4.85195   TGTGTGTTTAAAAAA              GGTCGC AGAA GTGACC               TTTTTGCATTGTTTT  79 294
   PBPRC0060   73072 ..   73099 +  -2.6  -3.03203   CTGACTTCTGCTTAA        TCACTTAACGAG TTAC CTCGTAAAGCGC         TATCGTTGTTCATCG  43 320
   PBPRC0061   74582 ..   74595 +  -4.5  -3.22388   ATGAATTACTCCAAT               CAGCG CTAT CGTTG                TTCATCAATTCGCTC  52 329
   PBPRC0062 NONE
   PBPRC0063   75509 ..   75537 + -14.9  -2.86164   GAGCAACTGTAAATG        CTTACTGTAATTA CGA TAATTACAGTAAG        TATCGTAATTACAGA 100 113
   PBPRC0064   76984 ..   77007 +  -3.1  -3.23152   TGACTAATTTTTTAT          CGGTACTCG ATGCCC TGAGTACAG           TTAATACATTGCTGT  48 407
   PBPRC0065   77671 ..   77682 +  -5.8  -2.71688   GGGAGGTACTTGATA                GCAG CTTG CTGC                 GTGTTGTGTTCTTTT  54 405
   PBPRC0067   79635 ..   79645 +  -3.2   -3.5032   TGATCAAACCAAGCT                 GGAT TAA GTCC                 TATTTCATATAAGGA   0 3
   PBPRC0066   77881 ..   77891 -  -5.4  -2.66559   AACAGAGGGAGATCA                 CACT TCT AGTG                 GGTAGAGAGTAGGAA  51 115
   PBPRC0059 NONE
   PBPRC0058   70092 ..   70113 - -10.9  -4.11216   TGGCTATCTTTAAAA           GCCACACTA CAAG CAGTGTGGC            GGATCTAATTGATTT  86 292
   PBPRC0056   67635 ..   67663 -  -3.8  -4.56736   ACGCAATAATGAAAA        GCCCCTATAGCC GACAA AACTAAAGAGGC        TTTGATTGTATAGCA  66 173
   PBPRC0054   64921 ..   64940 -  -9.3  -2.71712   GCCTCTGGTGTAAAG            GCCTCGT TGAACG ACGAGGC             TTCAAACGGGCTACC  71 440
   PBPRC0051   62933 ..   62948 -  -6.1  -6.09888   GTGGAAGAAAAAAAA              GCTGC ATGGAA GCAGC               ATATAACAGCGAAAC 100 78
   PBPRC0050   61807 ..   61817 -  -3.2  -2.68546   AAGTCAGCAAACTCA                 GCCT AAA AGAC                 AGATAAACTGGTTTT  43 107
   PBPRC0048 NONE
   PBPRC0047   59190 ..   59206 - -11.5  -5.47159   CTGTAACACAAAAAA              GGCCGCC ATT GGCGACC              TCTCTACGATTCTTA 100 105
   PBPRC0045   57908 ..   57923 - -11.8  -3.89524   ATCTCATTCTATAAA              GCCCGG TTCG CCGGGC               TTTATTTTTCCATTA  90 45
   PBPRC0042   51673 ..   51694 -  -2.4  -3.92041   AAAAAATGAAAAAAC           GTC-CAAAT TTGCT ATTTGCGAC           AGAACCAGACATTGC  53 269
   PBPRC0040 NONE
   PBPRC0039 NONE
   PBPRC0038 NONE
   PBPRC0037   46759 ..   46769 -  -3.2  -4.42238   TCACCCCAATTAAAA                 GCGA ATA TCAC                 TGATAGTATTTACCA  62 9
   PBPRC0036 NONE
   PBPRC0035   44599 ..   44610 -  -4.4  -3.00797   TTTAAAGGTACAAAG                GACA TCCT TGTC                 TCCTTATGTTATTTG  49 34
   PBPRC0034 NONE
   PBPRC0033   43166 ..   43176 -  -5.4  -3.04792   TGAGTACGGGGAACA                 CTGT AAC ACAG                 ATGTTCCACTTGTCG  53 215
   PBPRC0032   39653 ..   39665 -  -6.3  -3.31263   AGTTCATCGCTAGAA                TGAAC CCG GTTCA                GCCCCGTGAGTACGG  58 268
   PBPRC0031   38308 ..   38319 -    -3   -3.9122   CATCGCGTCAAACAA                TATG TTCT CATA                 TTCTTGACAAACAAG  53 193
   PBPRC0030 NONE
   PBPRC0029   36843 ..   36862 -  -5.7  -3.57561   GCTGAACTCGGCAAA            GCCCACCG GACGG CGGTGG-C            ATTTGCTCTCTGCCA  59 58
   PBPRC0028   35950 ..   35972 -    -7  -2.97902   TTACTTAACAACAAG           TTGACAACCA TTA CGGTTGTCAT           TATTCCGTGGAATAA  61 485
   PBPRC0025   31592 ..   31603 -    -3  -3.79043   TATGATTAATCCAAA                TTGA AAAC TCAA                 TCCCATATTCCCGAT  51 360
   PBPRC0024   30868 ..   30885 -  -9.1  -5.73978   ACGATAAATAAAAAA             GGCCGCA CAAA TGCGACC              TTAAGAATATAACCA 100 49
   PBPRC0023   29439 ..   29457 -   -16  -5.26316   TTACGCGATAAAAAA             GGGAGCCC ATT GGGCTCCC             TTTTTTTATTCCTCT 100 31
   PBPRC0021   21725 ..   21738 -  -4.5  -3.14793   GACACCAACATAAAC               CCCGT CGCT ACAGG                CACCAAATTACCGAC  51 469
   PBPRC0017   18085 ..   18119 -  -5.7  -4.28069   ATACAACCCAAGAAA     CAGTGACCGATAATG CCGTT CAACATCCGTCACCG     GAGCCTGCACCTCAA  70 128
   PBPRC0009    7492 ..    7504 -  -7.7  -2.65815   CCGATATTCACATCA                CCTTG CGA CAAGG                TGAAGGGTTTGAAAA  60 464
   PBPRC0002     425 ..     441 -  -6.5  -3.34089   CTTGAAGAATCAATA              GGACGCT CAA AGCGTTC              AAAAAAAAAAGAAGC  59 501
        dnaA NONE
   PBPRA0009    9934 ..    9970 +  -6.8  -5.26875   AAGACTTCAGAAACA   TTGAAGCGT-GTGAC TTAGCTTT GTCACCACGCTTTAA    TTTTTTGGTTGGCGC  88 69
   PBPRA0010 NONE
   PBPRA0011   13444 ..   13462 + -10.3   -5.5604   CGTAACAGCGCAAAA             CGCCACT TTGAT AGTGGCG             TTTTTTATTACTTAA 100 59
   PBPRA0019   21339 ..   21349 +  -3.2  -2.96395   CGCTTAATCAAGAAC                 TCTG CGG CAGG                 TGTGTAATGGTAAAT  45 8
   PBPRA0020 NONE
   PBPRA0021 NONE
   PBPRA0022 NONE
   PBPRA0023 NONE
   PBPRA0024 NONE
   PBPRA0025 NONE
   PBPRA0026   28719 ..   28730 +  -2.2  -4.16279   TCAGTTGTTGAGCCA                GCTG TTGA TAGC                 TTTTCACATCCTGTG  55 419
   PBPRA0030 NONE
   PBPRA0031 NONE
   PBPRA0032   31855 ..   31866 +    -3  -3.01912   AATAATTAAAAAAGG                TAAC AACG GTTA                 TGTCTATGAATATCG  43 68
   PBPRA0033 NONE
   PBPRA0034 NONE
   PBPRA0035   35032 ..   35056 +  -7.2  -3.53012   TGACGGCAGTTTATT          CAGTGCCA ACTATAGCA TGGCACTG          TTTCAGGACCGCCGG  66 179
   PBPRA0036   36760 ..   36770 +  -2.4  -3.55815   AAGCGTTAGAACAGG                 CCGC AGG GCAG                 TTTGAAGCGGTGTTT  48 128
   PBPRA0037 NONE
   PBPRA0038 NONE
   PBPRA0039 NONE
   PBPRA0040   40729 ..   40745 + -10.1  -5.18355   TCGTGACATAAAAAA              GCGAGCC TCT GGTTCGC              TTTTTGCTTTTTGCC 100 87
   PBPRA0041   42358 ..   42376 + -13.2  -5.01422   GCCATACCTACCAGA             GCGGAAGT ATT ACTTCCGC             TTTCTTTTTATCTGG 100 74
   PBPRA0042   44096 ..   44113 +  -9.9  -2.62184   TGAACCAGACACAGA             GCATGCT GGTC AGCATGC              TGATGTAGCAAAGAG  74 0
   PBPRA0043 NONE
   PBPRA0044 NONE
   PBPRA0045   46109 ..   46124 +  -3.4  -2.51871   GTTATGAATCCATGA              TTTAAA TAAA TTTAAA               GGTTTTGCTATGACA  43 21
   PBPRA0046   46639 ..   46654 +  -2.6  -2.50074   AGTAAAGGAGACGGA              TG-TGCA CAG TGCAGCA              ATGTCTTATGACGCG  41 36
   PBPRA0047   47378 ..   47389 +  -2.2  -2.73338   AGTATGTTAACGGAT                TGGC GAGA GTCA                 GTTTAGCGGAGTTGT  41 8
   PBPRA0048 NONE
   PBPRA0049   49466 ..   49488 +  -6.4  -5.17507   AGTATTATAATTTTT           TAAGGAAG ACTCGTG CTTCCTTA           TTTTTATTGGGTTTT  83 236
   PBPRA0050 NONE
   PBPRA0051   51757 ..   51780 +    -4  -2.64962   GTAGGGTTATGTGTT          TGGTTTGTCCT TTC AGGA-AAATCA          CTTCATTACTGATAT  45 421
   PBPRA0053   52307 ..   52324 + -11.3   -5.5762   GAAAAGAGTAGTGAA             GGTCAGC TTAT GCTGACC              TTTTTTGTATTTGGT 100 66
   PBPRA0057   58030 ..   58062 + -15.1  -3.74928   TCTCGATGCTTATCT      GATTGCCAACTGTTA GCT TAACGGTTGGTAATC      TTCTTGCCTTAATCT 100 41
   PBPRA0058   59000 ..   59012 +  -4.1  -3.90112   ATGGTACAGTGATAT                CACTA GCA TGGTG                TTTAGTTGGAGGAAG  57 146
   PBPRA0059   59313 ..   59331 + -14.6  -5.37593   TTTAAATACTAAAAA             GGCAGCTC TTA GAGCTGCC             TTTTTTAATTTGAAC 100 57
   PBPRA0061   61119 ..   61129 +  -3.2  -2.79248   CGCTAGACACAGAAG                 TTGG CTT CCAG                 TGGTGTTCCCTTTGG  44 138
   PBPRA0065 NONE
   PBPRA0066 NONE
   PBPRA0067   69188 ..   69213 +  -5.3  -3.40899   TTATCTCCCTATAAT         GCCACCTCACCG ATA CGGAGAGC-GGC         TTCTAATAAGGAGTT  57 126
   PBPRA0080   83630 ..   83643 +  -5.3  -3.39595   GAGAGGGTCCATATA               TGGTA TTAA TACCA                TTCTAGCTAATTAAC  57 286
   PBPRA0083   86274 ..   86284 +  -3.2  -3.04144   TTGATGACGACATCT                 GGTG CAA TACC                 TATTCCACATCCAAG  44 457
   PBPRA0085   88644 ..   88667 +  -6.7  -5.48514   CACAGACAAAAATAA          GCCCAGCAT ATAATC GTGTTGGGC           TTTTTATTTGTTCAT  89 54
   PBPRA0091   96198 ..   96217 + -12.2  -5.08367   ACACGCATTAAAAAA            GGTTAGCC GAGA GGCTAACC             TTTTTAGTTTGTGTT 100 57
   PBPRA0098   99961 ..   99992 +  -3.7  -3.73953   GCTTAACCATCTGCC      TCTCGCTATGGCGG CAGTA TTGCCTTAGCG-GA      TTTAGTCGAACTAAT  55 35
   PBPRA0099  101652 ..  101675 + -15.4  -4.60487   TAATATGTAGTACCA          GTGCCGAAGT ATTC ACTTCGGCAC           TTTTTAAGGATGATA 100 56
   PBPRA0100 NONE
   PBPRA0101  103672 ..  103689 +  -7.7  -5.31456   TTACTGAACAAAAAA             GGTGATC TTCG GGTCACC              TTTTTTATGACTTGA 100 71
   PBPRA0104 NONE
   PBPRA0105  106516 ..  106528 +  -4.1   -3.5241   TAACGTACAAAATAA                TGCTG GGA CAGTA                TATTTATGCCGGATC  51 62
   PBPRA0106 NONE
   PBPRA0107 NONE
   PBPRA0108 NONE
        thiG NONE
   PBPRA0110  112999 ..  113043 +  -6.7  -4.70353   TTAGCGTAATAAAAA CGCCCGTAT--AC-TTCAGCGA ATTT TCGCTAAACGTGTATACGGGCG TTTTAGTTTGTTCTA  79 75
   PBPRA0113  117426 ..  117444 + -10.3  -6.36459   CCCTGTAAAACGTTA             GCCTGTC TTTGT GACAGGC             TTTTTTTTTATTAGC 100 96
   PBPRA0115 NONE
   PBPRA0116  120953 ..  120963 +  -5.4  -2.93326   GTTTTAAGTTCTGAG                 GACA GTA TGTC                 ATTTGATGCTTTGGT  53 27
   PBPRA0117 NONE
   PBPRA0118 NONE
   PBPRA0119 NONE
   PBPRA0120 NONE
   PBPRA0121  124686 ..  124700 +  -4.9  -6.23317   TTGTGATAATAAAAA               CCGGT GATGA GCCGG               TTTTTTTGTTTTTAT 100 45
   PBPRA0122 NONE
   PBPRA0123  126758 ..  126794 + -16.8  -5.28778   GCTGACTCTCGAAAA    GAGGCGAGATACTC CATGTTAAC GAGTATCTCGCCTC    TTTTTTATGCATGGT 100 56
   PBPRA0126  129123 ..  129143 +  -6.8  -3.06815   GGTTAAGTGTTTTAG            GGGCGC AATTAAACG GCGCCC            TCTCTTCCCCAGCCT  60 35
   PBPRA0127  129552 ..  129562 +  -3.2  -4.36343   TGTGTCGTTATATTT                 GTTC AAC GGAC                 TTTATTGATTGCTTA  62 49
   PBPRA0128  130800 ..  130829 + -12.3  -4.88407   CGCGCAGAACACAAA       GGGATGCAA-ACCG CTA TGGTATTGCATCCC       TTTTTCATTCCGTGA 100 86
   PBPRA0129  132095 ..  132110 + -10.4   -5.1634   AAGGTAAACCTAAAA              GCGGCT ATTT AGCCGC               TTTTTATATATTTAT  93 65
   PBPRA0130  132903 ..  132920 + -12.7  -4.74012   GCAATGAATCAAAAA             CGGGAGC TTAT GCTCCCG              TTTTGCTTTTATGGT 100 70
   PBPRA0135  137500 ..  137515 +  -4.6  -5.00895   AACAATGATCAAAAA              AGCTGC GTTG GCAGCC               TTTTTATATGATGCA  73 56
   PBPRA0138  140363 ..  140383 +  -2.6  -4.55128   GGTGCATTGCTCGCA            TCAGCA CGTGCTTAA TGCTGA            TTTTCATTTACGGAT  62 11
   PBPRA0139  141615 ..  141633 +    -6   -3.0976   TGATTGGACCAATAA             CTACGAAA ATC TGTCGTAG             TCTTAACCTCTTAAA  57 7
   PBPRA0143  146645 ..  146679 +  -5.9  -3.92869   TATTCAAACAAGAAA    GTCGAAACACGCTGC TTTGATT GC-GCGTGTTTC-AC    TTTATGACTGAATAC  66 117
   PBPRA0144  147723 ..  147768 + -10.1  -3.15699   CTTAGGTATAAAGCA CAATGATGATAACGCGAG GGTGATTAGTA CT-GCGTTATCATCATTG TATTAGTCGATAGAT  76 36
   PBPRA0146  148875 ..  148896 + -14.5  -5.73339   CGATCTCATTCTGAA           GGCCCTGTT ATTT AACAGGGCC            TTTTTTTATCGTTAT 100 56
   PBPRA0147  150795 ..  150810 + -10.4  -5.76633   CTCGCTTTTATTAAG              CCGCTG TTAT CAGCGG               TTTTTTTATATCTAA 100 46
   PBPRA0148 NONE
   PBPRA0149  151869 ..  151890 +  -5.1  -5.25906   TTATATCGTAAATAA           GGTGATGTT TTTT ATCGTCACC            TTTTTGTTCATTTGT  79 64
   PBPRA0150  152642 ..  152672 + -18.5  -5.11613   CAGCTAATTGTGAAA       TGGGCAAGTATCG GTATA CGATACTTGCCCA       TTTTTTACATCATGT 100 78
   PBPRA0153  155274 ..  155298 +  -6.4  -3.14463   AAACGCCGTGTATCA          GCAGCCCT TGATAAAGT GGGGCTGC          TTGATAAGGCGCGTT  60 386
   PBPRA0154  156536 ..  156554 +  -7.4   -3.9504   GGTGTAAATTACGCG             GCTCGCTT GCA AAGCGACC             TATTTTCTTGGCATT  72 60
   PBPRA0155  157587 ..  157604 +  -3.4  -5.64274   GCCGTAAAATAAAAA             CTGACT TATCAT AGTCGG              TTTTTTTGTGGCTAA  81 87
   PBPRA0156  158474 ..  158485 +    -3  -2.72991   TTATTCAACAGATAG                GTTA ATGG TAAC                 TAATTGCCGATCTGA  42 21
   PBPRA0157  159569 ..  159593 +  -3.6  -3.98484   ATAATCCGTGCAAAT          TGAGCGAAAT CGATT GTTTTGCTCG          TTTATAGCTTGCGTT  57 232
   PBPRA0158  161154 ..  161179 + -15.5  -3.28712   CTGTAGGTAATATGA         TAAGGCTCCGC ATTC GCGGAGCCTTG          TTGTAACCAGGAGCA 100 73
   PBPRA0159  162044 ..  162067 + -16.8  -5.85178   AACAGCTTTCCTAAG          CGGACTGCCA GTAA TGGCAGTCCG           TTTTTTTTGCGTGTT 100 86
   PBPRA0160  163862 ..  163878 + -13.7  -5.45652   AACAGATAGTTAAAA              GGCGCTC ATT GAGCGCC              TTTTTTATTGCCGAT 100 102
   PBPRA0162 NONE
   PBPRA0163  165966 ..  165994 + -14.1  -3.39471   CTTAGGTATACATCA        TAAAAAAGCACCT ATA GGGTGCTTTTTTA        TTGCTTGCGATTTGT 100 86
   PBPRA0165  169880 ..  169894 +  -5.8  -2.67143   ATGCTTTGCAAAACT               TAATGA TAG TCATTA               TCATCTAATCCATAT  54 92
   PBPRA0166  170903 ..  170917 +  -2.1  -4.41047   AAACGGGCTGATTTT               CGCTA TAAGT TAGTG               TTTTCATTGAACAGT  59 206
   PBPRA0167 NONE
   PBPRA0168 NONE
   PBPRA0169 NONE
   PBPRA0170  175588 ..  175599 +  -4.4  -2.72661   ATAACGGTTCAGTCT                TGCT CTTA AGCA                 TCATTGGCAATGCTC  47 229
   PBPRA0171 NONE
   PBPRA0172  176972 ..  176982 +  -3.2  -3.06501   CGGCTATTAAAACTC                 TCGA GAA TCGG                 TTAAATCCCAGTATA  46 11
   PBPRA0173 NONE
   PBPRA0174  179032 ..  179042 +  -3.2  -3.67102   GCGATCATTGGATAA                 CGTC TTT GATG                 TTCTGATTTATCTGC  51 9
   PBPRA0175 NONE
   PBPRA0176  181246 ..  181260 +  -8.5  -5.64274   TGAATAATAAAAAAA               GCCGC TAAAT GCGGC               TTTTTTTGTAGATGG 100 288
   PBPRA0179  183658 ..  183670 +  -4.1  -3.53091   CGATAGGGATTTTAA                TGGAG TTA CTCTA                TTTACGAGAGGCCAT  51 104
   PBPRA0180  184090 ..  184108 +  -5.3  -3.35912   TGGGTATATACTTTT             GATCTCG AAGTA TGAGATC             TTGATATATATCGTG  56 49
   PBPRA0181  185093 ..  185104 +  -5.8  -3.34043   AAAGTTAGTCACGTT                GGTG ATAA CACC                 TTCTAAAATCATACC  57 496
        ompR NONE
        envZ  190009 ..  190047 + -14.8  -3.12895   TATCTTTGGTTAAGT   AGAATAAAAAAACGCGCA TTA TGCGCGTTTTTTTATACA   TCTATTACTGAAGCC 100 24
   PBPRA0192 NONE
   PBPRA0193 NONE
   PBPRA0194 NONE
   PBPRA0195 NONE
   PBPRA0196  205747 ..  205786 +   -21  -3.54951   AGTAGGCCTATCATA  CCCACCAAATTAACCACC ATCT GGTGGTTAATTTGGTGGA   TTGTATAATACGATA 100 92
   PBPRA0198  207715 ..  207732 + -11.3  -6.02914   AAAGTTAATTCTTAG             GCGACTC GATT GAGTCGC              TTTTTTTTGTCTACA 100 33
        pyrE  208825 ..  208846 + -11.6  -5.36441   TAGGCCCCAAAAAAA           GCGAGAGG CATTCA CCTCTCGC            TTTTTTATCTCGAGA 100 111
   PBPRA0202  212015 ..  212033 + -10.4  -3.21695   ATAGCTATGATTATA             TGCGAAAA GCT TTTTCGCA             TTGAATTAATCATAG  78 128
   PBPRA0203 NONE
        rpmG  212528 ..  212545 + -11.3   -5.4251   CATTCTTTGATAAAA             GCCCAGT TTAG ACTGGGC              TTTTTTATATCTAAA 100 50
   PBPRA0205 NONE
   PBPRA0206  214112 ..  214124 +  -4.8  -2.83677   TGCCATACCGTACAA                GCAC GTGCA GTGC                TATGATCCATTCATT  50 95
   PBPRA0207  215221 ..  215235 + -11.4  -5.27477   TGCAGATACAAAAAA               GGAGCC TTG GGCTCC               TTTTTTAATTGGGAT 100 55
   PBPRA0210  218005 ..  218018 +  -5.9  -3.90112   TTGTAGTAACTTGGC               CCCGT AATG GCGGG                TTTACTTAACGCCGC  63 233
   PBPRA0212  220226 ..  220259 +  -6.9  -3.30619   GCGTAAGAAATTGGG     CTACTGGAAGTTTTAG TGC CTAAGA-TGCCAGTAG     TTATGACCGCTGGTT  64 10
   PBPRA0213 NONE
   PBPRA0214 NONE
   PBPRA0215  223188 ..  223210 + -10.7   -5.1963   CTTATATGAATATTA           GAGTGATGT TTTTC ACATCACTC           TTTTTATTAATTCAA 100 32
   PBPRA0221  228954 ..  228973 +  -6.4  -3.91897   TAAAATAAATGAATA            CGGGATGC ACAT GTATCCTG             TTTCTGGATGAACCG  69 57
   PBPRA0225  233715 ..  233750 +  -5.6  -2.97425   TGAGCAGCGAGAATT    TATGTAAAGTGTGATGA TTA TCATCACAC-TTGCGAA    TGTATGAATTATCTC  53 55
   PBPRA0226 NONE
        gpsA  235381 ..  235406 +  -6.1  -6.22802   TAGTTCTATTAAAAA         CAACGTAAGCT GAAA AGCGCACGTTG          TTTTTTTTTCTGAGC 100 98
   PBPRA0228  236361 ..  236417 + -15.5   -3.7581   CCAACAGAAGTCAGT CGACTACATATAATAACGAGAAGCA ATGATCC TGCTTCTCGTTTTTTTATGTATTCG TCTTATTATTTTTGT 100 43
   PBPRA0233  239796 ..  239815 +  -9.3  -5.24796   CTGTTATTCATCGAA            GCCGCAA CCTAGT TTGCGGC             TTTTTGTTATCTGAA 100 50
        pfkA  241166 ..  241181 +  -6.1  -5.77988   TTGTTGTAATAAAAG              CCGAC CATAGT GTCGG               TTTTTTTATATCTGT 100 73
   PBPRA0236  243200 ..  243225 +  -7.6  -4.40963   ATGTAGATAAGCGTA         GTCAGCCTAG TTAACT CTAGACTGAC          TTGTTTTTGAGACAT  80 437
   PBPRA0244  250438 ..  250452 +  -3.5  -4.61566   AAGCGACAGGTGGGC              GC-CGC TGAC GCGAGC               TTTTCTGATTTCCGG  67 491
   PBPRA0246 NONE
   PBPRA0247  254258 ..  254274 + -10.9  -3.08812   TTAGGCAATAAAAAA              GTCTGCA ATT TGCAGAC              CTTTATTAACGAGAC  80 80
   PBPRA0250  258157 ..  258173 + -12.3  -4.67607   GTAGAATAAAAAAAA              CAGAGCC GAT GGCTCTG              TTTCTTTATTAGCAC 100 32
   PBPRA0258  266670 ..  266687 + -11.3  -5.85178   GAATTCCGATGAAAG             GGGATGC TTAT GCATCCC              TTTTTTTTGCCTGTT 100 50
   PBPRA0259  268261 ..  268276 + -10.4  -5.71712   TAATGCATAAAAAAA              CCAGCC AATA GGCTGG               TTTTTTTGTATCGGA 100 57
   PBPRA0261  269987 ..  269998 +  -3.6  -2.86164   AAGCATTTACTCTGG                CTGC GGAG GCGG                 TGTAATGGTTCAAAC  45 9
        metL  272504 ..  272518 +  -8.5  -4.99435   GAGTGATATTAGAAA               CCCGC TATAT GCGGG               TTTTTGCTTATTCGG  90 109
        metF  273634 ..  273662 + -13.3  -3.37056   CCAAATGTTAGAATT        AAAAAAAGCCGCT GAT AGCGGCTTTTTTA        TTATCAATAAATACT 100 51
   PBPRA0266 NONE
   PBPRA0267 NONE
   PBPRA0268 NONE
   PBPRA0269  283233 ..  283262 + -13.1  -5.46657   AATAGCATGAATCAA       TCCGGTAACTATGT AAA ACATAGT-ACCGGA       TTTTTTATTGGCGTA 100 76
   PBPRA0273  287051 ..  287081 +  -9.8  -4.72272   TTGAGGCATAAAAAA       GAGCGCCAATAC TGGTGTT GTATTAGCGCTC       TTTTTAATACAAAGG  91 55
   PBPRA0275 NONE
   PBPRA0276 NONE
   PBPRA0277 NONE
   PBPRA0278 NONE
   PBPRA0279  294498 ..  294508 +  -2.4  -4.24413   TATGTGAGGAACTTG                 GCGC CTC GGGC                 TTATTTATTGATGGC  57 118
   PBPRA0280  295072 ..  295082 +  -3.2  -2.63723   CCAAATCATCAATAT                 GCTT GAA GAGC                 GTTAATTACTAAACA  43 10
   PBPRA0281 NONE
   PBPRA0282  297788 ..  297806 + -11.7  -3.17794   TAAATGAGGTACAAT             CCGCCAC CTTTC GTGGCGG             TATTGGTAGTAGGTT  83 100
   PBPRA0283  298765 ..  298783 +  -3.9  -3.65581   TAATAAATGGTCGAG             GACTTTG TTGAT TAAAGTC             TTGTTGGCGGTTCCT  53 126
   PBPRA0284 NONE
   PBPRA0285  300453 ..  300474 +    -8  -2.81208   ATATATCGAATTCTG           TCAGCGGC TTGAAT GTCGCTGA            ATATTTTAGGTAACA  62 72
   PBPRA0286  301531 ..  301581 + -13.7  -3.53174   GTCCATAACTGACCT GCAGTATATATAAAAAGCCATGAA GTGA TTCATGGCTTTTTTTATAC-CTGC TATTTCTAGCGGTAT 100 33
   PBPRA0287  304158 ..  304185 + -10.6  -4.61162   GATTTAACTTAAAAA        GGCAAACTCAAG CTAT CTTGGGCTTGCC         TTTCTTATTTCCTAT  89 53
   PBPRA0288  304799 ..  304819 +  -2.6  -4.08042   CAGCTATTGGCCAAC            TTTTTAGC CCGTC GCTAAAGG            TGTTTTTGTCCTACA  55 8
        argD  306443 ..  306469 +  -9.5  -3.40867   TTTAACTGCTTCATA        CAGTGGCT-AGC AGGA GCTTGGCCACTG         TTGCTTACTCAATAC  77 78
   PBPRA0290 NONE
   PBPRA0291 NONE
   PBPRA0292  310106 ..  310123 + -11.3  -5.63374   TTAATATTGATTAAG             CAGCGAC GTTG GTCGCTG              TTTTTTTAATGTTCG 100 68
   PBPRA0294  311866 ..  311895 + -12.3  -4.76312   GCTGCCTAAAAAAAT       CGAGTAACGG-GCT GAT AGTACCGTTACTCG       TTTTTAGCTCTTGTG 100 32
   PBPRA0299  316686 ..  316712 +    -8  -5.03994   ACTTACCTCAAGAGT         GTGTAGTTCAGC ATC GCTAAGCTGCAC         TTTTTGTGTATCAAG  95 329
   PBPRA0302 NONE
   PBPRA0303  321451 ..  321467 +  -4.4  -2.64218   ATACTCAATACAGAA              TCGTTG TTATT CAACGG              ATTGTAGTAAAGGAT  47 73
   PBPRA0304  321734 ..  321748 +  -2.8  -3.14468   TCGCTTATGATTAGC               ATCTTG GTA CAAGAA               TTCGGTATCATGCAG  44 42
   PBPRA0305  322411 ..  322430 + -13.6  -5.49234   TAATGAATAACAAAA            CGGGAAGC ACTT GCTTCCCG             TTTTTTATTCAGTGT 100 67
   PBPRA0308  324787 ..  324806 +  -6.4  -5.77988   CATATAGTTTGATAA            GACCTGAC TTAT GTTGGGTC             TTTTTTTATATATAT 100 69
   PBPRA0309 NONE
   PBPRA0310  326040 ..  326050 +  -2.6  -3.29975   GATCGGGTTATTCAA                 TTTT AAA AAAA                 CTTTGTTTAAGTTGT  46 20
   PBPRA0311 NONE
   PBPRA0312  326791 ..  326808 +    -2   -3.5518   TGATTGTTTAAGAAA             TGATCA CCTGAT TGATCG              TTGTATACATCTTGA  48 77
   PBPRA0313  327320 ..  327330 +  -2.6  -3.53811   AAGTAAGGCCAAACA                 TTTA AAT TAAA                 TTTGAAAAAACTGAA  47 52
   PBPRA0314  327873 ..  327885 +  -4.8   -3.1247   AGCGAATGGATGCAG                CAGG CGTTT CCTG                TTGCATCTAAACCAT  52 42
   PBPRA0315  330079 ..  330110 + -10.1  -3.05384   AAAATACAAACTTCG      GACGCGTCCCCTA ACCTAG TGGGGGGCGCATC       TTAACTAGGAAGGAA  75 73
         tuf  331345 ..  331358 +  -8.1  -5.53991   GAACAACGCAAAAAG               GGAGC TTAG GCTCC                TTTTTTTAATGCCTA 100 53
   PBPRA0317  331762 ..  331775 +  -2.4  -3.35522   TAGTCCCCCCCTTAG               TTGC CACCCC GCAA                TCTTTGACACCCTTA  45 38
   PBPRA0318  332454 ..  332471 +  -4.1  -3.29511   GTATAATGCACCACA             CTGTCCT TATA AAGACAG              TTGTGAACCAATAAG  49 167
   PBPRA0319 NONE
   PBPRA0320 NONE
   PBPRA0321 NONE
   PBPRA0322 NONE
   PBPRA0323 NONE
        rpsS NONE
   PBPRA0325 NONE
        rpsC NONE
   PBPRA0327 NONE
   PBPRA0328 NONE
   PBPRA0329  337627 ..  337658 +  -9.5  -5.36441   TAGCAACTAAATGAT      TAGACGGCCCTGA AAAATA TTGGGGCCGTTTA       TTTTTTGTCTACCCA 100 48
   PBPRA0330 NONE
   PBPRA0331 NONE
   PBPRA0332 NONE
   PBPRA0333  339339 ..  339354 +  -6.2  -2.75844   CTACGTAAAGCCAGC              TGGTAA TTAG TTACCA               ATTTAGAATCACGGA  54 20
   PBPRA0334 NONE
   PBPRA0335 NONE
   PBPRA0336 NONE
   PBPRA0337  341166 ..  341180 +  -2.9  -3.34043   CTGCAAAGCGTGGCC               TTTCT GTTAA AGAAA               TTCTGGGGTGATCGA  46 0
   PBPRA0338 NONE
   PBPRA0339 NONE
   PBPRA0340  343145 ..  343163 +  -7.4  -3.10071   TGAAAAAGGCTAACC             TCAAAGGC TAA GCCCTTGA             TGTTAGATAACCTTT  62 15
   PBPRA0341  343334 ..  343362 + -12.5  -4.60797   TTCTTGCAAATTGAA        GGTAGGTTGGCTA AAT TAGCCAACCAATC        TTTTGTGTGTGCAAA 100 54
   PBPRA0342 NONE
   PBPRA0343 NONE
   PBPRA0344  344848 ..  344866 + -10.4  -2.90075   ACACTTGATCGTCGA             GCTTTACT CTA AGTAAAGC             TATAGTTAAGAGAGG  77 10
   PBPRA0345 NONE
   PBPRA0346  346320 ..  346338 +   -11     -6.13   CTAAATTAAGAGAAA             GCCGAGTT TAA GACTCGGC             TTTTTTTTTGCATAT 100 52
   PBPRA0347  347525 ..  347544 +  -2.2  -2.72839   GTAATATTTCACAGG            CCAACGATG GGT TAT-GTTGG            TCATTCACGATACTT  40 189
   PBPRA0369  370998 ..  371008 +  -3.2  -4.25538   TTAATGTATTCTTAT                 GCTT TTT GAGC                 TTATTCTTTATTGTT  60 62
   PBPRA0377  376976 ..  376999 +    -6  -4.16767   AGAATGTACCGGCAG          GCTCTATTTC CGTT GTAATAGGGC           TTTCTAATTGTTGTT  68 178
   PBPRA0379 NONE
   PBPRA0380 NONE
   PBPRA0381  383955 ..  383979 +    -5  -2.71144   GCTGTAACAACTTCT         GCCTGCACGCT TGTT ATCGTG-AGGC          TGGTTAACAACAATA  48 418
   PBPRA0385 NONE
   PBPRA0386  388086 ..  388101 + -10.4  -3.56544   TTATTATTGAAAAAA              GCCCAC AGCT GTGGGC               TTAATTATTCGTACT  81 44
   PBPRA0391  394384 ..  394402 + -10.3  -5.66684   AACGTTCATCAAAAA             GCGGCAT TATAT ATGCCGC             TTTTTTTATGCATTA 100 52
   PBPRA0392  396074 ..  396090 +  -9.4  -4.39426   TCGAGACATAAAAAA              GCCTGC ACGAG GCAGGC              TTTTATCGAAATATC  86 152
   PBPRA0394  397653 ..  397666 +  -2.3  -2.50816   CACTGAAGTCAAAAT               CACTG GCAT CAGCG                CTTAATAACTAGGAG  39 7
   PBPRA0395  397973 ..  397992 + -12.8  -5.38054   GTAACGAATCTTAAA            GCCCTGCC TACT GGCGGGGC             TTTTTATTTATGGAG 100 50
   PBPRA0396 NONE
   PBPRA0397  400261 ..  400276 + -10.4  -5.76633   TTATCTTAATGAAAG              CCGCTC TTAT GAGCGG               TTTTTTTGTGTCTAA 100 70
   PBPRA0398  401247 ..  401257 +  -3.2  -4.16681   TTTTTCTCGATGATC                 CCAG CCG TTGG                 TTTTGCGCTGGTATT  57 79
   PBPRA0399  402222 ..  402253 +   -11  -2.92078   TTACTTAAGCGATTT      GCTGTCAGTGTTAT TTAT ATGAAACTGACAGC       TAGTTATCTCATTGG  79 33
        djlA  410240 ..  410258 +   -11  -6.06723   TATAACCTGAAAAAA             CGAGAGCC TTT GGTTCTCG             TTTTTTTTTCGAACA 100 90
   PBPRA0410  417106 ..  417123 +  -2.7  -4.07568   CGAATTAAACAACGT             GCTAATGC GAC GCGTT-GC             TTTTGACCGCCAGAA  54 322
   PBPRA0415  422458 ..  422489 + -15.4  -3.85817   CACCTATCTTCAAAA      TAGAAGAACCCAGT AATC ACTGGGTTCTTTTA       TTTCTAACCGCCAAT 100 240
   PBPRA0420 NONE
   PBPRA0421 NONE
   PBPRA0422  433337 ..  433386 +  -8.5  -2.65993   AGCCGAGAAGGTTTT CATCCCCGCTTACATCAATGCGC AAGG GGGGATTGATGCAAGAGGGGGAG TGGTATCACTGTGAT  65 62
   PBPRA0423  434851 ..  434864 +  -8.1  -5.45652   TTCTGAATATAAAAG               CCGAC GAAA GTCGG                TTTTTTATTAACAGT 100 51
   PBPRA0424  437017 ..  437032 + -10.4  -4.42974   ATTTATTCACATAAA              GGAGCC GCAA GGCTCC               TTTGTTGTATCTGAA  89 49
   PBPRA0425 NONE
   PBPRA0426  440053 ..  440087 + -14.5  -5.13473   ATTAGACGTACAAAA     TAAGCTCGATGTAGG TAAAC CCTATATCGGGCTTA     TTTTTTGCCTGTCAT 100 47
   PBPRA0434  449659 ..  449673 +  -2.9  -3.62411   TAAGCAGTAAAGTGA               TTGTT AATTA AACAA               TATTTGATGTTTTAA  49 38
   PBPRA0436 NONE
   PBPRA0437  451421 ..  451436 +  -2.6  -2.75562   GTTTAAAAAGGATAT              TGAACTC CAT GAGT-CA              CTTTGAAGCCTTTAT  42 35
        uppP  452293 ..  452331 + -19.8  -5.77734   ACTGATATAAAAAGC   CCTGTAACCGTGTCTATT CTA AATAGGCTCGGTTACAGG   TTTTTATTTTTATTT 100 86
   PBPRA0440 NONE
   PBPRA0441  456855 ..  456874 + -13.6  -4.86001   TAATAGATAAAAAAA            TGGCAGCC CATA GGCTGCCA             TTTTTATAAGGTAAT 100 70
   PBPRA0445  461336 ..  461356 + -11.1  -5.69068   TGGCAGTAAAAAGAA            GCGCCCC TATTGAT GGGGCGC            TTTTTTATGTTTTTC 100 50
   PBPRA0447  463989 ..  464008 +   -15  -4.60949   AATGTTTTTATAAAG            CGCCCACC TCTA GGTGGGCG             TTTCTTTGTGGTATC 100 74
   PBPRA0448  467126 ..  467140 +  -4.2   -3.6258   AAGTGTATTAAAACC               GCCATA ATG TAAGGC               ATTTTTACTTTATGT  55 119
   PBPRA0449  468681 ..  468699 + -13.2  -5.72616   TTGAAGCATAAAAAA             GCGCCATA GTG TATGGCGC             TTTTTTTATATCGGT 100 84
   PBPRA0451 NONE
   PBPRA0452  471535 ..  471547 +  -4.1  -3.31726   AGACAAGGTTTTTGA                CGTTT TGC AGACG                TATTCTCTGCCACAA  49 53
   PBPRA0453 NONE
   PBPRA0454  472995 ..  473019 +   -10  -3.23296   GAGTCTTACCGTTGA          CCTCCGCTTG ACAAC CAAGCCGAGG          TTACTGACTATTGTT  78 78
   PBPRA0455  475002 ..  475060 +  -7.7  -3.07192   TCAGTATACATAAGA TTGA-GTTTATGGGCTGTTTGAGCGCGT TTGT AAGTGCTCAAACAGTCCGTAAAAATGAA TATATTAAACGGATT  65 81
   PBPRA0456  477394 ..  477415 +  -5.8  -5.19251   CTTATTATACATCAA           TCCCTTGC CTACCC GCAGGGGG            TTTTTGTTAATATTC  84 65
   PBPRA0458  480577 ..  480596 + -10.7  -4.74103   TTGGCAGGTTATGCC            GCCCCAC ATCACA GTGGGGC             TTTTTCGATTAACCA  91 62
   PBPRA0459 NONE
   PBPRA0460  482873 ..  482883 +  -2.4  -2.59564   TTCCAAAATGGATAA                 GCAG TAA CGGC                 ATTATCGCGTAACCA  40 19
   PBPRA0461  485426 ..  485443 +    -7  -5.09762   TTAACGGTTAAAAAA             GGAAGC CATATC GCTTCC              TTTTCTTTATTGACC  85 37
   PBPRA0462  486804 ..  486832 + -12.5  -2.52543   CGTTAATCCAACATG        ATCGGAGAGCTGA ACG TTAGCTCTCCGAC        TGCGTTGGCAAAGCT  89 35
   PBPRA0463 NONE
   PBPRA0464  489595 ..  489617 +  -7.7  -5.32944   TTAAAACAGTAAAAA           GCCCTCTTT TAAAT ATAGAGGGC           TTTTTTCGTTGTGGA 100 47
   PBPRA0467  492567 ..  492605 + -14.1  -4.23794   CCGAGGGTTTTCGTT   TTACGATTAAGCCGTTC ACAGC GAACGGTTTAATCGTGG   TTTATGTTCAATTAA 100 45
   PBPRA0468  493525 ..  493552 + -12.8  -5.65496   GCCACTATTTAATAA        GGACATGCTGAT GAGT ATCCGCATGTCC         TTTTTGTTTTTAATG 100 134
   PBPRA0469  494453 ..  494485 + -22.3  -3.76224   TATTAGAATGGAAAA      CCAATAAAAGCTGCC AAA GGCAGCTTTTATTGG      TTTCATAAATCAAGA 100 351
   PBPRA0479  505962 ..  505975 +  -8.1  -5.77988   TTAGTTAAAAAGAAG               CCGAC AGAA GTCGG                TTTTTTTCTGTCTGT 100 50
   PBPRA0480  508635 ..  508667 +  -2.8  -5.66229   GTTAATAAAAAATGA     GCCAGTAGA-GGACG TTAT TGTTTGTCTATTGGC      TTTTTTATTATTGGT  80 56
   PBPRA0485  516592 ..  516602 +  -2.6  -2.50034   ATTACGGAGACGCGG                 TTAA TGT TTAA                 GATTTTAGATTGGTA  41 22
   PBPRA0486  517727 ..  517748 + -13.1  -5.81032   TCTCTTATACACAAA           TCCCCAGTT TTTA AACTGGGGA            TTTTTTTTGAACTTC 100 87
   PBPRA0487 NONE
   PBPRA0488 NONE
   PBPRA0489  519285 ..  519302 +  -3.5  -4.02108   TTCACATTCGGCCAT             CAGATCTT GAA AAGA-CTG             TTTCGTTGTACTGAA  58 111
   PBPRA0493  521349 ..  521385 + -15.9  -4.56775   ACCAGTATTTGGCGT    ATCGCCCGCATGACAGC AAG GCTATCATGTGGGCGAA    TTTTTAGAGAACGGT 100 64
   PBPRA0495  523343 ..  523354 +  -5.8  -3.26444   GGTGATGTAGTACAC                GAGC AAGC GCTC                 TCTCTTATTGCAGAG  58 134
   PBPRA0496  524826 ..  524849 +  -8.2    -2.705   TTAATAACAATCACT          GGGTTATAGC AAAG GTTATAGCCC           TAATATGATCTTAAT  65 37
   PBPRA0497 NONE
   PBPRA0498  527016 ..  527026 +  -4.6  -2.81312   GTACAGGTTTGATCT                 GCGG TAA TCGC                 TCTGATCAATGGATT  48 44
   PBPRA0499 NONE
   PBPRA0500  528286 ..  528319 + -14.7  -2.94194   GGGCACCAGATAAAA     CGATAAAGCCTCAGC TAAC GCTGGGGCTTTGTTG      TATCTGGCATTTATA 100 41
   PBPRA0501  529359 ..  529369 +  -5.4  -3.06078   TTAATCATCGCAAGA                 TGAC ACA GTCA                 ATTTATGCTTCATTT  54 295
   PBPRA0514  540676 ..  540691 +  -2.6  -4.67011   AATACGTTGCCTCTC              CAAGTCT GTT AG-CTTG              TTTTTGGGTGCCCTT  62 176
   PBPRA0530 NONE
   PBPRA0531  566439 ..  566460 + -10.2  -5.38047   AACAGTGTAAAAAAA           GCCGTCAT GTATGA ATGACGGC            TTTTTTGTGTCGATA 100 68
   PBPRA0533  569186 ..  569200 +  -8.5   -5.4833   GCAATGATATAAAAG               GGCGC TTGAT GCGCC               TTTTTTATTGACTGC 100 53
   PBPRA0534  569920 ..  569934 +  -9.2  -4.22309   ATACTGGTATTTAAA               GGCGCG TAA TGCGCC               TTGTTCTTGTTTTCT  85 49
   PBPRA0543  587381 ..  587393 +  -4.9  -2.67696   ATATTGCCTAAAAAA                TCATA ACT TATGA                TAGATTATTGATAGT  49 20
   PBPRA0544  589355 ..  589368 +  -8.1  -5.66684   GTAAACCCTAATGAG               CCTGC GAGA GCAGG                TTTTTTTATGCGTTA 100 49
   PBPRA0545 NONE
   PBPRA0546  592491 ..  592506 + -10.4  -5.12617   ATAAAAAAAGAAAAA              GGCTCC TATT GGAGCC               TTTTTTCGCTACTTG  93 65
   PBPRA0548 NONE
   PBPRA0549  595062 ..  595083 +  -6.7  -3.08966   ATGAATATCCGCTAT           CAATTTG-CC AAA GGTCAAATTG           TTCGATGGAATTTGA  59 425
        thrA NONE
   PBPRA0553  600983 ..  601000 +  -3.5  -2.90496   TAACAGGAAGTGAAC             TATAACT ATGA AGTTGTA              TAATTTAAAAGAACA  45 21
   PBPRA0554  602309 ..  602329 + -13.3  -5.66684   TTTTTAAATTGAAAA            CGGTAGCCG TAA TGGCTACCG            TTTTTTTATGCGTTA 100 58
   PBPRA0557  605689 ..  605711 +    -2  -4.35042   TCCACACCATAAAGA           TCAATTAGGT AGG ACTTAAGTGG           TTATTTTGTCGTGGC  57 315
   PBPRA0558 NONE
   PBPRA0559  607220 ..  607238 + -13.2  -3.79177   ATAATTAAAAAGAAA             GCGCCAAT TTG ATTGGCGC             TGTTTATATTGTTTA 100 80
   PBPRA0560  609820 ..  609838 + -14.6  -6.09888   GATAAATATATTAAG             CCACGCGA CAA TCGCGTGG             TTTTTTTTGTTAACA 100 57
   PBPRA0561  610749 ..  610783 + -14.5  -4.24786   TGAATATGACAGATA     AAAGAAAGGCAGAGA TTTTC TCTCTGCCTTTCTTG     TTTCTCTGTTGTAGA 100 101
   PBPRA0564  614798 ..  614820 + -17.8   -5.4833   TGTATTAAAACAAAA           CGGGATGCCA TGA TGGCATCCCG           TTTTTTGTTGGCTAA 100 62
   PBPRA0566  616504 ..  616543 +  -5.8  -4.11183   GTTTAATGTGGGTGA  GAGCCGAGAATCTA-ATAC CTA GTATCTAGTCTCTCGCCTC  TTGTTTATAATGAAC  68 35
   PBPRA0567  617408 ..  617438 + -13.4    -5.243   TAATACATCATGAAA       GCCCGTAATGTGAT TCA GTCAGATTACGGGC       TTTTTTCATGGTTTG 100 87
   PBPRA0568  619279 ..  619303 +    -3  -3.10464   TGATGCTTAACAAGA          TGATAAAC GACTTCAAG GTTTATCA          TCTTCGACTTAATAC  44 61
   PBPRA0569  620529 ..  620540 +  -5.8  -2.87881   TTTTATTGAAGCTAG                CCTG AAAT CAGG                 TCTCTAACCGAATTG  54 7
        lysS  622146 ..  622160 +   -10  -5.91981   ATGAATTAATAGAAG               CCACTC AAT GAGTGG               TTTTTTTTACGTTTT 100 80
   PBPRA0571  624200 ..  624213 +  -9.5  -5.81622   AAAGCTGAATAAGAA               GCGCC GAAA GGCGC                TTTTTTTCGTTTTAT 100 61
   PBPRA0572  625918 ..  625930 +  -4.8  -5.60993   TATCGATGCAAAAAA                CGCT TATGT AGCG                TTTTTTTATGAAGGC  85 48
   PBPRA0573  626887 ..  626912 + -11.9  -5.71712   TGAGCTAATGTTATT         GGCCCCTGTTT TAAA AAACAGGGGCA          TTTTTTTGTCTAAGG 100 276
   PBPRA0575  628888 ..  628901 +  -5.3  -2.77236   CAATCAACGGAGCAA               CACAT ACAA ATGTG                GTTTCAAGTGGCTTT  50 480
   PBPRA0577 NONE
   PBPRA0578 NONE
   PBPRA0579  633745 ..  633759 +  -3.5  -3.39289   AAAGAGTAAGAGAAG               CGCGA AAAAC TCGTG               TTGTAACCTGTTTTC  49 45
   PBPRA0580  634643 ..  634664 +  -8.7  -6.02546   AAACATACAAACAGA           GGCAGCATC TTAC GGTGCTGTC            TTTTTTTTGATTTCA 100 56
   PBPRA0581  635674 ..  635704 + -24.2  -4.73094   GTAAAGATAAGCAAA       GAGCCCCGCATTGA TTA TCAATGCGGGGCTC       TTTTATGTTGGTATT 100 75
   PBPRA0583 NONE
   PBPRA0584  638841 ..  638875 +  -7.9  -6.02919   TAATAAATATTGAAG    CCCCAGGATGTGCAGC GTAA GCTGAGTATC-TGGGG     TTTTTTTATTTATGA 100 61
   PBPRA0585  639805 ..  639839 +  -5.2  -3.19175   TACGCAAAGTAATGT     CTTTTATGGGGT AAAACTAGTAA ACCCTATAAAAG     TTAAGTATATTAGCA  52 44
   PBPRA0586  640242 ..  640255 +  -9.5  -5.67967   AATAGATAAAAAAAA               CCGGC ATAA GCCGG                TTTTTTTATGCTAAT 100 91
   PBPRA0588 NONE
   PBPRA0589 NONE
   PBPRA0590 NONE
   PBPRA0591  646258 ..  646277 +  -7.8  -3.53531   TAAACAATCTGGAAT            TCGCTGGC TATT GCTAGCGG             TTCTGGTGTTCATCA  68 75
        lspA  646766 ..  646791 + -14.7  -4.46854   ACGTAATAACCTTAA         GCGCTGTCCGT TGAT ACGGGCGGCGC          TTTGTTGTTAAATGG 100 59
   PBPRA0593 NONE
   PBPRA0594  648329 ..  648348 +  -5.6   -5.4251   TTCTCGTAATTAAGA            GCCCTGGC GATA GTTGGGGC             TTTTTTGTATATAGA  83 47
   PBPRA0595  649282 ..  649324 +  -2.9  -4.89339   CCTAAAGGTATTTTA TGAATGTTTATGCATCA TGTTTGTTT TGGTGCATAAACAGTGA TTTTTATACATGCTT  67 67
   PBPRA0596 NONE
        carB  654207 ..  654222 + -10.4  -5.47159   CTTATATTTTAGAAA              CCCACC TTTT GGTGGG               TTTTTTATATTCACG 100 64
   PBPRA0598  655568 ..  655602 + -17.4  -5.96521   GCTAGAAATCATAAC     GAAAGCCCTAACGTAT TCG ATACGTTAGGGCTTTG     TTTTTTTTAATTGAT 100 47
        greA  659274 ..  659303 + -18.1  -3.53761   CAAAATGAGTAGATG       TAAAAAAGGCCGC ATTG GCGGCCTTTTTTA        TTTGCGAGGAAGTTC 100 136
   PBPRA0603 NONE
   PBPRA0604  662452 ..  662470 +  -7.4  -6.23545   TTTCAAATATTAAAG             CCCCGA ACTTGTG TCGGGG             TTTTTTTTATTTAAA 100 46
   PBPRA0605  663625 ..  663648 +  -8.1  -3.54129   ATTAGAAGCCGGTCT          TGCTGCGGC TGGCCT GCAGCAGCA           TTTACCGGGCCTATG  71 314
   PBPRA0606  664862 ..  664877 +  -4.8  -2.84298   GGCTCGCCTTAATAA              CTATTT GATG AAATAG               TGCTTGTCACATCTA  50 123
   PBPRA0607  665640 ..  665667 + -15.8  -3.51365   ATCAGGGTCCAGTAA        TAAAAAACCCCG TATT CGGGGTTTTTTA         TTATCTGAAATATGA 100 338
   PBPRA0610 NONE
   PBPRA0611 NONE
        infB  670475 ..  670494 + -13.6  -3.90744   AAACATACAACCCAA            TGGGGAGC TTAG GCTCCCCA             TTCTTTCAAGAGCGC 100 71
   PBPRA0613 NONE
        truB  671924 ..  671954 +   -20   -5.4659   TCGTTGAATAATAAA       CGCGATGAAAATAG TCA CTATTTTCATCGCG       TTTTTCTTTCTATTC 100 41
   PBPRA0615  672359 ..  672382 + -15.4  -5.09204   TAAGATTGCTTTCGA          GAAAGGAGCC TTAT GGCTCCTTTC           TTTTTATTAGGCTCT 100 38
   PBPRA0616  674783 ..  674797 + -11.4   -5.4251   AAAGCATGTTATAAA               GGGGCT ATT AGCCCC               TTTTTTATATCTAAA 100 53
   PBPRA0617  675770 ..  675786 + -13.7  -4.64591   ACGCAATGAAGAAAA              GCCGCGA TTG TCGCGGC              TTTTGTATCTGATTA 100 65
   PBPRA0621 NONE
   PBPRA0622  681228 ..  681256 + -16.3  -4.77438   ATTCCATATTCACCA        TAAAATACCACCT TAA AGGTGGTATTTTA        TTTTTGATGGTGGCT 100 60
   PBPRA0623 NONE
   PBPRA0624  682264 ..  682275 +  -4.4  -2.97662   ATAATTCCGCCATTA                TCAG GCTC CTGA                 GTTTCATCTATTTCC  49 89
   PBPRA0625 NONE
   PBPRA0626  684038 ..  684057 + -11.4  -5.75599   TAACATGTTCAGAAG            GCCGTCAC ATTT GTGGCGGC             TTTTTTTGTGCTTTA 100 64
   PBPRA0627  686401 ..  686420 +  -9.3  -3.35813   CTTTACGCCTGAAAA            TAGGCGC TGTTGT GCGCCTA             TTCGTTACGATGAAG  75 129
   PBPRA0628  687378 ..  687393 +  -7.6   -2.6176   AACGAACGAGCTTAG              TGTGAC TGCC GTCACA               ATTGTCGCTAAACTT  62 83
   PBPRA0629  688819 ..  688838 + -13.6  -5.61596   CTGTCAGCACAAAAA            CGCCACAG CTTG CTGTGGCG             TTTTTTTATGCCCAT 100 50
   PBPRA0630  690392 ..  690414 + -12.8  -3.12803   CTAAGTCTGAATAAA           TAAGGTGGCG TAA TGCCACCTTA           TCTTAGCTCTACCTG  91 37
   PBPRA0631 NONE
   PBPRA0632  693138 ..  693150 +  -4.8  -3.33037   ATACGGTAAGTCATT                CCTG TAATT CAGG                TTAATGATTTCGCAT  54 19
   PBPRA0633  694048 ..  694065 + -11.3  -6.01187   GCCAGATATAAAAAA             GACGACC ACAA GGTCGTC              TTTTTTTGTTTGATT 100 66
   PBPRA0635  696046 ..  696073 +  -7.1  -5.62045   CGAATAAATAAAAAA        GGACCATGA ACTGTCATAA TCATGGTCC         TTTTTTGTTCTATGT  93 134
   PBPRA0637  700060 ..  700097 + -12.9  -4.34482   TTATTGATAATCGAT   GAACAAAAAACGAGAGC ATCT GCTCTCGTTTTTTTATC    TGTTTTTTTGAGGGC 100 96
   PBPRA0641  705619 ..  705644 +  -8.4  -3.93236   GGTGTTTGACGGTGA         TTCTGCAAGG CTAAAA TCTTGCAGAA          TTTATCAAATTAGTG  77 43
   PBPRA0642  706070 ..  706114 + -11.5   -5.1675   TCTGAATACATTAAA TCCCGTCACGATACTCTTTTT TCA ATAATGAGGATCGTAACGGGA TTTTTTAATGCCTGA 100 62
   PBPRA0652  716702 ..  716726 +  -7.1  -2.99562   AAGCCTGTAATTGAA          AGCGAGAGAAT ATC ACTCTCTCGCG          GTTTATCATGCCTTT  61 39
   PBPRA0654 NONE
   PBPRA0655  718948 ..  718964 + -10.1  -5.80364   CAGTAAACAGTAAAA              CCCGATC ATA GGTCGGG              TTTTTTTATTGGCAT 100 84
   PBPRA0656  719861 ..  719877 +  -5.3   -3.7108   GTTTAAGCTGGTGGT              TAAATTT ATC AAATTTA              TTTGCATATAAAAGT  59 337
   PBPRA0658 NONE
   PBPRA0659 NONE
   PBPRA0660  725188 ..  725203 +  -3.3  -2.58812   GCTTAGCATGCAATG              TTGGT CTGTTA ACCAA               TAAATTCCATTTAGA  43 7
   PBPRA0661 NONE
   PBPRA0662 NONE
   PBPRA0663 NONE
   PBPRA0664 NONE
   PBPRA0665 NONE
   PBPRA0666 NONE
   PBPRA0667  734792 ..  734818 + -11.8  -5.58454   GTTAAATAGAACGAA         TCAAAGTTGATA CTT TATCAGCTTTGA         TTTTTTTAATATAAG 100 36
   PBPRA0668 NONE
   PBPRA0669 NONE
   PBPRA0670 NONE
   PBPRA0671 NONE
   PBPRA0672 NONE
   PBPRA0673  743151 ..  743161 +    -4  -3.55582   AATTGCCCATTAATA                 TTAC TGT GTAA                 TTATGTGCGTGTTAT  53 96
   PBPRA0674  743804 ..  743821 +  -9.1  -4.30978   TAAACAATTATCTAA             GGGGTAG GGAA CTGCCCC              TTTTAATAAATTAAA  83 38
   PBPRA0675 NONE
   PBPRA0676  746010 ..  746025 +  -3.3  -3.48064   TAGTGGCAGGAATTG              CCAAT GTATTA ATTGG               TTAATTGATTATGCC  49 6
   PBPRA0677 NONE
   PBPRA0678 NONE
   PBPRA0679 NONE
   PBPRA0680 NONE
   PBPRA0681  754239 ..  754275 +  -2.5  -6.23209   TTCAATTATTTTAAA  GCCCCGTATCTACTGTGA AAAG TC-CA-T-GATATGGGGC   TTTTTTTTTCCTTAC 100 513
   PBPRA0682  754700 ..  754716 +  -2.3  -2.93703   ATTTCATGAAATTCC              TGATCGA ATG TTGATTA              TGTATACATAGTTAT  42 172
   PBPRA0683 NONE
   PBPRA0684  757152 ..  757169 +  -4.9  -2.75891   TGCGGCTCTGCAGCA             CAAATTC AAAG GGATTTG              TCGTTACCTGAATAT  50 185
   PBPRA0685  759367 ..  759377 +    -4  -2.97297   ACGTCATCCCATTTA                 TGAT GAA ATCA                 GTTTAATTAATAAGT  47 52
   PBPRA0686 NONE
   PBPRA0687  763141 ..  763154 +  -3.1  -2.99558   AGGATCAACGATCAA               GAGAG TTAA CTTTC                ATTTCATTAGTATTG  45 71
   PBPRA0688  764482 ..  764497 +  -3.3  -3.08992   TGAGAGTAAGCTTGC              TCGAT TAGAGT ATCGA               TGTCTTAAGCTAGAT  46 54
   PBPRA0689  766132 ..  766158 + -19.6  -3.56594   TGCAGATACAAAAAA         GCCCGATAACTC ATT GAGTTATCGGGC         TTTCCAAACGTTTGG 100 166
   PBPRA0691 NONE
   PBPRA0692  768156 ..  768185 + -13.7  -3.40073   TTATAAAGCAGATAA       AGAAAAAGCTCGC CAAT GCGAGCTTTTTCA        TTAATTGATGGCAGT 100 77
   PBPRA0696  772323 ..  772350 + -12.2  -5.17488   TTGTATAAATGCTTT        TAAAAGACCCAC TACG GTGGGTTTTTTA         TTTTATTTTAATATT 100 41
        dnaK  774460 ..  774494 +  -9.3  -3.24232   CATAATCTTATTTTC    G-AACGGGCGTTAGAG GTTA CTCTATCGCCCGTAGC     TGTATTTAAAGCAGG  75 52
   PBPRA0698  775688 ..  775717 + -16.7  -4.11371   TTGTTTAAGTAAATC       TAAAAAAGCCAGC GCAA GCTGGCTTTTTTA        TTTTCAGCCATATTA 100 49
   PBPRA0700 NONE
   PBPRA0701 NONE
   PBPRA0702 NONE
   PBPRA0703  779191 ..  779219 +  -2.6  -6.23545   AATAGCCCACAAAAA       CCAATCGTGTTCAA ATT TTGAAC--GGTTGG       TTTTTTTTGTTTAAA 100 69
   PBPRA0714  788624 ..  788637 +  -3.8  -5.85737   AATAAATAATAAAAG               CAGC CTATGA GCTG                TTTTTTTATTCCTAT  93 61
        mepA  789580 ..  789593 +  -9.5  -5.32944   GTAGAAATAAAAAAA               GCGCC CTTA GGCGC                TTTTTTCGTTATGCC 100 54
   PBPRA0719 NONE
   PBPRA0720  797578 ..  797602 +  -8.7  -2.75891   GGTGGCCGTAGCCAA          GTATCGATTAA GGG TTAAGCGATAC          TAATTGAATACATAT  68 8
   PBPRA0721  798617 ..  798632 +    -4  -3.71527   GGGGCGAAAGTTGAT              CTTCAT TGAT ATGGAG               TTTGAATGGTTGAGC  55 191
   PBPRA0722  799971 ..  799988 +  -8.4  -4.30559   AAAGCTTAATCAATA             GCGACC ATAGAC GGTCGC              TTTTGCCGTTTTATT  82 54
   PBPRA0723  801054 ..  801066 +  -4.9  -3.50869   CGAGATAACTAGGAG                CTAAA TTT TTTAG                TTATCTCGCATGCTC  56 81
   PBPRA0728  807968 ..  807992 +  -3.5  -3.24825   CCATGTGCGTGATAC          CACGGATGAGC AAT GTGTATTCGTG          TATTGATTCAAATAG  48 44
   PBPRA0729 NONE
   PBPRA0730 NONE
   PBPRA0731  811631 ..  811647 +  -3.6  -4.29326   TGATTATCAATAGGT              GAGCGC ACGTA GCCCTC              TTTATTCACTTTAGG  63 379
   PBPRA0733  813503 ..  813528 +   -12  -2.94322   TAATCGACAGGAAAA         TAAAGCCAGC CATAGT GCTGGCTTTA          TCGTTTAAATAGCAT  87 47
   PBPRA0736  816183 ..  816197 +  -5.7  -4.15833   GCCGATATAGTAGAA               GGACT TTTAT AGTCC               TTTTGAAGTAGTGCT  65 14
   PBPRA0737  818399 ..  818411 +  -7.7  -3.22388   TCAGGTTACGAATAT                CTAGC TTA GCTAG                TTGATAACTTAAATA  67 17
   PBPRA0738  819865 ..  819881 +    -8  -5.82281   TTACGTTATCGTCGA              GGAGCA CTTGT TGCTCC              TTTTTTTATATATTT 100 56
   PBPRA0741  822466 ..  822496 +  -4.1  -3.91716   CTTTCCTTGAAATTG      CAGTGGGGCAGCCTA TAC TA-GCTGCC-TGCTG      TTATTTGGGGCATAA  57 117
   PBPRA0742  823603 ..  823627 +  -6.4  -4.46073   GTCAGTGTGCCTTAA          GGCTGCTTTT GTTAA AATGGCAGCC          TTTGTTGTGTTAGGC  75 57
   PBPRA0743 NONE
        yajC NONE
   PBPRA0745 NONE
   PBPRA0746  828243 ..  828260 + -12.7  -6.02914   CGAACTAAATAGAAA             CGGAGCC AGAA GGCTCCG              TTTTTTTTGTCTCAA 100 85
   PBPRA0748  830243 ..  830286 +   -17  -2.88861   GCGTCAGGTCTAAAA CCTGACTAAAATCGTCAGGT AAAT ACTTGACCATTTTAGTCGGG TATGTAACACTCGTG 100 50
   PBPRA0749 NONE
   PBPRA0750 NONE
   PBPRA0751 NONE
   PBPRA0752  832889 ..  832932 +  -6.9  -3.36515   CTATAGTCGTTTCCA CTGAGCCTAACTGCTTTAT CTTCAT ATATACCAGTTAGGTTTAG TATTTAGAGATACCA  64 44
        hscB  833446 ..  833458 +  -4.1  -4.47786   GCTATGAAATTGAAC                GTCTT GAA GAGAC                TTTCTTTGACTAATT  64 0
        hscA  835358 ..  835375 +  -2.7  -2.94293   CAATCGATAGATGAG             GTTTAGG CATG CCTAAAA              TCGTTGTATTACCAC  43 20
   PBPRA0755  835698 ..  835713 +  -3.2  -3.42494   TCTTGCTTCTGAAAA              GCACTA AGTT TTGTGC               CTTTTATTGAATTAG  49 19
   PBPRA0756  836146 ..  836163 + -12.7  -4.52143   CAAAGAAATATAAAA             GCGGACC TTAT GGTCCGC              TTTGTTGTATTTAAA 100 167
   PBPRA0757 NONE
   PBPRA0758 NONE
   PBPRA0759  839616 ..  839641 + -14.1  -3.35798   TACAAAACAAATTAT         TAACGGGAAGC TTCG GCTTCCCGTTG          TCATTTTTGCTTTGC 100 58
   PBPRA0760 NONE
   PBPRA0761 NONE
   PBPRA0762 NONE
   PBPRA0763  843875 ..  843899 + -12.1  -3.27153   AGAAATAAATCGAAA          CCGCCCTCTGA TTG TCAGGGAGCGG          TTCACTATTTCCTTT  89 33
        hisS NONE
   PBPRA0765 NONE
   PBPRA0766  847056 ..  847087 + -18.2  -4.03888   CAGTGAAAATTTTGT      CGGCTCCTG-CTGTT TCA AACAGTCAGGAGCCG      TTGTTGTTATACCTA 100 56
   PBPRA0767  848716 ..  848736 +  -7.6  -5.74122   GCGAATCGATTGAAA            TACCCAGC CTTGT GTTGGGTA            TTTTTTTATCTGGTA 100 56
   PBPRA0768  849867 ..  849880 +  -8.1   -5.2696   TAGATTAATTAAAGA               TCGCC GGTG GGCGA                TTTTTTCAATTTTGA 100 62
   PBPRA0771 NONE
   PBPRA0772 NONE
   PBPRA0773  852476 ..  852488 +    -2   -2.5619   AGCGTCAGTTCAATT                TACA ACCCG TGTA                GTTAGTCGATTTTCA  39 12
   PBPRA0774  855263 ..  855275 +  -4.7  -3.73072   GCTGACAGATATCGA                GCCGG CTC CCAGC                TTTGGTGCCAAGCTT  57 495
   PBPRA0776  858360 ..  858390 + -12.6  -4.03234   ATTTTAAAGCAATTG       AGCCTTGTGGCC TGATCAC GGCCACAAGGCA       TTTATATCCAAGCCA 100 59
   PBPRA0777  859351 ..  859366 +  -4.8  -3.14963   GCATTTATCAAAAGT              TATGAT ACCA ATCATA               TTAAATGATTGTGCA  52 21
   PBPRA0778  860871 ..  860882 +  -4.4  -2.62157   TCTGCTTATGCGTTG                GATC AAAG GATC                 GTTCTAGACTTAATA  47 394
   PBPRA0780  864480 ..  864500 +  -3.1  -3.78677   AATTTGTATAACATC            GGGGGCGTT TTT AGCCCCCAC            TATTTTCAATTATTT  53 106
        guaA  866228 ..  866241 +  -8.1  -5.79595   TGAACATAAGAAAAG               GCACC TTCG GGTGC                TTTTTTGTTTTCAGC 100 138
   PBPRA0782  868182 ..  868197 + -10.4  -5.93809   CTACAATGAAAAAAA              GCCTCG CATG CGAGGC               TTTTTTTTATCAAGA 100 82
   PBPRA0786  871229 ..  871281 + -23.9  -2.52543   TTAGTTTGATTCTTT AGTTAGAAAATAAGAAGCCCGGT CAATTGA ACCGGGCTTCTTATTTTCTAACA TGGATTACGCAGACT 100 58
   PBPRA0788  877624 ..  877644 +  -9.7  -5.60689   TCAATGCATTAAAAA            CCGTCACTT GTT AGGTGGCGG            TTTTTTATTGTCTGA 100 97
   PBPRA0792  880488 ..  880500 +  -6.3  -3.13867   ATAATTAATGGATTT                GGTAT AAC ATACC                TGTATTCATAAGTAG  57 339
   PBPRA0793  880922 ..  880942 + -11.2  -4.84527   CTAGTCCTAAAAAAA            GGCTTACC ATAAC GGTAAGCC            TTTTTGCTATGTGAG  91 65
   PBPRA0795  883306 ..  883325 +   -10   -5.3104   TCAAACCTAAATTAA            CGGCACCT TTTA AGGTGCTG             TTTTGTTTTTCATAA 100 85
   PBPRA0796  883911 ..  883955 +    -6  -3.32498   AGAAAAATAAAAGAA TAGTATTAGCTTGCTGCTTTCT AAA AGAAT-CAGCGAGCTAG-ACTA TTACTCTCTAAGCTA  58 31
   PBPRA0797 NONE
   PBPRA0798 NONE
   PBPRA0799 NONE
        ribH NONE
        nusB  888061 ..  888078 + -12.7  -5.43414   AAAAAGACGTTTTGA             GGCCAGC AATT GCTGGCC              TTTTTTCTATCTGAT 100 44
   PBPRA0802 NONE
   PBPRA0803  889658 ..  889672 +  -9.2  -5.66684   GCTAGTATTATTAAA               CCGCGC ATG GTGCGG               TTTTTTTATGCGTTA 100 83
   PBPRA0804  891906 ..  891928 +  -4.9  -4.11216   CTAGAAACTAGGAAA           GGTAAGTAA AATAG TAACTTACC           TTTTAGCGATAAAAG  63 91
   PBPRA0808 NONE
   PBPRA0809  897069 ..  897080 +  -4.4   -3.3382   AACAGCAAGGTTTCA                GCAA CTGC TTGC                 TTGCTGTATAATCCG  52 152
   PBPRA0810  898621 ..  898640 + -12.2  -6.06529   CATCAAAATAAAAAA            GCGAGAAC CTTG GTTCTCGC             TTTTTTTTATCTATG 100 51
   PBPRA0820  907999 ..  908013 +  -7.1  -5.72207   TATTCAATATAAAAA               CCGCA TTTGT TGCGG               TTTTTTTCGTTTAAA 100 95
   PBPRA0821  909338 ..  909355 +  -4.8  -3.85242   TTTTAACAATGGAAA             TGGGGC TTTGTT GCCCTA              TTATTATGACTGTTT  60 56
   PBPRA0823 NONE
   PBPRA0824 NONE
   PBPRA0825 NONE
   PBPRA0826 NONE
   PBPRA0827 NONE
   PBPRA0828  915592 ..  915616 + -12.2  -4.33274   AACACATAGTTAAAA          TGGCTGATCC ATAAA GGGTCAGCCA          TTTTCGTAATATAAG  95 50
   PBPRA0829 NONE
   PBPRA0830  917084 ..  917105 +  -7.3  -5.85244   ATGAACAATCTAAAA           GCCTGATTT TGTT GAGTCAGGC            TTTTTTATTTTCATT 100 96
   PBPRA0832  919829 ..  919850 + -10.1  -2.81642   ACTGAGGTACAAAAA           GGCGAGTCC CAAT GAACTCGCC            TCTCGTCACTCGTAT  74 128
   PBPRA0835  925252 ..  925272 +    -4  -3.62478   CAGTTTATAAACGTT            TTTGGCGA TAAAT TCGCTGAA            TTTAGAGGTTCATTG  53 41
   PBPRA0836  925788 ..  925805 +  -7.7  -6.32216   AGTTTCGCTAAAAAA             GGTACCA GTGA TGGTGCC              TTTTTTTTTATCTGT 100 64
   PBPRA0837  927353 ..  927370 +  -3.5  -4.63586   GATAGAGTTAAACCA             TACTTAA GTGG TTGAGTA              TTTTATGTATGATGT  64 119
   PBPRA0838  927842 ..  927875 +  -5.4    -4.208   AAAACGATCTTAAAA     GGCTTCTTTGTTAGC GGTTA GC-GACAAAGAGGTC     TTTATCATTTTCGCG  68 49
   PBPRA0839  929259 ..  929274 +  -2.6   -4.0098   GGTTATTTAAAGTCA              TCATTT AAAA AAGTGA               TTGTTTACATTAGCA  53 31
   PBPRA0840  930726 ..  930747 +  -5.9  -5.47399   TTTCTTATACAAAAA           TCTCTAGTT TAAA AACTGGGGA            TTTTTTTGAACTTCA  85 144
   PBPRA0841  932537 ..  932554 +  -3.3  -2.84276   TGACATTCGAACAAT             AGCCCGA CTTT TTGGGCC              TCCTTGATTAGGAAT  44 115
   PBPRA0842  933492 ..  933515 +  -8.2  -5.38951   CCGCAGATATAAAAA          GGCTTTGG GAAGTACA CCAAAGCC           TTTTTTGTGTGGGTT 100 49
   PBPRA0847  937181 ..  937195 + -11.4  -5.27335   CTTGCTAAAAGAAAA               CCGCAG TTA CTGCGG               TTTTTCTTTAAAACG 100 33
   PBPRA0851 NONE
   PBPRA0852 NONE
   PBPRA0853  943480 ..  943518 + -12.7  -3.08966   AATCGGATGATATTA   GTAGTTGATTACCTGTA ACCCC TGTAGGTAATCAACTGC   TTGACTCGAATTTAG  91 43
   PBPRA0854  944049 ..  944059 +  -2.4  -2.82623   ATTTCCAACGTGTTG                 ACGC GCT GCGC                 TAGTTATAGCCGCAA  41 12
   PBPRA0855  944880 ..  944898 + -10.3  -5.53991   GTGCATAACTCAAAG             CCACGTC GATAA GACGTGG             TTTTTTTAATGCGTA 100 237
   PBPRA0858 NONE
   PBPRA0859  947375 ..  947392 +  -9.1  -5.30686   CACTATCTATAATAA             CGCTCCA TAAG TGGGGCG              TTTTTTATACCTATT 100 55
   PBPRA0860  948514 ..  948535 + -10.9  -5.64274   CACGAATCGGGATAG           GCGAGAGGT GGAT ACTTCTCGC            TTTTTTTATCGCTAC 100 97
   PBPRA0866  954931 ..  954954 +  -9.6  -6.15717   CGACAAACAATGTAA          TGAGGCTCCT TCTG AGGGGCCTTA           TTTTTTTTGTGTTTG 100 49
   PBPRA0867  957338 ..  957362 +  -3.5  -3.01831   TTTGATCTTGATCAC          TGTAGCGCAGA AAC TTTGCACTGCG          TCATATTTTTCGAAG  45 314
   PBPRA0868  959016 ..  959034 +  -9.5  -3.62002   CTTGTTTAAGACAAA             GCCGGGT TAGTC GCCCGGC             TTAATTATTGTCTTC  78 56
   PBPRA0870  960927 ..  960948 +  -2.9  -5.15117   GCTTTCCTACACAAA           TCCTCCGAT GAAA AGCGAAGGA            TTTTTTGAACTTTTG  70 192
   PBPRA0871  962127 ..  962137 +  -3.2  -4.54727   CCTGTGAAAGTTAAT                 TCGT ATA GCGA                 TTTTACTTTGCCGGA  64 148
   PBPRA0872  964217 ..  964237 + -12.6  -4.63048   CAGCGTCTATATAGT            GCCGGGTT CTTGT AACCCGGC            TTTGTTGTTTATACG 100 42
   PBPRA0873  965112 ..  965136 +  -3.5  -3.12942   ACCCCGCAATAATCT          TAATGCAGTGG CTC TCACTGCCTGA          TCCTTTATTCATAAG  46 110
        gltX  966866 ..  966895 +  -5.1  -5.76633   CATGAAAACAAGAAA       CCTCGTTTGAAG ATAAATA CTTCGA-CGAGG       TTTTTTTGTATCTGC  93 305
   PBPRA0876  968405 ..  968426 + -14.5  -4.56597   GAGTCGAACTTGTGG           CCTTCCCCT TAGG AGGGGAAGG            TTTTTCGAAGAAAAA 100 191
   PBPRA0877  969943 ..  969959 +  -5.1  -2.62263   CGCTTGATTGATTCA              TTCTTGC GAA GCAAGGG              TAGTGTAGGGGGCGT  49 34
   PBPRA0878 NONE
   PBPRA0879 NONE
   PBPRA0880  972560 ..  972577 +  -4.3  -4.60949   AAATTTTCTGGTTTA             TTAAAAT GGTT ATTTTAA              TTTGTTTATCATATA  68 439
   PBPRA0881  973487 ..  973506 + -12.2  -4.11039   GTCCTTAATACTAAC            CCACCTAC TTTA GTAGGTGG             TTGTTTAGTTGGTCT  95 76
   PBPRA0882  975872 ..  975895 +  -2.5  -2.65993   CAGTATCAACACTGA          CTCATGA GGATGCGTAA TCATGAG           TAGTGTAGCTATGAT  41 9
   PBPRA0883 NONE
   PBPRA0884 NONE
   PBPRA0885 NONE
   PBPRA0886  983936 ..  983956 +  -6.9   -2.8085   GCAACAACCCCTAGA            ACAATACAC AAT GTGTATTGC            CTTTAAATCAGTTAC  60 208
   PBPRA0891  990809 ..  990826 +  -7.1  -3.35679   ATTTTACACCATTGA             GTATGTT TTTA AACATAC              TTATAAATGCAACAA  64 479
   PBPRA0894 NONE
   PBPRA0895  993688 ..  993710 +  -4.9  -4.07687   CCAATTACGCCTTAA           TATTCGTGC CTAGT GTGCGAATA           TTTTGCGCGACACCT  63 52
   PBPRA0899 NONE
   PBPRA0900  997282 ..  997315 + -16.3  -2.95091   GATTCAAATCATGAA     TAAATAAAAAGCGGC TTTG GCCGCTTTTTGTTTA      TCTGTCCATTAGCCT 100 46
   PBPRA0901 NONE
   PBPRA0902 NONE
   PBPRA0903 NONE
   PBPRA0904 1000352 .. 1000380 + -12.6  -4.20368   TTAGCTTTATTTTAA        TATTGCCGCTTG TCTTT TAAGCGGCAATA        TTTGTCTTAACCTGC 100 51
   PBPRA0905 NONE
   PBPRA0906 NONE
   PBPRA0907 1002865 .. 1002883 +  -4.6  -2.90763   AGCTAATTTCTTTAA             TGTCAGTT TAT AAATGACA             TATATACAGTATAAA  49 13
   PBPRA0908 1004033 .. 1004050 +  -4.9  -3.66874   CAGCTCATTATTATC             TAACCTT AGCT GAGGTTA              TTTAAGTCGCCTTGA  57 23
   PBPRA0909 1005301 .. 1005314 +  -6.7  -3.67648   TCTGAATATTTCACT               GGCAA GCCT TTGCC                TCTTCTTGTTTCTCT  65 252
   PBPRA0910 NONE
   PBPRA0911 NONE
   PBPRA0912 1009992 .. 1010014 +   -12   -5.4833   TTTATCTTTTAAAAA           CGGTAAGGGG CAA CCTCTTGCCG           TTTTTTATTGCCTGA 100 94
   PBPRA0913 1011406 .. 1011434 + -18.3  -5.68039   TAATCCAGCTAAGAA        CGGCAAGGGTAAT CAC ATTGCCCTTGCCG        TTTTTTTATGCCTTT 100 38
   PBPRA0914 NONE
   PBPRA0915 1013345 .. 1013364 +  -2.1  -4.26903   GCCACAGTTTTAATG            GCATGCT TTTAAT AACATGC             TTTTAGTGGCATGGA  57 28
   PBPRA0916 NONE
   PBPRA0917 1014170 .. 1014202 +   -10  -4.41494   TGAAACAATTGTTTT      CGATTATCTCTGGT GTGTA GCGAGAGATAATCG      TTTTCATTAAAAATA  89 41
   PBPRA0918 1015975 .. 1016019 + -14.8   -3.3972   ACACCGCTTTTGATA TATTACAAACAGCTCTTATTT GAAA AAATAAGGGCTGTTTGTA-TA TTGGTGGTTTTATAC 100 46
   PBPRA0920 NONE
   PBPRA0921 1020370 .. 1020380 +  -2.6  -3.33696   TAAATAATGATCACT                 TAAT ACG ATTA                 TTGCTTAAAACAGGC  46 45
   PBPRA0922 NONE
   PBPRA0923 NONE
   PBPRA0924 NONE
   PBPRA0925 NONE
   PBPRA0926 NONE
   PBPRA0927 NONE
   PBPRA0928 NONE
   PBPRA0929 NONE
   PBPRA0930 NONE
   PBPRA0931 1030571 .. 1030585 +  -4.2  -3.04517   CTTTGGCTATGGATG               CACAAC CAA GTGGTG               ATTTTGCGAACCACT  49 374
   PBPRA0932 NONE
   PBPRA0933 NONE
   PBPRA0934 NONE
   PBPRA0935 1034012 .. 1034024 +  -3.3  -3.16822   ATGACCATTATATAG                GCATG ATT CTTGC                TTGGATAGTTATTCT  46 231
   PBPRA0936 NONE
   PBPRA0937 NONE
   PBPRA0938 NONE
   PBPRA0939 1039691 .. 1039710 +    -2  -3.53563   TAGATAAAAAACACT            GTGACCTC AGTG GAGGCAAC             TTTGAACAAAAATAT  46 68
   PBPRA0940 NONE
   PBPRA0941 NONE
   PBPRA0942 NONE
   PBPRA0943 NONE
   PBPRA0944 NONE
   PBPRA0945 NONE
   PBPRA0946 NONE
   PBPRA0947 1047279 .. 1047298 + -11.4  -5.42514   TATGAATAATTAAAA            CCTCTCCC TCTT GGGAGGGG             TTTTTTCGTTTATAG 100 80
   PBPRA0948 NONE
   PBPRA0949 1049283 .. 1049295 +  -3.4  -2.90349   ATCTTTTAACCCCCA                GCAT GAAAG ATGC                ATTTAGATTTGCAAC  45 130
   PBPRA0950 1050126 .. 1050136 +    -4  -2.89881   TTAGCGATGGGAGGG                 TATG CAT CATA                 TGTATGGGGTGCATA  47 75
   PBPRA0951 NONE
   PBPRA0952 1052751 .. 1052771 +  -2.7  -2.66593   AGCAGAGGTAACTAA            TGAATAAGA AAA TTTTATTTA            TACCTTTGGCGTTGT  41 19
   PBPRA0953 NONE
   PBPRA0954 NONE
   PBPRA0955 1055116 .. 1055143 + -18.6    -5.252   ACTGGCACAAATGAA        GCAGGCTGGATA TCAT TATCCAGCCTGC         TTTTTTATACCAATG 100 45
   PBPRA0956 1056025 .. 1056045 +  -5.4  -5.28176   AGATGGATTAAAAAA            GCGACC AATAGAAAA GGTCGC            TTTTTTATGAATAAC  81 70
   PBPRA0961 NONE
   PBPRA0962 1064785 .. 1064814 +  -9.4  -5.24531   TTTCGTTATTCAAAA       GGTCTGCC-CTGT TTCTT ATAGCGGCAGACC       TTTTTTATGAGCGCT 100 67
   PBPRA0964 1068653 .. 1068677 +  -6.5  -6.28401   TATCACAATGTAAGG          CGCTGATTTTA ATG TTAAATTAGCG          TTTTTTTGTTTTTTA 100 54
   PBPRA0965 1069530 .. 1069544 +  -4.9  -4.61824   GCAAGCAGCTAGCAT               CGCGG CTAAC TCGCG               TTTTGCTTCTTGTTG  71 338
   PBPRA0967 1070898 .. 1070915 +  -9.1  -5.46276   AGTCGAATTAAAAAA             CCGGAGT CTAT GCTCCGG              TTTTTTGTATCTATT 100 69
   PBPRA0970 1073796 .. 1073809 +  -3.8   -3.1875   CTGTTTTTAATTTGA               CCAC TATATT GTGG                TTGAATTCCCCTCTA  48 164
   PBPRA0971 NONE
   PBPRA0972 1077521 .. 1077553 + -19.4  -5.14563   AATAGAAAGATAAAA      CGGAGGGTGATTAT GACAA ATAATCACCCTCCG      TTTTTTACTCAGAAG 100 53
   PBPRA0974 1079357 .. 1079368 +  -4.4    -3.889   CATAGGTAGATACTT                TTCC ATAT GGAA                 TTTGATGTACTTGGG  57 414
   PBPRA0976 1080255 .. 1080267 +  -4.9  -2.91036   AGGGCGATACCTAGC                TGATT CGT AATCA                CTTCTTATCATAATC  51 39
   PBPRA0977 NONE
   PBPRA0978 1081167 .. 1081177 +  -5.4  -2.97475   AGGTGTTGTTTTCAA                 CCAT AAC ATGG                 CTTTCTCGTGGCAAA  53 233
   PBPRA0979 1083032 .. 1083045 +  -6.7  -5.07275   GGGTAAATACTTCGT               TGCGA CGCC TCGCA                TTTTTATATCTATCC  86 78
   PBPRA0984 1087878 .. 1087896 +  -4.6  -4.72696   ATGTAGAACGTAACA             GTAATAAC TAA GTTATCAC             TTGTTTTTATTTGAG  71 15
   PBPRA0985 1088274 .. 1088288 +  -2.8  -5.11033   AAACGGCAATAAACT               CGACTA GCT TAATCG               TTTTTTCACCTTCTC  70 19
   PBPRA0986 NONE
   PBPRA0987 1090438 .. 1090450 +  -4.1  -3.75051   CAAAGATAGTGACAT                TGTCG GCT CGATA                TATTTTCCCTTCCTC  55 56
   PBPRA0988 1091432 .. 1091451 +  -8.6  -3.39529   TATCGTATGAAGCTT            TCCTGCGA TTGA TCGTAGGA             TTGCTGTTGAGTTAC  74 510
   PBPRA0989 1093901 .. 1093922 + -12.3  -5.07971   ATTGATACGACCTAA           CAGGGCAGT TTCG GCTGCCCTG            TTTTTGGTTCTTTTG 100 69
   PBPRA0990 NONE
   PBPRA0991 1096867 .. 1096892 + -14.9  -4.15833   TCTCACTAATAAAAA         GAGAGTAGCAA GTTA TTGCTACTCTC          TTTTAAAATACTAAT 100 32
   PBPRA0993 1099582 .. 1099599 +  -9.9   -6.0427   AACTAGATAATATAG             TGGCTTC TTCG GAAGCCA              TTTTTTTTATCTGAT 100 48
   PBPRA0994 1102039 .. 1102075 +  -2.4  -5.54907   TTAACTTAAATACGA   TGAAGTCGTTATGTTCT GAGA GGAAC-TAGCGGCTTTG    TTTTTATTTTCTAGC  79 53
   PBPRA0995 1102976 .. 1103004 +    -9  -2.76189   ATGAGGATTAATAAA        CAGGGAAAGA ATTCGAACA TCTTTCCCTG        TGCTTACGTGAGTTA  68 101
   PBPRA0999 1107534 .. 1107556 +  -8.5  -4.36862   ATAGACTTGCCTTGA           TTCGTCACT GAAAA AGTGACGAG           TTCTTTATTTGGTAT  82 290
   PBPRA1007 1118326 .. 1118337 +  -2.2  -3.08798   GTCGAAGTACTTAGC                TTCG GCTG CGGA                 TATTGAATGAAAGAT  43 27
   PBPRA1008 1118790 .. 1118816 + -13.9  -4.13437   GAATGTTGAGAAATG         TAAAGGAGAGG TGCCC CCTCTCCTTTA         TTGTATTTTTGATTC 100 55
   PBPRA1012 1123352 .. 1123366 +  -8.5  -4.53163   AACTTCTTAAGAAAG               CCGCC TTCTT GGCGG               TTTTCTGCTATCTAC  86 60
   PBPRA1013 1124234 .. 1124279 + -10.5  -3.99013   CTTTTAACCAGCTAA CAAGATGAGGGCGAGGGGTCT AAAA AGATTCGTTGCCCTTTTCTTG TTTGTGGCCTTTTTC  85 91
   PBPRA1015 1125461 .. 1125512 +  -4.7  -5.27938   TGCCGGCTGTAAGAA TACCAAACTGAACCATTCTCT TTGATTAAGC AGATAATCATTCAGTTTGGTA TTTTTGTTTAAGCCT  79 44
   PBPRA1016 1126209 .. 1126236 +  -5.6   -2.7185   AGCTAATTATTTCCT        CTAGCCAGAATT ACCT AAATCTGGCTAA         TGATTGGGCGCTCAT  51 76
   PBPRA1017 NONE
   PBPRA1018 1128951 .. 1128966 +  -3.2   -4.2828   TATGAATTTACCAGC              TGGCTT TAAG ATGCCA               TTTTAATCAATGCGA  60 4
        recR 1129620 .. 1129650 +  -9.9   -5.9667   AGAGTTCGTAATAGG       TACCAATCATAGA GATAA TCTGTGGTTGGTA       TTTTTTTGTCTTTTT 100 61
   PBPRA1020 1131205 .. 1131220 + -10.4  -5.81032   CAAGCATATAAAAAA              GGAGCC TTAT GGCTCC               TTTTTTTTACAATTG 100 67
   PBPRA1023 1134763 .. 1134793 +  -9.1  -4.31608   GTCTAATCGCTTTTA       TGCCTGATACTGG TTAGT TTGGTATCAGGCA       TTGTTTGTATTTGTT  83 35
         adk 1135685 .. 1135709 +    -5  -5.75478   TACTAGTCAAAAAAA         GCGGGTAGACC TTTA GGT-TGCTCGC          TTTTTTTATGTCCTT  93 54
   PBPRA1025 1136902 .. 1136934 +  -7.1  -5.35459   TCGTTGACATATCTT      TATTGGGCTCTTAAA AAC TGTGAGAGCTCAGTA      TTTTTTGTACTATAT  91 53
   PBPRA1026 1138354 .. 1138369 +  -8.2  -6.01187   CGAGAATAATAAAAA              CCGCCG AAGA TGGCGG               TTTTTTTGTTTCATT 100 79
   PBPRA1032 1147264 .. 1147297 + -15.5  -3.94188   TATTTTTAAATTAAA     CGGTCTCCACATTCTC TAA GAGAAT-TGGGGACCG     TTCTTTGGAGTGCCT 100 74
   PBPRA1033 1150097 .. 1150143 + -20.5  -3.62849   CGAGAGTGGTTCTCT CGCCAGCTTCTTAATAAGCTC CCCCA GAGCTTATTAAGAAGCTGCTG TTGTAGTTTCGTACC 100 82
   PBPRA1034 1152090 .. 1152125 +   -15  -2.62246   CGGCTTTATTTGCCC    AATAAAAAAACCAGCC ATTT GGCTGGTTTTTTTATG     CTTACTTAGCATTAG 100 56
   PBPRA1039 NONE
   PBPRA1040 1157407 .. 1157444 +  -7.8    -5.626   ATTGCTACCAATAAA   CGCTCTACTATCCACT TTTACT ATTGGATACTAGGGCG    TTTTTTTATGCAATG 100 83
   PBPRA1042 1159427 .. 1159458 + -17.5  -4.57209   TTAGAATTTAAGTAG      CGAGTGACGAGAA TCTAGT TTCTCGTCACTCG       TTTTCTAGTTACTCT 100 37
        sdhC 1161529 .. 1161540 +  -2.2  -2.78935   TTCTTTCTGTATTTG                CTGG AGGC CTAG                 TATGGTAAACAATGT  41 6
   PBPRA1045 NONE
        sdhA 1163632 .. 1163646 +  -2.7  -2.77899   AACTCGCGAAGCGTT               CCCGC CAAAA GCGCG               TACTTACTAGGAAGG  42 1
        sdhB 1164403 .. 1164434 +  -3.7  -4.18762   AAGAATTATCGATAT      GCTAGCCTGATCTG CTTGT CAGCA-AGGCTAGC      TTTTAAGTCCGGCTT  59 45
   PBPRA1048 NONE
   PBPRA1049 1168520 .. 1168535 +  -7.6  -3.88498   CTAGAAGACCCAACA              CGTCTA TTGC TAGACG               TTTAATATCTAAAAA  74 5
   PBPRA1050 NONE
   PBPRA1051 1170752 .. 1170774 +  -5.6  -5.64421   TTGCGAATAAAAAAA           GCCTGTCT ATTATTG AGATAGGC           TTTTTTATTTGAAGT  86 61
   PBPRA1052 1171415 .. 1171434 +  -3.5  -3.97308   CTTTGATAAAGAAAA            GCCAGCA ATATCA TACTGGC             TTTACTCTGTTTACC  55 77
   PBPRA1055 NONE
   PBPRA1056 NONE
   PBPRA1057 1175405 .. 1175417 +  -9.1  -5.97575   CGTAATTGAAAAAAG                CGCAC TAA GTGCG                TTTTTTTTATGGATT 100 63
   PBPRA1058 NONE
   PBPRA1059 NONE
   PBPRA1060 1178374 .. 1178391 + -11.3  -4.76041   ATACAGAATATAAAA             GGCAACC TATT GGTTGCC              TTTTTAATGCGTGTC  91 56
   PBPRA1062 1180249 .. 1180261 +  -6.3  -2.78813   CGTTCAAATGCTCGT                CTGAA TGT TTCAG                CTTGTTGACGTGCGG  55 381
   PBPRA1065 1184082 .. 1184126 +  -3.7  -3.58133   GACAGAAGGTAAAGC TAAATAACGAGTTGTAGGT ATTAGCG ACTCTCAACTCGTTATTGA TTCTGTGATAATTAT  53 56
   PBPRA1070 NONE
   PBPRA1071 1191220 .. 1191232 +  -4.1  -3.24513   AACATTAACAAGCAA                TCAGT AGC ACTGG                TTAAATTATACATGT  49 87
   PBPRA1072 1191619 .. 1191631 +  -3.4   -4.4773   GTTTATACCTCTCGG                CGAT TTCCT ATCG                TTTTACTTACTATAA  62 81
   PBPRA1073 NONE
   PBPRA1074 1193179 .. 1193191 +  -3.4  -4.88228   ACCGTCATATTTTGA                CCTT TACGC AAGG                TTTTTGATGTTGACT  69 6
   PBPRA1075 1195249 .. 1195273 +  -4.4  -3.10715   TCATTGGGTGTTGGC          TCATTGCTAT TTCGT ATAGTAGTGA          TTAAATCGTGGTGGA  50 232
   PBPRA1076 1196585 .. 1196608 + -15.4  -5.74288   TTTAGTTTTAAAAAA          GCCCTGAAAG ATGT CTTTCAGGGC           TTTTTTATTATTTGT 100 55
   PBPRA1080 NONE
   PBPRA1081 1199912 .. 1199931 + -12.2  -5.48063   TAATCGCTTTTCAAA            GCCAGACA TTAA TGTCTGGC             TTTTTTGTGTTGAAT 100 76
   PBPRA1083 1203038 .. 1203058 + -11.2  -5.16572   AAAGAAAATGCGAAA            GCCTGTGA TATTT TCACAGGC            TTTTTTCGATTGGAT  93 59
   PBPRA1084 1203868 .. 1203883 + -10.4  -4.40003   ACATGAATTAAAAAA              GGGAGC ATTT GCTCCC               TTTCTATTTATGCCA  89 66
   PBPRA1095 1215263 .. 1215280 +  -7.7   -5.9003   ATATAAAAAGAGAAA             GGTACGT TTTG GCGTACC              TTTTTTTATTGGTTT 100 56
        cysS 1218270 .. 1218311 +  -2.3  -6.34616   ATGATGATTTCGCAG GAAAATTGAAAACCGAAGT ATTA ACTTCGGTTTTTTTGTGTC  TTTTTTTTATTTTCA 100 95
   PBPRA1099 NONE
   PBPRA1100 1220145 .. 1220174 + -10.8  -3.03243   GGTGTGCGGGATCAT       GTCACCATATCC TACGGT GGTTATGGTGAC        TATTGCCCAGTAGAT  79 465
   PBPRA1103 1225062 .. 1225078 + -10.1  -5.64274   ATCATGATTATTAAA              CCCGCCA ATT TGGTGGG              TTTTTTTATGGGTGA 100 55
   PBPRA1112 1235132 .. 1235155 + -15.4  -3.48738   AGTACCGTAATCTAT          TTGGCCAGTG ATTC CACTGGCCAA           TCTTTCATCCTCGTG 100 61
   PBPRA1113 NONE
        ruvC 1236573 .. 1236587 + -11.4  -5.54907   AGCCCGGTCATAAAA               GCAGCC ATT GGCTGC               TTTTTATTTTGTGAG 100 85
   PBPRA1115 1238259 .. 1238280 + -13.1  -3.86202   ACCTAAAGACATAAA           GTGCTGGAT ATCC ATCCAGCAC            TTTACTATCCTAGAG 100 88
        ruvA NONE
   PBPRA1117 1240413 .. 1240437 + -13.7  -3.12895   CAAGGCTTTACCTTG          GTTATCCACGG AAA CTGTGGATAAC          TGTGTTGATGGACAC  95 458
   PBPRA1118 1243283 .. 1243302 +  -6.5  -4.24075   GTCAGTTGGCTAGGT            TGACTCT ACATTA AGAGTCA             TTTCTATTAATGCAT  73 196
   PBPRA1119 NONE
   PBPRA1120 1245510 .. 1245523 +  -5.3  -3.60296   ACACCAATGCAACAT               TGTCA TTAG TGACA                TTTGCCCTGCAGGTC  59 176
   PBPRA1124 1248746 .. 1248781 +  -7.8   -2.6063   GATTCTTCGCGTATT    TAATAAGGTGTTAGTT GTAT GATTATCACCTTATTA     TACGTTGTGAATCAC  62 39
        moaC NONE
   PBPRA1126 NONE
   PBPRA1127 1250089 .. 1250103 +  -3.5   -5.1675   GGTAGGTCAAAAAAA               GGAGC GAATA GTTCC               TTTTTTAATGGCTGA  71 58
   PBPRA1128 1251916 .. 1251934 + -11.7   -5.4251   TCCCTGCTTTTTTTA             CCCGGCT CTTGT AGCCGGG             TTTTTTATATCTACA 100 61
   PBPRA1130 1253409 .. 1253425 + -12.3  -5.66684   CCACATTTTTAATAA              GCGCCTT AAA AAGGCGC              TTTTTTTATGCCTTA 100 244
   PBPRA1131 1255498 .. 1255525 +   -12  -2.76418   ATATAACGCTATTAA        CGCTGCACCCGG AATT TTGGGTGTAGCG         CTCTTTCTGTCACAG  86 51
        oppB NONE
   PBPRA1133 NONE
        oppD NONE
   PBPRA1135 1259479 .. 1259498 + -10.7  -5.71712   TGTGACAGGCTTTAG            GCGCGGT GTCAAA ACCGCGC             TTTTTTTATGTCAAA 100 49
   PBPRA1136 1262056 .. 1262072 +  -8.7  -4.82901   TTTACGGTATAAAAA              CGTCAGG ACA TCTGACG              TTTTTATAGCGCGAG  88 55
   PBPRA1140 1277474 .. 1277497 + -11.8  -2.96808   AATTACAAAGGAAAA          GGGCTGATGA AAAT TCATCAGTCC           TAGGTTTTTTCGTTT  82 49
   PBPRA1141 NONE
   PBPRA1142 1281677 .. 1281700 +  -4.6  -4.56133   TCTAGCAGTGATTAT          CGAAGGGCT TGGTATT AGCCCT-CG          TTTTAATTATTCAAC  68 108
   PBPRA1149 1290282 .. 1290301 + -11.4  -4.78077   CTGTAAGATATTTGA            GGCTCAGC TTAG GCTGGGCC             TTTATTTTCCTTAAC 100 57
        clpS 1291794 .. 1291806 +  -7.7  -3.34715   AATTTTTCCGGCACG                CCACT TTG AGTGG                TATTTAGGGGAGGTG  67 39
   PBPRA1152 1294126 .. 1294140 +  -8.5  -5.72616   AGCATTAAATAAAAA               CCGCC CTTGA GGCGG               TTTTTTTATCTGAAT 100 55
   PBPRA1156 1296705 .. 1296724 + -11.4  -5.05113   ATGAAAAACAAACAA            GGCGAGGG ATAT TCCTCGCC             TTTTGTTTATCTCGG 100 84
   PBPRA1161 1303772 .. 1303794 + -14.9  -4.15632   GAGTAAAGAATTGAA           TCGAGCGGC CTAGT GCCGCTCGA           TTTGTATCTACTACT 100 88
   PBPRA1162 1307459 .. 1307493 +  -2.1  -2.92389   AGACTAACTATTAAT     GATGTTGTCTTGAGG TAAAT CCTCAACACAACGAA     TATATGAGTAGGTTG  42 34
   PBPRA1163 1308205 .. 1308223 + -13.2  -4.74013   ATACTATTTAAAATA             GGTGGCAT TTA ATGCCACC             TTTTCTGTCTTTAAG 100 100
   PBPRA1164 NONE
   PBPRA1165 1311040 .. 1311055 + -10.4   -5.4251   GCGAGAAAGAAGAAA              CCCAGC TAAG GCTGGG               TTTTTTATATGTGCA 100 56
   PBPRA1169 1317550 .. 1317565 +    -4  -4.58076   AGCTTTCTAACAAAG              CGTG-CT GGA AGTCACG              TTTTCTCTGGCTTCT  66 86
   PBPRA1170 1318310 .. 1318326 + -12.3  -5.39721   TAATGTGATTACTAA              GGCTGAC ATT GTCAGCC              TTTTTTATATGGTCC 100 38
   PBPRA1172 1321426 .. 1321443 +  -4.2  -3.34089   CCGCTTTAACTGCTA             CCTTTA AATAGG TAAAGG              TGTTGCTTCTTCAAC  52 15
   PBPRA1173 1321832 .. 1321863 + -14.6  -3.65542   ATGACGCACTTTGAG      TAAAAGGCTTGCCA TTTT TGGCAAGCCTTTTC       TATTTTAGGACTAGA 100 44
   PBPRA1174 1323031 .. 1323069 + -11.9  -4.18303   ATCCTAGTTCTAGTA  CAAGAAAGGTGTGTC-GG ACAG CTAGCCACACCTTTCTTG   TTTCTACTTTCTACT  95 45
   PBPRA1177 1325415 .. 1325442 +  -7.1  -5.56263   CATACAAAATTAGAA        GCTAATACGGT GATAAA ACTGTGTTAGC         TTTTTATTTTATAGT  93 51
   PBPRA1178 1327119 .. 1327134 + -10.4  -5.08088   TATAGAATACAAAAA              GGGAGC AATT GCTCCC               TTTTTGTTACCAATT  93 67
   PBPRA1183 1331535 .. 1331559 +  -8.6  -4.83593   AACTGTAATGTTAAG          GCGGGTTTTT TATTT GAAAGCCCGC          TTTTTCATACTTGTT  88 71
   PBPRA1184 1332237 .. 1332283 + -13.9  -4.86001   GTATAGATATGAAAA CGCCCACGACATGCTTTCACTAT TAC AAAGTGAA-GCC-GTCGTGGGCG TTTTTCTAGCATCGT 100 95
   PBPRA1187 NONE
   PBPRA1188 1339728 .. 1339738 +  -3.2  -3.68962   CCAATAAGAGTATTA                 GGAT CGC GTCC                 TTCTAGTTTGTTGAA  51 232
   PBPRA1190 NONE
   PBPRA1191 NONE
   PBPRA1192 NONE
   PBPRA1193 1343424 .. 1343436 +  -6.3  -3.57561   TTAGCTAGGTTAAAA                CTGAA AAA TTCAG                TTTGAAAAATTAAAG  62 140
   PBPRA1194 NONE
        fabG 1345262 .. 1345275 +  -2.3  -4.20868   AATAAACTACAGCAA               ATCGC ATTA GCGAA                TTCTTGTTTTAAGGA  57 145
   PBPRA1196 1345552 .. 1345576 + -14.3  -5.08169   AATAAAAGAACACCT          CCAGGCGGTCA CCA TGACCGCCTGA          TTTTTTAAAGTCTGT 100 39
   PBPRA1197 1346931 .. 1346954 + -14.6  -5.77988   ACCTGATATTATGAA          CGACCCGGTG TTTA CATCGGGTCG           TTTTTTTATATGTAT 100 92
   PBPRA1198 NONE
   PBPRA1199 NONE
   PBPRA1200 1349476 .. 1349487 +  -5.8  -3.13403   AAGCACTATGGCAAA                GCTG GCAG CAGC                 TGTTAATACAGGGAC  57 59
   PBPRA1201 NONE
   PBPRA1202 1351198 .. 1351214 +  -6.5  -5.38348   TAGGTTTTATAAAAA              GGGAGCT TTT AGCTCCA              TTTTTTAATGTTTTT  89 38
   PBPRA1203 1353106 .. 1353123 + -11.3  -5.19212   AATCTATAAATAAAA             GGGAAGC TTCG GCTTCCC              TTTTTTGATCCTGCT 100 53
   PBPRA1207 1357170 .. 1357192 + -12.8  -5.18297   AGTTACGTATTTACC           TAGCCACTGA TTA TCGGTGGCTA           TTTTATTTGTTATTA 100 52
   PBPRA1208 1358217 .. 1358231 +  -8.6  -5.84381   ACAGATAATAAAAAA               GTCCTA ATA TAGGAC               TTTTTTTATTCATCA 100 87
   PBPRA1213 1364302 .. 1364338 +  -7.4  -5.28176   ATAGTACATGCTAGA    TCTTTTCTGCTGTCTA ATTAA TAGATAGCAGAAGGGC    TTTTTTATAAGTGGA  91 80
   PBPRA1214 1364976 .. 1364990 +  -8.5  -5.15969   AAATACGTTAAAAGG               GGCGC TTTAT GCGCC               TTTTTTAGGTTCGAG  91 61
   PBPRA1215 1366635 .. 1366661 + -11.7  -5.24531   TAAAATCTACCCAAA         CGCCTTTAACA CAATT TGTTGAAGGCG         TTTTTTGTCGAAGGT 100 91
   PBPRA1216 NONE
   PBPRA1217 NONE
   PBPRA1218 1371100 .. 1371111 +  -2.2  -2.51313   GACCAAATCTCATCA                CGTA CTTG TGCG                 ATGTCTTCTCGATGT  39 518
   PBPRA1220 1375006 .. 1375031 +  -8.3  -5.44198   AGTAATATAATTAAG         CCCTCTATCTT GACA AAGGCAGAGGG          TTTTTCTTATTTATT 100 82
   PBPRA1221 1376173 .. 1376190 + -11.3  -5.73339   ACACGATTTTAAAAA             CCGATGC CAGC GCATCGG              TTTTTTTATGCTTAT 100 88
        treR 1379027 .. 1379040 +  -6.7  -4.04579   AACTCTTTCACGTTA               TGGGA ATGT TCCCA                TTTCATGTTTGTGAG  71 124
   PBPRA1224 1380640 .. 1380666 + -11.7  -3.65522   TATAAAAATGTAAAT         TGTTGGGCAAC AAAAC GTTGCTCAACA         TTCTTCGAGTAAATA  85 65
   PBPRA1225 1382413 .. 1382452 + -10.3  -5.18371   GATTGGTATAAAAAA  GGCTTTAACT-TGCTCTT ATTTA AAGAGTGCAGTTAAAGCC  TTTTCTTTTGTGGCG 100 71
   PBPRA1228 1388353 .. 1388377 +  -6.4  -5.66338   AATACTGAATGAGAA          GTCTCAACCG AGATC TGGTTGGGGC          TTTTTTATTATATTT  90 55
   PBPRA1232 1394425 .. 1394463 + -11.4  -4.36903   AGTTAACCATAATCT  TAGAGGCATGATGTTTA GTTATA TAAACATCATGCCT-TA   TTTGTATTTAATCCA 100 54
   PBPRA1233 1396120 .. 1396145 + -17.7  -3.06261   AATAAATAATAAAAA         GCCCCGATAGT TTTC ACTATCGGGGC          TCTTAACAGTTAGCG 100 39
   PBPRA1236 NONE
   PBPRA1237 1401602 .. 1401621 +  -5.8  -3.14132   AGATAGCCATCTGTT            TTTTTGTG TTTT CGCAAAAA             TTGATAGCCAGAAAC  55 503
   PBPRA1239 1402990 .. 1403003 +  -2.3  -3.21199   GTAGTAAGAAAAGAT               AAGCC GAGA GGCTG                TTCAATTCATCGCTA  43 76
   PBPRA1241 NONE
   PBPRA1242 1406021 .. 1406036 +  -4.7    -4.386   ACTTTGAGGTTCAAG              GCGAA CGTTAA TTCGC               TTTTATAACCAGTTA  67 349
   PBPRA1243 1408521 .. 1408572 +  -6.6  -4.77438   GTAAGTAAAATCAAA CGCAGCCAATATTCGTTCACCATA GTAA TGGGTTTTATGGATATTGGCTGCG TTTTTAATGGTAGAT  79 37
   PBPRA1245 1410808 .. 1410839 +  -3.1  -4.23045   CAGATTAAATAATGA      C-ACTGTAGCTGCT GGTAA AGTGGTTACAGTCG      TTTGTTAAGTCGTTA  60 56
   PBPRA1246 1412188 .. 1412204 +  -3.5  -4.82819   GTAGATACGCTGAAT              CACTCCC GAA GGGCGAG              TTTTGTTGTGCTCTA  67 206
   PBPRA1247 NONE
   PBPRA1248 1414266 .. 1414277 +  -2.2  -3.95852   TGGCTTTCTTTTGAC                CGTT TTCT GACG                 TTTGATTGGTAGCGT  52 121
   PBPRA1249 1415964 .. 1415980 +    -3  -5.48213   TTAGGCGACCAATAA             GCAGCGT TCCA AC-CTGC              TTTTTGTTTTAGCTG  82 210
   PBPRA1252 NONE
   PBPRA1253 1418835 .. 1418850 +  -8.2  -4.18697   TTGAATGACTTCAAA              GGCTCC TACG GGGGCC               TTTTAAAATCATTTT  79 43
   PBPRA1256 NONE
   PBPRA1257 1424107 .. 1424118 +    -3  -3.37901   CTGCGATTAATCGCG                CTAA AATT TTAG                 TTCGTTAACCTGTTT  46 6
   PBPRA1259 NONE
   PBPRA1260 NONE
   PBPRA1261 1429097 .. 1429117 + -11.9  -5.01042   ACTATGAAATCTAAA            TCGCCACGA AAT TTGTGGCGA            TTTTTCGTTTAAATT 100 49
   PBPRA1262 NONE
   PBPRA1263 NONE
   PBPRA1264 1432507 .. 1432519 +  -4.9  -2.67513   TCTGTTTGGTGTGTA                GTATT CAG AATAC                ATTCGTTATCCGTAT  49 193
   PBPRA1265 1434723 .. 1434771 +  -2.7  -4.32951   TGATGCTTTTAGTAG GGGAGGCGTTATTTGTTTTT AACTAGAAAG AGAAGCAA-TAACGTCTTCC TTTATTCGTTGACCT  58 78
   PBPRA1266 1435513 .. 1435538 +  -9.1  -5.17353   AATTAAAATATTAAA         GGGGGTATTAT CTAA ATAATGCCTCC          TTTTTTAATGCGTAT  91 104
   PBPRA1269 1440652 .. 1440693 + -16.9  -3.27029   TTTCATAGAACTTCT TAACAAAAAGCCCTAGCAT TAAA ATGTTAGGGCTTATTGTTA  TATTCGTTGATAAAG 100 104
   PBPRA1271 NONE
   PBPRA1272 1444586 .. 1444610 +    -8  -3.01712   GGTCGCTTTCTTTAC         CGTCATCAACG CTAA CGTT-ATGACG          TATTAACAAGGCAGC  64 11
   PBPRA1273 1445106 .. 1445124 +  -3.1  -2.53263   GCTATCGCGATGACC             GCCGTTA ATTAA TAACAGC             TAGATTCAAAGTAAG  43 18
   PBPRA1274 1446930 .. 1446966 +  -3.6  -2.63041   CACTAAAACTAGATG    AAATGCGGGTCTTTGT GATGA GCCGAGACCCGCAATA    TAAATTACTCTTTTA  45 43
   PBPRA1275 NONE
   PBPRA1276 1448633 .. 1448659 +  -5.1  -4.67234   GCCTCTGATTATTGA         GCCTCTTTCTA GTAAA TAGTCAGAGGC         TTTTTAACATTGAAT  70 79
   PBPRA1278 1451133 .. 1451158 +  -7.5  -3.86524   AATCACTATAAAAAA         GCGAGTGCCGT ATTT GCAGTACTCGC          TTTCTCCGACGATAT  72 83
   PBPRA1279 1453240 .. 1453267 + -11.4  -4.17089   CCTGAGGATCATAAA        CGAGGAAAGTAA AGAT TCACTTTCCTCG         TTTTACGAATTTGAA  90 59
   PBPRA1281 NONE
   PBPRA1282 NONE
   PBPRA1283 1456128 .. 1456140 +  -2.7  -3.62085   CAATAAAAGTTAGGA                CATGA GCA TTATG                TATATTTTTGGTTAT  49 44
   PBPRA1284 NONE
   PBPRA1285 1457312 .. 1457332 +    -4   -4.2354   GTTTTCGGTCACTTT            TTCTGGTT TGCTC AACCCGAA            TTGTTTTCAGCTTTC  61 317
   PBPRA1288 NONE
   PBPRA1289 1461663 .. 1461677 +  -2.8  -4.05208   AAGATCGTCATCGTC               TTGGTG AAT CAGCAA               TTATTTCGTGTAGAT  55 126
   PBPRA1290 1462363 .. 1462402 + -14.6  -4.37337   ATATCGTATTTATAA  GCAGACTTTAGATTACTA TTCG TAATAATCTGAAGTCTGC   TTTGTTCATATTTCT 100 64
   PBPRA1293 NONE
   PBPRA1294 1470008 .. 1470026 + -10.3  -5.44119   CTTAGTAATAAAAAA             GCGAGCA CTGAA TGCTCGC             TTTTTTTACGGTCAA 100 80
   PBPRA1297 1473005 .. 1473039 +  -7.4  -4.17523   TTGGTTATTAAATGA     TGATGATTCAAC CAAGATACACA GTTGAATCATCA     TTTTAACACTTGTTT  73 72
   PBPRA1300 1475054 .. 1475083 +  -2.7  -4.46587   AGAAAAAAATCTTTA       TCGGGTTAGCTGC TATT GCAGCAGGTGCGA        TTGTTTTATTCATGG  60 210
   PBPRA1308 1483002 .. 1483014 +  -3.4  -3.26609   AGGCTAAGTAGGGAA                GCAT GGCTG ATGC                TGGTTTTATTAAATA  48 30
   PBPRA1309 NONE
   PBPRA1310 1485322 .. 1485346 +  -4.3  -3.75015   ATAATGTTTGAGCTT          CAAAATTCTGC AAC GCAAAATTCTG          TTTGGTACGCATTAT  57 37
   PBPRA1311 1485857 .. 1485877 +  -7.6  -3.32022   ATAGTGATACACTAG            CGGCCTTT AAAGC AAAGGCTG            TTAATGTATGACACG  67 47
   PBPRA1315 NONE
   PBPRA1316 NONE
   PBPRA1317 1491620 .. 1491630 +  -5.4   -3.0263   CGATCTATGTATCAA                 TCAC GAC GTGA                 TATTGGAGGAATACT  53 128
   PBPRA1321 1495170 .. 1495183 +  -2.3  -3.95584   ATTTCGCTAATTATA               GGTGA GCTT TCTCC                TTTGATTAATGCCCG  52 50
   PBPRA1322 1495624 .. 1495647 + -11.8  -3.34233   TATAGTGGCGAAAGG          CTTGAGGACG TTAG TGTCCTCAAG           TTGTACAAATTATCG  84 92
   PBPRA1325 1498555 .. 1498567 +  -7.7  -2.83867   GTGTAGATACCTATG                GCTCT AAG AGAGC                GTTGTTCATCGATAA  62 35
   PBPRA1327 1499577 .. 1499614 + -12.1  -3.03619   TTCAGTTCCGCTAAC   TTAGGTGGGCTTTACTC CTTT GATTAATGCCCGCCTAA    TCTTCAACAATGATT  87 46
   PBPRA1328 1500458 .. 1500471 +  -2.3  -3.64103   AATTAAAATGTGAAG               GCTTC ACCT GCAGC                TTTACGGTGTAGGTG  48 39
   PBPRA1329 1501046 .. 1501068 +  -4.1  -3.56821   CAAAACCATAAAGTG           GGTCATGGG TTAAT CTCATGAAC           TTTGGAGCATGTAAT  53 30
   PBPRA1330 NONE
   PBPRA1331 1502532 .. 1502547 +  -5.4  -2.75481   CATTAAACAGAAGTA              GGAAGC ATGT GCTTTC               TACTTAGCGTTAGGC  52 442
   PBPRA1332 1503345 .. 1503370 +  -3.3  -4.21351   GGTAATATAAGGTTT         GGGACTGAA GCTCTACA TTCGGTCTC          TTTATTGGCATATTT  60 212
   PBPRA1333 1505031 .. 1505041 +  -3.2   -2.5084   TTCTTGTTATCGGAT                 GGCT CAA AGTC                 GTATTGGATATTTAT  43 63
   PBPRA1334 1505870 .. 1505891 +  -8.1  -2.60244   CGAGTGAGGCTGAGA           TAAGGTTGC GATA GCAATCTTA            TCAGTTAGTTAGCCG  65 184
   PBPRA1339 NONE
   PBPRA1340 1510944 .. 1510970 +  -5.9  -2.51951   GGTATTTGTCATATT        TGAGCAGTCAAC GATC GTTGAC-GCTCC         CCTTTTACTCATTGA  53 48
   PBPRA1341 NONE
   PBPRA1342 NONE
   PBPRA1343 1513592 .. 1513621 +  -9.5  -2.84723   TACGTTAGGAGTTAA       TTTTTGTTACTGG TCAT TCAGTAACAAAGA        TGGTTAATATTAAAA  72 307
   PBPRA1344 1515547 .. 1515578 +    -8  -3.41671   GTTAAACCAAACGAA      CTGTCACGTTCTTG TTAT TAAGTGCGTGACGG       TTGATTCAATATTTA  68 36
   PBPRA1345 NONE
   PBPRA1346 1518037 .. 1518047 +  -2.4  -3.52906   GAATAATATCGAGAG                 GAGG TGT CCCC                 TTCTCTCCCCTTGTG  46 43
   PBPRA1347 1519392 .. 1519404 +  -4.9   -3.4616   GGCCTATATTTCTTG                TGTTT CAG AAACA                TTGTAGGATTTTTTC  56 7
   PBPRA1348 NONE
   PBPRA1349 1521830 .. 1521842 +  -3.3   -4.2123   AATGCTTTGCGTCCA                TTGCC GAA GGCTA                TTTCTTCCATAAGTA  58 436
   PBPRA1352 NONE
   PBPRA1353 NONE
   PBPRA1354 NONE
   PBPRA1355 NONE
   PBPRA1356 1527139 .. 1527152 +  -8.1  -3.33696   GAACGTTTTAACTTG               CTGCG CACT CGCAG                TTAATTAACAAGGAG  70 4
   PBPRA1357 1528485 .. 1528513 +  -8.8  -2.96712   CACTCGTACTTAAAC        GCCTGCGCGTAT TCGAT ATCCGCCCAGGC        ATTGTTATTACCGGT  69 74
   PBPRA1358 NONE
   PBPRA1359 1529796 .. 1529807 +  -5.8  -2.91269   AGCCGTTCAGTAAAT                GGCT GGCT AGCC                 CTTATATTTACTGAC  56 521
   PBPRA1360 1531206 .. 1531230 +  -5.7  -3.19234   GATTTAACGAAATTT          TTAAGGCGCAT TTT ATGCGTCGTGA          TATCTTATAGGATTT  54 441
   PBPRA1361 1531923 .. 1531943 +  -3.3  -4.16284   TTGTTGCCCACTTGC            CGATTGAAG CCA TTTCAGTTG            TTTATTGAACAATAT  57 69
   PBPRA1362 1532801 .. 1532811 +  -2.6  -3.60098   TAAAATCCAAGACGA                 TTTT AAA AAAA                 TTTAAAATGAAAACT  49 10
   PBPRA1363 1533506 .. 1533520 +  -8.6  -2.67992   ATGTTGTAGAGGTAA               TAAGGG TAA CCCTTA               TCCTATACTGCTATG  67 150
   PBPRA1364 1534124 .. 1534134 +    -4  -3.96148   GTGATTGGTAGCATT                 GATA TTC TATC                 TTTATCGTAAAGGGG  57 90
   PBPRA1365 1534497 .. 1534514 + -11.3  -3.31877   GAGAGGAATAAAAAA             GCCCACA AGAA TGTGGGC              TTAGATTGTTACTTT  82 79
   PBPRA1368 1539222 .. 1539233 +  -5.8  -2.68942   CTCTACCATGTTCAC                CAGC ACGA GCTG                 CTTCTATGGCAGCAT  52 476
   PBPRA1376 1549118 .. 1549139 +  -5.8  -5.72616   GGTATAGACCTAAAA           GCGCCTCT TTTTAT AAAGGCGC            TTTTTTTATATCCGT 100 63
   PBPRA1377 1549443 .. 1549459 +  -5.8   -5.0916   GTTCATATAAAAAAA              CGACTC TTACT GGGTCG              TTTTTGTATTAAACA  80 62
   PBPRA1379 1553031 .. 1553066 + -10.6  -5.87688   GTCAGATATAAAAAA    GACGAG-GCTGCTTAAT ATA AATAAGCAGTACTCGTC    TTTTTTTTCAATTCT 100 94
   PBPRA1385 1558989 .. 1559002 +  -3.1  -2.99558   AGGATCAACGATCAA               GAGAG TTAA CTTTC                ATTTCATTAGTATTG  45 71
   PBPRA1386 1559652 .. 1559666 +  -2.8  -4.30448   TTGCGCCGCTTGACC               TGCTCT CTT AGATCA               TTTTCGCTTCCATTT  58 183
   PBPRA1388 1563148 .. 1563191 +    -7  -4.09805   TTAGCGTGATGGGCA TAGGTTT-TATTCTCCTATGG CAT TTATGGGAGGATATAAACCTG TTTACTTCTTACTAG  73 292
   PBPRA1395 1570448 .. 1570465 +  -9.1   -5.5112   TAGTAACTATAAAGA             GGCCTGC TTAT GCAGGTC              TTTTTTATTAATGAA 100 137
   PBPRA1396 1571469 .. 1571486 +  -7.7  -3.54653   TTGCTGTTAAAATAA             CCGTTCT TAAA GGAACGG              TTGTGTGATCAACCT  70 41
   PBPRA1397 1573004 .. 1573023 +   -10  -4.18367   ATACGATAGAATGAA            CAGAGGGC TTAG GCTCTCTG             TTTGTGTATCTGATG  85 92
   PBPRA1398 1574016 .. 1574032 +  -3.7   -4.4017   TTGCCGCTGGGCGTT              GAAGCGA TGA TTGTTTC              TTTTCTAAGGCTTCA  64 191
   PBPRA1401 1576237 .. 1576270 +  -6.8  -5.93809   GTGCATTTGCATGAT     CACCTCAATGCCCTT AGTAA AAAGGC-TTGGGGTG     TTTTTTTTCTCCAGA 100 115
   PBPRA1402 1577851 .. 1577871 +  -7.6  -3.69088   AGAGTCGTAATACGG            TGGGGTAG AAGGC TTACCCCA            TTAATTTGTATGTTG  70 41
   PBPRA1403 NONE
   PBPRA1404 1579845 .. 1579889 + -10.2   -2.5742   GTTGTCTATGGTTAA GCACTGTACACGGCTAAGTAT GTTT ATATTTAGCCGTGTAC-GCAC ATCTTCGTCTTTCGG  74 26
   PBPRA1405 1580858 .. 1580875 +  -2.8  -3.14982   TGTGTACGGTGACTT             TGAATA AGCCGC TATTCA              TATGTTCATGAATTT  44 19
   PBPRA1406 1581841 .. 1581854 +  -2.3  -3.85698   GCAGCGTTAAGTTCT               GGCGT GGTA AAGCC                TTTATCACCCGCCCA  51 300
   PBPRA1412 1590442 .. 1590455 +  -3.9  -3.12606   TTACAAAAAGTTAAA               CTAAA TACG TTTAG                TTGAATAATATGTCA  48 50
   PBPRA1415 1591564 .. 1591606 + -12.2  -3.38812   TCAAACTGATAGAAT CAAAAAGCCCGAATATCTTG AAA TAGTATATTCGGGCTTTGTG TATTCTTAGCAAAAG  90 78
   PBPRA1422 NONE
   PBPRA1423 1597747 .. 1597759 +  -4.8  -2.82199   TATCCATTGTTGTTC                GGCA AGTAC TGCC                ACTTTTTTAAATTTA  49 273
   PBPRA1429 1603646 .. 1603681 +    -9  -4.58585   ATTTATTATTCTGAA    GCCCTGATAATGGTGT GAAA ACACTGTGGTCGGGGC     TTTCTTGTTTCAATC  86 110
   PBPRA1430 NONE
   PBPRA1431 1605404 .. 1605445 +  -8.8  -4.46112   TACGGTATGCAGCCT GAAAGCCCTGCATGTGTT TCTATT AACATGTACTGGGCTTTC  TTTATTTAAATAACC  84 104
   PBPRA1432 1606552 .. 1606565 +  -2.3  -5.54079   TTTCCTATACCTCAA               GCCGA TTTA TGGGC                TTTTTTGCTTTTTCA  79 323
   PBPRA1433 1608023 .. 1608046 +    -6  -6.12328   TGATTATATGAAGAA          GGCGTTTATC GAAA GGTAAGCGTC           TTTTTTTTGTATTCT 100 75
   PBPRA1434 1609446 .. 1609476 +  -6.3  -3.69437   GCTGGTTAATGAAAG       TGCATGCATTTAT TGGCT ATAAATTCATGCG       TTGCTTTTCACCTTC  62 138
   PBPRA1438 NONE
   PBPRA1439 1616453 .. 1616496 +  -7.6  -4.13343   CTTTAATACAACAAA GCCACCTTGTACCTGAATTTA TTA TAAAT-CTTATACAAGGTGGC TTTTAACAGCTTTCT  75 35
   PBPRA1442 NONE
   PBPRA1443 NONE
   PBPRA1444 1621718 .. 1621741 +   -11  -5.40072   TATTCAATAAAAAGC          CACCGTTCAG TCAA CTGGGCGGTG           TTTTTTTAGGGGAAA 100 63
   PBPRA1445 1623797 .. 1623816 +  -9.3  -6.15259   TATAACGTGAAAAAG            GGCTAGC CATTGT GCTAGCC             TTTTTTTTTAGGTTG 100 53
   PBPRA1446 1624588 .. 1624609 +  -9.4  -5.31877   AAAGAACAATGATGA           GGGTTGGC CATAAC GCCAGCCC            TTTTTTGTGCTGCCT 100 51
   PBPRA1447 NONE
   PBPRA1448 1626669 .. 1626689 +  -9.8  -2.64595   TGAACCATCCCGCCC            CATAGCGT CCGTC ACGCTATG            ATTATGGTGACAATT  74 192
   PBPRA1455 1632664 .. 1632679 +  -6.8  -4.86731   ATAAACAAGCAAAAA              GGTCAC GTCC GTGGCC               TTTTCTTTAACACAC  81 235
   PBPRA1456 1634038 .. 1634068 +    -7  -3.63515   ATTTTTATACATAAC       CCTTTGAATAGT TCTAATC ACTATTCAGGGG       TTGTTAAGGATGAAA  67 225
   PBPRA1462 NONE
   PBPRA1463 NONE
   PBPRA1464 NONE
   PBPRA1465 1658486 .. 1658511 + -14.1  -4.55798   TTGAAAAACAAAAAA         GACCGAACTGT GTAT GCAGTTCGGTC          TTTTACTTTAAGCTA 100 72
   PBPRA1470 NONE
   PBPRA1471 1670407 .. 1670418 +  -5.8  -4.66833   TGGCTGTTTTGATAT                CAGG TAAG CCTG                 TTTTTCCCATTAAAA  75 279
   PBPRA1475 1676693 .. 1676717 + -11.5  -5.50925   GTACAGTAATCTTTA          TTGGCTAGGCA TAG TGTCTGGCCAA          TTTTTTATCTTCATT 100 32
   PBPRA1476 NONE
   PBPRA1477 1678828 .. 1678838 +  -5.4  -5.08824   ACTGATATCTGAAAT                 TGCA TCC TGCA                 TTTTTTCAATAAAAG  81 393
   PBPRA1482 1684275 .. 1684295 +  -4.2  -3.31144   TATAATAACCATTAA            TATTAATA ATCTA TATTAATA            TTATCGAAATGAAGA  52 248
   PBPRA1487 1689715 .. 1689729 +  -3.5  -4.61566   AAGCGACAGGTGGGC              GC-CGC TGAC GCGAGC               TTTTCTGATTTCCGG  67 508
   PBPRA1490 1691873 .. 1691897 +  -6.4   -3.7108   TATTGAGAAGTTACC          TGCTGGAGCA ATGGG TGCGCCAGTA          TTTGCGTCTACCAAT  67 35
   PBPRA1492 1693130 .. 1693167 + -15.1  -5.84381   GGTAATCCAAAAAAA   CCTGTGGAAGTCTGA TGAGTTAC TCAGATTTCCACAGG    TTTTTTTATTGCTCG 100 68
   PBPRA1497 1699627 .. 1699649 + -14.2  -4.73388   CGAGCCTTTATTTAA           GCCGACGCAT TCT ATGTGTCGGC           TTTTTCATGGCGATT 100 88
   PBPRA1501 1704436 .. 1704451 +  -4.7  -3.03771   AAGATTACGATAGCA              GCCTT GAAGCA AAGGC               TGTTAGCGCATATAA  51 50
   PBPRA1505 NONE
   PBPRA1506 NONE
   PBPRA1512 1714488 .. 1714505 +  -5.5  -5.45802   ACGTGATAAATAAAA             ACACAGC GAAT GCTGTGC              TTTTTATTTTAGAGA  83 28
   PBPRA1516 1717787 .. 1717841 +  -2.9  -2.69649   GTCATAATAACAAGT GGGTTATTGTGACTTCGAC-GCGGTGT ATA AC-CTGCCGATGAAGTCACTATACGCC GTTATCTGAGAGTGT  41 88
   PBPRA1517 1719551 .. 1719567 +  -3.5  -4.66987   GTAGATACGCTGAAT              CACTCCC GAA GGGCGAG              TTTTGTTGGGCTCTA  64 191
   PBPRA1518 NONE
   PBPRA1519 NONE
   PBPRA1520 1721129 .. 1721145 +  -9.4  -5.36441   AGTTCTTTAGCAAAA              GCCTCG TTTTT CGAGGC              TTTTTTGTATGCGAA 100 91
   PBPRA1521 1722696 .. 1722741 + -13.8  -5.56264   ATACGGCACTAAAAA GGCGATAC-TTTCTAAGTTAGA GTTT TCTAA-TTAGAAATGTATCGCC TTTTTTGTATTTGGC 100 79
   PBPRA1528 1731343 .. 1731362 + -12.2  -4.18676   GTCCTTAATACTAAC            CCACCTAC TTTA GTAGGTGG             TTGTTTAGTTTGTAA  95 76
   PBPRA1530 1734203 .. 1734213 +  -2.4  -2.71364   GGTTTCGTTTTAACA                 CGCC AAA GTCG                 TGATTCCCAAGGTCA  40 94
   PBPRA1531 1736617 .. 1736631 + -11.4  -4.68593   ATATGAACAAAAAAA               CGCGCT GTT AGCGCG               TTTTTAAGTGCTCGC 100 94
   PBPRA1533 1737605 .. 1737619 +  -8.5  -4.19624   ATAGCAATAAAAAAA               GCGCC AATAA GGCGC               TTTATATTGAGAATG  79 88
   PBPRA1535 1740450 .. 1740467 + -11.3  -5.26875   TAATGCTTATAATAA             CCGCATC GTTT GATGCGG              TTTTTTCATTGAGGG 100 82
   PBPRA1537 1743630 .. 1743650 +  -4.8  -3.73534   GCTTCCTTGAAGTCA            CGTTTACT CTTGA AGTAAATG            TTATTCCTCGACTTC  57 135
   PBPRA1540 NONE
   PBPRA1541 NONE
   PBPRA1542 1750352 .. 1750383 +   -16   -4.1399   GCTACAGCTGTAAAT      GACAAAGGCACATC CTAT GATGCGCCTTTGTC       TTTATGTATGGGTAA 100 79
   PBPRA1544 1751906 .. 1751919 +  -3.9  -2.75826   ATGAAGAGATTGCTT               CTTTT CTTA AAAAG                TAATGTATTGAGCTA  45 9
   PBPRA1545 1753439 .. 1753466 + -11.5  -3.28924   ATATAAAAATGATAT        GTGCTTAATCA CAGCCA TGATTAAGCAC         TTGTACAAAGGAATA  84 74
   PBPRA1546 1754571 .. 1754582 +  -4.4  -3.27382   TCTTTTTCTTTAGTT                GCTT TTTT AAGC                 TCTCTTATATTGAAA  51 453
   PBPRA1548 1756197 .. 1756224 + -11.5  -3.28924   ATATAAAAATGATAT        GTGCTTAATCA CAGCCA TGATTAAGCAC         TTGTACAAAGGAATA  84 74
   PBPRA1549 1756925 .. 1756942 + -11.3  -6.11019   GAGTACAAATCAAAA             TGGACCC AATA GGGTCCA              TTTTTTTTGCTTTTT 100 55
   PBPRA1550 1758876 .. 1758894 + -10.3  -5.64274   AAGCGTGAAGAAAAA             GAGGCGA TAGAT TCGCCTC             TTTTTTTATGCCTGC 100 76
   PBPRA1552 1762251 .. 1762264 +  -3.9  -4.55697   TATTTAGAGTGAAAA               TGTAA CGTA TTACA                TTTATTTATGACGAT  66 193
   PBPRA1553 NONE
   PBPRA1554 NONE
   PBPRA1555 NONE
   PBPRA1556 1767947 .. 1767968 +  -5.9  -6.06529   ACATATTTATCAAAT           CCTCAATAT GAAT GTATTGGGG            TTTTTTTTATATCTA 100 72
   PBPRA1557 1770609 .. 1770629 +  -3.9  -3.38291   ATGTATCACTATACT            GCCGTTATG CAG CTTAACAGC            TTGTACCGTTGTAGG  51 75
   PBPRA1558 1772214 .. 1772242 +  -3.7  -2.53263   TGATTCTACGAGCAA        TGAGGGGGCAGAA TAG TGCAGATCCCTCA        TGAATTACAACTCGG  44 10
   PBPRA1559 NONE
   PBPRA1560 1773463 .. 1773484 +  -4.5  -3.73647   GAACAATTTCTATTA           CATGACA TTGGCACT TGTCATG            TTGTTAGTGAGTACG  57 151
   PBPRA1561 NONE
   PBPRA1562 1775637 .. 1775648 +  -3.6  -3.14878   AATGTTGGCGTGTTC                GGCT TTAA GGCC                 TCTTGCATTAGCAAA  48 446
   PBPRA1567 1783496 .. 1783513 +  -7.7    -3.254   AACGCTGAGTATACA             GGGCTGA TGGA TTAGCCC              TATTATGCATAGGTA  67 43
   PBPRA1570 1788063 .. 1788121 +  -3.3  -3.93236   TCAGAATTGAAGCAG GACAAGAGATGAAACAGCTTAAAAATAG TTAT CGATTATTGAGCCGTTT-ATCTCATGGC TTTGTGCCCTTAATG  55 261
   PBPRA1571 1789688 .. 1789731 +   -20  -2.53701   TACTCTACTTGATGG TAAAAAGAGAGCCTATTAGT CGTA ACTAATAGGCTCTCATTTTA GTTAATGGCTATTTG 100 29
   PBPRA1573 NONE
   PBPRA1574 NONE
   PBPRA1575 NONE
   PBPRA1576 1795872 .. 1795888 +  -8.7  -5.43414   GTAGATAAAAGAAAA              GCCAGTT GTA AGCTGGC              TTTTTTGTGTCTGCT 100 70
   PBPRA1579 1800625 .. 1800639 +  -3.5  -4.61566   AAGCGACAGGTGGGC              GC-CGC TGAC GCGAGC               TTTTCTGATTTCCGG  67 508
   PBPRA1581 1803229 .. 1803249 +  -2.5  -2.64803   ATTAATATATTTAGT            ACTTCCCTT CAT AATGGAAGA            TGAATTTAGAACTAA  41 95
   PBPRA1582 NONE
   PBPRA1583 1805670 .. 1805681 +    -3  -3.83205   AAACTTATACTAGTA                CTTA TTAT TAAG                 TTTCATGTCAGAAGT  51 163
   PBPRA1584 NONE
   PBPRA1585 1812525 .. 1812543 +  -9.6   -2.6462   GGGTAAAAAGCAAAG             CTACCTTC TTA GAAGGTGG             ATCTTTAACTAAGTA  71 287
   PBPRA1586 NONE
   PBPRA1587 1814396 .. 1814408 +  -4.8  -3.37344   GAAATAGAAGATTTT                GGTG AAGAC CACC                TTGATTGGCTCAAGC  54 279
   PBPRA1588 NONE
   PBPRA1589 1815650 .. 1815677 +   -10  -2.82516   ATATTATTCGGTTTT        TCAGCAATCTGCT GCA AGCAGGTTGC-GA        TATAATCATGAACAA  72 321
   PBPRA1593 NONE
   PBPRA1594 1824597 .. 1824631 +  -6.6  -5.09895   ATTAGCGTTCGAAAT    CATCAAAGGCCTC TTCTTATTTT GAGGCCTTTG-TG     TTTTTTGGCTACGTC  83 48
   PBPRA1595 1825903 .. 1825914 +  -5.8  -3.75824   ATTAGTCTAATACGG                CGGT GCCA ACCG                 TTATGTTCTGCAATA  64 289
   PBPRA1596 NONE
   PBPRA1597 NONE
   PBPRA1598 1832386 .. 1832397 +  -3.6  -5.28778   TAGGTCTTCAATAAT                TGGC CAAC GCCG                 TTTTTTGTCACTCAT  76 503
   PBPRA1599 1833604 .. 1833616 +  -4.8  -3.43511   CGGTTTAAATTCGAC                CGGT TGATT ACCG                TCTTTGCCTCGTGTT  55 311
   PBPRA1603 1835693 .. 1835709 +  -5.2  -3.13728   TCGCCTACTTTTCCT              TATAGC AAGCA GCTATA              TTCCATCTAAATAAT  52 380
   PBPRA1604 1837925 .. 1837935 +  -3.2  -3.29511   ACGTAAGTGAATCCA                 TGCA AGG TGCG                 TTATACGAGGATCAG  48 453
   PBPRA1606 NONE
   PBPRA1607 NONE
   PBPRA1608 1842155 .. 1842179 +  -6.5  -3.06265   CTTCCTCTATAAGAA          CAATTACTAAG TTC CTCGGTAATTG          TATAGTTTGTGACGT  60 474
   PBPRA1615 NONE
   PBPRA1616 1848060 .. 1848074 +  -7.8  -4.62872   GCTGAAATAAGAAAA               GGTGCT AAG GGCACC               TTTTTAAAGATTAGT  83 164
   PBPRA1618 1850507 .. 1850535 +  -3.9  -4.49756   TTGATTTTACTTCTA        ATCTTCTCTGT ATCAATA ACAGAGAGGAC        TTTTCATGTTTGAAC  64 240
   PBPRA1619 NONE
   PBPRA1620 NONE
   PBPRA1621 NONE
   PBPRA1622 NONE
   PBPRA1623 1855762 .. 1855781 + -10.8  -6.15717   TTTGATGGCTAAGAA            GCACTTGA ATGT TCAAGTGC             TTTTTTTTGTCTTTA 100 43
   PBPRA1624 1857394 .. 1857407 +  -5.3  -3.37493   CCTGAGATCTTATAA               GCATT GGAT AATGC                TTGCTGTATTCCCGG  56 150
   PBPRA1626 1859766 .. 1859777 +  -2.2  -4.61566   CGACAGGTGGGCGCC                GCTG ACGC TAGC                 TTTTCTGATTTCCGG  63 494
   PBPRA1628 1861215 .. 1861236 +  -8.1  -3.08371   TCCCTGAGATCTTAG           GTAAGCATT GGAT AATGCTTGC            TGTATTCCCGGTGTC  68 176
   PBPRA1630 1862715 .. 1862734 + -12.2  -4.08853   GTCCTTAATACTAAC            CCACCTAC TTTA GTAGGTGG             TTGTTTAGTATTCAA  95 76
   PBPRA1631 1863664 .. 1863684 +  -4.1  -2.93991   TGTATGAGTCATGTA            TCACATTTA GCG TAAATCTGA            TGTGATTAGCTTGCG  47 224
   PBPRA1632 NONE
   PBPRA1633 NONE
   PBPRA1634 1865300 .. 1865310 +  -2.6  -3.59424   CATAATTGACTGATT                 TTAA TGT TTAA                 TTCTGGTTATCTCAT  49 197
   PBPRA1636 1866913 .. 1866929 +  -2.9  -3.66908   TAAACGGAACAAAAA              CAGTTGG CTA CCGAGTG              TTGATTTTACGAAAA  49 127
   PBPRA1638 NONE
   PBPRA1639 1870264 .. 1870277 +  -6.7  -5.07275   GGGTAAATACTTCGT               TGCGA CGCC TCGCA                TTTTTATATCTATCC  86 170
   PBPRA1642 1873967 .. 1873993 + -10.8  -5.10154   CAACACGGTTCATTA         CACTCGGCATTC TTA GTTTGCCGAGTG         TTTTTCGTTTTACGT  93 369
   PBPRA1645 1875600 .. 1875625 +  -9.8  -3.47573   AATACACCCCAAAAA         CGTATCAGCG GAGGAA TGCTGATACG          TTCTAATCTCACTAA  79 219
   PBPRA1648 1877900 .. 1877937 +  -8.5  -3.34591   AGTTTCAGCTAACAA   GCAGGGTAGTCGGGCTAT TCC ATCGTCTG-CTACCTTGC   TATTATCAATTTTTC  70 195
   PBPRA1650 1879961 .. 1879972 +    -3  -5.08731   CCGCAAAAGTGGTAA                TTGA ATAT TCAA                 TTTTGTTCTTTCTTA  70 408
   PBPRA1652 1880731 .. 1880760 +  -5.9  -3.08679   ACCCTCTCCCCCCAA       TCGGCTTCAA-ATG AGC CATATTGAAGTTGA       TGTTCAATAGCGCAG  57 70
   PBPRA1653 NONE
   PBPRA1654 NONE
   PBPRA1655 1883738 .. 1883754 +  -6.6   -3.4252   ATTTCTCTAACGATT              CGACAA ACTCA TTGTCG              TTATGGTGAATCAGG  63 414
   PBPRA1658 1887282 .. 1887294 +  -4.9  -3.14132   CATTGCCAAGAATCG                TTTTG GCT CAAAA                TTAATAAGCAACACG  52 410
   PBPRA1659 1889155 .. 1889187 + -14.3  -3.38812   TTTTAATTAACCGAC      ATAAATAAGCCGCTC AAT GAGCGGCTTGTTTAA      TATTGTTACGAAGCC 100 55
   PBPRA1660 NONE
   PBPRA1661 1892667 .. 1892693 + -16.8  -3.27774   GCCTAACTATATCTC         TATGCTGGTTCA TCG TGAACCAGCATA         TTCCTCATTAAAATA 100 60
   PBPRA1677 1923481 .. 1923500 + -12.2  -4.09923   GTCCTTAATACTAAC            CCACCTAC TTTA GTAGGTGG             TTGTTTAGTTGGATT  95 76
   PBPRA1678 1924179 .. 1924203 +    -3  -3.63228   ATGATATTAAGAATG          CATTATATTG CTTAT TAATATGATG          TTCATTTATCGTAAG  49 82
   PBPRA1679 1925929 .. 1925970 +  -9.1  -4.63993   ACAGTAATAGTAAAA CACCCTTTGTTA-TTATA TTTTTTT TATAAGTAACAGAGGGTG TTCTTTTTTGCGATT  86 63
   PBPRA1681 1928271 .. 1928292 +  -2.9  -4.28791   TTGGTCCAGCGTAGC           GCATTATCG TTTG CGACATTGC            TTTGTATTCTGGCTT  59 173
   PBPRA1683 1929215 .. 1929246 + -14.6  -2.91681   CAGGAAGTTAAATCG      ACAAAAAGGGATGC TTCG GCATCCCTTTTTGC       TATCTAAAATTACAA  95 120
   PBPRA1684 1930067 .. 1930093 + -15.2  -4.60292   AGCAGAATGAAAAGA         GGCGAGGCTCTA TGA TAAAGCCTCGCC         TTTGTTGTTATTATC 100 92
   PBPRA1686 1932228 .. 1932255 + -12.2  -5.99154   AGAATGTATATAAAA        GGGCTAACCA-AT AAT ATGTGGTTAGCCC        TTTTTTTGTTTAATG 100 71
   PBPRA1694 1940629 .. 1940649 +  -9.9  -2.90392   TTAGTCGCTCGCGAA            TATACGAAT TCA ATTCGTATA            TCTGCTTAAAAAGTG  75 108
   PBPRA1695 NONE
   PBPRA1696 1941486 .. 1941507 +  -8.1  -2.60244   CGAGTGAGGCTGAGA           TAAGGTTGC GATA GCAATCTTA            TCAGTTAGTTAGCCG  65 154
   PBPRA1699 1944000 .. 1944026 +    -3  -3.75897   TCAATATTCGCGTAC         CGCAACAAAG TCCTCAT CTGTGTTGTG         TTTGGCTTCAGCGTT  51 140
   PBPRA1700 1945034 .. 1945049 +  -5.4   -3.3785   GCGAGGCTGAGATAA              GGTTGC GATA GCAATC               TTATCAGTCAGTTAG  56 171
   PBPRA1703 1948809 .. 1948832 +  -6.7   -2.7263   AATTTTTAATATTGC          CACGCCATC GCTCTG GATGTCGTG           CTTTCGCAGCATGAT  56 164
   PBPRA1706 1951509 .. 1951526 +  -5.6  -3.32997   GAAGCTGAAACCGAT             TCTGGT AAATCA ACCAGA              TTGCCTTTATGGGCA  56 184
   PBPRA1707 1952081 .. 1952093 +  -4.1   -2.8236   GCCCTTTGGAACCTA                GGATG AGA TATCC                ATCTTTTCGACTTTA  46 274
   PBPRA1709 1954882 .. 1954911 +  -3.7  -3.15784   TCGTTTTTTGCTCAA       TCTGTGTAGATACC TAT GGT-TTTACAGAGA       CTTATTTGTTGTCCA  48 17
   PBPRA1710 NONE
   PBPRA1711 1956642 .. 1956654 +  -4.8  -5.94597   TATTTAGTTTACCAA                CTGG CGGGA CCAG                TTTTTTTTGGTGTTC 100 245
   PBPRA1712 NONE
   PBPRA1713 1958368 .. 1958386 + -10.3   -3.8613   AGCCTTCAAATAAAA             GCAGCCA CTCAT TGGCTGC             TTGTTCGTATTTAGG  83 151
   PBPRA1718 NONE
   PBPRA1719 NONE
   PBPRA1720 NONE
   PBPRA1721 NONE
   PBPRA1722 NONE
   PBPRA1723 1975888 .. 1975912 +  -2.2   -4.3129   ACATGGTTTTTTATA          TAGCTTCCTT ATTAC AAGGAACTTA          TTTTAATGCTGGATA  57 103
   PBPRA1729 1984413 .. 1984453 +  -7.8  -2.56908   TAATAGCCTAATTAT GAATAAGTGTCACGAGGTT CTCG GATCTCGTGA-ACATATTC  GTTGATAATTCAGTT  62 38
         tdh 1985640 .. 1985657 +  -6.9  -4.77036   AGACGATTTTTCTAA             AGGGGCT ATTT AGCCCCA              TTTTTCATCATAAAA  81 47
   PBPRA1734 NONE
   PBPRA1735 1991567 .. 1991584 +  -3.5  -5.98675   CAGAGTTGACATTTA             TTAAGTA ATTA TGCTTAA              TTTTTTGTTTTTGTA  91 288
   PBPRA1736 1992777 .. 1992795 +  -4.5    -5.243   ATTAAAATTGAAAAG             GCTGGCA GGTGA TGTCGGC             TTTTTTAATGCTTTA  79 151
   PBPRA1737 1994479 .. 1994499 + -11.9  -4.76423   TAAACAATTATAAAA            GCCGCCATT TTT AATGGTGGC            TTTTCTGTATTTATA 100 71
   PBPRA1738 1995067 .. 1995093 + -12.5  -3.76224   ACTTATATTTTATCA         TTCATACACTG ATAAG CAGTGTATGAA         TTTGATAGCTACCCC  95 47
   PBPRA1739 1995523 .. 1995533 +  -2.6  -4.91109   GGTAAGGCCCAGTTC                 TAAA GTA TTTA                 TTTTTATAGTGGCAG  67 41
   PBPRA1743 NONE
   PBPRA1744 NONE
   PBPRA1745 2000941 .. 2000954 +  -8.1  -5.64274   TAGGCTGAATACGAA               GCGAC TATT GTCGC                TTTTTTTATAAGTAA 100 71
   PBPRA1746 2002425 .. 2002439 +  -5.8  -2.98493   CGAAATAGTTGCACA               TTTAGT AGC ACTAAA               TAATTTGATAATCAC  56 409
   PBPRA1747 2003428 .. 2003444 +  -9.4  -4.52143   TAGCAATATTATTAA              GCACCG CATGT CGGTGC              TTTATTGTATTTGAA  86 62
   PBPRA1748 2005130 .. 2005142 +  -4.1  -3.85237   TGCGTTATAAAGTAT                TGCTA ATA TAGCG                CTTTTTTAGTTTATT  55 289
   PBPRA1751 2009717 .. 2009732 + -10.4  -5.46657   AATCATTTATTTAAA              GCCTGC GTTC GCAGGC               TTTTTTATTAAAGTG 100 52
   PBPRA1756 NONE
   PBPRA1757 2018810 .. 2018827 +  -7.1  -2.84955   GCGTGTACGCAATGC             GATTAAC GACT GTTAATC              TATAATGATACTTAT  60 10
   PBPRA1758 2021341 .. 2021368 + -17.1  -5.60993   ATACAGGCAAGTTCA        GGGTGGCTGAG TGAATT CTCAGCCACCC         TTTTTTTATACGCAC 100 70
   PBPRA1759 2022350 .. 2022360 +  -2.6  -2.85585   AGGTTTGGCGTGTTA                 TTAA TTA TTAA                 TGGTATATTTTAACA  42 398
   PBPRA1764 2029555 .. 2029581 + -11.7  -4.49981   GATTTAGCAGCCTAA         TAAGGGCCTCT AACGA AGAGGCTCTTA         TTTTATGATCATCTA 100 46
   PBPRA1765 2029930 .. 2029942 +  -3.4  -3.85969   CATCTTAATAAGTAT                TCAC CCATT GTGA                TTGTCTATTTATTTA  53 85
   PBPRA1766 2035139 .. 2035163 +   -13  -6.01369   GGGTTCGATTAAAAA          GCCATTGCAT AACAG ATGCAATGGC          TTTTTTTATTGTTTA 100 81
   PBPRA1767 2036550 .. 2036566 +  -5.1  -6.22802   TTCATGAAACAAAAA              GGGGA TATATGT TCCCC              TTTTTTTTTATCACA 100 160
   PBPRA1768 2037617 .. 2037627 +  -2.6  -3.44529   CATGTTTGGTGAGGC                 TAAT CCA ATTA                 TTGATTAATATATGG  47 444
   PBPRA1769 NONE
   PBPRA1770 NONE
   PBPRA1771 NONE
   PBPRA1772 2044653 .. 2044679 + -18.2  -4.08948   ATTATTTATTTTTCA         CTAAGGCTCACA ATT TGTGAGCCTTAG         TTGTTTCTAAGGTTG 100 52
   PBPRA1775 2048206 .. 2048218 +  -2.7  -3.15056   TCAGACATCCGTAAA                GATTT ATC AGATC                TATTAGATTGAGAGT  44 2
   PBPRA1776 2048663 .. 2048680 +  -9.1  -4.98522   GTAGTTATCTGACAA             CGGCTTC TAAT GAGGCCG              TTTTTGTATCCGCTT  91 59
   PBPRA1777 2049321 .. 2049343 +  -4.8  -4.24075   AACTATACTTCAATT           TTATGCCTAG CAT CTCGGCACAA           TTTGTCTTGCTGACT  66 235
   PBPRA1779 2050995 .. 2051021 + -16.8   -3.6053   GGAAAAAAGAGGGGT         TTGTTACAGCGT GTG ACGCTGTAACAA         TTAATTTATGAGCCA 100 220
   PBPRA1784 2055090 .. 2055112 +  -4.2  -3.80841   TTGCCTCTAGACCTA           TATTTTTCGT TAT ACGAATAGTA           TTTGCTAATCGTAAT  57 337
   PBPRA1786 NONE
   PBPRA1787 2058697 .. 2058707 +  -5.4  -2.69947   CAATTACCCTGTATC                 CTTG AAT CAAG                 ATTATCTAAGCGTTA  51 167
   PBPRA1788 2059952 .. 2059963 +  -5.8  -3.10701   TGTAGATACCTATGC                CCAG AAGG CTGG                 TTAGCTCAATCTTTG  57 477
   PBPRA1789 2061410 .. 2061427 +  -4.9  -3.24232   TGTGCTGGGTGTAAC             GTAAGTT GAGT AGCTTAC              TGTATTTAAAAGGAG  54 323
   PBPRA1790 2061748 .. 2061763 + -11.8  -3.21099   ACTATAATATACCAA              GCCCGC AATA GCGGGC               TTGGTCATAACCAAA  83 34
   PBPRA1791 2062298 .. 2062325 + -12.2  -4.72272   TAATAGCTCTCATTC        TAACAGTCAACA GGGG TGTTGGCTGTTA         TTTTTCGTACCCAAA 100 124
   PBPRA1793 2064089 .. 2064104 +  -4.6  -3.49618   CCTGTATTTATCAAT              CCAGCG CTTA CGGTGG               TTGCTTATATGGCAG  53 163
   PBPRA1807 2083734 .. 2083745 +  -5.8  -2.80784   AATGCTTTGAAATTA                CCTG ATTT CAGG                 TGGTTCATGAGTTTG  54 215
   PBPRA1808 NONE
   PBPRA1809 NONE
   PBPRA1810 2087227 .. 2087237 +  -5.4  -2.69947   CAATTACCCTGCATC                 CTTG AAT CAAG                 ATTATCTAAGCGTTA  51 290
   PBPRA1811 NONE
   PBPRA1812 NONE
   PBPRA1813 NONE
   PBPRA1814 2091774 .. 2091790 +  -3.7  -3.09516   TGGCGAACTAGGTGC              GCTTATT TCT GATGAGC              TTGACTAATGCAAGA  48 1
   PBPRA1815 2094116 .. 2094131 + -10.4    -3.922   AGTTTCAATAAAAAA              GGTCGC TATA GCGACC               TTTCGTTAGGAGTTT  85 172
   PBPRA1820 2099621 .. 2099631 +  -3.2  -3.55563   CAAACCTACGTTTGA                 TTGC ACT GCGA                 TTTAGAACATGGCGT  49 82
   PBPRA1823 NONE
   PBPRA1824 NONE
   PBPRA1825 2105051 .. 2105069 +  -4.5  -3.08438   AAGTGCTCATAAAAA             GGCAACT CATCA AGCTGCC             TATTGGAATATCATA  50 482
   PBPRA1829 2112729 .. 2112761 +  -3.6   -5.1287   CCTTGAAAAACCAAG      TGATTAACATTCAA CTCAT TTAATTGTTAATCA      TTTTTTCACTGTAAA  73 146
   PBPRA1831 NONE
   PBPRA1832 2115528 .. 2115538 +    -4  -3.42503   GATGAAATAAGGAGA                 TATC ATG GATA                 TTATAACTGTTCACA  51 31
   PBPRA1833 NONE
   PBPRA1834 2116759 .. 2116783 + -11.5  -2.90841   CAGAGACATAATACC          TAGCCCCTG TTAACTT CAGGGGCTA          ATTTCATCTAAATAT  82 93
   PBPRA1835 2117333 .. 2117382 + -11.6  -2.81208   CAGCAGAGATACCGA CTGCTATCATTGCGGCGATCCTG TACCT CAGGATTGCCACTATGA-AGTAG ATATTTTAGGTAAAG  81 51
   PBPRA1836 2119799 .. 2119826 +  -5.7  -4.08958   TAAAGTCAGATCAAT        TCGAAGATCTTG AACGC CAAGG-CTTCGA        TATTTTGTTTGATGA  65 109
   PBPRA1837 2120616 .. 2120629 +  -2.5  -3.42407   ATGTTGTAGAGTTTT               TATTA CTCG TAATA                TTACTTCATAATATG  47 32
   PBPRA1838 2121463 .. 2121488 +  -4.8  -5.90231   TTATTTTCAGAAAAA         GTGATACG ACTATTGATG CGTATCAC          TTTTTTTATATTTAT 100 52
   PBPRA1839 2122607 .. 2122623 +  -5.1   -5.4833   ATTGTTACGAAAAAA              GCCTC TAAATAT GAGGC              TTTTTTATTACATCG  82 61
   PBPRA1841 2124430 .. 2124460 + -12.7   -2.6063   GGTATGTTAGAAAAA       ACCCACTTTCTCT TGTGC AGAGAAAGTGGGC       TAAATTCTAAATGAA  89 107
   PBPRA1843 2127707 .. 2127724 +  -6.9   -5.1101   CAGCACTATTCAGAA             GGTCAGC TTAT GCAGACC              TTTTTTAAATCATAA  85 53
   PBPRA1844 2128212 .. 2128244 +   -13  -3.97947   CCTACTTGATTACTT     CTA-TAAGCCAGCAA TTTC TTGCTGGCTTAATAG      TTTCTAATCAATCAC 100 75
   PBPRA1847 2130604 .. 2130623 +  -7.8  -5.00616   GGTTGATACAAAAAA            GCGCCATA ATCA TACGGCGC             TTTTTTACAGAACAA  86 61
        potA NONE
        potB NONE
        potC 2137766 .. 2137792 +   -14   -5.7946   TTAGCCAACTGAACA         CAAGTGATTAAT CTA ATTAATCACTTG         TTTTTTTATTCCCCA 100 72
   PBPRA1855 2138914 .. 2138932 +    -6  -3.95787   ACCACCTTTATAATC             GCTAACTT AAG ACGTTAGC             TTTATAGATCTGCTA  66 75
   PBPRA1856 2140232 .. 2140246 + -11.4  -4.43309   CTGAAAGTCCGGATA               CGGGTC AAA GACCCG               TTTTCGTTAGCCTTC 100 121
   PBPRA1868 NONE
   PBPRA1869 2153887 .. 2153909 +  -2.8  -3.83026   CAGGATCAGAGCAAG           TATTTAATGC TTC GTTTTAAATA           TTTGCTCTGACCACA  51 66
   PBPRA1870 NONE
   PBPRA1871 2156934 .. 2156962 +  -2.4  -3.91072   AGTAATACGCAGGCT        TACAACACGACT ATACA AGTAGCGTTGTG        TTTATAACCCTTTCG  52 36
   PBPRA1872 2157865 .. 2157881 +  -2.3   -3.4072   TTTCATATAAAATCA              TTCGA GATATGA TCGAA              TTATCATAAACAATG  46 209
   PBPRA1873 2159219 .. 2159241 + -16.4  -4.59853   ACGAAAATTAACCAT           CAGCCAGCTT ACT AAGCTGGCTG           TTTTTAAAACCTTAA 100 89
   PBPRA1875 2161021 .. 2161060 + -12.2   -3.1355   TAGTCGTTACAAAAA  AGGGTCGTTAAATCGGTT TATA ATCCGACTTAACGACCCA   TTCAATCTGGATAAG  87 70
   PBPRA1883 2168001 .. 2168042 + -10.3  -2.50385   ATGAATGACACACTT TAACTCTATAGTCCGAATC AGTA GAACCTGACTATAGAGTTA  CTGTATATTCTCTGT  76 43
   PBPRA1885 2170436 .. 2170448 +  -4.7   -2.7317   GAGCCCAACAAAACT                CGCCC TTC GGGAG                TGATTCAGCGTATCT  50 144
   PBPRA1886 2171996 .. 2172008 +  -5.5  -3.25169   GCGTATCCCGATTCA                CGAGC CTT GCTTG                TTAGTAAATTGTTAC  56 159
   PBPRA1889 NONE
   PBPRA1890 NONE
   PBPRA1891 NONE
   PBPRA1892 NONE
   PBPRA1893 2181513 .. 2181550 + -25.9  -5.63517   ATTGGTACATTATTA   GCACCAGTATTCGAGGA CGTA TCCTCGAATACTGGTGC    TTTTTTGTTTGCAGC 100 98
   PBPRA1894 2183090 .. 2183105 +    -9  -5.56573   ATAAGGAATACTAAA              GCCTGT TTTT ACAGGC               TTTTTCTTTATTTGT 100 70
   PBPRA1895 NONE
   PBPRA1896 2184228 .. 2184244 +  -7.9  -4.30576   TACTGTTGTTACATC              CCTCGCC TAA GGCGATG              TTTTGATCCTACCGA  79 155
   PBPRA1897 NONE
   PBPRA1898 2186422 .. 2186435 +  -3.8   -3.3458   TATACATCTTCGTTA               GCCT CGACAA AGGC                TTCACTTATTTGATC  49 135
   PBPRA1900 2189041 .. 2189064 +  -3.2  -2.92613   CCCGAAACAAACGAA          TCG-AATTCGT AAG ACGTATTGCGA          TAATTTGCACTGACC  45 237
   PBPRA1902 2190762 .. 2190813 + -20.4    -3.767   CAACAAACACTAAAA GAGCCCTCAAGCAGTCTTGTTCGT TAAT ACGAATAAATTTGCTTGAGGGCTC TTTCATAGATAGCTC 100 60
   PBPRA1904 2192026 .. 2192048 +  -2.7  -4.36931   CCAAAATTTAAACAA           CACTGTGTT TTGAT AACATTGTG           TTTTGATATCAATTA  60 47
   PBPRA1905 2192968 .. 2192992 +  -3.5  -4.14739   TCATTTGCTCATCAA          GCACTTGTTGT TCA GCAAGTAGTGC          TTTTAAACTCAATAA  60 468
   PBPRA1907 2194657 .. 2194671 +  -5.7   -5.2189   GCAGTCATTAAAAAG               CCGTA CTAGT TACGG               TTTTTTGCTACTTCC  81 77
   PBPRA1908 2196238 .. 2196253 +    -9  -5.60993   AAACCCCATTAAAAA              GGAGCT AATA AGCTCC               TTTTTTTATACCAAC 100 69
   PBPRA1911 2198347 .. 2198403 + -15.2  -2.94912   ATTTCTATGCTATAC CCAAGTCAGCTCAAGCTGCTCGTTTC AGCGA GAATCCTGCATCTTGAGCTGACTGGG TATATAGATTGGACA 100 132
   PBPRA1912 2199226 .. 2199245 + -10.8  -5.03747   GATAAACTCGTTTAA            TAGGCTCT TTTT AGAGCCTA             TTTTTTACACACTTT  93 124
   PBPRA1914 2200861 .. 2200878 + -11.3  -4.28548   CTTGGGTATAAAAAA             GCACCGT CAGT ACGGTGC              TTTTGATCAATAAGT  88 233
   PBPRA1919 2205083 .. 2205094 +    -3  -3.45817   TTGATTATACGTGAG                CATA TAAT TATG                 GTTTTGTTCTAACGG  49 430
   PBPRA1924 2210915 .. 2210939 + -11.6  -2.65766   TCGTTTACAATTGAA          TAATGGCCTT TAAAT AAGGCCATTA          TCATATACAGTTTAA  81 49
   PBPRA1925 NONE
   PBPRA1926 2214918 .. 2214935 + -12.7  -4.85782   TAATTTTTGATTAAA             GGAGCGC TTTT GCGCTCC              TTTCTTTTTAGAAAA 100 65
   PBPRA1927 2216738 .. 2216759 + -11.5  -4.39166   TTATTATAAAGTAAA           CGCCCCATG ATCC CACGGGGCG            TTTTAGTGTATGAAG 100 283
   PBPRA1928 2217774 .. 2217796 + -13.4  -4.34737   TAGAAAACAAAAAAA           GCCGCGGCAT AAT ATGCCACGGC           TTTGTTAATTAATAA 100 345
   PBPRA1935 2230559 .. 2230572 +  -5.3  -2.79023   GACTCCCTGTGGTAT               TCTGA ATGG TCAGA                TAATTAATGGAATTG  52 440
   PBPRA1937 2233196 .. 2233206 +  -5.4   -2.6186   GCCTCGGCTTATTGA                 GAAG TTA CTTC                 ATTATGGCGTTAACT  51 26
   PBPRA1938 2234421 .. 2234443 + -13.5  -3.04144   CCTAAAAATAAAAGA           GGCTGTTGC AACGA GCAACAGCC           TCTTGAAGATAAAAC  95 204
   PBPRA1945 2244510 .. 2244546 +  -6.8  -3.09987   CCGCTTAAACATGAG   TATATTTTATGGCTACC AAAA GGTTGCCA-AGAATATA    TTCCATGCGTGTTGA  60 49
   PBPRA1948 2247087 .. 2247116 +  -8.6  -3.74975   CCAATAAACGGCAAT       GGATAGGTGTCG GCTTCG CGACACATGTCC        TTATCTGTTATGTAC  76 323
        acpD 2255488 .. 2255517 + -10.9  -5.86976   TTATTTTAGCTATTT       GCCTTATCGGATCA CAT TG-TTCGATAAGGC       TTTTTTATTTTATGG 100 94
   PBPRA1959 2256550 .. 2256579 +  -8.7  -2.95102   AAAGTGTAATAGGCT       TTAATCGCGAGAA CATA TTCTTGCGATGAA        CTTTGTACATCAGAT  68 420
   PBPRA1962 2258910 .. 2258923 +  -8.1    -4.652   ACAGTTTATAAAATA               GGGCT TTTT AGCCC                TTTTTCCCGTCATTT  86 61
   PBPRA1963 2259538 .. 2259555 +  -9.9  -5.54907   TTAGTGATCTTAAAA             GGGTATC TTAC GATACCC              TTTTTGTTTTATAGC 100 53
   PBPRA1969 2266729 .. 2266748 +  -4.2  -2.61264   GAAAACCGATATAAT            CCGCGT GCTTTATG GCGCGG             CTTCTCACTGCACAC  47 39
   PBPRA1970 2269195 .. 2269217 + -13.6  -4.70515   CAAAAATAACCTTCA           GATGCTTTCA CGT TGAAAGCATC           TTTATTTTCAATATG 100 394
   PBPRA1973 2272552 .. 2272562 +  -3.2  -3.62522   CTCTTCAGGTAGAAA                 TGGC AAA GCTA                 TTATTAACACGATTA  51 269
   PBPRA1980 2276588 .. 2276598 +  -5.4  -3.33608   TGTGGAGTAAAATGC                 GTCA ACT TGAC                 CTTTTGGTTATGTTT  56 106
   PBPRA1987 2282931 .. 2282964 +  -9.1  -4.15044   CCCCAAACAAAAAAA     GCCTGATAGTTAGA CACGTAA TCTAAC-ATCAGGC     TTTATTAGCAAAAGC  79 155
   PBPRA1995 2297237 .. 2297251 +  -8.5  -4.81359   ATGAACAACATAAAT               CCCGC GAACA GCGGG               TTTTATGTTTAAATT  87 61
   PBPRA1997 2299546 .. 2299562 + -10.8  -4.87807   AAAATGAAACATCAA              GCCCGC CTCGA GCGGGC              TTTTTAATATATTGA  93 56
   PBPRA1998 2300551 .. 2300568 +  -9.9   -5.4505   AAAACCATTAAAAAA             GCCAGTA ATGA TACTGGC              TTTTTTATTGAAAAA 100 69
   PBPRA1999 2302768 .. 2302788 + -11.2  -5.85011   ACTCCCCCCCATTCA            GGTGGTCT CTTGT AGACCACC            TTTTTTTGGTTTTTA 100 74
   PBPRA2001 2305158 .. 2305182 + -11.5  -3.50447   TTAGTTACATAATAA          TCTGGGATCAG TAA CTGATTCCGGA          TTATGTCAGGCTTGC  85 52
   PBPRA2002 2306591 .. 2306610 +   -10  -5.24129   ATTAATGCCTAAAAT            GGCTTGTC GGTT GGCAAGCC             TTTTTTATAAGCAGA 100 69
   PBPRA2003 2308570 .. 2308589 +  -6.4  -4.87892   AGAGCCTTTTAATTA            GCCCCT TTTTTATT AGGGGC             TTTATTTTATTCACA  81 46
   PBPRA2006 NONE
   PBPRA2007 2314091 .. 2314103 +  -5.5  -3.94933   GCTACCAAAATCAGA                CACTG TTA CGGTG                ATTTTTCTTTTCTTA  63 329
   PBPRA2010 2317202 .. 2317222 +  -6.9  -4.82154   CGCGAACCAGAAAAA            CGGGATATT ATT GATATCTCG            TTTTTCATATCCCTT  81 135
   PBPRA2011 2318052 .. 2318078 +  -5.9  -5.53288   AATAAATACAAAAAA        GCGCATATCTTC AAAC GAAGAC-TGCGC         TTTTTTTGGATTGCC  89 67
   PBPRA2016 NONE
   PBPRA2017 2326838 .. 2326856 +  -7.5  -2.67513   CGTAAATTAAAATAT             CATCTTG CACGA CAAGATG             GTTAATTGTGCCTAT  62 117
   PBPRA2018 2329581 .. 2329605 + -12.9  -5.63374   CGCATAATATAAAAA          GCCACCGAG ATTACTC CTCGGTGGC          TTTTTTTGATATTAA 100 66
   PBPRA2020 NONE
   PBPRA2021 2333839 .. 2333849 +  -3.2  -3.58037   CAAGGTTTACCTGTA                 TTGG CAG CCGA                 TTTAAGGGCTTGCTG  51 288
   PBPRA2023 2336644 .. 2336660 +  -3.5  -4.66987   GTAGACACGTTGAGT              CACTCCC GAG GGGCGAG              TTTTATTGGACTCTA  64 332
   PBPRA2024 2337381 .. 2337417 +  -6.1   -5.5454   CCTAAATAAATATAG   CGAGATCGATAACAAA ATAGAC TTTGTTAA-GATCTCG    TTTTTATTTATTTCC  89 68
   PBPRA2025 NONE
   PBPRA2026 2339331 .. 2339346 + -10.4  -3.50449   CGTTGATATAAAAAA              GCCCAC TGTC GTGGGC               TTCTAAATTTCTAGT  81 68
   PBPRA2031 NONE
   PBPRA2032 2346488 .. 2346512 + -11.4  -5.19879   AAATACCTAAAAAAA          GAGCGGTGCT TGTAT AGCCCCGCTC          TTTTTGTCTTTACCG 100 100
   PBPRA2034 NONE
   PBPRA2035 2349927 .. 2349952 + -13.3  -3.42985   TTAAAACCCTACACA         GACGGCGCATC ATAC GATGCGCCGTA          ATTTTTAGGTCTCTA 100 37
   PBPRA2036 2353435 .. 2353454 + -13.6    -5.252   TTTAGTTTAAAAAAA            CGGAGAGC CTAG GCTCTCCG             TTTTTTATAACAATA 100 365
   PBPRA2041 2358298 .. 2358316 +   -16  -2.50816   AAAGAAGTTAAATGA             CCTCCGGC AAA GCCGGAGG             CTTACTAGATGACGC 100 239
   PBPRA2045 NONE
   PBPRA2046 2363041 .. 2363056 +  -6.8  -4.27584   AAGATAATCCTAAAA              CTCCCT TTGG GGGGAG               TTTTAACTTCCCCAT  73 457
   PBPRA2047 2365199 .. 2365217 + -14.6  -5.88565   CACGAGTAACAAAAA             GCCAGTGC ATT GCACTGGC             TTTTTTTGTTCTCGA 100 64
   PBPRA2048 2366233 .. 2366259 +  -2.2  -4.60949   CTGGTTATAACCACA         GTAGTACGTTAC AGG GTAGCGTGCAAG         TTTATTTGTACTCTA  61 466
   PBPRA2050 2367261 .. 2367275 +    -5  -4.70879   GGACTTAGTAAACAA               CTTGAA TGG TTCAGG               TTTTTGCGCTTTCAA  71 408
   PBPRA2052 NONE
   PBPRA2053 2369204 .. 2369218 +  -6.4  -2.70788   TTTAATATTGACTCC               GCAGTA GTT TGCTGC               CATTTTTCTAACTGA  54 438
   PBPRA2055 2372629 .. 2372648 +  -9.3  -4.79352   TAGACAATATTCAAA            GGCAGGT TCCCCC ACCTGCC             TTTTCTTATAGCTAA  90 102
   PBPRA2058 NONE
   PBPRA2059 NONE
   PBPRA2060 2375545 .. 2375597 +  -5.2  -3.23395   GGTCTGCTCCAAATA CAGCGGTAGTTATATAGTCTTCTT TACGTAT AAGAAGAC-ACA-GATTACCGCTG TTACTCCTACTGCAT  54 42
   PBPRA2061 NONE
   PBPRA2062 2377807 .. 2377823 +  -5.2  -3.06696   TCGTCACTTCCTGAC              CATTGA AGAAA TCAATG              TCTGTTGCAGAGCCC  52 467
   PBPRA2064 2379523 .. 2379540 +  -8.4  -3.83262   AATATAAATAAAAAA             GCCGCT AATAAA AGCGGC              TTGTTATAACATTTA  75 72
   PBPRA2071 2387567 .. 2387582 +  -6.2   -2.8082   TTGATAATCCGTACT              CCTTTT CTAA AAAAGG               CTTATTAAATGCATG  55 300
   PBPRA2073 2388677 .. 2388691 +  -2.8  -2.66984   AGGAAGAAATTAAAT               TCGC GATGGAA GCGA               CTTATGCTCCGTTTG  41 162
   PBPRA2074 NONE
   PBPRA2075 NONE
   PBPRA2076 2390731 .. 2390756 +  -6.9    -5.626   CCTGATACTAAAAAA         GCCCCT-CAG AACAAAA CTGTAGGGGC         TTTTTTTGTGAAATA  93 62
   PBPRA2077 2393058 .. 2393087 + -10.2  -3.95073   GTATAAAATAGCAAA       CAATAAGTAGTC ACTGTA GGCTACTTATTG        TTTCTCCCTCTCCCA  83 56
   PBPRA2078 2394390 .. 2394412 +  -4.1  -5.29445   AATTGATAAAAAAGA           GCCTTAACA TTCAT TGTCGAGGC           TTTTTCTTATTAAGG  76 48
   PBPRA2083 2400567 .. 2400582 +    -9  -5.29782   CTGCTTCAATACGAA              TGGCAC TTAT GTGCCA               TTTTTTATGCCTATC 100 51
   PBPRA2084 NONE
   PBPRA2085 NONE
   PBPRA2086 2406211 .. 2406239 +  -9.5   -4.7497   CATACAGAATCAATA        GCCCTCATCGGTA GTA TGCCTTTGAGGGC        TTTTTAGTGACTAGC  90 93
   PBPRA2087 2409639 .. 2409653 +  -5.7  -2.62175   TATTAAAGCTTCTAT               TCAGC AAGAG GCTGA               CTTAATATATTCAAG  51 92
   PBPRA2088 2410100 .. 2410116 +    -8  -3.99324   GGTTTAGCGCATTCA              GCTGGT TTATC ACCAGC              TTTCTAATACTAGAA  74 85
   PBPRA2089 2412070 .. 2412090 + -15.5  -5.78622   TAGCGAAATATCAAA            GGGGATGAC ATT GTCATCCCC            TTTTTTTTGAGGTGA 100 77
   PBPRA2090 2412625 .. 2412654 +  -5.1   -5.4251   TTTAGCGCACAAAAA       TCAGCAAACAG-GT TTT ACATTGGTTGCTGA       TTTTTTGTATCTCGC  82 77
   PBPRA2091 2413987 .. 2414000 +  -2.3  -3.62597   CCAAATTTTAGATAG               CACGC AATA GCTTG                TTATTACACAGTACA  48 421
   PBPRA2096 2415589 .. 2415608 +  -5.8  -3.04461   TCAGACTACTTGTCG            CTTCTAAT TTTC ATTAGAGG             TATTAAAAATGAGTG  56 19
   PBPRA2097 NONE
   PBPRA2098 NONE
   PBPRA2099 2417821 .. 2417838 +  -5.5  -4.66537   GACAAACCCAAAAAA             GCCCCAA ATTT TTGAGGC              TTTTATATTAAAAGA  72 384
   PBPRA2103 NONE
   PBPRA2104 2422688 .. 2422704 +  -2.3  -3.79689   TCTCACTCCCTTGCT              CGATA TTATCTT TATCG              TTATGGTTTTTCTGT  50 87
   PBPRA2105 NONE
   PBPRA2106 NONE
   PBPRA2107 NONE
   PBPRA2108 2426186 .. 2426207 +  -2.2  -5.22039   AAAATTTATGATGAA           GCCGCG AGTTTTAAGA TGCGGC            TTTTTTACGTTTAAG  72 399
   PBPRA2109 2427374 .. 2427395 +  -2.3  -6.23209   TTGATTCATAATAAA           CCGATAA ATTAATTC TTGTCGG            TTTTTTTTTAATTAA 100 69
   PBPRA2110 2428420 .. 2428435 + -10.4  -5.29782   CGAATGAAATTAAAA              GAGGCG TTTA CGCCTC               TTTTTTATGGCTATA 100 57
   PBPRA2111 2429254 .. 2429287 +  -3.2  -3.72576   GGGTTCTCGGTCTTT     GTTGTTAGTTTGGT ATAAAA ACCATATTTACAAC      TTTGATAAGGGCCAC  53 85
   PBPRA2112 2429892 .. 2429905 +  -2.4  -2.67667   ACAAACTGAACGTGA               CTCA AACAGC TGAG                GTGTTTCATGGATAG  40 13
   PBPRA2113 NONE
   PBPRA2114 NONE
   PBPRA2115 NONE
   PBPRA2116 NONE
   PBPRA2117 NONE
   PBPRA2119 2439176 .. 2439186 +  -5.4  -3.01924   CACGTTTAGGCAATG                 TACG CGC CGTA                 TCTTCAAGGCAAATA  52 365
   PBPRA2121 2441165 .. 2441183 + -10.3  -5.24129   ATTTATATAAAAAAA             GCCGCTA AATAA TAGCGGC             TTTTTTCTCACCCAA 100 90
   PBPRA2124 2444702 .. 2444714 +  -9.1  -3.14683   GCCACATTAGTAATA                GCTGC ATC GCAGC                TTCATGAACCGGTAT  69 445
   PBPRA2126 NONE
   PBPRA2127 2446895 .. 2446909 + -11.4  -4.43309   CTGAAAGTCCGGATA               CGGGTC AAA GACCCG               TTTTCGTTAGCCTTC 100 59
   PBPRA2129 2450455 .. 2450467 +  -3.5  -3.81146   ATTCAGAAAAGCCAG                TATTT GAA AAATA                TTCTTCATTGAGGAG  56 179
   PBPRA2132 2455524 .. 2455537 +  -3.1  -2.84878   TTTGTCGCACATTCA               GC-CAG CAA CTGAGC               GTTTCCCTTCCCCCA  43 464
   PBPRA2134 2456225 .. 2456235 +  -3.2  -3.08639   AGCCCCCGTCGCAAT                 CGCA ATA TGTG                 TATCTTCACGATCTT  46 413
   PBPRA2136 2457543 .. 2457563 +  -4.8  -2.73124   TTAGCTTTTGGCGTT           TCA-ATGGC TTCT GCCATCTGA            CTTTGAGAAATAGAG  48 320
   PBPRA2138 2459494 .. 2459513 + -12.2  -5.04385   TACTGTTATACCTAA            GCCAGCAT ATTG ATGCTGGC             TTTTTTACACCTATC 100 41
   PBPRA2139 2461120 .. 2461137 + -11.3   -5.7946   TTTTTGCTTTATTTT             GGCACTC TTTT GAGTGCC              TTTTTTTATTGCCAA 100 69
   PBPRA2140 2462360 .. 2462373 +  -4.5  -3.27587   GCTTGGTTTACGCTA               CGGCT TCTA AGCTG                CTTTATTTAAATCCT  52 16
   PBPRA2141 2462711 .. 2462728 +  -3.4  -3.34062   TAATGCAGTCTGGAT             GACGCA TTAAAC TGTGTC              TGTTGTGCTTGAATT  48 16
   PBPRA2142 NONE
   PBPRA2143 2465692 .. 2465705 +  -9.5  -5.64274   CACCACCACACTAAA               GGGGC TTAC GCCCC                TTTTTTTATCCATCA 100 69
   PBPRA2144 2467760 .. 2467790 + -12.1  -4.65916   AATAGGTAAACATAA       GTATAAAAGTCAC AATGC GTGGCTTTTATAC       TTTTATTGCAATGCA 100 54
   PBPRA2145 2469850 .. 2469869 +   -10   -5.0916   TCCATTCACATTAAA            TGGCAGCC CTTA GGTTGCCA             TTTTTGTATTCAAGC  93 60
   PBPRA2146 2471036 .. 2471070 +  -4.3  -3.09823   TTCAAATGTGAAGAT     CTCATGTAACCGCTT ACATG AAACAGATACATGAG     TCTCATTTTACCCAG  50 54
   PBPRA2147 NONE
   PBPRA2148 2473947 .. 2473968 + -11.7  -3.07816   ATTTGAAACAAAAAA           GGTCTGAAA TTCA TTTCAGACC            TTAAATCGATCAGGC  83 142
   PBPRA2164 2488435 .. 2488454 +  -3.4  -3.79906   ACTGTTGTACCCTGT            GTGCCCAG TTCA CTGTGCCC             TTGTTGTGGCGATAG  53 61
   PBPRA2167 2491638 .. 2491663 +  -8.4  -3.39327   GTAAAGATAGTATAA         GGAAGTAAGT CTACGT GCTTACTTCC          TTATGCCTATACCGA  71 43
   PBPRA2169 NONE
   PBPRA2170 NONE
   PBPRA2171 NONE
   PBPRA2172 NONE
        hutH 2499132 .. 2499166 +  -7.2  -5.30339   GTAAAACGATATAAA     TCGAAACTGACCTTTA GCA TTATGGTGAGTTTCGA     TTTTTCTATTTTCAT  91 68
   PBPRA2174 2500334 .. 2500358 +    -5  -5.75342   AAGCAGAATCGAAAA          CATTAGTCCG ATAAA CGAGCTAATG          TTTTTTTTGCGCAAA  93 97
   PBPRA2175 2501615 .. 2501631 +  -6.5  -2.74144   CGATGACTGCCCGTC              GTGCTGC CAT GCAGTGC              ATTTAAACATGCAAA  57 510
   PBPRA2180 2507441 .. 2507480 +  -4.3  -4.30995   TAGATAACAAATAAA  CCGCATATATTGTCAGC GACAAA GTTGCTACTGTATGCGG   TTCTTTTATACCCAA  64 49
   PBPRA2181 2510187 .. 2510203 +  -3.5  -4.82819   GTAGATACGCTGAAT              CACTCCC GAA GGGCGAG              TTTTGTTGTGCTCTA  67 375
   PBPRA2182 2513109 .. 2513128 +   -10  -5.59534   CTTGAAGCAACAAAA            CCCAGATC GAAA GGTCTGGG             TTTTTTATTATGCTT 100 56
   PBPRA2184 2514785 .. 2514818 +  -8.5  -2.79983   TAAGCCGATGACAAA     TAATAAAGTTAAC TGATTTAC GTTAACTTTATTA      CTTGTTCCACATTTT  66 41
   PBPRA2185 NONE
   PBPRA2186 NONE
   PBPRA2187 NONE
   PBPRA2188 2519668 .. 2519685 +  -5.6    -3.745   TCGAGCACTAAAAGC             GAAGCT TTATTC AGCTTC              TGTTTTGCTGCATGA  62 47
   PBPRA2189 NONE
   PBPRA2190 2520737 .. 2520753 + -10.1   -5.4833   AATAGATAATAGAAA              GCGTCCG AAA TGGACGC              TTTTTTATTGCCTGC 100 64
   PBPRA2191 2521237 .. 2521247 +  -3.2  -4.87892   GCTAAGTTATTCAAT                 CAGC CCT GTTG                 TTTCTTTTATTCCAC  69 81
   PBPRA2193 2523101 .. 2523118 +  -9.8  -5.05577   AACTGTTTATCTCAA             GCCGCC TATTTT GGCGGC              TTTTTCATTTGCTTT  93 49
   PBPRA2194 2524421 .. 2524437 +  -8.7  -5.38054   ACGCTAAACAAAAAA              GCCTGAT TCT GTCAGGC              TTTTTGTTTCTAAAA 100 63
   PBPRA2196 2526176 .. 2526195 +  -8.6  -4.58663   AGTGGGAATACAAAA            GGCTTTGT ATAA ACGAAGCC             TTTTTAGCGGCTCAT  86 63
   PBPRA2198 NONE
   PBPRA2199 2531077 .. 2531095 + -13.2  -4.05788   CATCATTAATTTGAA             GCGCAGAT AGT ATCTGCGC             TTTCATTTACAAAAC 100 50
   PBPRA2200 2532167 .. 2532198 +   -11  -2.64155   TTAATACTTTTTAAA      TTATGGTCGATGTC ATTT GATTTCGACCATAA       TGCATTTAAAAAACA  78 37
   PBPRA2205 2538986 .. 2538996 +  -5.4  -3.09878   ATGAAGATTTTATGC                 CAGT AAC ACTG                 TCTTCAATCGCTAAG  53 307
   PBPRA2213 2549031 .. 2549041 +  -3.2  -3.60151   TCTCTGCACTACTAC                 GTGG TAT TCAC                 TTGTAGTTTAAAAAC  51 9
   PBPRA2214 2549408 .. 2549426 + -10.3  -5.60993   AGCAAAATACTATAA             GACCGCA CTTAA TGCGGTC             TTTTTTTATGCGCAG 100 50
   PBPRA2217 2554436 .. 2554463 + -11.4  -5.50774   TAATTTGAAATAAAA        CGGGTCACTA TTCCTAGC TAGTGACCCG         TTTTTCTTTCTTATA 100 227
   PBPRA2222 2558965 .. 2558991 + -13.8  -5.49234   ATCTATAAAGAAAAA         GCGAGATGATCG AAA CTATCATCTCGC         TTTTTTATTAAGTCT 100 47
   PBPRA2224 2563286 .. 2563306 + -15.5  -5.13741   CCATTAAAACGTAAA            GCCAGAGCA TAA TGCTCTGGC            TTTTTATTCAGTTCC 100 34
   PBPRA2231 2572545 .. 2572566 + -15.9  -3.45571   ATAGATAAATAAAAA           GCCCCGACA TTTC TGTCGGGGC            TTCGTATTTGGAGCG 100 110
   PBPRA2239 NONE
   PBPRA2240 NONE
   PBPRA2241 NONE
   PBPRA2242 2581889 .. 2581900 +  -4.4  -3.00215   AAGGGAACACCACTG                GAAG CCAA CTTC                 TGTGTCTAGCAATTT  49 350
   PBPRA2243 NONE
   PBPRA2244 NONE
   PBPRA2245 NONE
   PBPRA2246 NONE
   PBPRA2247 2589242 .. 2589252 +    -4  -2.68088   CAGCACAACCTGCAC                 TGAA AAT TTCA                 ATTCTACGTTTAGCA  45 459
   PBPRA2249 2590352 .. 2590368 +  -7.3  -3.34522   TTTGGTAACAAGCCC              TTACTGG ATT CCAGTGA              TTGCTTAAAGGATCT  64 413
   PBPRA2250 2592212 .. 2592224 +  -6.3  -3.04089   AGTAAAAAGCCGTAA                TCCTT GAA AAGGA                ATTTCATTATTACCG  56 122
   PBPRA2251 2593825 .. 2593861 +  -7.6  -4.76423   GCTGTTAAATTTTAA   TGATATAAAAGTAGAAC GAAA GCTCTACTTTTAT-TCA    TTTTATATGTTTATA  84 66
   PBPRA2252 NONE
   PBPRA2253 NONE
   PBPRA2254 2597408 .. 2597437 +  -9.4  -2.58249   TTTCAATCGAAACCA       CTGCCTATCC TACAACTACT GGATAGGCAG        ATTATAAAAAATCTC  71 49
        lamB NONE
   PBPRA2256 2600756 .. 2600766 +  -5.4  -2.87211   ATTTTTGATGAAAAA                 GAGT CCT ACTC                 TCTATAAGAACGCAT  52 50
   PBPRA2257 NONE
   PBPRA2264 2607760 .. 2607771 +    -3  -3.67296   TTGATAAATCAAAAA                TAAC GACC GTTA                 TTTACATAAATGATA  49 173
   PBPRA2265 NONE
   PBPRA2266 2610930 .. 2610957 +   -13  -2.85699   TTGTTATATACCCCA        GTGCTTTTTATA GCGT TATAAAAAGCAC         GTTTACTCACTAAAT  90 115
   PBPRA2267 2612519 .. 2612531 +  -3.3  -4.66987   GAATTCTGAGTCACT                CCCGA AAG TCGAG                TTTTGTTGGGATATA  64 152
   PBPRA2269 2614901 .. 2614915 + -11.4  -4.43309   CTGAAAGTCCGGATA               CGGGTC AAA GACCCG               TTTTCGTTAGCCTTC 100 110
   PBPRA2276 NONE
   PBPRA2277 2623576 .. 2623606 + -13.4  -5.38249   AGCTCCCCACCATAA       TCCCCTTGGATAAG TAA CCTATTCAAGGGGA       TTTTTTATCCTTGAT 100 70
   PBPRA2278 2624346 .. 2624362 +  -2.2   -3.1552   AATAACGGTACTAGT              AGTGGT AAAAC ACCACG              TGTTAATACATGAAA  43 273
   PBPRA2287 2634080 .. 2634104 + -10.8  -5.94214   TTAATAACTATAAAT          GCCTGTTAGT AAAAC GCTAACAGGC          TTTTTTTGTTCTATT 100 54
   PBPRA2288 2637795 .. 2637811 + -13.7   -3.3344   TATGGATGTAAAAAA              CCCGCGT TAT ACGCGGG              TTATAAGCATTCAAT 100 497
   PBPRA2294 2643115 .. 2643147 +  -7.1  -4.72486   AAATAGGATTATTAT      TTGTGGTTATACGAG GAA CTTCTATAACCTCAA      TTTTTGGACTTTCTA  81 209
   PBPRA2296 2645643 .. 2645672 + -12.9  -4.43397   ATTAATCCCCCCCTG       TTAGGGGAGCGTG ATAG CACGCTCTCCTTA        TTATTTGTTTTGGAG 100 40
   PBPRA2298 NONE
   PBPRA2299 2649062 .. 2649077 +    -4  -3.14463   CAGCGGGTGTTATGA              TCAAGT ATGT ACTTGG               TTAATACAAAAACTT  48 6
   PBPRA2300 NONE
   PBPRA2301 NONE
   PBPRA2302 2651913 .. 2651936 + -15.4  -3.38314   AGCGATTTAAATACA          CAAAAGCCCC TTAT GGGGCTTTTG           TCTTTGGCCCTTACA 100 31
   PBPRA2306 2655579 .. 2655589 +  -3.2  -3.54424   GGTACAAGATAAAAC                 GTTG ATG CGAC                 TTTCGACGACTCGCC  49 232
   PBPRA2308 2657927 .. 2657958 + -12.4  -4.73388   AGCGCAAGATAATGA      CCGATGTTGGTGTG TAAA TACACCAACATCGA       TTTTTAATCGCGGTT 100 39
   PBPRA2315 NONE
   PBPRA2316 2665990 .. 2666004 +  -4.2  -3.88291   ATACGAATGTATCGA               TGAGCG TAA CGCTAA               TTTATAGCGCTACTC  59 4
   PBPRA2320 2672035 .. 2672057 +  -2.8  -3.25072   AAACCGATGTGCGTG           GAATAGTAAT GTG ATTTTTATTC           TTCGGTTGTCGTAAG  46 12
   PBPRA2321 2673717 .. 2673758 +  -3.1  -4.96657   ACATCCAATAAAAAA CCCTTTTGCCCTGTT ACTCGTCGTAAC AAAAGGTCAAAAGGG  TTTTCTTGTCTTTGT  69 54
   PBPRA2323 2675709 .. 2675722 +  -4.5  -4.42653   CGCTTTATTTCTCGA               TCGGT TGTC ACCGG                TTTTGTAAATGCGCT  66 82
   PBPRA2324 NONE
   PBPRA2325 2678128 .. 2678146 + -10.3  -6.19443   GTAATTATGAGTAAA             GCCACTG CCAGC CAGTGGC             TTTTTTTTTGCTCTA 100 457
   PBPRA2330 2683854 .. 2683877 +  -6.1  -3.98214   CGTATTATCGAAATG          CAGACAGAT TCCTAT ATTTGTCTG           TTTATACTGAATACT  66 63
   PBPRA2331 2684595 .. 2684611 +    -8  -4.90471   TATTCAAATAAAAAA              CGCAGT TATTC ACTGCG              TTTTCTATTTTGAGT  86 60
   PBPRA2333 2686882 .. 2686904 +   -12  -5.27335   ATATATGAAAAAAAA           CGGTGGCTCA TGA TGAGGCACCG           TTTTTCTTTAAAAAA 100 108
   PBPRA2334 2689950 .. 2689971 + -13.1  -5.51402   AAGCCACTTAAATGA           TCAGGCAAG GATA CTTGCCTGA            TTTTTTTACCTATAT 100 39
   PBPRA2335 2691734 .. 2691756 +   -15  -5.47399   TCTCTTATACAAAAA           TCCCCAGTTT TTT AAACTGGGGA           TTTTTTTGAACTTCA 100 87
   PBPRA2337 2695001 .. 2695021 +  -9.7  -6.06529   CGCGAATACAAAAAA            GGCTACCCA TAA TAGGTAGCC            TTTTTTTTATCTGTA 100 193
   PBPRA2339 2696745 .. 2696767 + -13.4  -3.74345   ATGCTTAGAAATAGA           CAAGCCGACG AAT CGCCGGCTTG           TTTGAATGTATAGAT 100 102
   PBPRA2341 2699934 .. 2699949 + -10.4  -4.54477   TGGCAAATAAAAAAA              GGCGCT AATC AGCGCC               TTTTCTACATTTTCA  89 66
   PBPRA2344 2702460 .. 2702479 +  -2.1  -2.70946   AACAGACCAACAAAG            CCTGTAG CAGCGC CTACAGA             GTCTTTATGCGAGCA  40 258
   PBPRA2352 2712313 .. 2712327 +  -4.2   -5.7946   TGCTCAATAAAGAAA               GTCGGT TTT ATCGGC               TTTTTTTATTAACAC  90 78
   PBPRA2353 2713662 .. 2713672 +  -6.8  -2.54387   TTCTCCGATAGCTTT                 GGTG TGC CACC                 TCCCTTACCCGTTTG  55 367
   PBPRA2356 2716091 .. 2716118 + -10.8  -4.27584   ATTCATCAATCCCCA        TGTAATGTCGTA ATTT TACGACATTATA         TTTTCCCTTCGCCAT  88 87
   PBPRA2357 NONE
   PBPRA2358 NONE
   PBPRA2359 NONE
   PBPRA2360 2721200 .. 2721242 +  -7.8  -4.53036   CTTATAACCGTCAAA GGTCAGCCTCCTCGTTAT TCATATC ATAACTAGGACCCTGACC TTTTCCTCTTTATAC  83 58
   PBPRA2361 2722361 .. 2722373 +  -4.1  -3.26405   AAACATCATCATAAC                CTTGG TCA TCAAG                TGCTTTTTGCATACA  51 175
   PBPRA2365 2728665 .. 2728706 + -14.5  -4.38154   AGCTGCGATCAAAAA GGGCTGACTTCCATAACTC GTTA GAGTATTAGAAGTCAGCCC  TTTTATGAGGAATCT 100 105
   PBPRA2370 NONE
   PBPRA2371 NONE
   PBPRA2372 2737517 .. 2737527 +  -2.6  -3.60098   TAAAATCCAAGACGA                 TTTT AAA AAAA                 TTTAAAATGAAAACT  49 10
   PBPRA2373 NONE
   PBPRA2374 NONE
   PBPRA2375 2740351 .. 2740373 +  -7.8  -3.53012   TCAATAGAACAAGTT           TGGAGTTG GATGAGG CAACTCCA           TTTAGCGAACCAAGC  68 65
   PBPRA2380 2749431 .. 2749451 +  -9.8   -5.4505   ACAAAACCAACATAA            GGCTAACA TTCAT TGTTAGCC            TTTTTTATTCACCAA 100 60
   PBPRA2381 2751168 .. 2751187 + -12.2   -5.4433   GATAAGATAAAAAAA            GACCACTC ATTT GAGTGGTC             TTTTTATTTGTCTAT 100 68
   PBPRA2387 2758251 .. 2758264 +  -8.1  -5.59564   AGCATTTCACTAAAA               CCTCG CTCG CGAGG                TTTTTTTACGTTTAT 100 74
   PBPRA2391 NONE
   PBPRA2392 2765976 .. 2765999 + -13.2  -4.09108   AACATACAAACCAAA          CGGCTGGCTT TACT AAGTCAGCCG           TTTGTATGAATTGGA 100 46
   PBPRA2393 2766949 .. 2767007 + -14.7  -2.79831   AAGCTAACTTATATA CTCAAGTTACCTCAAGCTGCTCGTTTC AGCGA GAATCCTGCATCTTGAGGTGACTTGGG TATACTACCAATTAG 100 34
   PBPRA2394 NONE
   PBPRA2395 2768459 .. 2768486 + -17.2  -5.30616   AAACGGCATAAAAAA        TGCCAGCTTTGT TATA ACAAAGCTGGCA         TTTTTATTTAAATCA 100 282
   PBPRA2404 2777907 .. 2777924 +  -9.1  -4.98531   AAACACCACTATTAA             GGTCAGC CTAT GCTGGCC              TTTTTACTTTACAGC  91 66
   PBPRA2405 2779235 .. 2779252 + -11.3  -5.38549   ATACAGATAAAAAAA             GGGCTCT TGCA AGAGCCC              TTTTTATTGTTTCAA 100 127
   PBPRA2410 2788027 .. 2788044 +  -4.1  -2.89379   AAACTAAGTAGAATT             CTGCC AGTCTTGA GGCAG              TAGTCTATTTTATTA  47 5
   PBPRA2411 2788811 .. 2788824 +  -5.3  -3.04209   TTCGTAACACCCTGC               GTGAT CAAG ATCAC                CTTTAATTGTATTGC  53 77
   PBPRA2412 2790222 .. 2790246 +    -8  -5.06414   GATTCATCTACTCTA         GCCGT-AATGA ATGA TCATTTACGGC          TTTTTCTTCCAAAAA  89 43
   PBPRA2413 2791835 .. 2791864 + -20.9  -4.27316   TGTTTAATATTAAAA       GCCACCCGTTACT CATC AGTAACGGGTGGC        TTTTAAGTTGCAACA 100 50
   PBPRA2419 2798869 .. 2798886 + -11.3   -4.8083   TTAGAAGAATCAATA             GGGCTGA TCTT TCAGCCC              TTTTTAATACTCTTA  91 72
   PBPRA2420 2801002 .. 2801013 +    -3  -3.78953   TAAGTATATTCATTA                GATA TATT TATC                 TTTGGTAATCAAAAT  51 228
   PBPRA2421 NONE
   PBPRA2422 2803082 .. 2803098 +  -7.9  -5.43866   TCCAAATAAAAAAAA              CCGCCAA ATT TAGGCGG              TTTTTTTACACATTG 100 60
   PBPRA2426 2809519 .. 2809534 +    -9  -4.28977   CTGAATATAAAAAAA              GCCTCT AAAA AGAGGC               TTTTCAATATCTTAT  83 84
   PBPRA2430 2815441 .. 2815460 + -10.8  -5.86061   TTATATAAAGAGAAG            GCACGAAT GAAT ATTCGTGC             TTTTTTTTCATAACA 100 58
   PBPRA2431 2817199 .. 2817219 + -11.9  -5.00884   ATTTAAACAGTAAAA            GGCTTGCTG TAA TAGCAAGCC            TTTTTTCGACAAGGT 100 45
   PBPRA2433 2818433 .. 2818462 +    -8  -3.70037   TTAAATAACGAGTAA       TACCACACTG TCACGAATCT CAGTGTGGTA        TTTACCTGATAATTA  70 33
   PBPRA2440 2825813 .. 2825829 +  -3.7  -3.53811   TAATTTCAGCAAATC              TAAAAGC ATG GCTGTTA              TTTAAACAACATAAC  51 97
   PBPRA2441 NONE
   PBPRA2442 NONE
   PBPRA2443 NONE
   PBPRA2444 NONE
   PBPRA2445 2831234 .. 2831261 +  -8.4  -2.50307   TTTGAATATAAAAAA        CCCGCTATTACT AATA GGCAGTAGCGGG         GTTAGTAAACGTTTG  64 41
   PBPRA2457 2846234 .. 2846247 +  -8.1  -4.87592   AAAATTGAAATAAAG               GACGC TGAG GCGTC                TTTTATTGTATCTAC  90 62
   PBPRA2458 2847653 .. 2847672 +  -4.3  -2.75992   CAATAAGAAAACCTA            GCAAAGG TCACAT TCTTTGC             TAATCTTAAATCAAA  48 321
   PBPRA2459 2850011 .. 2850026 + -10.4  -2.95073   GTATTTACATTGAAT              GGGAGC TACT GCTCCC               CTTTAATATTGAGGA  77 41
   PBPRA2460 NONE
   PBPRA2461 2851539 .. 2851557 +    -6  -3.28261   AAAATCTGACAACCT             CACGATTA TCA TAACCGTG             TTGCTATCAGATTCT  58 101
   PBPRA2463 2853063 .. 2853087 + -10.8  -4.51363   CAGTAAACAAAAAAA          GAAGGTGCAG ACTAA CTGCACTTTC          TTTTGCTATTTCATC  90 35
   PBPRA2465 2856123 .. 2856137 +  -2.1   -4.2231   CTTTATATTTATTAC               TAGGT ATTTC ACCTG               TTTTCAGTAATAATT  57 129
   PBPRA2466 2857278 .. 2857314 +  -7.6  -3.30159   AAAACATAACATAAG    GTAGAAATAAAATAGT TTACC ATAATTTTATTTCTAC    TTATCAAACCCTTAA  67 41
   PBPRA2467 2859457 .. 2859472 +    -9    -5.252   TAACGATATAAAAAA              GGTCTC TAAC GAGACC               TTTTTTATGACAATC 100 43
   PBPRA2471 2863794 .. 2863809 + -10.4  -5.03314   GATAATTATTGAAGA              GGTCGC AGGT GCGACC               TTTTTTACGACTGCG  93 74
   PBPRA2472 2865024 .. 2865041 +  -9.1  -4.83593   AACTAAATACCTAAG             CCCTGCT ATCG AGCGGGG              TTTTTAATACTTATT  88 356
   PBPRA2473 2866047 .. 2866087 +    -7  -2.72147   CCACGCTACTAAAAA AACCACTCAGGTACATAGT AGCA ACTA-GTATCTGAGTGGGC  ATTCATTCTATTAGA  59 29
   PBPRA2478 2872510 .. 2872521 +  -4.4   -5.1471   AAACAGCTTACATAT                CGAT GGTT ATCG                 TTTCTTTTTTATCAT  75 188
   PBPRA2481 2875194 .. 2875213 + -13.6  -4.45484   GATACATAACAAAAA            GCCGACGT ATAC ACGTCGGC             TTTATTATATCTGTT 100 63
   PBPRA2485 NONE
   PBPRA2486 NONE
   PBPRA2487 NONE
   PBPRA2488 NONE
   PBPRA2489 NONE
   PBPRA2490 NONE
        trpA 2886122 .. 2886136 + -11.4  -6.23209   ATAACGACTTAAAAA               CCGCAC TCT GTGCGG               TTTTTTTTTAGTTAA 100 55
   PBPRA2492 2887722 .. 2887741 +  -7.9  -4.20136   ATTCACCTTATAAAA            CACCACT CTTCGA AGTGGTG             TTTCATTTTAAAGCT  79 65
   PBPRA2493 2889346 .. 2889364 +  -3.2  -5.11063   CATACGAATGTTCAA             GTAAATTA ATA TAATGTAC             TTTTTATTCCGTAAT  71 125
   PBPRA2494 NONE
   PBPRA2495 2891113 .. 2891124 +  -2.2  -2.74371   GGTCGTGATCGCCTT                GGAG AAGT CTTC                 TAATGTTCAACCCTT  41 11
   PBPRA2496 NONE
   PBPRA2497 NONE
   PBPRA2498 NONE
   PBPRA2499 NONE
   PBPRA2500 NONE
   PBPRA2501 NONE
   PBPRA2502 2898121 .. 2898135 +  -6.4  -4.10161   CCATCGTTCTCTTTC               TGGTGA CAT TCGCCA               TTTTCGAGGCTAGTC  71 79
   PBPRA2503 NONE
   PBPRA2504 NONE
   PBPRA2505 2901386 .. 2901410 + -12.9  -5.42975   ATGACTTGGTATTAA          GGCTGCAGC CTGACTA GCTGCAGCC          TTTTTGTTTGTCTCA 100 138
   PBPRA2506 NONE
   PBPRA2507 2902504 .. 2902524 +  -5.4   -5.8187   CTGTTCTGCAAAAAA            GCCTTAAC ATCTA GTTCAGGC            TTTTTTTATTGGGTA  95 102
   PBPRA2508 NONE
   PBPRA2509 2903302 .. 2903346 + -13.7    -5.252   ATATAAACAATAAAA GCCCCTTCAATACGTTACTTA AAC TAAGTTCTGCATTGAAGGGGC TTTTTTGTAAAAATA 100 54
         cls NONE
   PBPRA2514 NONE
   PBPRA2515 2910605 .. 2910624 + -13.6  -5.24531   GTCCTAAAATAAAAA            GGCTAGCC CGAT GGCTAGCC             TTTTTTATCACCCAT 100 78
   PBPRA2525 2928251 .. 2928271 +  -3.9  -4.67982   GCTACCTTGTCTTTC            TGAAGCAAG TAC CCTGCTGCA            TTTTGTTCCATCGAG  67 304
   PBPRA2531 2935943 .. 2935959 +  -5.1   -2.7314   GGCAATCCACTTCGG              CGCTAAC ATT GTTAGCC              TGGTATAATTTAGAC  50 376
   PBPRA2532 2937942 .. 2937965 +    -8  -4.72272   TTAATCACGATCAAA          GAGCGCCCCC CTAC GGTTGCGCTC           TTTTTCCTAAACACA  84 37
   PBPRA2533 2939411 .. 2939421 +  -5.4  -4.21974   GCCCGAGTAAATGAG                 GCTT ATG AAGC                 TTTCTTCAATAATCA  68 141
   PBPRA2534 2940666 .. 2940682 +  -9.4  -4.78848   GCTAAAAACAACAAA              GGCACC AATGA GGTGCC              TTTTCTATTTGAACC  90 72
         dgt 2943654 .. 2943670 +  -9.4  -3.97674   TGCAGATAGCAAAAA              GCCGTC ACAAG GACGGC              TTCTTTAAATGATGG  81 68
   PBPRA2543 2953076 .. 2953092 +  -9.4  -3.97674   TTAAGATAGCAAAAA              GCCGTC ACGAG GACGGC              TTCTTTAAATGATGG  81 263
   PBPRA2545 2954329 .. 2954339 +  -8.2  -3.10597   ACAGCCACAAAAATA                 GCCG TTC CGGC                 ATTTTGAATACCAAC  67 303
   PBPRA2560 NONE
   PBPRA2561 NONE
   PBPRA2562 NONE
   PBPRA2563 NONE
   PBPRA2564 NONE
   PBPRA2565 NONE
   PBPRA2566 NONE
   PBPRA2567 2974413 .. 2974443 + -12.7   -4.1721   AACGCGCATAATTCG       ACAAAAAGCCCGA GATCA TCGGGCTTTTTGA       TTTTAGCGTATAGAT 100 30
   PBPRA2569 2975577 .. 2975591 +  -2.8  -3.90112   CAGCAGTAATCAGCG               GCTTTA ATC TACAGC               TTTAGTTCGCAAAGA  53 32
   PBPRA2570 2976182 .. 2976208 +  -9.5  -4.03078   TGCTGGTTAAAAAAA         GAGTTTCGCGT CATAC ACACGAAACTC         TTTCTACTATCGTCA  81 67
   PBPRA2572 2978015 .. 2978031 + -13.7  -4.24606   TCAGACCTCCTATGA              GCCCAGC ACT GCTGGGC              TTTTAGATCTACCTT 100 56
   PBPRA2573 NONE
   PBPRA2574 2982138 .. 2982163 + -16.3  -5.38549   TCTATGCATAGAAAA         GCGGATGTTGT ACTT ACAACATCCGC          TTTTTATTGTTTAAA 100 59
   PBPRA2576 2984665 .. 2984689 + -15.8  -2.98942   AACAGCCAGATACAA          CAAAGCCCCG ACCTG CGGGGCTTTG          TATATATACCCACCT 100 257
   PBPRA2578 2985949 .. 2985966 + -12.7  -5.08601   AATGTATAACAAAAA             CGCCTGC AAAT GCAGGCG              TTTTTATTAAGATAG 100 60
   PBPRA2580 2989376 .. 2989393 +  -8.4  -5.80248   AAGCAACTCAAAGAA             GAGCGC CTAATA GCGCTC              TTTTTTTATGTCTTC 100 59
   PBPRA2581 NONE
   PBPRA2582 2990979 .. 2991000 +    -8  -3.11023   TATATAGATGTTAAT           GGAGAGGG GCTCTA CCCTCTTC            CTTCTTTTCGCGATT  65 49
   PBPRA2583 2992336 .. 2992356 +  -5.4  -3.35996   ATCTATCACCGTCAT            CAGGCTAT TTAAT ATTGCCTG            TTCTACGTGAAGATA  56 176
   PBPRA2586 NONE
   PBPRA2587 2996279 .. 2996296 +  -9.1  -5.37043   CCCGCAATAATTAAA             GGCAGCG ATTT CGTTGCC              TTTTTTATATCGACT 100 53
   PBPRA2589 2999002 .. 2999016 +  -3.4  -3.93578   TCAGTAAAGGCTTTC               GGCGGC TCG GTCACC               TTGTCTTTGATTTCA  56 476
   PBPRA2595 3007789 .. 3007806 + -12.7  -5.47399   CGAGAAGTGAGATCA             GCCCAGC ATAT GCTGGGC              TTTTTTTACCGTTCG 100 31
        ansA 3008912 .. 3008932 + -10.5  -5.42259   AAAATCATCAAAAAA            GAGTCGAAT TTA ATTCGGCTC            TTTTTTTAGAGCTAC 100 58
   PBPRA2597 3009897 .. 3009914 +  -4.9  -3.12378   CAGGCCATTTACCTA             TTTCAAC AGCT GTTGAGA              TTCGCTGATATACTT  51 271
   PBPRA2599 3011474 .. 3011492 +  -3.8  -5.03994   TTGACGGTACAGTGA             TACCGCGA TGT TTGCGTTA             TTTTTGTATCTCGGA  73 463
   PBPRA2602 3014675 .. 3014691 + -12.3  -5.42862   GCAAAGTGACAAAAG              GGCAGCT ATT AGCTGCC              TTTTTTTACACCTGT 100 51
   PBPRA2603 3015914 .. 3015931 +  -9.1   -4.8048   TATTCAGTTAAACAA             GCCGCAT AGCT GTGCGGC              TTTTTAATATAGACA  88 73
   PBPRA2605 NONE
   PBPRA2606 NONE
   PBPRA2607 3021857 .. 3021880 + -15.4  -5.07275   AATACAATAAAAAAA          GCCGAAGGTA ATAT TACCTTCGGC           TTTTTATATATCTAA 100 83
   PBPRA2609 3024835 .. 3024852 + -11.3  -4.43624   GATAGAAATGTAAAA             GCCCTGA TTAG TCAGGGC              TTTATTCTATACTTT  90 68
   PBPRA2610 3025486 .. 3025506 +  -5.4  -4.85177   GGTTTAAACAAAAAA            AGGAGAAC ATCAC GTTCTCCC            TTTTTAATGTGCTTT  74 86
   PBPRA2612 3027337 .. 3027349 +  -3.3  -3.72695   TAGGTCCAATGGAAG                GCGTC TTA GACCC                TTTAATGCGAGAGAT  53 144
   PBPRA2613 3028319 .. 3028360 + -16.1  -4.68103   ATTAGATACACAAAA CCCCGGCAATGCGTAACTTA TAA TAAGTCAT-CATTGCCGGGG TTTTATTAGAATTCG 100 85
   PBPRA2615 NONE
   PBPRA2618 3031953 .. 3032000 +  -2.2  -4.64676   ATGTTTTATTGTTGG GCTATATTTATGGTAACACTC TAAGTGC GAGTGTTATCACATATA-GGC TTTTATTCGCACTCA  61 56
   PBPRA2619 NONE
   PBPRA2620 3034674 .. 3034704 + -15.6  -5.24531   AAATAATACAAAAAA       GGGCGATGATCA AAAACAC TGATCATCGCCC       TTTTTTATACACAAT 100 47
   PBPRA2626 3043242 .. 3043261 +   -10   -4.9138   CATTTTAGGTTATAA            GCCTCAGT TATT ACTGGGGC             TTTTGTTTACCTGCT  93 157
   PBPRA2627 NONE
   PBPRA2628 3045597 .. 3045619 +  -2.1  -3.33261   TAGCTGATTTACGGA          TG-CGATAAT TACC ATTGTCGGCA           TTATCAAGATTAACG  45 303
   PBPRA2630 NONE
   PBPRA2631 3047309 .. 3047321 +  -3.3  -2.91997   TCGCCCTTAGGGAGT                GACTC AGC GTGTC                TACTTCTGTGTCAAA  45 215
   PBPRA2639 3057410 .. 3057426 +  -3.5  -4.66987   GTAGATACGCTGAAT              CACTCCC AAA GGGCGAG              TTTTGTTGGGCTCTA  64 112
   PBPRA2641 3059045 .. 3059068 +  -9.5  -5.27923   ATAGGAAAGAAAAAA          GCGAGTGGC CTTGGA GCCTCTCGC           TTTTTTGTGGCCTTG 100 83
   PBPRA2644 3062680 .. 3062720 +   -15  -2.75159   GTTTTTAGCTTAAAC TAGGGCGAGT-GTTAGAAT CCCG ATTCTTACTACTCGCCCTA  CTTCATTTGGTATAC 100 47
   PBPRA2646 3065379 .. 3065401 + -10.6   -5.5604   TGACGCTTTTATGAA           GCCAGTTGGT ATT GCCAATTGGC           TTTTTTATTCCTTGA 100 61
   PBPRA2647 3066190 .. 3066208 + -10.3   -5.4505   TTCCACATAAAAAAA             GCGAAGC ACTTG GCTTCGC             TTTTTTATTGCACGC 100 64
   PBPRA2659 3085032 .. 3085064 +  -6.9   -3.9644   ATGCTGTATCAATAC      CCGCGGCTGTACCTT TAG AAGCTGCGGCTTCGG      TTGTTGTATTCGCGG  69 293
   PBPRA2662 NONE
   PBPRA2663 3089873 .. 3089889 +  -5.1  -4.72486   CTCAAGATGCACAAA              GTGCC CAATAAA GGCAC              TTTTTCGACTTTCTG  72 64
   PBPRA2669 NONE
   PBPRA2670 3099801 .. 3099815 +  -5.7  -2.91276   GATCTCGCTATTGTC               GGTGA ACACA TCACC               CTTTCTCAACAAGCA  53 162
   PBPRA2671 NONE
   PBPRA2672 3101019 .. 3101047 +  -7.4    -3.922   ACTCTGAAACAAAAA        GAGCGATAAACC TGATT GGCTCATCGCTC        TTTCATTACCCATTT  72 127
   PBPRA2690 NONE
   PBPRA2691 NONE
   PBPRA2692 3124726 .. 3124756 + -22.8   -5.5208   CGCTTAAACGCAAAA       CGGCTCGACGATTA TGT TAATCGTCGAGCCG       TTTTTTATGTTCTCG 100 80
   PBPRA2693 3125303 .. 3125330 +  -5.6   -5.9003   GTAGATAAAAAGAAA        CGCTGCAATGAT GAGG GTCATTACAGTG         TTTTTTTATTGATTT 100 67
   PBPRA2698 3129287 .. 3129301 +  -4.2  -5.08088   ATCCAAACAGGTATA               GGTAAG TTA CATACC               TTTTTGTTACAACTT  74 217
   PBPRA2700 3131223 .. 3131254 +  -8.9  -3.18735   AGGGGAGAAACTGAA      TATCCTGAACATT ACACCG AATGCTCAGGATA       TTGATCACCTATTGA  70 222
   PBPRA2713 3148166 .. 3148178 +  -5.5  -4.08767   CCACCTAAAATGCCA                CCAGC ATG GTTGG                TTTTAAAACCATCAA  65 369
   PBPRA2717 3154448 .. 3154462 +  -4.2  -3.57627   CGATCTGTTGTCCCA               TCACTG TCG CAGAGA               CTTTTTCTCTAGCCA  54 374
   PBPRA2729 3164182 .. 3164205 +  -3.7  -3.24188   AGATCGAGTGCTGGT          CCCATAGGG ACAATA CCCGTTGGG           TTAATCATGGTATGA  49 119
   PBPRA2733 3169087 .. 3169099 +  -4.7   -2.7317   GAACACAACAAAACT                CGCCC TTC GGGAG                TGATTCAGCGTATCT  50 235
   PBPRA2736 3174665 .. 3174681 + -10.9  -3.12668   CTTGACGTTCAGTAA              GCCATCT TGA AGATGGC              TTAGGTATAACAGTA  80 117
   PBPRA2737 3175588 .. 3175615 + -12.8  -2.78679   CACCTTCTACCCTCT        GTGCAAGCTCGT GAAA ACAAGCTTGCAC         GTTTCCCTCCAACAC  90 43
   PBPRA2738 3176323 .. 3176359 + -10.9  -2.67992   TTGACATACAAAAAA    GCCCAGAGATTTCCGTT AGT AATGGGAACATCTGGGC    TCATCTAATAATCTG  78 53
   PBPRA2743 3182590 .. 3182600 +    -4  -3.40403   AGTTCTAACGCGTTT                 TGAT TCG ATCA                 TTATAATAGAAAAGA  51 410
   PBPRA2748 3187772 .. 3187797 +   -12  -3.97283   ATATATGTCTCCATC         TAAAGCCAGC TTTGTT GCTGGCTTTA          TCTTTTATATTCCTT  95 47
   PBPRA2749 3189740 .. 3189761 + -15.9  -2.96695   TACTATAAGACTTGT           GGGCAGTGC GTTT GCACTGCCC            TGCTTTACTCGAAAA 100 33
   PBPRA2750 3192275 .. 3192304 + -13.1  -3.48772   CTCTCGCTGTCCTAA       TAAAAAACCGACT TTAT AGTCGGTTTTTTG        TTATCTGCACACATT 100 78
   PBPRA2751 3193155 .. 3193168 +  -3.8  -5.79595   TAACGTTCACTAAAA               CGGA CTTTGT TCCG                TTTTTTGTTTTAGCC  89 60
   PBPRA2752 3194282 .. 3194305 + -10.4  -3.40403   GCTACCTGAGTCTTA          GTCGTTGTTT TGCA AAGCAACGAC           TTGTCATCACCAGAG  81 197
   PBPRA2754 3196588 .. 3196605 +  -9.1  -3.51633   TAAATACCGCAATAA             GGGCTGT ATAA GCAGCCC              TTATATAAAATCTAT  74 51
   PBPRA2755 NONE
   PBPRA2756 3198142 .. 3198155 +  -3.1  -2.99558   AGGATCAACGATCAA               GAGAG TTAA CTTTC                ATTTCATTAGTATTG  45 40
   PBPRA2757 NONE
   PBPRA2758 3200202 .. 3200228 + -13.8   -3.7229   AAACCACGCAAAAAA         GCCCTGCTAG CAATACA CTAGCAGGGC         TTTCACCTGTTTTAT 100 91
   PBPRA2761 3203646 .. 3203660 +  -2.8  -3.71527   TACTTTATCAAGCGT               GACATT ATC AATGCC               TTTCGGTAATTGGGC  50 275
   PBPRA2764 3207981 .. 3207991 +    -4  -3.59202   ACGCAACAAGGCTCC                 TATC AAG GATA                 TTGTATATGAACATC  53 204
   PBPRA2766 3210731 .. 3210761 +   -17  -4.55287   ATCGCGTAATATCTC       TGTTACCTGCTGGC TCT GCTGGCAGGTAACA       TTTTATATAAATAAA 100 32
   PBPRA2768 3212280 .. 3212307 +   -15  -3.22499   GTAGTAACTTACATT        TAAAACCGGAGG ACTC CCTCCGGTTTTG         TCATTTCTTTGTGGG 100 56
   PBPRA2769 NONE
   PBPRA2770 NONE
   PBPRA2771 3217771 .. 3217781 +  -6.8    -3.741   AAGATAGCTGCAACA                 GCAG ACG CTGC                 TATTTTGAGTATTGG  67 394
   PBPRA2776 NONE
   PBPRA2777 NONE
   PBPRA2778 NONE
   PBPRA2779 3224847 .. 3224875 + -20.5  -5.54264   AATAACTATAACTAT        TAAGGAGGTCGGT TAA ACCGACCTCCTTA        TTTTTTTGCGTGTTT 100 73
   PBPRA2780 3225682 .. 3225695 +  -5.3    -3.965   CAAATAGTCGACTTT               CCATT GAGC AATGG                TTATTAGTTTTCAAC  63 147
   PBPRA2791 3237898 .. 3237939 +  -9.8  -2.58714   TTCCTCCCTCAACTT ATTGATATTGATTATCAG TTGTAT TTGATAATCAATATCAAC  TACATTACTATCACA  74 51
   PBPRA2792 NONE
   PBPRA2793 3240485 .. 3240498 +  -2.3  -2.80935   GTTCGCGTAGAGAGT               GGCGA GCAA TCGCA                TCTCGTCACTCGGAT  41 56
   PBPRA2794 NONE
   PBPRA2795 NONE
   PBPRA2796 3243031 .. 3243045 +  -7.1  -5.46129   GACCTGAACTAAAAA               GCCCT TACTC AGGGC               TTTTTTACTTTCTTC  91 139
   PBPRA2798 3245115 .. 3245134 +  -9.2  -5.24989   TAACGATTTTTATAA            CGGCTGGC CTAG GCTGGCCG             TTTTTTCATGTGTAA 100 43
   PBPRA2799 3247449 .. 3247472 + -12.4  -5.95166   ACAAGCTACACCGAA          CGCCTCTGCA GTAA TGCAGTGGCG           TTTTTTTTGCTTCAA 100 56
   PBPRA2800 NONE
   PBPRA2801 3249079 .. 3249091 +  -4.1  -3.92314   GGCGTTTTCGGTGAG                TAGGG CCG CTCTA                ATTTTTTTAATAGTG  57 23
   PBPRA2802 3249529 .. 3249548 +  -2.1   -4.4648   ACCTTCAAAATAGTA            GCCTCTA ACCACG TAGAGCC             TTTTGTCGTAACCGT  59 138
   PBPRA2803 3249950 .. 3249969 +  -3.4  -3.79906   ACTGTTGTACCCTGT            GTGCCCAG TTCA CTGTGCCC             TTGTTGTGGCGATAG  53 61
   PBPRA2805 3251112 .. 3251125 +  -3.1  -4.55287   CAGTCAAGCTACTCT               GGTGA ACGC TTACC                TTTTGTCTCAATGAA  64 41
   PBPRA2806 3252945 .. 3252974 + -15.2  -4.16681   TCAAATACCCAAAAA       GGCCATAATGAC ATGACC GTCATTATGGCC        TTTTAAAATGCTATT 100 224
   PBPRA2813 3258776 .. 3258805 + -10.8  -3.16921   GAAATGAGTAATACA       CATCCGCGAACA CGCTAA TGTTCACGGATG        TTCATCGAGGTTAAT  80 48
   PBPRA2816 3263052 .. 3263062 +  -8.2  -3.06162   ACTGAGCATTCCACT                 GGCC GTC GGCC                 TGTTCCCATGGGATA  65 523
   PBPRA2819 3268278 .. 3268305 + -17.2  -5.48213   TCGACATATCAAAAA        GGGCAGAGTAAT CATC ATTACTCTGCCC         TTTTTATTTTAAATC 100 51
   PBPRA2822 3271685 .. 3271716 +  -2.4  -4.78753   TGCCGCCCCCTCATT     CCCTGG--GCATTG TTTCGT CAATGTTTCCAGGG      TTTTCTTCATCTTCA  66 497
   PBPRA2824 3275284 .. 3275301 +  -9.1  -5.56264   TTAATTACAATCAAA             CGGTCGA TTCA TCGGCCG              TTTTTTCTCTTTCAA 100 157
   PBPRA2825 3276322 .. 3276341 + -13.6  -3.56092   CCAGAAATGAAAAAA            GCCTCGTC CTAA GACGAGGC             TTTCGAAAGTGGTCG 100 94
   PBPRA2831 3278882 .. 3278913 +  -4.5  -4.91778   AAATATTTTACTTGC      GCCAGGATCAA CTTGTCGGTA TTGATCCTGGA       TTTATTTTATCTTTA  73 53
   PBPRA2832 3279859 .. 3279886 +  -8.6  -4.55093   AAATTTCATAAAAAA        GGCTTTCT-GAGT CGT ATTCCAGAAAGCC        TTTCTTATTGTATAA  86 55
   PBPRA2838 3287706 .. 3287727 +  -5.8   -5.0538   AAATAATCCTAAAAA           GCCGATAC TTATAT GCATCGGC            TTTTTTACGCTCAAA  80 61
   PBPRA2839 3289830 .. 3289850 + -11.9  -5.47218   GACAAGCACAAAAAA            GGCTTACCT ATT GGGTAAGCC            TTTTTTTAGATCAAA 100 59
   PBPRA2847 NONE
   PBPRA2848 NONE
   PBPRA2849 3299684 .. 3299704 +   -14   -4.7373   AAGATGAATACCAAA            CGCCTCGC ACTAC GCGAGGCG            TTTTTCATGACCTAC 100 70
   PBPRA2850 NONE
   PBPRA2851 3301783 .. 3301806 + -12.6  -5.28176   ATCGCTCTAACACTA          TAAGCTAGCA GAAA TGCTAGCTTA           TTTTTTATCACTCGA 100 68
   PBPRA2877 3307904 .. 3307916 +  -3.4  -3.17325   TACAATACGCGGCTT                GCTA ACGGG TAGC                TGTATTGTCAGCGAT  46 138
   PBPRA2878 NONE
   PBPRA2879 NONE
   PBPRA2880 3311125 .. 3311138 +  -6.7  -3.07113   GCGAATAACATCTCC               GTGGA CATG TCCAC                TTAGCTAACATACTA  60 77
   PBPRA2881 NONE
   PBPRA2882 3313625 .. 3313645 + -11.2   -5.6473   AAAATGAATCAGAAA            GGCGAAGA TTAAC TCTTCGCC            TTTTTTTCATATTGT 100 47
   PBPRA2883 3314403 .. 3314436 + -10.4  -3.45404   ACAGTATGTAGAGTA     CAAGACGGGGAA-GC ACCAG GCATTACCCGTCTTG     TTCGTTGGCTTTTCG  81 52
        leuS 3318034 .. 3318071 + -14.5  -3.04203   TAATAACTAAAAACA   TAAGATACGATTTCC TGTTTAAT GGAAATCGTATCTTA    TAATTTATCGATTGA  95 72
   PBPRA2886 NONE
   PBPRA2887 3319928 .. 3319964 +  -3.1  -2.89028   AATAGTCGTATAAAA    TATTACGGTTCGATTGA AGC TCAATCAAATAGAAATA    TAATTAATTGATTTT  44 41
   PBPRA2888 NONE
   PBPRA2889 NONE
   PBPRA2890 NONE
   PBPRA2891 NONE
   PBPRA2892 3324924 .. 3324950 +  -3.6  -2.90219   GTAACCTAACCACTC         CAAGCCCATCAA GTG TTGATGGGCCAC         TATGTCAAGATTATG  47 47
   PBPRA2893 3326250 .. 3326280 + -18.5  -3.57462   AAACCGATAGATATC       GAAAAAGGCGACC ACTAA GGTCGCCTTTTTC       TTTACCGCTAACCTA 100 46
   PBPRA2894 3326735 .. 3326762 + -12.8  -3.01365   CGAATACCCCTACAA        ATTGGCAGCTGA TAAT TCAGCTGCCAAG         CTTTATAATATGCTC  91 67
        lipB NONE
   PBPRA2896 3328499 .. 3328522 +   -11  -5.76633   GCGCCTAAAAAAAAA          CCGCTTAAGC ACAT GCTAAAGCGG           TTTTTTTATATCTCA 100 61
   PBPRA2899 NONE
         bcp 3331857 .. 3331872 + -10.4  -5.03314   AGCGAAACTAAAAAA              GGTCGC AAAT GCGACC               TTTTTTCAGCGTAAG  93 54
   PBPRA2902 3334901 .. 3334932 +   -11  -2.74514   TCTTCGTTTTTTATA      TGTTGCAGTTCC TCTACAAT GGAGCTGCAACA       TAATTAACAATTTAC  78 60
   PBPRA2903 NONE
   PBPRA2904 3335964 .. 3335977 +  -2.3  -2.87931   ATAACTATTTCATAG               TGCTC ACTT GAGCC                TCTGTAAGGGATAAC  41 37
   PBPRA2905 3336431 .. 3336456 + -11.9  -5.15969   AAAGAACCAAAATAA         AAAAGGCGCCA ATTA TGGCGCCTTTC          TTTTTTACATTCAAA 100 26
   PBPRA2907 3339432 .. 3339446 + -11.4  -4.43309   CTGAAAGTCCGGATA               CGGGTC AAA GACCCG               TTTTCGTTAGCCTTC 100 79
   PBPRA2910 3341929 .. 3341943 +  -5.7  -3.50995   GGAGATTAAGTAAGT               CGATG AAAAA CATCG               TTGTCCTGATTTCTG  57 28
   PBPRA2911 3342587 .. 3342622 + -16.4  -2.57683   ATAATCTGACTTTCT    AATAAAAAACGCGACC AACA GGTCGCGTTTTTTATG     CTTATAAGACAGTAT 100 37
        fadE 3348844 .. 3348862 + -10.3   -5.1675   ATAAGCATTAAAAGA             GGGAAGC ACTTA GCTTCCC             TTTTTTGATCCCTAA  93 77
   PBPRA2918 3351456 .. 3351480 +  -9.4  -4.37658   CCGTATTAAATCAAA          GCTAATCAGA CACAT TCTGATTGGC          TTTTGTACGGCAATT  86 82
   PBPRA2920 NONE
   PBPRA2921 3354635 .. 3354645 +  -5.4  -2.58663   ATGTAACGAAGGTAA                 GTGT ATG ACAC                 CTTCTAGAAATCCAT  51 18
   PBPRA2922 3355353 .. 3355364 +  -2.2  -4.23892   TAATCGGGTTATGAT                CTGA AGCA TCGG                 TTTTCGGTGCTTCAG  55 50
   PBPRA2940 NONE
   PBPRA2941 NONE
   PBPRA2942 3373251 .. 3373273 +  -9.8  -6.02546   TTGCAAAAAACGAAA           GAGGCTCCTG ATA TAGGTGCCTC           TTTTTTTTGGTTTCG 100 82
   PBPRA2943 3374276 .. 3374293 +  -4.1  -3.84514   AACCGTAGAATAAGT             GAGATCA CGCT TGTTCTC              TTTGGTGATTAGCCT  55 28
   PBPRA2944 3376110 .. 3376126 +  -9.4  -5.43414   CAGCTATCTTATTAA              GCCTCC TTGTT GGAGGC              TTTTTTATATGTCGT 100 55
   PBPRA2945 3377756 .. 3377768 +  -3.5  -2.57294   AATAAAATCATATAA                TTATT AAT AATAA                ATTACTCTAGATATT  43 36
   PBPRA2946 3378772 .. 3378802 +  -4.2  -4.54727   TTCATCACCATAGAG       TTTATTCCAATACA TTC TCTATTCGAATAAA       TTTTACTTTAGAGGA  68 105
   PBPRA2947 NONE
   PBPRA2948 3379251 .. 3379269 + -14.6  -5.06505   TATGAAAGACAAAAA             CGGAAGCC AAT GGCTTCCG             TTTTTATATGTCATT 100 58
   PBPRA2969 3403362 .. 3403378 +  -9.4  -4.45544   CATAATATTGAGAAA              GTCGGC CATGT GCCGAC              TTTTCCTTAGTACGA  86 36
   PBPRA2970 3406169 .. 3406179 +  -2.6  -4.26777   TACTAATACGCATTC                 TTTA CGC TAAA                 TATTTTTTACTTAAA  58 77
   PBPRA2971 3406694 .. 3406727 + -12.7  -2.63112   TAAAATAAACATCAT     TGATTTCTGCTCT CTTCTTGA AGAGCAGAAATCA      TCATCTAAACGATTT  89 33
   PBPRA2975 3409619 .. 3409630 +  -2.2  -3.86897   ATTTAAACGGTATTA                GGTC TGTT GATC                 TTTATGAAGGATAAA  50 49
   PBPRA2976 3410055 .. 3410076 + -17.3  -3.21806   CAGACATAAAAGAGC           GGGCGCGAC TTGC GTCGCGCCC            TTAGGTCTTACTTGC 100 110
   PBPRA2977 NONE
   PBPRA2978 3413186 .. 3413207 + -13.1  -5.81032   TCTCTTATACACAAA           TCCCCAGTT TTTA AACTGGGGA            TTTTTTTTGAACTTC 100 124
   PBPRA2979 3414968 .. 3414979 +  -4.4  -3.12668   ACATCACGAATTTCA                TGCA GAGT TGCA                 TGTTCGGCTTTGCAC  49 335
   PBPRA2982 3417077 .. 3417105 +  -5.4  -3.33696   CACATTGAATAATAA        GTCCAGTAAA AAGGTTTAC TTTGCTGGAC        TTGATTCACCAAGCC  56 56
   PBPRA2983 3419577 .. 3419599 +  -4.8  -4.07877   TAGGTAAGCAATATA           CAGCGTGAGT GAT ATTAGCGCTG           TTGTTTCTGAAGTGA  63 159
   PBPRA2984 3421221 .. 3421233 +  -5.5  -2.94747   TCATGTCTGGTCAAA                CGGTG TTT CACTG                TGTATGGTGAAATAA  53 106
   PBPRA2985 NONE
         xni 3423719 .. 3423737 + -10.3  -5.47431   CCACATACAAAAAAA             CGCCATC AATTC GATGGCG             TTTTTTATGTGTTCA 100 74
   PBPRA2991 NONE
   PBPRA2992 3429016 .. 3429033 + -11.3  -4.82901   TTTGAATTCTAAAAA             GGAGAGC TTCG GCTCTCC              TTTTTATCGCAAAAA  91 70
   PBPRA2996 3433298 .. 3433315 +  -2.6   -4.4281   CCTATAAAAGACAAA             CGCCTG AAATAG CAGGCA              TTTATTGTCATTTAC  60 41
   PBPRA3001 3445703 .. 3445721 +  -2.5   -5.1615   TTTCGTTCCCACATA            T-CTGTTG GCAT CAACAGCA             TTTTTTCAATATTAA  73 470
   PBPRA3003 3446424 .. 3446439 +  -6.8  -5.65177   CTCTAAATGAATAAA              CCTCCT ATCT AGGGGG               TTTTTTTATACATAT  90 101
   PBPRA3004 3447730 .. 3447745 +    -9   -5.4251   ATCACGCATTAAAAA              GGCTAC CTCG GTAGCC               TTTTTTGTCTCTAAC 100 73
   PBPRA3008 NONE
   PBPRA3009 3451762 .. 3451778 +  -7.9  -3.69395   AGTAGCTTGAAAATC              GCCGCCT TAG AGGGGGC              TTCTTCAATAATGGC  70 61
   PBPRA3010 3452332 .. 3452342 +  -2.6  -3.60098   TAAAATCCAAGACGA                 TTTT AAA AAAA                 TTTAAAATGAAAACT  49 10
   PBPRA3011 3453051 .. 3453072 + -14.5  -3.69395   CTACAGACGTAAAAA           GCCCTAGTC TTTC GACTAGGGC            TTCTTCAATAATGGC 100 164
   PBPRA3019 3462678 .. 3462713 +    -7  -4.56775   GCTGCGAATAAAAAA    GGCTCTGTTGCACTTAT TCT ATTACT-CAACAGAGCC    TTTTTCAAAACAACT  79 84
   PBPRA3022 3465394 .. 3465413 +   -15   -5.1244   AGTCAAATATGCAAA            CGGCAGCC ACTT GGCTGCCG             TTTTTGTATTCGTAA 100 57
   PBPRA3023 3466150 .. 3466174 + -16.5  -4.23781   AAAGAGGATTCCAAA          CAGCCCTGCTA CTA TAGCGGGGCTG          TTTACTTTTAATGCC 100 47
   PBPRA3024 3467563 .. 3467587 +   -13   -5.4148   AGTCCCCATATAAAC          GCGAGTATCT TATCT AGATACTCGC          TTTTTTAATTCTTTC 100 39
   PBPRA3027 3472424 .. 3472463 +  -5.8  -4.51174   TGTCTTAAATGCTTA  TAGACGGTTGCGGTACTCA CAC TGAGTTCTG-AACTGACTA  TTTTGGTTGTAATAG  73 506
   PBPRA3029 NONE
   PBPRA3030 NONE
   PBPRA3031 3474637 .. 3474655 +  -5.9  -3.09556   AAATAAATAAAAAAA             GGGGGAG TTTTT CTCCCCA             ATTTATTACCAAATT  57 44
   PBPRA3032 3476088 .. 3476113 + -12.7  -4.62441   CGGATGACAAATTAA         CAGGCTTATCA GTGA TGATAGGCCTG          TTTCTTTATCTGACC 100 142
   PBPRA3033 3476773 .. 3476787 +  -2.8  -3.69663   TAGCAATAAGATTCA               TGCTAT TCA ATGGCG               TTGTTGAATGCTGGT  49 189
   PBPRA3034 3478302 .. 3478324 + -17.8  -3.24478   AGGGTTCTTAATTGT           GCTCCACCTG TCA CAGGTGGAGC           TATGTTGTATAGTGT 100 60
   PBPRA3035 3479515 .. 3479540 +  -2.7  -3.25356   GGTGTTCCCTTCGGG         CG-AGTTTAAAA TAC TTTTATACTGCG         TTAATAAATTTCAAT  46 201
   PBPRA3037 3482089 .. 3482104 + -10.4  -5.67967   CCTAAAACACAAAAA              CCAGCC ACTA GGCTGG               TTTTTTTATGGTAAT 100 53
   PBPRA3043 3486981 .. 3486992 +  -4.4  -3.28791   CTTGTAATCAAATAA                GTAC AACT GTAC                 TTGTGAACAAAACGT  52 70
   PBPRA3044 3488341 .. 3488361 +  -8.3  -5.33848   TAAACACATAAAAAA            GCCAGCA ATATATA TGCTGGC            TTTTTTGATTCTAAT 100 66
   PBPRA3070 3509883 .. 3509910 + -17.2  -4.54553   TTAAAATTTAGATAA        CAAAAAGGACGC ATTA GCGTCCTTTTTG         TTTCTTATATTTCTA 100 53
   PBPRA3084 3527007 .. 3527035 + -16.1  -5.14563   AACTGATAGTAAAAA        GCGCCGAAGGT AGTGTAA ACCTTCGGCGC        TTTTTTAATGCGGGG 100 88
   PBPRA3096 3536716 .. 3536728 +  -4.8  -3.25356   TATGCCTAGCATCTT                GGCA CGATT TGCC                TTGCTGGCTTTGCAT  54 168
   PBPRA3097 3538744 .. 3538761 +  -7.7  -5.53991   GTATCTTTCTTAAAA             TCCCAGC GTCG GTTGGGA              TTTTTTTAATCGCTA 100 95
   PBPRA3100 NONE
   PBPRA3101 3541310 .. 3541326 + -12.3  -5.63504   CTATCCCCCATAAAA              GCGACTC ATT GAGTCGC              TTTTTTTATGAGCTT 100 90
   PBPRA3102 NONE
   PBPRA3103 NONE
   PBPRA3104 3544884 .. 3544912 + -11.9  -4.35682   GCCTGAATGTCATTA        TCAATGGCGATAA ATC TTATAGCCATTGA        TTATTTTCGTTATAG  95 42
   PBPRA3105 3545418 .. 3545431 +  -3.1  -2.99558   AGGATCAACGATCAA               GAGAG TTAA CTTTC                ATTTCATTAGTATTG  45 71
   PBPRA3106 NONE
   PBPRA3107 NONE
   PBPRA3108 3547718 .. 3547737 +  -3.4  -3.79906   CCCTGTGTGCCCTGT            GTGCCCAG TTCA CTGTGCCC             TTGTTGTGGCGATAG  53 70
   PBPRA3110 3549486 .. 3549520 +  -7.2    -3.338   AATAAATACATACTA     AGGCGTAGCCAAAATA CGG TATTTTGGCTACCCAA     TTCCCTTTCCTTCAT  64 52
   PBPRA3111 3550629 .. 3550658 +  -8.7  -4.17417   ATTGAATAAATTTAA       CAGCAAGAGAGGTG ATG TGCCTCTCTT-CTG       TTTGTATGTGCTTAA  79 91
   PBPRA3115 3552473 .. 3552513 +  -9.3  -5.54079   ATCTTATTCTAAAAA GCCCACC-GAGTA-CTTAT GAGTA ATAAGGTACTTTGGTGGGC TTTTTTACTTTTTAG 100 55
   PBPRA3120 NONE
   PBPRA3121 3558086 .. 3558097 +  -4.4  -3.06915   TACTCTTCGCTATAA                TCAG CGCT CTGA                 TTGGATCAGATAACT  50 243
   PBPRA3122 3558848 .. 3558864 + -10.9  -5.62045   TATTTCCTTACAAAG              CGGCATA ATA TATGCCG              TTTTTTATTATCTAT 100 65
   PBPRA3123 NONE
   PBPRA3124 3560327 .. 3560345 + -11.8  -5.65927   ATCAGACACTAAAAA             GGAGAACA TAA TGTTCTCC             TTTTTTATTTACGTA 100 52
   PBPRA3127 NONE
   PBPRA3128 3563508 .. 3563526 + -10.3  -4.48483   TTTTTCCGATAAAAA             TGGAGCC TAATT GGCTCCA             TTTATCTTTATTCTA  89 78
   PBPRA3134 3572188 .. 3572203 +    -9  -5.88197   ACACAGTTCAAAAAA              GGAAGC TTCT GCTTCC               TTTTTTTATGTTTAA 100 50
   PBPRA3135 NONE
   PBPRA3136 3573697 .. 3573733 +  -8.1   -2.5844   AGCTGTTGAATATAA    CGTGAGTAACGAGAG TAATTCT CTCTCGTTACTCAAA    ATTCATGTCGTATAG  65 48
   PBPRA3137 NONE
   PBPRA3138 3576045 .. 3576065 +  -4.7  -3.51853   CTAACTCAACCTCTC            TCTTCGTAC CTT GTCTGAAGA            ATTTTTACTCTTAAC  56 482
   PBPRA3139 3576741 .. 3576764 +  -4.6  -3.13784   TCGATCGAAAAAGGA          CA-TGCATGAG TAA CTCACGCAGTG          TATTAGCATTTGATT  50 17
   PBPRA3140 3577426 .. 3577456 +  -9.8  -4.02334   TTTGATCAGCTTTTG       CAGCTTTTGGACTA CTA TAACCCAAAAGCTG       TTTATGCTGTACATA  83 277
   PBPRA3143 3580505 .. 3580537 +  -9.1   -4.0031   TGCGCGTGATTACAC      GTAGACAGAGACGAG AAA CTCGCCCCTCTCTAC      TTATTTAATAAGGAT  79 22
   PBPRA3144 NONE
   PBPRA3145 3581834 .. 3581847 +  -3.7  -3.84719   ATTCGTCGTGTTATT               CCGGC AATG GGCGG                TTTAGATTTAAGCGT  55 111
   PBPRA3146 3582266 .. 3582302 + -12.5  -2.87564   AGGAAGTTTGTAATA    CCCAGCTGATAATTA CGGTCTT TTATTATCAGCTGGG    TATCTAAAAGGATAA  90 60
   PBPRA3147 3582798 .. 3582811 +  -8.1  -5.45652   AACAATCAATATCAA               GGAGC CTCG GCTCC                TTTTTTATTACCGAT 100 73
   PBPRA3148 NONE
   PBPRA3149 3584990 .. 3585006 +  -9.5  -4.30933   TTTTAGCGCAGGGAT              CAGAGAT TGG ATCTCTG              TTTCTTGGGTTTGTC  88 148
   PBPRA3154 3588617 .. 3588627 +  -3.2  -2.64616   TTATCCTAGATGCTA                 GGGT TAC ACTC                 TGGTATAACTAGCAG  43 104
   PBPRA3155 3589004 .. 3589051 +  -9.4  -3.44255   TTACGGGTAGAGAAA GAAAATGACATCATTGGTCGTT AATT AACTATCAATAATGTCACTTTC TGTTTGCCTACTTAT  77 80
   PBPRA3156 3590270 .. 3590302 +   -10  -2.69601   CCTCATCTCATCACT      GGTGTTGAATGCTG ATATC CAGTATTCAACACA      TCAATTTGGTATAGA  74 91
   PBPRA3166 3593144 .. 3593162 +  -8.9  -5.13343   TCAAAGCATAAAAAA             GCCCTTA ACGCA TAAGGGC             TTTTATTTTAGGTTA  91 64
   PBPRA3169 NONE
   PBPRA3170 3599898 .. 3599913 +  -3.3  -3.19175   GATAGCGCCCAAAAT              TAACC AGTGAC GGTTA               TTCGGTATATTAGGA  46 123
   PBPRA3171 3600422 .. 3600441 + -13.6  -4.88918   AGCAACTGATTGAAA            GAGGGAGC AAAC GCTCCCTC             TTTTCTTTACGATCA 100 61
   PBPRA3172 3601464 .. 3601479 +  -7.6  -3.31983   GGGTAAATGAGCACT              GCCATT CTAA AATGGC               TTGCTGTGATATATC  67 46
   PBPRA3173 NONE
   PBPRA3174 NONE
   PBPRA3175 NONE
   PBPRA3176 3605212 .. 3605237 + -11.9  -5.11112   ACACTGTTTAAAAAA         GGCCGAATATC GAAA GATAATCGGCC          TTTTTATTACCATTT 100 68
   PBPRA3179 3607787 .. 3607838 + -14.8  -2.73124   CGCATGCACTAAAAA CAGAATATAAAAAA-GCGACTACTC ATT GAGCCGTCGCTTTTTTTGTATTCTG CTTTACACACTAAGC 100 49
   PBPRA3181 3609272 .. 3609289 + -11.3  -5.26316   TTTCCAGACAAAAAA             GGTCAGC CTCA GCTGACC              TTTTTTATCAAATAA 100 48
   PBPRA3188 3616849 .. 3616864 +  -7.6  -3.18735   CATAAAAATCAGTGA              TTGTGC AAAT GCACAA               TTAATACAATATTAC  65 36
   PBPRA3189 NONE
   PBPRA3190 3619478 .. 3619502 + -11.5  -4.60808   AGTCCCTAGAAAAAA          GGGTAAGCC CCAAAAT GGCTTACCC          TTTCTCTTTTTATCA 100 71
   PBPRA3193 3626785 .. 3626801 + -13.7  -3.87869   TGTCGACATAAAAAA              GGCGCCT TAT AGGCGCC              TTTCTAGCAAATTAA 100 62
   PBPRA3199 3635922 .. 3635954 + -13.3  -2.57192   AGAATAGAGTTGAGA      GGGGCGAGTTGAGAG AGG CTCGCTTCTCGCCCC      TAGATTGGATTACCT  91 49
   PBPRA3200 3636645 .. 3636659 +  -8.6  -3.14132   TCAATTTTGCATCAG               GCTGAT TTA ATCAGC               TTGGTGCAAGAGCAA  70 63
   PBPRA3201 NONE
   PBPRA3202 3639763 .. 3639773 +    -4  -3.68529   CAATATTCGGACCCG                 CAAT GGA ATTG                 TTTACATACTACCCT  53 171
   PBPRA3203 NONE
   PBPRA3204 NONE
   PBPRA3205 NONE
   PBPRA3206 3642576 .. 3642586 +  -4.6  -3.95986   TTCACGTACCACCGC                 CTGC TCT GCGG                 TTTCATTGACTTCGA  61 316
   PBPRA3209 3646480 .. 3646496 + -12.3  -5.71638   TTCAGAGACAAAAAA              GCCGAAC TGA GTTCGGC              TTTTTTTAATTCTTA 100 64
   PBPRA3224 3663776 .. 3663812 + -12.5  -4.65916   ATATAAACGACAAAA    GGTGATGTTAACTTC AATAAGA GAAGTCAACATCACC    TTTTATTCGAATAGG 100 144
   PBPRA3225 3664205 .. 3664216 +  -5.8  -3.49475   GATCGCCTGACCAAC                TCCG GTGG CGGA                 TTCTATAAGAGTCCA  60 31
   PBPRA3227 NONE
   PBPRA3228 NONE
   PBPRA3229 NONE
   PBPRA3230 3668641 .. 3668658 +  -9.1  -6.09196   GCTAGAAAATAAAAA             CGCAGCT CAAA GGCTGCG              TTTTTTTATTTTACG 100 77
   PBPRA3239 3675726 .. 3675766 +  -5.7  -3.06796   ATGCTGGGAACTTAG CTCCGGTTTA-CAGGTCGA AATAA TC-ACTTGTTAAATCGGAG TTAACTAAAATGAAG  54 91
   PBPRA3240 3677232 .. 3677247 +  -2.6  -4.53349   CAGCTTCACAGTTGC              TTTCAT CATA GTGAAA               TTTATTTGGTACTTC  62 114
   PBPRA3241 3678567 .. 3678581 + -11.4  -6.09888   AGCCATATAAAAAAA               CCTCGC ACT GCGAGG               TTTTTTTTATTACAC 100 98
   PBPRA3249 NONE
   PBPRA3250 NONE
   PBPRA3251 NONE
   PBPRA3252 NONE
   PBPRA3253 NONE
   PBPRA3254 NONE
   PBPRA3255 NONE
   PBPRA3256 NONE
   PBPRA3257 NONE
   PBPRA3258 NONE
   PBPRA3259 3691985 .. 3692002 +  -2.7  -2.71924   CAATTCATAAGGTCC             CATT-GCC TAT GGCGGATG             CTTTAGAACAAGATC  41 238
   PBPRA3260 3693392 .. 3693429 +  -9.9  -4.77157   TTTCACATATAAAAA   GGGACAACGTTTATCAC TTAA GATAAAAACGTTGTCCC    TTTTTAGTCGATTAA  91 66
   PBPRA3262 3695505 .. 3695525 +  -6.8  -5.00642   TCGATGCATAAAAAA            AGCCAGCA ACGGA TGCTGGCA            TTTTTATATCAATTA  81 65
   PBPRA3290 3730534 .. 3730553 + -10.8  -4.78077   GAAATCAACGTTATA            GGCTGATA TAAT TATCAGCC             TTTATTTTGCTTAAA  91 65
   PBPRA3291 3732396 .. 3732413 + -11.3  -4.63486   AATATTGATCAAAAA             CGGCTAC CGAG GTAGCCG              TTTTATTCAAAAAAT  90 59
   PBPRA3293 3735551 .. 3735574 + -16.8  -4.41494   ACGCTAACAAAAAAA          GAAGGCGCTC AAAT GAGCGCCTTC           TTTTCATTCAAACTA 100 67
   PBPRA3295 3740766 .. 3740783 +  -7.7  -5.98781   TAGATAAATATAAGA             GACCTGC AGTT GTAGGTC              TTTTTTTTACTTATA 100 50
   PBPRA3296 3741227 .. 3741237 +  -2.6  -3.60098   TAAAATCCAAGACGA                 TTTT AAA AAAA                 TTTAAAATGAAAACT  49 10
   PBPRA3297 3741812 .. 3741836 + -14.5  -3.17238   TGACCAGTTAATTAG          CTAGAATGGTA TTA TACCATTCTAG          TTAAATATATGATCT  95 30
   PBPRA3298 3742341 .. 3742351 +  -2.6  -3.60098   TAAAATCCAAGACGA                 TTTT AAA AAAA                 TTTAAAATGAAAACT  49 10
   PBPRA3299 3743194 .. 3743215 + -14.5  -3.69395   TACAAGCGAAAAAAA           GCCCTAACC TCTC GGTTAGGGC            TTCTTCAATAATGGC 100 298
        cpdB 3764124 .. 3764145 + -12.3  -5.59357   ATGAAGATATAGATA           TACCGCGGC TTAG GCTGCGGTA            TTTTTTTGCTATGAT 100 59
   PBPRA3314 3764806 .. 3764818 +  -4.9  -3.02739   CCGCCACGAAACCAT                TATCT TAT AGATA                TCTATCTCGATTACC  51 74
   PBPRA3315 3765360 .. 3765375 +    -9  -4.36914   TATTCCCATATAAAA              GGTCAC CAAT GTGACC               TTTTATACAAAAAGA  84 71
   PBPRA3317 3766894 .. 3766927 + -15.5  -3.81022   CCAGTCGATTACAAA     GAAGACGAGACACTG TTCA CAGTGTTTTGTCTTC      TTATTCTCCCGCTTT 100 58
   PBPRA3318 3767615 .. 3767638 + -10.4  -4.74103   GATGACATAAAAAAA          GCCTTATCTA CTAA TAGGTAAGGC           TTTTTAACTTAAAAA  91 111
   PBPRA3324 3773885 .. 3773896 +  -7.2  -3.12351   TAGTTTAGAGCCATT                CGCC AACT GGCG                 TTCAATATAAGGAAA  62 238
   PBPRA3326 NONE
   PBPRA3327 3776238 .. 3776271 +  -9.7  -4.41348   GTCACAACCATCAGA     TAAAAAAAACACCGC TAAT GCGGTGTTCTTATTA      TTTCTTTACGAACCG  89 66
   PBPRA3332 3783417 .. 3783444 +  -8.5  -2.81207   TTGTTCAACACTTCT        GATAGGTGTCG GCTTCG CGACACATATC         CTTATCTGTTAAATA  66 234
   PBPRA3335 3785860 .. 3785875 + -10.4   -5.7946   ACAAACACAAAAAAA              CCAGCC CAAA GGCTGG               TTTTTTTATTAACAC 100 179
   PBPRA3343 3792831 .. 3792849 +   -11  -5.45652   TGTCATAGTTCTAAA             GCGTAGCC AAT GGTTACGC             TTTTTTATTGGGGGT 100 102
   PBPRA3356 3807845 .. 3807864 +  -3.6  -2.91269   TACATTCTTAGTGAA            TGTGGAAA ACAT TTTCAACA             CTTCTCTTTCCTACC  47 110
   PBPRA3371 3812017 .. 3812053 +  -8.1  -3.15996   CCAAGCTAAATAAAA    CCTAACAGCTTCTGT TCACATT GCAGAGGCTGTTAGC    TCTTCATCCGTAATA  68 32
   PBPRA3372 3813123 .. 3813139 + -15.1  -5.21709   CAGTTTTAGAAAAAA              GGGGCGC TTA GCGCCCC              TTTTTTAATGTGAAA 100 49
   PBPRA3373 NONE
   PBPRA3374 NONE
   PBPRA3375 3816838 .. 3816866 + -12.6   -5.1383   ACTGCACTTTCAAAG        CGCCCAAATTAT TCATC ATAGTTTGGGCG        TTTTTATATCTTGTT 100 64
   PBPRA3376 3818235 .. 3818254 + -13.6  -3.86106   AACGTCAGACAAAAA            GCGCAGCT AAAT AGCTGCGC             TTTCGTCGTTGATAT 100 435
   PBPRA3378 NONE
   PBPRA3379 NONE
   PBPRA3380 NONE
   PBPRA3381 3823180 .. 3823197 + -12.7  -5.84381   TACAAAATGTAAAAA             GCACCGC TTAG GCGGTGC              TTTTTTTATTGGTCA 100 53
   PBPRA3383 3825047 .. 3825074 + -11.5  -2.81297   CAACCTTCCTCATCA        GATTTTGTGTC ACCAAA GACACAAAATC         GTTCTCTATCTTGCT  81 50
   PBPRA3384 NONE
         alr 3828444 .. 3828460 +  -5.1  -3.14255   ATTGTTATTAATAGA              CCGTACA GCT TGTACAG              CTTTTAGATCATTAT  52 368
   PBPRA3386 3829650 .. 3829667 +  -5.5  -5.51612   TCGATCTAATTAAAA             GCAGCTG TTAC TGGCTGC              TTTTCTTTTTTATAT  86 83
   PBPRA3389 3834272 .. 3834286 + -11.4   -5.4833   GCATGAACAAAAAAA               GCAGCC AAT GGCTGC               TTTTTTATTGCGTCG 100 91
   PBPRA3391 3836840 .. 3836858 +  -3.1  -3.04398   TAATAATTAACGTAA             CCGCT AAATAATAA AGCGG             GTTTTCAGGAAGAAA  45 41
   PBPRA3392 3838280 .. 3838297 +  -9.1  -5.54907   AGCACATACAACTAA             GGCTACC TTCG GGTGGCC              TTTTTCTTTTATACA 100 51
   PBPRA3393 3839882 .. 3839892 +  -3.2  -3.46202   CCCTCTTTTTAATAC                 TGGG AAC CCTA                 TTAATTAGTGTGTTT  49 234
   PBPRA3395 3842586 .. 3842623 +  -2.1  -2.64155   CAATAGGTTATAAAA   ACATCAGGTATTAAT TTATCTTC GTTAATACCTGAAGA    TACCTTTCAAAAAAC  40 35
   PBPRA3396 3843570 .. 3843587 +  -3.3  -6.20267   TCTCACCTCACAAAA             CCGCCTA TTTC TGGGCGA              TTTTTTTGTTTTTAG 100 84
   PBPRA3397 3843977 .. 3843988 +    -3  -3.39327   CAACGTACAAGAAGA                CTAA GAGG TTAG                 TTATGGATATCCAAA  47 22
   PBPRA3398 3845745 .. 3845761 + -12.3  -5.24647   TAAGTAATAAACAAA              CGGAGCA CCC TGCTCCG              TTTTCTTTTATCTAT 100 76
   PBPRA3401 NONE
   PBPRA3402 3853397 .. 3853411 +  -2.8  -3.62324   AATAATGCAAGAAGC               CTTGTG CGG TGCAAG               ATTTTTATGTAATTT  49 40
   PBPRA3403 3855557 .. 3855572 + -11.8  -5.28176   TACCCGCTTAAAAAA              GCCGCC GTCT GGCGGC               TTTTTTATAAATGCA 100 49
   PBPRA3404 NONE
   PBPRA3405 3857255 .. 3857283 +  -6.2  -2.65007   TATCGAATTCGATCA       GCCTCTTGTTA-TC ATC GAGTAACA-GAGGC       CTATTATGTTAGATA  54 4
   PBPRA3406 3858663 .. 3858680 +  -9.1  -5.25803   GTGAAGACAAATCTA             GGCTGCC TTTG GGTAGCC              TTTTTTATACACCTT 100 56
   PBPRA3407 NONE
        panF 3860645 .. 3860665 +  -7.6  -5.72616   GCTATACATCTTAAA            GATAGCGC CTATA GTGCTATC            TTTTTTTATATCAAT 100 55
   PBPRA3409 3861666 .. 3861680 +  -5.6   -2.6244   AATTTCAGGTTATAA               GGCGTA ATT TTCGCC               ATTAGTCATTTTAAT  51 19
   PBPRA3410 NONE
   PBPRA3411 3863160 .. 3863186 + -15.2  -5.62045   GCCTTTGAAATACAA         GCCGTATGACAC TTA GAGTCATACGGC         TTTTTTATTATATAT 100 55
   PBPRA3412 NONE
   PBPRA3415 3866270 .. 3866287 +  -9.9  -4.91511   AATAAACATAAAAAA             GCTTCGT AGAG ACGAAGC              TTTTTATGATGCGAT  93 17
   PBPRA3417 3867372 .. 3867387 +  -3.2  -5.52384   ATTGCTACGCCCTGC              GGGCTT CATT AAGCCA               TTTTTTTCATAAAAC  82 399
        purH 3869376 .. 3869397 + -10.9  -3.78419   TTAAACGAATACTAT           GCCTCTGAT TCAC ATCAGGGGC            TTCTCTATTTAGTAA  84 83
   PBPRA3420 3870814 .. 3870833 + -13.6  -5.80248   ACTATCAATAAAAAA            CGCGCTGA AATG TCAGCGCG             TTTTTTTATCTATTC 100 109
   PBPRA3423 3873200 .. 3873216 +  -9.4  -5.20333   ACACTGCACACAGAA              GGGACC GTCAA GGTCCC              TTTTTCTTATCCGTA 100 58
   PBPRA3426 NONE
   PBPRA3427 3877753 .. 3877776 +  -3.2  -3.83026   TCCAATCAAGGCCGA          TTGCATC-ACA GCC TGTTGCTGCAA          TTTGCTCTAACCACA  53 452
   PBPRA3430 3880446 .. 3880463 +  -6.9  -5.08824   CACTGAAACAAAAAA             GGCACCC CGAA GGATGCC              TTTTTTAGCTAACAC  85 243
   PBPRA3447 3897682 .. 3897696 +    -5  -2.79679   TAGGGTACATTGACA               TCAGAA ATT TTCTGG               TATAATCCCGCTCTT  50 80
        pssA NONE
   PBPRA3449 NONE
   PBPRA3450 3901495 .. 3901521 +   -11  -4.11692   AGTGGATGTATTTAG         CCTTAACTTACA TTA TGTGGGTTAAGG         TTTTAGCCATAGGTA  86 435
   PBPRA3461 3915975 .. 3916005 + -11.1  -3.60814   CTCTAAGCTACTATT       CAGTGCCGCTTCA TTATT TGTTGCGGCACTG       TTGTATGTAAGGTTT  84 57
   PBPRA3465 3920891 .. 3920906 + -10.4  -5.76237   ATAGATAACAAAAAA              GGCGCT AATT AGCGCC               TTTTTTATTTCTGTC 100 80
   PBPRA3468 3923739 .. 3923768 + -18.1   -3.9444   ATACAGCTTAAACAA       TAAAAACGGAGCC ACTC GGCTCCGTTTTTA        TTTAATTCGAATTTA 100 54
   PBPRA3483 NONE
        hslO 3938297 .. 3938323 + -16.8  -4.18018   ATTGATAAATCAGAA         GAATAGCCGAAT GTA ATTCGGCTATTC         TTTTAACTGAAGCAC 100 62
   PBPRA3485 3940242 .. 3940262 +  -8.3  -5.87996   ACTAATTGACTAAAA            GCCCTTC CCGAAAA GAAGGGC            TTTTTTTGTTCATTG 100 55
   PBPRA3486 3942681 .. 3942698 +  -4.1  -2.52543   CACTCGGATTAAGGT             TCGCATT AATT AATGCGC              TCACTTCAAAGCGAT  45 318
        glnA 3949341 .. 3949361 + -14.1  -4.93316   AAAGAATAAGATTTA            GGCCTACTT CAC AAGTAGGCC            TTTTTGATCTTGTTG 100 58
   PBPRA3493 3950084 .. 3950100 +  -8.7  -2.65112   CAGGTTACACTTGAA              TGCACCA ATA TGGTGCG              TCATATCAATCCCTT  67 109
   PBPRA3494 NONE
   PBPRA3495 3952773 .. 3952794 +  -8.1  -5.80364   TTCCCATTTTAAAAA           CCTATTTGA GCAA TCAGATAGG            TTTTTTTATTAGCGT 100 85
   PBPRA3496 3954019 .. 3954067 + -23.6  -5.47399   TTCACCATTAAAAAA GCCCTCATACTCAAAATTAATG CTGAT CATTAACTTTGAGTATGAGGGC TTTTTTTAGCGTTAA 100 66
   PBPRA3502 3959497 .. 3959513 +  -5.1  -3.14132   AAAGCGATGATTAAT              CGAGTAA ATA TCACTCG              TTAATAGAGCACGAC  52 27
   PBPRA3504 NONE
   PBPRA3509 3969717 .. 3969753 + -11.7  -2.77856   TAATCTGTTTAATTC    GTTATGCAGCTTGTGAA TTT TTTACAAGCCGCATACC    CTTCATTTATGATGT  81 38
   PBPRA3510 NONE
   PBPRA3511 3971499 .. 3971511 +  -3.3  -3.33815   TTGCACTGTCACTCT                CTACG CTA CGAAG                TTCATTGACCGGACT  48 117
   PBPRA3512 3973371 .. 3973414 + -14.1  -5.98675   ACTTAAAACAAAAAA GCCCGTCTTGTCAG-TTCTT ATTAC AAGAAACTAGCAAGACGGGC TTTTTTATTTTTATG 100 84
   PBPRA3514 3976200 .. 3976219 +  -2.2  -2.74605   CTAAATATCTTGCTG            TGTAATTGC GCA GCAAT-ACG            TGAATTTTGAGGAAC  41 53
   PBPRA3515 NONE
   PBPRA3516 3977364 .. 3977388 +  -2.8  -3.22113   CACAACCACCTAGCC          GCTCTCTGCA TGATC TGCAAAAAGC          ATTTTCTGACGCACT  46 28
   PBPRA3517 NONE
   PBPRA3518 3978598 .. 3978627 + -13.1  -3.72078   TCAAATAGTAAAAAC       CATAAAAGGCGATC ATT GATCGCCTTTT-TG       TTACTTATTTTATGA 100 50
        cyaY 3984030 .. 3984047 +  -9.9  -5.24531   TTGTCTATAAAAAAA             GCCTTCA TCAC TGAAGGC              TTTTTTATAAAAACT 100 50
   PBPRA3525 3986227 .. 3986243 +  -2.2  -4.11216   ATCAACAATTTCAGG              CGGATG CGGTT CATCCA              TTTTACCCATAACAA  55 403
   PBPRA3527 3989430 .. 3989441 +  -2.2  -3.14522   TGCAGTAGGCCAAGG                TGCC GGTC GGTA                 TTGAATGTCGCTTGG  43 10
   PBPRA3528 NONE
   PBPRA3529 NONE
   PBPRA3530 NONE
   PBPRA3531 3993330 .. 3993347 +  -8.4  -5.28176   ATGAAATATAAAAAA             GCCTCC CTGATT GGAGGC              TTTTTTGTGGGTGGC 100 343
   PBPRA3535 3998640 .. 3998660 + -11.2  -3.77831   GTTTCAAATAGAAAA            GGCGAGAT CGATA ATCTCGCC            TTTCAATATTCATCG  84 92
   PBPRA3542 NONE
   PBPRA3543 4007890 .. 4007919 + -16.7  -3.20236   CACAACCTGTTCGAT       TAAAAAAGGCTCC TTCG GGAGCCTTTTTTA        TTACATCTTAACTTC 100 51
   PBPRA3546 4012808 .. 4012828 + -12.6   -5.4505   TAGGTAAAATATAAA            GGGAGGCT ATTTC AGCCTCCC            TTTTTTATTAGGGAA 100 48
   PBPRA3547 4014473 .. 4014494 + -14.5  -3.33696   TTCTAAGATACAAAA           GCCTGCAGT TTTA ACTGCAGGC            TTCATTCCCCCCCCC 100 35
   PBPRA3549 4015831 .. 4015850 +  -3.4  -3.79906   ACTGTTGTACCCTGT            GTGCCCAG TTCA CTGTGCCC             TTGTTGTGGCGATAG  53 61
   PBPRA3550 4016787 .. 4016811 +  -3.5  -3.64703   ACCAAGCGGAAAAGT          GGCGACCATTT CGG AAGTGCTCACC          TTTACCTAGCGCAAC  53 304
   PBPRA3552 NONE
   PBPRA3553 4019878 .. 4019888 +  -2.6  -3.60098   TAAAATCCAAGACGA                 TTTT AAA AAAA                 TTTAAAATGAAAACT  49 10
   PBPRA3554 4020662 .. 4020681 + -13.6  -3.73068   GTATATACGAAAAAA            GGCCATCC TTTC GGATGGCC             TTCTTAAATTGGGCG 100 229
   PBPRA3569 4038851 .. 4038861 +  -6.8  -3.05463   TACGGCGTAATTCTC                 GCAG TAC CTGC                 TTGGCTCCAGGGCGT  58 325
         def NONE
   PBPRA3580 4046941 .. 4046959 + -10.3  -5.79595   AATTATAATTTTAAA             GCCAGTG TCCAT CACTGGC             TTTTTTATTTTCCAC 100 33
   PBPRA3581 NONE
        trkA 4049782 .. 4049794 +  -2.7  -3.54408   CCTAGCCCATTTTTC                CTATA ACT TATGG                TTAATTTCCGTCCCA  47 20
   PBPRA3583 4051259 .. 4051276 +  -9.9  -5.77988   CTACCAATAAAAAAA             GAGAGCA TATA TGCTCTC              TTTTTTTCTATCTAT 100 48
   PBPRA3587 4054782 .. 4054801 +  -7.8  -3.83437   ACTCCCATAAAACAT            GGCTGAAC ATCA GATCAGCC             TATTTTAATTCCTCA  72 47
   PBPRA3588 4056471 .. 4056487 +  -6.5  -4.53419   GTAATATCAATAAAA              GGGCC AGAACAG GGCCC              TTTCTTATTATGATG  77 54
   PBPRA3589 4057572 .. 4057584 +  -4.1  -4.16842   TAAAACAATGGAAAA                TAGCT AAA GGCTA                TTTCTTAAAACTCAG  59 67
   PBPRA3590 4058244 .. 4058265 + -11.6  -4.84017   GTACACTGCAGTATA           GAAGGGGC TTAGGT GCCCCTTC            TTTTTATCCCGCCTT 100 52
   PBPRA3591 4059208 .. 4059222 +    -5  -3.21695   AATATCGCTTGTGGG               TTAGTC CGC GACTGA               TTACCTTCGTAATAA  51 489
   PBPRA3593 NONE
   PBPRA3594 NONE
   PBPRA3595 NONE
   PBPRA3596 4067062 .. 4067077 + -10.4  -6.11229   TCAGCTAACAAAAAA              GCAGCC AATG GGCTGC               TTTTTTTATTTTCGT 100 53
   PBPRA3602 4073615 .. 4073630 + -10.4  -5.39721   GCAAACATAAAAAAA              GCGACC TTAA GGTCGC               TTTTTTATGTCATGC 100 246
   PBPRA3615 NONE
   PBPRA3614 4082474 .. 4082494 -  -3.3   -2.5547   ATTTGCTATAGCAAT            GACTTTTCC CAC GAAAAAACC            TCATCCTTTATTTTT  43 33
   PBPRA3613 NONE
   PBPRA3612 4080669 .. 4080711 -  -5.1  -4.19276   GGAAAACTGCGAAAA TTATACGGCTCATTAGATTG AATG CAATCTAAT-AGCAGCAAAA AAAAGAGTAATATTT  63 102
   PBPRA3611 NONE
   PBPRA3610 NONE
   PBPRA3609 4079101 .. 4079112 -  -5.8  -3.19091   ACAGCTATTGATTAA                CCAG CTAG CTGG                 GCAACAAATGGGTTT  57 10
   PBPRA3608 NONE
   PBPRA3607 NONE
   PBPRA3606 4076443 .. 4076457 -  -2.8  -2.64695   CGATCACCAACCAAT               TACCAA GTT TGGGTA               GCTTTGAAATCTTCA  41 10
   PBPRA3605 NONE
   PBPRA3604 NONE
        atpC 4073605 .. 4073639 - -13.9  -3.53012   GCTTTGCTGGGCAAA    CATAAAAAAAGCGACC TTAA GGTCGC-TTTTTTATG     TCATGCGTTTGATTA 100 38
        glmU 4071166 .. 4071183 -  -9.9  -5.62219   AATAGACGAAAAAAA             GGCAGAT AGTA ATCTGCC              TTTTTTCATTTTAAC 100 56
   PBPRA3600 NONE
   PBPRA3599 4068324 .. 4068341 - -12.7  -4.64846   TTAGAAACGACAAAA             GGCGCCA TAAT TGGCGCC              TTTTTCTCAATAGTG 100 63
   PBPRA3598 NONE
   PBPRA3597 4067062 .. 4067077 - -10.4   -5.4833   TCAGCTAACAAAAAA              GCAGCC AATG GGCTGC               TTTTTTTATTTTCGT 100 31
   PBPRA3592 4058590 .. 4058603 -  -3.7  -4.05678   TCTTGAAAGAAAATA               GCCCC TCAT GTGGC                AGCCATTTTATTTAC  58 188
   PBPRA3586 NONE
   PBPRA3585 NONE
   PBPRA3584 4051259 .. 4051276 -  -9.9  -5.84381   CTACCAATAAAAAAA             GAGAGCA TATA TGCTCTC              TTTTTTTCTATCTAT 100 125
   PBPRA3578 NONE
   PBPRA3577 NONE
   PBPRA3576 NONE
   PBPRA3575 NONE
   PBPRA3574 4041262 .. 4041281 - -13.6  -5.52096   AAATGCAATAAAAAA            GGCGCTCT AAAG AGAGCGCC             TCTTAAATTCATGGC 100 47
   PBPRA3573 NONE
   PBPRA3572 4039678 .. 4039695 -  -9.1   -3.4052   CTTGAAGCCAATTAA             GGGCCGA TAAA TCGACCC              TATCACTGCATTAAG  74 64
        aroE NONE
   PBPRA3570 4038188 .. 4038222 -  -8.1  -3.29216   AAGCAATGTACAAGA    CGGGGCTGTTTTACATG TCA CACGTAAAACA-CCC-G    ATAACCCCACAGGTC  66 351
   PBPRA3551 4016437 .. 4016462 -  -4.1  -3.60925   CCTGAAAAACATCAA         TTTTGC-TTAGG CCA CCTAAAGCGAAA         TCTCCAACAAATGGC  54 60
   PBPRA3548 4014473 .. 4014494 - -14.5  -4.67943   TTCTAAGATACAAAA           GCCTGCAGT TTTA ACTGCAGGC            TTCATTCCCCCCCCC 100 163
   PBPRA3544 4007897 .. 4007912 - -10.4  -5.14563   TGTTCGATTAAAAAA              GGCTCC TTCG GGAGCC               TTTTTTATTACATCT  93 229
   PBPRA3541 4004563 .. 4004590 -  -8.6  -4.22678   TAGACGGAAGACAAA        CTATGTACAACT TAGA AATTGCACATAG         TTCACACAAAGCTGC  83 41
         rho 4003096 .. 4003112 -  -9.4   -5.4833   TTATCCAATAAAAAA              CGCCAC ACAAG GTGGCG              TTTTATCAAACTGTG 100 60
   PBPRA3539 4001786 .. 4001819 -  -2.5  -3.10612   GTTAACTTGAACACA     CGGTTCTTACCTCTGA ATA CCAGAA-TAAGCACCA     ACCGTTCGCGGTAAC  44 69
   PBPRA3538 3999657 .. 3999671 -  -7.1  -2.60283   TAGGGAAAGCAACAC               CTGCG TTGAG CGCAG               CCTCTAAGATCGTTT  59 133
   PBPRA3537 NONE
   PBPRA3536 3998640 .. 3998660 - -11.9  -4.78848   GTTTCAAATAGAAAA            GGCGAGATC GAT AATCTCGCC            TTTCAATATTCATCG 100 110
   PBPRA3534 3994758 .. 3994768 -  -3.2  -3.60234   CGATAGAGGTTTAAA                 GCTG GTT CAAC                 TGAATATAATGCTAA  51 53
   PBPRA3533 3993896 .. 3993918 -  -2.8   -2.7728   GGCAAACGCTAATCA           TTATCAGTTA GAT TACCTAATAA           TTTACGTCATTGCAG  42 27
   PBPRA3532 3993330 .. 3993347 -  -8.4   -5.5762   ATGAAATATAAAAAA             GCCTCC CTGATT GGAGGC              TTTTTTGTGGGTGGC 100 57
        cyaA 3985361 .. 3985378 -  -2.7  -2.57132   CGGTTGGTCCACAAG             CTTATTC CGTT GAATGAG              GGACATCGAGAAGAC  41 511
   PBPRA3523 NONE
        dapF NONE
   PBPRA3521 NONE
   PBPRA3520 3979577 .. 3979595 -  -7.4  -3.73056   AAACTAAAACGATAA             GGGCAG AACACAA CTGCCC             TGTAATCAAGATGGG  70 94
   PBPRA3519 3978598 .. 3978627 - -13.1  -3.55133   TCAAATAGTAAAAAC       CATAAAAGGCGATC ATT GATCGCCTTTT-TG       TTACTTATTTTATGA 100 228
   PBPRA3513 3973371 .. 3973414 - -14.8  -5.80951   ACTTAAAACAAAAAA GCCCGTCTTGTCAGTT-CTTA TTA CAAGAAACTAGCAAGACGGGC TTTTTTATTTTTATG 100 56
   PBPRA3508 3966532 .. 3966553 -  -5.2  -3.03243   AGTGATCTGGCAACA           GGTGAAAA TATATG TTCTCACC            AAATACGCAAGCTGT  51 136
   PBPRA3507 3965951 .. 3965962 -  -4.4  -3.32914   ATTGAATTACACCAA                GCAA TCGT TTGC                 CTGTGTTATTCGTAT  52 66
   PBPRA3506 3965063 .. 3965079 - -12.3  -5.28826   AAATGGTATAAAAAA              GCCGACT CAA AGTCGGC              TTTTATATTCTATAT 100 47
   PBPRA3505 3964363 .. 3964375 -  -7.7  -3.16873   TTAAAGTTAAGAAAG                CCTGA TAA TCAGG                AGGTAGTCGCCGCTC  65 225
   PBPRA3503 3960453 .. 3960469 -  -5.8  -6.17184   ATCATTAAAAAAAAA              GCCAGC ACTAG GCTGAC              TCTCATTTTTATATC 100 64
   PBPRA3501 3957986 .. 3958001 - -10.4  -5.42975   GGATATAAAGAAAAA              GGCAGC CTAA GCTGCC               TTTTCATTGACCAAT 100 57
   PBPRA3500 3956857 .. 3956867 -  -4.6  -2.74012   GTATTATGCTAAGCA                 GCGG CCC CCAC                 TCCTTTGCAGGCGTA  48 8
   PBPRA3499 NONE
   PBPRA3498 3955564 .. 3955589 - -10.5  -3.73042   TGGTCGAGGAAAATA         CCACCTAGATC AAAT GACCTAGATGG          TGAATACTCAATAAT  83 59
   PBPRA3497 3954019 .. 3954067 - -25.8   -5.1861   TTCACCATTAAAAAA GCCCTCATACTCAAAATTAATG CTGAT CATTAACTTTGAGTATGAGGGC TTTTTTTAGCGTTAA 100 47
   PBPRA3491 3945441 .. 3945468 - -12.8  -5.03994   TTTCAGATACAAAAA        TCCCGCCA-TGGC ATA ACCAATGGCGGGA        TTTTTTTAGCTAGCT 100 53
   PBPRA3490 3944782 .. 3944792 -  -5.4  -3.09671   ATTTTAATTCTAATA                 CGAA TTT TTCG                 CTCAACCTACCATTA  54 38
         rbn NONE
   PBPRA3488 3943334 .. 3943348 -  -5.7  -2.89793   TTACCTATATAACCA               GTAGC TTATC GCTAC               ACCTGCAGCCAAAAC  53 22
   PBPRA3487 3942290 .. 3942322 -  -9.9  -3.76815   ACGAAACAAACAATA      GAGCTGCAAGCAA AACAAGG TTGCCAGCAGCTC      ACACGATCTTGGGGT  84 46
   PBPRA3482 3935708 .. 3935722 -  -2.9  -2.60496   CCGCTGTTGAAACAC               TATTG CAATT CAATA               TAAATATCGTGTAAT  41 10
   PBPRA3481 NONE
   PBPRA3480 NONE
   PBPRA3479 NONE
   PBPRA3478 3930456 .. 3930477 -  -7.3  -3.81951   CTTCATATCATTAAA           CGCTAGACT TAAA AGTCCAGCA            TGTTCCAGTTGCCAA  70 12
   PBPRA3477 NONE
   PBPRA3476 NONE
   PBPRA3475 3928856 .. 3928866 -  -2.4  -2.52208   AAATGATTCATTAAG                 CTGG ATT CCCG                 TTACTTTCAGCACTC  39 10
   PBPRA3474 NONE
   PBPRA3473 NONE
   PBPRA3472 NONE
   PBPRA3471 NONE
   PBPRA3470 3924637 .. 3924653 -  -3.7  -3.39005   GAGATAATTCCATAA              CTCAC TCCTATT GTGAG              AGTTGTTTTAATGCG  51 16
   PBPRA3469 3923739 .. 3923768 - -18.1   -3.9578   ATACAGCTTAAACAA       TAAAAACGGAGCC ACTC GGCTCCGTTTTTA        TTTAATTCGAATTTA 100 58
   PBPRA3467 NONE
   PBPRA3466 3920884 .. 3920913 - -14.5  -3.65002   ACGAATTATAGATAA       CAAAAAAGGCGCT AATT AGCGCCTTTTTTA        TTTCTGTCTTTCCGG 100 42
   PBPRA3464 3917471 .. 3917484 -  -8.1    -5.252   TATCTCCATAAAAAA               CCACC CGAA GGTGG                TTTCTTTTTTATTAG 100 42
   PBPRA3463 NONE
   PBPRA3462 3915507 .. 3915536 -  -9.5  -3.02881   CATCTAACCAAACTA       CGATAACAGTAAT TGCG ATTACCATTATCG        GCTCTTTAATCTTTA  71 401
   PBPRA3451 3901213 .. 3901233 -  -7.6  -2.93073   TTCTCTTAATAATGA            GCCTAATG CGCTT CATCAGGC            ATAATGAATAAAGGT  64 475
   PBPRA3446 NONE
   PBPRA3445 3895131 .. 3895145 -  -6.4  -3.20367   CAATAATTGCATCAA               CAACCT CTA AGGCTG               ATTTCACCACCGATA  60 7
   PBPRA3444 3894100 .. 3894115 -  -3.2  -4.20084   ACGATGCACGCAAAA              CTCATC ACTC GAAGAG               CGGTCAAACTACTTG  60 456
         tuf 3892602 .. 3892619 - -11.3  -4.94992   TTAAACGCAGAAAAA             GGGCATC AAAT GATGCCC              TTTTTGGTACCGTGT  93 50
   PBPRA3438 NONE
        nusG 3891411 .. 3891425 -  -4.3   -5.0538   GTCTATTTCAAAAAA               TAGAC TCCCC GTCTA               ACGAAAGGGCGCGAA  75 91
        rplK NONE
   PBPRA3435 3890026 .. 3890047 -  -8.1  -2.66964   CCAGTCATTACACCA           CTCACTGTCA GCA TGACAG-GAG           AGTCTTACGGCGCAG  65 211
        rplJ NONE
   PBPRA3433 3888996 .. 3889021 -   -14  -4.64766   CCTACAGCGCAAAAA         GGCCGGAGGC AATTCA GCCTCCAGCC          ATTAGCCTTTTCAGG 100 60
   PBPRA3432 3884779 .. 3884810 -    -9  -3.17763   TTCATACCGGAGTAA      CAAATAAGA-TTGGC ATT ACCAAGTCTTATTTG      TCTTCCAGCTCGATG  70 19
   PBPRA3431 3880446 .. 3880463 -  -9.1  -5.65927   CACTGAAACAAAAAA             GGCACCC CGAA GGATGCC              TTTTTTAGCTAACAC 100 54
        nudC 3878713 .. 3878727 -  -7.2  -3.33261   CGTGAATCGTTATAA               TTAACG CAT CGTTAA               TATCATTCATCGATC  64 54
   PBPRA3428 3877413 .. 3877434 -  -7.9  -5.60993   TTTTCCATAAAAAAA           CCCACGCAG CTAA CGGCATGGG            CTCTTAATGCTTTTC 100 75
   PBPRA3425 3875096 .. 3875111 - -10.4  -5.43414   ATCAGACACAAAAAA              GGAGCC ATTG GGCTCC               TTTTTTAAATATTGC 100 69
   PBPRA3424 3873200 .. 3873216 -  -9.4  -3.59966   ACACTGCACACAGAA              GGGACC GTCAA GGTCCC              TTTTTCTTATCCGTA  78 78
   PBPRA3422 3871576 .. 3871603 -   -12  -5.18371   CTTCATAAAAGAAAA        CACCGCCAGATA ATAT TACCTGGCGGAG         TATAGATTACTTCAG 100 32
   PBPRA3421 3870814 .. 3870833 - -13.6  -5.52023   ACTATCAATAAAAAA            CGCGCTGA AATG TCAGCGCG             TTTTTTTATCTATTC 100 60
        zntR 3866873 .. 3866902 -  -4.9  -3.80516   AAGCAAGGGATTAAA       GATGGCTTCACCG AAAT CGGTCATACCACC        CGCGATGTCACGCGT  59 156
   PBPRA3416 3866261 .. 3866295 - -12.5  -4.44667   TCCGGTAAGAATAAA    CATAAAAAAGCTTCGT AGAG ACGAAGC-TTTTTATG     ATGCGATACCAAGCA 100 69
   PBPRA3414 NONE
   PBPRA3413 3864587 .. 3864613 -   -11  -4.21908   GATTATCAGCTAAAA         CCTTAACCCACA TAA TGTAAGTTAAGG         CTAAATACATCCACC  88 184
   PBPRA3400 3849371 .. 3849382 -  -4.4  -3.04144   TGCCGATCTGTAATA                CGTT TAAA AACG                 GTCAATTAAGACTCG  49 61
   PBPRA3399 3845745 .. 3845761 - -12.3  -4.73297   TAAGTAATAAACAAA              CGGAGCA CCC TGCTCCG              TTTTCTTTTATCTAT 100 66
   PBPRA3390 3834272 .. 3834286 - -11.4  -5.84381   GCATGAACAAAAAAA               GCAGCC AAT GGCTGC               TTTTTTATTGCGTCG 100 75
       groES NONE
       groEL 3830540 .. 3830555 -  -8.2  -5.65177   ACAGGTACAAAAAAA              CCCGCC ATAA GACGGG               TTCTTTTTTATCAGT 100 96
   PBPRA3382 3823359 .. 3823372 -  -5.9  -5.76633   GCAGACATAAAAAAA               GCCGC CTTA GCGAC                TTTTTTATTACCTGT 100 52
   PBPRA3377 3818235 .. 3818254 - -13.6  -4.98522   AACGTCAGACAAAAA            GCGCAGCT AAAT AGCTGCGC             TTTCGTCGTTGATAT 100 91
   PBPRA3370 3810221 .. 3810239 -  -3.9  -4.84359   CGATTTTCACAAAAA             GGAACAA ACACG TTATTCC             CTTTCGAGGCTGCAC  68 119
   PBPRA3355 NONE
   PBPRA3354 NONE
   PBPRA3353 NONE
   PBPRA3352 NONE
   PBPRA3351 NONE
   PBPRA3350 3798908 .. 3798945 -  -2.7  -3.83568   TGATATGCACAAGAA   TCGCCTGTTCACCAGTT TCAT AACGGTCAAACAAGCAA    TCAACTCCTTACTTT  51 51
   PBPRA3349 NONE
   PBPRA3348 NONE
   PBPRA3347 3795390 .. 3795409 - -12.2  -6.22802   TGCCACAAAAAAAAA            GACAAGGC TAAT GCCTTGTC             TTCTTATCTATCATA 100 50
   PBPRA3346 NONE
   PBPRA3345 3793673 .. 3793690 - -11.3   -5.4833   GCACGCAATAAAAAA             GCCAACC TTTC GGTTGGC              TTTCATCAAACATTA 100 61
   PBPRA3344 3792831 .. 3792849 -  -8.8  -3.59262   TGTCATAGTTCTAAA             GCGTAGCC AAT GGTTACGC             TTTTTTATTGGGGGT  74 84
   PBPRA3342 3790938 .. 3790952 -  -2.9  -4.08767   TCCATGTTGGCAAAA               TATAC GTTAG GTATA               CTCAAACCATAGGTG  55 106
   PBPRA3341 NONE
   PBPRA3340 3787554 .. 3787574 - -11.9  -5.85244   AATGAAAATAAAAAA            GGACTGTGA AAA TCACAGCCC            TTTATGTACTTCATA 100 68
        rpsF NONE
   PBPRA3338 NONE
   PBPRA3337 NONE
   PBPRA3336 3785850 .. 3785885 - -12.8   -4.0371   GAGCGCTTACACAAA    CACAAAAAAACCAGCC CAAA GGCTGGTTTTTTTATT     AACACTAAAAACTAT 100 40
   PBPRA3334 3783812 .. 3783832 -  -3.3  -3.05294   TTAAATTGCTCAACA            TCAACGAAT CAT ACTCTTTGA            TTTATAGATCTCTTC  45 5
   PBPRA3333 3782963 .. 3782973 -  -5.4  -3.16055   GAAACGGTCGATGAA                 CTGA TTA TCAG                 GGCAAGTACTAAAGT  53 505
   PBPRA3331 3780812 .. 3780823 -  -4.4  -2.73875   TTTGTTCTAAGATCA                TTCG TCAT CGAA                 TGCAGGTCCCGCATA  48 11
         alr NONE
   PBPRA3329 3777989 .. 3778023 -  -7.2  -3.31144   TTTTTAGTTGTACAA     TCCATCGAGCATTTCG AAT CAAATCACTCAATGGA     TCCCCGATATTCGAA  64 429
   PBPRA3328 3776247 .. 3776262 - -10.4   -6.0427   ATCAGATAAAAAAAA              CACCGC TAAT GCGGTG               TTCTTATTATTTCTT 100 68
   PBPRA3325 3773609 .. 3773633 -  -9.4  -5.74122   CATGATACAAAAAAA          GCGTAACCTT TCATT AAGATTACGC          TTTCTAAGCTTGGTC 100 106
   PBPRA3323 3772427 .. 3772445 - -13.2  -5.12971   AACAGGCAACAAAAA             GCCACGAA TAA TTCGTGGC             TTTTTAATATTCATA 100 54
   PBPRA3322 NONE
   PBPRA3321 NONE
   PBPRA3320 NONE
   PBPRA3319 3767615 .. 3767638 -  -8.2  -5.74122   GATGACATAAAAAAA          GCCTTATCTA CTAA TAGGTAAGGC           TTTTTAACTTAAAAA 100 80
   PBPRA3316 3765360 .. 3765375 -    -9  -4.53303   TATTCCCATATAAAA              GGTCAC CAAT GTGACC               TTTTATACAAAAAGA  86 55
   PBPRA3312 NONE
   PBPRA3311 NONE
        cysN NONE
   PBPRA3309 NONE
   PBPRA3308 NONE
   PBPRA3307 3754750 .. 3754777 - -12.2  -3.28906   CTAATAAAGAGGCAA        TAAGACAACTAG CATT CTAGTTGCCTTA         CTTATTAACAAAAAA  89 44
        metH 3735551 .. 3735574 - -16.8  -5.80364   ACGCTAACAAAAAAA          GAAGGCGCTC AAAT GAGCGCCTTC           TTTTCATTCAAACTA 100 44
   PBPRA3292 3732396 .. 3732413 - -11.3  -4.76644   AATATTGATCAAAAA             CGGCTAC CGAG GTAGCCG              TTTTATTCAAAAAAT  91 55
   PBPRA3289 3726696 .. 3726711 - -10.4  -5.62045   ATAGATAATAAAAAA              GCAGCG CGAA CGCTGC               TTCTTAAATCATGCT 100 69
   PBPRA3287 3723236 .. 3723269 -  -3.9  -4.02817   TTGCCACAACAACAA     CGCCAAACAACCGAC ACAC GTCATTTATTTGACA      ATGGTACCCGAACAT  57 98
   PBPRA3286 NONE
   PBPRA3285 3721076 .. 3721091 -  -2.6  -3.45634   GCTAATAAAACTGAA              TTTACC CACC GATAAA               ATCCTTACTTTCACC  47 11
   PBPRA3284 NONE
   PBPRA3283 NONE
   PBPRA3282 NONE
   PBPRA3281 NONE
   PBPRA3280 NONE
   PBPRA3279 3713986 .. 3714005 -  -2.9  -3.33298   GTTAACCAAATAAAC            CCTTTCA ATCGAG TAAAAGG             CAGTCGATCAAACAC  46 33
   PBPRA3278 NONE
   PBPRA3277 NONE
   PBPRA3276 3712379 .. 3712420 - -17.7   -3.9392   TAAAATGACAAAATA TCTATTTAAAAAAGGCACC ATCA AGCGCCTTTTTTAAATAGA  GCTCCGAAGAGCTCT 100 47
   PBPRA3275 NONE
   PBPRA3274 3711183 .. 3711194 -    -3  -3.78419   CCATCAAAGACATAA                TGAT TTCT ATCA                 GGGTAAAACCTTGTG  51 59
   PBPRA3273 NONE
   PBPRA3272 NONE
   PBPRA3271 3706401 .. 3706413 -  -6.3  -3.35522   GAAGTTTTTTAAACA                TAGTC GTC GACTA                ATCCTGAAGGCTCAA  58 128
   PBPRA3270 NONE
   PBPRA3269 NONE
   PBPRA3268 3703929 .. 3703948 -  -7.1  -5.35815   TACATGAAACAAAAA            GGGAGCA AAAACA CGCTCCC             CTTCCGTCATTGTCT  91 56
         maf NONE
   PBPRA3266 NONE
   PBPRA3265 NONE
   PBPRA3264 NONE
   PBPRA3263 3695506 .. 3695524 - -10.3  -5.64274   CGATGCATAAAAAAA             GCCAGCA ACGGA TGCTGGC             ATTTTTATATCAATT 100 60
   PBPRA3261 3693392 .. 3693429 -  -9.9  -5.03994   TTTCACATATAAAAA   GGGACAACGTTTATCAC TTAA GATAAAAACGTTGTCCC    TTTTTAGTCGATTAA  93 71
   PBPRA3248 NONE
   PBPRA3247 NONE
   PBPRA3246 NONE
   PBPRA3245 NONE
   PBPRA3244 NONE
   PBPRA3243 NONE
   PBPRA3242 3678567 .. 3678581 - -11.4  -5.72616   AGCCATATAAAAAAA               CCTCGC ACT GCGAGG               TTTTTTTTATTACAC 100 59
   PBPRA3238 3673692 .. 3673713 -  -9.5  -4.21275   TTAATTCACTTAAAA           GGAATACCC AAAA GGATATTCC            CTCACTGTACAGAGC  85 253
   PBPRA3237 NONE
   PBPRA3236 3672753 .. 3672770 -  -5.5  -6.28631   TAAAGCAAAAAAAAA             CCCAACC CGAG GGCTGAG              CTTTTCTGGTACACA 100 71
   PBPRA3235 NONE
   PBPRA3234 NONE
   PBPRA3233 3669843 .. 3669868 - -19.1  -5.06585   TAAATTACACAAAAA         GCAATGGGGGC TGGA GCCCCCATTGC          GAGATTCTTAACCGT 100 54
        sspA NONE
   PBPRA3231 3668641 .. 3668658 -  -8.4  -5.54907   GCTAGAAAATAAAAA             CGCAGC TCAAAG GCTGCG              TTTTTTTATTTTACG 100 31
   PBPRA3226 3664204 .. 3664214 -  -2.4  -3.14564   CGATCGCCTGACCAA                 CTCC GGT GGCG                 GATTCTATAAGAGTC  43 158
        mraW NONE
   PBPRA3222 3662008 .. 3662024 -  -3.7  -3.90744   TGCGCTTTTAAATAA              TGCCATA AAT TATTGCA              CAACGATTTCATTCT  57 18
   PBPRA3221 NONE
   PBPRA3220 NONE
   PBPRA3219 NONE
   PBPRA3218 NONE
        murD NONE
   PBPRA3216 NONE
        murG NONE
   PBPRA3214 3650958 .. 3650980 -  -8.4  -4.07618   GCCCTAACAAGCAAA           GTTGGACGAT TAT ACCGACCAAC           TCGTTGCTCTCCAAC  79 187
   PBPRA3213 NONE
        ftsA NONE
   PBPRA3211 NONE
   PBPRA3210 3646480 .. 3646496 - -12.3   -5.4251   TTCAGAGACAAAAAA              GCCGAAC TGA GTTCGGC              TTTTTTTAATTCTTA 100 55
   PBPRA3208 3642833 .. 3642848 -  -8.2  -4.99043   TGGGGATAAACAAAA              GGCCGC TTGC GCGACC               TTTCTGTATAAAGCA  90 58
   PBPRA3207 3642301 .. 3642327 - -15.2  -3.30124   CCCCAGTGCCGAGAA         GCGAGTTCCTAG AGA CTAGGATCTCGC         GACTTCAGCGAAGCC 100 7
   PBPRA3198 3633984 .. 3634006 -  -9.2  -3.64822   ATCGTTTCAGGCAAA           TCCACTCTTA AAT TAAGCGTGGA           CAATTGGTCTTACCA  78 294
        pdhR NONE
   PBPRA3196 NONE
   PBPRA3195 3628406 .. 3628438 -   -10   -3.8969   TGAGCTAGACAACAA      TTCCGGCATCAG ATTTTTTCA CTGATGCCGAAA      TTTAGCAGTAATAAC  83 104
   PBPRA3194 3626785 .. 3626801 - -13.7  -5.36441   TGTCGACATAAAAAA              GGCGCCT TAT AGGCGCC              TTTCTAGCAAATTAA 100 51
   PBPRA3192 3622300 .. 3622314 -  -2.8  -2.99649   AGACTGGCATATACA               GCAC CAAATAC GTGC               GGAAGAGATCAAAAC  43 148
   PBPRA3191 3619478 .. 3619502 - -11.5  -5.24531   AGTCCCTAGAAAAAA          GGGTAAGCC CCAAAAT GGCTTACCC          TTTCTCTTTTTATCA 100 125
   PBPRA3187 3615162 .. 3615201 - -12.4  -4.85599   TCCACCTTATAAAAA  TAG-AAAAAGGCCGCACCA ATA TGATGCAGCCTTTTCACTA  TAAGTAAGCAATGCC 100 62
   PBPRA3186 NONE
   PBPRA3185 3613334 .. 3613351 - -11.3  -6.32017   AATAAATAAAAAAAA             CGCTGCT AATT AGCAGCG              TTTTCTAAAGTTGTG 100 102
   PBPRA3184 3612178 .. 3612192 -  -8.5  -5.63103   CTTTAACCAAAAAAA               GGGGC ATAAA GCCCC               ATTTTTTTTGTATTT 100 43
   PBPRA3183 NONE
   PBPRA3182 3609272 .. 3609289 - -11.3  -5.36441   TTTCCAGACAAAAAA             GGTCAGC CTCA GCTGACC              TTTTTTATCAAATAA 100 81
   PBPRA3180 3607787 .. 3607838 - -14.8   -4.7497   CGCATGCACTAAAAA CAGAATATAAAAAA-GCGACTACTC ATT GAGCCGTCGCTTTTTTTGTATTCTG CTTTACACACTAAGC 100 66
   PBPRA3178 NONE
   PBPRA3177 3605212 .. 3605237 - -11.9  -5.02476   ACACTGTTTAAAAAA         GGCCGAATATC GAAA GATAATCGGCC          TTTTTATTACCATTT 100 62
   PBPRA3168 NONE
   PBPRA3167 3593144 .. 3593162 -  -8.9  -5.42265   TCAAAGCATAAAAAA             GCCCTTA ACGCA TAAGGGC             TTTTATTTTAGGTTA 100 59
   PBPRA3153 3587281 .. 3587291 -  -2.6  -2.80796   CGGCATTATCCAAAG                 TTAT GGC ATAA                 GTGCAAGTCTATCGA  42 5
   PBPRA3152 3586351 .. 3586367 -    -8  -5.09426   TCCAAGGGCAAAAAA              GCCAAC ACGAG GTTGGC              TTTAAAAGCGTAATG  89 144
   PBPRA3151 3585378 .. 3585405 -  -3.4  -2.63079   TCCCTATACAAGGTA        GAGTCTGCGAC ATGAATA GACGCAG-CTC        CTTAAAAAATTGATC  43 27
   PBPRA3150 3584777 .. 3584791 -  -4.3  -4.65916   GGCATTGGAACAAAA               GTATC TGATT GATAC               TGGCGATACATGGCA  68 182
   PBPRA3142 3578706 .. 3578727 -    -6  -4.53705   AATTCCGATAGAAAA           GGTTTATT CACGTC AATAAACC            TCACACAATATAAGT  74 45
   PBPRA3141 3577182 .. 3577209 -  -7.1  -3.81958   ACGGCTAAATAAATA        TGAGTATCGAA TAACAT TTCGGTACTCA         CCTCTTCCGCATAAC  70 385
   PBPRA3133 3568514 .. 3568530 - -12.3   -5.4505   TTTTTCAATAAAAAA              GGCTTCC ATC GGAAGCC              TTTTTTTCACACTGC 100 92
   PBPRA3132 3567216 .. 3567236 -  -5.4  -3.16055   TAAAGTTTTTACGAA            CCCAGCAC TCTTG GTGCTAAG            CCCTAAGAATTCTTT  54 28
   PBPRA3131 3565973 .. 3565994 - -10.1  -4.53036   TCACAAACATTAAAA           GAAGGGGGC ATTC GCTCCCTTC            CTATTTAATTATGCT  89 34
   PBPRA3130 3564713 .. 3564727 -  -8.5  -5.93809   GTTGCAGAAAAAAAA               CCCGC TAAAT GCGGG               CTTTAATAATCTCAA 100 79
   PBPRA3129 3563508 .. 3563526 - -10.3  -4.82901   TTTTTCCGATAAAAA             TGGAGCC TAATT GGCTCCA             TTTATCTTTATTCTA  91 48
   PBPRA3126 3561208 .. 3561221 -  -4.5  -3.91164   AATCGCTTAAAAATA               GAGCT AAGT AGCCC                ACCATACCTCTCGAT  59 51
   PBPRA3125 3560327 .. 3560345 - -11.8  -4.85129   ATCAGACACTAAAAA             GGAGAACA TAA TGTTCTCC             TTTTTTATTTACGTA 100 41
   PBPRA3119 NONE
   PBPRA3118 NONE
   PBPRA3117 3553172 .. 3553193 - -10.9  -6.20267   TCAAAAACAAAAAAA           GACCACCTC TATT GAGGTAGTC            TTTTTATAATCACAT 100 70
   PBPRA3116 3552473 .. 3552513 -  -7.1  -4.62336   ATCTTATTCTAAAAA GCCCACC-GAGTA-CTTAT GAGTA ATAAGGTACTTTGGTGGGC TTTTTTACTTTTTAG  79 72
   PBPRA3114 NONE
   PBPRA3113 NONE
   PBPRA3112 3550629 .. 3550658 -  -7.3  -3.38162   ATTGAATAAATTTAA       CAGCAAGAGAGG TGATGTG CCTCTCTT-CTG       TTTGTATGTGCTTAA  64 75
   PBPRA3099 NONE
   PBPRA3098 3538744 .. 3538761 -  -5.5  -4.08216   GTATCTTTCTTAAAA             TCCCAGC GTCG GTTGGGA              TTTTTTTAATCGCTA  65 53
   PBPRA3095 NONE
   PBPRA3094 3534915 .. 3534925 -  -3.2  -3.28041   AATTTTAATCATTAA                 TCCG CCA CAGA                 TGAATTTGCTTCTAA  48 11
        rseB NONE
   PBPRA3092 NONE
   PBPRA3091 3531478 .. 3531504 -  -8.2  -4.58773   CGCATTAAATGAAAA         TGCTGATTTA ATTATTA TAAATCAGCA         TTTAAAGTATTAATA  86 73
   PBPRA3090 NONE
        rncS NONE
         era NONE
        recO NONE
   PBPRA3086 3527461 .. 3527474 -  -2.3  -2.61681   GCCCAATCCGATAAT               CGCCA TTAA CGACG                CGCGTCCAGCATTTC  40 17
   PBPRA3085 3527007 .. 3527035 - -16.1  -4.82154   AACTGATAGTAAAAA        GCGCCGAAGGT AGTGTAA ACCTTCGGCGC        TTTTTTAATGCGGGG 100 76
        rumA 3522632 .. 3522653 -  -3.8  -3.30124   CTGTATTGGTGATAA           CTACCAAA TCAAAG TTTGGTAA            CCACTCTCTTTTTTT  49 12
   PBPRA3082 3520318 .. 3520338 - -15.5  -5.40464   TACCAGAAACAAAAA            CGGGAAGCA CAA TGCTTCCCG            GTTCAAGATTCTCGT 100 54
   PBPRA3081 3519361 .. 3519378 -  -3.5  -2.90913   AACCGATAAATATTA             CTCTTTT TAGC AAAAAAG              ACCAGTAAATATAAA  45 63
   PBPRA3080 3517503 .. 3517530 -  -6.3   -5.2696   TTAAAAGCTAAAAAA        TAGCCGTAGCG GTTTAT CTCTACAGCTA         TCCGTAATCCTTACT  84 40
         eno 3516097 .. 3516114 - -12.7  -5.76633   CGAGATATAAAAAAA             CCGCCTC AAAA GAGGCGG              TTTCAGAAGAATCAG 100 71
   PBPRA3078 NONE
   PBPRA3077 NONE
        ispF NONE
   PBPRA3075 NONE
        surE NONE
   PBPRA3073 3511976 .. 3511990 -  -4.2  -2.76162   CACTTTATGCTAAAT               CTCCGG CAA CCAAAG               GAACAAACCTAACGG  48 0
   PBPRA3072 NONE
   PBPRA3071 3509883 .. 3509910 - -17.2  -3.59984   TTAAAATTTAGATAA        CAAAAAGGACGC ATTA GCGTCCTTTTTG         TTTCTTATATTTCTA 100 101
   PBPRA3069 NONE
        recA 3505287 .. 3505315 -   -14  -5.47159   CCCAATAAACAAAAA        GCGGGCTTTGTA TATAC TACAAAGCCCAC        TTTCTTATTTATTTA 100 97
   PBPRA3067 NONE
   PBPRA3066 3501095 .. 3501110 -  -6.2  -4.28994   TATTATCCAGCAAAA              TTTACG ATAG CGTAAA               TGGTCTCAGCTCAAT  70 36
   PBPRA3065 3500808 .. 3500829 -  -3.7  -5.52096   AAAGCTAACAAAAAA           GGCCAGC-AT AAT ATAGCCGACC           TATTTGAATTAGAAG  83 34
   PBPRA3052 3498159 .. 3498179 -  -6.9  -2.75481   TTGTAAGTGTAATTA            GCCTATAAA TCA TTTTTAGGC            GTTACGTAGACGATA  60 20
   PBPRA3051 NONE
   PBPRA3050 3495092 .. 3495112 -  -5.4  -6.06529   CAGACATAAAAAAAA            CGGATAGC GTCAA ACTACCCG            TTTCAAAATGTGTAC 100 128
   PBPRA3049 NONE
   PBPRA3048 3491492 .. 3491521 -  -5.8  -4.00042   TTTTTTATTAAATAA       TTCAGGCTAACC CTTAAC GATTAGGCTGAA        TTGTTTTCATCGGAA  66 9
   PBPRA3047 3489649 .. 3489662 -  -3.1  -4.75776   AATGCAATGCAAAAA               TCGGT TTGA ACCAA                GTGCCTTTATCATGG  67 148
   PBPRA3046 NONE
   PBPRA3045 3488341 .. 3488361 -  -8.3  -5.51046   TAAACACATAAAAAA            GCCAGCA ATATATA TGCTGGC            TTTTTTGATTCTAAT 100 54
   PBPRA3042 3484478 .. 3484505 -   -12  -4.44448   ATTACTGTAAATAAA        TTGGCCCCGTCT AATA AAACGGGGCCAG         TGCCAAATTTTGAAG 100 142
   PBPRA3041 3484198 .. 3484211 -  -8.1  -2.89569   TTGCTAAATTAAGCA               GCTGC TTTA GCAGC                GTCTTTGATTAGCTT  67 5
   PBPRA3040 NONE
        trmD NONE
   PBPRA3038 3482422 .. 3482439 - -12.7  -6.12328   ATAAGACAAAAAAAA             GCCCACC GTAA GGTGGGC              TTTTTCAATAAACGT 100 48
   PBPRA3036 3479158 .. 3479168 -    -4   -4.1466   AGCTAACCCTTAAAA                 TTCT GGA AGAA                 AAAACCCCTCTTATT  61 517
   PBPRA3028 3471989 .. 3472002 -  -2.5  -5.10154   AGCCAAAATTAAAAA               TTAAA TCGA TTTAA                AACAGATAGTTAAGA  70 377
   PBPRA3026 3468834 .. 3468861 -  -5.6  -5.33026   CAATGCAAAGAAAAA        GCGCAGATTTAT AAGC ATAAATGGGCGC         TTTTCTTTGGCTAAA  81 71
   PBPRA3025 3467563 .. 3467587 -   -13  -3.01905   AGTCCCCATATAAAC          GCGAGTATCT TATCT AGATACTCGC          TTTTTTAATTCTTTC  91 55
   PBPRA3021 3463495 .. 3463506 -  -4.4  -2.77416   ATTATCAACATATTA                GAAG TCGT CTTC                 GTCGTTTTCGATTTT  48 11
   PBPRA3020 3462678 .. 3462713 -    -7   -5.4505   GCTGCGAATAAAAAA    GGCTCTGTTGCACTTAT TCT ATTACT-CAACAGAGCC    TTTTTCAAAACAACT  91 50
   PBPRA3018 3459341 .. 3459367 - -18.8  -4.98531   CTTCTAAATTAAAAA         GCGCCTTGCTGC CAG GCAACAAGGCGC         TACTTCAATAGCTTT 100 39
   PBPRA3007 3449468 .. 3449496 -  -5.9  -4.42748   GCAGCGTAAAAATAA        GGCATAATTTCCC ACT GGGAATGAATGCC        TTGTTTGAATATTAG  72 37
   PBPRA3006 NONE
   PBPRA3005 3447730 .. 3447745 -    -9  -4.75372   ATCACGCATTAAAAA              GGCTAC CTCG GTAGCC               TTTTTTGTCTCTAAC  88 55
   PBPRA3002 3444955 .. 3444967 -  -9.1  -3.12895   GTGGGTACTAAGAGA                GCCAG GGT CTGGC                ACACGTGAATTCTTT  69 334
   PBPRA3000 3443096 .. 3443112 - -13.7  -5.59879   TACAAATACAAAAAA              GCCCGGT ATC ACCGGGC              AAAACACATAACATC 100 120
   PBPRA2999 3439251 .. 3439261 -  -2.4  -3.66844   GTGAGAGCCGAATAA                 CGCC CCT GTCG                 TTCACTTCAGTGATA  48 295
   PBPRA2998 NONE
   PBPRA2997 3433298 .. 3433315 -  -4.8  -4.51238   CCTATAAAAGACAAA             CGCCTG AAATAG CAGGCA              TTTATTGTCATTTAC  67 53
   PBPRA2995 3431379 .. 3431400 -  -4.3  -3.56675   TAACTGAATCAAATA           GGATGTCGC TGGC GCATCACCC            CTTTCGGGTGCGGGC  55 20
   PBPRA2994 3429945 .. 3429965 - -12.6  -3.08294   GTTCAGATAAAGAAT            GAGCGCGT TTTAT ACGCGCTC            TGGTAGAGATTGTCC  91 96
   PBPRA2993 3429016 .. 3429033 - -11.3  -4.66833   TTTGAATTCTAAAAA             GGAGAGC TTCG GCTCTCC              TTTTTATCGCAAAAA  90 83
   PBPRA2990 NONE
   PBPRA2989 NONE
   PBPRA2988 3424870 .. 3424887 -  -3.5  -2.90232   ACAATACAATATAAC             GTGATTCA CTT TGAATC-C             TCAAGCTGAGCGCCA  45 26
   PBPRA2987 3423719 .. 3423737 -   -11  -5.76633   CCACATACAAAAAAA             CGCCATCA ATT CGATGGCG             TTTTTTATGTGTTCA 100 84
   PBPRA2981 NONE
   PBPRA2980 3414555 .. 3414580 - -11.1  -3.59803   ATGACAGTAAACGAA         CAGGACGAGCC GGTT GGCCCGTTCTG          TGGGATGGATGGTTT  84 160
   PBPRA2974 NONE
   PBPRA2973 3407263 .. 3407274 -  -5.8  -3.91066   ATGCAAATAAGATAA                CTCG ACAA CGAG                 AGCTACCTCATTAAA  66 65
   PBPRA2972 3406693 .. 3406728 -  -9.9  -3.01888   TTAAAATAAACATCA    TTGATTTCTGCTCTC TTCTTG AAGAGCAGAAATCAT     CATCTAAACGATTTG  75 29
   PBPRA2968 3401423 .. 3401451 -  -7.6  -2.70932   GGCCCCTGTTAACCA        TTCTTAGTTTAC ACTAG GTAAGCTAAGAA        ACTCAAAAGAGCGGC  62 43
         tsf 3400456 .. 3400477 - -12.3  -4.60041   ATGGAGTTGTAAAAA           GACCGCAGC CTTG GCTACGGTC            TTTAGAGTTCTTTTA 100 51
   PBPRA2966 3399644 .. 3399659 -  -7.6  -2.74248   TAATACGTTTTAAAG              CTTCAC CAAC GTGAAG               ACTCATGTTTTCACA  62 48
         frr 3398916 .. 3398936 - -12.6  -6.34424   CCCTCAAAAAAAAAA            CGCTGTGC TGTAC GCACAGCG            CTTCAAATATCATAA 100 70
   PBPRA2964 3398095 .. 3398114 -  -7.2  -3.59279   TATGATAATAATCAA            TGCGTTTC ATTA AAAACGCA             TCATTTGAATAATAT  67 41
   PBPRA2963 3397131 .. 3397153 -  -7.7  -3.19389   TAATTCAGCTATGAA           GGGCAGC TTAAGAATC GCTGCCC           GCTATATGAAGTTGC  65 41
   PBPRA2962 NONE
   PBPRA2961 3394547 .. 3394563 -  -5.1  -5.00616   TTCCTTGCTAAAAAA              CGCATTT ATT AAAGGCG              GGTAAAATCATTGAA  74 17
   PBPRA2960 NONE
   PBPRA2959 3391514 .. 3391564 -  -6.4  -2.57564   TTATTCTTTTATAAC TGTTCAGCTCAACGCTATCTTGC TGTTGG GCAAAATAGCGTTAAGA-GAATA ATCACTTTATTTTAC  56 32
   PBPRA2958 3390417 .. 3390438 - -10.1  -4.38313   ATATTAAACGCAAAA           CGGCCTACG CATG CGCAGGCCA            GTTCAACGAACTCTA  89 52
        fabZ NONE
   PBPRA2956 NONE
        lpxB NONE
        rnhB NONE
   PBPRA2953 NONE
   PBPRA2952 3382633 .. 3382664 - -11.7  -5.86965   AGTCATCAAAAAAAA      GCGAGCCAACTCT TTACTT AGAATTGACTCGC       TTCAATGTGCTCTTA 100 58
   PBPRA2951 NONE
   PBPRA2950 3380800 .. 3380828 - -16.1  -5.67283   AAGCCAAAGAAAAAA        CCGCGATCAGTGT TGA ACACTCATCGCGG        TTCATGTTGAATACC 100 74
   PBPRA2949 3379243 .. 3379277 - -15.2  -3.74251   TAGATGGTTATGAAA     GACAAAAACGGAAGCC AAT GGCTTCCGTTTTTATA     TGTCATTGTTAGTTA 100 50
   PBPRA2939 3369652 .. 3369689 - -14.4  -3.39521   TTGATTAAAATTTAA   GTACAAAAAAGACCGC TAATCT GCGGCCTTTTTTATAC    AAGATGTTCAGCTAA 100 48
   PBPRA2938 NONE
   PBPRA2937 NONE
   PBPRA2936 NONE
   PBPRA2935 NONE
   PBPRA2934 3362953 .. 3362963 -  -5.4  -3.06078   AAATGAAGCATAAAT                 TGAC TGT GTCA                 TCTTGCGATGATTAA  54 274
   PBPRA2924 NONE
   PBPRA2923 3355257 .. 3355270 -  -2.4  -4.09685   TTTGATCGTGCAAAA               GCAA TAATTG TTGC                CACTTTACCTTGGTT  55 64
   PBPRA2919 3351456 .. 3351480 -  -7.2  -4.10552   CCGTATTAAATCAAA          GCTAATCAGA CACAT TCTGATTGGC          TTTTGTACGGCAATT  73 2
   PBPRA2917 NONE
   PBPRA2916 3348844 .. 3348862 - -10.3  -3.78529   ATAAGCATTAAAAGA             GGGAAGC ACTTA GCTTCCC             TTTTTTGATCCCTAA  83 63
   PBPRA2914 3344083 .. 3344101 -  -3.1  -3.02511   GTTATTCGTTTAATA             GGAGCAT ACTAG ATGCTCT             TATCAATCCATCTAA  45 45
   PBPRA2913 NONE
   PBPRA2912 3342596 .. 3342613 - -12.7   -5.4505   CTTTCTAATAAAAAA             CGCGACC AACA GGTCGCG              TTTTTTATGCTTATA 100 49
   PBPRA2909 3340006 .. 3340023 - -11.3  -4.64613   TACAAATAACGAAAA             GCCGAAC CTAA GTTCGGC              TTTTTTACATCAACT  90 72
   PBPRA2908 3339383 .. 3339402 - -12.2   -4.1648   AGAATAACTAAACAA            CCACCTAC TAAA GTAGGTGG             GTTAGTATTAAGGAC  95 76
   PBPRA2906 3336435 .. 3336452 - -12.7  -5.85244   AACCAAAATAAAAAA             GGCGCCA ATTA TGGCGCC              TTTCTTTTTTACATT 100 65
   PBPRA2901 3331857 .. 3331872 - -10.4  -5.38497   AGCGAAACTAAAAAA              GGTCGC AAAT GCGACC               TTTTTTCAGCGTAAG 100 72
        dapA NONE
   PBPRA2897 3328499 .. 3328522 -   -11  -6.06723   GCGCCTAAAAAAAAA          CCGCTTAAGC ACAT GCTAAAGCGG           TTTTTTTATATCTCA 100 52
   PBPRA2884 3314403 .. 3314436 - -10.4  -2.65442   ACAGTATGTAGAGTA     CAAGACGGGGAA-GC ACCAG GCATTACCCGTCTTG     TTCGTTGGCTTTTCG  76 69
   PBPRA2876 3305576 .. 3305586 -  -3.2  -4.49556   TTCTGATGAAAGAAA                 TGAG AAG CCCA                 TCTTTTGGTGGGTTT  62 199
   PBPRA2846 3295478 .. 3295488 -  -2.6   -3.5882   CATAGGATCTTTAAA                 TTAA TCT TTAA                 TCGAGTCCAAACCCA  49 15
   PBPRA2845 NONE
   PBPRA2844 NONE
   PBPRA2843 NONE
   PBPRA2842 NONE
   PBPRA2841 3291389 .. 3291414 - -12.7  -6.04953   ATAGAAACAAAAAAA         GGCTAAACAGA ATAC TCTGCTTAGCC          TTTTTTATTAATCAA 100 61
   PBPRA2840 3289830 .. 3289850 - -11.2  -5.39755   GACAAGCACAAAAAA            GGCTTACC TATTG GGTAAGCC            TTTTTTTAGATCAAA 100 58
   PBPRA2837 3284121 .. 3284138 -  -9.1  -5.30686   AACACGCATAAAAAA             GCTCCGC AAAT GCAGAGC              TTTTGATATTTCTAC 100 83
   PBPRA2836 3282171 .. 3282221 -  -3.4  -5.80248   GAAGATATAAAAAAA CGGCACCCTA-CGGCTTAATACT CATAAT AGTAAAAAGCCAATAGAATACCG TTCTCATTAATCTGT  88 48
   PBPRA2835 NONE
   PBPRA2834 NONE
   PBPRA2833 3279859 .. 3279886 -  -7.8  -5.28826   AAATTTCATAAAAAA        GGCTTTCTGA GTCGTATT CCAGAAAGCC         TTTCTTATTGTATAA 100 72
   PBPRA2823 3271125 .. 3271137 -  -6.3   -3.0264   AAATTTGCGGCAATA                TTGAG TTG CTCAA                TCTTGAAGATCTTCC  56 525
   PBPRA2821 3268896 .. 3268921 -  -8.4  -4.28375   TCAAGATAGTCAAAA         TGCAATAACG CCTTAC CGCTATTGCA          TTGAACCTCTAATTA  82 38
   PBPRA2820 3268278 .. 3268305 - -17.2  -4.84527   TCGACATATCAAAAA        GGGCAGAGTAAT CATC ATTACTCTGCCC         TTTTTATTTTAAATC 100 53
   PBPRA2818 3265426 .. 3265443 -  -8.5  -2.76404   TTGATTTAAAATCGA             TATCACC TCGA GGTGATA              ATGATCACTTTTATA  66 439
   PBPRA2817 3262343 .. 3262360 -  -4.8  -3.31232   TCGTGCAGATAAAAG             TGCCGC CCAATT ACGGCA              AACGCTACAGTGATA  54 424
   PBPRA2815 NONE
   PBPRA2814 3258776 .. 3258805 - -13.7  -3.17222   GAAATGAGTAATACA       CATCCGCGAACAC GCTA ATGTTCACGGATG        TTCATCGAGGTTAAT  95 40
   PBPRA2812 NONE
   PBPRA2811 NONE
   PBPRA2810 NONE
   PBPRA2809 3255123 .. 3255139 -  -8.1  -3.39908   TCGTTTCAAAACACA              TTCAATC TAA GATTGAA              ACACCTTTAAATGGG  71 42
   PBPRA2808 3254492 .. 3254508 -  -5.1  -2.71593   ATATGTATAAATCTA              GTTCAGT GCT ACAGAAC              GGAGTACATCACCAT  49 6
   PBPRA2807 3252945 .. 3252974 - -15.9  -4.77986   TCAAATACCCAAAAA       GGCCATAATGACA TGAC CGTCATTATGGCC        TTTTAAAATGCTATT 100 147
   PBPRA2804 3249911 .. 3249924 -  -3.1  -4.17089   GGCAAACGGCGAAAA               CTGAG CAAA CTCAA                AAAGACAGATACTGT  57 60
   PBPRA2797 3243031 .. 3243045 -  -7.1  -4.87291   GACCTGAACTAAAAA               GCCCT TACTC AGGGC               TTTTTTACTTTCTTC  83 96
   PBPRA2790 3235518 .. 3235537 - -11.4  -4.67968   TCAATAAACAATAAA            GCCAGCGA ATCA CCGCTGGC             CTTGTCTCACACATT 100 51
   PBPRA2789 3234755 .. 3234781 - -10.8  -5.20216   GATACCACGAAAAAA         GCCCCGCAAGAT ATA ACCTCGTGGGGC         TTTTTGTTTGTAATT 100 82
   PBPRA2788 NONE
   PBPRA2787 NONE
   PBPRA2786 NONE
   PBPRA2785 NONE
   PBPRA2784 NONE
   PBPRA2783 3229431 .. 3229450 -  -2.8   -2.7242   ACCACGATAAATCTA            GCCATGAA ACAC CTCATTGC             CTAAAGAGTCATAAA  41 3
   PBPRA2782 3228080 .. 3228091 -  -7.2  -2.75064   TGTTGCACTTAATTA                GGGC GTAG GCCC                 AAGTTTTAGCCCCAA  60 143
   PBPRA2781 3225800 .. 3225817 -  -7.7  -5.81412   TTTAGTGAAAAAAAA             CTCTGCC TTTC AGCAGAG              GTTTGTGTCTAAGTG 100 66
   PBPRA2775 3220460 .. 3220476 -  -8.7  -2.66274   TCCGTCATAAGCAAT              CTGGGAT ATC ACCCCAG              CATCCTAAAATAAGA  67 80
   PBPRA2774 NONE
   PBPRA2773 NONE
   PBPRA2772 3217379 .. 3217389 -  -3.2  -3.83756   AAAGCAGAATTCAAA                 GTGA GAC CCAC                 CAGCGAATTTTAGTG  53 340
   PBPRA2767 3210439 .. 3210451 -  -4.9  -3.52192   GGTAAGCCCAGATAA                TTCAA TTC TTGAA                ATTGCAGAATACATG  55 433
   PBPRA2765 3208101 .. 3208113 -  -3.3  -5.55695   CAACAAGATAAAAAA                CCACT AAT AGAGG                TGATATTTACATTTC  81 32
   PBPRA2763 NONE
   PBPRA2762 3203147 .. 3203163 -  -5.1  -2.76291   CAATGTGAAAATGCA              GGGTAGT ATT ACTACCA              ATAGTGCATCGGCAA  50 313
   PBPRA2760 3201482 .. 3201494 -  -4.1  -2.83382   TATGAAACGTGAAAT                TAAGC ATT GCTCA                TTCCTTTATTAGTCA  45 157
   PBPRA2759 3200202 .. 3200228 - -15.2  -5.13521   AAACCACGCAAAAAA         GCCCTGCTAGCA ATA CACTAGCAGGGC         TTTCACCTGTTTTAT 100 134
   PBPRA2753 3194116 .. 3194144 -  -8.2  -5.53991   GATTTACTAAAAAAA       TCGAGGGGACGAC GTTC ATCA-CCCCTCGA        CTTCTGCACTTATTC 100 141
   PBPRA2747 NONE
   PBPRA2746 NONE
   PBPRA2745 3182614 .. 3182652 - -11.1  -4.75289   CATTATAATAGAAAA   GAGGTGAATACCGAAGA TTAGC CCTCCGAAATTCACCTC   TCACAATATATACCA  91 71
   PBPRA2744 3181862 .. 3181876 -  -6.4  -3.08798   ACTCCGCATTTAATA               GCGCTT ATC AAGCAC               CACAACACCCTCGCT  57 386
   PBPRA2742 NONE
   PBPRA2741 3177846 .. 3177883 - -11.3  -4.17296   CTTTATAGAGAGAAA   CTAGGGGCGAGTAATAG GTCA CTTTTACTCGCCTCTCG    AAACTCGTCCCTTTG  86 46
   PBPRA2740 NONE
   PBPRA2739 3176323 .. 3176359 -  -8.7   -5.4251   TTGACATACAAAAAA    GCCCAGAGATTTCCGTT AGT AATGGGAACATCTGGGC    TCATCTAATAATCTG 100 65
   PBPRA2735 NONE
   PBPRA2734 3169085 .. 3169101 -  -3.5  -4.92791   TAGAACACAACAAAA              CTCGCCC TTC GGGAGTG              ATTCAGCGTATCTAC  69 173
   PBPRA2732 3166577 .. 3166618 -  -4.7  -3.14693   TTGATTATCAATATA TTACTAAGAAGAACAAAAT AATC AGTTCTTTCTTCTTAATAA  ACACTCTCACTCGAA  52 32
   PBPRA2731 3165203 .. 3165226 -  -8.9  -2.78088   AAATTTTTGAATAAG          CTGACGGCAG ACTCG CTGCCG-CAG          TGCGTTAAGGCCATC  68 64
   PBPRA2730 3163777 .. 3163798 -  -4.5  -3.43689   AAAATGCTATTAGAA           CAAGATC-AC ATT GCAGATCTTG           TGACTTTGCAGCATT  55 363
   PBPRA2722 NONE
   PBPRA2721 3156696 .. 3156715 -  -7.8   -5.4833   TCACCCAATAAAAAA            CCGCCAGT TCAT ATTGGCGG             TTTTTATTTAATTAT 100 58
   PBPRA2720 3155317 .. 3155350 - -10.3  -5.59879   CAGAAATATAAAAAA     GCGAGCAGCAAGTAA ATAG TTACTCGAAGCTCGC      ATTTTACTCTTAATC 100 62
   PBPRA2719 NONE
   PBPRA2718 3154064 .. 3154074 -  -4.6  -4.25502   TTTAAAAACAAAACA                 GGCA GAA CGCC                 AACGGAATACCGGGA  66 103
   PBPRA2716 3151534 .. 3151576 - -16.4  -2.91681   GCTTAAGCTTATATA CCCATGTTACCTCAAGGTGC TTT GTATCTTGAGGTATCATGGG GATAGCTTAAACCCC 100 92
   PBPRA2715 3149101 .. 3149114 -  -3.8  -2.91276   CGGCTCTTTATAAAG               CCGA ATACTA TCGG                TACAGTTACGCCGAA  47 45
   PBPRA2714 3147837 .. 3147870 -  -8.2  -4.03141   ACGAGTAGCAAATAA     CGAGTAGCGAGG GACCAAACAA CCTCGTTACTCG      ACACTAACAACCTCG  77 56
   PBPRA2712 3145355 .. 3145367 -    -2  -3.34895   TGCACTGTGAACGAA                TTGT CACTC ACAA                TACGGTCATAACTCC  45 31
   PBPRA2711 NONE
   PBPRA2710 NONE
   PBPRA2709 NONE
   PBPRA2708 NONE
   PBPRA2707 3139567 .. 3139582 -  -6.2  -2.62515   AACCTTTGCACACTA              GTACTA AGAT TAGTAC               TAGTGTATATCCTTG  54 45
   PBPRA2706 NONE
   PBPRA2705 3136110 .. 3136128 -  -4.6  -3.40558   CATATATCGTAAATA             GTTGATTA ATT TAAGCAAC             ATCACCATTTTGTAC  53 17
   PBPRA2704 3135462 .. 3135481 - -12.2   -4.1648   ATAATAACTAAACAA            CCACCTAC TAAA GTAGGTGG             GTTAGTATTAAGGAC  95 76
   PBPRA2703 3134978 .. 3134992 -  -2.1  -2.54325   TTTTTTTAAATAGAG               GATCA ACAAA TGACC               TAACCAGTTTAAATA  39 68
   PBPRA2702 NONE
   PBPRA2701 3131571 .. 3131583 -  -5.5  -3.39908   CTGCTGCAAAATACA                GCGCA TAT TGCAC                ATTAAGCAGAAACAT  57 480
   PBPRA2699 3128953 .. 3128963 -    -4  -3.84451   GGGCTGAAATGGAAA                 TTGT TTT ACAA                 AATTTAGACCATTGC  57 189
   PBPRA2697 3126298 .. 3126323 -  -3.4   -3.4376   ATAGACTGACTATAA         GCAATAATAA ATGGTG TCATCATTGC          CTAAACACAGAGAAT  49 89
   PBPRA2696 NONE
   PBPRA2695 NONE
   PBPRA2694 3125303 .. 3125330 -  -4.9  -5.01422   GTAGATAAAAAGAAA        CGCTGCAATGA TGAGGG TCATTACAGTG         TTTTTTTATTGATTT  74 50
   PBPRA2689 3120007 .. 3120022 -  -3.2   -3.1404   ATTTATAGTGAAAAG              GACTTG GTTA CACGTC               ACTTATTGACCGTGT  46 438
   PBPRA2688 3118556 .. 3118566 -  -3.2  -3.27601   CAAATCACAACTTAA                 GCCA CGT TAGC                 TATTAATTATTGAAA  48 97
   PBPRA2687 3117974 .. 3118008 -  -2.2  -3.87505   ACTATATTATAATAA     TGAAAACGCTTAAATT ACT AATGCAGGAGTTTTCA     AATATTAACTAAACC  52 81
   PBPRA2686 3115754 .. 3115778 -  -7.2  -3.14564   TTATCTCCTGAGTAA          TTACCCACAC AATAA GCATGGGTAA          TATTGTGTATTTTTT  62 52
   PBPRA2685 3115242 .. 3115266 -  -3.7  -2.63501   CTAAGAATTAAGTGA          GAATTTCGA ATGCATG TCAAAATTC          ATGCTAACTTTCACA  45 101
   PBPRA2684 3113736 .. 3113756 -  -2.7   -2.5507   AACAAACGAATATAT            TTTTTAAAT TCC ATTTAAAAC            CTTATTGTAAATATT  41 51
   PBPRA2683 NONE
   PBPRA2682 3111393 .. 3111405 -  -4.9  -3.42056   ATTCTCAATCTATAA                TTTCA CGA TGAAA                AGTTTAGTTTACTAA  56 37
   PBPRA2681 3110437 .. 3110448 -    -3  -5.09173   TAAGACGCGAAAAAA                TTTC ATAA GAAA                 ACCTTACAATAGAAA  70 51
   PBPRA2680 NONE
   PBPRA2679 NONE
   PBPRA2678 NONE
   PBPRA2677 3105779 .. 3105789 -  -3.2  -2.70391   AGAAAATTCATACTA                 TCCC CTT GGAA                 TAAAACCTAAAATAT  43 12
   PBPRA2676 NONE
   PBPRA2675 3103459 .. 3103470 -  -5.8  -3.14468   TTGTATGATAGGGAA                CCTG CTGG CAGG                 TTCTACGAGCCCGTA  57 137
   PBPRA2674 3102254 .. 3102264 -  -5.4  -3.23018   GCGAGATACGAAAAT                 CTAG AAA CTAG                 TTATTAGGCACGAGA  56 236
   PBPRA2673 3101019 .. 3101047 - -11.8  -5.27938   ACTCTGAAACAAAAA        GAGCGATAAACC TGATT GGCTCATCGCTC        TTTCATTACCCATTT 100 53
   PBPRA2668 NONE
   PBPRA2667 3091837 .. 3091854 -  -7.7  -2.52464   TTGGGTTTTAATTTA             CCCTGCA ATCA TGCAGAG              TAAATATTTATCGGT  61 55
   PBPRA2666 3091145 .. 3091155 -  -4.6  -3.34344   TTACTCTTTAACCAA                 CCCC AGA GAGG                 CTAACCATAAAATAA  52 343
   PBPRA2665 NONE
   PBPRA2664 3089873 .. 3089889 -  -5.8   -3.9777   CTCAAGATGCACAAA              GTGCCC AATAA AGGCAC              TTTTTCGACTTTCTG  66 86
   PBPRA2661 NONE
   PBPRA2660 3084818 .. 3084828 -  -4.6  -4.96848   TTGCGTATACAAAAA                 GCAC ATT GCGC                 CGAATACAGTTGTCG  73 80
   PBPRA2658 3080893 .. 3080909 - -10.8  -5.82281   AAACACATAAAAAAA              CCCGGC ATATA GCCGGG              TTGAAAAAATCCAGG 100 299
   PBPRA2657 NONE
   PBPRA2656 NONE
   PBPRA2655 3077303 .. 3077320 -  -5.6  -2.72344   TTGTACCTTGAAGTA             TCATGG GTATAG CCATGA              GCAGCACATCAAGTG  51 62
   PBPRA2654 3072564 .. 3072622 - -23.5  -2.50817   AAGGGGATAATATAC CAAGCCACCTCAAGATGCAGGTTTCAG AGTGG CTGAAACGAGCATCTTGAGGTAACTTG GGTATCAAGGGTTAA 100 37
        truA NONE
   PBPRA2652 3070507 .. 3070534 - -12.8  -5.38047   TATTGATATAAAAAA        GCGCCTGCTGAA TATA TTCAACAAGCGC         TTTCAATTCGATTTT 100 84
   PBPRA2651 3069052 .. 3069062 -    -4  -5.47399   CTAATCGCAAAAAAA                 TTTC TGC GAAA                 ATGTCTCTGTTCATT  79 54
   PBPRA2650 NONE
   PBPRA2649 3067864 .. 3067883 -  -8.5  -2.90804   ACAATTGATAAGAAG            CCGACGC TACAGT GCGCCGG             GTAAAAAACTTGATG  67 12
   PBPRA2648 3066190 .. 3066208 - -10.3  -5.71712   TTCCACATAAAAAAA             GCGAAGC ACTTG GCTTCGC             TTTTTTATTGCACGC 100 76
   PBPRA2645 3062680 .. 3062720 -   -15  -2.75844   GTTTTTAGCTTAAAC TAGGGCGAGT-GTTAGAAT CCCG ATTCTTACTACTCGCCCTA  CTTCATTTGGTATAC 100 347
        rfaH 3060310 .. 3060362 - -21.7  -3.01712   TTGTCTTTCTTAATA TACCCAAGCACCTCAAGATGCTCG TTTCAG CGAGAAT-TTGAGGTGCTTGGGTA TAAGGATTAATCTTT 100 32
   PBPRA2642 3059045 .. 3059068 - -10.2  -5.69793   ATAGGAAAGAAAAAA          GCGAGTGGCC TTGG AGCCTCTCGC           TTTTTTGTGGCCTTG 100 126
         tig 3055451 .. 3055480 -  -7.1  -4.64861   TTTCCCTAAAATAAA       TGGCCCGAATGAA ATGA CTCACACGGACCA        TTGTTAGCAGATAAT  79 79
   PBPRA2637 NONE
   PBPRA2636 3053353 .. 3053382 - -12.3  -4.74767   AGAAGTAACAGAAAA       CAAAAAAGGAGGC AAAA GCCTCCTTTTTTT        ATTCATTATGTGCAG 100 52
   PBPRA2635 3050857 .. 3050886 -  -2.8  -5.72616   AGCCAGACAAAAAAA       CGCTGACAAG-GC TTTTC GCACTTGAAAGCG       TCTTTTCTTTACTTA  85 38
   PBPRA2634 3050249 .. 3050265 -    -8  -5.75822   TATAAAGTAAAAAAA              CGCATC TACAC GATGCG              CCTCATCAGATTTGT 100 146
   PBPRA2633 3048179 .. 3048200 -   -13  -3.34705   ACAGTATAAAAACGA           CGGGTCGC ACAATG GCGACCCG            TTAATAGAAATATCA  95 69
   PBPRA2632 3047293 .. 3047309 -  -3.5   -4.6971   TAAAGTCCAATAAAA              CTCGCCC TTA GGGAGTG              ACTCAGCGTGTCTAC  67 485
   PBPRA2629 3044966 .. 3044980 -  -4.3  -3.61715   CATTGTTTTGAAGAA               CCATT ACTGA AATGG               AACGCTTTTTTAACC  54 454
   PBPRA2625 NONE
   PBPRA2624 NONE
   PBPRA2623 NONE
   PBPRA2622 NONE
   PBPRA2621 3034674 .. 3034704 - -16.3  -5.57729   AAATAATACAAAAAA       GGGCGATGATCAA AAACA CTGATCATCGCCC       TTTTTTATACACAAT 100 41
   PBPRA2617 3030037 .. 3030055 -  -8.1  -5.29782   TACAGGCACAAAAAA             GCCGCTC GATTA AAGCGGC             TTCTATTTATACTGT 100 222
   PBPRA2616 3029320 .. 3029341 -  -4.5  -4.55491   TATGGAACTAGAAAA           CATAACCTA ATGA CAAGTTATG            CTCTAATTATTGTAA  68 45
   PBPRA2614 3028314 .. 3028365 - -18.4  -3.03443   TTAGTATTAGATACA CAAAACCCCGGCAATGCGTAACTTA TAA TAAGTCAT-CATTGCCGGGGTTTTA TTAGAATTCGATAAC 100 45
   PBPRA2611 3025487 .. 3025505 -  -9.6  -5.95539   GTTTAAACAAAAAAA             GGAGAACA TCA CGTTCTCC             CTTTTTAATGTGCTT 100 85
   PBPRA2608 3021857 .. 3021880 - -15.4  -5.94214   AATACAATAAAAAAA          GCCGAAGGTA ATAT TACCTTCGGC           TTTTTATATATCTAA 100 53
   PBPRA2604 3015914 .. 3015931 -  -8.4   -3.9693   TATTCAGTTAAACAA             GCCGCA TAGCTG TGCGGC              TTTTTAATATAGACA  77 54
   PBPRA2601 3012728 .. 3012755 - -14.4  -4.42974   GGTATATATAATAAA        TTTAAAAGGACG CTCT CGTCCTTTTAAA         TTCCAATCACTTTTT 100 203
   PBPRA2600 3010696 .. 3010706 -  -4.6  -2.80614   CAAAATTAGAAACAC                 CCGC TTT GCAG                 CTCGCACTTGCAACC  49 439
   PBPRA2598 3009653 .. 3009672 -  -4.2  -4.17878   TTAAAGCAAACTAAA            GGCGTTCT TTAT AAATCGCC             ATGACCAAAGCGCGC  61 14
   PBPRA2594 3003704 .. 3003719 -  -5.4  -4.87133   ACCCTGTAAATAAAA              GGGAAT AATT ACTCCC               TTTCAATACAGATTA  76 60
   PBPRA2593 3002979 .. 3003004 - -10.5  -4.63048   CCTATAAACAACAAA         CGCCCTGTTGA TCAC TCAACAAAGCG          TTATATTTATTCAAG  89 101
   PBPRA2592 NONE
   PBPRA2591 3000609 .. 3000653 -    -3  -5.31519   ACAGTTAAATAAAAA CACCCCGTATTCGC-AC-CTAA TCA TAAGCATAGAAAATACGGGGTG TTTTCGGTTTAATCA  73 78
   PBPRA2590 2998027 .. 2998061 -  -2.8   -4.8622   CTTGTGAATCAAAAA     CTAGAAAGCTTATCGA AAC TCGACCCGCTTACTAA     CATTGCTAACCGTAG  67 512
   PBPRA2588 2996279 .. 2996296 -  -6.9  -4.07618   CCCGCAATAATTAAA             GGCAGCG ATTT CGTTGCC              TTTTTTATATCGACT  73 116
   PBPRA2585 2992747 .. 2992767 -  -5.5  -3.15249   CAGATTGTTGATTAA            GATCAAAAC AAT ACTTTGATC            ACGTTTTTATGTTGA  54 281
   PBPRA2584 2991872 .. 2991891 -  -2.9  -4.23674   GTGCACTAACAGAAA            CAC-CCTT TGTTG AAGGCGTG            ACTATCACGGTTGAA  57 474
   PBPRA2579 2985940 .. 2985975 - -18.6  -2.58714   TTGCAGATCAATGTA    TAACAAAAACGCCTGC AAAT GCAGGCGTTTTTATTA     AGATAGACTTAAGTT 100 64
   PBPRA2577 2984665 .. 2984689 - -15.8   -3.6164   AACAGCCAGATACAA          CAAAGCCCCG ACCTG CGGGGCTTTG          TATATATACCCACCT 100 65
   PBPRA2575 2982138 .. 2982163 - -16.3  -4.55287   TCTATGCATAGAAAA         GCGGATGTTGT ACTT ACAACATCCGC          TTTTTATTGTTTAAA 100 62
   PBPRA2571 2976182 .. 2976208 - -11.7  -5.40072   TGCTGGTTAAAAAAA         GAGTTTCGCGT CATAC ACACGAAACTC         TTTCTACTATCGTCA 100 70
   PBPRA2568 2974420 .. 2974436 -  -9.4  -4.88388   ATAATTCGACAAAAA              GCCCGA GATCA TCGGGC              TTTTTGATTTTAGCG  91 47
   PBPRA2559 2966057 .. 2966074 - -12.7  -4.77757   TTTGAAAAATGAAAA             CGAGGCG CCAT CGCCTCG              TTTTTTTACATTCCC 100 196
   PBPRA2558 2963497 .. 2963513 -  -6.5  -2.71011   ACTCTCCCTGAATTA              CGCTTCA ACC TGACGCG              ATACCACATTCTGTG  56 6
   PBPRA2557 NONE
   PBPRA2556 NONE
   PBPRA2555 2961866 .. 2961894 - -10.4  -5.47218   TTTTACGCAAAAAAA        CAGCCTATTACT CAATC AGTAATGGGCTG        TCTATTGTGTATCTA 100 54
   PBPRA2554 NONE
   PBPRA2553 NONE
   PBPRA2552 NONE
   PBPRA2551 NONE
        tolB NONE
   PBPRA2549 NONE
   PBPRA2548 2956340 .. 2956363 -  -6.7  -5.45802   TTTTCAAAATAAAAA          GGTCCACCT TAATTC AGGCAGACC           TTAAACATTGGGGGA  89 49
   PBPRA2547 2955135 .. 2955154 - -13.6  -5.00895   TGTAGCACATAAAAA            TGGCGACC ACAT GGTCGCCA             CTTAAAAGACTGAGG 100 51
   PBPRA2546 2953844 .. 2953863 -    -5  -4.12188   TGATGATTGGGAAAA            CATTATGC CTGA GCATAGTG             AAGATAACGCCTTAT  63 355
   PBPRA2542 NONE
   PBPRA2541 NONE
   PBPRA2540 NONE
   PBPRA2539 2946014 .. 2946031 -  -8.5  -3.05343   TTCATAGCGTTAACA             CATGTCA AAGA TGACATG              AACGCTTACTACCCT  67 77
   PBPRA2538 2944630 .. 2944640 -  -5.4  -3.59312   ACTGACAACTAAATA                 CATG CTT CATG                 CCCTCTTTAGTTATC  59 32
   PBPRA2537 2943654 .. 2943670 -  -9.4  -4.84527   TGCAGATAGCAAAAA              GCCGTC ACAAG GACGGC              TTCTTTAAATGATGG  90 292
   PBPRA2535 2940666 .. 2940682 -  -9.4  -4.76802   GCTAAAAACAACAAA              GGCACC AATGA GGTGCC              TTTTCTATTTGAACC  90 62
   PBPRA2528 2930593 .. 2930626 -  -8.5  -3.14672   CTTTAGGAAAATAAT     GAGTATCATCATTTGT TCC ACAAATAATGATA-TC     GTCTATTGCACTTGT  68 120
   PBPRA2527 NONE
   PBPRA2526 2927874 .. 2927888 -  -2.8  -4.42653   AGCGCATGCACAAAA               GCAG GAACAGG CTGC               GGAAGCTGTGTACCA  61 87
   PBPRA2524 NONE
   PBPRA2523 2921401 .. 2921415 -  -2.1  -3.46212   AGGATTCAGAATGAA               TGACC TAATC AGTCA               CTTCTACAATATCAA  46 15
   PBPRA2522 2920943 .. 2920961 -  -9.6  -5.06472   ATATAAACAAGAAAA             TAGAGGCC GTA AGCCTCTA             TAATTTAAATTATAA  91 59
   PBPRA2521 2919183 .. 2919194 -  -4.4  -3.57561   GCTGAAGTGGTTAAA                GATG CAGC CATC                 TCGATAAGTATCTGC  55 64
   PBPRA2520 2917167 .. 2917186 -  -9.4  -5.86061   TGCGAGCAAAAAAAA            GCACTAAT CTTT ATTAGTGC             TTAGGTTAAACATCT 100 53
   PBPRA2519 2915571 .. 2915586 -    -9  -5.94713   ACTCTATAAAAAAAA              CGACCA AAAG TGGTCG               CTTTTTATTATTCGC 100 104
   PBPRA2518 NONE
   PBPRA2517 2912558 .. 2912609 -  -9.5   -3.4647   GTGAATATGTAAACA GACGCATCTGAAGGCGTGACGAT AATTTG ATCGTCACCTCCCCAAATGCACC ATCAATATTCGATCA  77 212
   PBPRA2516 2910605 .. 2910624 - -13.6  -5.45802   GTCCTAAAATAAAAA            GGCTAGCC CGAT GGCTAGCC             TTTTTTATCACCCAT 100 94
   PBPRA2512 2905385 .. 2905402 - -12.7   -5.1615   TTAATATGTAAAAAA             GCCGCTC GAGT GAGCGGC              TAATTTTTTTTGTAT 100 85
   PBPRA2511 NONE
   PBPRA2510 2903297 .. 2903351 - -13.8  -4.16301   AACGTATATAAACAA TAAAAGCCCCTTCAATACGTTACTTA AAC TAAGTTCTGCATTGAAGGGGCTTTTT TGTAAAAATACTTGC 100 53
   PBPRA2484 NONE
   PBPRA2483 2876483 .. 2876501 -  -7.5  -3.60805   ATACGCTATCTCAAA             GATAGTC TAGCT GACTATC             TATTTACAGATATAC  70 131
   PBPRA2482 2875194 .. 2875213 - -13.6  -5.27206   GATACATAACAAAAA            GCCGACGT ATAC ACGTCGGC             TTTATTATATCTGTT 100 55
   PBPRA2480 2873045 .. 2873057 -  -3.3  -3.31983   CAGATATTACATGAA                TGGGC GTT GACCA                CGGCTTACCCATTTC  48 4
   PBPRA2479 2872452 .. 2872473 -  -8.7  -5.79588   TGAAAATCAAAAAAA           CAACCCGCC AATA AGCGGGTTA            TCATTCAATAAAAAA 100 54
   PBPRA2477 2868954 .. 2868967 -  -9.5  -5.89947   TAAACGTAAAAAAAA               CCGCC TTTC GGCGG                TTATTTTATTAATCT 100 34
   PBPRA2476 NONE
   PBPRA2475 NONE
   PBPRA2474 2866049 .. 2866085 - -11.8  -5.52986   ACGCTACTAAAAAAA   CCACTCAGGTACATAGT AGCA ACTA-GTATCTGAGTGG    GCATTCATTCTATTA 100 84
        cysB 2861607 .. 2861619 -  -5.5  -5.76633   GCAGACATAAAAAAA                CGCTA ACT CAGCG                TTTTTTTTAAGCATT  95 65
   PBPRA2469 NONE
   PBPRA2468 2859450 .. 2859479 - -15.3  -2.99998   AGTAAACTAACGATA       TAAAAAAGGTCTC TAAC GAGACCTTTTTTA        TGACAATCCTGCATT 100 67
   PBPRA2464 2853063 .. 2853087 -  -8.6  -5.99154   CAGTAAACAAAAAAA          GAAGGTGCAG ACTAA CTGCACTTTC          TTTTGCTATTTCATC 100 84
   PBPRA2462 2851528 .. 2851568 -  -9.1  -4.82901   CCCTCTTTATAAAAA  TCTGACAACCTCACGATTA TCA TAACCGTGTTGCTATCAGA  TTCTTCAGTACACAT  88 82
   PBPRA2456 2841979 .. 2841996 -  -9.1  -5.64274   TCAGGCATAAAAAAA             CGCAACC CTTA GGCTGCG              TTTTTATTAACGTAT 100 54
   PBPRA2455 2840372 .. 2840385 -  -8.1  -5.72616   ATTCAGACAAAAAAA               CCGTC TTTC GACGG                TTTGTATACTCAATT 100 55
   PBPRA2454 2838751 .. 2838778 - -15.8  -2.93207   AATACCAGCGATATA        TAGAAAAAGCGC CTTA GCGCTTTTTCTA         ATGAACAAGTAGAAA 100 53
   PBPRA2452 2836626 .. 2836643 -  -4.1  -4.70169   TTATACGTAATAAAA             TCGCAAA GTTA TATGCGA              ATCGAGAAAAGAATC  68 193
   PBPRA2451 2835770 .. 2835791 -  -8.1  -4.14977   CAATATGATAAACAA           CCATG-GGTA TCC TACCGCATGG           GGTTGATAAAAAAGT  79 89
   PBPRA2450 2834028 .. 2834068 - -11.3  -2.70923   TCTCAATAGTATAAC  CGTTTAGAGAGAAAATGCT AAA AGCCTTTTCTCTCTAAGCT  CAATTATTCGCCTTT  78 29
   PBPRA2449 2833643 .. 2833691 - -15.8  -3.26473   TCAAACCATGATCAA TAGACATAAAAAAACGGCATACT AAGT AGTATGCCGTTTTTTTGT-TCTA TTCGCGGTTAAGCAG 100 33
   PBPRA2448 NONE
   PBPRA2447 2832043 .. 2832063 -  -7.6  -5.53288   GGTAACTTAAAAAAA           GGGCTCACC ATAG GGT-AGCCC            TTTTACATTATTCAA 100 70
   PBPRA2446 2831234 .. 2831261 -  -7.7  -5.47159   TTTGAATATAAAAAA        CCCGCTATTAC TAATAG GCAGTAGCGGG         GTTAGTAAACGTTTG 100 59
   PBPRA2439 2823824 .. 2823836 -  -6.3  -2.74894   AAAATAATCAGAGTA                GATGA TAT TCATC                AAGATAAGTACCTGA  54 64
        pspB NONE
   PBPRA2437 2822842 .. 2822857 - -10.4  -4.90869   ACCATCAACGAAAAA              GCAGGC CTAA GCCTGC               TCATTGTAACTAGTG  93 325
   PBPRA2436 NONE
   PBPRA2435 2820183 .. 2820217 -  -8.8  -2.96692   TAGTATGATGAGAGA     TTAGTCGACTATAAAT TCA ACTTATAGCCGAATAA     GCGAATAATTACCAT  69 76
   PBPRA2434 2818433 .. 2818462 -    -8  -3.35358   TTAAATAACGAGTAA       TACCACACTG TCACGAATCT CAGTGTGGTA        TTTACCTGATAATTA  67 50
   PBPRA2432 2817199 .. 2817219 - -11.2  -4.50358   ATTTAAACAGTAAAA            GGCTTGCT GTAAT AGCAAGCC            TTTTTTCGACAAGGT  90 118
   PBPRA2429 2813088 .. 2813112 -  -7.1  -2.93975   ATTGTGTAAAAACAT          GTTCCCGTTGA ATT TCAACGGGATT          TTTTTTACCTACCAC  61 42
   PBPRA2428 2811539 .. 2811558 - -12.2  -4.12899   AGGAGAACTAAACAA            CCACCTAC TAAA GTAGGTGG             GTTAGTATTAAGGAC  95 76
   PBPRA2427 2809519 .. 2809534 -    -9  -5.80817   CTGAATATAAAAAAA              GCCTCT AAAA AGAGGC               TTTTCAATATCTTAT 100 55
   PBPRA2424 2804474 .. 2804510 -  -8.2  -5.75342   GTTGCGCAAAAAAAA   GTGCCATGCAATCGATT TTTC AATCC-TTGCATGACAC    ATGGGAGACACCAGA 100 89
   PBPRA2423 2803082 .. 2803098 -  -7.9  -6.23545   TCCAAATAAAAAAAA              CCGCCAA ATT TAGGCGG              TTTTTTTACACATTG 100 48
   PBPRA2418 2796536 .. 2796571 -   -10  -3.16683   ATGGCACTTTACCAA    GATATAAACGACCAATG GTT CATTGA-CGTTTACATC    CACCAGCTGAATCTT  76 148
   PBPRA2417 NONE
   PBPRA2416 2794369 .. 2794383 -  -6.4  -6.20267   GTAAAAACAAAAAAA               GTAACC ATT GGCTAC               TTTTCTGTTCATATT 100 52
   PBPRA2415 2793313 .. 2793340 -  -7.1  -5.76633   TCAGACACAAAAAAA        CCTCGC-CTAGT TAATC ACTAGTACGAGG        TTTTTTTTATCGTGA 100 45
   PBPRA2414 2791829 .. 2791870 - -26.3  -3.03124   CGTCACTGTTTAATA TTAAAAGCCACCCGTTACT CATC AGTAACGGGTGGCTTTTAA  GTTGCAACAATAGCG 100 80
   PBPRA2409 2784769 .. 2784784 - -10.4  -5.36965   CAATAGTACAAAAAA              GGAGCC AATC GGCTCC               TTTAAAAACGTAAAT 100 61
   PBPRA2408 NONE
   PBPRA2407 NONE
   PBPRA2406 2779235 .. 2779252 - -11.3  -5.77988   ATACAGATAAAAAAA             GGGCTCT TGCA AGAGCCC              TTTTTATTGTTTCAA 100 56
   PBPRA2403 2775072 .. 2775118 -  -8.9  -2.94168   AATAGACAAAGACCA TCCGAAGTCACTTCAAGATACA CGTT TGCACCTTAAAGCGAC-TCGGG TATTACATTTACCCG  69 34
   PBPRA2402 NONE
   PBPRA2401 NONE
   PBPRA2400 2772472 .. 2772527 -  -8.1  -4.63486   ACCTTTCTAATAAAA TTAGGTTATT-CCTGCTCATTGATATC GACC GACAT-AACGAACAAGCAATAACCTAA ATTATTTATCACTGA  86 57
   PBPRA2399 2771176 .. 2771190 -  -4.3  -3.76492   GCGAATTTGATTAAA               GCTAA GCGGT TTAGC               CAAGTCAGCTTGCAG  57 354
   PBPRA2397 2769864 .. 2769892 -  -5.4   -2.8676   ACAGACTGACTAAAT       CTGGCAGACGGATC TGT GATCCGCCTG--AG       GTGTAGGAGGGCTTA  52 44
   PBPRA2396 2768459 .. 2768486 - -17.2  -5.28826   AAACGGCATAAAAAA        TGCCAGCTTTGT TATA ACAAAGCTGGCA         TTTTTATTTAAATCA 100 60
   PBPRA2390 NONE
   PBPRA2389 NONE
   PBPRA2388 2758460 .. 2758490 - -14.3  -3.65902   TCGAGTTCACTCAAA       TAAAAAAACCGTC GTAAT GACGGTTTTTTTA       AGACTAGCTAAAACA 100 46
   PBPRA2386 2754982 .. 2754994 -  -3.5  -2.77781   CGTCATTAAAATTCA                TTTTT CTT AAAAA                CAATTCCTATCATTC  44 190
   PBPRA2385 2753219 .. 2753239 -  -2.5   -3.1876   AAGTGCAGCCATTAA            TCACCAAAC TGA ATACGGTGA            AGTTGCGCGTAAGCA  44 1
   PBPRA2384 NONE
   PBPRA2383 NONE
   PBPRA2382 2751168 .. 2751187 - -12.2  -5.84432   GATAAGATAAAAAAA            GACCACTC ATTT GAGTGGTC             TTTTTATTTGTCTAT 100 113
   PBPRA2379 NONE
   PBPRA2378 NONE
   PBPRA2377 NONE
   PBPRA2376 2740842 .. 2740878 -   -12  -3.63341   AACAGGCCTTAAGAA    TAAAATCTTAATATAG TGATT CTACATTAAGATTTTA    TAACAACGCAGATTG  90 188
   PBPRA2369 2733767 .. 2733791 -    -3  -4.21908   CATCACCAGTCAAAA         CTTGATAACGA TACT TCGTTA-CAAA          AACGAAATGGTACTG  58 474
   PBPRA2368 2731314 .. 2731325 -  -2.2  -3.10958   GAGCCCAATAAATTA                TCGC TGAA ACGA                 GCATCTTTAGATAAC  43 177
   PBPRA2367 2729846 .. 2729873 - -11.4   -5.1971   ATCAAAAACTAAAAA        GCCGAGAAACCT TTTA AGATTTCTCGAC         TTTTATCTCATACAA 100 52
   PBPRA2366 2728665 .. 2728706 - -16.7   -4.7254   AGCTGCGATCAAAAA GGGCTGACTTCCATAACTC GTTA GAGTATTAGAAGTCAGCCC  TTTTATGAGGAATCT 100 64
   PBPRA2364 NONE
   PBPRA2363 2722861 .. 2722878 -  -7.7  -5.50723   GCATTAAAATAAAAA             GAGCTGC CAAA GCAACTC              TCAGTATTATTAAAG 100 48
   PBPRA2362 2721869 .. 2721890 -    -3  -3.44051   CCTGCATCACCATAA           CTGCTTGGG GTATA CCCA-GCAA           AGTACTGGTCCGTTT  49 419
   PBPRA2355 2714136 .. 2714156 -  -5.4  -3.46965   AAGATAGGACGACAA            CCTATTCC ACTTG GGAATTGG            TAGTGGAATGTAACC  57 110
   PBPRA2354 2713049 .. 2713068 -  -6.4  -2.60423   ATGCCAACCAAGCCA            GCTTGCTT CAAA AAGCAGGC             ATTATTCCGTTAATG  54 237
   PBPRA2351 2709486 .. 2709509 -  -9.7  -5.77632   AAAATGACAAAAAAA          CACTGCTTT TTTATC AAAGCAGTG           TCTAATTATTGAGAA 100 50
   PBPRA2350 2708790 .. 2708809 -   -10  -3.92143   GAAAATGCGTATAAA            GCGAGAGA GTTA TCCCTCGC             ACTCAAGCATGAATA  83 48
   PBPRA2349 2707529 .. 2707575 - -13.2  -3.09908   TTTGTTCAAAATAAG CCTGCTTACTGAATGTTATGAA CAT TACGTAGCATTCAGTAAGCAGA ATCGCTGGATATCAT  95 388
   PBPRA2348 2706055 .. 2706072 -  -9.1  -5.36441   CCCTCATATAAAAAA             GCCACCC TTTT AGGTGGC              TTCGTTGTATGTATT 100 49
   PBPRA2347 NONE
   PBPRA2346 NONE
   PBPRA2345 2702165 .. 2702202 - -12.9  -3.42013   ATTTCAGAAGACGAA   CTCGATAGACCAATAAA TGAT TTTATTGGTCTAACGCG    GCGATATATTGCGGA 100 93
   PBPRA2343 2700599 .. 2700612 -  -4.5  -5.07567   TTAGACGTTAAAAAA               GAGTG GGGA CACCC                GCTTCTTAAAATTAA  75 60
   PBPRA2342 2699934 .. 2699949 - -10.4  -5.95539   TGGCAAATAAAAAAA              GGCGCT AATC AGCGCC               TTTTCTACATTTTCA 100 96
   PBPRA2340 2696745 .. 2696767 - -15.6  -3.33798   ATGCTTAGAAATAGA           CAAGCCGACG AAT CGCCGGCTTG           TTTGAATGTATAGAT 100 49
   PBPRA2338 2695001 .. 2695021 - -11.9  -5.47159   CGCGAATACAAAAAA            GGCTACCCA TAA TAGGTAGCC            TTTTTTTTATCTGTA 100 64
   PBPRA2336 2691734 .. 2691756 -   -15  -4.96848   TCTCTTATACAAAAA           TCCCCAGTTT TTT AAACTGGGGA           TTTTTTTGAACTTCA 100 206
   PBPRA2332 2684595 .. 2684611 -    -8  -5.65927   TATTCAAATAAAAAA              CGCAGT TATTC ACTGCG              TTTTCTATTTTGAGT 100 49
   PBPRA2329 NONE
   PBPRA2328 NONE
   PBPRA2327 NONE
        bioD 2678597 .. 2678612 -    -9   -5.9663   AAAGATCAAAAAAAA              GGCACT TTTC AGTGCC               TTTTTTCATATCTAG 100 89
   PBPRA2322 2673717 .. 2673758 -  -7.4  -5.49234   ACATCCAATAAAAAA CCCTTTTGCCCTGTTACT CGTCGT AACAAAAGGTCAAAAGGG  TTTTCTTGTCTTTGT  91 104
   PBPRA2319 NONE
   PBPRA2318 2666683 .. 2666704 -  -7.3  -3.53811   TGCATCCCCCTCAAA           GAGAAAGGC TAAT ACCTCTCTC            TTTGAGGCTGTTTCT  66 60
   PBPRA2317 2665837 .. 2665850 -  -2.4  -3.26405   CGTACCTAAAAAGTA               CATC GCAACA GATG                ATTGGGGTGGTCAGG  45 274
   PBPRA2314 2663617 .. 2663637 - -11.9  -6.25242   ATAATCAAAAAAAAA            GCCCGCTAA AAA TTAGCGAGC            TGTTTATTTGTATAT 100 83
   PBPRA2313 NONE
   PBPRA2312 NONE
   PBPRA2311 2660400 .. 2660423 - -12.4  -4.75404   AAAGGCCATGAAAAA          GGGACAGCCG TTAT CGCCTGTCCC           TTTATTTTTAGCCCA 100 52
   PBPRA2310 2658870 .. 2658889 - -12.2  -4.12947   AAAGCAACTAAACAA            CCACCTAC TAAA GTAGGTGG             GTTAGTATTAAGGAC  95 76
   PBPRA2309 2657927 .. 2657958 - -13.9  -2.94561   AGCGCAAGATAATGA      CCGATGTTGGTGT GTAAAT ACACCAACATCGA       TTTTTAATCGCGGTT  95 78
   PBPRA2307 2654950 .. 2654968 -  -4.6  -2.77888   TAACATACAAAAACG             TTCAACAA ATG CCGTTGAA             TCAAGCATTGCACTC  48 461
   PBPRA2304 2653828 .. 2653843 -  -2.6  -2.71364   GCATGCCCCCAACTA              TGTTAA AAGC TCAACA               TTGATACCTCGTTCT  41 224
   PBPRA2303 2651913 .. 2651936 - -15.4  -3.27676   AGCGATTTAAATACA          CAAAAGCCCC TTAT GGGGCTTTTG           TCTTTGGCCCTTACA 100 36
   PBPRA2297 2645375 .. 2645389 -  -7.2  -3.20723   CGTTCACTAACGTAA               TCATTG CAG CAATGA               TTGTTGTAGGTGCTG  62 265
   PBPRA2295 2642940 .. 2642956 -  -8.7  -3.92869   GCATTGATTTATAAA              GTCGCCT TGA AGGCAAC              GGAAAAATTATATGA  79 47
   PBPRA2293 NONE
   PBPRA2292 NONE
   PBPRA2291 NONE
   PBPRA2290 NONE
   PBPRA2289 2637795 .. 2637811 - -13.7  -5.09895   TATGGATGTAAAAAA              CCCGCGT TAT ACGCGGG              TTATAAGCATTCAAT 100 51
   PBPRA2286 2631531 .. 2631545 -  -6.4  -3.95584   TGCGTAGGAATCAAA               TGGAGC CTA ACTCCA               TAAAAATAGGCGATA  69 392
   PBPRA2285 2630607 .. 2630618 -  -2.2  -3.57971   ATATCGACCGCTAAA                CACG TTTT CATG                 CGACAGCCTCAGATT  48 21
   PBPRA2284 2629704 .. 2629716 -  -5.5  -2.89824   GTAGTAAGGAATAAC                GAGCA AGC TGCCC                TATTCCTTACTCAGA  53 48
   PBPRA2283 2628076 .. 2628106 - -11.3  -5.03314   GTTACTCTCAAAAAA       GAAGGCTTAAGCA TGTAG CACTTAAGCCTTC       AGGGGGAATATAAAG  93 64
   PBPRA2282 2627226 .. 2627240 -  -4.3  -3.15861   CATTATCTTTATGAA               GGTTT TCTTC AAACC               TATTAACTAAGAAAT  50 351
   PBPRA2281 2626062 .. 2626072 -  -5.4  -2.98479   TTACGAAACATTACA                 GACT CCT AGTC                 TTGGTCGGCTTAGCA  53 105
   PBPRA2280 2625535 .. 2625551 -  -2.3  -3.41569   CTATGGATGTAAACA              TGAAAAA TCC TTATTCA              TTAATGTCACAGGCA  46 19
   PBPRA2279 2624203 .. 2624220 -  -5.7  -3.29162   AAAACGGTAAATACA             GAATTTA GAAA TAAATTC              ATATAAGTTGCTTCT  56 57
   PBPRA2275 NONE
   PBPRA2274 NONE
   PBPRA2273 2617460 .. 2617486 -    -3  -4.56597   CTTGGTGTCTAAAAA         CATGGCTTGATA GCC CATAAATCCATG         TTGCTTCAGGAACGC  62 150
   PBPRA2272 NONE
   PBPRA2271 2615447 .. 2615466 -  -5.7   -5.1356   GGTGACGAATAAAAA            GGACCAG TCACTG CTAGTCC             TAATACCATGTTCTT  78 70
   PBPRA2270 2614852 .. 2614871 - -12.2  -4.09321   GACCTAACTAAACAA            CCACCTAC TAAA GTAGGTGG             GTTAGTATTAAGGAC  95 76
   PBPRA2268 2612342 .. 2612356 -  -3.4   -4.0371   CAGCTGTTATATAAA               CACCGC AAT GCCGCG               AAACGCTTGGCAGAA  56 234
   PBPRA2263 NONE
   PBPRA2262 2605370 .. 2605386 -  -3.8  -3.93638   AATTAAGTTCATAAA              GAATAA GAGTG TTATTC              ATTGTTTCGATTCAT  57 78
   PBPRA2261 2604260 .. 2604280 -  -4.8  -3.34113   AAGGCAGAAATTGAA            GTAACTAG TGGTT CTAATTAC            AAAATTTCTAACGTA  54 94
   PBPRA2260 2603525 .. 2603535 -  -2.6  -3.54574   TAAGAAAGAAAGATA                 TTTA CAC TAAA                 GGTAACGCTTTCCTT  49 45
   PBPRA2259 2602049 .. 2602094 -  -8.5  -5.31275   GGGCATTATAAAAAA TCCTCAGTGATACTCAC GACTTATATCGA GTAAGTATCACTGGGGA GCACATTATCAAATG 100 105
   PBPRA2258 2601143 .. 2601153 -    -4  -4.84527   TCCAGAGAGCAAAAA                 TGTT GAT AACA                 AAACAGAGTTAGAAC  71 250
   PBPRA2248 2588886 .. 2588905 -  -7.1  -2.84687   GGAACCATTACCACA            GTCGCCC ATTCAG AGGCGAC             CGTCAACGGTTTCGT  60 126
   PBPRA2238 NONE
   PBPRA2237 2573955 .. 2573968 -  -2.3  -3.55548   CAAGAGTGCCGCAAA               GCTAC CCGT GTTGC                AATGCGTCATATATC  48 13
   PBPRA2236 2573286 .. 2573301 - -10.4   -5.4833   TCAGCTAATAAAAAA              GCGGCT AATT AGCCGC               TTCCAAAATCTATTT 100 64
   PBPRA2230 2567346 .. 2567373 -    -7  -3.12668   CCTGAAATCTGAATA        TTTCCCCTCCTC TAAA AAGAAGGGGAAT         TATTTATCTTTTTTG  62 43
   PBPRA2229 2565944 .. 2565963 -  -7.8  -4.23213   CGTAGACGGAATAAA            GCCGATGC TTAC ACACCGGC             TCTAATAATTAATTC  79 60
   PBPRA2228 2564407 .. 2564417 -  -5.4  -3.22499   GCCAGAAATAAAGCA                 TCTG TTA CAGA                 CAAAAAATGACGTTT  56 391
   PBPRA2223 2558965 .. 2558991 - -13.8  -5.38958   ATCTATAAAGAAAAA         GCGAGATGATCG AAA CTATCATCTCGC         TTTTTTATTAAGTCT 100 49
   PBPRA2220 2555384 .. 2555396 -  -3.4   -3.3197   ACACCATCTTTATAA                CAGT CTGCC ACTG                TAACATGACTGCTAG  48 325
   PBPRA2216 NONE
   PBPRA2215 2549448 .. 2549474 - -14.6    -5.252   TATGCGCAGAAAAAA         CCGCAACCTATA AGC TATAGATTGCGG         TAACAAGGGAAAGAA 100 57
   PBPRA2212 2545066 .. 2545095 - -15.3  -2.73364   CTTTTACTTTAAGCA       TAAAAAGGCTGAA ATAG TTCAGCCTTTTTA        TGCTTACAAATAATA 100 44
   PBPRA2211 2543599 .. 2543627 -    -9  -4.96848   TTGTTGATATAAAAA       TGCCACCTTGTGC ATAG ACA-AAGGTGGCA        ACAGGTAAACTTATA  91 68
   PBPRA2210 NONE
   PBPRA2209 2542082 .. 2542117 - -15.6  -5.00616   TTTTTCTGTAAAAAA    GCCCCTTAGTGCATTGA AGT TCT-TGCACTAAGGGGC    TTAATTTTTAATTAT 100 78
   PBPRA2208 NONE
   PBPRA2207 2539555 .. 2539588 -  -9.8  -5.37593   TCTGAAAGCAAAAAA     TTCACCAACACATC GTTATT AATGTGTTGATGAA      TACTTATACCCAAGT 100 56
   PBPRA2206 2538364 .. 2538381 -  -5.5  -3.37654   TTAACAAATCATTAA             CCGCCTA GAGG TAGGCTG              GCTTGCACTCTATCC  56 448
   PBPRA2204 NONE
   PBPRA2203 NONE
   PBPRA2202 2534693 .. 2534724 - -13.8  -3.29096   CCTACGAAGTACTAA      CCTAAATGGTGGGG CGAC CCCCACCATTTCAG       ATTTTATTTGGTTAC 100 269
   PBPRA2201 2532740 .. 2532757 -  -3.3  -5.86332   TGAAGCTAAAAAAAA             TCCCCAC CGAA GTAGGGC              TTTCTTAAAGTTTAG  91 52
   PBPRA2197 2526176 .. 2526195 -  -6.4  -4.66938   AGTGGGAATACAAAA            GGCTTTGT ATAA ACGAAGCC             TTTTTAGCGGCTCAT  77 46
   PBPRA2195 2524421 .. 2524437 -    -8  -5.64421   ACGCTAAACAAAAAA              GCCTGA TTCTG TCAGGC              TTTTTGTTTCTAAAA 100 35
   PBPRA2192 2521173 .. 2521198 -  -5.5  -4.19276   CCAAAACCCGTAAAA         TGTATCTAACA CCTT TGCTGGATACA          TGAATAAACACTAAA  65 137
   PBPRA2179 2505233 .. 2505243 -    -4   -3.7795   TTAAAGGTGATCAAA                 TGAA ACG TTCA                 ATTTTATTAGCAGCA  55 44
   PBPRA2178 NONE
   PBPRA2177 NONE
   PBPRA2176 2501867 .. 2501883 -  -3.5  -4.66987   TAGAGCCCAATAAAA              CTCGCCC TTC GGGAGTG              ATTCAGCATGTCTAC  64 186
   PBPRA2168 2491632 .. 2491669 - -10.1  -3.41795   CTAAAAGTAAAGATA   GTATAAGGAAGTAAG TCTACGTG CTTACTTCCTTATGC    CTATACCGAAATTTG  79 48
   PBPRA2166 2489176 .. 2489186 -    -4  -3.72324   CATTGTTATGAAGAA                 GAAA ACA TTTC                 AGCGGAGATATACTT  55 444
   PBPRA2163 NONE
   PBPRA2162 2486874 .. 2486902 -  -9.1  -3.10343   AGATTTATTATTTAA        TATGTTTAATTAG TAA CTAATTGAACATA        TCTTGTGTAGTTATC  70 493
   PBPRA2161 2485628 .. 2485645 -  -5.5  -2.55253   AGTAATGGTAAGTCA             CGGTATG ATTT CAAACCG              TGGTTAAAGATTTGT  50 77
   PBPRA2160 2485198 .. 2485210 -  -2.7   -3.6502   TATGTTGCACCTAAA                CACTA TGG TAATG                CAAAATCTAGACTGA  49 204
   PBPRA2159 2484656 .. 2484680 -  -2.9  -2.73771   CTATACCTGTTAAAC          GAACTTCAC TAACGCC GTGAATTTC          ACCGTTTAAACGGTG  42 89
   PBPRA2158 2484148 .. 2484165 -  -6.9  -4.66318   ATCAGGCGAACAAAA             GCCCTGC CGGA GCAGCGC              TTTTAGCTACTTTAA  79 49
   PBPRA2157 2483460 .. 2483477 - -11.3  -5.28481   GATGGAACGAAAAAA             GGAGAGC CGAG GCTCTCC              TTTTCACTTATAAAC 100 50
        pheS NONE
        pheT 2479507 .. 2479524 -  -8.4  -6.30182   TTAGACAAAAAAAAA             GCAGCC TTTTGG GGCTGC              TTTCTTAAAACAGTG 100 109
   PBPRA2154 2478727 .. 2478755 -  -8.3  -5.23292   TTAGATAAAAGAAAA       CCCAAGCG-AAT CTTCAC ATTCCGCTTGGG        TTCATTATTATGTAT 100 63
   PBPRA2153 NONE
   PBPRA2152 NONE
   PBPRA2151 2475316 .. 2475333 -  -3.5  -3.48036   CATCATCACAAGCAA             GATGACAA AAC TTGTCA-C             GCGTTGCTTAAGCGC  49 191
   PBPRA2150 2474867 .. 2474879 -  -6.3  -3.96531   GTAGATATTCATAAA                TTTGC GCA GCAAA                AATAAACAGATACTT  66 66
   PBPRA2149 2473947 .. 2473968 - -11.7  -5.64421   ATTTGAAACAAAAAA           GGTCTGAAA TTCA TTTCAGACC            TTAAATCGATCAGGC 100 103
   PBPRA2137 2457275 .. 2457307 -  -2.1  -4.58585   CACCCAAATAAGAAA     GCCGATAGCCTATT TCTAAT AAAAAGCTATCG-C      TTCATTCTATATTCA  61 44
   PBPRA2135 2455828 .. 2455839 -  -4.4  -3.71873   TCACTTATACGTAAA                CATC CAAT GATG                 ATGGTCAATTATTAC  57 93
   PBPRA2133 2455024 .. 2455034 -    -4  -3.89346   TTGTTATTTCAGAAA                 GTAA TAT TTAC                 TTTGAGCAGCTAAAA  57 175
   PBPRA2131 2451618 .. 2451669 - -21.3  -2.98356   GCATAACCAATCATA TATACCCAAGTTACCTCAAGATA ATCCTG CATCTTGAGGTGACTTGGGTATA AAGCTAACTGTATTT 100 339
   PBPRA2130 2450285 .. 2450297 -  -3.3  -2.92077   TGTATAAAAACCAAT                CTGTC GCA GTCAG                TTAGACATAAATAAC  45 127
   PBPRA2128 2446846 .. 2446865 - -12.2  -4.12043   TAATGAACTAAACAA            CCACCTAC TAAA GTAGGTGG             GTTAGTATTAAGGAC  95 76
   PBPRA2125 2444480 .. 2444518 -    -4   -5.1925   GCATAACGCAAAAAA   GCCCATTATCTCTT TTACTGACTGT AAGAGATGATGAGC   CTTAACGTTTGCTAC  76 72
   PBPRA2123 2442404 .. 2442443 -  -6.6  -5.43329   AAAAATAAAACAAAA  TCCCACATTTTCTTCGTT ATCG AAATAAGAAAATGCAGGA   AATATAAACAAAACT  89 55
   PBPRA2122 2441165 .. 2441183 - -10.3  -5.72616   ATTTATATAAAAAAA             GCCGCTA AATAA TAGCGGC             TTTTTTCTCACCCAA 100 129
   PBPRA2120 2438808 .. 2438824 -  -4.3  -4.06592   TGCTAAGAAAAAAAT              GCCAAGC GCT GCTCGCC              TCTAAAAAGTAAGTA  61 84
   PBPRA2118 2436543 .. 2436558 -  -6.2  -4.53777   GGCAAGGAAAAATAA              TTACTC ACTA GAGTAA               AAATCCCTCACCTTG  74 106
   PBPRA2102 2419250 .. 2419262 -  -4.1  -2.94924   TTTTTATCTATAAAG                GCATT TGA AACGC                TTCATGCCGCCGCTT  47 27
   PBPRA2101 2418619 .. 2418645 -  -6.8  -2.86432   TTTAATATGATGACA         GTACTTATAA CTGTTGT TTATAAGTAC         TGTTTATAATCATTA  57 54
   PBPRA2100 2417821 .. 2417838 -  -7.7  -5.24449   GACAAACCCAAAAAA             GCCCCAA ATTT TTGAGGC              TTTTATATTAAAAGA 100 184
   PBPRA2082 2397963 .. 2397975 -  -4.8  -4.40601   AATGGACACAATAAA                TGCG GTTCA CGCA                TCTAGCCCTACTGCT  67 100
   PBPRA2081 NONE
   PBPRA2080 NONE
   PBPRA2079 2394363 .. 2394373 -  -5.4  -5.04601   TCGATAAAGTAAAAA                 GCTA GTT TAGC                 GAATTGATAAAAAAG  78 102
   PBPRA2072 2387117 .. 2387151 -  -7.2  -3.73445   GACCACCAATAAATA    CGTTGGGCGAGCC AGCGGCAATA GGCCC-CCCAACG     TGCGGGATTTTCCCT  68 364
   PBPRA2070 NONE
   PBPRA2069 2382438 .. 2382454 -  -2.3   -3.5393   ATTATTCCCCCTAAA              TAAGTAA ACA TTGCTTA              GCATCTGAAAAATAC  46 4
   PBPRA2068 2381363 .. 2381378 -    -4   -2.8664   GACTTAACCAGTACA              GGTAAT GTCA ATCACC               AATTCGATTCTTGCC  45 175
   PBPRA2067 NONE
   PBPRA2066 2379983 .. 2379994 -    -3  -2.76313   ATAAGTGTAATAGCA                GAAA AAAC TTTC                 GCAAAAAAATACTGT  42 69
   PBPRA2065 2379523 .. 2379540 -  -8.4   -5.7827   AATATAAATAAAAAA             GCCGCT AATAAA AGCGGC              TTGTTATAACATTTA 100 42
   PBPRA2063 2377235 .. 2377253 -  -5.3  -3.58428   TCGAAACACAAGGAA             GCCATAC ATTAG GTATGAC             AGTCGTCGATCGCTA  59 253
   PBPRA2057 NONE
   PBPRA2056 2372629 .. 2372648 -  -9.3  -3.80142   TAGACAATATTCAAA            GGCAGGT TCCCCC ACCTGCC             TTTTCTTATAGCTAA  79 52
   PBPRA2054 2368737 .. 2368752 -  -3.2  -3.10556   TCGAAAACAACGATA              CCGC TTTTCATG GCGG               TTAATTATCAAGCGA  46 200
   PBPRA2051 2366887 .. 2366899 -  -2.7  -3.81369   TAATTAAATAAAAAC                CATAC CAA GTATA                ATACTCTGGTTATCT  51 96
   PBPRA2049 2365750 .. 2365763 -  -6.7  -4.28049   ACAAATAAATAAGAA               CCGTA CAGT TACGG                TCAATGGTATTGAAT  74 180
   PBPRA2043 2358743 .. 2358762 - -12.2  -4.00042   CTTGGGACTAAACAA            CCACCTAC TAAA GTAGGTGG             GTTAGTATTAAGGAC  95 76
   PBPRA2042 2358298 .. 2358316 -   -16  -3.00451   AAAGAAGTTAAATGA             CCTCCGGC AAA GCCGGAGG             CTTACTAGATGACGC 100 74
   PBPRA2040 2356016 .. 2356050 -  -4.3  -4.59089   GAAGCCACAAAGAAA    CAACCGCGCATTCTCA ATAT TCAGAAAG-GCGGTCG     ATAGTGCTTACTAAA  68 228
   PBPRA2039 NONE
   PBPRA2038 NONE
   PBPRA2037 2353424 .. 2353465 - -16.1  -2.57781   TAAACATCGAATTTA GTTTAAAAAAACGGAGAGC CTAG GCTCTCCGTTTTTTATAAC  AATAGTTCTAGGTAT 100 249
   PBPRA2033 2346488 .. 2346512 - -11.4  -5.54264   AAATACCTAAAAAAA          GAGCGGTGCT TGTAT AGCCCCGCTC          TTTTTGTCTTTACCG 100 81
   PBPRA2030 NONE
   PBPRA2029 NONE
   PBPRA2028 2340823 .. 2340846 - -11.8  -5.55695   CAAGAATATAAAAAA          CGAGCCATGA ATAA TCATGACTCG           TTTCATTTCAATCTT 100 68
   PBPRA2027 2339331 .. 2339346 - -10.4  -5.36441   CGTTGATATAAAAAA              GCCCAC TGTC GTGGGC               TTCTAAATTTCTAGT 100 325
   PBPRA2022 2333369 .. 2333388 -  -3.6  -3.29829   GACATTTGGCGACAA            CCCAA-GAG TAT CTCGTTGGA            GTAAAGATGTACTGG  49 373
   PBPRA2019 2329581 .. 2329605 - -13.6   -5.1523   CGCATAATATAAAAA          GCCACCGAGA TTACT CCTCGGTGGC          TTTTTTTGATATTAA 100 447
   PBPRA2015 2323004 .. 2323022 - -13.2  -5.64274   GTAGTCACAAAAAAA             GCCGATGA TAA TCATCGGC             TTTTGGAGGGTGTTT 100 57
   PBPRA2014 2321142 .. 2321162 -  -4.1  -3.40403   CTGCTTTCATTATAA            TCAATCAAT GTG ATTTATTGA            GTTACATACAGATCA  51 19
   PBPRA2013 2319349 .. 2319368 -  -2.8  -4.81851   ATGTAAATTCAAAAA            GGACGCGCA TTG TAC-CGCCC            TACAATTAGTGATCA  65 299
   PBPRA2012 2318052 .. 2318078 -  -8.1  -5.61913   AATAAATACAAAAAA        GCGCATATCTTC AAAC GAAGAC-TGCGC         TTTTTTTGGATTGCC 100 59
        folE 2314857 .. 2314875 - -11.7   -5.5112   TTTACTAACAAAAAA             GCCGCGA AAAAG TCGCGGC             TTCCGATAAATCATT 100 46
   PBPRA2008 2313465 .. 2313484 -  -2.1  -4.45738   CATGGCAAGAAGAAA            CCCATTT GTGGCT AACTGGG             CGGCAACATCATCGT  60 398
   PBPRA2005 2310456 .. 2310470 -  -2.1  -4.38876   TTAAAAATAGATAAA               TGCCA ATCAG TGACA               CAAAGTACATCAAGC  59 327
   PBPRA2004 2308237 .. 2308259 -  -5.6  -5.33921   AAATGAAGCAAAAAA           TGCTGTCGAT GCA ATGAACAGCA           GTAAATCATTAACCG  86 449
   PBPRA2000 2302467 .. 2302477 -  -3.2  -3.15579   TGAATTTGCCAGTAA                 CACC GCG AGTG                 CTGCGCTGCTAGTCC  46 369
   PBPRA1996 2297230 .. 2297258 - -11.8  -3.88097   CGATAGAATGAACAA        CATAAATCCCGC GAACA GCGGGTTTTATG        TTTAAATTCGAACAT  90 430
   PBPRA1994 2293792 .. 2293818 -  -8.7  -2.61158   TGAATAAAAAGAAGT         GCGGGATAACG AAGAA CACTACCCCGC         GAAAGGAGCAAAACT  67 40
   PBPRA1993 NONE
   PBPRA1992 2290966 .. 2290977 -  -5.8  -2.82317   CAAACAATAAAGCCA                TCCC GAGG GGGA                 TATGTGGCCAGTTCT  54 151
   PBPRA1991 2289346 .. 2289356 -  -6.8  -2.62184   GTGGGTTTCATATTA                 CCTC CTT GAGG                 TTCTAAATTTTAAAG  56 54
   PBPRA1990 2288312 .. 2288322 -  -2.4  -2.90726   GACGGTAAAAAAATG                 CGCC CTT GGAG                 GTAATAATTTGAGTG  42 142
   PBPRA1989 NONE
   PBPRA1988 2282931 .. 2282964 -  -9.8  -5.95539   CCCCAAACAAAAAAA     GCCTGATAGTTAGAC ACGTA ATCTAAC-ATCAGGC     TTTATTAGCAAAAGC 100 56
   PBPRA1986 NONE
   PBPRA1985 NONE
   PBPRA1984 2279044 .. 2279054 -  -4.6  -4.45151   AACATTTAACCAAAA                 GCCA CGG CGGC                 AAGGTACAGACGAGT  66 91
   PBPRA1983 NONE
   PBPRA1982 2277385 .. 2277404 -  -4.2  -4.17355   TAAATAAGAAGGAAA            CTCGCGAC GATT GTCGAAAG             AAAGGCACGAAAGAG  61 72
   PBPRA1981 2276559 .. 2276579 -  -4.7  -3.76759   ACCAAGCGCACTAAA            CCCCACA CCAAAAC TGTGGAG            TAAAATGCGTCAACT  60 71
   PBPRA1979 NONE
   PBPRA1978 2274660 .. 2274679 - -12.2  -4.15396   CCTGAAACTAAACAA            CCACCTAC TAAA GTAGGTGG             GTTAGTATTAAGGAC  95 76
   PBPRA1977 2274174 .. 2274185 -  -2.2  -2.95481   AAACACCCGACAAAC                TGAG AATG CCCA                 ACGTTTTGCGATCGA  42 160
   PBPRA1976 NONE
   PBPRA1975 2272843 .. 2272864 -  -2.2  -4.30014   CTTACTAACTTAAAA           CTGCAAGG TAAACG CCATGCAA            CCATTGATGCCTATT  57 257
   PBPRA1974 2272332 .. 2272342 -  -3.2  -4.22338   ACTACAATTCCAAAA                 CACC TAA GGTA                 GAGAGTATAATTAAT  60 1
   PBPRA1972 2269191 .. 2269221 -  -8.4  -2.62062   AGAACAAAAATAACC       TTCAGATGCTTTCA CGT TGAAAGCATCTTTA       TTTTCAATATGATGC  65 124
   PBPRA1968 2262705 .. 2262722 -  -8.4  -5.09259   GATCCCAAAAGAAAA             GGAGGC ATATTA GCCTCC              TTCTATTTATTTGTA  91 81
   PBPRA1967 NONE
   PBPRA1966 2261494 .. 2261508 -  -2.8  -3.60475   AATTTCCATGTGAAA               GCATCA ATA TGATCC               TTGGTATACAAATAT  49 43
   PBPRA1965 NONE
   PBPRA1964 2259538 .. 2259555 -  -9.9  -4.14739   TTAGTGATCTTAAAA             GGGTATC TTAC GATACCC              TTTTTGTTTTATAGC  85 78
   PBPRA1961 2257712 .. 2257729 -  -9.9  -6.18768   AAAAGATAAAAAAAA             GCCTGAT CATG ATCAGGC              TTATATATCACATTC 100 89
   PBPRA1960 2256182 .. 2256194 -  -4.1  -4.78149   CGTATAATTCAAAAA                GCCAT GCG ATAGC                CTATTCACGTGAATA  68 65
   PBPRA1957 2253964 .. 2253983 -  -2.1  -4.55287   TTCATTGAGACAAAA            GGCTCTA CGTGGT TAGAGGC             TACTATTTTGAAGGT  61 104
   PBPRA1956 2252189 .. 2252205 -  -2.1  -3.71848   CTTCTCTATCAACAA              CATGCAC CAG GGGCTTG              TCTAAATGTAATTGT  50 163
   PBPRA1955 2251446 .. 2251477 -    -3  -2.51348   ATCAATGAATAAAGC      CCCAATACGCATAG GTAT CTACACAGATTGAG       CAAAAAACGAACTGG  41 12
   PBPRA1954 NONE
   PBPRA1953 2250010 .. 2250040 -  -7.6  -3.98378   TAGATCCAAGAATAA       GGTGTGCCTCAC TGAACTT GCAAAGCACACC       GAAACTAAAGACAAA  74 108
   PBPRA1952 NONE
   PBPRA1951 2248519 .. 2248537 -  -2.4  -3.73756   TACTCCATTAAAATA             GCCCTTTC AGT GAAAAAAC             ATAACGTCTAACTTA  50 120
   PBPRA1950 2247979 .. 2247991 -  -3.3  -3.81488   TCTCCTGAAACATAA                CGCCG TAA CAGCA                CGTGCGAACGCCTTA  53 112
   PBPRA1949 2246844 .. 2246861 -  -7.1  -2.73124   TTTGATTTTGTAAAC             GCATATT TTGT AATATGC              TTGGTTTGATGTGCA  60 355
   PBPRA1947 2245969 .. 2245988 -    -3  -3.05597   TTTATCCCTTAAAAG            TATGCTACT ACA AGTA-CATA            TAACACCGAACAACA  44 81
   PBPRA1946 2244722 .. 2244739 -  -6.3  -3.15231   ATTATAATCATTTAA             GGAAACA ACCT TGCTTCC              TTCTATCTGTCAAAA  57 359
   PBPRA1944 2242882 .. 2242917 -  -4.9  -4.26351   TATCAATTTAATAAA    TCGCTATCACTTT GATAATGGGG AAAGTGATAGTGA     AATGATTTGTCATTG  66 225
   PBPRA1943 NONE
   PBPRA1942 2238070 .. 2238084 -  -2.8   -3.2327   TGAATCTAGTATTAA               CCGT ATCCATA ACGG               GATCTCACATTAGTC  46 35
   PBPRA1941 NONE
   PBPRA1940 NONE
   PBPRA1939 2234419 .. 2234445 - -16.7  -5.29885   AACCTAAAAATAAAA         GAGGCTGTTGC AACGA GCAACAGCCTC         TTGAAGATAAAACAG 100 72
   PBPRA1936 2230154 .. 2230164 -  -5.4  -4.05004   CGATGACAACAATAA                 TCTG GAA CAGA                 GCCATATTTTTAGGA  65 477
   PBPRA1934 2226743 .. 2226770 - -12.8  -6.02919   TTACAAACAAAAAAA        TCGGCCTCAAAC ATTC GCTTGAGACCGA         TTAAATTGTTGTCAT 100 335
   PBPRA1933 NONE
   PBPRA1932 2222657 .. 2222690 -  -7.5  -5.37593   TCGTAAACTAAAAAA     GTGGTCATCTCCCCA TCCC CAGAAAAATGACCAC      TTCAATATTACTTAG 100 37
   PBPRA1931 2220911 .. 2220924 -  -3.9  -2.61144   TTATTTTTTAAATAT               TCTAT TTTT ATAGA                CGACTTCTTTTAGAA  45 126
   PBPRA1930 2219297 .. 2219351 -  -7.5  -3.49077   GCGATAAAAATCGAA CCGAGATTCTAGAAACTCATCATTGA TATT TCAATGATCAATT-CTAGAAACTCAA ATTTAGACACTCAGC  68 162
   PBPRA1929 2217774 .. 2217796 - -15.6  -6.14618   TAGAAAACAAAAAAA           GCCGCGGCAT AAT ATGCCACGGC           TTTGTTAATTAATAA 100 62
   PBPRA1923 2208328 .. 2208339 -  -5.8  -4.52589   TTTCCTGACATAAAA                CGAG AGAT CTCG                 CTGTGTGTACTGTGA  72 104
   PBPRA1922 2207635 .. 2207653 -  -2.4  -3.46102   CAGGGAAAAACGGAA             TCGACA GTTCATG CGTCGA             GCATTCTCCTTTACG  46 36
   PBPRA1921 2205601 .. 2205624 - -16.8  -5.40464   CAGCACAAATAAAAA          CGGCACTGCT TTTA AGCAGTGCCG           TTTTATAATTTATTA 100 47
   PBPRA1920 2204320 .. 2204333 -  -4.5  -4.06185   TAGATAAACATCAAA               CTCCC ATGT GGGAA                GGTGCCCGTTTAGGT  61 433
   PBPRA1918 NONE
   PBPRA1917 NONE
   PBPRA1916 NONE
   PBPRA1915 2200861 .. 2200878 - -11.3  -5.24129   CTTGGGTATAAAAAA             GCACCGT CAGT ACGGTGC              TTTTGATCAATAAGT 100 86
   PBPRA1913 2199452 .. 2199469 -  -7.7   -4.3778   AAAAAATAAACCAAA             CGTCACC TTTC GATGACG              TAAAATTATTAGGAT  80 88
   PBPRA1910 2196568 .. 2196581 -  -8.1   -2.8577   ATTTAATATTTAAAT               GTCGC AGAT GCGAC                GTGATAATCTGTTGA  66 346
   PBPRA1909 2196290 .. 2196305 -  -8.2  -5.29782   TACAGGCACAAAAAA              GGCCGC CAAG GCGACC               TTCTATCATTTCTTT 100 52
   PBPRA1906 2192317 .. 2192335 -  -8.9  -3.56643   GCCATACCGCTGAAA             TCGAAGG ATACA CCTTCGA             AGGTCACGTACCTGC  73 329
   PBPRA1903 2190762 .. 2190813 - -18.2  -4.55446   CAACAAACACTAAAA GAGCCCTCAAGCAGTCTTGTTCGT TAAT ACGAATAAATTTGCTTGAGGGCTC TTTCATAGATAGCTC 100 91
   PBPRA1901 2188337 .. 2188351 -  -3.5  -4.61566   CCGGAAATCAGAAAA              GCTCGC GTCA GCG-GC               GCCCACCTGTCGCTT  67 429
   PBPRA1899 2186199 .. 2186218 -  -4.2  -3.05816   TCACTTGCGATGGAA            GCCGCATT GCCA ATTGCAGC             CCGTGCTGAAATCGT  47 141
   PBPRA1888 NONE
   PBPRA1887 2172554 .. 2172567 -  -5.3  -3.13899   AATTTTTTATGAACA               TTGCT TTTA AGCAA                CAATATGAAGACGTT  54 404
   PBPRA1884 2167998 .. 2168045 -  -7.8  -3.03212   AACATGAATGACACA CTTTAACTCTATAGTCCGAATC AGTA GAACCTGACTATAGAGTTACTG TATATTCTCTGTTTC  64 20
   PBPRA1882 2165904 .. 2165914 -  -3.2  -4.48967   AACCACAAAAAAACA                 CACT AAC AGCG                 AAAAAGTCATACTAA  62 37
   PBPRA1881 2165401 .. 2165430 -    -8   -3.2655   TAAGCAAAGAGGTAA       CCGAGTTATTTT AATTAA ATAATAACTCGG        TAAGTAAAAGGGAAG  67 67
   PBPRA1880 NONE
   PBPRA1879 2163887 .. 2163918 -    -8  -5.38958   ACTCACAAACAAAAA      GAGGT-GCGCGTGCA TGG CACACGCGCAACCTT      AAAAAGCATATAACT 100 148
   PBPRA1878 2162620 .. 2162645 -  -8.4  -3.73709   AGAAAATGTTAAGAA         GATAGCCTTC GGTTAA AAAGGCTATC          AGAACAAATGGGGAA  75 93
   PBPRA1877 2162014 .. 2162029 -  -3.3  -4.20084   AGGATTGATTCAAAA              TGCTA CACGCC TAGCA               GCGGTAAATGTTTAA  60 12
   PBPRA1876 2161022 .. 2161059 - -17.9  -5.24531   AGTCGTTACAAAAAA   GGGTCGTTAAATCGGTT TATA ATCCGACTTAACGACCC    ATTCAATCTGGATAA 100 87
   PBPRA1874 2159218 .. 2159242 - -12.9  -2.95404   CACGAAAATTAACCA          TCAGCCAGCTT ACT AAGCTGGCTGT          TTTTAAAACCTTAAT  91 273
   PBPRA1867 2151180 .. 2151191 -    -3  -3.61164   AACGTTGGAAAAAAT                TAGT TGCC ACTA                 GATCGTCCTTTCTTG  49 13
   PBPRA1866 NONE
   PBPRA1865 NONE
   PBPRA1864 2147781 .. 2147797 -  -2.3  -3.39327   TTTTTATAGCTATAA              TTAATTG CAT CAATAAA              AAGCGAATGCGTTAA  46 43
   PBPRA1863 NONE
   PBPRA1862 2144618 .. 2144636 -  -2.4  -3.33766   GAGTCACAAAGAAAT             TTCATACG TGC CATCTGAA             TGACTCCTTACGCTT  45 33
   PBPRA1861 2143966 .. 2144005 - -15.2  -3.32521   ATCATATTTCTACAA  TGAATCGCTCGTGTACGT TTAC ACACAAACGAGCGATTCA   ATAAGAAATTAGGCG 100 34
   PBPRA1860 2142726 .. 2142747 - -11.6  -5.28561   AACAGACAATAAAAA           GCCGATGG ATTATA CCATCGGC            CTCTCTTTACGTTAC 100 73
   PBPRA1859 2141669 .. 2141688 -  -2.9  -3.52877   ATGAATACAGCAGAA            TAAATGC TATTTG GCACTTA             ATATTTCGTCGATGA  47 12
   PBPRA1858 2140778 .. 2140795 - -11.3  -3.72374   GGTGACGAATAAACA             GAGGCTC TTAT GAGCCTC              TTTTTTTATGTTTGC  84 246
   PBPRA1857 2140183 .. 2140202 - -12.2  -3.66897   GCATAAACTAGACAA            CCACCTAC TAAA GTAGGTGG             GTTAGTATTAAGGAC  90 76
   PBPRA1851 NONE
   PBPRA1850 NONE
   PBPRA1849 2132069 .. 2132096 -  -6.4  -6.15717   CAAAGATAAAAAAAA        GAGAGC-CATCAC AGA ATGATGTACTCTC        TTTGATTTTTTAGTA 100 64
   PBPRA1848 2130604 .. 2130623 -   -10  -5.36441   GGTTGATACAAAAAA            GCGCCATA ATCA TACGGCGC             TTTTTTACAGAACAA 100 73
   PBPRA1846 NONE
   PBPRA1845 2128218 .. 2128237 - -12.2  -3.31792   TGATTACTTCTATAA            GCCAGCAA TTTC TTGCTGGC             TTAATAGTTTCTAAT  89 44
   PBPRA1842 2124431 .. 2124459 - -16.2  -5.26316   GTATGTTAGAAAAAA        CCCACTTTCTCT TGTGC AGAGAAAGTGGG        CTAAATTCTAAATGA 100 71
   PBPRA1840 2122607 .. 2122623 -  -5.1  -5.14965   ATTGTTACGAAAAAA              GCCTC TAAATAT GAGGC              TTTTTTATTACATCG  76 87
   PBPRA1830 2112643 .. 2112656 -  -6.7  -3.73936   AAAGCCGAGCAACAA               GCCTA TTTG TAGGC                TTATTACTTTCAAAT  67 128
   PBPRA1828 NONE
   PBPRA1827 2108379 .. 2108420 - -20.5  -3.14881   CAAGTTCGGTATTAA TTACAGAGCTGTTAAGTGC AACA GCATTTAACAGCTCTGTAA  GATCATTAAGCTCTT 100 48
   PBPRA1826 2105051 .. 2105069 -  -7.4  -4.84017   AAGTGCTCATAAAAA             GGCAACTC ATC AAGCTGCC             TATTGGAATATCATA  81 36
   PBPRA1822 NONE
   PBPRA1821 2099076 .. 2099093 -  -2.7  -2.57132   CGGTTGGTCCACAAG             CTTATTC CGTT GAATGAG              GGACATCGAGAAGAC  41 449
   PBPRA1818 2095915 .. 2095935 -  -9.7  -3.28497   TCAGCGGAAATCCAA            GTCAGCGGA AAT CCCACTGAC            TCATTGATGGACATA  78 96
   PBPRA1817 NONE
   PBPRA1816 2094116 .. 2094131 - -10.4  -5.45652   AGTTTCAATAAAAAA              GGTCGC TATA GCGACC               TTTCGTTAGGAGTTT 100 31
   PBPRA1806 NONE
   PBPRA1805 2081081 .. 2081095 -  -2.8   -3.8766   GCATAGTATATGAAA               TGGC GTTTTGT GCCA               AACTCTCCATGCATT  53 94
   PBPRA1804 2078473 .. 2078500 - -13.6   -4.2704   TTTATGATGAATAAA        GGCTTGATTGAA TAGG TTCAACCAAGCC         TGAAATTTGTGTGGG 100 83
   PBPRA1803 2076735 .. 2076769 -  -5.9  -2.56596   TGTGGCACTAACTTA    CCACGTACAGCTAATT CTAA AATCAACTG-ACGTAG     CTTCTTAACACCATA  54 142
   PBPRA1802 NONE
   PBPRA1801 2073157 .. 2073182 - -11.3  -4.16284   ATAGGTGGCAATAAA         TAATGCAGCAT TAAG ACGCTGCATTA          TTTACTATCATTTCA  86 44
   PBPRA1800 NONE
   PBPRA1799 NONE
   PBPRA1798 NONE
   PBPRA1797 NONE
   PBPRA1796 2066125 .. 2066182 - -12.5  -3.00013   AAAATAGATAATAAT CACTTATTCTTAGAATATTCTGCTTACA ATC TGTAATCAAAATACTCTAAGAA-ATGTG TTGTTATTTAGAGGG  91 45
   PBPRA1792 2062341 .. 2062354 -  -2.3  -3.64703   TTTTTCGTACCCAAA               GTGCC GAGT GGAAC                GCATCATTTTGATTG  48 252
   PBPRA1785 2054937 .. 2054966 -  -2.2  -5.00467   TTAAGAATAATAAAA       TGAGAAGGCAAT ACTAAG ATCACCTTTTCA        ACAGTTTCTAATATC  66 39
   PBPRA1783 NONE
   PBPRA1782 2052262 .. 2052283 -  -8.8  -5.65177   ACAGGTATAAAAAAA           CAGGTTTG AATGAA CAAACCTG            AAAGCAGCGATATTT 100 74
   PBPRA1781 NONE
   PBPRA1780 2051095 .. 2051123 -  -2.5  -4.87665   TTTTAGCGACAAAAA        CACCTCTTTGATC AGA AATCAAAAAAGCA        TCTCTCTTATTCACA  67 148
   PBPRA1778 2049449 .. 2049473 -  -3.6  -4.19307   TATACAAAGTAGAAA          CCCAAAATAG TAATG CCATTCTGGA          TAGGTAAATGGTCAG  59 94
   PBPRA1774 2045807 .. 2045830 - -12.6  -3.31558   AAAGTATGAGAGCAA          TTTAGCGTAC ACGT GTACGCTAAA           CAACTCGGATCAGTG  95 35
   PBPRA1773 2045203 .. 2045220 -  -6.2  -5.46276   AACAGACAGAAAAAA             GGCCGC ATAATA GCAGCC              TTTTTGTACTTGTAA  85 61
   PBPRA1763 NONE
   PBPRA1762 NONE
   PBPRA1761 2023847 .. 2023860 -  -5.3  -2.94466   AACGTAGGAAGTATA               TCTAG AAAA CTAGA                TGATTAATTGTTTGT  53 506
   PBPRA1760 2022384 .. 2022401 -  -9.1  -4.99435   TTTAACAAGGAAAAA             CCCGAAC CGAA GTCCGGG              CTAAAGTCCACTCAG  91 48
   PBPRA1755 NONE
   PBPRA1754 2011339 .. 2011350 -    -3  -4.88388   ATAATCGTATAAAAA                TATC ATTT GATA                 GTTTGGCAAAGGTTG  67 105
   PBPRA1753 2010283 .. 2010303 -  -2.5  -3.68738   TTGGTAATAAATCAA            GGTTTCAAT AGG AATGAATCC            ACTCTAACTCCCTTG  49 120
   PBPRA1752 2009717 .. 2009732 - -10.4  -3.67564   AATCATTTATTTAAA              GCCTGC GTTC GCAGGC               TTTTTTATTAAAGTG  81 55
   PBPRA1750 2006244 .. 2006281 -  -5.7  -3.28791   ATGGCTTGGGTATAA   CCTTTACCTTTGATGTT TTTA ATCACAAAAGATAAAGG    TTATTTTTTAAAGAT  56 53
   PBPRA1749 2004905 .. 2004936 - -13.2  -4.65933   TATGGGTAAAAGAAA      GCCCCAGCA-TATTC AAA GAATAATACTGGGGC      GATATTACCACCGCT 100 272
   PBPRA1742 1997671 .. 1997705 - -11.7  -3.92602   TCAAGAGTGCACAAA     GATTAAGTGAACGAA TTGAT TTAGTTCACTTAATC     TCATTAGGTGTTATT  90 61
   PBPRA1741 1996750 .. 1996768 -  -4.6  -4.20696   GGATTAATGTGAAAA             GAAAAGCA CCA TGGTTTTC             TATTTATGAGTAAAT  64 95
   PBPRA1740 1995457 .. 1995468 -  -2.2   -3.8062   CAAGCTTTAGAACAA                GCGA TTGT TCAC                 TTAGCTGCTTTAAGT  51 132
   PBPRA1733 1987455 .. 1987467 -  -4.8  -4.13304   AAACGAGCTTGAAAA                GCAC TGTTC GTGC                TCGCTTTTATTGTTT  63 32
   PBPRA1732 1986193 .. 1986205 -  -4.1  -2.70932   TTGTTCTGTTAACGA                TAGAG TAC CTCCA                CCATCAATTAATAAA  45 120
   PBPRA1731 1985641 .. 1985656 - -10.4  -3.54741   GACGATTTTTCTAAA              GGGGCT ATTT AGCCCC               ATTTTTCATCATAAA  81 121
   PBPRA1728 1981924 .. 1981937 -  -5.3  -2.59742   CCTAAGTTTTATAAC               CTAGT ACGA ACTAG                CAACATATTTGAGTG  51 138
   PBPRA1727 1981294 .. 1981306 -  -3.3  -3.06969   CAAGTTACTTCAAGA                TGCTC GCT GAGCT                CACTCTGAATATTGA  46 175
   PBPRA1726 1979312 .. 1979341 -  -8.8  -4.38171   TACAGTATAGGAAAA       GGTTAAGTG-GAT AGAAA ATCACACTTAACC       TCTATTTGTGTTTTA  84 38
   PBPRA1725 1977789 .. 1977805 -  -3.5  -4.66987   TAGAGCCCAATAAAA              CTCGCCC TTC GGGAGTG              ACTCAACGTGTCTAC  64 188
   PBPRA1724 1975838 .. 1975864 - -13.8  -3.60538   AAATGACGATAAAGA         TGCCGCCTATAA ATA TTAAAGGCGGCA         TAATAATCACATGGT 100 71
   PBPRA1717 1963226 .. 1963246 -  -2.6  -2.95073   CTGTTAAGATGAAAT            TGCTAATA TTCAT TATTTGCA            CCTTACTCTAAGCGG  43 17
   PBPRA1716 1961356 .. 1961387 - -13.2   -3.1875   TATATGGCAATGTAA      TTTACGCTCTAGTT GTTA ATCTAGAGCGTAAA       TCATTTCACTATTCT  95 51
   PBPRA1715 NONE
   PBPRA1714 1958368 .. 1958386 - -10.3  -4.87133   AGCCTTCAAATAAAA             GCAGCCA CTCAT TGGCTGC             TTGTTCGTATTTAGG  93 70
   PBPRA1708 1951334 .. 1951361 -   -10  -2.82516   TTGTTCATGATTATA        TC-GCAACCTGCT TGT AGCAGATTGCTGA        AAAACCGAATAATAT  74 519
   PBPRA1705 NONE
   PBPRA1704 1948567 .. 1948580 -  -6.7  -5.07275   GGATAGATATAAAAA               TGCGA GGCG TCGCA                ACGAAGTATTTACCC  86 165
   PBPRA1702 1947043 .. 1947053 -    -4   -4.2586   TCAGAGCAATATAAA                 GATA AAT TATC                 TGGGATCATTGAGGT  62 184
   PBPRA1701 1944896 .. 1944927 -  -5.9  -3.86312   AGGTATAACTAATAA      GGATTAAGTGTCG CGCAGC CGACATTAAATCC       CGGGTGTTGAACAAG  64 182
   PBPRA1698 NONE
   PBPRA1697 1941351 .. 1941382 -  -5.9  -4.30793   TGATATAACAAATAA      GGATTAAGTGTCG CGCAGC CGACATTAAATCC       CGGGTGTTGAACAAG  70 241
   PBPRA1693 1937655 .. 1937681 -  -9.5  -5.75342   TTGTCTCAAAAAAAA         GCCCATTAACC GTAAA GGCTAATAGGC         TTATTCTATTTGAGA 100 113
   PBPRA1692 1936814 .. 1936829 -    -4  -3.60074   CATAAACCCTTCAAA              TACGTC AAAT AACGTA               TTTATCATACAATTA  53 141
   PBPRA1691 NONE
   PBPRA1690 1935737 .. 1935754 -  -4.1  -3.41745   CAACGACTTAAAAAT             GTACACG ATTG CATGCAC              CTTGCAGCTTTTTAC  51 51
   PBPRA1689 1934612 .. 1934624 -  -9.1  -5.72207   TCTAAACGAAAAAAA                CCGCT AAA AGCGG                CTTCTTCGTTGTGCT 100 82
   PBPRA1688 1933504 .. 1933560 - -14.7   -3.7347   GGCAAGATCGAACAA CGCCACTGTTATTCTTTCCGTATTCAA TAA TAAAATACAAAAAGTATGACAGTGGCG TTAAGTGTTTTAGCT 100 80
   PBPRA1687 1932228 .. 1932255 - -12.2  -4.58076   AGAATGTATATAAAA        GGGCTAACCA-AT AAT ATGTGGTTAGCCC        TTTTTTTGTTTAATG 100 75
   PBPRA1685 1930065 .. 1930095 - -14.8  -4.51174   GTAGCAGAATGAAAA       GAGGCGAGGCTCTA TGA TAAAGCCTCGCCTT       TGTTGTTATTATCCG 100 117
   PBPRA1682 1927861 .. 1927886 -  -4.7  -4.41844   AAAATGTGGATAAAA         TGTCGGTTGCT TCTG ATCAAACGACA          CTAGATGTATATTGC  68 267
   PBPRA1680 1925929 .. 1925970 -  -6.9  -4.45399   ACAGTAATAGTAAAA CACCCTTTGTTA-TTATA TTTTTTT TATAAGTAACAGAGGGTG TTCTTTTTTGCGATT  78 39
   PBPRA1672 1920718 .. 1920750 -  -7.2  -3.65786   AAATAATAATCACAA      CGTAAATGATAATG ATGCA CATTACCATTTAAG      GGTGTAAGGAATCCA  67 168
   PBPRA1671 1919609 .. 1919625 -  -6.6  -2.62267   GCGATAAAGCAACAG              TCACCT TGGAC AGGTGA              TTTTTATTTGAAAAG  56 130
   PBPRA1670 NONE
   PBPRA1669 1916207 .. 1916222 - -10.4  -3.14132   GTTCGGGTTTAGTAA              GCCCGA TGAC TCGGGC               TTTGGAGTTTATCGA  78 41
   PBPRA1668 NONE
   PBPRA1667 1899735 .. 1899745 -  -6.8  -2.65298   TTCAGGGATCACAAG                 GGGT TGC ACCC                 TGAGACAAGGTTGAG  56 1
   PBPRA1666 NONE
   PBPRA1665 NONE
   PBPRA1664 NONE
   PBPRA1663 NONE
   PBPRA1662 1892324 .. 1892338 -  -5.7  -3.40141   GAAAATGGTAACCAA               CTCTC AGGTG GAGAG               CGACAAAGGCTTTCA  57 396
   PBPRA1657 1884130 .. 1884172 -  -4.3  -6.32017   AATAAACAAAAAAAA GCTAACCTCATATTGAACTC TGAC GAGTT-ACTATGCGATCAGC TTTATTTTTTTATTA 100 66
   PBPRA1656 1883321 .. 1883333 -  -4.1  -3.11325   TACAGCGTAATAAAG                CGTAT ATC ACACG                GTGTTTATTTAGCTG  48 95
   PBPRA1651 1879449 .. 1879463 -  -3.5  -2.87825   AAAACCATCAACAAG               CCAAC TTTAT GTCGG               TGGTGGCTACGATTT  45 162
   PBPRA1649 1878009 .. 1878019 -  -5.4  -3.86835   TGAAATATCACCAAA                 GTAG CAG CTAC                 CGCAACAAGCAATAA  62 463
   PBPRA1647 NONE
   PBPRA1646 1875600 .. 1875625 -  -9.1   -4.6644   AATACACCCCAAAAA         CGTATCAGC GGAGGAAT GCTGATACG          TTCTAATCTCACTAA  86 79
   PBPRA1644 NONE
   PBPRA1643 1874017 .. 1874030 -  -8.1  -4.26903   TTTACGTGATGAAAA               CCGTC AAAA GACGG                TTTATATGCAATCTA  82 48
   PBPRA1641 1871195 .. 1871207 -  -4.1  -4.74453   GAACAGAGCCAAAAA                CATCA AGT TGACG                CGTTTTACTCAGCGG  68 461
   PBPRA1640 1869770 .. 1869784 -  -2.1  -3.42236   GTTATAAAAAATAAT               CAAGG TGATG CCTTA               TACTCGGCATTTTTG  46 415
   PBPRA1637 1867057 .. 1867074 -  -4.2  -3.71279   AATATCGAAAACCAA             CTTTCA ACTTGA TGAAAG              ATAAAACCTGTTACT  57 327
   PBPRA1635 1865136 .. 1865165 - -10.8  -3.74975   GCACATAACAGAGAA       GGATATGTGTCG CGAAGC CGACACCTATCC        GAAGTGTTGAACAAG  84 160
   PBPRA1629 1861085 .. 1861118 - -10.3  -2.61264   GTCGGTAGCCATAAT     CGGGTAGCCGAGGGTC TTT AACCCTCAGCC-CCCA     CAACACCCTGCATGC  76 104
   PBPRA1627 1858983 .. 1858999 -    -3  -2.62293   AATGCTAAGACTAAT              GAGATT ACTGA AATCCC              TAAGCTATTGGAACT  42 311
   PBPRA1625 1857271 .. 1857305 - -10.6  -2.83022   CAAGTAACACATAAT     CGGGTAGCCGAGGGTC TTT AACCCTCAGCCCCCTG     CATGCGGATCCGCAC  76 254
   PBPRA1617 1848060 .. 1848074 -  -7.1  -5.00196   GCTGAAATAAGAAAA               GGTGC TAAGG GCACC               TTTTTAAAGATTAGT  83 46
   PBPRA1614 1845491 .. 1845504 -  -3.8  -4.57209   ATAGTAACTAGAAAA               CCGT CTAACT ACGG                TGACCACATATTCAC  66 131
   PBPRA1613 NONE
   PBPRA1612 NONE
   PBPRA1611 1843706 .. 1843737 -  -6.6  -3.37796   GTTTAGTAGGCATAA      CACTGCTCCTGTAA CTGA TGACAGAAGTAGTG       TTACGTTGTGCACTG  61 58
   PBPRA1610 1842479 .. 1842522 -  -3.1  -3.65046   CCCCTAGGTGAACAA GTATGCGATGAGGTAGCAA TATAGG TTGCTTCTCCATCGATTAC TCCGGTTATTTGTTA  51 258
   PBPRA1609 1842155 .. 1842179 -  -6.5  -3.78934   CTTCCTCTATAAGAA          CAATTACTAAG TTC CTCGGTAATTG          TATAGTTTGTGACGT  67 77
   PBPRA1605 1838394 .. 1838408 -  -7.1  -3.08046   TGTGCATTGCAAAAT               CTGCC TTAGC GGCAG               GTGGGTAACATAGTA  62 404
   PBPRA1602 NONE
   PBPRA1601 1833878 .. 1833889 -  -4.4  -3.30106   CCGAATTTAAATAGA                TACC TGAT GGTA                 GCGACAACCGATGTA  52 61
   PBPRA1600 1833106 .. 1833125 -  -3.6  -3.51411   ATTCTTTCAAACCAA            TCAG-GAGC AAC ACTCTCTGA            TACCAACAGCCGAGC  51 372
   PBPRA1592 NONE
   PBPRA1591 1817202 .. 1817228 -  -5.9  -2.51951   TCAATGAGTAAAAGG        GGAGC-GTCAAC GATC GTTGACTGCTCA         AATATGACAAATACC  53 48
   PBPRA1590 1815099 .. 1815117 -  -4.4  -3.42315   ACTAGATGCAAAAAC             GCTGCTTG AAT CCAGCCGC             TCACATTGGTCGATT  52 506
   PBPRA1580 1799888 .. 1799911 -  -3.3  -3.11326   GATAATTTTAATACA          TTCATATTC TTAGAT GAATATAAA           AATATTGGCATTAGG  46 261
   PBPRA1578 1797477 .. 1797499 -    -5  -4.84527   GCTACAGATCAAAAA           TTTAATCAGA TAT TTTGATTAAA           CAACAACACTATTCG  72 64
   PBPRA1577 1795872 .. 1795888 -  -6.5  -5.23292   GTAGATAAAAGAAAA              GCCAGTT GTA AGCTGGC              TTTTTTGTGTCTGCT  88 68
   PBPRA1572 1789694 .. 1789725 -   -19  -4.62336   ACTTGATGGTAAAAA      GAGAGCCTATTAGT CGTA ACTAATAGGCTCTC       ATTTTAGTTAATGGC 100 49
   PBPRA1569 1785369 .. 1785388 -  -2.1  -4.55287   TTCATTGAGACAAAA            GGCTCTA CGTGGT TAGAGGC             TACTATTTTGAAGGT  61 138
   PBPRA1568 1783339 .. 1783353 -  -8.6  -3.14931   CCCACCGTTTATCAA               CCATAG CGG CTATGG               ACAGATTAATTGTGA  67 420
   PBPRA1566 1779087 .. 1779112 -   -12  -5.02074   CTAGCGTGTAAAAAA         TTCACCCTCA TATTGT TGAGGGTGAA          TGCTTGATTACCAGC 100 33
   PBPRA1565 NONE
   PBPRA1564 1777489 .. 1777511 -    -2  -4.21142   ACGGCAAGATATAAA           GTACATAG CCATCTT CAATGTAC           TGTAATTTATTGATT  57 105
   PBPRA1563 NONE
   PBPRA1551 1758876 .. 1758894 - -10.3  -5.08088   AAGCGTGAAGAAAAA             GAGGCGA TAGAT TCGCCTC             TTTTTTTATGCCTGC  93 157
   PBPRA1547 1754374 .. 1754396 - -11.4  -4.36914   TTTTTCCCTATAAAA           GTAAGCCAAA TAT TTTGGCCTAC           AAAAGTTGCTAGTAA 100 148
   PBPRA1543 1750351 .. 1750384 - -14.7  -3.59262   TGCTACAGCTGTAAA     TGACAAAGGCACATC CTAT GATGCGCCTTTGTCT      TTATGTATGGGTAAT 100 62
   PBPRA1539 1744933 .. 1744968 -   -12  -2.82933   CGTGAATTTAGTACA    GC-GAACATTGGGTACC TAC AGTGCCCAATGTTCAGC    TTTTTACCCTATAAA  86 46
   PBPRA1538 1743372 .. 1743395 -  -7.6  -3.11738   TAGGTGAACATAAAG          TACCAACATT GCGT AATGTTGATA           AACGACCATCCCCAT  63 142
   PBPRA1536 1740450 .. 1740467 - -11.3   -3.8062   TAATGCTTATAATAA             CCGCATC GTTT GATGCGG              TTTTTTCATTGAGGG  84 60
   PBPRA1534 1737605 .. 1737619 -  -8.5  -5.85737   ATAGCAATAAAAAAA               GCGCC AATAA GGCGC               TTTATATTGAGAATG 100 51
   PBPRA1532 1736617 .. 1736631 - -11.4  -5.85737   ATATGAACAAAAAAA               CGCGCT GTT AGCGCG               TTTTTAAGTGCTCGC 100 96
   PBPRA1529 1731299 .. 1731313 - -11.4  -4.43309   GAAGGCTAACGAAAA               CGGGTC TTT GACCCG               TATCCGGACTTTCAG 100 198
   PBPRA1527 1728982 .. 1728998 -  -9.4  -5.14563   GCCCTCATTAAAAAA              GCCTCC GAATT GGAGGC              TTATAATACAAAATA  91 96
   PBPRA1526 1728036 .. 1728058 -  -5.6  -3.90002   TATGAAAGCAAAATA           TGAACGAC GATACAT GCCGTTCA           TTAGGGCGTGTTGAC  63 90
   PBPRA1525 1726199 .. 1726213 -  -2.8  -2.85056   ACCTTCAATTCAAAC               TTAGCA GCC TGCTAT               TCAATGTAATTTATA  42 357
   PBPRA1524 1725606 .. 1725623 -  -6.9  -4.70319   TGATTAAAATGAAAA             CGGTGCT TTTG AGCGCCG              TTTATTGCCTGTACA  81 153
   PBPRA1523 NONE
   PBPRA1522 1722696 .. 1722741 - -13.8  -4.74132   ATACGGCACTAAAAA GGCGATAC-TTTCTAAGTTAGA GTTT TCTAA-TTAGAAATGTATCGCC TTTTTTGTATTTGGC 100 50
   PBPRA1515 NONE
   PBPRA1514 1715641 .. 1715664 -  -8.1  -3.90291   AGTTGCGCAATTAAA          GGTGCGGTT GGTCAA ATCCGCACC           TAATTCAGGCTGTCT  77 90
   PBPRA1513 1714489 .. 1714504 -    -9  -5.38054   CGTGATAAATAAAAA              CACAGC GAAT GCTGTG               CTTTTTATTTTAGAG 100 95
   PBPRA1511 NONE
   PBPRA1510 1710183 .. 1710206 - -12.6  -5.49568   AACGTAAAACAAAAA          TGCCAATCAA CGAA TTGATTGGCA           TTTATTTATTTTCTA 100 164
   PBPRA1509 1709016 .. 1709033 -  -4.3  -4.76075   ATGATATTAATAAAA             TTAAAAT CTTC ATTTTAA              TAATAGATTCCTTTA  71 22
   PBPRA1508 NONE
   PBPRA1507 1707888 .. 1707898 -    -4  -3.29324   TGCACGCAAAGCTAA                 GATT CGA AATC                 GAGGTCAAGCATGAT  49 458
   PBPRA1504 1705882 .. 1705896 -  -4.3  -3.07029   TAAAGAGCTCTAACA               TTGTG TGTAT CACAA               ATACTTAAAGCACAA  50 183
   PBPRA1503 1705044 .. 1705058 -  -7.8  -3.01712   TCTTTCGTTCGAACA               GCCAGC TGT ACTGGC               AAGTAATTCTTCTCG  64 133
   PBPRA1502 1704428 .. 1704459 -  -7.3  -2.90913   AACCTATAAAGATTA      CGATAGCAGCCTT GAAGCA AAGGCTGTTAGCG       CATATAAATCATTTA  61 118
   PBPRA1500 1703110 .. 1703146 - -13.3  -3.83409   GTATATATGAGTAAA   TA-AAAAACCCGCGAC AACGAA GTCGCGGGTTTTTATA    TTTCAGCAATTAAAT 100 77
   PBPRA1499 NONE
   PBPRA1498 1699970 .. 1699990 - -10.5  -4.28254   GTGTAATATCCAAAA            CAGCCTGAA ATT TTCAGACTG            TTTGAGGTTATATTT  87 65
   PBPRA1496 1697451 .. 1697473 -  -9.9  -2.76815   ATTCTGTGTAATAAC           GCGGGCTAA AAGTA TTAACCCGC           CTCTTAGGAATTAGT  74 36
   PBPRA1495 NONE
        torD 1693891 .. 1693909 - -13.2  -5.85178   AACACTTAAAAAAAA             GCCGGTAT TCA ATACCGGC             AAGGAGATAGTGTGT 100 99
   PBPRA1493 1693130 .. 1693167 - -12.9  -5.53288   GGTAATCCAAAAAAA   CCTGTGGAAGTCTGA TGAGTTAC TCAGATTTCCACAGG    TTTTTTTATTGCTCG 100 82
   PBPRA1491 NONE
   PBPRA1489 1689962 .. 1689978 -  -2.1  -3.71848   CTTCTCTATCAACAA              CATGCAC CAG GGGCTTG              TCTAAATGTAATTGT  50 252
   PBPRA1488 NONE
   PBPRA1486 1687712 .. 1687768 - -16.2  -2.62396   GATGGTGTTAGATTA GGGCGTGTTGACGTTTGAAGACTTC ACAGGCTA GACGT-TTGAAACGTCAACACGCCC TAGATCAATATGAGA 100 50
   PBPRA1485 1686724 .. 1686740 -  -2.9  -2.76291   GAAGGCTAAAACGCA              GTCACCT TGA AGGTATC              GTGTCGTTTATCGGA  42 217
        dnaK 1684676 .. 1684701 - -11.9  -4.72986   TACTTTCATCAAAAA         GCCCACCATCA AAAT TGATGCTGGGC          TTTATTGTTTTTATA 100 76
   PBPRA1483 1684268 .. 1684302 -  -3.1   -3.9093   GTGATTATATAATAA     CCATTAATATTAATA ATCTA TATTAATATTATCGA     AATGAAGAAGTGTGG  55 76
   PBPRA1481 1682130 .. 1682140 -    -4    -4.053   ATTACTGTATAGAAA                 TAGT TTA ACTA                 CAAAAAATAGAGAGG  59 66
   PBPRA1480 1680776 .. 1680795 - -12.2   -5.7946   GGCTTAATAAAAAAA            CAGCCTTC GAAT GAAGGCTG             TTTAGTCGACACTCA 100 93
   PBPRA1479 NONE
   PBPRA1478 1678127 .. 1678138 -  -4.4  -3.62746   TTTAGCTGAAAAAAT                GGAT GTGT ATCC                 CTCTCATTTATCTGG  54 466
   PBPRA1474 1674276 .. 1674295 -  -2.2  -3.69924   AACATGAAGAAAAAC            GCTAAT GAAAATAT ATTAGC             AATTCTGTTTCTGGG  48 355
   PBPRA1473 1672421 .. 1672449 -  -7.5  -4.97957   GAGATAACAATAAAA        CCCGATAGC TGGTTTGTTAG GCTATCGGG        TAGTTACTATCAAGG  86 35
   PBPRA1472 1670093 .. 1670145 - -15.2  -2.91276   TGGGTTGTCACAAAC CGAGCAAGGCAAG--CTGTTATTATC ACT GATAAAAACAGAACATGCCTTGCTCG TTGAGTAGTAAGCTA 100 75
        hemH 1665256 .. 1665274 - -10.3  -5.76237   CATATAAATAAAAAA             GGGTAGC GCAAT GCTACCC             TAAGATGTAACTGTA 100 57
   PBPRA1468 NONE
   PBPRA1467 1660710 .. 1660752 -  -6.5   -5.3104   GTATGAAAAAGAAAA GGGCACCCATGCT-TTACTT GGAT AAGTAATATCATGAATACCC TTATTTTACGGGTTA  88 79
   PBPRA1466 1658486 .. 1658511 - -13.4  -5.93252   TTGAAAAACAAAAAA         GACCGAACTG TGTATG CAGTTCGGTC          TTTTACTTTAAGCTA 100 43
   PBPRA1461 1652617 .. 1652660 - -10.7  -3.04817   AATGATGAAATGAGA TGGTACTGCCATTCACATGTA GCTC TACATATGAATGGCAG-AC-A GTGCATAAATGTGAA  77 42
   PBPRA1460 1643830 .. 1643849 -  -9.3  -3.63744   GCTTGGGCTAAAAGA            GCGATGC GCAATG GCATCGC             TTTATTAGAAGTATC  78 46
   PBPRA1459 NONE
   PBPRA1458 NONE
   PBPRA1457 1634190 .. 1634212 -  -7.6  -5.93252   CGTAAAAATAAAAAA           GCCCCAGTCA TAA CAACAGGGGC           TCATAAGCGTTTCTA 100 58
   PBPRA1454 1631608 .. 1631622 -  -2.1  -4.15044   TTTTTTGTGAATAAA              TGCACC CAAT GG-GCA               ACATGTTACATATAG  54 112
   PBPRA1453 NONE
   PBPRA1452 1628985 .. 1628999 -  -2.8  -5.04385   CAGATGGTTAAAAAA               TGGG CAAACGT CCCA               GTTTACTATTTGCGA  70 112
   PBPRA1451 NONE
   PBPRA1450 NONE
   PBPRA1449 1626612 .. 1626634 -    -4  -3.80841   ATGATTACTAGTAAA           TCGCCTCAAC ATT GAAGAGACGA           TTCAAGGGGGCTAAT  55 148
   PBPRA1441 NONE
   PBPRA1440 1616453 .. 1616496 -  -9.8  -4.46073   CTTTAATACAACAAA GCCACCTTGTACCTGAATTTA TTA TAAAT-CTTATACAAGGTGGC TTTTAACAGCTTTCT  89 39
   PBPRA1437 NONE
   PBPRA1436 1610792 .. 1610803 -  -4.4  -3.56844   TCTACGAATTAAATA                GACA TTTT TGTC                 AATGTATTGTTATTT  55 47
   PBPRA1435 1609367 .. 1609390 -    -3  -5.49234   AGATGCAACAAAAAA          GACCACTTCA ATAA CGTTGTGGTC           TTTAGGGCGACTATC  76 97
   PBPRA1428 NONE
        nirD 1599917 .. 1599961 -    -6  -2.91465   AAGTTAAATCGAAAT CTTTTTGGAATAGATAAAAGA GGTA TCCTTACTC-ATTCCAAAAAG CAGGGAATCCAAAAC  56 83
   PBPRA1426 NONE
   PBPRA1425 1598010 .. 1598026 -  -6.6  -2.73681   TACGTACCTCAACTA              CAGTTG TTAAC CAACTG              TACTCATTTTAGTGC  57 158
   PBPRA1424 1597535 .. 1597547 -  -6.3  -2.60797   GCTAGACAGATTAAT                CTCTT ATG AAGAG                GGTACGTTGCTAATT  54 108
   PBPRA1421 1594661 .. 1594687 -  -4.4  -5.04222   GAATTAAATTAAAAA         CCGAGACTACTA TAA TAATAGCCCCGT         ATCTTAGCTATTTTA  75 62
   PBPRA1420 NONE
   PBPRA1419 NONE
   PBPRA1418 NONE
   PBPRA1417 1592199 .. 1592209 -  -6.8  -2.80816   CCCGCATTCACCACA                 GCAG TAC CTGC                 AATTGCACTAGCCGC  57 131
   PBPRA1416 1591570 .. 1591600 -  -9.2  -4.96646   TGATAGAATCAAAAA      GCCCGAATAT-CT TGAAAT AGTATATTCGGGC       TTTGTGTATTCTTAG  91 127
   PBPRA1414 NONE
   PBPRA1413 1590442 .. 1590455 -  -3.9  -4.03085   TTACAAAAAGTTAAA               CTAAA TACG TTTAG                TTGAATAATATGTCA  57 22
   PBPRA1411 1587502 .. 1587528 -  -6.7  -3.89346   GTTTCAGTGTAGAAA         TAGGCTTAG TTTTATTCC CTAAGCCTA         TGCTGAAAAATATGG  69 81
   PBPRA1410 NONE
   PBPRA1409 NONE
   PBPRA1408 NONE
   PBPRA1407 1581685 .. 1581701 -  -2.1   -3.2794   TTTTACTTATATTAA              GCCGTCG CTT CATCGAC              TAAGTACAAGATTGA  45 5
   PBPRA1400 1574752 .. 1574763 -  -5.8  -3.28712   TGCCTTCTTCTATAA                TGGC ATCT GCCA                 TTACACCAGAAATAA  58 80
   PBPRA1399 1573861 .. 1573888 -   -10  -3.25919   ACTAGGTAAGCAACA        TACTGCACCAAC GTGT GTTAATGCAGTA         CTCTTGTTTTTAATT  78 274
   PBPRA1394 1567454 .. 1567479 - -12.7  -4.36914   CGTTGTGGTAGAAAA         TAACGCTTGGC AATA ACCAAGCGTTA          TTAAAGTGGTTTAGT 100 36
   PBPRA1393 NONE
   PBPRA1392 NONE
   PBPRA1391 1564722 .. 1564742 - -12.6  -5.77856   AATAAACGAAAAAAA            GCCCCCTT GCAAG AAGGGGGC            AATAAATACCATCGC 100 53
   PBPRA1390 NONE
   PBPRA1389 1563552 .. 1563564 -  -5.5   -3.6579   AATGCAGTGCAACAA                GCTAG ATG CCAGC                AAAACCCACAAGCTG  59 116
   PBPRA1387 1560220 .. 1560244 -  -6.4   -3.7108   ATTGGTAGACGCAAA          TACTGGCGCA CCCAT TGCTCCAGCA          GGTAACTTCTCAATA  67 35
   PBPRA1384 NONE
   PBPRA1383 1556396 .. 1556415 -  -2.8  -3.61239   TATATTTAGATATAA            CTGTCGAT GTAT AACAACAG             TGTTTTTTACTATTG  49 189
   PBPRA1382 1555692 .. 1555717 - -11.9  -2.59431   CTGTCGTAGAAGGCA         GTGGCTTGGGT ATAT ACCCAAGCTAC          CTCAAGATGCAGGAT  85 282
   PBPRA1381 1553866 .. 1553893 - -10.6  -3.99352   AAGTAATAAAGACAA        CAAGGGCGAATA GTGG CATCCGCCCCTG         TTTGAACTGTTGTTT  85 41
   PBPRA1380 1553031 .. 1553066 -  -8.4   -5.4251   GTCAGATATAAAAAA    GACGAG-GCTGCTTAAT ATA AATAAGCAGTACTCGTC    TTTTTTTTCAATTCT 100 73
   PBPRA1378 1549443 .. 1549459 -  -3.6  -5.71712   GTTCATATAAAAAAA              CGACTC TTACT GGGTCG              TTTTTGTATTAAACA  89 62
   PBPRA1375 NONE
   PBPRA1374 NONE
   PBPRA1373 1545769 .. 1545782 -  -8.1  -6.23317   ATAAAAACAAAAAAA               GGACC ATTA GGTCC                ATAATTTTTGATACA 100 87
   PBPRA1372 NONE
   PBPRA1371 NONE
   PBPRA1370 1541305 .. 1541326 - -12.3  -2.69661   AACTGAGAAGAAGAG           CTAGGGCAC GAAA GCGCCCTAG            TTGTAAAAAGAGGCA  85 47
   PBPRA1369 1538755 .. 1538765 -  -6.8  -2.75081   CAGTGCTAAAAGGTA                 CGCA CAC TGCG                 GTGTAGTTGGGTTTA  57 54
   PBPRA1367 1536399 .. 1536410 -    -3  -4.41353   CTACAGATATGAAAA                GATA TGCC TATC                 TTACTGTAATGAAAT  60 156
   PBPRA1366 1534497 .. 1534514 - -11.3   -5.5353   GAGAGGAATAAAAAA             GCCCACA AGAA TGTGGGC              TTAGATTGTTACTTT 100 95
   PBPRA1351 NONE
   PBPRA1350 1521364 .. 1521388 -  -3.6  -3.81929   TAAGAATGCAGCAAA          TTACAGGCCT TGCTG AAGCCTTTAA          GAATCAATCATTTTC  56 202
   PBPRA1338 1508805 .. 1508838 -  -3.1  -3.56594   TCAAAGTGGCTCAAA     GAGTAGTTTTTTCCT TGAT AGGAAAAGTCTTCCC      AGTGTTGCCGTGCTT  51 109
   PBPRA1337 1508181 .. 1508193 -  -6.3  -4.48823   AAGTAATTGACAAAA                TCTCA AAA TGAGA                CTAAATTGAGATTAG  72 159
   PBPRA1336 NONE
   PBPRA1335 1505735 .. 1505766 -  -5.9   -4.5815   AACAAAAACAAATAA      GGATTAAGTGTCG CGCAGC CGACATTAAATCC       CGGGTGTTGAACAAG  74 248
   PBPRA1326 1498053 .. 1498067 -  -3.5  -4.61566   CCGGAAATCAGAAAA              GCTCGC GTCA GCG-GC               GCCCACCTGTCGCTT  67 508
   PBPRA1324 NONE
   PBPRA1323 1495623 .. 1495648 -  -7.6  -2.73771   TTATAGTGGCGAAAG         GCTTGAGGAC GTTAGT GTCCTCAAGT          TGTACAAATTATCGT  62 34
   PBPRA1320 NONE
   PBPRA1319 1494122 .. 1494148 -  -5.9  -2.51951   TCAATGAGTAAAAGG        GGAGC-GTCAAC GATC GTTGACTGCTCA         AATATGACAAATACC  53 48
   PBPRA1318 1492403 .. 1492418 -  -3.2  -4.65895   GCGTGTATCGAAAAA              GTATGC AGAC GCAGAC               TGTGTGGTGACTTTC  64 125
   PBPRA1314 1487796 .. 1487807 -    -3  -2.96695   TGCCTTATCAAATTA                TTTC ATTT GAAA                 CCGAAAATGCCATAC  43 72
   PBPRA1313 1486719 .. 1486739 -  -8.3   -2.8632   TAATACATTATTATA            CCGTCAAAG CAA CTTCGACAG            AATTTCTTTTTGGGT  66 8
   PBPRA1312 1485845 .. 1485889 -  -8.7   -3.3449   AGTTAATAATTAATA GTGATACACTAGCGGCCTTTA AAG CAAAGGCTGTTAATGTATGAC ACGCCAACCTCTTAA  72 82
   PBPRA1307 1482010 .. 1482022 -  -4.8  -5.86332   GCAAGTGAAAAAAAA                GTGC TTTTC GCAC                TTTTTTTTGATGAGG 100 135
   PBPRA1306 1480820 .. 1480835 -  -2.5  -2.60075   GTTTTGGGAAGTAAC              CACTG CGGCAC CAGCG               CCATAACGTTGTTCG  41 105
   PBPRA1305 NONE
   PBPRA1304 NONE
   PBPRA1303 NONE
   PBPRA1302 1476381 .. 1476400 - -13.6   -5.9667   AAAAACACAAAAAAA            GGCGCTGA ATAT TCAGCGCC             TATTTAATCAATTAT 100 37
   PBPRA1301 1474917 .. 1474931 -  -7.2   -2.9313   TTTTAAATGAATAAG               TTAGCA CTG TGCTAA               GATGGCTTATCTGTT  61 400
   PBPRA1299 NONE
   PBPRA1298 1473005 .. 1473039 - -11.6  -2.96695   TTGGTTATTAAATGA     TGATGATTCAACCAAG ATA CACAGTTGAATCATCA     TTTTAACACTTGTTT  82 68
   PBPRA1296 1470939 .. 1470951 -  -4.9  -3.35015   TCAACCATTTTATAA                TTTAC GAT GTAAA                AAGTGTAGCAACGTA  54 268
   PBPRA1295 1470008 .. 1470026 -   -11   -5.5112   CTTAGTAATAAAAAA             GCGAGCAC TGA ATGCTCGC             TTTTTTTACGGTCAA 100 66
   PBPRA1292 1463509 .. 1463531 -  -2.6  -3.11218   TCAAATAGGCTAATA           TCGGTTATTG CAT CCACATCCGA           GCTGTTTGCGCTGGA  44 7
   PBPRA1291 1462363 .. 1462402 - -14.6  -3.36505   ATATCGTATTTATAA  GCAGACTTTAGATTACTA TTCG TAATAATCTGAAGTCTGC   TTTGTTCATATTTCT 100 31
   PBPRA1287 1458089 .. 1458113 -  -8.6  -4.60797   TGTGTAGAGATAAAA          CAACGGCCCA TAAAG TGAGCCGTTA          TTATGCTTATTTATT  86 36
   PBPRA1286 1457039 .. 1457056 -  -4.1   -4.2008   ATATACCCCAATAAA             TTCTCGT TGAA ACGAGCA              TCTTGAGGTGACTTA  62 111
   PBPRA1280 1453240 .. 1453267 - -13.6  -3.99324   CCTGAGGATCATAAA        CGAGGAAAGTAA AGAT TCACTTTCCTCG         TTTTACGAATTTGAA 100 46
   PBPRA1277 1448612 .. 1448665 -  -7.1  -3.01712   GTTTGCGTCCTAATA TAAAAAGCCTCTGATTATTGAGCC TCTTTCT AG-TAAATAGTCAGAGGCTTTTTA ACATTGAATAATTGT  61 56
   PBPRA1270 1440661 .. 1440684 -  -9.6  -5.06816   ACTTCTTAACAAAAA          GCCCTAGCAT TAAA ATGTTAGGGC           TTATTGTTATATTCG  91 115
   PBPRA1268 1436766 .. 1436809 - -13.5  -3.05963   ATCTGGAGGGTAATA TAAAGCCCTTGAGC-ATTTG AAGAA CAAATTGGTCAAGGGCTTTA TAGCGCGTTACTAAA  95 47
   PBPRA1267 1435417 .. 1435427 -    -4  -4.68994   ATCATTATTGAAAAA                 GTAA CGA TTAC                 AGAATAACGTTGCTG  66 186
   PBPRA1258 1424647 .. 1424665 - -13.2  -5.48054   ACCAAAACGAAAAAA             GCCAGCAT CGA ATGCTGGC             TTTTGTTTTACATGT 100 86
   PBPRA1255 1421430 .. 1421445 -  -3.3  -4.36914   GGCGCGTCGAGAAAA              TGACT GTAGTG AGTCA               CTTCACACTTGCCGT  62 82
   PBPRA1254 1418835 .. 1418850 -    -6  -3.63895   TTGAATGACTTCAAA              GGCTCC TACG GGGGCC               TTTTAAAATCATTTT  62 308
   PBPRA1251 NONE
   PBPRA1250 1415836 .. 1415866 -  -5.4  -5.28826   AAATGGTACAAAAAA       CTCGCCACAGTG TAATTAG CACCATGGCGAT       AGTGTCTATTTAGAA  81 35
   PBPRA1244 1408711 .. 1408727 -  -2.9  -4.53303   TATCTTTAGATAAAA              CAGGATC TGG GATGCCG              TTTGTTGTGTCTAAA  62 250
   PBPRA1240 1402987 .. 1403006 -    -2  -4.71828   ACGGTAGTAAGAAAA            GATAAGCC GAGA GGCTGTTC             AATTCATCGCTACCG  64 114
   PBPRA1238 NONE
   PBPRA1235 1398682 .. 1398708 - -10.3  -3.21593   TATTTTTTGAGAATA         CGCTACAAATT GTATT AACTTGTAGCG         CTCAACGTTTATTTA  78 54
   PBPRA1234 1396120 .. 1396145 - -17.7  -5.44198   AATAAATAATAAAAA         GCCCCGATAGT TTTC ACTATCGGGGC          TCTTAACAGTTAGCG 100 56
   PBPRA1231 NONE
   PBPRA1230 1389615 .. 1389635 -  -7.6  -5.72622   TTCATAAATAAAAAA            GCCTTCTG ATAAA CAAAAGGC            TCAATGAGTCAGTGG 100 58
   PBPRA1229 1388347 .. 1388358 -  -4.4   -3.1855   GTCTTTAATACTGAA                TGAG AAGT CTCA                 ACCGAGATCTGGTTG  50 105
   PBPRA1227 1383499 .. 1383531 - -17.3  -2.81464   TCAGCAGTGACTATA      CCCTCTAATAATGTT CAA AACATTATCAGAGGG      TCTAGATACCAATCT 100 212
   PBPRA1226 1382413 .. 1382452 -  -5.9    -5.252   GATTGGTATAAAAAA  GGCTTTAACT-TGCTCTT ATTTA AAGAGTGCAGTTAAAGCC  TTTTCTTTTGTGGCG  84 72
   PBPRA1222 1376251 .. 1376263 -  -7.7  -6.02914   TGGATATAAAAAAAA                CCACT GTT AGTGG                CTTTTTATTGAGCAT 100 64
   PBPRA1219 1370150 .. 1370165 -  -6.2  -3.54879   TGGAAAAGTTAAATA              TCATCT GTGT AGATGA               CCAGAGGGAAGTGCT  62 518
   PBPRA1212 NONE
   PBPRA1211 1360221 .. 1360253 -  -7.2   -3.0701   ATAACTGTTATTCAA     TCGGATCAGT-AAGC AAAT ACTTGACTAATCCGA      TAGGTTATTCTTTGT  62 87
   PBPRA1210 1359111 .. 1359132 -  -7.3   -4.4595   TTATAAAACGTAAAA           CAGGAAGTA ATAT CACTTCCCG            TCTTGATGTATCTAA  78 88
   PBPRA1209 1358217 .. 1358231 -  -8.6  -5.62045   ACAGATAATAAAAAA               GTCCTA ATA TAGGAC               TTTTTTTATTCATCA 100 84
   PBPRA1206 NONE
   PBPRA1205 1354555 .. 1354576 -  -9.5  -4.27584   ATGGTCAATCGAAAA           CAATACGGC GCAT ACCGTATTG            TTTTAAGGATCAATA  85 65
   PBPRA1204 1353106 .. 1353123 - -11.3  -5.01553   AATCTATAAATAAAA             GGGAAGC TTCG GCTTCCC              TTTTTTGATCCTGCT  93 200
   PBPRA1189 1339442 .. 1339454 -  -2.7   -4.1523   TCGATGATAGAGAAA                CATTG AAT CAATA                TAATCCATTATGTGT  57 226
   PBPRA1186 1334066 .. 1334084 - -10.3  -5.75342   TTGGGCCAAAAAAAA             GCCATGC ATAAA GCATGGC             TTTTATATGGGTTAT 100 44
   PBPRA1185 1332237 .. 1332283 - -16.1  -4.41353   GTATAGATATGAAAA CGCCCACGACATGCTTTCACTAT TAC AAAGTGAA-GC-CGTCGTGGGCG TTTTTCTAGCATCGT 100 52
   PBPRA1182 NONE
   PBPRA1181 1328710 .. 1328720 -  -3.2  -3.74693   GTTTATTTTATGAAA                 GCCA GGC TAGC                 AAGGTTAGATAGCCC  53 7
   PBPRA1180 1327719 .. 1327730 -    -3  -4.60302   AGAGAAAGAAAATAA                TCAT TTTG ATGA                 CAAATAAAAAAGGCA  62 355
   PBPRA1179 1327111 .. 1327142 - -14.6  -3.50393   GCTGATTTTATAGAA      TACAAAAAGGGAGC AATT GCTCCCTTTTTGTT       ACCAATTGAGTTCTA 100 70
   PBPRA1176 NONE
   PBPRA1175 1323034 .. 1323066 -  -7.8  -3.41051   CTAGTTCTAGTACAA      GAAAGGTGTGTC GGACAGCTA GCCACACCTTTC      TTGTTTCTACTTTCT  68 52
   PBPRA1171 1318310 .. 1318326 - -12.3  -3.22223   TAATGTGATTACTAA              GGCTGAC ATT GTCAGCC              TTTTTTATATGGTCC  89 296
   PBPRA1168 1314055 .. 1314070 - -10.4  -5.28176   GTTACTTATAAAAAA              GGAGCC AATA GGCTCC               TTAATATTAAGATGT 100 47
   PBPRA1167 1312137 .. 1312163 - -15.3  -5.76633   TGATACAGAAAAAAA         GGCTTCGCTAT AGAGA ATAGCGAAGCC         TTAGATCTAGTTGAT 100 63
   PBPRA1166 1311040 .. 1311055 - -10.4  -4.63048   GCGAGAAAGAAGAAA              CCCAGC TAAG GCTGGG               TTTTTTATATGTGCA  89 59
   PBPRA1160 1301837 .. 1301862 -  -5.5  -4.58395   GGTAGTGGGTAAAAA         TGGAAAATCAG TTAG CAAATTTTCCA          TTTTACAGCAGAAAG  72 99
   PBPRA1159 1300316 .. 1300342 - -12.3  -2.95204   GCAGGCTGAAAGAAT         CTGGCCGCTGT TGAGT ATAGCGGCCAG         GGTAAGATTATTATT  87 36
   PBPRA1158 NONE
   PBPRA1157 1296702 .. 1296727 -    -9  -4.95618   AACATGAAAAACAAA         CAAGGCGAGG GATATT CCTCGCCTTT          TGTTTATCTCGGTAT  91 65
   PBPRA1155 NONE
   PBPRA1154 NONE
   PBPRA1153 1294207 .. 1294233 - -12.5  -4.56961   AATATTCAGATAAAA         TAAAACCTAGC ACTTG GCTAGGTTTTA         TTTGCAGTCTAATCT 100 51
   PBPRA1150 1290966 .. 1290983 -  -9.1  -5.07486   CATTTTCAATAAAAA             GGCGAGC CAGT GCTCACC              TTCGAAATTGATGCG  91 55
   PBPRA1148 1288156 .. 1288175 -  -7.9  -3.91897   TGTGTCAGTTATAAA            TTGGTCG TTGGAG CGACCAA             TTTATAAGATTGCGG  74 56
   PBPRA1147 NONE
   PBPRA1146 1286066 .. 1286098 - -13.6  -3.36991   GAGGATGTGTAAACA      TCGCTGCTCTTATT TTGAG AATATGAGCAGCGA      GAAAAAATAAAAATA 100 42
   PBPRA1145 1284621 .. 1284638 - -11.3  -5.25803   AATTGGCATAAAAAA             GGCTGGT CGAA ACCAGCC              TTAAAAGAGTCTGTA 100 49
   PBPRA1144 NONE
   PBPRA1143 1281625 .. 1281646 - -13.1  -5.29385   AAGTGAAGCAAAAAA           GAGAGGCAT TGTT ATGCCTCTC            AAAATGAAATCCATT 100 86
   PBPRA1139 1265503 .. 1265525 -   -15  -2.96249   TGTTAGTAATAAGTA           GCACCAAACA TTT TGTTTGGTGC           GGAAATTAAACGATT 100 49
   PBPRA1138 NONE
   PBPRA1137 1262056 .. 1262072 -    -8  -4.85599   TTTACGGTATAAAAA              CGTCAG GACAT CTGACG              TTTTTATAGCGCGAG  86 53
   PBPRA1129 1251663 .. 1251674 -  -2.2  -3.12895   CTGGCTACGAATATA                CAGA ACAA TCCG                 CAGATGGTGTTGAAG  43 424
   PBPRA1123 1247156 .. 1247166 -  -5.4   -3.7282   CGAGTCCATCAATAA                 TGCA AAA TGCA                 AAGCACTTTACTTTT  62 33
   PBPRA1122 1246363 .. 1246382 -  -7.9  -5.18357   TAAGCGAGTAAAAAA            CGCCTTA AATTAA TAAGGCG             AAAATACACAGCATA 100 67
   PBPRA1121 1245335 .. 1245345 -    -4  -3.97307   GTTAGCCAACAATAA                 TGAT CTT ATCA                 ATAGCATGCTTTAAC  57 1
   PBPRA1111 1232033 .. 1232054 -  -2.3  -4.95167   GAATTAATAATAAAA           CCATAAACA ACCC TGTTCATTG            TTCAATTAAACGGAA  66 54
   PBPRA1110 NONE
   PBPRA1109 1230150 .. 1230168 - -10.3  -5.44119   TTTAGCGTAAAAAAA             GGGATGC GAAAA GCATCCC             TTTGTCAGTGGTTAG 100 37
   PBPRA1108 NONE
   PBPRA1107 NONE
   PBPRA1106 1226748 .. 1226768 -    -9  -5.36441   TTTTGAGATAAAAAA            GCCCCAGA TAGAC TCTGAGGC            TTAGGTATTACTCTA 100 55
   PBPRA1105 NONE
   PBPRA1104 1225062 .. 1225078 -  -7.9  -3.80841   ATCATGATTATTAAA              CCCGCCA ATT TGGTGGG              TTTTTTTATGGGTGA  72 112
   PBPRA1102 1220877 .. 1220898 -  -3.7  -5.05601   CACCAGATACAAAAA           GGACTAC GCTAATCG GTAGCCC            TTTTTTGAATCAATG  73 74
   PBPRA1101 1219791 .. 1219802 -  -2.2  -5.86976   TGACAAAATAAAAAA                GACA ATAT TGCC                 GCTGTGTTTTAGTGA  90 146
   PBPRA1097 1216063 .. 1216082 - -13.6  -3.73486   GTCATAATAGAAAGA            GGGTGAGC AAAC GCTCACCC             TAATCAAAGATTATT 100 36
   PBPRA1096 1215263 .. 1215280 -    -7  -4.62163   ATATAAAAAGAGAAA             GGTACG TTTTGG CGTACC              TTTTTTTATTGGTTT  79 60
   PBPRA1094 NONE
   PBPRA1093 1212238 .. 1212259 - -10.9  -4.05045   AAAGAAGTAAGTAAA           GAGATCAGC TAAC GCTGACCTC            TGGGGATTTTTAATA  86 67
        hisG NONE
   PBPRA1091 NONE
   PBPRA1090 NONE
   PBPRA1089 NONE
   PBPRA1088 1206285 .. 1206297 -  -3.4  -3.88787   CCAGATTGGTATAAA                TCAC TTTAT GTGA                AAAATATGATGTTAG  55 49
   PBPRA1087 NONE
   PBPRA1086 NONE
   PBPRA1085 1203868 .. 1203883 - -10.4  -5.31059   ACATGAATTAAAAAA              GGGAGC ATTT GCTCCC               TTTCTATTTATGCCA 100 91
   PBPRA1082 1200320 .. 1200335 -  -6.8  -5.66684   CAAGGTATAAAAAAA              CCCAGC GTTA ACTGGG               TTTTATTCAGCTTAG  90 52
        minC NONE
   PBPRA1078 NONE
   PBPRA1077 1196585 .. 1196608 - -15.4  -5.03314   TTTAGTTTTAAAAAA          GCCCTGAAAG ATGT CTTTCAGGGC           TTTTTTATTATTTGT 100 33
   PBPRA1069 1187060 .. 1187071 -  -4.4   -3.1811   TTCTGCATAACAAAC                GAAG GTTC CTTC                 TCTTAACAACCCAAT  50 287
   PBPRA1068 NONE
   PBPRA1067 1185055 .. 1185069 -  -5.8  -4.14874   ATAACAGGGTCAAAA               GATAAT TGA ATTATC               ACGCCAGCAACAACG  68 206
   PBPRA1066 1184086 .. 1184122 -  -4.5   -3.8698   GAAGGTAAAGCTAAA    TAACGAGTTGTAGGT ATTAGCG ACTCTCAACTCGTTA    TTGATTCTGTGATAA  57 54
   PBPRA1064 1181224 .. 1181248 - -11.5  -5.62045   ATATATAATAAAAAA          GCCTTCTAAAG ATA CCCTAGAAGGC          TTAAATTTTTTAGTA 100 78
   PBPRA1063 1179911 .. 1179928 -  -3.4  -3.04792   TGATGAGCGGTAAGA             GCTCCT GATATT AAGAGC              ACTGGATATTAAGCG  45 159
   PBPRA1061 1178374 .. 1178391 - -11.3  -4.77867   ATACAGAATATAAAA             GGCAACC TATT GGTTGCC              TTTTTAATGCGTGTC  91 69
   PBPRA1054 NONE
   PBPRA1053 1171415 .. 1171434 -  -5.7  -4.99043   CTTTGATAAAGAAAA            GCCAGCA ATATCA TACTGGC             TTTACTCTGTTTACC  76 65
   PBPRA1043 1159426 .. 1159459 -   -14  -2.80511   TTTAGAATTTAAGTA     GCGAGTGACGAGAA TCTAGT TTCTCGTCACTCGT      TTTCTAGTTACTCTC  93 33
   PBPRA1041 1157407 .. 1157444 -  -5.6   -4.2461   ATTGCTACCAATAAA   CGCTCTACTATCCACT TTTACT ATTGGATACTAGGGCG    TTTTTTTATGCAATG  68 18
   PBPRA1038 NONE
   PBPRA1037 1153942 .. 1153966 -  -9.4  -3.49756   TAAGAATGAGCATAA          CTCGATGCAT GTTGA ATGCATCAAG          TTATTGAAATTTAGC  77 36
   PBPRA1036 1153245 .. 1153261 - -10.1  -5.64274   TGAGGTATAAAAAAA              CGCGCTC TTA AAGCGCG              TTTTTAACATAGGAG 100 49
         fur 1152100 .. 1152115 - -10.4   -5.7946   TGCCCAATAAAAAAA              CCAGCC ATTT GGCTGG               TTTTTTTATGCTTAC 100 78
   PBPRA1031 NONE
   PBPRA1030 NONE
   PBPRA1029 1142208 .. 1142232 - -15.8  -4.06505   GTAATATAGCATAAA          GGGGTGTGTC TGTCT GACACACCCC          CTTTAAAAATAAATT 100 90
   PBPRA1028 1140372 .. 1140396 - -10.8  -5.60993   TTTCGTACAAAAAAA         CAAACGGCAGC CGAA GCTGCCG-TTG          AATCATAACTGAGAG 100 49
        asnB 1138354 .. 1138369 -  -7.5  -5.34365   CGAGAATAATAAAAA              CCGCC GAAGAT GGCGG               TTTTTTTGTTTCATT 100 109
   PBPRA1022 NONE
   PBPRA1021 1131205 .. 1131220 - -10.4  -5.42131   CAAGCATATAAAAAA              GGAGCC TTAT GGCTCC               TTTTTTTTACAATTG 100 50
   PBPRA1014 1123983 .. 1124010 -  -2.7  -3.98762   AAGTACAACAGTAAA        CATGGCATTGT ATTTGA ACAAGGCTATG         CGGTTGATTTGCAGG  54 340
   PBPRA1011 1119629 .. 1119641 -  -7.7  -2.84708   TTAATTAAAACCAAG                CTTGC CAA GCAAG                TTTACCTGCAAGAAT  62 105
   PBPRA1010 NONE
   PBPRA1009 1118794 .. 1118812 - -10.3  -3.89215   GTTGAGAAATGTAAA             GGAGAGG TGCCC CCTCTCC             TTTATTGTATTTTTG  85 27
   PBPRA1006 1116135 .. 1116150 -  -3.3  -2.74248   CAATACGCGGGAAAG              TATGC TTGGTT GCATA               AATACATCCACTTTG  44 218
   PBPRA1005 NONE
   PBPRA1004 NONE
   PBPRA1003 NONE
   PBPRA1002 1109386 .. 1109404 - -13.2  -4.91109   TGTTCAGGAGAAAAA             GCGCATCA GAT TGATGCGC             GTTATAATTTATTTT 100 34
   PBPRA1001 NONE
   PBPRA1000 1107185 .. 1107195 -    -4  -3.78208   AGTGACAGTAAAAGA                 GTTT GCT AAAC                 AGCAAAATGTGATTG  57 147
   PBPRA0998 1104644 .. 1104663 -  -5.1  -3.40867   TTACTCATCAATTAA            CTGTTTA GACTTA TAAACAG             ACGCTTATTTCGATG  56 49
   PBPRA0997 NONE
   PBPRA0996 1102976 .. 1103004 -    -9  -4.27441   ATGAGGATTAATAAA        CAGGGAAAGA ATTCGAACA TCTTTCCCTG        TGCTTACGTGAGTTA  83 78
   PBPRA0992 1096861 .. 1096898 - -15.9  -3.14132   TTCCCTTCTCACTAA   TAAAAAGAGAGTAGCAA GTTA TTGCTACTCTCTTTTAA    AATACTAATTCATGC 100 44
   PBPRA0983 NONE
   PBPRA0982 NONE
   PBPRA0981 1084097 .. 1084111 -  -4.3  -2.64218   ATTGGCTATGATAAT               TGAAC TCAGT GTTCA               TGGGATATTTAACGT  47 64
   PBPRA0980 1082497 .. 1082507 -    -4  -3.84719   ATTGTTAAATGGAAA                 GAAA GTG TTTC                 AAAGCACATGTTTCC  57 460
   PBPRA0975 NONE
   PBPRA0973 1077516 .. 1077558 - -19.5  -3.76767   TCAAGAATAGAAAGA TAAAACGGAGGGTGATTAT GACAA ATAATCACCCTCCGTTTTT TACTCAGAAGCCTGA 100 25
   PBPRA0969 1071815 .. 1071833 -  -8.1  -5.82388   AAAGTGTAAAAAAAA             GCCGCAG ACAAG CTACGGC             AAACGAAAGGTATAA 100 122
   PBPRA0968 1070898 .. 1070915 -  -8.4  -5.27477   AGTCGAATTAAAAAA             CCGGAG TCTATG CTCCGG              TTTTTTGTATCTATT 100 58
   PBPRA0966 1068978 .. 1068991 -  -3.9  -3.10012   AATGGCATTAGTGAA               GAAAT GCGC ATTTC                TACGTCGGGTAGTAC  48 372
   PBPRA0963 1064785 .. 1064814 -  -7.2  -4.18018   TTTCGTTATTCAAAA       GGTCTGCC-CTGT TTCTT ATAGCGGCAGACC       TTTTTTATGAGCGCT  73 94
   PBPRA0960 NONE
   PBPRA0959 1059229 .. 1059255 -  -6.6  -5.46657   GATGGGAATAAAAAA         GCCATCATTATT TTA ACTAGTGATGGC         TTTTAAGCAGTATAA  89 72
   PBPRA0958 1057684 .. 1057700 - -13.7  -5.56673   ATTGATAATAAAAAA              GGGAGCC TCA GGCTCCC              TTAATAATATAGTCA 100 59
   PBPRA0957 1056025 .. 1056045 -  -5.4  -5.17353   AGATGGATTAAAAAA            GCGACC AATAGAAAA GGTCGC            TTTTTTATGAATAAC  78 66
   PBPRA0919 1015980 .. 1016015 -   -15  -2.69151   GCTTTTGATATATTA    CAAACAGCTCTTATTT GAAA AAATAAGGGCTGTTTG     TATATTGGTGGTTTT 100 328
   PBPRA0898  994590 ..  994612 -  -2.9  -4.62783   TACTTAGTGTAAAAA          GTGATTTCTA GTGA TAGAAAT-AC           GCAGGTTTTGAGCTA  62 41
   PBPRA0897  994138 ..  994167 -  -2.8  -3.04646   AACGTTAGAAATAAG       GCTAAG-GGGCAA AATTA TAGCCCGCGTAGC       TCATCTTCAAACTTC  43 10
   PBPRA0896  993374 ..  993390 -  -3.7  -5.20534   ACCAACGAAGAAAAA              CGCAT ACGTGCA ATGCG              TGCATCTAAGATTGA  77 312
   PBPRA0893  991054 ..  991080 - -18.2  -4.90869   AGTAGGAATGAAAAA         GGCTTAGCGATA AGA TATCGCTAAGCC         TTTGAATTTGTTGGT 100 163
   PBPRA0890 NONE
   PBPRA0889  986188 ..  986201 -  -3.1   -5.1383   AAGAACAGAGAAAAA               CGAGT TTCT ACTCA                AAACATCAATCAGTA  71 333
   PBPRA0888  985010 ..  985025 -  -3.2  -4.20707   CGCTACTAAAAAATA              CTGCCA TCTA TGGCAT               TCCCTCTACCACCAG  60 300
   PBPRA0887  983937 ..  983955 - -10.4  -3.34947   CAACAACCCCTAGAA             CAATACAC AAT GTGTATTG             CCTTTAAATCAGTTA  79 330
   PBPRA0869  959016 ..  959034 -  -8.8   -4.1891   CTTGTTTAAGACAAA             GCCGGG TTAGTCG CCCGGC             TTAATTATTGTCTTC  79 430
   PBPRA0865  952672 ..  952695 -  -8.9  -3.66654   TAGTGTAAGGGGAAA          GACGAAGAG GGGGAT CTCCTCGTC           AATGTGATGGCACTT  74 69
   PBPRA0864  951444 ..  951472 - -13.3   -3.4724   GAGAACAAAATGCAA        CAAAAAAGCCCCT TGA AGGAGCTTTTTCG        AACGTCAACTTGGTA 100 61
   PBPRA0863 NONE
   PBPRA0862  949154 ..  949171 -  -4.1  -2.66733   TCTGAAGCTATATTA             GCAGATA GTTT TTTCTGC              GATGAATTTTTCTAC  45 5
   PBPRA0861  948561 ..  948578 -  -9.1  -5.72622   GCTACAAACAAAAAA             CGCTACC CGAA GGCAGCG              TTTTTTTAAGCGTCA 100 48
   PBPRA0857 NONE
   PBPRA0856  944880 ..  944898 - -10.3  -2.88054   GTGCATAACTCAAAG             CCACGTC GATAA GACGTGG             TTTTTTTAATGCGTA  76 318
   PBPRA0850 NONE
   PBPRA0849 NONE
   PBPRA0848  937181 ..  937195 - -11.4  -5.07652   CTTGCTAAAAGAAAA               CCGCAG TTA CTGCGG               TTTTTCTTTAAAACG 100 61
   PBPRA0846 NONE
   PBPRA0845 NONE
   PBPRA0844 NONE
   PBPRA0843  933492 ..  933515 -  -8.2  -5.03994   CCGCAGATATAAAAA          GGCTTTGG GAAGTACA CCAAAGCC           TTTTTTGTGTGGGTT  91 250
   PBPRA0834  922400 ..  922410 -  -2.6  -3.60098   ATTGTTCACCCCAAA                 TATT AAG AATA                 TTTAAATAATCAAAT  49 255
   PBPRA0833  919829 ..  919850 - -12.3  -4.88067   ACTGAGGTACAAAAA           GGCGAGTCC CAAT GAACTCGCC            TCTCGTCACTCGTAT 100 67
   PBPRA0831  916695 ..  916727 -  -7.9  -4.78572   CGCTAACGAAGAAAA      TTTACCGATTTTATT AGT AATAAAAACGGAAAA      TGGCTTCAAAGAGTA  91 461
   PBPRA0822  909300 ..  909313 -  -5.3   -3.4404   ATGCAGATGTAAATA               TCGAT TAAC ATCGA                GAACTGTTTTTTTAA  57 102
   PBPRA0819  906314 ..  906340 -  -6.6  -2.99459   ACTGAAATATAACCA         GCCATGTTAG ATACAGA CTAACTTGGC         TCATTACCAAAAAAG  58 58
   PBPRA0818 NONE
   PBPRA0817  905119 ..  905150 - -14.6  -2.67143   AGAGTTAGCATAGCA      GTCACCTGAACATT AGAT AACGCTCAGGTGAC       GTTATCTAATCTATT  95 36
   PBPRA0816 NONE
   PBPRA0815  903053 ..  903084 -  -7.4  -5.93809   GGGTTATAAAAAAAA      GAGAGATATTCTGC GTCA ACAGAATACCTCTT       TGAATCTCATTTTTA 100 66
   PBPRA0814  901844 ..  901859 - -11.8  -5.19261   AAAGGTACTAAAAAA              GGCGCC AATA GGCGCC               TTTCATGTTCCATAA 100 56
   PBPRA0813  900632 ..  900665 - -15.6  -3.33865   TACTCCAAAGTAAGA     TAGGTTCTTCATGA AAATTA TCATGAAGAACCTA      TGGGGAAATAGCACT 100 57
   PBPRA0812 NONE
   PBPRA0811  898621 ..  898640 - -12.2  -5.83211   CATCAAAATAAAAAA            GCGAGAAC CTTG GTTCTCGC             TTTTTTTTATCTATG 100 60
   PBPRA0807 NONE
   PBPRA0806 NONE
   PBPRA0805  891870 ..  891905 - -12.1  -2.85459   GAGTGAGAAGAGAAG    TGTCCTAGTTTCTAG GAAAGG CTAGAAACTAGGAAA     GGTAAGTAAAATAGT  86 119
   PBPRA0794  880922 ..  880942 - -11.9  -5.42259   CTAGTCCTAAAAAAA            GGCTTACCA TAA CGGTAAGCC            TTTTTGCTATGTGAG 100 63
   PBPRA0791 NONE
   PBPRA0790  878266 ..  878285 - -12.2  -4.04806   TTCCAGACTAAACAA            CCACCTAC TAAA GTAGGTGG             GTTAGTATTAAGGAC  95 76
   PBPRA0789  877624 ..  877644 -  -5.3  -4.77157   TCAATGCATTAAAAA            CCGTCACTT GTT AGGTGGCGG            TTTTTTATTGTCTGA  74 338
   PBPRA0787  871239 ..  871271 - -17.2  -4.42386   TCTTTAGTTAGAAAA      TAAGAAGCCCGGTC AATTG AACCGGGCTTCTTA      TTTTCTAACATGGAT 100 447
   PBPRA0785 NONE
   PBPRA0784  869110 ..  869127 - -12.7    -4.946   AGTAAATATTAAAAA             GCGCTGC CAGA GCAGCGC              TTGAATAGTTCAATT 100 81
   PBPRA0783  868182 ..  868197 - -10.4  -5.68023   CTACAATGAAAAAAA              GCCTCG CATG CGAGGC               TTTTTTTTATCAAGA 100 63
   PBPRA0779  861230 ..  861246 - -13.7  -3.55219   AACGGGAGTATAGAA              CGCCGCA TCT TGCGGCG              TTTTTCATTAAATGT 100 110
   PBPRA0775 NONE
   PBPRA0770  850134 ..  850144 -  -5.4  -2.62184   GTTCTTTTGATACCA                 GATC GCT GATC                 ACAATCCTTTTCACA  51 36
   PBPRA0769  849509 ..  849525 -  -5.2  -3.13323   AGATAAAAGTACAGA              TACCTA TCGGT TAGGTA              AAACATTGCGTAAAC  53 331
   PBPRA0747  828430 ..  828448 - -12.4  -5.28176   CTTAGGCACAAAAAA             GCCCCGAC AGT GTCGAGGC             TTCAGAATTTCTTAA 100 54
   PBPRA0740  820501 ..  820517 -  -3.7  -2.85912   GAGCAAGAAAATTCA              TAGGTAT AAT ATACCTT              TAGATGGCGTCGTTA  45 25
   PBPRA0739  819527 ..  819543 -  -3.7  -3.56273   TGGATGACGAGACAA              TTGCTAA GTT CCAGCAA              GAGTTGGCAGATATG  51 396
   PBPRA0735  814442 ..  814463 -  -8.6  -5.71712   GTCCAGATAAAAAAA           GGGCCCGG TGCAAT CCGGGCCT            CATCGTTCTTTTTGC 100 125
   PBPRA0734  813503 ..  813528 -   -12  -4.36931   TAATCGACAGGAAAA         TAAAGCCAGC CATAGT GCTGGCTTTA          TCGTTTAAATAGCAT 100 46
   PBPRA0732  811224 ..  811239 -  -5.4  -3.54543   ATCTATTTCGTTAAA              GGCAAA GATG TTCGCC               ATACCAATCCTGATG  57 368
   PBPRA0727  804782 ..  804805 - -12.6  -3.49419   TGGTTTGATAAAAAG          TAGGGAATGA CTCT TCATTCCCTA           TTGAAGTACGTACAA  95 42
   PBPRA0726 NONE
   PBPRA0725 NONE
   PBPRA0724  800932 ..  800944 -  -3.4  -3.90762   TATTGTTGAAAAAGA                TGGA TATAT TCCA                TTACCAAAAAGTGTT  53 186
        rdgC  791430 ..  791471 - -14.7  -3.32294   GGAAAGTGGGGATAA CAGATATTAAAAAGAGCGC CGAA GCGCTCTTTTTAATGTTTG  ATTGGTTATGAGAGA 100 45
   PBPRA0717 NONE
   PBPRA0716  789580 ..  789593 -  -9.5  -6.02919   GTAGAAATAAAAAAA               GCGCC CTTA GGCGC                TTTTTTCGTTATGCC 100 34
   PBPRA0713  786695 ..  786705 -  -2.6  -3.60098   AGTTTTCATTTTAAA                 TTTT TTT AAAA                 TCGTCTTGGATTTTA  49 10
   PBPRA0712  785625 ..  785646 - -14.5  -3.69395   GCCATTATTGAAGAA           GCCCTAACC GAAA GGTTAGGGC            TTTTTTTCGCTTGTA 100 504
   PBPRA0699  775695 ..  775710 - -10.4  -5.22943   AGTAAATCTAAAAAA              GCCAGC GCAA GCTGGC               TTTTTTATTTTCAGC 100 58
        ppnK  770546 ..  770565 -  -9.3  -5.10461   TTCAGGTAATAAAAA            GCCAGCA ATAAGA TGCTGGC             TTTTTGCTGTCAGCA  91 52
   PBPRA0694  768633 ..  768646 -  -4.5  -2.57162   AAAAACTCTAATTGA               GACTG CTGT CAGCC                TCTATAGTTGCATTT  47 124
   PBPRA0693  768157 ..  768184 - -17.2  -4.19123   TATAAAGCAGATAAA        GAAAAAGCTCGC CAAT GCGAGCTTTTTC         ATTAATTGATGGCAG 100 27
   PBPRA0690  766132 ..  766158 - -19.6   -5.4251   TGCAGATACAAAAAA         GCCCGATAACTC ATT GAGTTATCGGGC         TTTCCAAACGTTTGG 100 512
   PBPRA0657  719341 ..  719363 -  -5.5  -3.02043   AACTGGGTCTCAATA           TTGCGGCAG GTGAA CGACCGCAA           TTTCTGGTGCCTAAA  52 275
   PBPRA0653  716703 ..  716725 - -12.8  -3.75332   AGCCTGTAATTGAAA           GCGAGAGAAT ATC ACTCTCTCGC           GGTTTATCATGCCTT  95 60
   PBPRA0651 NONE
   PBPRA0650 NONE
   PBPRA0649 NONE
   PBPRA0648  711788 ..  711807 -  -3.6  -3.01791   ACTGGCGGCTGAACA            TGGCG-TAC TCA GTAACACCA            GGATCATCAATCCCC  47 83
   PBPRA0647 NONE
   PBPRA0646  709393 ..  709404 -  -2.2  -2.52896   TTACTCGCTAACTCA                TGGC GCTA ACCA                 TGCTTTTATATAGGT  39 31
   PBPRA0645  708274 ..  708288 -  -2.8  -3.58247   GGTAAAAAAAGTGAA               TACCCC ATA GGAATA               CAAGCAGAGGGTTGG  49 277
   PBPRA0644  706695 ..  706719 -  -2.8  -4.10744   CTAGCTAAAGAATAA          TATCGACGGT TTTTT ACCCTCGCTA          TTCTACGTAGTCGTA  55 428
   PBPRA0643  706070 ..  706114 - -13.7  -3.93262   TCTGAATACATTAAA TCCCGTCACGATACTCTTTTT TCA ATAATGAGGATCGTAACGGGA TTTTTTAATGCCTGA 100 57
   PBPRA0640  701822 ..  701839 - -11.3  -5.71712   TTCCACATAAAAAAA             GAGCCGA AATA TCGGCTC              TTTTTAGTGTTATTA 100 53
   PBPRA0639 NONE
   PBPRA0638  700070 ..  700087 - -11.3   -5.5112   TCGATGAACAAAAAA             CGAGAGC ATCT GCTCTCG              TTTTTTTATCTGTTT 100 135
   PBPRA0636  696046 ..  696073 -  -7.1  -5.80003   CGAATAAATAAAAAA        GGACCATGA ACTGTCATAA TCATGGTCC         TTTTTTGTTCTATGT 100 64
   PBPRA0634  694048 ..  694065 - -11.3   -5.4251   GCCAGATATAAAAAA             GACGACC ACAA GGTCGTC              TTTTTTTGTTTGATT 100 42
   PBPRA0620  677785 ..  677801 - -10.8  -2.89361   ATAGAGCAAATAGTA              GGGGGC TTAGT GCCCCC              TTGTTTTGATGTCAG  79 99
   PBPRA0619 NONE
   PBPRA0618  675765 ..  675791 - -13.8  -3.42379   ACATAACGCAATGAA         GAAAAGCCGCGA TTG TCGCGGCTTTTG         TATCTGATTAAAAAT 100 72
   PBPRA0602  659281 ..  659296 - -11.8  -5.13473   AGTAGATGTAAAAAA              GGCCGC ATTG GCGGCC               TTTTTTATTTGCGAG 100 30
   PBPRA0600  657115 ..  657134 - -12.2  -5.90231   ATAAACATAAAAAAA            CGCAGATC TTAC GATCTGCG             TTTTTTAAAAGTATC 100 70
   PBPRA0599  655572 ..  655598 - -18.2  -4.05902   GAAATCATAACGAAA         GCCCTAACGTAT TCG ATACGTTAGGGC         TTTGTTTTTTTTAAT 100 74
   PBPRA0587  640242 ..  640255 -  -9.5  -6.08563   AATAGATAAAAAAAA               CCGGC ATAA GCCGG                TTTTTTTATGCTAAT 100 56
   PBPRA0582  635674 ..  635704 - -24.2  -4.11501   GTAAAGATAAGCAAA       GAGCCCCGCATTGA TTA TCAATGCGGGGCTC       TTTTATGTTGGTATT 100 73
   PBPRA0576  628117 ..  628129 -  -3.4  -3.80855   GGCTTTAAAAACGAA                GCTA AGGAA TAGC                GATGAAGCTATCTCA  53 386
   PBPRA0574  626667 ..  626677 -  -2.4  -3.62046   CTACTTTCCTAAGAA                 TCGG GCG CCGT                 AACTCAGCCAGCATG  48 270
   PBPRA0565  614793 ..  614825 - -17.9  -4.30034   AAAATTGTATTAAAA      CAAAACGGGATGCCA TGA TGGCATCCCGTTTTT      TGTTGGCTAAAGCGT 100 63
   PBPRA0563  612186 ..  612199 -  -3.7  -2.78463   AGGGGCGGCATTATA               GAGGC TATT GCCGC                AAGTATCACCGATTA  45 96
   PBPRA0562  610752 ..  610780 - -16.2  -4.63586   ATATGACAGATAAAA        GAAAGGCAGAGA TTTTC TCTCTGCCTTTC        TTGTTTCTCTGTTGT 100 61
   PBPRA0556  603785 ..  603801 -  -7.9  -5.65177   ACAGGCATAAAAAAA              CGGCACC TTA GGCACCG              TATTATTTATACTTT 100 56
   PBPRA0555  602309 ..  602329 - -12.6  -4.35524   TTTTTAAATTGAAAA            CGGTAGCC GTAAT GGCTACCG            TTTTTTTATGCGTTA 100 38
        aceK NONE
   PBPRA0550  594555 ..  594565 -  -5.4   -2.5547   ACGGGTGATATGAAT                 GTCA CCA TGAC                 TGTCGCGCATACTAT  49 223
   PBPRA0547  592485 ..  592512 - -11.4  -5.73339   AGAATGATAAAAAAA        GAAAAAGGCTCC TATT GGAGCCTTTTTT         CGCTACTTGCTAAAG 100 94
   PBPRA0542 NONE
   PBPRA0541  579733 ..  579752 -  -9.3  -5.61596   ATTGGCATAAAAAAA            CCAGCTC ATTACA GAGCTGG             TTGTTTAGTCTATCT 100 55
   PBPRA0540 NONE
   PBPRA0539  573383 ..  573430 -  -3.6   -5.2189   TGAAGTATGAAAAAA CGAGAGC-TTATGGGGCTAATTT GAG AAATTAATCCATTAACACTCTCG TTGCATTGTGTATTT  76 56
   PBPRA0538 NONE
   PBPRA0537 NONE
   PBPRA0536 NONE
   PBPRA0535  570007 ..  570022 -  -7.5  -5.06816   ATTCTTTAATAAAAA              CCGCC TTGAGT GGCGG               TTTTATGCAAGATGG  89 67
   PBPRA0532  566439 ..  566460 - -10.2  -5.46629   AACAGTGTAAAAAAA           GCCGTCAT GTATGA ATGACGGC            TTTTTTGTGTCGATA 100 84
   PBPRA0529  563000 ..  563018 - -12.4  -5.01732   AAGCGTCTGAAAAAA             CGCCACTC AAT GAGCGGCG             TTGATTATGATGTAC 100 59
   PBPRA0528 NONE
   PBPRA0527  560446 ..  560478 -   -18  -3.71991   TATAAACGGGAAGAA      TTAAGCAGGCTGAA TGTTT TTCAGCCTGCTTAA      TATTCTCTTTTTTAC 100 49
   PBPRA0526  556738 ..  556756 - -10.3  -3.88498   GGGGTAGATAGCAAA             GACCTGC AAATG GCAGGTC             TTAATGATAGTGGCT  85 50
   PBPRA0525  554310 ..  554332 - -15.6  -2.60496   TGTGGGGGGAAAGAG           GCGGTGCGCA ATG TGCACACCGC           AAGTTAATACCTAAA 100 41
   PBPRA0524 NONE
   PBPRA0523 NONE
   PBPRA0522 NONE
   PBPRA0521 NONE
   PBPRA0520 NONE
   PBPRA0519  547532 ..  547544 -  -3.3  -3.85879   GATAACTCATAATAA                CCTCT TAA AGTGG                ATACAGGTTGTGAGA  53 17
   PBPRA0518 NONE
   PBPRA0517  543122 ..  543142 - -12.7  -3.13033   AATCGAAAATTAAAG            TGGGGATAA AAG TTATCCCCA            AAAATATTTAACCCA  91 33
   PBPRA0516  541546 ..  541564 -  -8.9  -5.50723   TTATCAAAAGAAAAA             GGGTAGT AACTA ACTACCC             TGTCGCGATTACCTA 100 134
   PBPRA0515  540579 ..  540594 -  -4.8   -2.6063   TTGACTCAGAACCCA              GATAAA TCCC TTTATC               TGCCAGTATCGGCAC  49 298
   PBPRA0513  538501 ..  538511 -  -2.6  -3.60098   AGTTTTCATTTTAAA                 TTTT TTT AAAA                 TCGTCTTGGATTTTA  49 10
   PBPRA0512  537826 ..  537844 - -13.8  -3.59315   TTAATCATGGGTAAA             CCCCCGGC TAT GCCGGGGA             GACTCGCATAGGTTT 100 112
   PBPRA0511 NONE
   PBPRA0510 NONE
   PBPRA0509  535139 ..  535160 - -14.5  -3.69395   GCCATTATTGAAGAA           GCCCTAACC GAGA GGTTAGGGC            TTTTTTTCGCTTGTA 100 277
   PBPRA0494  521210 ..  521221 -  -4.4  -3.07816   CTGTCACTGAGCGAA                TAGG GTGG CCTA                 AACGTTTTCTGCCTC  49 204
   PBPRA0492  520117 ..  520136 -  -7.8  -4.24984   AGATAAAATGATAAA            GCCTCAAC TTCG GTTGGGGC             TTTGTTGTATCTAGA  79 233
   PBPRA0490  519096 ..  519121 - -11.1  -3.59803   ATGACAGTAAACGAA         CAGGACGAGCC GGTT GGCCCGTTCTG          TGGGATGGATGGTTT  84 150
   PBPRA0484  513673 ..  513699 - -12.4  -4.51174   TGATGACAAGCAAAA         TGAAGCAGATAG TCG CTATCAGCTTCA         AGATGTTTATCTTCA 100 117
   PBPRA0483  510346 ..  510367 - -11.5  -5.88197   TTAAACACAAAAAAA           GCCCGATGC TTGC GCGTCGGGC            TTATTCAATCATGGA 100 56
   PBPRA0482  509720 ..  509750 -  -7.7  -3.71607   TGAATACCATTGAAA      CCAGCACTGAAAGC ACAT GATTT-AGTGCTGG       CAAACCATTATATTA  72 16
   PBPRA0481  508300 ..  508311 -  -2.2  -3.06183   TTCATGTGCATTTAA                CCTG TGGA CAAG                 AAGTGATAGAGAATA  42 421
   PBPRA0478  503275 ..  503298 - -11.8   -4.2338   GATGAATAGAAATAA          CAAAGCCACC CAGA GGTGGCTTTA           ACGTTAGGATTTGTA  93 66
   PBPRA0477 NONE
   PBPRA0476  499809 ..  499821 -  -6.3  -3.61398   TTTTCCTCTTAAGAA                TCAGT ATC ACTGA                CCGACAAGCTGTCTA  62 117
   PBPRA0475  498701 ..  498720 -   -15  -3.96705   GGCATAAAATGCAAA            TGCCGCCC AGAA GGGCGGCA             TTAATTATAAGAGTT 100 84
        pyrB NONE
   PBPRA0473  496798 ..  496821 - -11.2  -6.04378   AAATGAGAAAAAAAA          TGTTTACTCA GCAC TGAGTAAACA           TTCTTATATGTGCAC 100 111
   PBPRA0472  495642 ..  495652 -  -5.4  -3.35644   TTCATAAGGATAATA                 TCAG CAA CTGA                 TGTGCGGTTGTTTGA  56 71
   PBPRA0471  494937 ..  494957 - -10.5  -4.04326   CAACTAAAGATGAAA            GCCAGCAAT CGA ATTACTGGC            TAAAAGTGTTCTTAG  85 114
   PBPRA0470  494453 ..  494485 - -22.3  -4.33151   TATTAGAATGGAAAA      CCAATAAAAGCTGCC AAA GGCAGCTTTTATTGG      TTTCATAAATCAAGA 100 51
   PBPRA0466 NONE
   PBPRA0465  489595 ..  489617 -  -7.7  -4.98616   TTAAAACAGTAAAAA           GCCCTCTTT TAAAT ATAGAGGGC           TTTTTTCGTTGTGGA  86 107
   PBPRA0457  477451 ..  477477 -  -9.5  -5.10497   AATGGATGTAAAAAA         GCCCAAGCA GTATAATGA TGCTTGGGC         TTGGTGAACAAATGA  91 48
        tolC  468681 ..  468699 - -13.2  -5.37345   TTGAAGCATAAAAAA             GCGCCATA GTG TATGGCGC             TTTTTTTATATCGGT 100 129
   PBPRA0446  461333 ..  461359 -  -9.4   -4.7254   ACTTGGCAGTAAAAA         GAAGCGCCCC TATTGAT GGGGCGCTTT         TTTATGTTTTTCTTT  90 8
   PBPRA0444 NONE
   PBPRA0443  457587 ..  457607 - -16.9  -4.64676   TTAGGTGCAAGAAAA            GAGGGAGGC AAA GCCTCCCTC            TTTTGAACCTGAGTC 100 45
   PBPRA0442  456847 ..  456882 - -16.4  -3.19659   CATATCGATAATAGA    TAAAAAAATGGCAGCC CATA GGCTGCCATTTTTATA     AGGTAATCTATTATT 100 39
   PBPRA0439  452292 ..  452332 - -14.1  -3.58698   TACTGATATAAAAAG  CCCTGTAACCGTGTCTATT CTA AATAGGCTCGGTTACAGGT  TTTTATTTTTATTTG 100 56
   PBPRA0435  449599 ..  449610 -  -5.8  -4.14243   GACTTGAGTGTAAAA                GCGT ACCC ACGC                 TGGCCGATCGATCAG  68 142
   PBPRA0433  448174 ..  448184 -  -8.2  -3.34088   ATTAGTACAGACGAA                 CGCG ACG CGCG                 TTTTCGCGAGCCAAT  70 1
   PBPRA0432  447630 ..  447675 - -15.5  -5.45652   ATGGTGAAGAAAAAA TACAAACAAGCCGTGCGTTCC TAAT GGATTGCACGGCTTGCTGGTA GAACTGGGTTAGTTT 100 40
   PBPRA0431 NONE
   PBPRA0430  443831 ..  443848 - -11.3  -5.73339   ACAACCATAAAAAAA             GCGAGCT AATA AGCTCGC              TTTTTATTAACGACC 100 54
   PBPRA0428  441492 ..  441509 - -11.3  -5.04597   ATCCAGATACAAAAA             TGGGAGC CGAA GCTCCCA              TTTTAAAACTCAGTA  93 47
   PBPRA0427  440053 ..  440087 - -10.1  -4.45485   ATTAGACGTACAAAA     TAAGCTCGATGTAGG TAAAC CCTATATCGGGCTTA     TTTTTTGCCTGTCAT  89 476
   PBPRA0419  425982 ..  425999 -  -3.5  -4.36914   TGTTCTTGCACAAAA             TAGCGTTG AAT CAAC-CTA             ACTTTGAATAAGGTT  62 47
   PBPRA0418 NONE
   PBPRA0417 NONE
        leuD  422458 ..  422489 - -13.2  -4.11692   CACCTATCTTCAAAA      TAGAAGAACCCAGT AATC ACTGGGTTCTTTTA       TTTCTAACCGCCAAT 100 152
   PBPRA0414  420300 ..  420320 -  -8.3  -2.58544   GCGTAGGGTGAGAAG            GTATGAGCA TCA TGCTCTTAC            GTATGATTATTTTGA  65 384
   PBPRA0413 NONE
        thiP NONE
   PBPRA0411  416406 ..  416446 -    -4  -5.68489   CAGAAGAAGAAAAAA TGATGCCATGGTTAGCGGC GGTA ACCGATA-CCATGGAAGCA  TTGCATAAAAACGAT  90 408
   PBPRA0409  412135 ..  412172 -  -6.5  -3.56006   AGAGGTAATTAAAGA  CAAAAGCCGCGT--CAG AATAGA CTGGTACACGGCTTTTG   AACCTAGATTAAAAG  65 48
   PBPRA0408  411310 ..  411324 -  -2.8  -3.74693   TTTCATGGGAGCAAA               TCCGAT TTG ATCGTA               ATGAATAGTGAATCA  51 84
   PBPRA0407  410240 ..  410258 -  -8.8  -5.11033   TATAACCTGAAAAAA             CGAGAGCC TTT GGTTCTCG             TTTTTTTTTCGAACA  91 63
   PBPRA0405 NONE
   PBPRA0404 NONE
   PBPRA0403 NONE
        ksgA  403565 ..  403578 -  -5.3  -2.81045   CTATTTAGAACAGTA               TCTGT AAAG ACAGA                AAACTGAGCTAAATA  52 101
   PBPRA0401 NONE
   PBPRA0400  401963 ..  401979 -  -3.6  -3.58726   GTTGCCGATATAGAA              GCGGCA AAGCA TGCTGC              TGGCGATATTGGAGA  53 336
   PBPRA0393  396074 ..  396090 -  -9.4   -5.4251   TCGAGACATAAAAAA              GCCTGC ACGAG GCAGGC              TTTTATCGAAATATC 100 45
   PBPRA0390  392568 ..  392586 - -14.6  -3.06796   CTTTATCTCATTTAA             TGGGGGCT GAA AGCCCCCA             ATTTTTCAATTAGAT  95 35
   PBPRA0389  391268 ..  391291 - -18.2  -3.94634   GAGCATGTTAAATAA          CATGCGCCGC AATC GCGGCGCATG           GGGGCAGCGGAGTGC 100 64
   PBPRA0388 NONE
   PBPRA0387  388086 ..  388101 - -10.4   -5.1101   TTATTATTGAAAAAA              GCCCAC AGCT GTGGGC               TTAATTATTCGTACT  93 49
   PBPRA0384  384821 ..  384847 -   -16  -2.78216   TATCGGGATGAAGTA         CAGCAGGTTGTA ATG CACAACCTGCTG         TTATTTTATTAGTGT 100 34
   PBPRA0383  384061 ..  384086 - -11.3  -3.20227   TGCGAAGGATGAATA         TAAACGCCTCT AAAT AGAAGCGTTTA          CTTGAAAATGATATG  80 45
   PBPRA0382  383611 ..  383622 -  -4.4  -3.65676   ATGAATAAAGAAAAG                GCAT GAAC ATGC                 GAATTATCGTGTCTT  55 39
   PBPRA0378  376873 ..  376887 -  -6.4  -2.87344   TACTGTGCTTATAGA               GGTATG AAG CACACC               CCTGTTCCTCCTAAT  57 4
   PBPRA0376  375680 ..  375702 -  -6.4  -4.71426   TCGCCACGAACAAAA           GTAATGTAAT AAT ATAACATTAC           TTTCTGTACTGTTCA  79 75
   PBPRA0375 NONE
   PBPRA0374  374602 ..  374619 -  -8.4  -3.21593   TATCTCCCGAGAATA             GGGGGA ATATTA TCCCCC              TTATATTACTGAAAT  68 31
   PBPRA0373 NONE
   PBPRA0372 NONE
   PBPRA0371  372115 ..  372125 -    -4  -3.41234   TAGCAAGGTAAGTAA                 TAAC TAG GTTA                 GAATGTGACACTACA  51 36
   PBPRA0370 NONE
   PBPRA0368  368381 ..  368405 - -14.5  -3.17238   AGATCATATATTTAA          CTAGAATGGTA TAA TACCATTCTAG          CTAATTAACTGGTCA  95 30
   PBPRA0367  367866 ..  367876 -  -2.6  -3.60098   AGTTTTCATTTTAAA                 TTTT TTT AAAA                 TCGTCTTGGATTTTA  49 10
   PBPRA0366  366959 ..  366972 -  -6.7  -2.91912   GGATTCAGGTATACA               GAACC GACT GGTTC                TAAATTTTTAATATT  58 349
   PBPRA0358 NONE
   PBPRA0357  358060 ..  358077 -  -2.1  -2.87501   CTTCACCAAATACGA             GAA-ATTC CAT GAATATTC             CTTAGTTTTTTGTAC  41 101
   PBPRA0356 NONE
   PBPRA0355 NONE
   PBPRA0354 NONE
   PBPRA0353 NONE
   PBPRA0352  352189 ..  352212 -  -2.2  -4.25347   AAGCAGTAATACAAA          GCGTGTGCCA GTTA TTGCCCTCGC           TTGGCAAACATGATG  57 13
   PBPRA0351  351840 ..  351850 -  -3.2  -3.60104   TCCATATCATAAATA                 CTCC GCA GAAG                 TGATCAGAGGGATAA  51 6
   PBPRA0350 NONE
   PBPRA0349  347988 ..  348014 -  -4.4  -3.16676   TCTAGCAAGCCAATA         GCACATTGTAGA ACT TCCACATTGTGG         GCTTGCACCAGTAAA  50 112
   PBPRA0348 NONE
   PBPRA0307  322744 ..  322761 -  -7.7  -2.66882   AAAAATGTTATACCA             GCCAGAG AATA CTCTGAC              GGGTTTTAATCTGTT  62 31
   PBPRA0306  322403 ..  322437 - -13.9  -3.35073   ATTACTCTTAATGAA    TAACAAAACGGGAAGC ACTT GCTTCCCGTTTT-TTA     TTCAGTGTCGAGATG 100 82
   PBPRA0301  316854 ..  316886 -  -4.2  -3.17194   ATCCTGCGAATTCAA     CGTCACTGAAT-CAG CTGT CTGCATTCAGTGTTG      CTTCCATTGCTTCAA  50 3
   PBPRA0300  316054 ..  316065 -  -4.4  -4.07687   ATCTCGCGTGGAAAA                TTGC ATCA GCAA                 AATCAAGTATTCGAA  61 364
   PBPRA0298 NONE
   PBPRA0297 NONE
   PBPRA0296  312854 ..  312868 -  -5.8  -2.60079   TTACGCTACAAGTTA               TTAACA GGG TGTTAA               GTCTAGGTCAAGATA  54 98
   PBPRA0295  311865 ..  311896 -  -6.6  -5.40072   TGCTGCCTAAAAAAA      TCGAGTAACGG-GCT GAT AGTACCGTTACTCGT      TTTTAGCTCTTGTGC  89 78
   PBPRA0293  310531 ..  310545 -  -8.5  -6.06529   GAGATATAAAAAAAA               GCCGC TCTAC GCGGC               TTTATTAGAAGGGTA 100 53
   PBPRA0274  287051 ..  287081 -   -12  -5.28176   TTGAGGCATAAAAAA       GAGCGCCAATAC TGGTGTT GTATTAGCGCTC       TTTTTAATACAAAGG 100 98
   PBPRA0272 NONE
   PBPRA0271  283584 ..  283603 -  -6.4  -5.26875   GGTGTAACGAAAAAA            GCCCTC CGTAGGAT GAGGGC             AAAGAGTTTAGCTGT  88 83
   PBPRA0270  283233 ..  283262 - -13.1  -3.42809   AATAGCATGAATCAA       TCCGGTAACTATGT AAA ACATAGT-ACCGGA       TTTTTTATTGGCGTA 100 30
   PBPRA0265  274645 ..  274668 - -11.8   -4.4891   GTGAGTAGCATAAAA          TAAAGGCCGC AAAA GCGACCTTTA           TGAGAGGTGAATTGT 100 50
   PBPRA0264  273641 ..  273655 - -11.4  -5.68023   TTAGAATTAAAAAAA               GCCGCT GAT AGCGGC               TTTTTTATTATCAAT 100 60
   PBPRA0260  268261 ..  268276 - -10.4  -5.66684   TAATGCATAAAAAAA              CCAGCC AATA GGCTGG               TTTTTTTGTATCGGA 100 88
   PBPRA0257 NONE
   PBPRA0256  262707 ..  262718 -    -3  -3.93166   TGTCCAAAAAAGTAA                TAAG CTCA CTTA                 ATTTCTGCGTGTGAT  53 40
   PBPRA0255  261887 ..  261902 -  -3.2   -5.4833   CGAGGTAACAAAAAA              GGATGC CTCG GAATCC               TTTTTCAAATCTATT  78 62
   PBPRA0254 NONE
   PBPRA0253  259846 ..  259863 - -10.5  -6.20267   TTAAAAACAAAAAAA             CGGCGCC ATAT GGCACCG              TTTAATGCTTTTACA 100 74
   PBPRA0252  258857 ..  258867 -  -4.6  -3.44319   TTTAAGCCAGTATAA                 CGCC TGC GGCA                 AATAACAAATTAGTC  53 1
   PBPRA0251  258157 ..  258173 - -12.3  -6.17268   GTAGAATAAAAAAAA              CAGAGCC GAT GGCTCTG              TTTCTTTATTAGCAC 100 64
   PBPRA0249 NONE
   PBPRA0248  254258 ..  254274 - -10.9   -5.4833   TTAGGCAATAAAAAA              GTCTGCA ATT TGCAGAC              CTTTATTAACGAGAC 100 63
   PBPRA0245  249777 ..  249793 -  -7.3  -5.93252   TTTAAAAATAAAAAA              TAGCCAA AGC TTGGCCA              CTGGAATTGAATTAT 100 192
   PBPRA0243 NONE
   PBPRA0242 NONE
   PBPRA0241  246344 ..  246354 -  -5.4  -3.59979   CTGGGTCATCTCAAA                 CGAA TCC TTCG                 ACAAAAGGCAGATTA  59 242
        glpX  244861 ..  244878 -  -6.3  -5.41143   GATGGGGTAAAAAAA             GACGTAC AGAA ATACGTC              TTTTTATTGGAATCT  85 59
   PBPRA0239 NONE
   PBPRA0238  243196 ..  243228 -  -3.5  -2.71119   AGTGATGTAGATAAG     CGTAGTCAGCCTAG TTAACT CTAGACTGACTT-G      TTTTTGAGACATTCG  43 97
   PBPRA0237  242672 ..  242685 -  -6.7  -5.26918   ACACCTGAGAAAAAA               CGTGA ATTA TCACG                AAATTTATTAAGTGT  89 125
   PBPRA0235  241274 ..  241291 -  -7.7  -5.72622   TGTAGAAACAAAAAA             GGCCAAC CGAA GTTGACC              TTTTCTCACGTTATT 100 54
   PBPRA0232 NONE
   PBPRA0231 NONE
        cpxA  236959 ..  236994 -   -12  -2.83271   TTATTGTGACAAGCA    CACCCTCAACAAGCAA ATGT TTACTTGTCGAAGGCG     TAAGCTAAATAATCC  86 51
   PBPRA0229  236377 ..  236401 - -10.8  -3.94067   GACTACATATAATAA          CGAGAAGCAA TGATC CTGCTTCTCG          TTTTTTTATGTATTC  86 70
   PBPRA0224  231261 ..  231272 -  -5.8  -2.78463   AGGTGTTTGATCATA                TCCC GCAT GGGA                 CTGATTATTTCAGAT  54 30
   PBPRA0223  229943 ..  229959 -  -3.5  -4.66987   TAGAGCCCAACAAAA              CTCGCCC TTC GGGAGTG              ACTCAGCGTATCTAC  64 162
   PBPRA0222 NONE
   PBPRA0220 NONE
   PBPRA0219 NONE
   PBPRA0218 NONE
   PBPRA0217 NONE
   PBPRA0216  223188 ..  223210 - -10.7  -2.79321   CTTATATGAATATTA           GAGTGATGT TTTTC ACATCACTC           TTTTTATTAATTCAA  76 32
   PBPRA0211  217686 ..  217737 -   -11  -4.66833   GTGGAAGGCGAAAAA TTTGTCACGCTTACATCGCTCTTT CGTT AAAGAGCAAGGCAAGCGTAACATT CATTTTTCTGCCACA 100 64
   PBPRA0209 NONE
   PBPRA0208  215214 ..  215242 - -15.5  -2.93858   GATTATATGCAGATA        CAAAAAAGGAGCC TTG GGCTCCTTTTTTA        ATTGGGATCATTTTG 100 43
   PBPRA0201  209614 ..  209634 - -11.2  -5.64274   TTATCGACAAAAAAA            GCGTAAGC TTAAG GCTTACGC            TTTATATTTAGTCTA 100 142
        slmA  208825 ..  208846 - -12.3  -5.41143   TAGGCCCCAAAAAAA           GCGAGAGGC ATTC ACCTCTCGC            TTTTTTATCTCGAGA 100 77
   PBPRA0197  205747 ..  205786 - -23.2  -2.79302   AGTAGGCCTATCATA  CCCACCAAATTAACCACC ATCT GGTGGTTAATTTGGTGGA   TTGTATAATACGATA 100 110
   PBPRA0191  197301 ..  197312 -    -3  -2.75101   ATGAGAAAGAAAATT                GTAT ATAA ATAC                 TTACTGTTCTGCCAG  42 26
        rpoZ NONE
   PBPRA0189  194800 ..  194852 - -12.9  -2.63585   TGAGATCTTAAATAT CTAGTATCTAGGTGCGAGTTTCTAG ATT CTAGAAACTCACTCCTGGACATTAA TTCTTTTGTCGTGCC  89 22
   PBPRA0188 NONE
   PBPRA0187  191739 ..  191749 -  -5.4  -3.55378   ACTGACGTACAAAGA                 TCAC AGA GTGA                 AATAGAAAATCAGTA  59 204
   PBPRA0186  190010 ..  190046 - -18.3  -2.71011   ATCTTTGGTTAAGTA    GAATAAAAAAACGCGCA TTA TGCGCGTTTTTTTATAC    ATCTATTACTGAAGC 100 50
        greB NONE
   PBPRA0182  184675 ..  184694 -  -7.2   -5.4833   TTACCCAATAAAAAA            GCCAGTAT TCTC ATACTGAC             TCTCTTCTTATTAAA  91 46
   PBPRA0178 NONE
   PBPRA0177  181246 ..  181260 -  -8.5  -5.95946   TGAATAATAAAAAAA               GCCGC TAAAT GCGGC               TTTTTTTGTAGATGG 100 94
   PBPRA0164  166372 ..  166386 - -11.4   -5.4833   GCAGGCAATAAAAAA               GCTGGC AAT GCCAGC               TTTTCGTTTAAAGGT 100 70
   PBPRA0161  163849 ..  163891 -    -4  -6.02919   TGATAAATAAAAAAA CAGATAGTTAAAAGGCGCTC ATT GAGCGCCTTTTTTATTGCCG ATCATAAATTTCATA 100 55
   PBPRA0152 NONE
   PBPRA0151  152642 ..  152672 - -18.5  -3.61268   CAGCTAATTGTGAAA       TGGGCAAGTATCG GTATA CGATACTTGCCCA       TTTTTTACATCATGT 100 30
   PBPRA0145  147723 ..  147768 - -10.1  -3.02745   CTTAGGTATAAAGCA CAATGATGATAACGCGAG GGTGATTAGTA CT-GCGTTATCATCATTG TATTAGTCGATAGAT  75 47
   PBPRA0142  143652 ..  143671 - -12.2  -5.10461   CGCAGGTAAGAAAAA            GCCGAGAT AACG ATCTCGGC             CTCGGCCTGAAGATG 100 59
   PBPRA0141  142537 ..  142566 -  -7.2  -4.11692   TATTCATGGGCAAAA       CCTGTGCTTCAA ATCCTA TAGAAGCACAAG        CATAAATCTGACCAG  73 86
   PBPRA0140  141615 ..  141633 -    -6   -3.7282   TGATTGGACCAATAA             CTACGAAA ATC TGTCGTAG             TCTTAACCTCTTAAA  64 36
   PBPRA0137 NONE
   PBPRA0136  137501 ..  137514 -  -8.1  -5.22794   ACAATGATCAAAAAA               GCTGC GTTG GCAGC                CTTTTTATATGATGC 100 61
   PBPRA0134  135776 ..  135797 - -12.3  -4.53636   ATGACATAACGAAAA           CGGGAAGCG GCTC CACTTCCCG            AAGGTAACCGCAATA 100 78
   PBPRA0133  135072 ..  135084 -  -3.3  -2.72371   GTGTCGAAACAATAC                CCGTC ACC GACTG                ATTAGTCGGTTTTAG  43 99
   PBPRA0132  133558 ..  133573 -  -3.4  -2.62326   TAACCATAAACAGAT              TAAATT CCCA AATTTA               TCGAAGGAAGAAAGC  43 23
   PBPRA0131  132903 ..  132920 - -12.7  -4.93547   GCAATGAATCAAAAA             CGGGAGC TTAT GCTCCCG              TTTTGCTTTTATGGT 100 55
   PBPRA0125  127844 ..  127873 - -11.6  -2.64572   CAAACAATCAATGCA       CAACGGCG-TTGA ACATA TCAAGCGCCGTTG       TTGAAATACTCAGGA  81 63
   PBPRA0124  126758 ..  126794 - -16.8  -4.09685   GCTGACTCTCGAAAA    GAGGCGAGATACTC CATGTTAAC GAGTATCTCGCCTC    TTTTTTATGCATGGT 100 78
   PBPRA0114 NONE
   PBPRA0112  114935 ..  114945 -  -2.6  -3.63515   TGCCAGCCGGAATAA                 TTAA ATA TTAA                 TTACTGAACATTACC  49 152
   PBPRA0111  112999 ..  113043 -  -8.9  -5.08601   TTAGCGTAATAAAAA CGCCCGTATAC---TTCAGCGA ATTT TCGCTAAACGTGTATACGGGCG TTTTAGTTTGTTCTA  91 68
        ccrB  103932 ..  103951 - -13.6  -4.89852   CCAGATTTAGAAAAA            GCCTCGCA TTTA TGCGAGGC             TTTTTTGTTGGTATC 100 80
   PBPRA0092   96198 ..   96217 - -12.2  -5.17353   ACACGCATTAAAAAA            GGTTAGCC GAGA GGCTAACC             TTTTTAGTTTGTGTT 100 70
   PBPRA0090 NONE
   PBPRA0089 NONE
   PBPRA0088   92228 ..   92252 -  -3.5  -2.77431   AAAACATCTGTAAAG          CGCATTAATCC TCC GGATTATAGCA          TTGGTATTTCAGCTG  44 18
   PBPRA0087   89075 ..   89096 -   -13  -5.08255   ATCGTGAAAATAAAA           GAGGCCGC ACAATG GCGGCCTC            TAAATCGATATAAAC 100 45
   PBPRA0086   88641 ..   88670 -  -2.1  -5.07275   GTACACAGACAAAAA       TAAGCCCAGCA TATAATCG TGTTGGGCTTT        TTATTTGTTCATTAT  69 72
   PBPRA0084   85837 ..   85863 -   -11  -4.21908   GATTATCAGCTAAAA         CCTTAACCCACA TAA TGTAAGTTAAGG         CTAAATACATCCACT  88 291
   PBPRA0082   84224 ..   84234 -  -2.6  -3.60098   AGTTTTCATTTTAAA                 TTTT TTT AAAA                 TCGTCTTGGATTTTA  49 10
   PBPRA0081   83364 ..   83390 -   -11   -4.2231   AATTATCAGCTAAAA         CCTTAACCCACA TAA TGTAAGTTAAGG         CTAAATACATCCACT  88 289
   PBPRA0079   81751 ..   81761 -  -2.6  -3.60098   AGTTTTCATTTTAAA                 TTTT TTT AAAA                 TCGTCTTGGATTTTA  49 10
   PBPRA0078   81096 ..   81117 - -13.1  -3.69395   GCCATTATTGAAGAA           GCCCTAATC GAAA GATTAGGGC            TTTTTTTCGTCTGTA 100 89
   PBPRA0064 NONE
   PBPRA0063   62552 ..   62569 -  -9.1  -5.65177   ATATTTATAAAAAAA             GCCCGTA TCGT CACGGGC              TTTGTGGATTGATTG 100 55
   PBPRA0062   61321 ..   61340 -  -9.2  -5.64274   GTATCGATAAAAAAA            GGGCCAGC ATAA GCTGGCCA             AGGTAGTCTTACTTT 100 97
   PBPRA0060   59313 ..   59331 - -14.6  -4.93696   TTTAAATACTAAAAA             GGCAGCTC TTA GAGCTGCC             TTTTTTAATTTGAAC 100 30
        glyQ NONE
        glyS   53966 ..   53985 -   -10  -5.65177   ACAGGCATAAAAAAA            CCCCACAC CAAA GTGTAGGG             TTTATATTCTTTTTA 100 48
        avtA   52307 ..   52324 - -11.3  -3.15961   GAAAAGAGTAGTGAA             GGTCAGC TTAT GCTGACC              TTTTTTGTATTTGGT  80 171
   PBPRA0052   51146 ..   51158 -  -4.7  -2.99546   TCAGAAAGTGATATA                GCGGC ATT GCAGC                AGAATTTGGCAGCTG  50 343
   PBPRA0029   29291 ..   29301 -  -5.4  -3.53444   GTATTCCCTTTCAAA                 CACA TTT TGTG                 AAGAAATGATTTTCC  57 194
   PBPRA0028 NONE
   PBPRA0027   28269 ..   28283 -  -5.7  -3.44622   CAGCGTGATAAGCAA               GAGCA AAAAG TGCTC               GATGAATTATCGATA  59 99
   PBPRA0018 NONE
   PBPRA0017 NONE
   PBPRA0016 NONE
   PBPRA0015 NONE
   PBPRA0014 NONE
   PBPRA0013 NONE
   PBPRA0012   13444 ..   13462 - -10.3   -4.1964   CGTAACAGCGCAAAA             CGCCACT TTGAT AGTGGCG             TTTTTTATTACTTAA  85 60
   PBPRA0007    6235 ..    6253 - -13.2  -4.17296   TTTCAGAGACACAAA             GACTCACC ATT GGTGAGTC             TTATTAGAGATAAAA 100 68
   PBPRA0006 NONE
   PBPRA0005    4456 ..    4468 -  -4.9   -4.1899   CTAGCTTATTCAAAA                TAATC AGA GATTA                TTTAGAAAGGCGCTT  63 309
        rnpA    4080 ..    4106 -  -8.7  -2.73441   TATCAGTTGGTAAAG        GCG-GACCAGCC GGAT GGCTAGCCACGC         GAAAGGCGAGACAGG  68 16
   PBPRA0003    2213 ..    2230 - -10.5  -5.88565   GGCACAATAAAAAAA             GGCGACC CTTA GGCCGCC              TTTCGATAACTTAGC 100 49
   PBPRA0002     698 ..     724 -  -9.5  -3.18788   GTATGGAGAAAAGCA         TCCACAGGGCA ATAAG TACCCTATGGA         CATGATCGGAGTATG  74 47
   PBPRA0001      41 ..      57 -  -3.7  -3.90328   GAGAATGTGGATAAA              GTTATTC AAT GGATAAC              TATGGGTTGATCACC   0 107
   PBPRB0001    2569 ..    2595 + -10.9   -5.1963   GTGTAAATATACCAA         TGGGAGACATC GCTAA GATGCCTCCCA         TTTTTATTGATTAGC 100 119
   PBPRB0002    5555 ..    5576 + -11.6  -5.77853   AAATTATGAGTTTTT           GCGAGCCA CGTATA TGGCTCGC            TTTTTTTTAGACCTT 100 493
   PBPRB0005   10511 ..   10530 + -12.2  -4.11039   GTCCTTAATACTAAC            CCACCTAC TTTA GTAGGTGG             TTGTTTAGTTCGTCT  95 76
   PBPRB0007 NONE
   PBPRB0008   14078 ..   14088 +  -5.4  -2.83164   TTGGGTGATTTATTA                 CTTG TAC CAAG                 TGTGATCATGGCTGA  52 137
   PBPRB0009   15104 ..   15125 +  -7.3  -2.68114   CTCATCCCGAGTTTA           TCTTGGCAG TGTC TTGCCAAGG            TGCGTTCTGTTGTAT  58 349
   PBPRB0011   16497 ..   16533 + -10.4  -3.54543   CATAAGTGATCATGC    TTTGGTATGGGTTG CGTTGGTAA TAACCCATACCAAA    TTTACCCCCGTCAGT  81 32
   PBPRB0012   18191 ..   18228 + -13.8  -6.04953   ACAGTGAAAATAAAG   CGGTAATAAC-GTGTTT TATCT AAACACCGTTATTACCG   TTTTTTTGTTTGTAT 100 65
   PBPRB0013 NONE
   PBPRB0014 NONE
   PBPRB0015   23147 ..   23163 +  -6.7  -3.68024   TTACCGTAAAGTTGA              TATTAAG CTA CTTAATA              TTGTGTATTAGGCAG  65 320
   PBPRB0022   31218 ..   31237 +  -3.4  -3.79906   ACTGTTGTACCCTGT            GTGCCCAG TTCA CTGTGCCC             TTGTTGTGGCGATAG  53 61
   PBPRB0023   32360 ..   32375 +  -4.7  -2.79133   CAATCTTTGTTCAGG              GTAGC AGTCAA GCTAC               TCTGGTGAACGCTTA  50 22
   PBPRB0024   32830 ..   32842 +  -7.7  -2.78816   TTGCACCTCAACAAA                GCCAA CAA TTGGC                TATGGTCGGGGCTGG  62 100
   PBPRB0025   34133 ..   34145 +  -4.1  -3.35597   TTATCACCATACACG                GGTGA AGG TTACC                TCTTTGCGCCCTGAG  49 21
   PBPRB0026   37601 ..   37622 +    -3  -3.90967   TGCATAAGCTGAAAG           GAACTTCT GAGACA AGAAGTAC            TTCTGTTGTATTTTT  53 345
   PBPRB0027 NONE
   PBPRB0028   40550 ..   40569 + -10.8  -5.61596   CAATCCGCTTATAAA            GGCTTCTA AATC TAGAAGCC             TTTTTTTATGCCGCT 100 79
   PBPRB0029   41071 ..   41105 +   -11  -4.10144   AATTGAAAAACATAA     TATACTTCACAGTATA AAA TATACTTTGGAGTATA     TTCTTATTGTGTTAA  86 9
   PBPRB0030 NONE
   PBPRB0031   43300 ..   43327 + -12.2  -4.31587   CTAAGATATTTAAAT        TCATGCCCT-TAG CTT CTAGAGGGCATGA        TTGTTATTTTTGACG  95 37
   PBPRB0035   50214 ..   50248 +  -5.2  -3.60792   ATTATTGATTAGAAA    GT-GACGTAAATGAT AATTAA ACCATTTACGTCGAC     TTTCGAAATTAAAGC  57 111
   PBPRB0038   51692 ..   51725 +  -7.5    -3.889   TGGCAACGCGGGTTG     TAATGGTGACGAAGC TATG GCTTCGTCAGAATTG      TTTGCTCTACTTACC  74 23
   PBPRB0043 NONE
   PBPRB0044   56969 ..   56980 +  -5.8  -3.86015   AGGAGCTGGTAATGG                CTGG CATT CCAG                 TTTATCCAGAAGCTC  63 455
   PBPRB0046   59370 ..   59393 +  -3.7  -3.21416   TGAGGTTAATACTAA          GGAGCCAGC ATAATG GCTGACCCC           TTAATACTGCAAATC  48 13
   PBPRB0047 NONE
   PBPRB0048   62106 ..   62142 +  -8.1  -3.23216   TGGCGTTATTGCCTT    TGTAAGGCTGGTTATGA TAG TTAAACCCAGCCTTATA    TTAGTGGTAATGAAA  70 61
   PBPRB0049   63807 ..   63818 +  -4.4  -3.50358   ATCTTATGACTACTT                CCAA TGTA TTGG                 TTATGGTCGTTATTT  53 338
   PBPRB0050   65349 ..   65361 +  -4.1  -3.30851   GGTTTCATCTGATCT                TTCGA TAC TCGGA                CTTTGGTTTTTTTAT  51 216
   PBPRB0064   82786 ..   82796 +  -3.2  -3.31853   TCAGTACCGACTAAT                 GTAC CTT GTGC                 TTGAATTTGGCTTTC  47 473
   PBPRB0066   85156 ..   85168 +  -5.5  -4.14739   AGGTACACCTTGTAT                GGGTT GTA AGCCC                TTTTCAAATAGCTGA  65 520
   PBPRB0068   87025 ..   87043 +  -3.8  -5.03994   TTGGCGGTACAGTGA             TACCGCGA TGT TTGCGTTA             TTTTTGTATCTCGGA  73 428
   PBPRB0072   92486 ..   92497 +  -4.4  -2.72379   TCAAAATGTTGACTA                CACT TATA AGTG                 TAGTTAACAGCTTGA  47 77
   PBPRB0073   93764 ..   93778 +  -3.6  -2.55351   GTTCGAATAATCGTC               TTTCAT CCC ATGGAA               ATTGATCTGAACCAA  44 315
   PBPRB0074   95269 ..   95294 + -13.3  -5.24449   TACGGAACGGGAAAA         CGGCTCTGAGT GTAT GCTCAGGGCCG          TTTTTTCAATTTCTG 100 122
   PBPRB0081  105485 ..  105498 +  -5.2  -3.14132   GGGAGCTGCCATAAT               GGCC AATGTC GGCC                TTGCTGGACGAGGCA  53 501
   PBPRB0087  110255 ..  110267 +  -2.7  -4.53303   TATCCATTTCTTTAA                CTATT CCT GATAG                TTTTATATGAAGATC  61 236
   PBPRB0090 NONE
   PBPRB0091  114776 ..  114789 +  -5.2  -5.60993   TTGAGGAAGGAAAAA               CGCC GTTTAA GGCG                TTTTTTTATGCCCGC  91 328
   PBPRB0094  117442 ..  117474 +  -5.1  -3.90328   CCCACAACCCCCATA     CCATCCCTG-T-AAT CACAC ATTAATCAGGGATGG     TTTATGAACATTCTC  61 58
   PBPRB0095 NONE
   PBPRB0096  118302 ..  118321 + -12.2   -4.0825   GTCCTTAATACTAAC            CCACCTAC TTTA GTAGGTGG             TTGTTTAGTTCACAA  95 76
   PBPRB0097 NONE
   PBPRB0098  119840 ..  119857 +  -2.1  -3.78934   ATAGTTATCTGTATG             TTTTTAA ATGC TTAAAAG              TTCTTATCCACAAAA  50 236
   PBPRB0099  121281 ..  121291 +    -4  -4.23674   ATATAACCATTGCCT                 CTAA CAG TTAG                 TTTATCTTAATCAGG  62 74
   PBPRB0100  123655 ..  123685 +  -9.1  -5.86061   AGAGAACTCTTGGCT       TAATGTCGTTCAC TTAAC GTGAGCGGCATTG       TTTTTTTTAGTGAGA 100 77
   PBPRB0102  125963 ..  125973 +    -4  -4.39696   TATACATTTTGAAGA                 CATT AAC AATG                 TTTCTTAATTTACAG  64 268
   PBPRB0103  127040 ..  127064 +   -10  -3.48395   AAAGTTGCATAAAAA          TCCGGGATCA TTAAC TGTTCCCGGA          TTATGTCGGCCCCAT  79 287
   PBPRB0121  144335 ..  144372 + -10.1  -3.29593   TAAGGTTTATACCAG   CGTCACATCAT-ATTCAT TTG ATGGGTTATGATGTGGCG   TGTTGATTGTGGAGT  78 74
   PBPRB0122  145984 ..  146006 +  -3.3  -3.79678   ACAGTGCTTGGATCA           GCGGCTTCA AATAA TGGCGTCGC           TTGTTCTAACCAATT  53 191
   PBPRB0124  148434 ..  148489 + -25.1  -2.93723   AAGATTAGAGGCTTA TACCCAAGCTACCTCAAGATTCTCG CTGAAA CGAGCATCTTGAGGTAACTTGGGTA TATCATTAATACGGC 100 49
   PBPRB0125  149600 ..  149614 +  -2.9  -3.62864   GTTCTTGCCCATTCC               GTTTT ACGTA AAAAC               TTTAGGCTAGATTTG  50 157
   PBPRB0127  150888 ..  150922 + -15.2  -5.84381   ACTTAACTAAAAACA     GCCCCCTATTTTCA CTAAACA TGGAAATAGGGGGC     TTTTTTTGTTGGTGG 100 101
   PBPRB0129 NONE
   PBPRB0130 NONE
   PBPRB0131  153822 ..  153850 +    -6  -3.61894   ACTACTGCGGTGATA        CAGCGCGAAGTA CTTGA TGTTTAGCGCTG        TTGTTACCAAGCATT  62 47
   PBPRB0132 NONE
   PBPRB0133 NONE
   PBPRB0134 NONE
   PBPRB0135 NONE
   PBPRB0136 NONE
   PBPRB0137  159318 ..  159345 + -11.5  -5.76633   TCACTATCGATCGAA        TGCTCTGATAT GTACCG ATATCAGAGCA         TTTTTTTGTCTGTAA 100 56
   PBPRB0140  163168 ..  163201 +  -7.5  -3.18264   GAAATTAATCGCTAG     CTCCATTG-CCACATC TTA GATGTTGACTATGGAG     TTAGTAAATGAACAC  65 33
   PBPRB0141 NONE
   PBPRB0142 NONE
   PBPRB0143 NONE
   PBPRB0144 NONE
   PBPRB0145 NONE
   PBPRB0146 NONE
   PBPRB0147 NONE
   PBPRB0148 NONE
   PBPRB0149 NONE
   PBPRB0150  172361 ..  172386 +  -7.7  -5.55769   GTGAAAAAATTAAAA         GCTGATTTTAT TTCG ATAAGGTCAGC          TTTTTTATTCTAAGA 100 58
   PBPRB0151  173179 ..  173218 +  -3.8  -5.64304   ACCTGATTTAACCCG CCTCTCTTTTCACGTTCA ATTTAA TGGGC-TGAA-AGAGAGG  TTTTTTATTATATTC  83 49
   PBPRB0152  173820 ..  173839 +  -6.4  -3.43742   GTTGGTTATTAAAAA            GAGCTGGT GTTA AACAGCTC             TATTATTAAAGTTTT  63 76
   PBPRB0154 NONE
   PBPRB0155  180205 ..  180224 +  -9.2  -5.49569   TGAATAACCATGATT            AGGGCCTC GTTA GAGGCCCC             TTTTTTGTGTTAGTG 100 34
   PBPRB0156  181759 ..  181773 +  -8.6  -3.65001   TTTTGATTTCAAAAT               CTTTCG CTT CGAAAG               TGTTTGTGTGATCTG  74 35
   PBPRB0157  182735 ..  182752 +  -4.1  -3.17527   CGAAAAAGAAAATAA             GGCAC CTCCCCCT GTGCC              TGTTGCTCCTGACTA  48 48
   PBPRB0158 NONE
   PBPRB0159 NONE
   PBPRB0160  185187 ..  185216 + -10.8  -3.72788   TTTGTTCAAGATTTC       GGATAGGTGTCG GCTTCG CGACACATATCC        TTATCTGTTCTACAC  84 149
   PBPRB0164 NONE
   PBPRB0165  188482 ..  188501 + -12.2   -4.0274   GTCCTTAATACTAAC            CCACCTAC TTTA GTAGGTGG             TTGTTTAGTCATGCA  95 76
   PBPRB0166  189543 ..  189555 +  -4.7  -3.63569   TCGAGGCCATATAAA                GCGGC TTC GCAGC                TTGTTCAGGCGTTGC  57 385
   PBPRB0169  191536 ..  191550 +  -3.5  -5.24416   TCAAATTTGATGAGT              GCGCCG ATAG CGG-GC               TTTTTCTTCTCATTC  75 301
   PBPRB0173  195635 ..  195647 +  -4.1  -3.24924   CAGTATTTTAAAAAT                CCTAA TGA TTGGG                TGTTGTGCCTGAGCC  49 261
   PBPRB0175 NONE
   PBPRB0176 NONE
   PBPRB0177 NONE
   PBPRB0178 NONE
   PBPRB0179  201094 ..  201113 +  -9.3  -4.14243   GTTTAATATTGAAAA            CGCCAAC TTAATT GTTGGCG             TTTTCACATCAGCTG  82 97
   PBPRB0183 NONE
   PBPRB0184  205700 ..  205727 +   -10  -2.82516   ATATTATTCGGTTTT        TCAGCAATCTGCT GCA AGCAGGTTGC-GA        TATAATCATGAACAA  72 96
   PBPRB0190  213463 ..  213475 +  -3.3  -3.15999   TCGGGATGCCCAAGA                GCTAC CGA GTCGC                TTAACTGTATCAAAA  46 9
   PBPRB0196  217405 ..  217415 +  -2.4  -3.88029   AATGGTCTATTTTTT                 GCTC AAG GCGC                 TGTTTTATATCCGAT  51 334
   PBPRB0198  218067 ..  218083 +  -6.7  -3.48853   CAAATGGTTTCCATT              CAAAAAT TAG ATTTTTG              TTAGATTTATTTTTT  63 16
   PBPRB0200  221561 ..  221583 +    -4  -3.60098   TGCTGCACCTTAGCC           GCTTTGGCTG CAT CCGTCAGGGC           TTTACCCTGAGCAAT  54 512
   PBPRB0202  222346 ..  222367 +  -3.7  -3.50393   TATTCAAAAATATGA           TGTCACCTT ATAT AAGGTCGCA            TTATATGGGCTAGAG  51 125
   PBPRB0203  223356 ..  223378 +  -4.9  -4.74285   AATACCAAATATGAA           TAGTGGG CTCTGTCCT CCCACTA           TTTTCTATTATGGGT  72 110
   PBPRB0204  225896 ..  225941 +  -3.5  -5.02476   ATCAGCTAGTCAATA TTT-GATCATGCA-GGGAGCT CACTGT AGCTCCCATGTTTGATCTGAA TTTTTTGCAACATCT  71 63
   PBPRB0205  228142 ..  228169 +   -10  -3.32765   ATCTGCGGTTTAAAT        CACGGTAAATGA AGGT TAATTTACCGTG         TTGGTATATGACCTT  78 86
   PBPRB0207 NONE
   PBPRB0208 NONE
   PBPRB0209 NONE
   PBPRB0210  236060 ..  236076 +  -3.5  -4.66987   GTAGATACGCTGAAT              CACTCCC GAA GGGCGAG              TTTTGTTGAGCTCTA  64 166
   PBPRB0212  239166 ..  239206 + -15.7  -3.54902   TGATGAATACAAAAT  TATAAAAGCCGATTCAGCT TTA GGTTGAATCGGCTTTTTTA  TTCGTTGTTGAATCA 100 106
   PBPRB0215  240833 ..  240870 + -17.3   -2.6381   AGCTTTGCTCGTTAA   TGAAATACCGAGAGTCA TTAA TCACTCTCGGTATTTCA    TCATGTCACGATTCT 100 62
   PBPRB0216  243166 ..  243182 + -12.3  -3.19824   AATCAGAAATAAAAA              CCGCACA TTA TGTGCGG              TGTGTTAGTTGATAG  87 39
   PBPRB0220  249585 ..  249609 + -14.5   -3.9941   GGTTAGCCGCTGATT          TATGAGGAGTA GCA TACTCCTCATA          TTTAGTTATCCAAGA 100 35
   PBPRB0222  251754 ..  251787 +  -8.3  -3.86822   TAACGTTATATTGAT     GCTCTAAGCTACA TTTATGTC TGTAACTTAGAGC      TTTATAAAGCACTTA  75 93
   PBPRB0225 NONE
   PBPRB0226  255600 ..  255615 +    -4  -3.29947   TTCCTGCACCAATAT              CACAGT CTTT ATTGTG               TTCCTCTGATGAATG  49 75
   PBPRB0227  257217 ..  257233 +    -5   -4.2704   TGAGTTGATGTTAGA              GGGCCC AATAA GGGCGC              TTTCTTGATGATAGA  66 33
   PBPRB0228 NONE
   PBPRB0229  260864 ..  260876 +  -6.3  -3.30213   TACACTGTTAAGTTG                TGACA TTC TGTCA                TGTATTATTAATATG  58 342
   PBPRB0230 NONE
   PBPRB0231 NONE
   PBPRB0232  264042 ..  264053 +  -4.4  -3.53091   GAAGTATATAACGCC                CTCA TTAG TGAG                 TTTGACCGCAAAGAT  53 118
   PBPRB0233  265646 ..  265659 +  -3.9   -4.1196   TTGTTAACAATTGAC               TTGTA ATTA TACAA                TTTTAACGCTAAATT  59 259
   PBPRB0234 NONE
   PBPRB0235 NONE
   PBPRB0236 NONE
        prpD  270263 ..  270295 +  -6.3  -2.54896   ACGCGTTTTAACTCT      GCTGGTAGGTATG TAGATAT TACGCCTACCAGC      TCACTTGAATAGGCG  53 40
   PBPRB0238  272226 ..  272264 +    -4  -4.40311   TCGGGATAATTCAAA   CACACACCATTTAC AATTAACCACC GTGAATAGTGTGTG   TTTTCAGTTGTTTAT  64 53
   PBPRB0240  274346 ..  274362 +  -3.7  -3.26814   AACGCGTATGTAAGA              TAGCG ACTCTAA CGCTA              TGTATTCTCGTTTTA  49 47
   PBPRB0241  274822 ..  274836 + -11.4  -5.47431   TAACAGCCTAATAAG               CCCGCA CTT TGCGGG               TTTTTTATATCTTAG 100 65
   PBPRB0242  276658 ..  276673 +    -9   -5.8901   TTGAATAAGAAAAAA              GCCTGT TGAG ACAGGC               TTTTTTGTTTTATAT 100 57
   PBPRB0245  282221 ..  282246 +  -9.9  -3.51124   GGGTATATATTTACG         CGGTTCGATGAT TAT AT-ATCGAACCG         TATTTGATAGTTAAT  79 56
   PBPRB0246  282694 ..  282729 +  -5.6  -4.02817   TTATTTTACTCTAAA    GATTGTTTAACCGTGT TTTT ATGCAGTTAAATAATC     TTGTTGTTCTACACA  63 27
   PBPRB0249 NONE
   PBPRB0250 NONE
   PBPRB0251 NONE
   PBPRB0252  286523 ..  286535 +  -7.7  -2.84602   GCTGAGCGGATCGAG                GAGCT ACT AGCTC                ATTTAATCCAATACA  62 183
   PBPRB0254  288432 ..  288443 +  -4.4  -3.12482   TAGATAAGACATAAA                GACA AGGG TGTC                 TATTCCGTCATGTTG  50 407
   PBPRB0258 NONE
   PBPRB0259  295207 ..  295227 + -14.1  -4.62069   CTTTAGTACCACTAA            CAGGCCATT ATT AATGGCCTG            TTTTTAAAATAAAAA 100 35
   PBPRB0260  297632 ..  297665 +    -6  -5.17576   TTTTCTATACTGATT     TCCCCCGGCAAT TTTACACGTC ATTGTCGGGGGC      TTTTTTAGCTTAATA  80 85
   PBPRB0267  308384 ..  308419 +  -9.3  -3.01537   AAGTGACCTCAAGAT   GCAGGATTCAATGTTGA TCAC TCAACATTGAA-CC-GC    TATGTAATTGAGTAT  73 84
        ulaA NONE
   PBPRB0274  316019 ..  316034 +  -3.2  -3.48395   TACCGTGTGATTGAA              GAAGCG TTAG CGCTTG               TTGTGTAAGCAACAT  49 2
   PBPRB0275 NONE
   PBPRB0276  317990 ..  318012 + -10.7   -5.1356   CTATAATTTTGAAAA           GGCAGTAAT TTTCT ATTACTGCC           TTTTTGTTAATAGGA  93 346
   PBPRB0278  321195 ..  321242 +  -4.3  -3.03243   CAGCTTTACTCGCTG GCAAACACACTTCCCCAGTA ACTAATATC TATCAGGGAAGTGTG-TTGC TATTAACGAGTAGCT  49 78
   PBPRB0287  329746 ..  329765 + -13.6  -3.38316   TAGTATCGTTAATAA            GGCAGAGC ATTG GCTCTGCC             TTAATTAGATGGTCC 100 56
   PBPRB0288  330698 ..  330713 +  -3.2  -4.00038   GCTATCAATGAATTG              TGTCGT GAAA GCGGCA               TTTATCCTCATCATA  55 282
   PBPRB0289 NONE
   PBPRB0290  332395 ..  332413 +   -16  -2.98034   GCGTCATCTAGTAAG             CCTCCGGC TTT GCCGGAGG             TCATTTAACTTGGTA 100 74
   PBPRB0291 NONE
   PBPRB0292 NONE
   PBPRB0293 NONE
   PBPRB0294  334032 ..  334058 +  -5.9  -2.51951   GGTATTTGTCATATT        TGAGCAGTCAAC GATC GTTGAC-GCTCC         CCTTTTACTCATTGA  53 48
   PBPRB0295  335726 ..  335740 +  -9.2  -5.75342   AAGAATCGCAGAGAG               GTCGCC AAC GGCGGC               TTTTTTTTGCGAGCA 100 89
   PBPRB0296  336757 ..  336782 + -11.1  -3.59803   AAACCATCCATCCCA         CAGAACGGGCC AACC GGCTCGTCCTG          TTCGTTTACTGTCAT  84 359
   PBPRB0298  338442 ..  338455 +  -2.3  -2.75382   TCGTAAGAGCACACG               TGGAG AGGT CACCA                TAATTCGCTACGCTG  41 43
   PBPRB0299  339182 ..  339194 +  -3.3  -3.46035   TTGCCTTACCTAGCT                GACTC GAC GAGAC                TACTTTTTGTTTGCT  49 159
   PBPRB0302  342141 ..  342165 +  -9.4  -4.84363   GAGGCGAAGAAGAAA         GACCGATG-CT ATTT AGACATCGGTC          TTTTTAATGATTTAC  90 61
   PBPRB0310  354684 ..  354705 +  -2.1   -4.9181   TCAAACGATAAAAGT           TAGGGGAGC ATGT GACCCCCTG            TTTTTCATATTCTGT  66 169
   PBPRB0312  357173 ..  357193 + -11.1  -5.02439   AACTAAATCCTTTCA            CCAGCCTCG TCA TGGGGCTGG            TTTTTCTGCTTGTCT  93 35
   PBPRB0313  357838 ..  357849 +    -3  -3.26471   GTAATTTGTATTTTT                TGAT GATT ATCA                 TTCATGTGGAAATAA  46 73
   PBPRB0314 NONE
   PBPRB0315  358909 ..  358919 +  -3.2  -2.86117   TATTGTGTTCCTCGT                 GCTG AAA TAGC                 GTTTAAATTACATAT  44 427
   PBPRB0318  361638 ..  361658 + -14.1  -5.08088   GGATGAATAGATAGA            GAAGGAGCA TAA TGCTCCTTC            TTTTTGTTCACGCTT 100 35
   PBPRB0320  363773 ..  363791 +   -16  -2.94144   GCGTCATCTAATAAG             CCTCCGGC TTT GCCGGAGG             TCATTTAACTAAAGG 100 110
   PBPRB0323  369338 ..  369356 +  -2.5  -4.57755   AAAATTAACCACTTA             TAAAAGA TGGTC TCTTTTG             TTTTGTGTGATGAAT  62 113
   PBPRB0324  370815 ..  370850 + -16.4  -3.53012   ACTTGTTGTAATATG    TAGAAAAGCCAGTGCA GTAA TGCACTGGCTTTTTTG     TTTGCCCAGCAAAGC 100 77
   PBPRB0331 NONE
   PBPRB0332  382263 ..  382278 +  -2.5  -2.94144   CACAAGATATAGCGG              TGTGC TTAATT GCGCA               TGATTTACGTACACC  43 81
   PBPRB0333  382981 ..  382992 +    -3  -4.34771   TTTGCCAAAATTGTA                CAAT TATT ATTG                 TTTTCATACATTTTA  58 83
   PBPRB0334  383876 ..  383902 +  -7.4  -3.14132   ACTTTGTTTAAGTAA         CACGCATTTA GCCTTAA TAAGTGCGTG         TTCATAACACCACGG  62 60
   PBPRB0335  384901 ..  384936 + -14.3   -5.8187   TCTGCCGAATAAAAG    CCCATTATCATCTGCT TTCAC AGC-GATGATAATGGG    TTTTTTTATTAACTG 100 62
   PBPRB0336  385920 ..  385931 +  -5.8  -2.57344   AACGTGATTAATGCA                GCGA TTAC TCGC                 GTTATAAACAGCATA  54 40
   PBPRB0337  386757 ..  386789 +  -6.4   -3.6761   AAATTCATGTCAGCT      TATGGTGCAGGC TATATGTGT GTTTGCACCATA      TCTTTGTTCAAAAAA  65 90
   PBPRB0338 NONE
   PBPRB0339 NONE
   PBPRB0340  388930 ..  388955 +   -12  -4.75308   GCTAATTCGAGTTTA         TAAGTCAGCC AATTAA GGCTGACTTA          TTTTTACCTATTGAT 100 98
   PBPRB0343  392100 ..  392112 +  -4.8  -3.79251   TCTACAACACGTGGG                CCTG CTGAA CAGG                TTTACTCATCAACTA  60 58
   PBPRB0344  393428 ..  393442 +  -2.1  -3.53811   GTGATGAATCTCATC               GGCAA ACGTA TTGTC               TTTCGGCGGAATAAC  47 181
   PBPRB0350  397543 ..  397569 +  -5.9  -3.28204   GAATATTCACAGATT         GTACCTAGATA AAATA TGGCTAGGTAC         TTCAATTATACTTTT  58 193
   PBPRB0351  397966 ..  397988 + -11.3  -4.26076   ATTGCATGACCATTT           TGCCGCCCA ATTCA TGGGCGGTA           TTTTAGTCCAAATAC  88 40
   PBPRB0352  400202 ..  400215 +  -2.4  -3.70689   GAAATTGCAGTACTT               TGCA TAATGC TGCA                TATTTTCAGATTCTA  49 393
   PBPRB0356 NONE
   PBPRB0357  403045 ..  403067 +  -4.9  -3.23393   TTGACTAACCCAGAG           TAGCGTG GGCACTTGA CACGCTA           TCTTCTAGAATAAAG  54 33
   PBPRB0358  404118 ..  404145 + -11.4  -3.91196   TAGATACATCTGTTG        GCCTCGTTGATT GAAA AATTAACGGGGC         TTTCATCTATCTGAA  90 476
   PBPRB0359  405036 ..  405064 + -14.1  -3.30124   TTGTTAAGTGAATAA        TAAAAAAGCCGTA TTA TGCGGCTTTTTTA        TTGTAGAAAATAAAG 100 53
   PBPRB0364  413059 ..  413086 + -14.3  -5.41941   ATGTGAATTGACAGA        GCTGCATGGTA GTAACA TACCATGCAGC         TTTTTGTTTGATTTG 100 60
   PBPRB0365  415231 ..  415243 +  -6.3  -2.80816   CAGCCAAAAATAAAT                CAATC ACA GATTG                TGTGGTAAATACCAA  55 347
   PBPRB0381  436775 ..  436828 + -14.4  -4.05788   AAGTAAAACCTCTGT TGCTAGCTCCTTTGTGATGAACTGTTT ATT AAATAGTTCATCAC---GGAGCTAGCA TTTAGTTTACAAACA 100 84
   PBPRB0384  440251 ..  440261 +  -6.8  -3.05844   AAGAGTTCATTTATA                 CGGT ATA ACCG                 TATTCAAGTAACCAG  60 60
   PBPRB0386 NONE
   PBPRB0387 NONE
   PBPRB0388 NONE
   PBPRB0389 NONE
   PBPRB0390  446350 ..  446372 +  -5.6   -4.7497   GCCATAAAATAAAAA           GCCAATCATT ATA AGTAATTGGC           TTTTTACTCAGTGGA  74 50
   PBPRB0392  448710 ..  448740 +  -4.8   -4.8048   GATCTTTACACTTGG       TGTCAGGATATCAA AGT TTGATAACATGATA       TTTTTACTATCAAAA  74 322
   PBPRB0395 NONE
   PBPRB0396  453377 ..  453388 +  -2.2  -4.88405   TTTTTATTGGATACG                CAGT TATT GCTG                 TTTTGTTTGAGCCTT  66 141
   PBPRB0397  455104 ..  455118 +  -9.2  -2.86553   TTGCAGTGTCTGCTG               CCGCGG TAT CTGCGG               GTTGTTCATCATTAT  70 515
        glgC NONE
   PBPRB0406  466232 ..  466247 +    -9  -5.61596   TACAAAATCGTTAAG              CCCTCA TTGA TGAGGG               TTTTTTTGTGGCCGT 100 63
   PBPRB0407  468436 ..  468450 + -11.4  -4.90869   TCCGCATATTCTAAA               GCCCTC TAT GAGGGC               TTTTTCGTTCATGAT 100 89
   PBPRB0410  472194 ..  472223 + -15.2  -5.64421   TCTCTTCATTGTCTT       GGCTCTGTTCAA TTGTTT TTGAACAGAGCC        TTTTTTATTTGGGAT 100 87
   PBPRB0411  473379 ..  473395 +  -7.3  -4.76075   CAGTACCGCAAGTGA              TGCTTTC TTA GAAAGCG              TTTTATTGCTCTACT  81 69
   PBPRB0413  477287 ..  477302 + -10.4  -5.14477   CGATTAGTGTCAAAG              GCAGCC TTCG GGCTGC               TTTTTTGAGTATATA  93 43
   PBPRB0414  478297 ..  478334 + -14.3  -2.94144   CTAAACATCCACACT   CATCAAGGTGCAGAAAT GCCG AATCCTGCACCTTGATG    TAGTTTGGATACGAG  95 43
   PBPRB0415  480249 ..  480277 + -16.1   -3.7331   CCGTGACGAAGATAT        GCAAAGCCGCTGA ATA TCAGCGGCTTTTC        TATTTTCATAAGGCT 100 60
        malE  481994 ..  482014 + -13.3  -4.62475   TAATCATCAATTCAA            TGCGCAGGC CTA GTCTGCGCA            TTTTGCTTTCTGAAT 100 67
   PBPRB0417  484944 ..  484977 + -19.1  -3.88787   ACAGAATTTTATAAA     TACAGAAACGCTGCCC AAC GGGCAGCGTTTC-GTA     TTTATGACCATATCA 100 83
   PBPRB0418  486191 ..  486204 +  -3.9  -3.01712   GGCGTATAATGAATA               TATCA ACAC TGATA                TATTGAAACGAGGAC  47 73
   PBPRB0419  486792 ..  486802 +  -5.4  -4.28111   TAGGTTTAGGAATAA                 CAGT CGT ACTG                 TTTGTTGCTAGTGTA  68 277
        malE  490462 ..  490483 +  -7.9  -4.88258   AAGTAATTGTTTTTG           CGGGGAGGG GTAA CCTTCCCCA            TTTTATTGTCATTTT  86 35
   PBPRB0422 NONE
   PBPRB0423  493018 ..  493036 +  -8.1  -6.31682   AGCAATAAATAAGAA             GCTTGCC TAAAT GGCAGGC             TTTTTTTTTGCTTTT 100 49
   PBPRB0427  500230 ..  500248 + -10.3  -5.43414   TTGATAAATAAAAAA             GCCGCTA TATAT TAGCGGC             TTTTTTGTGTCTAAT 100 69
   PBPRB0431  504841 ..  504869 +  -7.5  -3.61103   GGTTTCGAAAGTAAA        CTTGGTTTAGGTT TGT AGCTGAAACCAAG        TTTACCGTCCAATTA  70 99
   PBPRB0435 NONE
   PBPRB0436 NONE
   PBPRB0437  509287 ..  509306 + -12.2  -3.37761   AATATAGCTATTTGT            TAAGGGCC TTAG GGCCCTTA             TTAGTATCTTAACAT  89 43
   PBPRB0438 NONE
   PBPRB0439  510660 ..  510683 +    -6  -5.80727   GTACATTTACAATAA          GGCATGGTGA TTTA TTACTGTGCC           TTTTTTGTTGTTTTT 100 59
   PBPRB0440  512312 ..  512327 +    -9  -5.96219   ATACAGTGAGAAAAA              GCTCGA TTAA TCGAGC               TTTTTTTTATGAATA 100 51
   PBPRB0442  517198 ..  517218 + -11.2  -3.49818   TAAAAAGAATGTTTA            GAAGTGCC TGTTT GGCACTTC            TTGCATTTTGTTTAT  83 64
   PBPRB0443  517820 ..  517830 +    -4    -3.214   AACGTTAATTTTTTG                 TGAA TAT TTCA                 TGTTGGTATACTGAG  48 112
   PBPRB0444  518358 ..  518376 +  -9.6  -5.83822   TACAACGCGTAAAAT             GGGTACTC ACT GAGTATCC             TTTTTTTTGGCTATC 100 61
   PBPRB0447  521969 ..  521993 + -10.7  -5.27206   CATGATAACGATTAA          TGCCGCTCACT TAA GGTGAACGGCA          TTTTTATTGTCTGTG 100 69
   PBPRB0449  523333 ..  523352 +  -2.9  -2.87211   TTTATATTCGAGCGC            TCGAACA GCACAG TGTTTGA             TGTGTAGAAAGGACT  42 6
   PBPRB0450  524018 ..  524039 +  -9.4   -3.6682   TATAAATTGATGGAA           GTGGCGCC ATTTCC GGCGTCAC            TTTAAATACATCAGG  78 52
   PBPRB0454  528746 ..  528779 +  -7.5  -4.13767   GTCATAACTCAATAG     TGAAGGCATAGAAAC GAAT GTCACTATGTCTTCA      TTTTCAGATAAAACA  75 94
   PBPRB0461  539267 ..  539282 +  -7.6  -4.04319   ACGCAACGAAGTACG              GCTTGT AATA ACAAGC               TTTGTCGCTTTGTAC  75 18
   PBPRB0462 NONE
   PBPRB0463 NONE
   PBPRB0464  543576 ..  543594 +  -8.8  -3.11072   ATAAAGGTTAATTAG             GTCAGCTG GAT CAGCAGAC             TATATCTTACATAAG  70 58
   PBPRB0465 NONE
   PBPRB0466  545737 ..  545763 + -12.5  -4.12474   TTGTCCTAAAATACA         TACCCTAAGAT ATACC ATCTTAGGGTA         TTATTGTTATTAATT 100 32
   PBPRB0467  546684 ..  546699 +    -9  -5.47159   GATAAAAATAGAAAA              GCTGAC AGAA GTCAGC               TTTTTTGTATTGGAA 100 57
   PBPRB0469 NONE
   PBPRB0470  550094 ..  550114 +  -3.2    -5.252   TTATAAATAAAAAAA            CGCCTC TCATATTAT GGGGCG            TTTTTTATAGGAATA  75 127
   PBPRB0475 NONE
   PBPRB0476 NONE
   PBPRB0477 NONE
   PBPRB0478  562044 ..  562079 + -14.2  -4.60258   GCCATTAAACAATAA    CTCCTCATCAACGA CTGACTGT TCGTTGATGAGGGG     TTTCTTATTTAGTAC 100 76
   PBPRB0481  563705 ..  563720 +  -5.4  -4.31946   ATCAGAAGGTAAAAG              GATCAC AATT GTGGTC               TCTTTTTATTTATAG  68 78
   PBPRB0482  564482 ..  564499 +  -2.7  -2.88452   CTGTGAAAACTCTAT             TTCGC GATACTGA GCGAA              GTCTTTCTTTCAAAC  42 83
   PBPRB0483 NONE
   PBPRB0484  565978 ..  565996 +  -3.1   -4.2558   TATTTGGGATTTAGA             CCAAGCT CTCTT AGCTTTG             TTTTAGTCAGCCCTA  60 129
   PBPRB0486  568849 ..  568872 +  -5.4  -3.93398   AGTAGTTATTGAGCA          CGTAAATATA GATG TCTATTTACG           TTATTATATATCCGT  63 70
   PBPRB0487 NONE
   PBPRB0488  570539 ..  570568 + -11.5  -4.59376   CTCAAATATCAAAAA       GGCTGGATCATTA AAAA TGATGACCCAGCC        TTTTCCTTTAATACT 100 59
   PBPRB0492  575314 ..  575324 +  -5.4  -2.62184   GCATTATGTATTAAA                 GTTC ATT GAAC                 TGATCTAGCCAGACG  51 455
   PBPRB0496  579258 ..  579270 +  -7.7  -3.25204   TAACATTATATTCAA                CGATC TAA GATCG                TATATTTCACAGTAA  67 499
   PBPRB0498 NONE
   PBPRB0499  581137 ..  581151 +  -2.8  -4.04579   AATTGCAATCCAGTA               TCGATT GAA AAACGA               TTTAATCTTTATCGA  55 70
   PBPRB0500 NONE
   PBPRB0501  584155 ..  584179 + -14.4  -5.36965   GAGTCTTTACGTGAA          TGCCAGTCAG CAAAC CTGACTGGCA          TTTTTTATACTATTC 100 88
   PBPRB0502  584568 ..  584591 + -15.4  -5.47431   ATTGAGAATGTTGAA          TCCGAGTGTG ATTA CACACTCGGA           TTTTTTGTATCTTCA 100 53
   PBPRB0509  595527 ..  595556 + -10.7  -5.28481   ATGGTAAATAAAAAA       GCCGGAGCACTTT TTTC AGTGTGCTTCGGC        TTTTTTCATTAGATG 100 50
   PBPRB0511  598363 ..  598382 +  -7.2  -3.82208   GTTTGGACGCTAGGG            TCTGTTGA AAGA TCAACAGG             TTTAGCTCTTTGATG  70 28
   PBPRB0512  599163 ..  599182 + -12.2  -5.88476   ATGAATAATAAAAAA            CGGTCTAC ATGA GTAGACCG             TTTTTTGTTTGTTTT 100 87
   PBPRB0513 NONE
   PBPRB0514 NONE
   PBPRB0515 NONE
   PBPRB0516  604231 ..  604253 +  -9.2  -5.52909   TGTCTAAAGTAAAAA           GCCTGATG TGCTAAT CATCAGGC           TTTTTTTAGATGTTC 100 72
   PBPRB0519  606905 ..  606917 +  -2.7  -3.90112   CGAGTTTACATATGC                TTACG TCA TGTAA                TTTGCTTAACAAACA  53 87
   PBPRB0520  607632 ..  607652 + -11.1  -4.66163   AGTTCAATTTGAATG            CCGCTGCCA TTA TCGCAGCGG            TTTTTCGATCACGCT  90 108
   PBPRB0526  613384 ..  613400 +  -3.5  -4.66987   GTAGACACGTTGAGT              CACTCCC GAA GGGCGAG              TTTTGTTGGGCTCTA  64 151
   PBPRB0529  616635 ..  616652 +  -6.3  -3.30038   TTATGTAGGCCTATG             CAGCCAA CGAG TTGGTTG              TTAGATTTAAGTGTG  59 385
   PBPRB0533  621474 ..  621489 +  -3.2  -2.72043   AACTGTCCAGCACCA              TCACTG ATCA CAGCGA               GTTTACCCAAAGCTT  42 332
   PBPRB0537 NONE
   PBPRB0538  628294 ..  628316 +  -8.4  -4.87893   TGTTATAGCTATAAA           GACGAGGTTA ATG TTGCCTCGTC           TTTTTCATTAAGATT  90 56
   PBPRB0541  632827 ..  632859 + -13.6  -5.24531   TTGTAATTAGAGTAA      GCCTTATCAACGTG TTAAT CATGTTGATAGGGC      TTTTTTGTAGAACAT 100 66
   PBPRB0542 NONE
   PBPRB0543 NONE
   PBPRB0544  635949 ..  636000 + -11.2  -3.77087   TGCTAATGAGTGTTA TAAAAGCCCAATATCTATTTGCTAA TAA TAAGCAATT-GATTTTGGGCTTTTA TTTAGCTGTTACATA  84 88
   PBPRB0547  638547 ..  638569 +  -9.2  -3.58854   AATATGCTTAAAACG           TGAGATTGAG ATT CTCATTCTCA           TTCTCGTTCTCATTC  78 70
   PBPRB0548 NONE
   PBPRB0549 NONE
   PBPRB0550  641419 ..  641435 +  -2.3  -2.72344   GTATATATGTGTGTA              TATTTTG GGG CAAAAAA              TGCTTAACGATACAA  40 266
   PBPRB0551  642687 ..  642708 +  -5.8  -5.30348   AGTAAAAACAGAAAA           GCCCCG AAATAATTAG CGGGGC            TTTTTCTTGTTACAT  84 36
   PBPRB0553 NONE
   PBPRB0554 NONE
  PBPRB_2027  645155 ..  645175 +  -6.9  -4.39166   TCTATTTAGTTAAAA            CGACTGA CTTATCA TCAGTCG            TTTTCATATATAGCC  78 57
  PBPRB_2028  646669 ..  646681 +  -5.5  -3.34882   TTTTTGGGATAGGCA                CCGGT CTC ACTGG                ATTTATTTGTAGTGG  56 1
   PBPRB0556  647577 ..  647601 + -15.9  -3.07113   AGAAATAGATGATAA          CAAAGTTCGCT AAT AGCGAACTTTG          TTGACTAGAATACTA 100 199
  PBPRB_2029  648036 ..  648052 +  -6.5  -3.83214   GAATAACGATGAAAT              CTAGGTG TTC CCCCTAG              TTTCACTTAATTTCG  67 22
   PBPRB0557 NONE
   PBPRB0558  649366 ..  649388 +   -12   -4.7078   CAACAGATTAAAAAA           GGCCGCCAGT TCA ATTGGCGGTC           TTTTTCGATACTTGA 100 70
   PBPRB0562 NONE
   PBPRB0563 NONE
  PBPRB_2033 NONE
   PBPRB0564  657245 ..  657266 +    -3  -3.58329   TAGGTCTAAGTTGAT           TCATGAGC GGTATA GCTTGTGA            TTAATTATTACTTAA  49 83
  PBPRB_2034  657543 ..  657583 +  -2.1  -5.63857   GCCTACCACCCAAAG CCGAGAGAACATA-AATA CATTTT TATTGTTTGTTTTTTCGG  TTTTTTTCCATTTTT  79 84
   PBPRB0565 NONE
   PBPRB0566 NONE
  PBPRB_2035 NONE
   PBPRB0567 NONE
   PBPRB0568 NONE
   PBPRB0569 NONE
   PBPRB0570 NONE
   PBPRB0571 NONE
   PBPRB0572  664746 ..  664761 +  -8.2   -5.5112   GGTTAATTAAATAAA              GGGGGC TTCG GCTCCC               TTTTTTATTGGTGGC 100 50
   PBPRB0573 NONE
   PBPRB0574 NONE
  PBPRB_2036 NONE
   PBPRB0575  669150 ..  669163 +  -3.8  -2.62184   CATCCTCGGCAGTGT               TGCC TCGGTT GGCA                TGATCTAAGGGGGCG  45 4
   PBPRB0576 NONE
   PBPRB0577  677155 ..  677169 +  -3.6  -2.52635   TTATATTGCCTAGGC               TACTTA TAA TAGGTA               CTTAATAATGACCAT  44 147
   PBPRB0578  679580 ..  679599 +  -8.6  -6.06529   TGAAAAAACTCACAA            GCCTGTTA GAAA TAGCAGGC             TTTTTTTTGTGTGTA 100 53
   PBPRB0585  692956 ..  692972 +  -7.3  -3.01791   CAAGACGGTCAAGAT              TTAACGG TGA CCGTTGA              TATTGCGCAAAACGT  61 9
   PBPRB0586 NONE
   PBPRB0587 NONE
   PBPRB0590  708532 ..  708552 +  -8.3  -5.22039   GCATAATGACAAAAA            GCCAACC AATTTAC GGTTGGC            TTTTTTAGGTTTAAC 100 49
   PBPRB0591  710141 ..  710162 +  -5.2  -5.69473   ACTAATTATTAAAAA           GCAGAAAG AATCAC TTTTCTGC            TTTTTTTATGCTCTA  93 58
   PBPRB0592 NONE
   PBPRB0593  712415 ..  712448 + -11.9  -3.18199   GATAATAACGACTGA     GCAAAGCTTACCATT ATTC AGTGTTAAGCTTTGC      TTGCGTTAAGAGTTA  87 63
   PBPRB0594 NONE
   PBPRB0595  714559 ..  714576 + -11.3  -3.42257   ATAAACCGATGAAAA             CTGCCAC TGAT GTGGCAG              TTCCTGTATTTAAGC  83 90
   PBPRB0598  717515 ..  717531 +  -3.5  -4.66987   GTAGACACGTTGAGT              CACTCCC GAA GGGCGAG              TTTTATTGGGCTCTA  64 227
   PBPRB0599  718356 ..  718382 + -12.4  -5.15117   GCTCTAAACATTAAA         CCCGAAGTGA CATATGT TCACTTCGGG         TTTTTTAGGCTTTTA 100 133
   PBPRB0614  734782 ..  734796 +  -8.5  -5.53991   ATGCCCATTAAAAAA               GCCGC TGAAT GCGGC               TTTTTTTAGTGCGTA 100 91
   PBPRB0616 NONE
   PBPRB0617  738668 ..  738685 +  -9.1   -5.5762   TTTTGTTTATAAAGA             GCCTGCA TGAT TGCGGGC              TTTTTTGTGTTTGCT 100 78
   PBPRB0618 NONE
   PBPRB0619  740963 ..  740980 +  -2.7  -2.57132   GTCTTCTCGATGTCC             CTCATTC AACG GAATAAG              CTTGTGGACCAACCG  41 501
   PBPRB0621 NONE
   PBPRB0622 NONE
   PBPRB0623 NONE
   PBPRB0624  747160 ..  747170 +  -5.4  -4.38154   TATTCGTAATCGTGC                 TAGC ACT GCTA                 TTTTATAGAAAATAT  69 203
   PBPRB0625  747653 ..  747666 +  -3.1  -2.82834   GAAAAGGCTTTGACT               GGTTA TTTT TAGCC                TATAGTCATGAAATC  44 75
   PBPRB0626  748339 ..  748367 +  -8.2   -5.4505   CCCCATTGTAGAAAA        CAGCAGTCTATT GAATA AATAGGCTGCGG        TTTTTTGTTACAGCG 100 64
   PBPRB0627  750010 ..  750022 +  -5.5  -3.60473   TGGACGGTTAATCTT                GCGTG TCT TACGC                TTGCTTTGGTATCTA  59 391
   PBPRB0628  750898 ..  750914 +  -3.5  -4.66987   GTAGATACGCTAAAC              CACTCCC GAA GGGCGAG              TTTTGTTGGGCTCTA  64 206
   PBPRB0629  751350 ..  751371 +  -2.9  -5.95449   ATTGATAGAAAAGAA           GCCCGCAAT GTAT GTTGTAGGC            TTTTTTGTTTTGTTT  90 75
   PBPRB0632  755080 ..  755092 +  -2.7  -5.56568   TGGTTAGCTGCGTTA                TTTTG CGG CGAAA                TTTTTTTACTCATGT  80 165
   PBPRB0633  756122 ..  756163 + -11.7  -3.99374   GGCGTGATTAGTTGC CAAAAGAAAAAGGTACAGC TTAT GCCGTACCTTTTTCATATG  TTCTTATTAGTAGAA  90 343
   PBPRB0637  759795 ..  759809 +  -2.9  -4.33274   TCCATACGTGATGAG               CAATA TTCGT TATTG               TTTTGCTGCTATAAG  58 60
   PBPRB0638  761413 ..  761432 +  -5.7   -5.1287   TTCAAATATTTAAAA            CGGTAAC CTTATC GTTGCCG             TTTTTTAGATCTAGC  78 67
        mogA  762203 ..  762222 + -13.6  -4.96848   AACTAATTTGCAAAT            CGGTAGCC TCAT GGCTACCG             TTTTTATATGAGGGC 100 53
   PBPRB0640  763035 ..  763051 +  -2.3  -3.73302   AGCTATTTGTAGTTC              TAAGAAA CTA TTTCTGA              TTCTTGGCTATATTA  50 133
   PBPRB0642  766369 ..  766393 + -17.3  -5.38951   GTGAGCCTGACATAA          TCCGGAATCAG TGA CTGATTCCGGA          TTTTTTATATAACTT 100 110
   PBPRB0652  778772 ..  778793 +  -8.1  -3.72642   GTAAGGTAGACTAGC           CAAGTTCGA AGAA TTGAACTTG            TTTCAATACTTGCTT  75 123
   PBPRB0654  780924 ..  780934 +    -4   -3.2812   TACTACCGGGTCGGG                 CAAT GTG ATTG                 ATTTTCTACTGCGTG  49 14
   PBPRB0655  781805 ..  781819 +  -7.2  -3.75665   ATACCGCAGAAAGCA               TATAGC TGA GCTATA               TTTAGTGCAGTGTAA  70 507
   PBPRB0658  785957 ..  785969 +  -3.5  -2.60763   CCTATAACTTATAAC                TTATA ACC TATAA                CTTATAACCTATACC  43 92
   PBPRB0659  786676 ..  786689 +  -3.8  -3.31144   CCAACGGCACTGTTC               CGCT TAGCTT AGCG                TTATGCCGATGAAAC  49 19
   PBPRB0660  787624 ..  787637 +  -3.7  -4.86822   TAAGTGAACGGTATC               ACGCC TTAG GGCGC                TTTTATTGTGTAATT  71 96
   PBPRB0662 NONE
   PBPRB0663  789437 ..  789453 +  -4.4  -4.29845   CCCATAATATTAAAA              GAGGTA TTATT TGCCTC              TTTTAAATTACGTTA  64 51
   PBPRB0664 NONE
   PBPRB0665  791292 ..  791327 +   -12  -3.41745   AATAATATGTGTTTA    TTAAAAAGCGGTGCTT ATTT AGGCGCCGCTTTTAAA     TTACTGTTATCCGCA  90 50
   PBPRB0667  792912 ..  792922 +    -4   -3.5764   TTTTTAGTATTTGTT                 TGTA ATT TACA                 TTTAAAAATGGGGTT  53 118
   PBPRB0670  794687 ..  794706 +    -5  -3.14211   ACTGTGCCCTTGTTG            TGGCGATA GTCA TATCGCGA             TTAATCAAAAACCAT  52 87
   PBPRB0671  795916 ..  795930 +  -4.2   -3.7319   TCATAACAAGCGTGG               CAGACG ACA CATCTG               TTATCTATTATGGGT  54 135
   PBPRB0675  799920 ..  799940 +  -2.6  -5.72622   CTGAGTTAAGCATGA            GCACAA CATCGCGGC TTGTGC            TTTTTTGTTTGTGAA  85 75
   PBPRB0676  800803 ..  800820 + -12.7   -5.1764   TTCAATAACTATTTG             GCTCGGC TTAT GCCGAGC              TTTTTATATTGTGTA 100 53
   PBPRB0677  801383 ..  801406 +  -2.4  -5.61881   ATCTGGTTGGTAACT          ATACAAACCA TCAA TGGTTAGTAC           TTTTTATTTTTCAAA  79 197
   PBPRB0678  802162 ..  802188 + -16.8  -2.61628   TTAAGTGTGTTTAAA         CGATGACAGTAA TTG TTACTGTCATCG         TCAATTCATATTCTT 100 111
   PBPRB0680  803469 ..  803490 +  -4.4  -3.63515   GGCAAACCTTCAATG           CTTACGCC GCTCCA GTCGTAAG            TTCTTACCCATGGCC  54 279
   PBPRB0683  805539 ..  805549 +  -4.6  -3.41569   CTCGCAAAGACGTTG                 GCCT CGA GGGC                 TATTTAAATCGATAC  55 210
   PBPRB0692  812967 ..  812983 +  -3.5  -4.66987   GTAGATACGCTGAAT              CACTCCC GAA GGGCGAG              TTTTGTTGGGCTCTA  64 210
   PBPRB0694 NONE
   PBPRB0695 NONE
   PBPRB0696 NONE
   PBPRB0697 NONE
   PBPRB0698 NONE
   PBPRB0699 NONE
   PBPRB0700 NONE
   PBPRB0701  821036 ..  821062 +  -9.4  -5.48514   GACACACAAAAAAAA         CAGCGACCCTAG AAT CTAGAGTAGCTG         TTTTTATTTATTGCT 100 40
   PBPRB0703  823933 ..  823945 +  -4.1  -3.83026   ATAATTTTGCTGCCA                TCACT AAA AGTGG                TTTGCTGTAACAGCC  57 248
   PBPRB0711  835989 ..  836011 +  -4.8  -4.91046   TTTAATGAGGTTTTT           GAATTGCTCT AAC AGTGCAATGC           TTTGTTTATTTTGTA  74 154
   PBPRB0718  844312 ..  844330 +  -8.8  -3.64703   TTAATATTTTGTTCT             GGGCAGTG CAA TGCTGCCC             TTTAGCTGGAAACCC  74 49
   PBPRB0719 NONE
   PBPRB0720 NONE
   PBPRB0721 NONE
   PBPRB0722  849523 ..  849553 +  -6.9  -5.50313   GGACAGCTAGATAAA       GGGCGCTACTT ACTCGTATG AAGTAACGCCC       TTTTTTACTTTTGTG  91 108
   PBPRB0724 NONE
   PBPRB0725  854231 ..  854258 +   -10  -2.82516   ATATTATTCGGTTTT        TCAGCAATCTGCT GCA AGCAGGTTGC-GA        TATAATCATGAACAA  72 233
   PBPRB0729  857418 ..  857439 +  -8.7  -4.99861   TCGTCTTCCAACAAA           CCGTGGC CTTATATC GCCACGG            TTTTTCTCGTTCATG  91 67
   PBPRB0730 NONE
   PBPRB0731  858959 ..  858972 +  -5.3  -3.71527   TCTATACTCTGCTAC               TGAGT GATA ACTCA                TTTAAATCATTGAAA  62 156
   PBPRB0732  861893 ..  861913 + -11.1  -4.82863   TATGCCACTCAAAAA            GCCTCGAGT ATC GCTCGGGGC            TTTGTTTTCTCCTTA  91 69
   PBPRB0735  864653 ..  864694 +  -8.8  -3.12351   TACATATATACCCAA GCTACCTCAAGATTCTCG CTGAAA CGAGCATCTTGAGATAAC  TTGGGTATAAGGGAA  70 46
   PBPRB0736  865214 ..  865226 +  -5.5  -4.02132   AGACAGTAAAGCTTA                CCGAG ACA TTCGG                TTTATGAGTTTAAAG  63 77
   PBPRB0740  868561 ..  868582 +    -8  -3.52113   GGTTTAGTAGTAAAT           CGCGACCA TTAGCT TGGTCGTG            TATTTCTAGAACAAT  68 40
   PBPRB0741  869233 ..  869247 +  -6.4  -3.20431   ATAATTAATTATTAT               GAGCGA CTT TTGCTC               TGTCTGTTTACATCT  60 178
   PBPRB0742  870526 ..  870545 + -10.7  -5.16237   TGTTAAACGAGTAAG            GCGGAGC TGTGAT GCTCCGC             TTTTTTGATCGCCTT  93 58
   PBPRB0743  871870 ..  871902 +  -7.8  -4.25256   TTTTATAAATAAAAA      GAAGAAGTGATGAT ATAAG ATCATCACTTCGAC      TTATTTTAATAAAGC  79 225
   PBPRB0750 NONE
   PBPRB0751  880333 ..  880346 +  -5.3  -3.79788   GCTTTTTTGGATATG               TGAGA GGAG TCTCA                TTGGTTGTTTTTTAA  62 142
   PBPRB0752  880731 ..  880751 +  -8.3  -5.09173   AATTTTATATTCAAA            GAGCCAC AAACCCA GTGGCTC            TTTTTTGAACTCTTG  91 55
   PBPRB0753  881417 ..  881435 + -13.2  -5.56264   AAACTGATTTCGTAA             GCACAGGA CTT TCCTGTGC             TTTTTTATGTTTGCC 100 61
   PBPRB0755  882679 ..  882716 +  -9.3  -3.14944   ATAGGTTATACCCAA   GTTAGCTCAAGATGTTA AATA TTACATCTTGAGGTAGC    TTAGATGTAATGCTA  74 37
   PBPRB0756  884319 ..  884333 +  -2.7  -3.43931   TGTTTGTTTTATTTA               CCGCG TATGC CGCAG               TTCGTGTATTTCGTT  47 218
   PBPRB0759  888945 ..  888960 +  -5.4  -3.11158   AACCGGAGGCACCTA              GTTGGG TGCT TCCAAC               TCTGATTATTTTACT  54 106
   PBPRB0763  895084 ..  895109 + -12.7  -5.81412   AGTGAGAATCTGGAA         CCATCAATAGC ACAT GCTGTTGATGG          TTTTTTTTGCGTGGA 100 105
   PBPRB0764  895898 ..  895934 + -15.4  -3.45632   TATAAAAATATTCCA    TAGAAAAGGGGCTGAT TAATT ATCAGCCCCTTTTTTG    TATTTGCGTGTATCT 100 46
   PBPRB0767  899856 ..  899881 + -12.7  -3.47583   AGTATGACGGGTAAT         CACTCATGGCT TAAA AGTCATGAGTG          TTCTCGCTTCTCTTA  95 68
   PBPRB0768  900816 ..  900846 + -14.1  -5.24531   TATTAAGTGACTTAA       CGATCGGTTCATC ATAAC GGTGAACCGGTCG       TTTTTTCTGAGACGT 100 64
   PBPRB0770  902751 ..  902768 +  -2.7  -3.16921   TACATTTTCGCATAG             TACTGAA AGGG TTCAGCA              TTGGTCAACATTCAT  44 121
   PBPRB0771  903952 ..  903971 +  -3.4  -2.57881   TTGTTGCATAAATAA            GAAGGTGG AATA CCACCCAC             ATTATGGGGCACTTA  43 30
   PBPRB0772  905489 ..  905514 + -14.1  -3.99678   GGCGGAATACAGAAA         TGGCGTAACCT TTGC GGGTTACGCCA          TTTACTTATCCAGAT 100 97
   PBPRB0776  909313 ..  909344 +  -5.2  -4.31895   CGTAGTAAATAAAAA      CCGGAC-ATCTAG TTTTATT CTAGCTTGTCCGG      TTTATTAGTCTCTGT  66 59
   PBPRB0779  911700 ..  911737 +    -7   -3.1355   TATACCTATACCCAA   GCTACCTCAAGATGCT GAAACG AGCATCTAGAGGCAAC    TTGAGTATGAATCAA  62 142
   PBPRB0780 NONE
   PBPRB0781  913251 ..  913270 +  -7.9  -4.78661   ACCCGTTTTAAAAAA            GACTCAC TAATTT GTGAGTC             TTTTACTTTTTACAT  84 55
   PBPRB0782 NONE
   PBPRB0783  915137 ..  915152 +  -3.2  -3.78775   ATTCTCAAAATATCA              TCGCGG TTAG CTGTGA               TTTCATGGTGAAGGC  53 298
   PBPRB0785  916974 ..  916995 +  -5.8  -4.35044   CGCCAAGGTGAAGCA           CCCGAATC AGAGTA GAGTCGGG            TTTATGTTTGACTAG  70 299
   PBPRB0789  920608 ..  920650 + -10.8  -3.08224   TCATTACAACATATC TAAAGCGTCTTTTACTCA CATTTAC TGAGTTAAGGGCGCTTTA CTTTTAGCATGGAAT  80 81
   PBPRB0790  922784 ..  922801 +  -9.9  -2.76162   TGAAGTATCTGGTGA             GGCCTTT TGTA AAAGGCC              GTTTGAAATACGCTG  74 96
   PBPRB0793  926297 ..  926316 +  -8.6   -5.2166   GTTTAACATTGAAAA            TCTGGGTC ATTT GATCCAGA             TTTTTTAAATTGTTA 100 61
   PBPRB0794  927151 ..  927188 +  -6.5  -3.41978   ATTTTAAATAAATAC   CGAAGAGATGAG-CAT TAAAACC ATGCCTCATCTCTTAG   TTAATTACATTATAA  63 34
   PBPRB0796  929063 ..  929081 +  -9.6  -5.37593   CTATTTGCTATCGAG             CCCTACGT ATT ATGTAGGG             TTTTTTCGTTTGCCC 100 96
   PBPRB0798  930276 ..  930287 +  -2.2  -3.21099   AAGTGCTTTGATGAA                CTCG ACCA TGAG                 TTAATCATCAACAGC  43 103
   PBPRB0799  931131 ..  931171 +  -7.6  -4.53705   CCGTACGTACGGTTC TGT-GAGAGGGATGAGGCG GCAA CGCCTCACCCTACTCGATA  TTTTGTATAAACATT  83 74
   PBPRB0800  932295 ..  932322 + -14.4  -4.02424   TTGTGCGTTATATAA        TAAAAAAGAGCC AGCA GGCTCTTTTTTA         TTTATCGTCATTACT 100 45
   PBPRB0804  936554 ..  936573 +   -10  -5.88197   GTTTAAACGAGATAA            CCGGAATC GAAA GGTTCCGG             TTTTTTTGTGTTTGC 100 65
   PBPRB0807  938650 ..  938685 + -11.8  -2.85366   GTACGTACGGTTCTG    TGAGAGGGATGAGGCG GTAA CGCCTCACCCTACTCG     ATTTGGAATTTTAAA  81 76
   PBPRB0809 NONE
   PBPRB0810  941850 ..  941893 + -15.5  -5.43414   AGATAAAGGGCAGGA GCCCTATTCAATAGCCGCT TAAAGT AGCTGATATTGAATAGGGC TTTTTTATATATCAT 100 4
   PBPRB0811  942358 ..  942371 +  -2.3  -2.57721   TGTTACAGTTAGGTG               TACCC GATA GGGCA                TGAATTGATACCTTG  40 9
   PBPRB0812  942952 ..  942968 +  -7.3  -3.61715   ACCAGATACATTTGA              CCATGAG TTA CTTATGG              TTATTAAAGAAAGTG  67 155
   PBPRB0814  945316 ..  945345 + -10.9  -4.25104   CCTATGCCTTCAAGC       TGTTAACTACACT TATA AGTGTAGTCAACA        TTTTGATGGAACAGA  88 44
   PBPRB0815 NONE
   PBPRB0816  950040 ..  950055 + -10.4  -5.66684   AGCAAAATACCTAAG              CCCGCA TTAC TGCGGG               TTTTTTTATCCCTTA 100 53
   PBPRB0817 NONE
   PBPRB0818 NONE
   PBPRB0819  951933 ..  951951 +  -6.7  -3.03798   TCCTATCATTGATTA             GGCGACA GTAAA TGTTGCC             ATTCTTTATGACGGT  58 66
   PBPRB0823 NONE
   PBPRB0824 NONE
   PBPRB0825 NONE
   PBPRB0826  957509 ..  957530 +  -3.8  -3.44212   CTTTAGGTAGCTTGG           GTATAACA ATCAAA TGTTATGC            TGATTTTTTAATATT  51 265
   PBPRB0827  959984 ..  960018 + -15.2  -4.41633   ATCACGACAATATTA     CATTTGAAGGCGAGCA TAA TGTTCGCCTTCAAATA     TTGTTTTTAAGCCTG 100 83
   PBPRB0829  961976 ..  962023 + -15.1  -2.91383   TCGAAATACCCCTTA TACCCATGATACTTCAAGATG ACAAAG CACCTTGAGGTAACATGGGTA TATATACCTAAAAAT 100 45
   PBPRB0831  964297 ..  964312 +  -4.6  -3.31188   AGACTGGGTATAAGT              GGCCCG ATGC TGGGTC               TTGCTCGTTCTGGTG  52 44
   PBPRB0832  965317 ..  965350 + -11.1  -3.44051   CTTCCAAAAAGAAAT     GATCAGTTGACTACC AATC GATAGGCAACTGATC      TTGTGGTACTAAGAC  83 2
   PBPRB0834 NONE
   PBPRB0835  969320 ..  969336 +  -3.7  -4.18908   TCGGTGCCATTTTTA              TGTGATT TTC AATCCCA              TTATTTTCACAATGT  60 434
   PBPRB0839  972649 ..  972660 +  -2.2  -2.95789   ATTTTGTGGGGATCC                CTCA GGCT TGGG                 TATAATTGCTGTCGT  42 46
   PBPRB0840  973593 ..  973606 +  -2.3  -5.14563   CCCGTTGTTTCGATG               GGCTT ATCA ACGCC                TTTTTTGATCCACCC  71 442
   PBPRB0842  974752 ..  974802 + -11.2  -4.86621   GATAATATTAAAAAA GCGAGCATTTTATCGTTCAGAGGC TTG GCCCTTAAATGATAGGTTGCTCGC TTTTTAGTTCAAGAT  93 66
   PBPRB0846 NONE
   PBPRB0847  981659 ..  981685 + -11.7  -3.43414   AGCTAACCTGACCGA         CAAAGTGCCAG TCAAC TTGGCACTTTG         TTACCTTTCTTTATA  85 65
   PBPRB0848 NONE
   PBPRB0849 NONE
   PBPRB0850 NONE
   PBPRB0851  985564 ..  985587 +  -6.8   -5.4505   TGTTTGATACGAAAA          CCGTTTAATT TCAC GATTAAGCGG           TTTTTTCTTGCCACA  89 71
   PBPRB0852  985996 ..  986010 +  -7.1  -5.76633   GCACTTAATAAAAAA               GAGCC CTTGA GGCTC               TTTTTTTATATCTGG 100 33
   PBPRB0854  987789 ..  987801 +  -4.8  -2.73124   GTTTTTTAACAATAG                CGCA ACAAG TGCG                ATTTGAAAACTGCAA  50 344
   PBPRB0863 NONE
   PBPRB0864 NONE
   PBPRB0865  998687 ..  998700 +  -3.1  -3.06501   GAAAAAGATCGTAAC               GACGT GCGA ATGTC                TTGGCTGAAAATATG  46 231
   PBPRB0866 1000918 .. 1000968 + -22.8  -3.83502   CCTTCCGTTGTCTGA AAGCTCAACTTCCCTTGTCGACTT AAG AAGCCGACAAGGGAAGTTGAGCCG TTTACTATGCGAATG 100 380
   PBPRB0871 NONE
   PBPRB0872 1006287 .. 1006308 + -10.3  -3.78556   TATTATTCCCTACCA           TTCAGCTTT CATT AAAGCTGAA            TTGTTACCTTATTAT  83 344
   PBPRB0873 NONE
   PBPRB0874 1010780 .. 1010817 +   -13  -5.63374   AATAAAAGAAAAAAA   GGGTTCC-ACTTTTACG TTAAT TGTAAAAGTTGGAACCC   TTTTTTTAATGTTCA 100 102
   PBPRB0876 NONE
   PBPRB0877 1013773 .. 1013799 + -12.4  -3.18383   TTAAGCGATAAAAAA         GACGAAACAAAG AGC CTTTGCTTCGTC         TTAATAAATAACGGT  87 54
   PBPRB0881 1017951 .. 1017970 +  -2.2  -2.72441   CTTATTGAGAAGTTA            CAAGTT TTTCTCTT AACTTG             TCGGTTTGTAAGTTT  40 33
   PBPRB0882 1019083 .. 1019095 +  -4.7   -2.7317   GAGCCCAACAAAACT                CGCCC TTT GGGAG                TGATTCAGCGTATCT  50 246
   PBPRB0885 1022662 .. 1022673 +  -4.4  -3.84451   CTACTAAAAAATGGC                CATG AAAG CATG                 TTTAAATTTCAGACA  57 436
   PBPRB0886 1024666 .. 1024692 +  -3.8  -4.10657   CTCTTTGATATAAAA         GTGTTAAAAG GTATTTG CTGTTAACAC         TTTTGCAACATCTGA  59 175
   PBPRB0887 1025468 .. 1025479 +    -3  -4.57837   TTGAAGACGTTAAAT                TATC TGAA GATA                 TTTTTGAAAAAATCT  62 98
   PBPRB0888 1026275 .. 1026291 +  -3.5  -4.66987   GTAGACACGCTGAGT              CACTCCC GAA GGGCGAG              TTTTATTGGGCTCTA  64 77
   PBPRB0890 NONE
   PBPRB0891 1030729 .. 1030745 +  -5.9  -3.21772   AGCTTCGACGCTAAA              TTCGAAT GCG ATTCGGA              TGTTATGCGAACCTT  57 173
   PBPRB0892 1031825 .. 1031839 +  -7.8  -5.76633   TAAAAAAGAAGAAAA               CGACCT AAT GGGTCG               TTTTTTTATGTCTGC 100 52
   PBPRB0893 1032537 .. 1032581 +  -3.6  -4.65446   AAAGCAAGGTGTTGT AGAATAGAGCCCGATAGGTA GATAG TACGCATTAGGCTCTATTCA TTTTCTCTATATCAT  66 19
   PBPRB0895 1034932 .. 1034948 +  -7.2  -4.73864   TAACTAATAAAATAA              GGCGGC TTAAT GTCGCC              TTTTGTATTCGTTCA  81 124
   PBPRB0897 1038260 .. 1038277 +  -9.1  -5.88061   TGTCTAGTCAATGAA             GCGCCGA TAAG TTGGCGC              TTTTTTTGATTTTTT 100 292
   PBPRB0900 1041186 .. 1041203 + -11.3  -5.04597   AGAATTCCTTTAAAA             CACCAGC ATTC GCTGGTG              TTTTTGTATGTGCGT  93 57
   PBPRB0901 1042008 .. 1042024 +  -4.4  -5.17507   TTAGAAGGTAACATT              CGTTGT TAATT ACGACG              TTTTTGTTGGGTTTT  75 352
        pntA NONE
        pntB 1045097 .. 1045112 + -10.4  -5.80248   GTTAGCAATTAAGAA              GGGAGC TTTA GCTCCC               TTTTTTTATCTGTTG 100 52
   PBPRB0904 NONE
   PBPRB0905 1047299 .. 1047310 +  -4.4   -3.4178   GGATGAAATCGTAGT                CTGA TGCA TCAG                 TTATAATAAGATCCT  53 27
   PBPRB0906 1048257 .. 1048271 +  -2.8  -3.50393   TTCTGTATTTCTGAC               TATGCT TAT AGCAAA               TTATATAAAGTGAAC  47 86
   PBPRB0907 1049875 .. 1049891 + -11.5  -5.14563   GCGATAAATGATTAA              CGGCGCT TTT GGCGCCG              TTTTTTCGTACAAAA 100 329
   PBPRB0909 1050658 .. 1050679 + -13.1  -5.81032   TCTCTTATACACAAA           TCCCCAGTT TTTA AACTGGGGA            TTTTTTTTGAACTTC 100 149
   PBPRB0910 1052195 .. 1052207 +  -4.9  -3.23395   TTAATACTTAACCAG                TAAAC AAC GTTTA                TTCGTCATCGTAGAT  54 90
   PBPRB0912 NONE
   PBPRB0913 1054341 .. 1054364 +  -8.3  -3.65046   ATCCCATTTCAATAA          TAAAGCGAT ATTTTC ATCGCTTTA           TTATTGAAATACGCA  73 26
   PBPRB0915 1056480 .. 1056505 +  -6.1  -5.64274   TTTTGAATTTAAAAA         GCGGGGCAGCCT ATT AGGTTGACC-GC         TTTTTTTATCAGTAA  89 62
   PBPRB0918 1059767 .. 1059785 + -10.3  -5.25803   CATTTAACTAAAGAA             GCCCTCA AACTG TGAGGGC             TTTTTTGTGCCACTT 100 377
   PBPRB0921 1062471 .. 1062521 +  -2.1  -5.17353   TACAGAAATAAGAAA GCGAGTTAATAACGGTGAGTCTTA TTGT TATTATTAAT-GTTATTAACTCGC TTTTTTCATCACTAT  69 111
   PBPRB0925 1067788 .. 1067805 +    -7    -5.252   TTAATCCTAAATTAA             GAGAGC CTTTCA GCTCTC              TTTTTTATCAACATA  91 37
   PBPRB0926 NONE
         ddl 1069669 .. 1069694 + -12.7  -5.06414   GTTAGCGTTCTAGAT         GCCATTCTGGT TATT ATCAGAATGGC          TTTTTATTAGGCAAA 100 54
   PBPRB0928 1071099 .. 1071110 +  -3.6  -3.54424   CCGATAGTTATCCAG                CGCT GTAG GGCG                 TTTGACGCAATAGCG  51 402
   PBPRB0930 1072398 .. 1072411 +  -9.5  -4.58395   TTCAGTAAGCAAAAA               CGCCC AATT GGGCG                TTTTTACAGAGTCGC  88 75
   PBPRB0933 1074300 .. 1074341 + -11.9  -3.09505   CAGCAGTACCTTAAA GTAAGGTGTTAATTACCTAT TTT AT-GGTAAATAACGCCTTAC TGTTAAATAGCATGT  87 184
   PBPRB0934 1075214 .. 1075229 +  -7.5  -3.90112   TTTATTTCATTCAAA              GCCCG TTATAT CGGGC               TTTCATTGGCGACCA  74 52
   PBPRB0935 1076032 .. 1076067 + -13.4  -3.88232   TACCCTAGCCTTTAG    ACGTAAAAAAGCCCGC TGCT GCGGGCTTTTTTAAGC     TTGTTGTCTGGCCAA 100 26
   PBPRB0941 1080634 .. 1080644 +  -2.6  -3.60098   TAAAATCCAAGACGA                 TTTT AAA AAAA                 TTTAAAATGAAAACT  49 10
   PBPRB0942 1081292 .. 1081304 +    -2  -2.96249   CGGTAGCCTTGTGAT                TTGA CTGCT TCAA                TAATTGTTGGTGCGG  42 102
   PBPRB0952 1088702 .. 1088712 +  -2.4   -3.6279   CCGATGGTACATAAT                 GCGC ACT GGGC                 TTGTTAGAACCATTT  48 52
   PBPRB0953 1089221 .. 1089231 +  -6.8  -2.50994   TCGTCAAAGAAATGC                 GCCT ACA AGGC                 ATTGATACAATTGAA  56 70
   PBPRB0954 1089583 .. 1089607 +  -3.6  -4.23781   ACACCCATCCATTCA          CTGACCAT GTTGGCGTA ATGGTCGG          TTTCGTTTTCATGGC  62 8
   PBPRB0955 NONE
   PBPRB0956 1091350 .. 1091373 +  -3.2   -5.5074   CTAGCCTTAAAATCT          GTTTACC-CCT GTA AGAAGGTAAAC          TTTTTTCTTCGGTTG  78 467
   PBPRB0957 1092318 .. 1092331 +  -4.5  -3.39028   CTTACATAGTAGTTT               TTGGC TAGC GCCGA                TGTTTACACGTTCTC  53 137
   PBPRB0958 1092947 .. 1092963 +  -3.5  -4.66987   GTAGATACGCTGAAT              CACTCCC GAA GGGCGAG              TTTTGTTGGGCTCTA  64 195
   PBPRB0960 1094539 .. 1094557 +  -2.4  -5.30686   CGCATATATAGAAAA             GCATCT AATATAA AGGTGC             TTTTTTATACCTCTT  72 41
   PBPRB0961 1095796 .. 1095827 + -16.2  -4.35461   GCGCTAGACTGTGGG      GTTATAAGTTACGT AACA ACGTAACTTATAAC       TTTTGATACTCTTGG 100 525
   PBPRB0964 1098444 .. 1098460 +  -4.4  -4.37092   CCCATCAATTTAGAA              GGTGAT TTCTT GTCACC              TTTTATACCCAAGCT  66 42
   PBPRB0965 1100065 .. 1100081 +  -4.3  -3.04461   TAAGCTCGCACTAAA              TAGCAGC AAG GCTGCCG              TGTTCACAATACCTG  47 85
   PBPRB0967 NONE
   PBPRB0968 NONE
   PBPRB0969 1104959 .. 1104980 +  -3.7  -2.73364   AGTGATACCTTACCT           TTGTTCGAT ATAA ATCGAACCG            TAATTACGATAAAAA  45 36
   PBPRB0970 1106130 .. 1106147 + -11.3  -5.26316   AAAGACAAAACAAAA             CGAGTGC AGCC GCACTCG              TTTTTTATGGGGTAA 100 52
   PBPRB0971 1107135 .. 1107146 +  -2.2  -4.82901   ATTGGCTTGGCTACC                TTGC TTAC GCAG                 TTTTTCTCCCGCACG  66 523
   PBPRB0974 1109167 .. 1109191 + -14.4  -5.27335   AAACAGATACAAAAA          CGCCAGCTTA TACAC TAAGCTGGCG          TTTTTATTTAGACCG 100 112
   PBPRB0981 1120588 .. 1120615 +  -4.9  -4.67607   CCCACGTACAAAAAA        GGCG-TCACTGT TAATT ACAGTAAACGCC        TTTCTTTATTACAGA  70 80
   PBPRB0984 1124895 .. 1124924 + -11.5  -5.71712   ACTGTTATTCTACAA       CCGCCAATGCATCA CGT TGC-GCATTGGCGG       TTTTTTTGTGTAACA 100 90
   PBPRB0985 1126073 .. 1126109 +  -2.5  -5.84432   TGGCAGTATCGAAAA   GCGATTTCA-T-CAGGT TTATC ACCTATAATGAAATCGC   TTTTTTTATATTATA  90 91
   PBPRB0986 1126670 .. 1126687 +  -6.3  -4.33675   CAAAATAAAGATGAT             GGGCATT GTTT AATGTCC              TTTTAATAATCTAAT  70 13
   PBPRB0987 1127669 .. 1127683 +  -3.4  -3.45366   AAAAAACAACCCCAT               CAGGTG AAT CGCCAG               TTGCTTCCTTGAACC  49 181
   PBPRB0990 1131449 .. 1131488 +   -13   -4.7078   TGGTATAAAACAAAA  GCCCTTGTCACATCGCGAT AAT ATCG-GATGTTACACGGGC  TTTTTAGATCGTTGA 100 237
   PBPRB0996 NONE
   PBPRB0997 1138844 .. 1138871 +   -10  -4.93365   GCTAATTGAATGAAA        CGCATTAGGTTA CTTA TAATCTGATGCG         TTTTTCATTCTAAAC  93 108
   PBPRB0999 1139936 .. 1139958 + -11.3  -2.71979   AACCAGAATGAAAAA           CGCAGCGAT AACTA GTCGCTGCG           CTTGCTTATCTCTTA  78 64
   PBPRB1005 NONE
   PBPRB1006 NONE
   PBPRB1007 1147020 .. 1147057 + -13.6  -3.53566   AAATAAAACAAAAAA   CCGATACCAACCGAAC TTAAAT GTTTGCTTGGTATCGG    CTTTTATTATTGAAT 100 152
   PBPRB1008 1148957 .. 1148997 + -16.5  -5.85425   TAACCAATGACAAAA GGCGCTGATAACTTTCTC ATCATC GA-AAAGTTATCAGCGCC  TTTTTTGTTTATTTA 100 213
   PBPRB1010 NONE
   PBPRB1011 1152977 .. 1152990 +  -2.3  -3.76402   TATTTCATTTTGCGT               CATCG AAAC CGACG                TTTCATCCATCACAT  51 218
   PBPRB1013 NONE
   PBPRB1014 1156816 .. 1156847 + -15.2  -3.86346   CTATAAATACAAAAA      CGCCAGCGAAGAGA TTAA TCTTTACGCTGGCG       TTTGTAACGACGTAA 100 220
   PBPRB1017 1162116 .. 1162126 +    -4  -4.63218   AAAATAGAAAGCCTC                 GATA CCA TATC                 TTTTATTCAAACAAG  66 54
   PBPRB1022 1166684 .. 1166696 +  -7.7  -4.88067   AACGTCCTGCAATAT                GCAGA TCA TCTGC                TTTTTCTACATCGAT  91 457
   PBPRB1026 1171541 .. 1171555 +  -2.1  -3.85698   CCAAAAACGTAAACC              GACAGG CTTG CC-GTC               TTTATCGACACCGAC  51 265
   PBPRB1035 1182890 .. 1182901 +    -3  -4.33708   CAAAAAAACGAGGTT                TGTA ACTT TACA                 TTTTCCTCCTCATTT  58 60
   PBPRB1036 NONE
   PBPRB1037 1185801 .. 1185815 +  -8.6  -3.18264   GCTCAATATGCAAGT               CATGCA TAT TGCATG               TTAATGCCTGAAGGC  70 499
   PBPRB1038 NONE
   PBPRB1039 NONE
   PBPRB1040 NONE
   PBPRB1041 NONE
   PBPRB1042 NONE
   PBPRB1043 1191273 .. 1191293 + -11.2  -5.03314   GAAATATTCTTACAG            GTTGCCTC TTCGC GAGGCAAC            TTTTTTGAAAATAAC  93 82
   PBPRB1045 NONE
   PBPRB1046 1194594 .. 1194610 +  -3.5  -4.66987   GTAGATACGCTGAAT              CACTCCC GAA GGGCGAG              TTTTGTTGGGATCTA  64 225
   PBPRB1048 NONE
   PBPRB1049 1196625 .. 1196640 + -10.4  -4.44974   CGATTGATTTTAAAA              GCCCTG TTCG CAGGGC               TTTTATGCCGTTTCC  89 52
   PBPRB1051 1197681 .. 1197696 +  -3.2  -2.80344   TACTGGCCAAGCAAA              ACCGAT TTGT ATCGGC               ATTATTCAATGACCC  44 185
   PBPRB1052 1198181 .. 1198199 +   -11  -3.22738   ACAGTAATAAGAGAC             GCTGGTCT GCT AGGCCAGC             TCTATTCATTATATT  82 84
   PBPRB1053 NONE
   PBPRB1054 1200412 .. 1200435 +  -3.1  -3.18274   TTCACTGGAAATGGA          GCTGGCGCGT CGATT GC-CGTCAGC          TTCGATTCAGATCAG  46 74
   PBPRB1055 1202414 .. 1202449 +  -6.2  -3.48689   TATTGAGCAAGATGT    TGGTGGCAGGTCTG CTCCAACT CAGGTCTGTCATCA     TTGTGGTATGGCTTT  60 110
   PBPRB1056 1203129 .. 1203139 +  -6.8  -3.15663   TAAATTAACAGGCGG                 GTGG ACA CCAC                 TTCATCCAAGTCACT  59 185
   PBPRB1069 1214453 .. 1214464 +    -3  -2.62175   TCAAAAGCACGGCTC                TCTA GCAT TAGA                 CTTAGTATCTTCAGC  41 67
   PBPRB1071 1218880 .. 1218904 +  -6.4   -3.7108   TATTGAGAAGTTACC          TGCTGGAGCA ATGGG TGCGCCAGTA          TTTGCGTCTACCAAT  67 35
[truncated: 146,050 more chars]
