# Supplementary material for: Rapid, accurate, computational discovery of Rho-independent transcription terminators illuminates their relationship to DNA uptake
Source: Genome Biol. 2007 Feb 21;8(2):R22. doi: 10.1186/gb-2007-8-2-r22 (PMC1852404; doi:10.1186/gb-2007-8-2-r22)
Supplement: Additional data file 4 — Best terminators found downstream of each of the genes of the 343 organisms studied. [file gb-2007-8-2-r22-S4.zip › Photorhabdus_luminescens.bag]

        dnaA NONE
        dnaN    2721 ..    2731 +  -2.4  -3.76281   CGTGATGCCAATGCG                 CCTG TAA CCGG                 ATTTTTATTTCAGGT  50 19
        recF NONE
        gyrB    6300 ..    6326 +  -9.4  -5.80248   TATAAATTTAAAAAA         GCGCTCATATTG ATT CTCTATGAGCGC         TTTTTTTATCTGTTA 100 51
     plu0005    6908 ..    6926 +    -6  -5.26875   AAATAATCAAAACAA             GGCGTT TTAATTT AACGCC             TTTTTTCATTAACGA  84 39
     plu0016   17107 ..   17123 +    -3  -3.14132   AGCTTTTAAAAACCT              TGGTTT GATAG AAACCG              TTACTAAAGCCGCAG  44 18
     plu0017   17639 ..   17654 +    -4  -2.67171   AAAGTTAACGGCATA              TGGATG AATA TATCCA               ATATTTAGTAAGGTG  45 2
     plu0018   18217 ..   18242 +  -8.9  -4.95155   AGTATAAATAATATA         GGCCCGCCGTT CACA AACCGCAGGCC          TTTTTCTACTCTGAC  91 34
     plu0028   25985 ..   25998 +  -6.7  -3.05255   TGTGTGGCCTTTCGC               CAGCA ATCT TGCTG                CTTGTTGTTGTTCAA  58 413
     plu0030   26514 ..   26525 +    -3  -2.73701   ATCACGGATTGGCGA                GTTT TTAA AAAC                 CTTGGTTTGATAGAA  42 4
     plu0031 NONE
     plu0032   28286 ..   28304 + -11.7  -4.24183   TAAGTCTTAAATCTA             CGGCCTG AAAAA CAGGCCG             TTATTATTTATTCTG  93 418
        asnA   47037 ..   47057 +  -3.9  -4.19258   ATTCAAGTTAGTGAC            GCCATTTTC GCA GTAAACGGC            TTTTAAGTCCGGTAT  59 40
        rbsD NONE
        rbsA   52188 ..   52198 +    -4  -3.49777   GCGATTCAGGAGTAA                 TTCA GTA TGAA                 TTCTAATATATCACC  51 26
        rbsC NONE
        rbsB   54083 ..   54096 +  -4.5  -3.56544   TATTAAAAAATAAAT               CGGTA TTTA TGCCG                TTACTTATTGGTGAT  55 28
        rbsK NONE
        rbsR   56469 ..   56480 +  -2.2  -4.16943   CAATAATAATGGTTA                TGCT AACC AGCG                 TTTTACGATATCCAA  57 417
     plu0064 NONE
     plu0065   64479 ..   64491 +  -3.3  -4.07568   AGGCCCTGAAACAGG                CGCAA CGC TGGCG                TTTTGGCGCGCACAG  57 207
        sodA   74286 ..   74309 +  -9.5   -5.1963   TTCTCTTTTCTGCTA          TGCCGGCTG ATATGA CTGCCGGCA           TTTTTATTGGTTGAA 100 54
     plu0076   75369 ..   75381 +  -5.5  -3.81951   GAATTTAAGCGATTC                CGCCA AAA TGGTG                TTTCGTAATATCCGG  62 347
     plu0077 NONE
     plu0078   76660 ..   76675 +  -3.2  -4.12456   GAAGAACATTTTCCT              GCGCAA TATG TTGCCC               TTTTGACCCTAATGT  57 470
     plu0083   79331 ..   79363 + -14.4   -3.8125   GATTTTTCTGTAGTC      TGAAATGTGCACGT AGTAA ACGTGCACATTTTA      TCTTTTAATTAAGGG 100 250
        mrcA   92059 ..   92070 +  -5.8   -3.1506   AGCTTCCCGATTGGC                CGGA CGCA TCCG                 TTCATAAACGCGTTT  54 489
     plu0097   94781 ..   94808 +  -4.2  -3.12936   TACACTTTTTCCGCC        TACGCGTTGGCGA TAA TCGACAATG-GTA        TGTTAGGCTTTGGGT  50 10
        hslR NONE
        hslO   96229 ..   96244 + -11.8  -4.05033   TTTTTCACCTTTTAA              GGCGCG GATC CGCGCC               TTTCTATCAAATCCA  90 79
        pckA   98049 ..   98070 + -12.3  -4.13037   ATTGTGAATTTTTTA           GCCTCATCC GTTA GGGTGAGGC            TTATTTGATATTTAT  95 40
     plu0102 NONE
     plu0103  101448 ..  101459 +    -3   -3.5812   TATTTAAGTCATTAT                CTTA TGAC TAAG                 TATTTCTACTGAGTC  49 15
     plu0104  102170 ..  102200 +  -8.4  -2.99031   ATCATAATTTGCACA       GAGGCAATAACT GGAATGA AGTTATTGCCGC       TCATTGATTTTATTT  67 135
        pulA  106066 ..  106087 + -12.3   -3.4398   CCATTGGTTTACATC           GGGCGGTTT ATCC AGACCGCCC            ATTTTTACCTTGAAA  90 55
     plu0106 NONE
     plu0107 NONE
     plu0108 NONE
     plu0109  113696 ..  113707 +  -7.2  -3.52906   TCAATTGCAATGCGT                GGGG TGAT CCCC                 TGTTTCTGGAAGTAC  65 323
        cynT  115323 ..  115340 +  -2.6  -2.81118   GTTTCTGCAACGCAA             TCCGTG TTTCAC CACGGC              ATTTAAATAGCTTAT  42 2
        cynS  115866 ..  115904 +  -5.2  -3.61764   TGCAATTGTTGGCAT   CGGCAAGAGGTTTGAATT TGA GAGATAAGCCCCTTGCCG   TTTCAAAATTACTGA  57 47
     plu0114 NONE
     plu0115  118754 ..  118783 + -15.1  -3.19463   AGCGAAAGATATTAG       GCCCCAGTTTTGC GAAT GCAAGATTGGGGC        TTCCTCACTAATACA 100 180
     plu0116 NONE
     plu0117  123097 ..  123140 +  -3.9  -4.42974   TCAGAGCACATATAT GGTTGCCGGTAAGAACA TAAGGAAAAT TGCTCTTACGGGCAAAC TTTATTGTCTCTCCA  64 241
        pitA  126129 ..  126153 + -12.2  -4.36903   GATGAATAATTTGAA          GGCGGTATGG GTTAA CTATACCGCC          TTTCTATTTAATACC 100 48
        uspA  127422 ..  127439 + -12.7  -5.47218   GTTATTCGATAAAAT             CGCCTGC TTAT GCAGGCG              TTTTTTTGGGTGAAA 100 55
        gdhA  129009 ..  129029 +  -9.7  -5.40072   GTAGGTTAAAAGATA            TCAGCCGCA ATA TACGGCTGA            TTTTTTTAACAAGGA 100 37
     plu0125 NONE
     plu0126  136867 ..  136885 + -12.4   -2.5805   TGCTCGCTAGGAATG             CCGCCTCT TAA GGAGGCGG             GTTCTAACAAATCAT  85 44
     ISPlu4G  139075 ..  139121 + -10.2  -2.78384   GAAGATTGCAATCGC TTTCTGGGTCGGGGAAACGA CTACCCA TCGTTTCCCCGGCTGTGGAA TATCCTCAACAAGGG  71 447
     plu0131 NONE
     plu0132  142516 ..  142540 +  -7.1  -4.67038   TATCAAACATCCCAT         GCCCTG-CGC TAAACT GCGGCGGGGC          TTTTACTTTTCAGGA  79 117
     plu0133 NONE
     plu0134  143452 ..  143479 +  -7.7  -2.88822   TTTCCTGCAAATCAG        CGGGTGGCG AAGCCATGAC CGCCACCTG         TGCTTGTCTGGCAAA  62 73
     plu0135  143831 ..  143856 +   -14  -4.26881   TTACTCACTACATAA         TGCGCCTGCC ACTCCC GGCAGGCGCG          TTTGCTTTTATACGG 100 90
     plu0136 NONE
     plu0137  146019 ..  146033 +  -4.3  -3.55622   GAACCATCTAATAAA               GAAAC AACAC GTTTC               TTTAAGACAATTCAA  55 206
     plu0140  147897 ..  147910 +  -3.7  -2.60988   CTCAGTCCAGAAATG               GGCTG ATAT CTGCC                TGAATTAATTGAATT  45 4
     plu0141 NONE
     plu0142 NONE
     plu0143 NONE
     plu0144 NONE
     plu0145  153172 ..  153188 +  -2.3  -3.33151   TTACTGCGGCACTTA              TTTCTGT CAG AAAGAAA              TCTTCATTTAGGAAC  45 47
     plu0146 NONE
     plu0147 NONE
     plu0148  155310 ..  155330 +  -3.3  -3.65369   AATCTGCCAACCATT            TTTCTGC TTGTTCT GCGGAAA            CTTTTTCATTTTGAT  51 336
     plu0152  156688 ..  156706 +  -5.9   -4.1466   TCACTTATCCATGAC             CTGCTCC TCCCC GGAGCTG             TTTTAGGCGTTCACT  68 241
     plu0153 NONE
     plu0154  159309 ..  159322 +  -5.9  -5.28176   TGTGCGCTGATTAAG               GGGGG AACA CCTCC                TTTTTTATCGATAGG  84 42
     plu0156 NONE
        cipB  163095 ..  163130 + -14.2  -4.21439   TTAAATACACTTAAC    TACAGGCAGAATGGTA ATAT TACTGTTCTGCCTGTG     TTTATATTGAGGTTC 100 219
     plu0158 NONE
     plu0159 NONE
     plu0160  166807 ..  166819 +  -7.7  -2.68479   CGTGTAATATGATTG                CCTCT GAG AGAGG                GTTGATATTTAATCG  62 92
     plu0161  167786 ..  167819 + -10.5  -5.29782   CCACTGAATAAATCT     G-GATTACCGGGCTTA CAA TAAGTCCGGTAATTGC     TTTTTTATGAATGTC 100 30
     plu0162  169850 ..  169881 +  -8.2  -5.29782   AGATGAACCTTGTTC      CAGACAGAACTATTA TAT TTAT-GTTCTGTCTG      TTTTTTATAAATATG 100 129
     plu0163  170518 ..  170549 +  -4.5  -4.91459   AGATACACTTCATTC      TAGGCAGAACG GTTATATTTA TGTTCTGCCTG       TTTTTGTAAATATTA  73 131
     plu0164  172729 ..  172760 +  -4.6    -5.252   AGATGTACTTTGTTC      CAGACAGAATTATTA TAT TTAT-GTTCTGTCTG      TTTTTTGTAAACATC  79 257
     plu0165  174628 ..  174659 +    -6  -5.25803   AGATGCATTTTTCTC      CAGGCAGAACTATTA TAT TTAT-GTTCTGTCTG      TTTTTTATCAACATT  84 129
     plu0166  176469 ..  176496 +    -5  -3.36968   ATACACTTTGTTCCA        GACAGAACTATTA TAT TTAT-GTTCTGTC        TTATAACCTTAAATA  54 66
     plu0167  178219 ..  178246 + -10.8  -3.05536   ATCTATTTATTTTCA        GGCAGAACTATTA TGA TAAT-GTTCTGCC        TGTTCGACATGATTT  80 134
     plu0168 NONE
     plu0169  180691 ..  180702 +  -5.8  -3.22774   ATCTAAATAAAGTAA                CCCT TTTT AGGG                 TTACTAGTAAATATA  58 322
     plu0173 NONE
     plu0174 NONE
        uxuB NONE
        uxaC NONE
        kdgK NONE
         eda  190912 ..  190924 +  -9.1  -4.40692   AATAACAAATGTGCG                GCTCG CGC CGAGC                TTATTATTTTTTAAA  85 471
     plu0181  191916 ..  191936 +  -2.7  -3.27511   TTAATAGACAATTTT            GTTATAT TTAATTT ATATAAC            TATTAGTTGGCTTCT  46 282
        cpmA NONE
        cpmB NONE
        cpmC NONE
        cpmD NONE
        cpmE NONE
        cpmF NONE
        cpmG NONE
        cpmH  198932 ..  198942 +    -4  -3.02836   TAATAAGTGATCCTA                 TTCA ACT TGAA                 ATTCTTTACTAATTT  47 3
     plu0191  200487 ..  200514 +  -7.8  -2.83258   TTGATTTATATTCAA        TGGTTATTTCCG CACC CTGAGATAACCA         ATTATTGAGTGTGTT  60 436
     plu0193  202082 ..  202093 +  -4.4  -3.59468   TCCGCTAACCATGCT                GCAA TGCG TTGC                 TTCTGCTCTTCTTTT  55 345
     plu0201 NONE
     plu0203  209690 ..  209721 +    -5  -2.72739   GGCTGCACTCGCTCA      CCCCGGTCACATAG TTAC CTATGCTCTCGGGG       ATTCTCTCCCTTGCC  50 183
        bioH NONE
     plu0205 NONE
     plu0206  211871 ..  211893 + -10.6  -3.36569   CAATTCCTAGTGACA           GTTTCCACTG GAG CAGTGGCAAC           TATTTCCCGGGTTGC  79 406
        ompR NONE
        envZ  221307 ..  221321 +  -2.8  -3.31792   TGTTGATTCTCAATA               TCCC ATTAGGA GGGA               TTATGAAACTGATGC  46 347
        pstS  222346 ..  222356 +  -2.4  -3.11584   GATAAAAGATAGCAA                 TGGC AAG GCCC                 TGTATTAAGTCGTGT  43 7
        pstC NONE
        pstA NONE
        pstB NONE
        phoU  225905 ..  225924 +  -8.6  -6.12328   GGTCAATAGTCTGAA            TGCTGGTA TTTT TACCGGCA             TTTTTTTTATCTTAT 100 55
     plu0219  226907 ..  226928 +  -6.5  -4.08546   TTATTGATAATTTTA           GCCTCGC CTTTTGTT GCGGGGC            TTTGTCATTGGTAAT  71 52
     plu0220 NONE
     plu0221  228831 ..  228869 + -14.8  -3.55622   GTTTAATCAACCGAC   TGAGAAAGATCCTAGCAT TCA ATGCTAGGATCATTCTGA   TTTAAGGGAGTTGAA 100 412
     plu0229  239796 ..  239810 +  -7.2  -4.30023   GTTGATCCTAATAAC               CATACT AAT AGTATG               TTATTTGTTATGGTT  76 66
        hemN  241523 ..  241542 +  -8.6  -6.23545   TTGTCAGCGGTCTGA            GCTAAGCG TATA TGCTTAGC             TTTTTTTTCTTTCAC 100 226
     plu0232 NONE
     plu0233 NONE
        tnpA  247748 ..  247761 +  -6.7  -3.45776   TTACAGATGTTGTCA               TACCG CTTT CGGTA                TTATGATGAGTTTCA  62 375
        typA  253859 ..  253883 + -17.9  -5.41143   CCTGCAATACCCATG          CTTAGGGCGCC AAT GGCGCCCTGAG          TTTTTTTAACAAATG 100 46
     plu0241 NONE
         dtd NONE
     plu0243  259235 ..  259267 + -11.4  -2.73619   CGGCTATCGCTTAGA      TTTCTCAGTGGCAT TAAAT ATGCCACTGGGGGA      CTTTCACGACTCGTT  81 27
     plu0246  263795 ..  263807 +  -3.4  -3.40522   CCCGAGATCAAATTT                GTAG AAAAA CTAC                TTCTCCTGAGGAAAT  49 225
        gltS  266785 ..  266818 + -13.3  -2.97392   GATAGATCCCGTTAG     CCTCGCCTG-TATTCC ATT GGAATATCAGGCGAGA     TGGTCTTTTACTGTG  95 170
     plu0249  267312 ..  267329 +  -2.1  -3.86015   GTTTAAACAACATAA             TTATTAT AAGA ATAATAG              TTTCTACAAAAAATA  50 229
     plu0250  268535 ..  268556 +  -6.5  -5.58209   TCTTTCCTATACCAA           TCCCCCGGT GAAA ATCGAGGGA            TTTTTTTGAATTTCC  90 65
     plu0253  271204 ..  271234 +  -8.3  -3.24925   ATCTTTCTGTTAAAA       CAAAGTGCAGGAT AAAAA AACCAGCACTTTG       TTAATAATCTGAAAT  70 96
        relB NONE
     plu0255 NONE
     plu0256  272795 ..  272806 +    -3  -3.89621   ATATTAACCTATAGG                TATC AGGC GATA                 ATTTTTTCTATTATC  53 417
     plu0260  277808 ..  277820 +  -3.3   -2.7264   TCTCTGTTTGTCAAA                ACGTG ATG CACGA                GTTTGAACCAGATTT  43 393
     plu0261  278488 ..  278510 + -15.6  -3.67597   TTTTATGTGGCTTTA           GCCTGAGGAG CAT CTCCTCGGGC           TTCTTCGATGAAAAA 100 42
     plu0262 NONE
     plu0263 NONE
     plu0264 NONE
     plu0265 NONE
     plu0266 NONE
     plu0267  283217 ..  283235 +  -5.2  -4.12267   GATTCCGGCAATAAG             CTGTCGTT CAA AACGGCCG             TTTACTTGTTGTCGT  63 127
     plu0268 NONE
     plu0269  287453 ..  287474 +  -7.3  -2.70138   GGTATTTAAATATGG           C-ATGGTGGC TTA GCCGCCATAG           GTATTTCATCTCAAT  59 55
     plu0270 NONE
     plu0271  289053 ..  289077 +  -7.9  -4.25016   CCAGCAGATCGTCTA          TTGTCGAGAGT TTC ATTCTCGTCAA          TTCTTTATTGATACT  79 517
     plu0275  292206 ..  292219 +  -2.3  -4.34482   GTTGCGGCCTGAGAA               GTGGG AAGC CTCGC                TGTTTTTTTACGGCG  57 359
     plu0281  298299 ..  298315 +  -6.5  -3.61232   TGGAAAACCATCTCG              GCCAATG TAA CCTTGGC              TATTTGTATCCCAAA  65 92
     plu0286  304614 ..  304634 +  -4.7  -2.85351   GGGTAATCAGAACAA            TGCCGTT TTGCGGT AACGGCG            TGTGCTGTAAGCCAA  48 120
     plu0288  307021 ..  307034 +  -5.3  -4.14739   TTTATTTTCCCAAAT               CTCTT GATG AAGAG                TTTTGACATCAATCA  65 493
        glyQ NONE
        glyS  313095 ..  313113 +  -8.2  -4.10855   TGCGATAGCCGGAAC             TTAATGCC CTT GGCATTGA             TTTTACCGAGGTTTT  79 75
     plu0298 NONE
     plu0299  317696 ..  317712 +  -3.7  -4.14422   TGGTTAATCCTGCAT              CCATGAG CTT TTTATGG              TCTTTTTGTCTATAA  59 374
        dppA  319599 ..  319616 +  -8.4  -3.28712   AAATTGTGAGCCAAA             GGGGGA AAGTCC TCCCCC              TTATCAAGCCAAACG  70 67
        dppB NONE
        dppC NONE
        dppD  322614 ..  322639 +  -5.4  -3.61398   GTGAGTATCTTTATC         CGGCGCAG CAAATATCCA CTGTGCCG          TTATTAAAAGCGACA  59 41
        dppF  323774 ..  323800 +  -9.5  -4.32903   CAATAAAACATCTTT         GGTGATATTGG GTTAG CCGGTATCACC         TTTTAAATATTTGCT  85 185
     plu0305  324703 ..  324716 +  -3.8  -3.22475   CATTCATGGCGGTTT               GAGG TCTAAT CCTC                TGTTATAAGCCTGAC  49 44
     plu0306  326365 ..  326382 +  -9.8  -3.44146   TTAAAGCAACAAAAA             GGGCGG ACAATA CCGCCC              TTCATTATCGAAGGC  79 37
     plu0309  328240 ..  328253 +  -5.2  -2.86124   CGGCACGACAGGTTC               CCGG CAAGTT CCGG                TAATATTTCCGTAAA  50 272
     plu0311  331065 ..  331083 +   -16  -3.83502   AATCTATAATCATAA             CCACCCGC ATA GCGGGTGG             TTTGCTCTAGCCCTA 100 64
     plu0315  334147 ..  334166 +  -6.4  -4.36914   AGGTAGCAATAAAAA            GATCCCTC ATTT GAAGGATC             TTTTATAAAAGAACA  75 327
     plu0320  345022 ..  345036 +  -5.8  -2.97188   AGATAACCCGTAGTG               CTATTT ATT AAATAG               TATCTAATAATATCC  56 413
     plu0322 NONE
     plu0323  345979 ..  345989 +    -4  -3.60865   CCTTTTTTAAATATA                 GAAA ATA TTTC                 TTCTAATTTAGCGTC  53 220
    ISPlu3Ab  348990 ..  349018 +    -6  -3.79177   ATAGATCATCAGAAA       GCCGG-AAGATCT CGTG GGCTCTTTCCGGC        TATTTATATTATTTA  64 507
         dcm  362645 ..  362663 +  -2.4  -2.74523   AAACAAAGATCAGGC             GGCATAGA TAA TTTATGGC             TGATGTTCACAATCC  41 19
         vsr  363173 ..  363191 +  -4.6  -3.19192   AAGTGTTTTTTGACT             CTTTTTCT GTA AGAAACAG             TTACATTACATACCA  50 66
     plu0340  364685 ..  364722 +  -8.6  -5.26875   AGCATTACGATCATA   ATAAGGCTGGAAGATT GCAGAG GATCTTTCAGCCTTAC    TTTTTTAATTAAAAA 100 61
    ISPlu3Aa  368512 ..  368539 + -10.7  -4.88228   CATGGAAATAACAAA        GCCGG-AAGATC ACGGG GATCTTTCCGGC        TTTTTACTATTAGCT  93 182
     plu0350  371329 ..  371339 +    -4  -3.60865   CCTTTTTTAAATATA                 GAAA ATA TTTC                 TTCTAATTTAGAGTC  53 220
     ISPlu9J  381707 ..  381744 +    -7  -3.09516   TGAGAGGGGGCATAT  CCCGCGTCGTC-G--CCGG TGT CCGGTTCAGACGGCGCCGG  TTCAGTACTGGCGAG  62 85
     plu0373  402392 ..  402421 +  -5.2  -5.35222   TACTATTTAACGATA       TTACTTAATGTT CTCGAT AACATTAAGTCA        TTTTTTCTGGCTTTT  82 195
     plu0374 NONE
         gor  405219 ..  405238 +   -10  -4.56358   GGAAAAACCTAGTAA            GGCCAGAG TAAT TTCTGGCC             TTTTATGTCAATGTA  89 75
     plu0376 NONE
     plu0377  408218 ..  408248 + -12.6  -2.55074   ATAGTTGTTTTTGGT       CTTCTGCCTGTGTT CTG GGCGCAGGCGGAAG       TGACTTAACGTTCCA  89 71
     plu0380 NONE
        dsbA  411226 ..  411261 +  -8.2  -3.39449   AATAATTTGGCATTC    TCCCCCACCTTTG-CAC TTC GTGACTCAGGAGGGGGA    TTCCTCTTAGTAGGC  71 39
    ISPlu10K NONE
        polA  419829 ..  419854 +    -9  -5.09173   GAATTAACCCGCGAT         GGCTGAGCTG TGTATT TGGCTCAGCC          TTTTTTGAACTGTTC  91 47
        ppiA  424087 ..  424111 + -12.9  -3.64049   CATCAGATTAACAAA          CTGGCCTGCAT TAA ATGGAGGCCAG          TTTCGCCGTTATTCA  95 92
        pabA  425358 ..  425374 +  -3.7  -4.32482   CTTTGATTTTTTATG              CATATTC GGT GATTATG              TTTTCACTTCTGAAT  62 89
        argD  426646 ..  426667 + -10.2  -3.15579   TAAATACAGGAGAAA           TCAGCGCA GGATTA TGCGCTGA            TTAATCGGGCGTTAA  76 42
     plu0396  428069 ..  428094 +  -9.1  -5.47821   ATCAAAAAATAACAT         CAGGTAACTAA TATT TCAGTTACCTG          TTTTTTTAACTGAAT 100 55
     ISPlu6L  431277 ..  431294 +  -2.7  -3.00574   CGGGTTAGTTATCTT             GTATGGT GAAT AACATAC              TGATATTTTCTGTGA  43 49
     plu0401  432366 ..  432381 +  -2.5  -3.60627   TCTGCGTGCGCAGCA              GCGAG TCTTTT TTCGC               TTTGACATACAGTGC  50 434
     plu0405  435786 ..  435801 +  -4.6  -2.89055   ATATAAAAAATACAA              CCCCTC GCTG GAGGGC               TATATGGGGGATTTC  48 89
     plu0406 NONE
     plu0407 NONE
     plu0408 NONE
     plu0409  438253 ..  438265 +  -4.9  -3.54158   TAATTTCAGTTAAGT                CTAAA TAA TTTAG                TTCATTATTGAAATA  56 373
     plu0410  439463 ..  439473 +  -8.2  -3.57792   ACCAAGACCGTAAAC                 GGGG TTA CCCC                 TTTCGGCATCGGTAA  69 274
     plu0419  449251 ..  449276 +  -7.7   -5.4833   TCACTTATCGAAAAA         TAAAGCGGA TTGTTTTT TCCGCTTTA          TTTTTTATTGAATGA 100 303
     plu0421 NONE
        slyD  452434 ..  452469 +  -4.1  -3.16682   TATTTAAAAAAAGCG    GGGCAAGT-TTGGAAT AGTTA GTTTCAGCGCTTGCCC    TAATTTATTGTAATT  48 69
        fkpA  453775 ..  453799 + -11.5   -5.5112   TCAATACGGATAAAA          CCGTTGGTAGA GAT TCTGTCAACGG          TTTTTTGTTACTGAA 100 71
     plu0425 NONE
     plu0426  455116 ..  455134 +  -3.9  -3.28712   TGAAGCTATGTTGAT            TTGCGACC GTGT GGT-GCAA             TTCTAAGAGGCAAAA  49 1
     plu0427 NONE
     plu0428  455871 ..  455882 +  -3.6  -4.19238   TCAGCCATAAAATTC                CGCG TCCT CGTG                 TTTTGCCGTTAGGGC  59 79
        rpsL  456407 ..  456417 +  -3.2  -2.64144   TTGGACAACCCTGAA                 TTCG AAA CGGA                 GTATTTCCATGCCAC  43 104
        rpsG  456918 ..  456941 + -13.9  -2.85056   CGTAGTGATGATGCC          CTGGGTGGC TGTTCT GCCACCCAG           ATTTACATTGAACGT  93 47
        fusA  459069 ..  459095 +  -7.3  -3.89614   AGGCTATTATCGAAG         CTCGTAAAGCT AAATA AGCTTTTCGGG         TTTAATATCTAGATT  72 9
         tuf  460367 ..  460384 + -11.3  -4.93318   GTGATTACACTAAAA             GGGCATC AACC GATGCCC              TTTTTGTACGTTGTC  93 50
        secE NONE
        nusG  461575 ..  461613 +  -5.4  -5.20216   TCTTTTGCTGGCTTG   CAATAGGTGAGAAATT AACATAC AATTTCGCGCCTTTTG   TTTTTTAGTAGTCTG  81 53
        rplK NONE
        rplA  462880 ..  462908 + -10.4  -3.84587   TTATCGCTTTACCTT        GGCGTCAGATTT GTCTA AAATTTGGCGCC        TTATGTTTGGCTAGT  83 63
        rplJ NONE
        rplL  464140 ..  464165 + -16.3  -4.64766   ACTTGAAAGGCTGAC         GGCTGGTGATT AAAA AATCACCAGCC          TTTTTGCGCTGTAGG 100 65
        rpoB  468549 ..  468562 +  -5.9  -2.78935   TGGTCATAGGGGGGA               GCGGC ATGG GCTGC                TCTCCTGACAGGTCT  54 106
        rpoC  472845 ..  472865 +  -8.3  -4.52505   ACGCTAGCTAATAAA            TGCCCTC CTTTTGA GAGGGCA            TTTTAACTTTTTGTT  83 51
     plu0442 NONE
     plu0443  473894 ..  473914 +  -4.7  -4.42851   TTCTCTGTGCTAATG            GGATTAGTG CAT TACTAACCC            TTTTGACTTTATTAA  67 41
     plu0444  474514 ..  474536 +    -5  -3.29471   AAATTATGATACAGG           TCATAAAATA CAA TATTTCATGA           TTCATATACTCGGGA  54 334
     plu0446 NONE
     plu0447 NONE
     plu0448  477371 ..  477381 +  -2.6  -2.84344   AAGCTGAGCTGCGAA                 TAAA ATA TTTA                 TAGTTAATGGTTTTA  42 77
     plu0449 NONE
     plu0450 NONE
     plu0451 NONE
     plu0452  481307 ..  481317 +  -2.4  -3.77806   CAAACGGCTCAGTGG                 CAGC AAT GCGG                 TATTTTAATCTAGGG  50 277
        malE  488157 ..  488182 + -11.3  -3.72695   AACTAAGTAACCTGT         GAGAACTCTTT TTTG AAGGAGTTCTC          TTTCCTGCAACCAGT  84 31
        malF NONE
        malG  491132 ..  491145 +  -2.3  -3.06515   CTGCCGACTCTGGTA               GCATC AAAA GTTGC                GTTTTGGCGATAAGC  42 425
     plu0462 NONE
     plu0463 NONE
     plu0464 NONE
     plu0465 NONE
     plu0466 NONE
     plu0467  500863 ..  500881 +  -3.2  -3.46885   TAAAACCAGAGCAGG             TTTTAAAC TGT GATTAAAA             GTTGTTTTTTTAACG  49 76
        malT NONE
     plu0473 NONE
     plu0474 NONE
     plu0475  516687 ..  516717 +  -4.2  -5.05113   TTTTGGGTAACTTAA      TGCCCTCC-ATGAT TAGTC AT-ATCGGAGGGCA      TTTTATTTATATAGA  75 31
     plu0476 NONE
     plu0477  518517 ..  518541 + -10.7  -3.53164   CAGACAGGCTTTAAA          CACCCGGAGCA ATG TACTTCGGGTG          TTATATACGTCATCT  81 42
     ISPlu3Z  519985 ..  519995 +  -8.2  -4.08058   TAAGCCAAAATAAGC                 GGGC AAG GCCC                 TTTGTGGTGTTAGTT  74 257
        nudC NONE
        hemE NONE
         nfi NONE
     plu0491  531576 ..  531589 +  -4.5  -2.72144   GTCATTCGGCATATC               CGTCG CACT CGATG                CTTTGCAAACGATAA  47 163
        dbhA NONE
     plu0493  532587 ..  532617 +  -9.6  -4.64157   TTTTGTCGTTGGGAA       CCGACGAAGGACAG TCT CTGACCCTCGTCAG       TTTTATGATTATTTC  88 5
        gntR  543610 ..  543636 +   -11  -4.42653   CTCTACTTCTGATAA         TGTTACCGATAA CAG TTACCGGTAACA         TTTTGTGGATAAAAT  90 132
        gntK NONE
        gntU  546045 ..  546057 +  -6.3  -3.52906   CTTGGCAGGTGAAGT                CATCA ATT TGATG                TATTTCTCCGCCTGC  60 522
     plu0512  564149 ..  564173 + -10.7  -3.70068   TTTCACGATAGCCTG          TTGAGGGGGGG ATT TCCCCCCTGAA          TTTACAGTTATGATA  81 44
     plu0513  564930 ..  564948 +  -3.9  -2.69977   TATTATGAAATTGGT             GCATTGA AATAA TTAATGC             TGATATATACCCTAT  45 387
        tcaZ NONE
     plu0517  573580 ..  573593 +  -2.4  -3.93166   ATTGTGCAATCTTCT               TACC CTCTGT GGTA                TTCATTTTTTCGGGG  53 381
     plu0519  575757 ..  575783 +  -8.6  -2.96216   AACGTTGCTGAAATT         AGGCAGGTGGGA TAA TCCCGCCTGCAA         TCTATCGTCCTACCG  69 39
        deoC  576872 ..  576883 +  -2.2  -3.82031   TCACCGCATCAGTCG                GCGCG TAA CG-GC                TTTAATCATGATTAA  50 48
        deoB  578284 ..  578308 +  -7.9  -2.91582   CTGACCCCACTTATT          TGGCTGCTT TTCTTTT AGGCAGCCA          TATATCACTAAAATA  64 37
        deoD  579122 ..  579156 + -12.3  -4.43307   GAGCCGTTTTTATTT     AAATGCCAGCCAGTT GAAAA AATTGGCTGGCATTA     TTCTTTTATTGAGCG 100 76
     plu0531 NONE
     plu0532  587819 ..  587850 +  -2.9  -2.88268   AAGGATTATATCGGC      GGCACTGAGGC CATGCTAAAA GTCACGGTGCC       ATCTTTTCCTTCGAA  42 74
     plu0533  588297 ..  588307 +  -2.6  -3.93664   AATGGACTTTGATCT                 TAAT ACC ATTA                 TTTAATCTATTACCT  53 168
     plu0545  604033 ..  604049 +  -2.3  -2.94924   ACCGCTAACCACAAC              CAACT AAGCAGG AGTTG              ATTTATGGCTAACCG  42 103
     plu0546  604309 ..  604331 + -13.5  -3.61356   TGACGGCTCAAAAAA           GATCCCAGC CAAGC GCTGGGATC           TTTAGCATGACTAAT 100 38
        serB NONE
        radA NONE
        nadR  625588 ..  625619 +    -6  -5.58522   AAATTAGTAAATATA      TATCTAATCACAAT ATGC ATTGTGGCTGGATA       TTTTTATTTTCTGTA  89 93
     plu0554  626951 ..  626966 + -10.4  -3.14888   AATTGAGTGGAAAAC              GGCCTG TTGC CAGGCC               ATTTTCAATATGATT  78 35
         slt  631067 ..  631082 +  -2.6  -2.68487   CGTTATTGATATGTA              GCA-AAC TAT GTTATGC              TGATGTACTAGTTAA  41 32
        trpR  631463 ..  631491 +  -5.9  -3.59995   CCAATTGCGGCCTAG        GCGGAATGCTGGT TTA ACGGGCGTTCAGC        TCTTTATAAATTTCA  62 48
        gpmB  632977 ..  632997 +  -2.6  -4.35663   CATATTGGGGTTCTA           CCGCTGTTG TGTA CAATA-CGG            TTTGTTCATCTTCTT  60 294
        creA  634452 ..  634488 +  -9.6  -2.76696   GGTGGAAAATTGAGG   GGCAGGATGGG-T-TCCT ACA GGGATATCCCATCCTGTC   ATTGTTAGAGACCGA  72 28
        thrA NONE
        thrB NONE
        thrC  640741 ..  640761 +  -9.7  -4.34737   CATTATGAAAGTGGG            CGCCGCA CAGATCA TGCGGCG            TTTATTAATTGGTAG  86 33
     plu0567  643614 ..  643647 +  -9.1  -3.33792   GTGTGATTAATGATC     TAAGTCTGTTTTTTA TGAC TAAAAATCAGGCTTA      TGTTCTATCAATAAT  72 367
        talB  644983 ..  645001 +  -8.8    -4.946   TCTTTTAGCGTTAAA             GGCGGC ATAATTG GCCGCC             TTTTTGCTATTTAGT  91 59
        mogA  645715 ..  645729 +  -2.2  -3.57144   TGGTATGTTGATTAG               TTTGTT TGG AATAAA               TTTCGGGGTGAAAAA  48 134
     plu0570  646551 ..  646564 +  -5.2  -3.77437   AATCCCCTACGGGCG               GGCG AACTTG CGCC                TTATATCTTATTGAT  60 272
     plu0571  648183 ..  648195 +  -6.3  -3.90291   TCGAAATTTCAGGTT                CTAGA ATC TCTAG                TTTGATTGAGAAAAT  66 362
     ISPlu6K  649726 ..  649738 +  -2.6  -3.89033   TAGTAATTGTTGATG                GCGG TTGCT CTGC                TGTTTCTTATTTACC  53 86
        galT NONE
        galK NONE
        galM  655295 ..  655309 +  -5.7  -4.46073   GGTGAAAGCCGTTGC               GGCAA AGGTA TTGCC               TTTCTTATATTCAAA  72 478
        dnaK  657882 ..  657922 +  -9.6  -3.04263   AACTGTTGCTGATTA ACCG-GCACGGGCGTTGAG GGAA CTCTGCGCCCGTGCGCGCA  TGTTAAGGGTAAAAT  73 78
        dnaJ  659118 ..  659138 +  -8.3  -5.54338   AATTATGGGTAAAAA            GTCCTCGTT TTG GATGAGGAC            TTTTTGTTTTGGTTA 100 82
        bglG  664915 ..  664948 +  -5.1  -3.09933   TGGCTGCACTCACTC     ACCCCGGTCACATAG TTAT CTATGCTCCCGGGGA      TTCGCTCACTTGCCG  52 128
     plu0585  667147 ..  667163 +  -5.1  -3.73793   GATCTACATTGCAAT              TAACCCT AAA AGGGCTA              CTTTTTATTGTGTAA  60 283
     plu0586  667416 ..  667429 +  -9.5  -4.32177   TCATTTAATTAATTG               GCCCC GTAA GGGGC                TTTGTTCTGGAATAC  85 33
        nhaA  669255 ..  669293 +  -4.7  -4.08706   TGACTCATCATTTTT   GTATTTGCGGTACAA CAACTAGAA TTGTATCGCGGATGC   TTTATGTAGTGGAAA  63 110
        nhaR  670342 ..  670355 +  -9.5  -4.65895   GTTAACACAAAAAAA               CCGGC GCAG GCCGG                TTTTTCAGTAACCCA  88 59
        ribF NONE
        ileS NONE
        lspA NONE
        fkpB NONE
        lytB  676705 ..  676752 +  -6.4  -3.77832   CCGAATTCCGTTTAA GCCGTCACTGGGAAATCTTCTTC TGA GTAGAAAACTTTC-AGTGATGGC TTCTTCCATTTGAGG  67 42
     plu0601  682670 ..  682690 +  -2.6  -5.37043   CGAAAATTTTGATCT            TGGAAC AGGCATTTA GTTCCA            TTTTTTATCTAGAGT  76 126
        dapB  683688 ..  683715 +  -8.6  -5.13137   TTTAACTTATTGATA        TCGCATAATTAA ATGT TTTATTATGCGA         TTTTTAATTTATTTG  91 53
        carA NONE
        carB  688531 ..  688550 +  -9.3   -5.5762   TTGAAGTAATAAAAA            GTGCGCT CTGTTT AGCGCAC             TTTTTTATGTTTACT 100 57
        folA  690251 ..  690261 +  -6.8  -3.95378   CCAGCCCAGAGAGTT                 CTGG TGA CCAG                 TTGTTTGGCATATCC  68 401
        djlA  697859 ..  697878 +  -5.2  -4.26966   TATTTTTTATTCCTC            TAAAATAT TAGA ATATTTTA             TGTTTTATTTTGTTT  66 111
        nudH  706442 ..  706456 +  -2.1  -2.64155   GTAAAAGAAGTTAGG               TGAGT TCCAT GCTCA               TGCGTTTACGGGAAA  40 27
        ptsP  708679 ..  708690 +  -2.2  -2.88776   GGGGTGGGCGGTTTG                GTCA GAGG TGGC                 ATTTAATCCGTTTAA  41 8
         lgt NONE
        thyA  710482 ..  710510 + -16.3  -4.70319   TTCGTCGACAATCTG        GAGGAACAATTTA TAA TAAATTGTTCCTC        TTTTCATTTTGATGA 100 69
     plu0624 NONE
     plu0625  711498 ..  711515 +  -4.1   -3.7108   TATTCTCGTTGATTT             TTGCGAA GCTC TACGCAA              TTTAAATGTAACAAT  55 362
        ppdA  712171 ..  712183 +  -2.7  -2.74461   GTTAAATTTTTCCCA                CTATA CCC TATGG                ATTTCAAGATGGATC  42 40
        ppdB NONE
     plu0628 NONE
        ppdC NONE
        recC NONE
        ptrA NONE
        recB NONE
        recD  725814 ..  725824 +  -5.4  -3.61988   AAACCTACCTATATG                 CCAA ATT TTGG                 TTAATTTCTAACTGA  59 322
     plu0634 NONE
     plu0635 NONE
     plu0636 NONE
     plu0637 NONE
     plu0638 NONE
     plu0639 NONE
     plu0640 NONE
     plu0641 NONE
     plu0642 NONE
     plu0643  740598 ..  740621 + -18.2  -3.36878   ACTGATCGGTAACAA          GGCCCGCGAT GGTT ATCGCGGGCC           TTATAAATAGGTGAA 100 36
        amiC  744056 ..  744069 +  -3.8  -3.99405   CGCAGTTCCCAGACA               CCCT CGGACA AGGG                TTTGTGATCAGTTCC  57 427
        mltA NONE
     plu0649  747154 ..  747179 +  -6.1  -3.70811   CAAACCCGGTTTTCA         CAGCCGGACAT TTCA GTGTCTTGCTG          TTTCAAGTTCTCTGG  62 293
        gcvA NONE
     plu0653 NONE
     plu0654  751696 ..  751718 + -10.6  -5.52909   TAAGATTTCTTAAAA           CGCCTCAG TGATATC CTGAGGCG           TTTTTTTCAGTATTG 100 81
        prtA  754281 ..  754302 +  -8.7  -4.32678   AACACAACAACACAA           CCGCATCTG ATTT TGGATGCGG            TTATTTGTTTGGAGG  83 39
         inh NONE
        prtB  756570 ..  756581 +  -2.2  -3.02649   AGACGGAGATTTCTG                TCCG GGAG TGGA                 TATGTCTGATCAGAT  42 79
        prtC NONE
        prtD  759482 ..  759510 +  -5.4  -4.32034   TAAAGTGGCAGCGGT       TTTCGGGCCGATCC CCT GGATC--CCCGGAA       TTTTACTGCTACTGA  70 220
         syd  763546 ..  763565 +   -15  -3.84389   TAAAATCAACTTAAG            GGGAGCGC TTGT GCGCTCCC             TTCTCTTATTCACTG 100 427
     plu0664 NONE
     plu0665  764792 ..  764838 + -23.6  -3.42378   TTTTCAAAGAATACC TGTTGCCTTTATCTCTTAATTA TTT TAATTAAGAGATAAAGGCAATA TTAATATATTATTAG 100 45
     plu0667  766695 ..  766726 + -16.1  -2.78216   TGAATAATTACAATA      CACCGCTTATATC GAATAG GATATAAGCGGTG       TAATTAATAGAACTG 100 34
        rpsB  773138 ..  773157 + -12.1  -4.26589   AAATATATTGGTTAG            GGGGGCC TGTTAT GGCCCCC             TTTTACGTATCTGAT  95 82
         tsf  774100 ..  774123 + -12.4   -4.5954   CTTAATTTTTACAAA          CAGGGCCGCC AAAT GGCGGTTCTG           TTTTATCTAATCTAA 100 42
        pyrH  775035 ..  775052 +  -4.9  -3.53091   AATTTAACAAACATG             GTCATAA TAGC TTATGGC              TTTAAAACAACCAGT  56 94
         frr  775788 ..  775811 +  -5.9  -5.08088   GATGACGGGTATATC          AAGCGCCGC TATCTT GTGGCGCTA           TTTTTATTCGGCATT  80 171
         dxr  777236 ..  777256 +  -5.4  -5.56264   TAGGCTTTTACCCAG            GCCGTG GATACCAGA CACGGC            TTTTTTATGTTTGGA  86 156
        uppS NONE
        cdsA NONE
        ecfE  780312 ..  780336 +  -3.5  -2.70932   GCACTTTTCAATGAT          TTCTCCCGTTT TTA AAGCGGAAGAC          TAGTTAGGAAGACGC  43 11
        yaeT  782787 ..  782813 + -10.2   -3.1319   ATTATTGATAGAGCA         AGCTCTGAAATC GTA GGTTTCAGAGCA         TTAACTAAGTTTTCC  76 58
        hlpA NONE
        lpxD  784406 ..  784424 +  -3.2  -3.54662   GTAATTGCACTATAT             TTAATTGT ACT ACATTTAA             TTGTACTATATTTAA  51 37
        fabZ  784990 ..  785003 +  -4.5  -2.86264   CAGAAATGATGTGTG               CTCGC CGTC GTGAG                GTTTAGTCCATGATT  48 6
        lpxA  785802 ..  785828 +  -6.6  -2.55429   GGCATCGTCCGTTAA         GTAGATGAAGGA TAC TCCTTTGGCTAC         CATTTCTTCTATTGA  56 26
        lpxB NONE
        rnhB NONE
        dnaE NONE
        accA  792115 ..  792159 +  -8.8  -4.05181   AATTGTTTGGATAAG GGATGGTAACTGACTGGAAAT GATA AATTTCAGTCACTT-CCATCC TTTACTGTTTCTGCT  79 51
        mesJ  793765 ..  793779 + -12.8  -3.87627   AAAATAAAAAGTTAA               GCCGCC AAA GGCGGC               TGTTTTCTATCAAGA 100 34
        cutF  795228 ..  795240 +  -4.1  -4.30911   GCATCTGTTTTTCAT                CATTG CGA CGATG                TTTATATTCTACTTC  64 192
     plu0698  801563 ..  801580 +  -2.8  -4.16814   AGCAATTAAAGGCAT             CAAAAA ATAGGC TTTTTG              TTCTTTATATCATCA  55 16
     plu0699  808713 ..  808730 +  -9.9  -5.28176   GTAAATTAAAATAAA             TGCCAGA TTAA TCTGGCA              TTTTTTATGAATGAA 100 266
     plu0701  810982 ..  811014 + -12.2  -4.15396   ATCGCCTGAGAAAAG     CTTACTGCACT-GGA GGTT TCCTGGTGCAGTAAG      TTGTTTCATTTGCCG  95 32
        cysJ NONE
        cysI NONE
        cysH  815944 ..  815959 +    -4  -4.07687   GAGTGGGATTGATGA              TAAAGC CCTC GCTTTG               TTTTAAGGCGAGGGT  59 57
        cysG  818304 ..  818315 +  -3.6  -3.10597   CCAAGATAAGCCGTC                CGGC AGTA GTCG                 ATTTTGCATAAGGAG  48 3
        cysD NONE
        cysN  820680 ..  820695 +  -2.6  -2.55015   TTGGGGAGCCAGAGA              TTTACT GGGA GGTAAA               TAAATTGGCTGACAT  41 7
        cysC  821345 ..  821372 +  -7.1  -3.50572   TAACGTCAACAAAAA        GCACATTATTG CGTTTT CAGTGATGTGC         TTGTGTAAAATAGCT  66 38
        ftsB NONE
        ispD NONE
        ispF NONE
     plu0715 NONE
        surE NONE
         pcm  825494 ..  825507 +  -5.3  -4.32233   ATTTGCTTTAATAAG               CGAAA TTAT TTTCG                TTTTGAGATTTTTGT  68 81
        nlpD  826590 ..  826610 +  -9.8  -2.61727   CGCAGCGATAAACTG            GGCAGAAT GCTGA ATTCTGCC            TGCATTATCATGGGT  74 30
        rpoS  828099 ..  828109 +  -3.2  -4.56358   TTGCGGTGAACCCTT                 CTAC TTA GTGG                 TTTTATCTGCCTCTC  64 489
     plu0723  833948 ..  833964 +  -3.7  -3.01924   TAATGGATTATTTCA              TGGATAA ATA TTCTCCA              TATTACCGACAAGTA  47 19
     plu0724  834170 ..  834180 +  -5.4  -3.26006   AGATATTTTTGTCTA                 TCTG AAA CAGA                 CTTTTAGTTGAATAT  56 63
     plu0726  835383 ..  835393 +  -2.4  -3.54475   CTTGAAATGTACAAA                 GAGG TTA CCGC                 TTCTCTCATGGGAAC  46 64
     plu0727  836178 ..  836192 +  -2.2  -3.30007   AAACTAAGCTAAATA               TTTAAA AAT TTTGAA               TTCTGAAAAAATATT  45 419
     plu0728  837657 ..  837673 +  -8.7  -3.67792   CACCGGAAATGAACA              CTGGTTC ATG GAGCCAG              TTTGAATCACTATCA  74 171
     plu0729  838173 ..  838184 +    -3  -2.91582   AGGTATATGTTTCAT                TAGA GCAA TCTA                 TGTATAACTCAGGTC  43 229
     plu0730  838811 ..  838821 +  -2.6  -4.59226   ACCCCCGCTGTTTTC                 TATT TTA AATA                 TATTTTTTTTCATGT  62 473
     plu0731  839469 ..  839482 +  -4.5  -3.17956   AAGAGCCCAGGTGGT               CCACG ATGA TGTGG                TTGATGAAGTAGTTT  50 454
     plu0733  841188 ..  841204 +  -2.2  -4.10437   TTCGTCTTGTGCAAA              GCTGGA TTCAT TCCAGA              TTATTTGATTGCTGA  54 76
    ISPlu10I  848451 ..  848467 +  -5.3   -3.9279   TTATTTTATTTGAAA              TTAATTT ATG AAATTAA              TTTATGAAATTAAGT  63 75
     plu0742  855169 ..  855181 +  -3.5  -4.16016   GTGGTGATATATATC                TTATA AAG TATAA                TTTCTTAGAAAATAC  57 277
     plu0743  856050 ..  856068 +    -3  -3.13403   GATTGCCCACATTAA             TTGCGCCA TAA TCGCGCCA             TATTAGTGGCACAAA  44 110
     plu0744 NONE
     plu0745 NONE
     plu0746 NONE
     plu0747 NONE
     plu0748 NONE
     plu0749 NONE
     plu0750  865680 ..  865704 +  -4.3  -3.74693   TTTGGTATACATTTG          TACAGGGAAGA ATA TGTTTCCTGTG          TTTAATGGGATAAAC  57 289
     plu0751  866380 ..  866397 + -11.3  -2.89079   TTGAAGTAGAAATGC             TCCCCGT TTTT ACGGGGA              TATGATGATTGTGTT  78 239
        mrfA  889079 ..  889094 +  -6.2  -4.25104   TGCCAACTTCCAGCT              GACTTA CCAA TAAGTC               TTTTCATGCACGGAA  70 13
        mrfB NONE
        mrfC NONE
        mrfD NONE
        mrfX  893769 ..  893779 +    -4  -3.40309   CGCGCGGTGGTGGAT                 TTCA GGG TGAA                 TTATGACTAATTCTC  51 5
        mrfE NONE
        mrfF NONE
        mrfG NONE
        mrfH  896261 ..  896279 +    -4  -2.73124   ATTTTGGCGATGCCA             TAAAAAAG GTG TTTTTTTA             ATTTAAAGGCTGGGA  45 23
        mrfJ  896652 ..  896671 +  -9.3  -4.73912   TGATGACTGAGTTTC            GTGACCG ACGGAA CGGTCAC             TTTTATGATTTTTCT  90 78
     plu0779  898076 ..  898099 +  -9.7  -3.54408   GAACACATAGCTGTG          GAATTGGAC AGGGAA GTCCAATTC           TTACTTTACGTAACA  79 77
     plu0780 NONE
     plu0781 NONE
     plu0782  900181 ..  900197 +  -7.9  -3.18199   GCTTCAAACCTGTTT              ACCGCCA ACG TGGCGGG              TTAAATTCGCCCTTG  65 5
     plu0783 NONE
     plu0784 NONE
     plu0785  905071 ..  905085 +  -2.8  -4.68424   GCAGCGCCGATCGGC               GCTG CATAAAC CAGC               TTTTTCGCTCCCTTG  62 55
     plu0786  905962 ..  905985 +  -9.7  -3.34344   AAACACATAGTTGTG          GAATTGGAC AGGGAG GTCCAATTC           TTACTTACGCAATAC  78 62
     plu0787 NONE
     plu0788 NONE
     plu0789  908079 ..  908094 +  -5.4  -3.18199   CCGCCAAAGTGGTTA              C-CGCCA ACG TGGCGCG              TTAAATTCGCCCTTG  54 6
     plu0790 NONE
     plu0791  911750 ..  911784 +  -4.2  -2.90496   TAAAAGTGAGGTTAT     CCCGCCAGTTAAAGTC AGC GATTTGAACAGATGGG     TCATTTGGAGAGAAG  49 64
     plu0792  913024 ..  913060 +  -8.9  -4.16016   CAGAAGCACCTATTT    CACAGAAGCACCT ATTTCAAGCGC AGGTGTTTCTGTG    TTTATTAGAACGTCA  79 91
        tnaA  922665 ..  922675 +  -6.8   -3.9122   TAAATAATAAAGATC                 GGGA TGC TCCC                 TTGTTTAAGAGCATC  69 34
         mtr  924015 ..  924042 +  -7.6  -2.73875   GTTTATTCATAAAAA        AACTCCTGCGGT GGGG GCCGCAGGAGCC         TGGTGTTGACGGAAA  62 29
     plu0802  926556 ..  926580 +  -2.9  -4.10791   CTGAACTATAGGTAT          TGTTTATAGGC ATT GTTTATAGGCA          TTATTTATAGGTATT  55 30
     plu0803  927789 ..  927807 +    -9  -3.22898   AATATTAATTATATG             GCTAATAT TAT ATATTAGC             TGTTACATGTTTTTT  72 128
     plu0804  930370 ..  930410 +  -9.4  -3.68504   ACTTTTAATAACCGC CAGATGATGCAATAAAT TTCTTATT ATTTATTGCATC-TCTG  TTATCTAATTTATTG  78 50
       tccA3 NONE
       tccB3  938010 ..  938028 +  -3.3  -4.37863   GGTAAGAGAACTACT             TAAATAA TACAT TTATTTA             TTGTTGTTTTTGTAT  62 19
     plu0807  938361 ..  938393 + -15.8  -4.09739   GGCTTTTAAGTAAAA      GTGAAATTCAGTGC GCTAA GCACTGGATTTCAC      TTTTGAGAGAGTTAA 100 32
     plu0816  948106 ..  948123 +  -2.7  -2.66812   CTATGTTTAATCCAT             TTATCGG TAAA TCGGTAA              TACTATCCTCCACTT  41 251
     plu0827 NONE
     plu0828  961028 ..  961040 +  -4.8  -3.60792   ACCTTGTGGGTGAGC                GCCA AGGCG TGGC                TTTGAGCATTGGCGG  57 103
     plu0829  961447 ..  961458 +  -2.2   -2.7094   GGCTCAGCCATCGCA                TGCT GAGT AGCG                 GTTATCTGAATAGCA  40 20
     plu0830  962803 ..  962826 + -18.2  -3.23216   CTTGATATGTTAGGA          CAGCGCCTCC TGCG GGAGGCGCTG           TTACTGCTAATAGAC 100 44
        agaR NONE
        agaZ NONE
        agaS NONE
        agaV NONE
        agaC NONE
        agaD NONE
     plu0838  970336 ..  970354 +  -2.4  -2.89837   CCCGAATCTGGATGG             CATTTGAG GAG CTTATATG             TACTTGATTTCCAGT  42 19
        gatY NONE
     plu0840  973169 ..  973210 +  -8.4  -5.42259   TAATCACAGTGTTAT TAA--ACTGCCCTGAATAAA CGAC TTTATTCGGGGCAGTGATTA TTTTTTTAAGAATCC 100 38
     plu0841  973819 ..  973852 + -16.9  -3.10641   CAGTTAGAAATTGAT     CTGGCAGATACCTGT AAAT ATGGGTATCTGCCAG      TTAAATAATAAGTTA 100 61
        cueO  977891 ..  977905 +  -5.8  -3.25538   GGTATGATGCTGGGT               TTTACT GTT AGTAAA               TAATTTTGTTAACAG  58 8
     plu0846 NONE
     plu0847  979240 ..  979251 +  -4.4  -4.44318   AAATTTAACAAGATA                GACT TGGT AGTC                 TCTTTTTTTAATGTT  66 84
     plu0848  980150 ..  980160 +    -4  -3.40878   CCTAAGGGAAAGGAA                 TTGT GCA ACAA                 TATTGTTAGAATAAT  51 318
     plu0859  989555 ..  989575 +  -5.4  -3.01726   GTAATCTTTAATACC            TTTCGACG AAATG CGTCGCAA            CTTTCTATCACGAGG  53 145
     plu0860  990371 ..  990390 +   -10  -4.19238   ATCATATTTTGGAAA            CGGCAACT TTTG GGTTGCCG             TTTTGGCCTTAAGCG  85 46
     plu0861 NONE
     plu0862 NONE
     plu0863  992076 ..  992095 +    -5  -5.80817   TTTGGTGACAGATTT            TCCGCATCT TTT AGG-GCGGA            TTTTTTTATCTTCAC  93 53
     plu0864  992938 ..  992957 +   -10  -5.07486   TCTCGTATTTGAAAA            CGGCAACT TTCG GGTTGCCG             TTTTTATTAGGCATG  93 44
        yadG NONE
        yadH  997678 ..  997711 + -11.1  -2.73676   GTTTCTATTTTTGAA     GTCCCCTAAATTTTG CTGG CTAATTTTAGGGGAC      TAAATTTAATTTAAG  78 60
        hrpB NONE
        mrcB 1012543 .. 1012576 + -15.3  -3.09933   TGGCTGCGCTCACTC     ACCCCGGTCACATCG TTCG CTATGTGACCGGGGA      TTCGCTCCCTTGCCG 100 184
     plu0884 NONE
     plu0885 1015025 .. 1015052 +  -9.2   -2.9062   ACATACTATAATCGG        CGGATAGTGGCT AGTA AACCATTATCCG         TGCTTGTATGCTAGA  73 56
     plu0886 1016011 .. 1016027 +  -6.7  -2.63073   AGGTGGAGATGTTTA              TAATGTT GAT AACATTA              GTGTTGTTACGCCAA  56 508
     plu0888 1016355 .. 1016369 +  -4.3  -4.26076   AGTAAGTGATGAAAA               GGATT ATAAA AATCC               TTTTCATCACAATCA  64 47
     plu0890 1017087 .. 1017102 +  -4.8   -3.5944   GAGAGGGAAATATAA              TTTTTC CTGT GAAAAA               TTTGAAAATCTAAGT  57 26
     plu0891 NONE
     plu0892 1018136 .. 1018158 +    -2  -4.21314   TATATATGGAATTAT           GAGTGGTATA AGA TATAGCACTA           TTTTAGAATCTTATT  57 224
     plu0893 NONE
     plu0894 NONE
     plu0895 NONE
     plu0896 1020964 .. 1020977 +  -6.7  -3.36749   TATGTGCTTGCCGAT               GCTGA TTTA TCAGC                TTCATCTTGAGCCTG  61 157
     plu0897 NONE
     plu0898 NONE
     plu0899 1036202 .. 1036216 +  -6.4   -3.8613   TTTCATGTTTTGAAT               GAGCTC GTA GAGTTC               TTCTTCCTGTTTAGC  66 340
     plu0901 1036888 .. 1036907 + -13.6  -3.54488   GGATGGCAAGAATGA            GCGCCGTA AAAA TACGGCGC             TATTATTTGAAAACA 100 26
     plu0904 1039712 .. 1039758 +  -7.5  -4.95806   TCTGATTTCAGGCGA TTTCCCGC-GATAGGTC-TGTGA ATA TCATATGACCTGTTTGCGGGATA TTTTTGTCATCCTTT  86 36
         dgt 1043359 .. 1043369 +  -5.4  -3.95787   CCGCTATAACAGCAG                 CTAC CGT GTAG                 TTTATGGATCTGCTG  63 206
        rumA NONE
        relA NONE
        mazG 1050147 .. 1050157 +    -4  -3.66654   TTTGCGTTCAGATTA                 TTTG TGG CAAA                 TTTAAGGTTCGGGTA  53 162
        pyrG NONE
         eno 1053276 .. 1053293 +  -8.4  -3.15861   TATTAGAATTAAACA             GGAGGG GTAAAA CCCTCC              TTCATACAGGTAATA  68 57
     plu0914 1054626 .. 1054638 +  -3.3  -2.90219   CAAGGTGATGTAATT                ACTGC CTA GCAGA                TATATACCCGTTATC  45 17
     plu0915 NONE
     plu0916 1057230 .. 1057259 + -19.5  -3.66178   CACGTTAACAGTCAT       TCAGCCAGTCGAT AATT ATCGACTGGCTGA        TTTGCCGTTGCACAA 100 33
     plu0917 1058465 .. 1058479 +  -2.8  -4.46155   ACTTTGTACCGTTCT               ATAGGT AAT ACCTAA               TTTTCTCGCTATGTC  63 496
     plu0926 NONE
     plu0928 NONE
     plu0929 1070739 .. 1070786 +  -8.6  -3.18832   CGGGGTTCACCTGCT GATTTAACCTGACAGACACC GATATAAA GGTATCTGTCAGCTCAAATC TGTGTTATGACCTTG  70 65
     plu0932 NONE
     plu0933 NONE
     plu0934 NONE
     plu0935 1077554 .. 1077566 +  -4.9  -4.06179   GAAAAAAGAAATGAT                TAAAC GCG GTTTA                TTTATAGCTTTTGAA  63 23
     plu0936 NONE
     plu0937 1079736 .. 1079752 +  -2.1   -3.5362   CAGATTGAACGTTGA              TGGGGCC GTT GGGACCA              TATTTGTAGACATTG  47 310
     plu0941 1084171 .. 1084186 +  -7.6  -3.41689   TGGCGTAACAAAATG              TTACCG GAAG CGGTAA               TTAATCTCTATTTTC  68 10
        dnaQ 1085679 .. 1085700 + -11.5  -5.05505   GCCAAAGATTCCGAA           GCCCTGGGT AGTT GCCCGGGGC            TTTTTCATTTGTACT 100 243
        tktA 1090178 .. 1090191 +  -8.1  -4.83615   CCTGAGGTAAACATT               GAGCG GGTG CGCTC                TTTTTCTGCACGATA  87 65
     plu0950 NONE
     plu0951 NONE
     plu0952 1094348 .. 1094358 +  -5.4   -2.5655   GTTCTAATGCTGATT                 TCTG GCG CAGA                 CTTACTGTCCCTGGC  51 270
         epd 1095992 .. 1096002 +    -4  -3.72027   GGCTGCTATGGGTTT                 CAAA TGA TTTG                 TTGTTGATCGACGGT  55 19
         pgk NONE
         fba 1098438 .. 1098468 +    -4  -5.04325   AACGTTAGCCGCATT       CAGTAAATGAGATG TTA CATCGCATCTACTC       TTTTTATCATTTCCA  73 79
       tciR2 1116807 .. 1116834 +  -9.2  -4.80178   AATGATTGGTTGTGA        AATCCCCTGAAT TAAA GTTCAGGGGATC         TTTTATTAATTACTA  90 135
       tciR1 1128603 .. 1128629 +    -8   -3.4071   ATTAAAAGTCATCAA         GCCATGAGATAA ATA TTTCCTCATGGC         TTGTCCCTAATTATT  68 98
     plu0972 1152644 .. 1152655 +  -2.2  -5.80951   CGAGCGGTATTTTCT                CCTT TGGC GAGG                 TTTTTTATTTTAGCT  84 130
        hpcR 1175120 .. 1175139 +  -6.5  -3.53787   TGAATAATCGTGAAA            TTGCTGA GCAGAA TCAGCAA             TTATCGATTTTGGTT  63 69
     plu0998 1183948 .. 1183968 +  -2.7   -5.9003   ATTAAATTTCAAAAA            TAAATTAAT GAA ATTATTTTA            TTTTTTTATTAATTT  90 113
     plu0999 1185506 .. 1185517 +  -4.4  -3.06796   TGAATCCTAGGAGTT                GGTT AATG AACC                 TTCAATGGGCTAAAG  50 31
     plu1000 NONE
     plu1001 1187334 .. 1187348 +  -4.4  -3.02511   TTGAGAAGTGAGGTT               TTTTTT GAT AAAAAA               TATTCACACCATCAA  49 162
     plu1002 NONE
     plu1003 NONE
     plu1004 1191032 .. 1191048 +  -5.1   -5.0925   TGCTAACTTAACAAA              GGGAC GCTTAAA GTCCC              TTTTTGCTTTTCACC  76 41
     plu1005 1192484 .. 1192509 +  -6.4  -5.10656   TTAAAAAAGTCTAAC         TTGATAATAT CATGTT ATATTATCAA          TTTTATTATTTTACT  83 86
     plu1007 1193865 .. 1193893 +   -11  -3.87815   ACGAACTGTTAAGGA        CACGCCTTTGGT TATGT GCCAAAGGCGCG        TTTCTAAAAATCAGG  86 42
     plu1008 NONE
     plu1009 1195247 .. 1195273 +  -6.6  -3.54424   CTTTGTCAAATGAAA         CCGGAAAATTTT TGG ATGGTTTTCCGG         TTTAAAGGCATAAAC  63 41
     plu1013 1198602 .. 1198623 +  -5.9  -3.35679   TTTCTGTTACCAATC           CTCTGATTA GATA TAATCTGAG            TTCTGGATAAAAAAA  58 120
     plu1018 1202135 .. 1202155 +  -5.3  -3.55622   ACTCGTTTCAGCCAC            CGGCCCG TTTCTTC CGGGCGG            TTTGCAGCCGTTGCC  59 437
     plu1022 1204010 .. 1204027 +  -4.1  -4.05402   GCACAGTAATTTTGG             TCACCGT AATA AAGGTGA              TATTTTTACTTCAAC  59 32
     plu1023 NONE
     plu1024 NONE
     plu1025 NONE
     plu1026 1206373 .. 1206395 +  -7.7   -5.1361   AAATAACTTGAATGG           GTCTATCCG AAAGC CGGATAGCC           TTTTTTCACATTTCT  89 39
     plu1027 1207505 .. 1207529 + -10.7  -3.60792   CGTCTGATAACGCTA          TTGCCGGCG GATATGA CGCCGGCGA          TTTACCCATTGGGGA  81 118
     plu1028 1209689 .. 1209700 +  -3.6   -4.7629   ATGTTATTTTCTGCG                CCCG GCAA TGGG                 TTTTTAAATTGATGA  68 61
     plu1029 1210783 .. 1210804 +  -3.7  -5.44721   TTTCTACATAAATAA           TTCCCTGTT GCAA GATGGGGAA            TTTTTTTGAACTGAT  79 76
     plu1030 NONE
     plu1031 NONE
     plu1032 NONE
     plu1033 NONE
     plu1034 1216166 .. 1216185 +  -6.4  -3.49653   AAGACAGAGATCACT            CAGGGG TTGTTGGC CCCCTG             TTCTGTACCACTCGT  63 43
     plu1035 1217792 .. 1217808 +  -8.1  -3.56593   CCAAAAGACATACAG              TGATTAG AGT CTAATCA              TTATGGTTATGGGAT  73 157
     plu1036 NONE
     plu1037 1220902 .. 1220920 + -10.2  -3.08056   CCAGTGCAGATTCCT             TGCCGTCC TTT GGGCGGCG             CTATTTTTTACCGCT  76 266
     plu1038 1221794 .. 1221818 +  -2.1  -3.93988   ACTGCCCCTGAAGTC          TCTCCGGAG TGCATTT TTTCGGGGA          ATTTTTTTCATCTAC  52 40
     plu1039 1222358 .. 1222375 +  -9.8  -6.07374   GTTTTTTTCTGTAAT             GCCCCG ATTATA CGGGGC              TTTTTTGTTTTTTAT 100 66
     plu1044 1226064 .. 1226082 +  -7.6  -2.54946   TTACGTTTCAAGATC             TTTCATTA ACC TAATGAAA             ATATTAGTACTTTTT  61 227
     plu1045 1227130 .. 1227163 +  -5.3  -5.79526   ATTAGCTTTAACAAC     GCTCGC-AATGTTCCC TTA GGGGATGTTAGTGGGC     TTTTTTTTGGCCTCT  95 511
     plu1047 NONE
     plu1048 1227808 .. 1227829 +  -4.4  -6.07969   AATTGACTCATCTGA           CGCACTGA CTTCGA TTGGTGCG            TTTTTTTTGATTTTG 100 56
        pilL NONE
        pilM NONE
        pilN NONE
        pilO NONE
        pilP NONE
        pilQ NONE
        pilR NONE
        pilS NONE
        pilU NONE
        pilV 1238181 .. 1238199 +  -4.6  -3.44205   CTGTTGTAAATAGCT             TTAAAACG TAA CGTGTTAA             TATATTTGATTTTTA  53 28
     plu1059 NONE
     plu1060 NONE
    IS_Pl3_3 1240740 .. 1240750 +  -3.2  -3.48276   CCTTCCGTTAACATC                 CCAT TTT GTGG                 TTATCTGACCACGCA  49 30
     plu1062 1241127 .. 1241138 +  -2.2  -2.78052   CACTACTGAATAAGT                CGCA TTTC TGTG                 TCCGTTGTTTTGTCA  41 157
     plu1063 1241493 .. 1241504 +  -2.2  -4.05033   GAACGGCTTGATAAA                G-CGG ATA CCGGC                TTTGTCTCCCGTCAG  54 57
     plu1066 1242691 .. 1242701 +    -4  -5.32882   TGTAATTTTCATTTT                 TTCA TGT TGAA                 TTTTTTATCGTCATC  76 213
     plu1067 NONE
     plu1068 1244428 .. 1244445 +  -3.3  -2.65081   GTGGTGGCATTTTGA             GTCTCGC TGTG GCGGGAA              GTCTCTTTTGGGTGA  43 26
     plu1069 NONE
     plu1070 1245741 .. 1245757 + -11.5   -3.0682   AATACCGCTGTTGTT              TCGGCGG TTG CCGCCGG              TGTCTGTATCGTAGC  83 195
     plu1074 1250259 .. 1250269 +  -4.6  -4.10552   CAGTAACCAAATTGA                 GGGG AAA TCCC                 TTTCATTTGCTAGGG  61 222
     plu1078 NONE
     plu1079 1252371 .. 1252382 +  -4.4  -2.78384   GTTTGCCAGCTAATC                GGTT TTTT AACC                 TGTAATGGAAAAAAG  48 28
     plu1080 NONE
     plu1081 1253182 .. 1253194 +  -5.5  -4.30844   ATGACCCGAATGGGG                CGGTT ATG AGCCG                TTTTCGTCATGCAAT  68 17
     plu1082 NONE
     plu1083 NONE
     plu1084 NONE
     plu1085 NONE
     plu1086 NONE
     plu1087 NONE
     plu1088 NONE
     plu1089 NONE
     plu1090 1264275 .. 1264301 +  -5.2  -4.79223   TATGATTATATTAAA         CAGTGGCATAGA TAA TTTATTTCACTG         TTTTTAATCATCTAG  72 45
     plu1092 NONE
     plu1093 1265833 .. 1265847 +  -2.2  -5.56573   CAATATGCCTCGTTT               TTAGAT TGT ATTTAA               TTTTTGTTTGTTTCT  79 172
     plu1096 NONE
     plu1097 1267542 .. 1267568 +  -6.6  -3.54543   CTTTGTCAAATGAAA         CCGGAAAATTTT TGG ATGGTTTTCCGG         TTTAAAGGCATAAAT  65 41
     plu1104 NONE
     plu1105 1270976 .. 1270998 +  -2.7  -3.54459   TCCATAAATTGCTGG          GTGGG-GG AACCTGAA CCGCCCAC           TTTGACGCAGCTTAA  47 155
     plu1106 1272295 .. 1272322 + -15.8  -3.63655   CATCCAGACCGCTGA        CAAACCTCGTTA TTTT TAACGAGGTTTG         TTCCTTTCATTATGA 100 82
     plu1110 NONE
     plu1111 1276152 .. 1276179 +  -3.5  -3.05715   CTTCAATGGGAAGAG       CCGGA--TGAGCG GAGA CGTTCACGTCCGG        TTCCGTGAGCGCCTT  46 18
     ISPlu9H 1294027 .. 1294059 +  -6.8  -2.82623   CCGGCACCTTTGAAG      TCTGGGCTCCGCTG CTCAA CGGCGGGGCGCTGG      TGGTTATCGACCGCA  57 426
     plu1127 1309887 .. 1309899 +  -4.1   -3.1355   GCTAACCACAACCCA                CTATC AGA GGTAG                TTAGCTATGGCTGAA  48 99
     plu1128 1310641 .. 1310656 +  -2.6  -4.48175   TAGTTATTGTTTGTC              CATTAGG GAG CCTA-TG              TTTTGCTTCCATTTT  63 518
     plu1137 1319389 .. 1319405 +  -2.3  -2.94924   ACCGCTAACCACAAC              CAACT AAGCAGG AGTTG              ATTTATGGCTAACCG  42 103
     plu1138 1319665 .. 1319687 + -13.5  -3.61356   TGACGGCTCAAAAAA           GATCCCAGC CAAGC GCTGGGATC           TTTAGCATGACTAAT 100 38
     plu1142 1322121 .. 1322133 +  -3.3  -3.43042   AGTAAACCCACCTCA                TCGGC GTC GCGGA                CTTTTTCGTCGGCCA  50 355
     plu1146 1327052 .. 1327068 +  -2.3  -2.94924   ACCGCTAACCACAAC              CAACT AAGCAGG AGTTG              ATTTATGGCTAACCG  42 103
     plu1147 1327328 .. 1327350 + -13.5  -3.61356   TGACGGCTCAAAAAA           GATCCCAGC CAAGC GCTGGGATC           TTTAGCATGACTAAT 100 38
     plu1151 NONE
     plu1152 1341004 .. 1341042 +  -6.9  -5.22039   TCAACCACTTCCTGA  TGGGGAAT-GCCTT-TCCC TGA GGGATGAGGTTATTCCTCA  TTTTTTACATTTGAG  91 345
     plu1153 1341282 .. 1341297 +  -4.6  -2.79276   CCCGTCAAGGGCAGG              CTCCCG GTAA CAGGAG               TGGTTAATGCCTGCT  48 16
     plu1154 NONE
     plu1155 NONE
     plu1156 1342233 .. 1342256 + -12.4  -3.08133   TAATTTTATTGATTA          CCCTGACGGG GAAA CCCGTGAGGG           TTAACTCCGTCAGTC  87 38
     plu1157 1342786 .. 1342819 + -10.3  -3.66908   ATTATTTATCTCCAG     GGGAGAGACGACTCC CTGT GGAATGGTCTCTTCC      TTAATTTTAGACAGG  81 40
     plu1158 1344881 .. 1344909 +  -5.2  -3.83559   GGATATCCCCTACAG        GGGGAACCCCGT CAATC ACGAGATTTCCC        TTATGTCTTTATTAC  60 94
     plu1159 1345849 .. 1345867 +  -6.7  -3.96148   ACCCATTGGGGGACA             TGTTCCC TCAAT GGGAACG             TTTCTCCTCAGGAGA  69 51
     plu1160 1346255 .. 1346287 + -12.8  -5.27335   TTGTTTTCACCCTGA      CGGGCGTTATTTCC CCTCA GGGGATAATGCCCG      TTTTTATTTCGGAGC 100 59
     plu1161 1346512 .. 1346534 +  -9.2  -5.05782   AAATAATTCGGATAG           GGCTATCC GAAAGCG GGATAGCC           TTTTTTCACATCGCT  91 39
     plu1162 1347672 .. 1347704 + -12.8  -3.04517   GCGATTTACCCACAA      GGGGAATATATCCC TTAGT GGGACATGTTCCCC      GTTTTCCAGGAGCAT  91 149
     plu1163 1348437 .. 1348456 +  -7.8  -4.82901   ACTTGATTAAGCCAA            TTCCGGCT CTTG GGCCGGAG             TTTTTATCCAACAGG  84 44
     plu1164 1348743 .. 1348759 +  -3.7  -3.39327   TTAATTTTTATTCCC              GGAAAAA GAG TTTTGCC              TTGTCCCTGTCAGAG  51 37
     plu1165 1350388 .. 1350398 +  -4.6   -4.7629   CGTTATTTTTCGCGC                 CCCG CAA TGGG                 TTTTTAAATTGATGA  71 79
     plu1166 1351481 .. 1351502 +  -9.5  -5.44721   TTTCTACATAAATCA           TTCCCTGTC GCAA GATAGGGAA            TTTTTTTGAGCTGAT 100 76
     plu1170 NONE
     plu1171 NONE
     plu1172 1356982 .. 1357002 +    -2  -3.02461   TTTTTAATTCTCAGG           TGATTTTCT TAGG AGAAAA-CA            TGTTACGCAAAATTA  42 53
     plu1173 1357742 .. 1357768 + -12.6  -3.76393   GCTAATAATCACAAA         TAAGAATCAATT TGA AATTGATTCTTA         TTTAGATTGACATAT  95 43
     plu1174 1358860 .. 1358899 +  -4.4  -3.84266   TTGTTTTAGATTTGG  TCTGACAGTTATCGGTTAT TTT ATG-CTGGTGGCTGTCAGG  TTTGGTCTGAGCTAT  57 93
     plu1181 1365772 .. 1365782 +  -5.4  -4.72863   ATAATAACAGCGGAA                 GTAG CAT CTAC                 TTTTCCTTTATTTAA  74 126
     plu1186 1369749 .. 1369761 +  -4.1  -4.72272   AAATTCAATAATGTT                TCAGT TTC GCTGA                TTTTTAATCCACGAA  69 327
     plu1189 1372351 .. 1372363 +  -2.7  -3.07935   CGACGGCGAATATGG                TGTTC TGC GAATA                TTCCATCAATGAGCT  43 303
        lysA 1374420 .. 1374449 + -13.7  -2.91027   CTACGTCATAAAATA       TGGGGCGATATTT GTTA AGATATCGCCCCG        TGATTAATTTAGTGC  95 30
        lcpA NONE
     plu1194 1379053 .. 1379072 +  -5.8  -3.78409   GAAAGCCGAGATTAA            TAGATCGGT AAT ACCGA-CTA            TTTGGATTAAGTTGA  61 397
        nqrA NONE
        nqrB NONE
        nqrC NONE
        nqrD NONE
        nqrE 1384402 .. 1384412 +  -6.8  -3.28712   GTTTTATGTCCTTCT                 CTGG TGT CCAG                 TTATAAAGGCGAGAA  61 9
        nqrF NONE
        apbE 1386772 .. 1386804 +  -2.7  -2.76434   AAAAATCAATGAGAA      GCGGAAGGAAATGCT GAA AGTATTTATTGCTGC      CTTCGTCTTTTTCCT  42 29
     plu1203 1387450 .. 1387468 +  -3.3  -4.66537   TATTTTATCTTCTAT             TTTAATT AAAGA AATTAAA             TTTTCTCTTGCCAAA  66 466
     plu1210 NONE
     plu1211 NONE
     plu1212 NONE
     plu1213 NONE
     plu1214 NONE
     plu1215 NONE
     plu1216 NONE
     plu1217 NONE
     plu1218 NONE
     plu1219 NONE
     plu1220 1413880 .. 1413901 +  -5.3  -5.32699   ATCCGAGCAGATTAT           TTAATTATC GTCG GATAGTTAA            TTTTTTGGTATTTGA  81 22
    ISPlu13C 1416010 .. 1416039 +  -3.5  -3.75332   TCAATGTGTTTGGTC       TTTACCCACCGCT AATC AGAGATGGGCAAA        TTTACCTTACCCGCT  53 318
    ISPlu13B 1418287 .. 1418305 +  -6.8  -2.80876   AAAATATTCTGTCAG             GTGAAGTT AGG AATTTCAC             ATTTGAGATATTCTT  57 278
     plu1233 1426450 .. 1426481 +  -8.7  -4.42325   GCCTTATTTACCAAT      GGAAAAACCCGCA AAAAAC TGCGGGTTCTGCC       TTGTTTTGTCTATAT  84 68
        dinP 1433605 .. 1433626 +  -4.4  -4.20516   TTGGCCCGATAGATA           CCATATCC ATATCA GGATAAGG            TTTCTTGAATAGGCC  64 183
         gpt NONE
     plu1242 1436924 .. 1436938 +  -5.8  -2.86288   GTTGATTATTAACTG               CTTTAT TTT ATAAAG               ATTTCATGCGCTTTC  54 58
        proB NONE
        proA 1439669 .. 1439679 +  -2.6  -4.31085   TTTTTACCGTATATA                 TTAA CTT TTAA                 TTTTACGTTGATGTA  58 236
        aroL 1440336 .. 1440355 +  -3.7  -5.05782   TACAGTGTCGAATAA            TAAATAG TATCTT CTATTTA             TTTTTTCAAATGGGT  73 78
         aas NONE
     plu1247 1443497 .. 1443507 +    -4  -3.57825   TGGATTTGGAACCGG                 TTTC AAA GAAA                 TTGATCTTTTATCGG  53 11
     plu1248 1444104 .. 1444119 +  -6.2  -2.96274   AAAATTAACTTGATG              CTGTAT GATT ATACAG               TATAATTGTAGGCAA  56 50
        recA 1445336 .. 1445355 +   -10  -3.88498   GTCATCAAACTAATA            CCGCGTTA ATAA TGACGCGG             TTTCCTCTCTCAGAA  83 92
        alaS 1448282 .. 1448294 +  -3.3  -3.11564   GAGTGGGTAGCATCG                CGGCT ATA AGCGG                TATTACCTGAGTTTA  46 17
        csrA 1448731 .. 1448762 +  -4.4  -4.59109   TTATTGACTCTAAGT      TGGCGTCCTATCTCT GTC AGA-ACCGGGCGCCA      TTTTTGAGGGATCTC  68 34
        gshA 1451592 .. 1451604 +  -4.9  -3.90112   ATGACCGGTGGCAGA                TGAAA AAG TTTCA                TTTGCTTGAAGAAAA  61 123
        luxS 1452213 .. 1452242 + -12.9  -2.74605   TTATTAACAGGAATT       TGCCGTTGGAGGT GCGC GCCTCCAACGGTG        TCAATTTTCCGCAGC  90 76
         ffh 1456010 .. 1456043 + -13.3  -4.69053   GGGCTTTTTATCTGA     CAACCGGACTTCGTT CCTC GATGAAGTCTGGTTG      TTTTGTTAACTAATG 100 105
        rpsP NONE
        rimM NONE
        trmD 1457679 .. 1457701 +  -7.1  -2.89743   CAACTAATTAATCCA          GACATATCCC CGAA GGGA-ATGTC           TCTGATATATCAGTT  61 30
        rplS 1458127 .. 1458150 + -13.2  -5.44119   AAAGTTATCATTAAA          GAGGTCAGCA ATTG TGCTGGCCTC           TTTTTTTACGCTCAA 100 60
     plu1261 1459441 .. 1459459 + -10.2  -2.77437   GGTATTTTAATAAAG             AGGCCGGA TTT TCCGGCCC             TAGTGTATTAAATTT  74 64
        aroF NONE
        tyrA 1462175 .. 1462194 +  -7.2  -4.64495   AATAATTAAAAATAA            CTGGATAT GACA ATATCCGG             TTCTTTTTGTTGACT  79 36
        rluD NONE
     plu1269 1469712 .. 1469726 +  -5.7  -3.83998   ATAACCTTGAATATT               TGAGG AATGG CCTCA               TTTAATCTCCAGTAG  62 101
        clpB 1472366 .. 1472383 +  -9.1  -5.70829   TTTAACGAGAGATAA             GGGGCAG GAAA CTGCCTC              TTTTTTTATCATATT 100 48
     plu1274 1483988 .. 1484027 +  -9.4  -3.73107   AGAATAAAGCTTGAT  TAGGAAAAGCGGGAGC TGGAGTGT GCTCCCGGTTTTGCTA   TTTAAGATTTAGTGG  79 27
         ogt 1499135 .. 1499151 +  -5.1  -3.69437   TGTTGTACTGTATGC              GACGCAG ATT TTGTGTC              TTAATTTTCACGTTA  57 200
        cspE 1499411 .. 1499427 +    -8  -6.12328   TCCGTATTTCGAAAA              CCCGTT ATTTC AACGGG              TTTTTTTTGTCTTGT 100 48
        ubiF 1524597 .. 1524635 + -11.7  -2.53911   CCAGTGGCTGGGGTA   CCAGGATTCGAACCTGG GTATG CCAGGATCAAAACCTGG   TGCCTTACCGCTTGG  80 485
        glnS 1532954 .. 1532997 +  -7.6  -5.64274   AATTGAGATAATGAA CTGTACCTCACAAGTTGGA CACTTAA TCCAGCAT-TGAGGTGCAG TTTTTTTATGGCTAA 100 39
     plu1321 1535597 .. 1535608 +    -3  -3.37354   CCTAAGTAAGTGATA                TTTC TCCT GAAA                 TTCTCGATAAATATG  46 405
     plu1322 1538876 .. 1538888 +  -4.8    -2.924   TCGGTAATTTTGATG                GCAC TTTTT GTGC                GTTTGTCAGAAATTA  51 474
     plu1323 1539987 .. 1540002 +  -4.8  -4.60889   TAATGTTTTTTATTT              TGTAAA TCTA TTTACA               TTTTTGGCAGTAATT  70 518
         chb 1543133 .. 1543176 +    -7  -2.59793   AAAGTTGATTATAGA CATTCATTGAATTACATT TGCATTAC AATGTAATTCAATGGGAG ATCTTATATGGCTAC  59 295
        dinJ NONE
     plu1326 1543762 .. 1543783 + -15.9  -2.91912   AATATAGCCCCTTTA           GGGGAACCC TGGC GGGTTCCCC            TCTCTAGGTGGATAA 100 72
     plu1334 1553210 .. 1553220 +  -2.4  -3.35679   TCTCATGGTTGATTA                 GCGC ATG GCGA                 TTATACATCAACCAG  45 43
        rtxC 1553739 .. 1553774 +  -4.8  -5.09426   AGGGGATAAGTAGTT    ATCGGAGTGTGTAA ACTTGACG TTAAACACTCCGAA     TTTTTTGACATTAAG  76 89
     ISPlu2E 1565591 .. 1565610 + -12.2  -4.12043   CCGTTAATCACTAAC            CCACCTAC TTTA GTAGGTGG             TTGTTTAGTTACTTG  95 77
     plu1341 1588857 .. 1588877 +  -5.3   -5.1861   ATGAATAATAAAAAA            GGCTCACCG ATT CGATGGGTC            TTTTTTAATGCTAAG  81 66
     plu1344 1613612 .. 1613629 +  -3.4   -2.9732   GCAGATACCACAATT             GGCAAG GGGAAA TTTGCC              TGATTTAACTTGCCA  45 5
    ISPlu11D 1614892 .. 1614906 +  -2.2  -4.24384   TACTCTTATTGAATA               TTATTT GCA AAATAG               TTTGATTTTAATCAT  57 201
     plu1363 1627672 .. 1627684 +  -4.1   -3.1355   GCTAACCACAACCCA                CTATC AGA GGTAG                TTAGCTATGGCTGAA  48 99
     plu1364 1628426 .. 1628441 +  -2.6  -4.48175   TAGTTATTGTTTGTC              CATTAGG GAG CCTA-TG              TTTTGCTTCCATTTT  63 518
     plu1369 1642922 .. 1642946 +  -9.4  -2.60913   CACGCAAATCATTAT          TGCCACTTTT GATAG GAAAGTGGCA          CTCTATTTATAGATT  71 159
     plu1370 1649067 .. 1649094 + -12.8  -3.02202   GTCCGCTAAATTTGT        CAGCCCTTATGC TCCG GTGTAAGGGCTG         GTTTCTCTCCAGGTG  91 32
        pbpC 1651558 .. 1651587 +  -3.7  -3.04322   TATAATCAACGCCGT       TTTTATCTCCGCTA AGG TGGCGGA-ATGAAG       TATTAACCGATTAAC  47 145
         ndk 1652134 .. 1652161 + -18.5  -4.22676   AGTTTGTACAATGCG        GCGCCCCGTTG TTAATT CAACGGGGCGC         TTATTATTTGTTACT 100 76
     plu1373 1653464 .. 1653474 +  -6.8  -2.73681   GAATGTTGGTATGTC                 CTGC CAT GCAG                 TAATTGAAATACATA  57 45
     plu1374 1653995 .. 1654044 +  -2.2  -2.60211   AGCAAATCTATTTCG CCGCGCAGGC-CATTG-TGTAATT TAAA GATTATAGCAAGGTGCCGGCGCGA AGTTTTTCACAACCT  40 58
     plu1375 NONE
        gcpE 1656331 .. 1656355 + -11.5  -2.58618   ATAATGTATCTGATA          CTGGCTTATCG TGA TGATGAGCCAG          CGTTGTTTTGTTTGT  81 37
        hisS NONE
     plu1378 NONE
     plu1379 1659715 .. 1659739 + -12.9  -4.14652   ATAGTTATAGTCCTA          CGGCTCCTG GAGAGAA CAGGAGCCG          TTTCGTCTTTTTAGT 100 206
        engA 1661322 .. 1661340 + -10.3  -4.91459   TGCTAATAGGAAAAG             GGGTGGT GATTA ACCACCC             TTTTTGTCGGTGTTC  93 41
     plu1384 1664947 .. 1664960 +  -3.8  -3.07414   TATGCCCTTCCAGCA               CGAC CCAACT GTCG                TCTCTCATATTTTTA  47 356
     plu1386 1665996 .. 1666018 +    -7  -4.13654   ATTTGATGTTCCTCT          TGCGGAGCC GTAACA GGC-CCGCA           TTTCTCATTTAAAAA  73 81
        cysP NONE
        cysT NONE
        cysW NONE
        cysA 1670141 .. 1670170 +  -6.5  -5.64421   TGGTTGGTACCATTT       TGCTCATCTCCTTA CCG TCAGG-GATGGGCA       TTTTTTATTTAAAGT  90 55
        cysM 1671314 .. 1671332 +    -3  -5.21709   TAAGGGATAAAAAAA             CAGCCG TGATTGT CGGCCG             TTTTTTAATATGAAA  73 208
        zipA 1677646 .. 1677664 + -13.1  -4.89339   TTATCGAATGTTCAA             GCCCCCG CCAGT CGGGGGC             TTTTTATCGCTGGTT 100 46
        ligA 1679721 .. 1679751 +   -15  -3.50393   CTTTTTGTTTACATG       CTGATTATTGAGAG CTT TTCTCAATAATCAG       TTATGTGCGATAAGG 100 41
        nupC 1681269 .. 1681299 +  -6.3   -2.8162   ATAACGTTTTATCGT      GGAATATTGCATCA TGGA TGGTGCAG-ATTCC       CTTTCACCTATTTCT  54 44
     plu1400 1681603 .. 1681635 +  -9.1  -3.13504   ATAGGGTAATGACCA      AAATGCCCTGAAAGC ATG GCTTTCAGGGCCTGA      TAATTTTGGTGGAGC  70 79
         glk 1687918 .. 1687928 +  -2.6  -3.80745   TATGGTTACGATTTA                 TTTT GGT AAAA                 TTTAAATGTTATATT  51 340
        seqA 1688898 .. 1688908 +  -5.4  -2.82595   ATTTTATCGACAAGG                 TGTG TGG CACA                 ATTTAACTGATTAAG  52 9
         pgm 1690640 .. 1690668 +  -8.1  -5.93252   GCCGATTAAAAAGAA        TCCGCAACAGTGG TAA CGGCTTTTGCGGA        TTTTTTATTTTTCAG 100 49
     plu1409 NONE
     plu1410 NONE
     plu1411 1694647 .. 1694668 +  -4.6  -4.62002   TGACATCGTATTTAA           TTGATATT TAATTC AATATCAA            TTTTATATCATTAAT  68 22
     plu1412 NONE
     plu1413 1697399 .. 1697410 +  -4.4  -3.11687   GGCATCGCTCGAATT                GCTT AATA AAGC                 TTAGATGATAATTGC  50 10
     plu1414 1698259 .. 1698286 + -10.6  -3.57792   TGCTAGGCAAACTTG        GGGCGTTAGGAT TCAA ATCTTGGCGCCC         TTTGCCAATAGCTGA  81 35
     plu1415 1700274 .. 1700290 +    -8  -4.39696   ACAGCGTTATCTTTG              GGGGAA TTTAT TTCCCC              TTTATTAATTTAAAA  80 85
     plu1423 NONE
     plu1424 1711942 .. 1711957 +  -2.6  -4.44797   CGTTATTCTATCCGA              TTCATA GAGC TGTGAA               TTTTGATCTTGGTGA  60 137
        sdhC NONE
        sdhD NONE
        sdhA 1716809 .. 1716823 +  -2.7  -2.80195   GCTGCGTGAAGCATT               CCCGC CGAAA GCGCG               TACTTACTAATGAGT  42 1
        sdhB 1717687 .. 1717717 + -10.6   -3.3482   GCTTGAAGTGAGGAA       CCTTTAAAAACGGT TAG GCGGTTTTTAAAGG       TTCCTTGAAGGGTTC  79 126
        sucA NONE
        sucB 1721962 .. 1721981 + -10.8  -2.87132   AAATGTATATGAACA            GCCAATCT TTAG AGATTGGC             TATATCCAGAGCAAC  78 92
        sucC NONE
        sucD 1724129 .. 1724156 + -10.6  -2.71144   TAAGAAATTCTTATC        TATGAGGCCGCT GTAA AGTGGCCTCAGA         TCGTTAAAAAAGCTG  76 48
     plu1434 NONE
     plu1435 NONE
     plu1436 NONE
     plu1437 1729765 .. 1729775 +  -2.4  -4.56597   ACCTTACATGCCAGA                 ACGC AGG GCGC                 TTTTTGGGGCGCAAA  61 124
     plu1438 NONE
     plu1439 NONE
     plu1440 NONE
     plu1441 1735169 .. 1735179 +  -5.4   -3.0094   CATAAGTTCATCCAA                 GTAC TTA GTAC                 TGTATCTAACTGAAG  53 47
     plu1442 NONE
     plu1443 NONE
     plu1444 NONE
     plu1445 NONE
     plu1446 1739352 .. 1739370 +  -5.4  -2.62889   TCATTATTGACTTTT             GTATGTTT CCA AAATATAC             CTTCATCTATTCCTC  51 312
        cydA NONE
        cydB 1743940 .. 1743967 + -14.3  -3.82191   ATACTAGATACTAAT        GGATAAAGCCC CTGTGC GGGCTTTATCC         TTATTGTGGCATTAA 100 198
     plu1451 NONE
        tolQ NONE
        tolR 1745836 .. 1745850 +  -5.7  -3.53761   CCGTTGGTTTAATGA               CTCAG CCTAT CTGAG               TTTGGCCGACAGTTG  57 12
        tolA NONE
        tolB NONE
         pal NONE
     plu1457 1749808 .. 1749839 +    -8  -4.23045   CGCTGTAATTATTGG      CCCCGGAAGGGTGT AATA ATACATTTTCGGGG       TTTGTTGAGTGCTTA  79 33
     plu1459 1753074 .. 1753088 +  -4.4   -3.2029   TGAATTGCAGGAGAG               TTATTT TTA AAATAA               TTCAATATATTGATT  50 207
     plu1460 1754073 .. 1754095 +  -8.5  -5.93809   AGATTGAAGTAAGAA           TAAAGCCGG TTAGT CTGGCTTTA           TTTTTTTTCTGAAAA 100 57
     plu1461 NONE
     plu1462 1755215 .. 1755252 + -15.9  -3.28712   AAGCAACGGAATAGA   TAAGGAAATAAAGCCGG GTAA CCGGCTTTATTTTTTTA    TTCTGAAAACAGAAA 100 53
     plu1463 1756539 .. 1756561 +  -8.5  -5.95946   AGCTTGCAGTAAGAA           TAAAGTCGG TTAGT CCGGCTTTA           TTTTTTTATTCTTAA 100 57
     plu1464 1757774 .. 1757796 + -12.1  -5.73672   AGCGTGCAGCAAGAA           TAAAGCCGG TTAGT CCGGCTTTA           TTTTTTTGGTTATTT 100 57
        nadA NONE
        pnuC 1763260 .. 1763294 +  -7.4  -4.77986   AAATAGTTTGCTAAC    TATGCCAGAGAATTG TTTTGT CGATT-TCTGGCATA     TTTTTAGGTATTTAC  81 35
        aroG 1764719 .. 1764737 +  -4.5  -5.48063   TCCGATGTAAAAAAA             CCGGAAT CGACA ACTCCGG             TTTTTTATGTTCGCT  81 50
     plu1475 1769731 .. 1769753 + -12.1  -4.28323   CAGATGCTATTCTGA           TTACCCGGT GATTA ACCGGGTAA           TTTGTCTTAATTAAT  95 61
        modA NONE
        modB NONE
        modC 1772914 .. 1772931 +  -2.5  -3.58343   ACTGTTACCCATAGC             GACACCG AGTC CGGCGGC              TTTCAGCATGCTCAG  50 207
     plu1480 1775032 .. 1775044 +  -9.1    -3.695   GTGATTTTTTCGCGA                CCGCT AGT AGCGG                TTTGAGGTCTTTGCG  74 298
     plu1482 NONE
     plu1483 1776822 .. 1776839 +  -5.7  -3.72576   TTAACTGCTCAGCAA             TAAATTC AGCA GAATTTA              TTTAATACAAGAAAA  62 203
        bioB NONE
        bioF NONE
        bioC NONE
        bioD 1781967 .. 1781998 +  -8.6  -2.87319   GGCTGCACTCACTCA      CCCCGGTCACATAG TTCT CTATGCTCCCGGGG       ATTTGCTCCCTTGCC  68 158
        uvrB 1787518 .. 1787549 +  -7.2  -2.72739   TGTTGGCTGTACTCA      CCCTGGTCACATAG TTCT CTATGCTCCCAGGG       ATTCTCTCCCTTGCC  60 201
     plu1492 NONE
     plu1493 NONE
     plu1494 NONE
     plu1495 NONE
     plu1496 1794261 .. 1794282 +  -6.7  -2.66034   ATGATATATCGTGGT           TTAACGTTT AAAC GAACGTTAA            TCATATCCGATTTAT  56 200
    ISPlu10H 1795962 .. 1795984 +  -9.2  -3.35832   AGTTACGTTTTCTCT           TCCAATGTCA GCA TGACATCGGA           CTTTTTACCCGCTTT  75 467
        moaA 1798629 .. 1798641 +  -6.9  -3.53745   TCACGCCAAATCTTT                CCGTC ATC GGCGG                TTAATTTACCGTCTG  66 9
        moaC NONE
        moaD NONE
        moaE 1799918 .. 1799932 +  -2.9  -3.69395   GATTGAATAAAAGGA               TTACT ATATG AGTAA               TTATTGAATAGTGAA  49 81
     plu1503 1800764 .. 1800798 + -19.6  -4.26634   CCGTTAATTGATATT     TTCAGTGTAGCTAAAG TAA CTTTAGCTACACTGAG     TTTTAGGCTTATTTT 100 34
     plu1504 1802825 .. 1802867 +  -4.3   -3.5672   CGTAAAGAAGACAAT TTTATTGTGGGG-AGGGGAT AAAA ATCTCATACCCCATATTAAA TCTTCTTATTAAAAT  55 36
     plu1505 1804310 .. 1804335 + -10.5  -3.80929   GTAGGCTTACAGGTG         TCTACCACCGA TATT TTGGTGGTAGG          TTATATATTTCATTT  83 259
        rhlE NONE
     plu1512 1812708 .. 1812759 +  -6.6  -4.20783   CTCCCTTGCCGTCGC GATGCATCTTGAAATCTATTGGGT ATAT ACCCGTTATCTTTCAAGCTGCCTC TTTGTTGGCTGCACT  73 126
        dinG NONE
     plu1525 1828449 .. 1828460 +    -3  -4.37658   TTCCATATTACCACC                GAAA AATT TTTC                 TTTTATCGGCGGGTT  60 204
     plu1536 1838097 .. 1838115 +  -8.2  -4.28361   TAAGAGAATTAAAAA             TAGTGGCT AGA AGTCACTA             TTTTAATCAGGTTGA  82 115
        ybiT 1841455 .. 1841479 + -14.3  -3.70926   TCTTGTGGCATAAAT          CGCCCTGGTTG AGA TAACCGGGGCG          TGTTATTTCTATTGT 100 44
     plu1542 1846302 .. 1846314 +    -2  -4.25104   GTTTCAGTGATAGTA                TTCA TGACT TGAA                TTTTACTACCCGCCA  57 159
        folE NONE
     plu1544 1848566 .. 1848579 +  -3.7  -4.09864   AGTACGATATTTGCA               GCAGG AATA CCCGC                TTTTACCAAATCCCT  59 400
     plu1550 NONE
     plu1551 1854349 .. 1854365 + -10.1  -4.20768   TAGACTTCGGTAAAA              TGCCGGA TAT TCCGGCG              TTATTTCTTAGCGCT  86 28
     plu1553 1855291 .. 1855302 +  -2.2  -3.04792   GCAACTTTCACGCCT                TGCT CGCT GGCA                 TGTTGAAAGTGATGC  42 81
         mrp 1859027 .. 1859040 +  -6.7  -4.25615   ATCTCGCCAAACTTA               GCACT CATA AGTGC                TTTGTTCCCATTTTT  73 229
         udk 1859731 .. 1859743 +  -4.1  -3.14344   CGAATAATAAAACTT                TGCTT GTC AGGCA                TTGATAAGCAGCATC  48 34
         dcd NONE
        asmA 1862649 .. 1862673 + -10.8  -5.34857   AAAGATTAAAAAAAT         CCCGGTACAGT TTAA ACTG-ACCGGG          TTTTATTTTGTTTCA 100 426
         gnd 1866047 .. 1866084 + -11.4  -2.58812   CGATCTTCTGGAACA   CGTCGTTGCGG-CTTTT CTAAC AAATGACCGCAACGGCG   TAGCTTAAATTTCAG  81 110
     plu1563 1869964 .. 1870005 +  -4.3  -4.84274   AATTGGGCGGGGAGC TGTCAAAAAGGCGACGTAG ACGT CTATGTCGCCTGATAGTCG  TTTTTCGTATGATTG  71 77
     plu1571 1878731 .. 1878746 +  -6.2  -3.29829   TGCCAAATTTATCGC              CAGAAA GATA TTTCTG               TTCTGCCAGGGTGTC  59 193
        dacC 1881032 .. 1881045 +  -3.1  -5.90981   CATCTTGAAATCCAT               TGGGT ATAT ACCTA                TTTTTTTTCATCTAA  91 231
     plu1577 1885856 .. 1885896 +  -6.1  -4.30719   GCTAGCTCATGTCGT  TATTCGGTTGCTGCCCGCT TGA AGAGAACAGCAACCAAATG  TTTATTATGCAAACA  70 58
     plu1582 NONE
     plu1583 NONE
     plu1584 1891797 .. 1891829 +  -8.4  -2.99325   ACGGAAGGATGTGTG      GGGATGGGGCTC CAAAAGAGA GCGCCCTATCCC      GTTTAGTTATGGCGC  67 44
        macA NONE
        macB 1899367 .. 1899378 +  -5.8   -3.8482   ATGACCCACAGGCCA                GGCT ATTT AGCC                 TTTGGGTTCGTTTTC  64 100
        clpS NONE
        clpA 1902832 .. 1902854 +    -7  -3.30439   CGGAACATAGTGTTT           GGTAGTGTGT CTA GCACAGTACC           TTGCATTTCAATATT  61 291
         lrp 1909418 .. 1909441 + -13.2  -3.19192   TTATGCATACAGTTC          CAACGCTGAG CTAT CTCGGCGTTG           TTCCGTTAAATCAAC  95 96
        ftsK 1912960 .. 1912993 +  -5.1  -3.09933   TGGCTGCACTCGCTC     ACCCCGGTCACATAG TTCG CTATGCTCCCGGGGA      TTCGCTCCCTTGCCG  52 73
        lolA NONE
     plu1603 1915136 .. 1915155 +    -5   -3.7918   TAAAAATACCTTATG            GCCCAT-CA ACT TGTGTGGGC            TTATTCATATCATCT  60 68
        serS 1916633 .. 1916648 + -10.4  -4.97312   TTGTATTAATGGAAA              GCGCCA GATT TGGCGC               TTTTTGCTTCGTTTT  93 44
     ISPlu4E 1919577 .. 1919588 +  -4.4  -4.21073   GTGGTGGGTTTATAA                GCAA TACT TTGC                 TATTTATTTTTTTAA  64 399
     plu1610 1924124 .. 1924140 +  -5.9  -2.73575   GTGTTTTAAGACGTA              GGGTTTT AGC AAAATCC              ATTGTAAATTTTTCT  54 162
     plu1611 1925429 .. 1925449 +    -4   -5.3798   TCTTTCACAGCAAAA            TGCCGA TATTCAAGT TCGGCA            TTTTTGTTCTTATTC  79 51
        ansB 1933152 .. 1933165 +  -3.7  -2.72344   GTTTCGCGCGCTATA               GCGAG GAAA CGCGC                TGATTAAAACTAGCA  45 83
     plu1617 NONE
     plu1618 NONE
        serC 1935313 .. 1935334 + -10.1  -2.73364   AATTTGTCAATCATT           ACCGGGAAC AATG GTTCCCGGC            TCATTCAAGTAAAAA  74 39
        aroA 1936830 .. 1936851 +  -3.1  -3.73402   TTAAGCCAGCGAAAG           TCATAATTA TCGA TTATTATGA            TTTAATAAAGCGTAT  53 20
        mssA 1937808 .. 1937827 +  -2.1   -4.4874   TTATGCGAAAAAAAT            TCTCTCA ATTACC TGAGCGA             TTTTAAGTTTTTAGC  59 10
        rpsA 1939742 .. 1939757 +  -2.6  -2.60194   AGTTTAGGGAGGTAC              TCATGAC CAA GTC-TGA              ATTAATTGAAAGACT  41 89
        ihfB 1940096 .. 1940117 + -10.1  -5.23316   TAGATTCATAACAAA           GTGCTGGCC TTTT GGTCAGCGC            TTTTTTGATCTAATC 100 93
     plu1629 NONE
        msbA NONE
        lpxK 1950323 .. 1950345 +  -4.2  -3.05935   AAAACTATCCATTTT           GGATAAACAA CCA TTGTGTATTC           TTGAGTCAAACATGT  50 260
     plu1632 NONE
     plu1633 NONE
        kdsB 1952634 .. 1952653 +  -3.5  -3.01924   GGTTAGCCGGGCCGG            GGATGGG GTTCAA CCCATGC             TGTTGAAAGAAAGTG  45 463
        smtA NONE
        mukF NONE
        mukE NONE
        mukB 1961024 .. 1961050 +  -5.1  -2.71791   CAATCACGGTATAGC        GGTGTCAGTGGG CAAG CACAC-GGCACC         ATTTCAAAAAAACAT  49 246
     plu1640 1961806 .. 1961830 + -17.3  -4.18494   TTAAGTTTGTACTAG          GCGTGTCCTTT TCG AAAGGACACGC          TTTTAACTGGCGATC 100 37
     plu1642 NONE
     plu1643 1964415 .. 1964430 +    -4  -5.07011   GGAGGGCGCAATAAT              TATTCG AAAC CGAGTA               TTTTTAGTTTATGTC  73 395
     plu1650 1969703 .. 1969725 + -10.7  -3.17238   AGATAACAGGTATAA           GCTCGTTAA GAGGA TTAACGAGC           TTAACTCTGTGGTAT  78 428
     plu1709 2040214 .. 2040234 +  -8.3  -4.34402   AAATAAGAACAAAAA            TGCCGATCT TAA ATATCGGCA            TTTTGCTGTACAAAG  82 35
     plu1731 2067697 .. 2067716 + -13.6  -5.39221   CAGTATTAAACTGCA            CCACCTCC TAAT GGAGGTGG             TTTTTTACTTATTAT 100 54
     plu1732 2068946 .. 2068984 +  -7.5  -4.71426   TGTCTTGATATGACG   TGTGGCTTGGCAAGCTT AGTGA AGGCTTTTCAAGCTGCA   TTTTCTTGGTGAGGG  84 53
     plu1733 NONE
     plu1734 NONE
     plu1735 NONE
     plu1736 NONE
     plu1737 NONE
     plu1738 NONE
     plu1739 NONE
     plu1740 NONE
     plu1741 NONE
     plu1742 2078751 .. 2078762 +  -2.2  -5.35365   AAACCTACCAAATAA                TCCG GGCG TGGA                 TTTTTATTATATTTT  75 483
     plu1744 2081201 .. 2081224 +   -11  -3.99405   TAGCGTTGAATTAAG          GGCCTGCCTG TTAT CAGGTAGGTC           TTTCTGCTGAATTAA  86 110
     ISPlu4D 2083648 .. 2083666 +  -5.3   -3.3452   TGCTCAATTGAGTCA             GATGGGA CGTGA TCTCATC             TTATCGGATGCTATG  56 137
     plu1748 2085562 .. 2085576 +  -2.1  -2.66964   CATATTGATACAGGT              CC-CGT CAGG ACGTGG               TAATCTGGTGAGTAA  40 8
     plu1749 2086706 .. 2086726 + -11.9  -3.80877   AGAGTACTGCAACAA            TGGCTTCAC ATA GTGGAGCCA            TGTTTTCTAACGTCA  90 459
        pepN 2097052 .. 2097080 + -11.9   -5.1361   TATTTTTTATCAGGT        TATCGGGCTAA CGGTGAT TTAGCCCGATA        TTTTTTCCAATTTAT 100 45
     plu1756 NONE
     plu1757 NONE
        pyrD 2098749 .. 2098774 +  -2.5  -2.76242   TGCTGTTAATTTATC         ATTGGGGGT TTATTTTT GCCCCCAAC          TCGTCTATATTCACT  42 45
     plu1759 2099750 .. 2099762 +  -3.4  -4.51363   TTCCCATCTGATTAT                GAGT AAGTC ACTC                TTTTCCTGTTTCCTG  62 184
     plu1764 NONE
         uup 2109336 .. 2109381 +  -6.3  -3.08327   TAATAGTTAACATAA TTAGCAGAATCATACTGCGAA ATTC TTCTGAGTATGATTCTGTGGA TATTCCCGATTTCCT  57 38
        pqiA NONE
        pqiB NONE
     plu1768 2112900 .. 2112934 +   -13  -2.64993   TCATAACCCTCTGTC     ATTCTCCGAGTGTAAA ACT TTTGCGCTCGGAGAAA     ATTGGTATTATCAGT  89 35
         rmf 2113516 .. 2113529 +  -3.1  -4.29073   TTTTCCCGGCGTCAA               TGGCT TACC AGCTA                TTTATTAAATTATTA  60 237
     plu1771 2115018 .. 2115031 +  -3.1   -4.6468   CTATGTAACCTTTAT               C-GTGG GTA CCACCG               TTTTCTGTCATTTCA  66 518
     plu1774 2117751 .. 2117761 +  -3.2  -4.36411   CAGTCTGACGATGGG                 GCTT TCT GAGC                 TTTTAATGATTAATG  62 132
     plu1777 2120994 .. 2121015 +  -5.7  -2.94126   GTGAACAGCTAAAAG           AAGGGGCAG TCAA CTGCCCCAG            TATGTCAATCTGGTT  53 50
        helD 2125424 .. 2125444 +  -2.6   -3.0792   AGTGTGCCTGTTCAA           CGT-AAACC TTAA GGTTTTGCG            TTGGCTGAAATATTC  44 14
     plu1781 2126905 .. 2126922 +  -2.1  -3.76785   AAATAAAACATCTCC             TGAAAAA AGGG TTTTTTA              ATTTTTTATCACTAT  50 378
     plu1782 NONE
     plu1783 2128536 .. 2128560 +  -5.7  -3.19449   TGGATTCTGCTAGCT          CATCGAGAGAA GGT TGCTCTGGATG          TTCATCGGATGTTTC  54 94
     plu1785 2129383 .. 2129414 +  -5.8  -5.07486   TTTGCTGGCCCTTTG      GGAAACAGACGGTA AAGA TAGCGGCTGTTGCC       TTTTTCTTCGCCATA  80 103
     plu1787 2130714 .. 2130728 +  -2.2  -3.39216   GTGATTTTTTAAATA               TAAATT ATT AATTTG               ATTTTTACATAAAAA  46 519
     ISPlu3V NONE
     plu1789 2132977 .. 2132991 +  -4.4  -3.53174   TATAGATTATATCTT               TAATTA AGC TAATTA               TATTTCTGAAAATAT  53 216
     plu1791 2137007 .. 2137045 +  -6.8  -3.87815   AATGATCGTGGTGAT   TGTCGTTCGATTCAATCA AAC TAAGCGAATCGAACGATA   TTTGTGAGACTACAA  69 63
     plu1792 2137317 .. 2137328 +  -5.8  -2.79349   AGAGACAGGTAAATA                CGAC TAAT GTCG                 ATTCTCTATCGTTTA  54 19
     plu1793 NONE
     plu1794 2140316 .. 2140329 +  -3.9  -2.71924   ATAAGAAAGTAAGAA               TAATC GACT GATTA                ATTTAAAGAAGGATA  45 15
     plu1795 NONE
     plu1796 2142088 .. 2142101 +  -2.3  -4.30161   GCAGCTTAGAAACAA               GGGCA CGAT TTCCC                TTTGGTTTTATATGC  57 186
     plu1797 NONE
     plu1798 2143638 .. 2143658 +  -6.1  -3.53811   GTCGTAACCGGCAAG            GGTTGCTAC TGG GTGGTAGCC            TTTGGGGACCATGAC  60 114
     plu1807 2156759 .. 2156784 +  -6.9  -3.01918   AACCTCTAATGACTA         TTGACCCGC GAATCCCG GCGGGTTAA          TGCTTTATCAGGTCA  61 59
     plu1808 2157353 .. 2157370 +  -4.9  -2.60615   GAAAAATAGGCAGTT             TGTCGAT AATC ATTGACA              CTCTTTCGAAAGAAT  49 85
     plu1809 NONE
     plu1810 2158687 .. 2158705 +  -8.2  -2.62184   CATTTTATGACTTGA             TGCACAAT GTG ATTGTGCG             TAATATACAAACAAC  65 50
     plu1811 NONE
     plu1812 2159401 .. 2159421 +  -4.7  -3.67296   GTTGAAATACGTAAA            GCCATCTTA TGA TGAGATAGC            TTTACGTGAGTGATA  57 68
        dinI 2163473 .. 2163490 +  -8.5  -2.62091   CAGGTATATTACGCT             TGATAGC GGAG GCTATCA              CTTATACATCCCTAT  65 206
     plu1816 2164607 .. 2164630 +  -8.2  -3.62539   TAACGTGATTAATCG          CTGGCACA GAGATCAA TGTGCCAG           TTGATTTGATTAATA  73 38
     plu1821 2169490 .. 2169505 +    -4  -3.54543   TCCCCTCTACCAGTT              TCCGCGA AGT TCG-GGA              TTTGCGAACGTCCCT  53 100
     plu1822 2170265 .. 2170280 +  -2.6  -3.73008   ATGTGATGTTAAACT              CAG-ACT AAT AGTTCTG              TTATCTCTATTTGGC  51 18
     plu1823 2171103 .. 2171114 +  -4.4  -3.59583   GACTTCTGATGCCTG                CTTG CTAT CAAG                 TTTAACGATAATTGT  55 457
     plu1830 NONE
     plu1831 2178125 .. 2178137 +  -4.9  -4.90778   TTATCCAGAGTAAGC                GATTA TGA TAATC                TTTTATTTAAATAGA  74 107
     plu1832 2178431 .. 2178443 +  -2.7  -3.75937   ACATAAACTCTGCAC                GATGA TTT TTATC                TTTAGATATGTATAT  52 75
     plu1835 2181284 .. 2181304 +  -6.9   -3.6502   CAGTCAGCGTAAGTG            TAGCGGTAT TAG ATACAGCTA            TTTAGATAACAAGTC  67 0
     plu1836 NONE
     plu1837 2184667 .. 2184680 +  -8.1  -3.42088   TAAAGTATGATGGAA               GGCCA TCCT TGGCC                TCTATTTCTATCTTC  71 88
     plu1840 2188823 .. 2188840 +  -9.9  -4.43844   CTTACATAGAAAAAA             GCCCAAT AAGA ATTGGGC              TTTTCTGCATGCTAG  89 70
     plu1842 2190366 .. 2190394 + -11.8  -5.33405   TTGGATGATTTTGAA        GCCCGTCACTAT TTTCT ATAATGACGGGC        TTTTTCTTTGCTAAA 100 45
     plu1843 2191564 .. 2191581 +  -8.5  -3.78775   AGTTTGATAAGGAAT             CACCATT GACG AATGGTG              TTTCGTCATAAGAAA  75 69
        flhD NONE
        flhC 2196240 .. 2196255 +  -2.6  -2.78679   GCTGGATGGACTTGC              TCAGCAC GCA GTG-TGA              ATTTAAATGGGAAAA  42 10
        motA NONE
        motB NONE
        cheA NONE
        cheW 2200896 .. 2200930 +  -5.1  -2.61457   AATCATTAAATATCA    CTGCCATC-ATCGA CATCGACA TCGACAGATGGCAG     CTACTTTTTGTCTAT  49 39
        cheD NONE
     plu1854 NONE
        cheR NONE
        cheB 2206360 .. 2206372 +  -5.5  -2.61322   GCAAAAATAAGCTCG                GGGCA AGC TGTCC                GTATTTAACGGCTGT  51 5
        cheY NONE
        cheZ 2207758 .. 2207777 + -12.2  -2.57136   TTTCTGAATAAACAA            CCACCTAC TAAA GTAGGTGG             GTTAGTGATTAATGG  85 34
     plu1864 2210205 .. 2210221 +  -2.3  -4.39877   TGATTTAAAATCGTT              TGTATAA AAT TTATTCA              TTTATTAATTCTTAA  59 46
     plu1865 2210983 .. 2211004 +  -3.7  -4.62102   TCATCAATCTTATTC           CTTATGCAT CTTG ATGCTTGAG            TTTTAATATTTTTCT  66 12
     plu1866 2212805 .. 2212815 +  -3.2  -3.54543   ATATTAAATATACTT                 TCTC TCT GGGA                 TTTAAGGCGATACAT  51 321
     plu1869 NONE
     plu1870 NONE
     plu1871 NONE
     plu1872 NONE
     plu1873 NONE
     plu1874 NONE
     plu1875 NONE
     plu1876 2221231 .. 2221248 +  -2.8    -4.258   TAACCGAATATTAGC             TTTATG TAACTT CATAAA              TTTGTTACTACATAC  58 27
     plu1883 NONE
     plu1884 NONE
     plu1885 2249514 .. 2249549 +   -12   -3.5394   CCAGAAAGCATGGTG    GAGATCCCACAATTTC GTAA GAGGTTGTGGGGTTTC     TTTGAGGCACAATTT  90 63
     plu1886 2250776 .. 2250794 +  -5.4  -2.87581   AAAGGTGGAAATAAC             GATTGAAA TTA TTTTAATC             TAATATTTAAATTGG  52 254
     plu1887 2252101 .. 2252133 +   -15  -3.30007   AGTTTATTATAGTTA      TGACTAAGCTCTGC TGGTT GCAGAGCTTAGTCC      TTGTAAGCCACTATT 100 493
        flhB NONE
        flhA 2259658 .. 2259679 +  -7.4   -3.3071   TCAATAGAATAGTGG           GCCATTTT TATTCC AAAATGGC            TTGCTATAATCATCT  64 46
     plu1897 NONE
    ISPlu10G 2262259 .. 2262276 +  -7.1  -3.62906   CTCGAAATAAATATG             TGACATT TATA AATGTCA              TTGATTATTATGTTT  67 461
     plu1899 2263056 .. 2263071 +  -3.2  -3.08966   AGGGGGCTAAACATA              TCGCCA CGCC TGACGA               TTCGGTAAAGTTTAC  46 39
     plu1900 NONE
     plu1901 NONE
     plu1902 NONE
     plu1903 2268315 .. 2268327 +    -2  -3.22894   GTGCAGTTTATGTTT                TTGA GGATG TCAA                TTGATGGCTGTTATA  45 9
     plu1904 2269879 .. 2269893 +  -2.9  -2.64616   AGTGCAGTTTATATC               TTTGA GAATG TCAAA               TGATGTCCATACAGA  41 8
     plu1905 2271392 .. 2271404 +    -2  -3.22894   GTGCAGTTTATGTTT                TTGA GGATG TCAA                TTGATGGCTGTTATA  45 9
     plu1906 2272956 .. 2272970 +  -2.9  -2.64616   AGTGCAGTTTATATC               TTTGA GAATG TCAAA               TGATGTCCATACAGA  41 8
     plu1907 2274469 .. 2274481 +    -2  -3.15544   GTGCAGTTTATATCT                TTGA GAATA TCAA                TTGATGCCCATACAG  43 9
     plu1908 2276008 .. 2276020 +  -3.4  -2.86343   TATGTTTTTGAGAAT                GTCA AATGA TGAC                TATAATCATTAAACT  44 17
     plu1909 NONE
     plu1910 2278981 .. 2278991 +  -5.4  -3.19169   TAATATGTCTATACG                 TGCT TTG AGCA                 ATTTATTGATGTTGG  54 435
        flgB NONE
        flgC NONE
        flgD NONE
        flgE 2284731 .. 2284744 +  -6.7  -2.91695   TCCTACAAACGCTGG               TCAGC ATGC GCTGA                TAGTTTCAGGATAGC  58 12
        flgF NONE
        flgG 2286346 .. 2286368 + -11.3  -3.62597   CGTCAATCAGAACCG           CGGGGGAAC ATTCA GTTTCCCCG           TTATTCAGGGATAAA  83 47
        flgH NONE
        flgI 2288266 .. 2288280 +  -3.6  -5.03314   GGGCGAAATTGGAGA               TCATTT GAT GAATGA               TTTTTTAACCCTGCC  73 18
        flgJ 2289335 .. 2289351 +  -2.2  -3.46982   AAAACGTAAAAGGAT              CTTCTG ATGTC CAGCAG              TCTTATTAATATCGC  46 146
        flgK 2291016 .. 2291033 +  -7.7  -2.80622   ATTTAATAAAAAATA             GCCTGAG ACAT CTTAGGC              ATTTCGCTGAATATT  62 51
        flgL 2292055 .. 2292076 +  -8.7  -4.47551   CCTTATTTATATTAA           TCGCTGGTT CTCA GGCCAGCGA            TTTTCTCAATTAAAT  84 50
     plu1926 NONE
     plu1927 NONE
     plu1928 NONE
     plu1929 2298196 .. 2298217 +  -9.5  -5.28176   TTTAATGGGTAGCAA           TATCGGGTT ATTT GACCCGATA            TTTTTTCTGGATGGG 100 36
     plu1930 2298777 .. 2298798 +  -8.7  -2.78266   ATTGGTGGGAAAACA           GCAGGGTGA GATC TCACCCTGG            TCGTATTGGTAACTT  68 221
     plu1934 NONE
     plu1935 2303700 .. 2303714 +  -2.1  -4.18197   TATCACTTAAATGAC               CAGAG CGGGA TTCTG               TTTTACATAAAAAGT  54 27
        fliE 2315892 .. 2315903 +  -2.2  -2.86682   GCGTTCATATCATCT                GGTT TTTT AGCC                 GTGTTTATTGTGGTT  41 264
     plu1950 2317119 .. 2317138 +  -5.6  -5.61881   ATATTAAAACATCAA            GGTTGCGC TCCG GCGTGGCC             TTTTTGTTTTTCACA  86 81
        fliC 2321085 .. 2321102 +  -9.1  -4.62085   ATCCAAACAAATCAA             GGATCGG CTCG CCGGTCC              TTCTTTTTTAGGAGT  86 82
        fliA 2321987 .. 2322005 +  -4.6  -3.33489   GGGCACGCTTAAATC             CGGAAAAG TAA CTTTTTTG             CTTATTTGTTTTTTG  52 15
        fliZ 2322598 .. 2322622 + -17.3  -3.05384   AGAGATGTTAATTTT          GGGGAACACAT TTG ATGTGTTCCCC          TTAGCTACAGCCGAA 100 61
        putP 2328616 .. 2328643 + -10.7   -5.1861   AATAAAGGTAACCAA        CAAACCTCGTT TAAAAT AGCGAGGTTTG         TTTTTTCATCATGAA 100 51
        dsdX 2342732 .. 2342746 +    -5  -2.78384   CTTTCTACCATCGTG               TAGTGG CTA CCATTA               TGTAATGGAAAGAAG  50 23
        dsdA 2344791 .. 2344821 + -14.2  -2.68952   TAATGTTTTTCAAGT       TATATTCCCGCTAG CAG TTGGCGGGAATATA       TCCGTTATCTTTCAA  95 66
     plu1973 NONE
     plu1974 2347768 .. 2347786 +  -8.8    -5.252   TAAAGAATGTTTCAA             GGCTGCGT ATT GCGTAGCC             TTTTTTATACCACTC 100 54
     plu1975 2349297 .. 2349323 + -13.7  -2.72166   CGTCCCAAGATATCC         GGCCGGCTCAT TTTAT AAGAGCCGGCC         ATATTTCATTGCAGG  91 144
     plu1976 2349832 .. 2349858 +  -6.8  -2.82152   AAACGGGAGGAGTAG         GAATGTTAAT CAGACAA ATTAACATTC         TGAATTTTACTTCTT  57 96
     plu1977 2350653 .. 2350668 +  -4.7  -3.48924   TGATGTCAGTGTTGG              CTGTG TGTGGT CACAG               TTATCTGAACCATCC  54 246
        sgcA NONE
        sgaB NONE
        ulaA NONE
     plu1982 2354273 .. 2354283 +    -4  -3.73402   TTCCACAGTACGATA                 TGAA ATT TTCA                 TTTCGTCAGCGATAT  55 246
     plu1991 2362295 .. 2362309 +    -5  -3.65522   GCGTGACGTTTAATA               TTCTCA TAT TGAGAG               TTCTTACCATCGCTG  57 230
        fruB NONE
        fruA NONE
     plu1994 NONE
     plu1995 2367068 .. 2367086 +  -3.1  -2.72745   GCATTGATCGCCGAA             GGAGTAC AGGAG GTACTGC             ATGTTTATACATGCA  44 123
     plu1996 2368292 .. 2368302 +  -2.4  -3.21099   TCCACTCTCTTCGTC                 TGCG GAC CGCC                 TTACTCATGACCCAG  43 52
         php NONE
     plu1998 2369600 .. 2369633 +  -4.1   -4.1711   AATATGAATTTTTCA    CCCG-TTT-AATGGA AATTGA TCCATTTAAAGCGGG     TTTATTGGCGGTGAT  59 55
     plu1999 NONE
     plu2000 2372563 .. 2372590 + -10.8  -3.99374   TTCCACCGCATGGCA        TGAAACATTCAT TTCA ATGGATGTTTCA         TTATTATTCATACCG  86 462
     plu2022 2392318 .. 2392333 +    -4  -2.57772   GTCGGCTCAAGTGTA              TCGTTG AGAA CAATGA               ATGTGTGTTTTATGA  45 430
     plu2023 NONE
     plu2024 NONE
     plu2029 2400242 .. 2400252 +  -2.6  -5.27335   AATGAACAGCACCTA                 TTTT CAT AAAA                 TTTTTATTTGGAAAA  73 103
     plu2030 2401094 .. 2401107 +  -4.5  -3.76224   GGGTATAATGGCTAG               CCATC TTCG GGTGG                TTTGCTAGCTAACGC  57 167
     plu2031 NONE
     plu2032 2402376 .. 2402406 +  -9.8  -3.01831   TTAATACTGATGTAA       TAATCCGGTGCAGA TAT TTTGCATCGGATCA       TCCTATTTTTAGAAC  75 234
        aqpZ 2403382 .. 2403401 + -11.4  -5.63236   AGTTACCTTGCTTAA            GGCCACGC TGTA GTGTGGCC             TTTTTATTTTTCAAT 100 53
     plu2034 NONE
     plu2035 2405142 .. 2405163 +  -9.5  -3.90291   TCAGACATTCACAAG           GCACTGGTT TTTT AATCAGTGC            TTTGATTAAAGAAAT  81 63
     plu2036 2406655 .. 2406671 + -10.8  -2.95884   AATTGCAGTAAGGCG              GGGCCG TATAT CGGCCC              TGTATCCATTCCTCA  79 52
     plu2037 2407918 .. 2407949 +  -8.6  -2.63991   GGCTGCACTCACTCA      CCCCGGTCACATAG TTAT CTATGCTCCCGGGG       ATTCGTTCCCTTGCC  67 83
     plu2038 2408392 .. 2408405 +  -3.8   -4.9725   CATTAATATATGTGG               CGGT TCCACT ACCG                TTTTTCTATGGGGCT  71 233
        phoH 2409315 .. 2409345 + -10.5  -3.01785   ACCGATGGAAATATG      CCGTGGGG-GCTTT TGCA AGAGCGCCTCACGG       TGTGATCTTTTAGCA  77 40
     plu2044 2416025 .. 2416038 +  -8.1  -2.77999   TTATTGGTTGAAATA               GCCTG ATCC CAGGC                TGATATTAATCCCTA  66 20
     plu2045 2416294 .. 2416322 +    -6   -4.2573   CACATATGAAATTTA        TGGTGTCCACAA CGCTT TTGCCGACACCA        TTTTGAGGTTATTTC  70 51
     plu2049 2422050 .. 2422067 + -11.3  -3.56594   AATAAAATAAAAAAA             TCCACGC AACT GCGTGGA              TTTCAAGGGCTTTAG  83 36
     plu2052 2423664 .. 2423681 + -11.3  -4.12942   AATAAAATAAAAAAA             TCCACGC AACT GCGTGGA              TTTTAAAGGCTTTAA  86 42
     plu2053 2425913 .. 2425930 + -11.3  -4.19276   TCATGAAAACAAAAA             TCCACGC AACT GCGTGGA              TTTTAAGAATTTTAA  86 97
     plu2056 2430202 .. 2430229 +   -15  -3.05531   ATAATGATAAATAGA        CAGAAAACCCGT TGGA GCGGGTTTTCTG         CTTATGTTTTTAATG 100 68
     plu2057 2435759 .. 2435786 +  -3.4  -4.25848   GAAGGAAATAATAGG        TAGTGAGCATTA TTGT TGAAGCGCACTA         TTTTGATAGAAAATT  60 41
     plu2058 2438079 .. 2438102 + -12.6  -3.23174   CTTTTATCTGTTTGT          TGGAAAATGC TCAC GCATTTTCCA           CTTTTCTGAACATAT  95 59
     plu2059 2440165 .. 2440188 + -12.6  -4.08394   GCTTTTACCTGTTTA          TGGAAAATGC ATAA GCATTTTCCA           TTTTCCCGGACATGT 100 58
     plu2060 2442047 .. 2442070 + -10.4  -3.53563   GATTTTACCCGTTTA          TGGAAAATGC GTAA GCGTTTTCCA           TTTCCCCGGACATGT  81 55
     plu2061 NONE
     plu2062 NONE
     plu2063 2446034 .. 2446056 +  -3.4  -3.50119   TTAATTTTAAACACT           TTCCTTTTGT TTA GCGTAAGGAA           TATTGTTAATTAGTA  49 12
     plu2064 2447314 .. 2447364 +    -7  -4.26924   GTTATATATCAATAT TTAGTTAAAAACCTGAACTTCTCT TTA AGCAAAGTTCAGGTTACTAACTCA TTATTTCTTCATGTT  76 209
     plu2065 2447927 .. 2447951 +  -5.7  -5.24989   AGAGTAAGCAGAAAA          CCCGTTGAA GCTCTTG TACAACGGG          TTTTTTCATATATGA  81 67
        hemA NONE
        prfA 2453246 .. 2453260 +    -5  -3.17075   TGTCAGAGCAGGATT               GATGGA TTA TCTATC               TTGGCTTAAACAAGC  52 24
        hemK NONE
     plu2072 2454980 .. 2455007 +  -2.8  -2.94454   ATATTGTTTTGCACT        GATGAAT-AGCGC ACT GCACTGATTTATC        TCATTAATTTATTGG  43 117
        kdsA 2455956 .. 2455976 + -12.6  -3.65812   GGTGATGAATAGATT            TGGCGCTG GTTTA CAGCGCCA            TTATGTTGAAAAAAG  95 83
     plu2075 2459276 .. 2459286 +  -3.2  -4.74132   TTATTATTTCAATGT                 TGGC TTC GCTA                 TTTTTAATAGAATCT  67 123
     plu2076 2461538 .. 2461553 +    -4  -3.54177   AATCCTGATGGCGTC              CTGATA AAAA TGTCAG               TTAATTGATTTTGGG  51 39
     plu2077 2462191 .. 2462213 +  -6.2  -3.72893   CTCCCCTTGCCACTA           TCGGCAGCAT TGT GTGGTGCCGG           TTTCCTGAAAGGGTC  64 86
     plu2078 2462612 .. 2462638 +  -8.8  -3.81022   GGCTATATACACAAA         GAGCTCAGGT ATTTTGA ACTTGAGCTC         TTCTTCTAGAAATTT  76 70
        luxC NONE
        luxD 2465466 .. 2465479 +  -2.3  -3.04248   TTGAGATTGAAAATC               AAGCG ATTT CGCTG                TCTTAAAACCTATTG  42 6
        luxA NONE
        luxB 2467737 .. 2467767 + -15.6  -2.71101   TACCACATGTAGTAA       AAGAATATGGCAGC AAC GCTGCCATATTCTC       TAAATTATTTGGAGG 100 29
        luxE 2468882 .. 2468894 +  -3.4  -2.90941   AAGGGTGTGCTTTAA                GCTT AAACC AAGC                ATTTAATAGTTGATA  45 0
     plu2084 2469669 .. 2469682 +  -8.1  -5.46276   TTGAAACGGCAATAG               CCACC TTCG GGTGG                TTTTTTATATCTGTT 100 37
     plu2086 NONE
     plu2087 2472423 .. 2472447 +  -8.7  -4.84527   TTTAAATGATAAAAA          GGCAAATAACT TCG AATTATTTGCC          TTTTTGCTATATCCG  88 43
        rimJ 2475329 .. 2475348 +  -2.2  -4.33785   GGATATTATTTCTCT            TGTAAAAA AGGG TTTTTTCA             TTGTTTTATCAATAT  57 179
        mviN 2478139 .. 2478155 + -10.9  -4.42788   GGTAGTTATTGTTAG              CTCAAGC TGA GCTTGAG              TTTTCTGAGGTTACC  90 57
     plu2094 NONE
     plu2095 2483096 .. 2483114 + -10.2  -3.97413   GTGTAATTTATTAAG             GGCTGCGC ATT GCGTGGCC             TGTTTTGTTGATAGG  83 64
     plu2097 2485437 .. 2485451 +  -2.1  -3.73775   CTGGGCAAAAACAGC               CTGAG AAATA TTCAG               TTTACTCCGGATAGA  51 191
        cutC 2487237 .. 2487265 +  -3.8  -4.77079   GGCGATCAGTATCGC        CCGTAGAGGG GCGGGATAA CCCTCAATGG        TTTTATTGCTATCTG  71 228
     plu2104 NONE
     plu2105 2489816 .. 2489844 + -13.3  -3.53444   CAGCTAGGGTTAGAA        TAACAGGCAGC CGAGTTT GCTGCCTGTTA        TTTCAGCGCCAGTAC 100 101
        aspS NONE
        ntpA 2492738 .. 2492748 +  -2.6    -3.109   CGATTGAAGAGTTTG                 TTAT TGA ATAA                 GTTTATTAGACGTTT  44 15
     plu2109 2493662 .. 2493703 + -16.9  -5.06585   ATAACGGGTACATAG CG-TAGAGAAAGTGTGCTGT GGT ACAGGACACTTTCTCTAACG TTTTTATCTCCTTTA 100 166
        ruvC 2494277 .. 2494294 +  -9.9  -5.84432   ACGTTTAAGATAACG             GCTGGAT ATGC ATCCAGC              TTTTTTTATGTTATA 100 28
        ruvA NONE
        ruvB 2496146 .. 2496180 + -17.3  -3.44051   AATTGCCTGAAAAAT    CGGGATGGGCATTCCC GTAA GGGAA-GCCTATCCCG     TTCTCCTGATAACCG 100 169
        znuA NONE
        yebA 2500155 .. 2500176 + -13.1  -3.18381   GTAACAGACTTTAAA           GCGGATGAT TGAT ATCATCCGC            TGTCGTTTTGTATTG  95 57
        msbB 2501625 .. 2501637 +  -5.5  -4.08919   ACCGGTGTAACGCCA                CGGTA AAG TGCCG                TTTGGTTTAAGGTTT  65 407
         zwf 2509333 .. 2509347 +   -10  -3.78193   TCTGACTCCTGTTAA               CCGGTT TTC AACCGG               TATTTCTATTTCGTC  81 393
     plu2123 NONE
     plu2124 2510201 .. 2510224 +  -2.4  -4.62069   TGGGCATGGTGATGA          TCAAGATGGC TTAA GCCATATTAA           TTTTTAAAATCAGGA  61 12
     plu2129 2514726 .. 2514740 +  -5.8  -3.57792   ATTTAATAGTGGAAC               TACTTT TTG AAAGTA               TTTAAAAATGCATGG  62 286
     plu2130 NONE
     plu2131 2515422 .. 2515439 +  -2.7  -3.28924   TATTGCATGACATAA             TTAAGGA TTGC TCCATAA              TTATAGCAGCAGATC  46 31
     plu2132 2516407 .. 2516424 +  -2.7  -2.79749   AGTTATTTTAAACAT             CATTTTC AGGA GAAGGTG              GTTATGTTAAGAGTA  42 88
     plu2133 2517050 .. 2517071 +  -9.4  -3.11905   TCTTTCCAGTTTGAG           CCGCCGCA ATAATA TGTGGCGG            TAATTTATCTGTTAT  74 69
        fadD 2519581 .. 2519622 + -28.3  -3.08133   TCTTCATAATATTGA TAAGCACGACAACGCCGGT ATTA GCCGGCGTTGTCGTGCTTA  TTCCATGAATGGCTA 100 51
         rnd 2521137 .. 2521151 +  -2.1  -5.93809   GCAGCCGCTCTTTAG               CGATA TTTGC TGTCG               TTTTTTTTCTCGACA 100 384
     plu2139 2523161 .. 2523172 +  -3.6  -4.63218   GATGAGCAAAATTAA                CCGT CGGC GCGG                 TTTTATTAACCACCA  66 58
     plu2140 2524113 .. 2524131 +  -4.6  -3.70149   ACTCTGAATGATAAT             TCACTC ACTACCA GAGTGA             TTTGAATAATATAAG  55 2
     plu2141 2524611 .. 2524625 +  -4.4  -4.74013   TGATTTAACTCATTA               TAATTT AAT AAATTA               TTTTCTGTGTTTCCC  71 44
     plu2142 2525697 .. 2525724 + -11.5  -2.60244   AAGATAACGGGTATA        TAATGGTTCGA ACTAAC TCGAACCATTA         TCAATTAATTACAAA  81 183
     plu2146 NONE
     plu2147 NONE
     plu2148 2531898 .. 2531911 +  -2.4  -4.08307   ATGCCGCCACGGCTG               GTCA GGATGA TGAC                TTGTTTGCCTTTTAG  55 280
        hrpA 2536381 .. 2536410 + -13.7  -4.43879   GGCTCAGGTTATTGA       CAAAGTGCTGGTT TTTT ATCCAGCACTTTG        TTTTAATTAAGTCCT 100 59
     plu2151 NONE
     plu2152 2538096 .. 2538132 +  -7.9  -3.17146   AATGATGCAGCCATG    TGATGCCTGACGGTATG TTC CATCCCGTCTGTCACCA    TGTATTCTAAAAAGA  64 297
     plu2154 NONE
     plu2155 2539750 .. 2539760 +    -4  -4.65895   CGCCCATAGGGACAG                 TAAC GTT GTTA                 TTTTTCAGTGAGCAG  69 520
     plu2160 NONE
     plu2161 2546316 .. 2546341 +  -4.7  -3.30124   ACGGGATTACTTGAT         TAGCAA-CCCAG TGG CAGGGATTGCTG         TTATCAGCAATGCGG  54 189
     plu2163 NONE
     plu2164 2550890 .. 2550910 + -14.1  -3.54297   GTGTTAATGAAGAAT            GGGGAAACA ACC TGTTTCCCC            TTGTAATTGGTACAT 100 54
     plu2165 2551218 .. 2551242 +  -7.9  -6.20267   TTTACAAATAAAAAA          AGCACATATGA TGG TCATGTGTGCC          TTTTTTTGTTTTTGA 100 60
        pntA NONE
        pntB 2555702 .. 2555740 + -14.1  -3.12021   AACTCGGGTTGGGTT   TTGCTGTCTCTCAATCA TATTT TGATTGAGAGACAGAGA   TTACATCCGTTATTT  95 64
        ureA 2558365 .. 2558383 +  -3.9  -3.08046   TAACTTATGTCTTGA            CT-CACGT CTTA ACGTGGAG             ATTTTCCGATGGAAA  48 90
        ureB NONE
        ureC 2560624 .. 2560642 +  -2.4   -3.9461   AACCGATCCATGCGT             TCAGAGGA TTA TCTTATGA             TTGTTATTGAACAGA  52 85
        ureE NONE
        ureF NONE
        ureG NONE
        ureD 2563554 .. 2563611 + -10.9   -2.8751   ACACTGCCTGAACCG TTTATCTGGCGATAAAAACTGGGAC-GA AAA TCTGTTTCGGGTTTTATCGCCAAATAGA TGATTATCATCCTAT  78 11
     plu2180 2566719 .. 2566729 +    -4  -3.26319   TATAAAAGGATGACA                 TATG CCA CATA                 TTAATATAAAACATT  49 111
     plu2181 2566946 .. 2566956 +  -2.6   -3.4486   CTCCAGGTTATTAAA                 TTAT TTT ATAA                 TTAATGATTTTTTAA  47 27
     plu2182 NONE
     plu2183 NONE
     plu2184 NONE
     plu2185 2570015 .. 2570054 +  -5.9  -3.87952   GCAAAAAGGCACTTA  TAATTCCGTAGATAAAA TGTCAT TTTTAACTACGGAGATA   TTCATTTTATTATTA  66 283
     plu2186 NONE
     plu2187 2575382 .. 2575394 +  -7.7  -3.48024   AAATACGACTAACAA                GGGAA CGC TTCCC                TATTTCATCCTCAAA  67 424
     plu2191 NONE
     plu2192 NONE
     plu2193 2582235 .. 2582250 +  -3.2  -2.55351   TTTCTGGAAACGCGT              TTGGCG AGTA CGGCAA               CTTAATATAACCAAC  43 5
     plu2194 NONE
     plu2195 NONE
     plu2196 NONE
     plu2197 NONE
     plu2198 NONE
     plu2199 NONE
     plu2200 2589409 .. 2589420 +    -3  -4.16842   CCTGCTAATAACTAA                GTTA CTAA TAAC                 TTTATTGCCAGTAAC  55 299
        hcaE NONE
        hcaF NONE
        hcaC NONE
        hcaB NONE
     plu2208 NONE
     plu2209 2597619 .. 2597643 + -13.7  -3.20573   TCTCAGATTGCTGAC          GAACCCCATTT AAA AAGTGGGGTTC          TGTTGATGTCAATCA  95 82
     plu2213 2601114 .. 2601142 +  -3.9  -5.40072   GTCTAATTATAAATA       GGGGGGAT-TTG ATTCGA CAGTATCCCCTC        TTTTTTTCAAAGGGG  79 35
     plu2214 NONE
     plu2215 NONE
     plu2216 2604345 .. 2604367 +  -2.6  -4.64676   AACTGCTGCTTTATC           ACTGAGTCAG GGC TTGCCTCAGA           TTTTGTTACCACTGA  62 85
     plu2217 NONE
     plu2218 NONE
     plu2219 2607735 .. 2607758 +  -2.5  -3.04799   AAGTTGACTTTTGAT          TTAATGCTG TTTTTT CACCATTAA           TATTAAGAGGTTATA  43 39
     plu2220 NONE
     plu2221 2609392 .. 2609432 +  -2.1  -3.51442   AGTAAAAAATCTTTA TC-TA--TGCTGGTAATCGC ATGT GCGTTTACCAGCAATTAAGA TGTTCTATTATTGTA  46 49
     plu2222 2614424 .. 2614441 +  -9.1  -4.37886   AAATAATAACTAGGG             GGCGACG TCTG TGTCGCC              TTTTATGAGAAGTCG  84 60
     plu2225 NONE
         mlc NONE
     plu2227 2621031 .. 2621070 +  -7.4  -3.07227   GAAGATGCTTGATTT  TATCCGAAATGGAG ATCATTACCTTC CTCCATTTTGGATA   TATATCATTTAATAA  62 58
     plu2235 2629806 .. 2629834 + -12.6  -3.02109   AATTAATTAAGCCAA       GCCACCAGTATGA TATA TC-TACTGGTGGC        GTTTATAATATATCC  91 39
     plu2237 2632911 .. 2632940 +  -5.1   -3.7398   TAAAATGAGTGCCAA       GCCAGAAAC ATCCACTTTCTA GTTTCTGGC        TATTTTGGATTGACA  60 85
     plu2244 NONE
     plu2245 NONE
     plu2246 2642510 .. 2642520 +  -2.4  -2.89564   AAACGCGCAGTTACC                 CGAC TTT GACG                 TATATCAAATAAGAA  42 40
     plu2247 2644579 .. 2644596 +  -2.1  -3.87075   GTGAATGACAAACCA             CTCTTTTG TGC CAAAA-AG             TTTATAGGAAATAAT  53 447
     plu2249 NONE
     plu2250 NONE
     plu2251 2646452 .. 2646467 +  -8.2  -3.44848   AAATAACTTAATTAA              GCGGTC GAAA GGCCGC               TCTTTAATCAAAGAG  71 83
     plu2252 2646817 .. 2646832 +  -4.8  -3.07994   TACAATCATAGTACG              CATAAT GTAT ATTATG               TTAAATAACCTTAGA  52 58
     plu2254 NONE
     plu2255 2648313 .. 2648352 +  -6.8  -3.30124   GATTAACCTTTAAAT  TAAATTCACTTTTTACAT GAAA ATATAAAAAATGAATTTA   TTATGAAAAATAAAA  61 42
     plu2256 2649320 .. 2649335 +    -9  -4.57569   AAATTATACCGAAAA              GCCTCT TATT AGAGGC               TTTTTAAGACACTGA  86 40
     plu2257 2649858 .. 2649877 +  -2.1  -5.17786   AAGAACACTGACAAA            CCCTGTT TAAAAT AATGGGG             TTTTTGCTTTTGTTA  69 74
     plu2259 2654213 .. 2654238 + -14.1  -4.33851   ATTGAAACTTAAAAA         GCCCAAGAGTA GCTG TGCTCTTGGGC          TTTATTCTAAGCTTT 100 47
     plu2266 2664409 .. 2664434 + -12.7  -3.10244   AATCTATAAGGTATA         GTCCAGGAAGA ATTG TTTTCCTGGAC          TGATTTATTCAACAA  91 254
     plu2268 2666835 .. 2666860 +  -6.3  -3.58209   GGCCACTGTCTGGCT         GTATGGATA AGCGTCAA TATCCATAC          TATTTCTCCGTTGAT  62 281
     plu2272 2670027 .. 2670037 +  -2.6  -3.40597   GGAACCTAACTCGAT                 TAAT TCT ATTA                 TCTTTAACTAAGAAA  47 4
        bglA 2671541 .. 2671565 +    -5  -4.03611   TTAATTAAATTAAAA          GCTACCCT ATTTGTTTG AGGGTGGC          TTATTTAACTCTTTT  63 37
        xylA 2674757 .. 2674770 +  -2.4  -5.41143   TTTTCTTATCTTTTA               TGTG AAAATA CACA                TTTTTTTGACAAGTA  75 401
     plu2276 2675600 .. 2675613 +  -5.3  -2.62701   TACAAGCGCAATCCG               GTAAC AAAT GTTAC                ATATTGATTTGCTTT  51 252
     plu2277 NONE
        ccdA NONE
        ccdB 2677097 .. 2677124 +  -7.9  -3.58854   GGCGATCGCTGGCTT        GCC-ATTCTGAT GAGTA ATCAGAATTGGC        TTGTGATTGTCGTTC  69 449
     plu2302 2704587 .. 2704616 + -12.4  -3.35996   GTGTCTAGAAAGCAA       TAAAAGCTCATC TTACCT GATGAGCTTTTA        TTATCCGTGAAAATG  89 130
     plu2305 NONE
     plu2306 2706885 .. 2706900 +  -3.3  -4.14652   TTAAATATTTCATCA              TCCTT AAACCC AAGGA               TTTAGTATTTTTCGT  57 113
     plu2313 2711189 .. 2711201 +  -4.9  -3.90112   TGATGATAGTCAGGA                TAAGA CTT TCTTA                TTTCATTGAAAAAAC  61 356
     plu2316 NONE
     plu2317 2716728 .. 2716757 +   -10  -3.63837   CTTCTGCTCAGAGTT       CGCCGG-AGCAGC GTGCG GCTGATGCCGGCG       TTATTAAAGAGTTAT  80 49
     plu2318 NONE
     plu2319 NONE
     plu2320 NONE
     plu2321 NONE
     plu2322 2739281 .. 2739291 +  -3.2  -2.60392   ACTCCCTACACACCC                 GATG ATT CGTC                 CTTGCTTGACGACTC  43 51
     plu2323 NONE
     plu2324 2743018 .. 2743033 +    -9  -4.18018   ACTTTTCCGGGAAAA              CCAGAG TTGT CTCTGG               TTTTCCCTAGACGAC  79 52
     plu2325 2744402 .. 2744419 +  -9.1  -4.24342   TGTATATCAAAAATA             GCCTCGT TTAC ACGGGGC              TTTATTAGTAAAAAA  83 77
     plu2326 2745980 .. 2745991 +  -5.8  -2.98729   GTTTTACCTTTCAAA                CCAC TGTT GTGG                 TCTGTGATAATTGTA  56 112
     plu2330 2749408 .. 2749418 +  -8.2  -2.58663   ATTCTTTCCAGCATT                 GCGC ATG GCGC                 GTTGTGAACATCACT  65 201
     plu2337 2754334 .. 2754357 + -15.4  -4.75776   TAACTTTATAACGAA          GCCCTCTACT AAAA AGTAGAGGGC           TTTTTAAATTAACTT 100 103
     plu2343 2761463 .. 2761474 +  -5.8  -3.22653   GGAATATACCAACTG                CGCA AAAA TGCG                 TGTTCTCACAGTACT  58 162
     plu2350 2770470 .. 2770494 + -10.3  -3.83262   TCGACAAAAGATCTT          TATGTTATTAA ACA TTAATAACATA          TTATTGTAGCATTTA  83 8
     plu2352 2772247 .. 2772271 + -12.2  -3.92745   TAACATAACTATTAT          CGGGAACAGC CTCAT GCTGTTCCTG          TTTATCGGACTTTTT  95 77
     plu2354 2774278 .. 2774290 +  -3.3  -2.78679   GGCAAATAAAGCCAA                GGTAG CCT CTCCC                CTTTCCATCCCCGAC  43 286
         tus 2776243 .. 2776262 +    -5  -3.16203   AGTGCATGTTGCTTA            TTTGACCA AGTT TGGTCAAC             TGTCTATTATAATAG  52 39
     plu2357 2776728 .. 2776750 +  -2.6  -3.31322   CTCATCGGCAGGATT           GAACACGGAA TTG TATCGTGATC           TTATACCGACTTACC  46 5
     plu2358 2777381 .. 2777396 +  -4.6  -4.19371   ATTGTTTTAATGTCA              GCCCTT CTTT ATGGGC               TTTCTTAGCAATTTC  64 191
        manA 2780216 .. 2780229 +  -4.5  -2.74094   CTACTTACACTCCAA               GCTGT GTTA ACGGC                CATTTTTATATCGAG  48 87
     plu2361 2781869 .. 2781893 + -10.1  -4.96848   AACGTTTTGTTAAAT          TGCCAGTCA ACGCATG TGACTGGCA          TTTTTATATAAAAAA  93 53
         add 2782932 .. 2782957 +   -12  -3.29144   TTAAACATAAATAGC         TCAGGAATGG AATCTC CCATTCCTGA          TTATCGAGACCATAA  89 37
     plu2371 NONE
     plu2372 2787297 .. 2787313 +  -6.5  -3.08046   CTGAATGTAAAAGAC              CACCTCC CTA GGAGATG              ATTTTAGGATGACAA  60 483
     plu2376 2790931 .. 2790946 +  -4.8  -2.54193   CTCAACTTTCTTTGG              TTGTTA TCAT TAACAA               TAGATTGCCCTGGTA  49 42
        rnfA NONE
        rnfB 2792239 .. 2792253 +  -3.6  -3.16873   CAAAAATATTGAGGC               TGAACA CCA TGTTTA               ATTTATTCAATTTGC  48 10
        rnfC NONE
        rnfD NONE
        rfnG NONE
        rfnE NONE
         nth 2797918 .. 2797928 +  -3.2  -3.14344   GTTTTACGCTATTTT                 GCAG ATG TTGC                 TTGCTCGACACCATC  46 72
         rnb 2799982 .. 2800009 + -12.9  -4.07568   GAACCTTTTCTGCGT        CAAACTACAGC TTAATC GCTGTAGTTTG         TTTTAAAAAGGACGA 100 53
     plu2385 NONE
     plu2386 NONE
     plu2387 2803442 .. 2803462 + -10.4  -3.12595   CAGTAACCTTATTAA            GGCGCGGT TTAAC ACCGCGTC            TATTCAATCATTGAG  78 35
     plu2388 NONE
     plu2389 NONE
     plu2390 NONE
     plu2391 NONE
     plu2392 NONE
     plu2393 NONE
     plu2394 NONE
     plu2395 NONE
     plu2396 2815617 .. 2815631 +  -5.8  -2.81642   GAAGAAATAATAGCT               TCATAA GGA TTATGA               TATGATGCCTAATAT  54 20
     plu2397 NONE
     plu2398 2819177 .. 2819188 +    -3  -2.85574   TAAAACTGGCCGATT                GTTT TTTT AAAC                 GTTTAATAAGATTGG  42 16
     plu2399 2820110 .. 2820122 +  -3.5  -3.85698   TCAATTAATAGGAAT                TTAAA ACC TTTAA                TTTATAAAAAAACAC  53 22
     plu2400 NONE
     plu2401 NONE
     plu2412 2834289 .. 2834306 +  -2.7  -3.57309   TTTTATTCTCTGCTA             TTCCTGT AGGG ACATGAA              TTTAAAAACGTTTTC  49 381
     plu2416 2836762 .. 2836774 +  -4.8  -3.11072   TGAATGAGGTCTATG                CGCA ATATC TGCG                TCTGTCTTCACTAAA  52 147
     plu2420 2843985 .. 2844019 + -20.4  -4.14243   TACTTGAAACACTAA     TAAATAAGGCGAGAAA TAT TTTCTCGCCTTATTTA     TTTTAAACTGCACTA 100 56
     plu2422 NONE
     plu2423 2847798 .. 2847810 +  -4.8  -2.94924   CTATTCCATCCATCT                TCCG CTAAA CGGA                CTTTCTGAATAGCAG  50 525
        ribA 2852629 .. 2852656 + -11.3  -3.88062   TAAGCTAGCTGAAAA        GACGGCGCTCA AATAAA TCAGCGCCGTC         TTTAGTATGATGTAT  86 49
     plu2433 2856520 .. 2856552 + -14.3  -3.56959   ATCTGATAAGCAAAA      TTAGGGAGCCAATGG CAA TCATTAGCTCCCTAA      TTATATCCGTTATCT 100 35
     plu2438 2862572 .. 2862605 +  -5.1  -3.09933   TGGCTGCACTCCCTC     ACCCCGGTCACATAG TTAT CTATGCTCCCGGGGA      TTCGCTCCCTTGCCG  52 202
     plu2440 2865179 .. 2865195 +  -3.7  -5.14163   ATGTCCCACGGTTTT              TTATGCT CTC AGCAAAA              TTTTTATTGATAGAT  73 41
     plu2450 NONE
        btuR 2879021 .. 2879031 +  -8.2  -2.98181   GAGCATGGCGTTTAA                 CCGC TCG GCGG                 ATTTGGTTAGCTTTA  61 163
     plu2453 NONE
     plu2454 2885746 .. 2885778 +   -15  -3.87075   AATAAAATGACCACT      CTCCCTGTGTTAGC AATAC GCTAACACAGGGAA      TTTATAGCCCATCAT 100 81
        trpE NONE
        trpG NONE
        trpD NONE
        trpC 2906168 .. 2906186 +  -4.6  -2.66307   TGTTTCAACTGTTAC             GCTGTT ACCAATA AACAGC             AATTTTTCGATTAAT  47 12
        trpB NONE
        trpA 2908744 .. 2908754 +  -2.6  -3.62046   ACAACAAATGTTAGT                 TTTA CTA TAAA                 TTATTCAACGGGTAA  49 515
     plu2468 NONE
     plu2469 NONE
     plu2470 NONE
     plu2471 NONE
     plu2472 2913920 .. 2913934 +  -5.6  -5.25772   TTTTTCGTTTTTTCC               CGGGGT GAT AACCCG               TTTTTGTTGTCCTTT  83 450
     plu2474 NONE
     plu2475 NONE
     plu2476 2918181 .. 2918192 +  -4.4  -2.75844   AATATTTAAGGGTAA                TGGA CGAT TCCA                 CTTTCAAGTGCAACG  48 60
     plu2479 2920632 .. 2920651 +  -7.9  -3.01726   ATAAACACAAAAAAC            TCCCTGT CATATA ACAGGGA             ATTTCTGTAGAAAAG  64 124
        ispZ 2925079 .. 2925108 + -10.1  -4.67552   CCCTATTCAAATGGA       TACCTGCCTGC TATCGTCT GTAGGCAGGTA        TTGTTTTTTCATCAA  89 41
     plu2484 2925588 .. 2925608 +  -4.7  -5.80951   ACATTAATCGAAAAA            GGAGCGT GTTAATA ATGCTCC            TTTTTTATTTTGCAT  93 41
         cls 2928533 .. 2928547 +  -2.8  -3.57792   TATGGACAACAGATC               TCCACA AGC TATGGA               TTTAGACCTCAATAA  49 127
     plu2488 2929046 .. 2929065 +  -3.4  -4.11484   GGCATGGCGGAAACT            CCCCTCCA TCAA TGGTCGGG             TTTTAGCACATTCAG  57 199
        adhE 2940630 .. 2940649 +   -10  -3.76125   TTAAATACTACTTAA            GGGTGCTG ATAT CAGCATCC             TTTAACTTACGCTGC  81 60
         hns 2942526 .. 2942548 + -11.4  -5.18726   TAATTTAATTAAAAA           CACCCTTTTA AAA TAGAAGGGTG           TTTTTATTGTAAAAC 100 58
     plu2503 NONE
        purU NONE
     plu2505 2949841 .. 2949851 +  -3.2   -5.4833   AATGCCCAGTAATCG                 CTTC CTT GGAG                 TTTTTTATTGCATCC  86 525
     plu2507 NONE
     plu2508 NONE
     plu2509 NONE
     plu2510 NONE
     plu2511 2955460 .. 2955472 +  -2.7  -2.74144   ATAAGGATAAAAACC                CTATA CCC TATGG                ATTTCAAGATGCACC  42 37
     plu2512 NONE
     plu2513 2958000 .. 2958035 +  -6.9  -2.84961   ACCAATAAAGCGATA    TTAATTCGGCCTCTC TTGTAT GGGAGGCTGAATCAG     ATTATTGATAATCCT  60 51
     plu2532 2982243 .. 2982271 +  -8.8  -3.72576   GTTATCCATTTCTTT        GCGGCTCATTTC AGCAA GTCATGAGCCGC        TTTAATAAGAAAAGA  76 115
     plu2533 2982659 .. 2982674 +    -9  -2.75022   TTAAGTTAAATGTCA              CAGGTG AAAT CACCTG               ATTATATATGCCAAC  68 74
     plu2534 2983135 .. 2983167 + -13.6  -3.05816   TCTCTGCTAAATACT      TATCAACTACCGAG GATTA CTCGGTAGTTGAAA      TTGAATGCCACATCA  95 134
     plu2535 2984490 .. 2984503 +  -4.5  -4.30844   GGATCTTTCTCTATT               GCCTT CAAC AGGGC                TTTTGCTGGTCCGGT  66 434
     plu2545 NONE
     plu2546 2990190 .. 2990203 +  -2.4  -3.60798   AATTCTACAATCCTA               CGTA GTACAA TACG                TTAATTTCTGGCCAT  48 21
     plu2547 2990605 .. 2990617 +  -2.7  -3.14132   GAATATAATGTCAGG                TTTGT CGT ACAAG                TTGCTCCAAAAGGCG  44 101
        xthA 2993020 .. 2993039 + -10.7  -3.88899   AATAATGTAATAATT            GCTGCGC GCTATG GCGCAGC             TCTTTTGGTATTTTT  85 75
        sppA 2998653 .. 2998673 + -11.2  -6.14618   AGCTCGATTAATTTA            GCCTGACA AACCC TGTCAGGC            TTTTTTTATTTTGTA 100 73
        ansA NONE
        pncA 3000542 .. 3000564 + -10.6  -4.29396   ATCAATCCAAGGCGA           GGCTGAGTTT TAC ACACTCAGCC           TTTTCATACCTAATT  87 42
        gapA 3002841 .. 3002863 + -10.6   -4.4009   TACTTTGTCTGAAAA           GAGCTGCC TTCCCCC GGCAGCTC           TTTTATACCCTACGG  89 50
        nhaB 3009466 .. 3009506 + -12.8  -4.56597   ATAGCATTAACCAGC  CAATGCCGTATTGAGC AATGATAAC GCTCAATACGGCATTA  TTTTTCCCCGAAAAA 100 59
        dsbB 3010425 .. 3010451 +  -4.5  -3.54935   TTTCATCACAACGCT        TACC-ATTTGCC AACT GGCAAACAGGTA         TTTGCGCACCATTTA  54 327
     plu2567 3011761 .. 3011788 +  -3.4  -2.91735   TTACTTTTAAAAACA        CGCTTAGCTATT AAAT GAAAACTAAGCG         TATATACCCTATTGA  45 193
     plu2569 NONE
     plu2570 3014370 .. 3014381 +    -3  -3.71378   TGTTATTATCTTTCG                CTAT TGGA ATAG                 TATTTCTTACATATG  51 166
     plu2571 3015084 .. 3015094 +  -5.4  -2.52464   AGAAAAACACTTAGC                 TAGC TAT GCTA                 TGGATTAGAGAAGAC  50 171
     plu2572 NONE
     plu2573 3016340 .. 3016350 +  -5.4  -4.91357   ATTAGATTTGATAAT                 GACA ATA TGTC                 TTTTCTTATCTCTTT  76 363
     plu2575 3018328 .. 3018350 +  -9.9  -3.66017   GGCTCTTAATCACAC           CGCTCTGGA TATAC TTCAGAGCG           TTAATTTCTGCTTCT  80 204
     plu2576 3018868 .. 3018878 +  -5.4  -2.99871   ATTCATCGCATCCGC                 CATC ATC GATG                 TAATTTCATCTGAAA  52 311
         tpx 3021974 .. 3021992 +   -11  -4.46587   AAATCCCATGATTTA             TGCCCACT TCC GGTGGGCA             TTGTTTTATTCGTCA  90 39
        pspF 3029042 .. 3029066 +  -5.1  -2.78018   TTTGGGCTCAAGCGC          GAATTGAGATA CAA TGTGTCAATTC          TAATTAATAACAGAT  50 236
        sapA NONE
        sapB NONE
        sapC NONE
        sapD NONE
        sapF 3034504 .. 3034519 +  -2.6  -4.28548   AACGTCATATTGATA              TTGTCTC TGT GAG-CAA              TTTTAATCCATGAAT  58 135
        fabI 3035397 .. 3035422 + -14.1  -4.79352   AATTCATGAGGCCAA         GGCCCGAAAAG CCTG TTTTTCGGGCC          TTTTATTATCAATAA 100 65
     plu2593 3036680 .. 3036711 +  -8.6  -2.63991   GGCTGCTCTCTCTCA      CCCCGGTCACATAG TTAT CTATGCTCCCGGGG       ATTCGTTCCCTTGCC  67 155
         gst 3037666 .. 3037692 +  -9.5  -3.21872   TTACAGATAAAAGAA         CCGTTCCAC ACAATATCA GTGGAACGG         TTAAATATCTTTACC  75 42
        slyB 3042963 .. 3042999 +  -7.4  -3.76492   ATAAGATATAGATAA    GAAAACCGTGACTT CATTCTAGT AAGTCGCGGTCTTC    TTTCATCCGGTTAGC  70 37
        gloA NONE
         rnt 3045633 .. 3045666 +  -5.1  -3.19175   TGGCTGCGCTCGCTC     ACCCCGGTCACATAG TTTG CTATGCTCCCGGGGA      TTCACTCTCTTGCCG  52 152
        purR 3047676 .. 3047687 +  -5.8   -3.2946   GGATGGTCCATTTGT                CGAC TATC GTCG                 TTAATCCGTTTTATT  58 10
     plu2607 3050098 .. 3050133 +  -7.1  -4.34737   AGATTATTATCTCAA    TAAAGGCTGCTAATTA TCAAT TAATC-GCAGCCTTTA    TTTATTAATTGATAA  76 49
         cfa 3051863 .. 3051883 +  -6.9   -4.2828   CCATAGGGTATAAAA            GCTACAG GTTTCCA CTGTAGC            TTTTAGTCAATACAA  76 242
        norM 3055830 .. 3055860 +  -6.9  -3.11687   TTGACATGGTGGGGG      TCGGTG-GTTCGAG TCCA CTCGGACGCACCAA       TTGCATAGTGATTAC  62 244
     plu2612 NONE
        pykF 3057988 .. 3058022 +   -13  -3.14393   AATAAGTCGCTTTAT     TTCTGAAACACCGTAA ATA TGGCGGTGTTTCAGGA     TATTGAATATCTGGT  91 44
         lpp 3059775 .. 3059799 + -14.4  -5.67063   AATTATGTACAAAAA          TGGCACACAG TCCAT CTGTGTGCCA          TTTTTTTATCATCAG 100 49
     plu2627 3076245 .. 3076266 +  -8.8     -6.13   CTGTGTGTAGTCCTT           GCCTATCA CGCCCA TGATAGGC            TTTTTTTTTCGCTAT 100 333
     plu2629 NONE
        aroH 3081092 .. 3081117 +  -6.3  -3.21099   GAGGCTAACTGACAA         CACATTAATTA AATT TCATTAATGTG          TTGCTCCTGACCACC  57 75
     plu2631 3081489 .. 3081499 +  -2.4  -2.70826   ATAAAATATTATTAT                 GGAG ATT CGCC                 TGATGTCTCAATCTG  40 102
        hmuR 3083554 .. 3083566 +  -6.3  -3.90328   TCAAGGAGTTAAATT                GTGAA TTC TTCAC                TTTATGAACGTTATC  66 56
     plu2633 NONE
     plu2634 NONE
     plu2635 NONE
     plu2636 3087245 .. 3087276 +  -6.6  -3.50456   AGTAACAGTAAATTT      GACAGGCAAATTAT TTCA ATCGCTTGCCTGTC       TTACTCTTTACTTAC  63 36
     plu2638 3088565 .. 3088585 + -11.3  -3.79473   GATGGTATTCCCTAA            TGGTCAATA TTT TATTGACCA            TTTAACTCTTATACT  84 63
     plu2642 3095308 .. 3095320 +  -4.1  -3.48064   GTGTTAACGAATTAG                CTCGA TTC TTGAG                TTGATTGCTTCTGCA  51 9
     plu2643 3096602 .. 3096626 +  -5.1  -3.98282   CTGTGTTTAAATGCA         GTTCA-AGGC AACTAA GCCTATGAAC          TTTACTTACTCTCAA  61 58
     plu2644 3098941 .. 3098959 +  -4.5  -2.63723   CCCGGCAAAACCATC             CCCGGTT ATCTC AACCGGC             ATTCCTTCATACACC  46 488
     plu2649 3104135 .. 3104159 +    -5  -3.51545   ATAACTCGCCAAAGA          TTGCCGTC AGCATGATA GGCGGCAA          TTCTGACTTATTTTG  56 173
        yfeA NONE
        yfeB NONE
        yfeC NONE
        yfeD 3179098 .. 3179125 + -11.5  -3.21981   AATCAATAACAAAAA        GGGTTATATCT GTTTTG AGATATAACCC         TGTTAATCATCTTTT  84 32
     plu2676 3180269 .. 3180281 +  -3.3  -4.00407   TCTGTTCTCTTGTCA                GGCTA TCA TTGCC                TTTAGCTTTTTCAAT  55 215
     plu2678 3181541 .. 3181567 +  -9.5  -4.09963   CTGATTATCACTTTA         GCTGCCATC ACTTATGCC GATGGCAGC         TTCTTATTGTTCACA  82 37
     plu2679 3182515 .. 3182527 +  -3.4  -2.79677   TGATACTATATTCCC                CAAC TGCTT GTTG                TAATGTGTTCGTTTG  44 125
     plu2680 3184021 .. 3184042 +  -5.8  -4.99947   AAAAACTGTAAAAAA           GCCGGG ATTTGATTTC CCCGGC            TTTTATTTGATTCAC  79 52
     plu2685 3189650 .. 3189660 +  -3.2  -2.70932   CTCTTAAGAGCCGTG                 CGCT AAA AGTG                 TCATTGAGACGAAAA  43 105
        holE 3193015 .. 3193050 +   -17  -3.84017   TCATCCAGTAAGAAT    TAGGTATAACCACCGG ATAA CCGGTGGTTATACCCG     TTATCTTTCAAGTTG 100 41
        pabB NONE
     plu2695 3196929 .. 3196943 +    -5  -2.74144   AGCTCAACAAGTTCA               GGTTTG ATC CAAATC               ATTTAAGGATAACAA  50 19
        sdaA 3198524 .. 3198547 +   -14  -5.00616   CTTCTGCAATGAAAA          TATCCCAACC CTAT GGTTGGGATA           TTTTTTGACCAAAAC 100 75
        manX NONE
        manY NONE
        manZ 3201881 .. 3201898 + -12.7  -3.17289   AGTACAATATCATTC             GGGGAGG CACT CCTCCCC              ATATTTTCTTTTTTA  91 87
     plu2700 3202438 .. 3202454 +    -8  -5.08255   AATAGACAATAAACA              GTCAGC CTTAC GCTGAC              TTTTATTTTCCCCAT  89 65
     plu2701 3203410 .. 3203464 +  -7.4   -2.5007   ACGCAAAATAACGCC GCCAGCCCAAAATATTTACACCTGT AAAGCC ATAGG-GTATATATTTTGGGCTGAA ATCTTGATCAATTAA  59 30
     plu2703 3204958 .. 3204968 +  -2.6   -4.2349   AATGATAAAAAAGTA                 TAAT GAA ATTA                 TTTTCAATATAAGGA  58 176
     plu2704 3208950 .. 3208986 +  -3.8  -4.67641   ACATCCCTAAAGTAG   TGAGTGAACCTGTTCTG TAAC CAGTATAG-TTCACTCC    TTTTAGTTTTCCCCT  69 106
     plu2707 3209828 .. 3209856 +  -5.5  -4.99134   TACCATAAATAAAAA       CACCAA-AAAAC GCTTTA GTTTTATTGGTG        TTTTTAGTTTAGGCT  76 55
        xseA 3218580 .. 3218597 +    -7  -4.50988   TGCAAATCTGAAATA             GTGGCA TTCCTT TGCCAC              TTATTTTTCCTATAC  78 25
        narP 3228811 .. 3228821 +  -6.8  -3.61715   TATTTCTTCCGAGCC                 GCTC CTT GAGC                 TTATTACCGAGGGTC  65 41
     plu2721 NONE
        dapE NONE
     plu2723 NONE
     plu2724 3231406 .. 3231424 + -11.8  -4.30987   AAGCCGTAGTCCACT             CTTGCCAA TCT TTGGCAAG             TTTCTTATCCAGACT  95 32
     plu2730 3238924 .. 3238940 +  -2.4   -3.5032   GACTCTAAATAAGGA              TATTTT GTCGA AAAATA              TATTTAGTCTAAACG  46 203
     plu2731 NONE
     plu2732 NONE
     plu2733 NONE
     plu2734 NONE
     plu2735 NONE
     plu2736 3248460 .. 3248476 +  -4.5  -4.56597   AGAGAATTGTAGTTT              GTTTTGT TTC ATAAAAC              TTTTTGGAGGCACAA  68 29
     plu2737 3248892 .. 3248902 +  -3.2  -4.12188   TGCCTGCCTATTATT                 TTGC AGT GCAG                 TTTTCCACATCGTGA  57 196
        gcvR NONE
         bcp 3260190 .. 3260216 +  -7.2  -3.29471   AGATGCCAGGGGCAA         GTACGGGAGG GATATCA CCACCCGTGC         TTCCTCTAATAACGG  64 85
     plu2750 NONE
     plu2751 3263633 .. 3263647 +  -3.6  -3.99324   TAACTTCGCTCGCAA               TTGCAA GGC TTGTAA               TTTCTCATCATCGGA  55 357
        celA NONE
        celB NONE
        celC NONE
        celF 3268847 .. 3268866 +    -8  -3.61398   GACTTATTTGATATT            TGTAACTA CTGT TAGTTACA             TTATTGAGGGAAAGG  70 201
     plu2758 3269695 .. 3269712 + -11.3   -2.7369   TGTCAATAATCTGAA             GCCGACT CAAC AGTCGGC              TAACTTATTATTTCG  78 238
        purM NONE
        purN 3272257 .. 3272270 +  -6.7  -3.03619   AGAATAATCTATTTA               TACCC TAAT GGGTA                TATTAACGGCTAATT  58 34
        speG 3272944 .. 3272956 +  -9.1   -3.0806   GAAGATAGCGATAAA                CGACG CCC CGTCG                TATTCAAAGTTTCAA  70 33
         ppk NONE
         ppx 3276773 .. 3276802 + -10.1  -2.59298   AATGTCATTACCTCA       CT-GTTCCCCCGAA TTC TTCGGGGAAACAAG       CTATTATATACCCTA  74 193
     plu2767 3280027 .. 3280037 +  -5.4   -2.5655   TAAATTAAAGAATAA                 TACC AAT GGTA                 ATTGATCTACCTGGA  51 42
     plu2768 NONE
     plu2769 NONE
     plu2770 3284373 .. 3284406 + -10.9   -3.1634   TGGCTGCACTCTCTC     ACCCCGGTCACATAG TTCT CTATGCGCCCGGGGA      TTCGCTCCTTTGCCG  80 82
     plu2774 NONE
     plu2775 NONE
     plu2776 NONE
        baeS NONE
        baeR NONE
     plu2779 NONE
     plu2780 3299767 .. 3299794 + -13.5  -5.45813   AGGAACCACCTCCTT        GGCCGGCTCAA TCTCCC TTGAGCTGGCC         TTTTCTTTTTTGCTC 100 167
        fbaB 3302995 .. 3303005 +  -3.2  -3.61902   TGCACTCACTCACCC                 CGGT CAC ATCG                 TTATCTATGCTCCCG  51 159
     plu2784 3305758 .. 3305768 +  -3.2  -3.61902   TGCACTCACTCACCC                 CGGT CAC ATCG                 TTATCTATGCTCCCG  51 97
     plu2787 3308690 .. 3308709 +    -5  -3.60048   GGTTTCATGATTAGA            TGGACAGA GAGC TCTGTCGA             ATTTTTTAACGGCAC  57 188
     plu2789 3310388 .. 3310407 +  -7.2  -2.68434   TTGATTCAGTTTGTG            CATCAG-GG TTA CCGCTGATG            TCATCTGGTCTGAAA  57 338
     plu2793 3317602 .. 3317621 +  -2.2  -3.13403   TGAATTGATTAGAGG            TATTGCAT GACA ATTCAATA             TATTACTCGCAAAGG  43 16
     plu2794 NONE
     plu2795 3320213 .. 3320232 +  -3.6  -2.96444   AATACGACCACAATA            GGTATATT ATGA AAAATACC             ATTATTCTTGAGAAG  47 59
     plu2796 NONE
     plu2797 NONE
     plu2798 NONE
     plu2799 3326029 .. 3326046 +  -6.3  -3.18264   ATGAGTTAGCAGTAA             CTTGCAG GAGA TTGCAAG              TTACTGGATAACAGC  57 226
     plu2802 NONE
     plu2803 NONE
        trmU NONE
     plu2805 3330819 .. 3330833 +  -7.2  -2.94872   TCTGATCCAACAGGC               GAAAGA TAT TCTTTC               TCATTGTTAAATAAA  61 1
        purB 3332245 .. 3332275 + -12.7  -2.99449   TGAAGTAGTTGATAT       TCAACAGACGGAT AAAAC ATCCGTCTGTTGC       TATCCTTATATAAAC  91 33
        phoP NONE
        phoQ NONE
     plu2809 3335873 .. 3335905 +   -13  -2.83788   ATAATATTGATTTTC     TCCCCACTA-AATCA CAAG TGATTATAGTGGGGA      CTTCTTAAGTTCGCT  90 67
         mfd 3345075 .. 3345109 +  -7.8  -2.74256   CTTAAGTCATTTTCA     CTTCCCCTATGATTGA TCA TCAGTCTGTGGGGAAG     TACTGTGATTTAATT  62 36
     plu2816 NONE
     plu2817 3348097 .. 3348108 +    -3  -3.66908   GTGTTGGCTCCCACA                CTAA TTAA TTAG                 TTCCTTTTCAAACAA  49 505
     plu2819 3349655 .. 3349675 +  -2.5  -4.26903   TGGGTTAATCAAGCA            GTGCTTTCC AAA GGAAACCAA            TTTTAATGAAGTCCC  58 397
     plu2820 3351800 .. 3351825 + -12.6  -3.55368   GTGATGCTTTATCAG         GGCCACCTGT TATTCT ACGGGTGGCC          TTATATCAATTAAAT  95 69
         maf 3368745 .. 3368760 +  -3.2   -2.7693   TTTAAAACGCGTTTC              AGAAGG CTTA CCTTCA               CTGTTTACTTTAACA  43 334
         rne 3373082 .. 3373101 +  -6.4  -5.88471   TTAATATTAGCAGAA            TGGCTCTT TTTA GGGAGCCA             TTTTTTTTGCTACTA 100 51
     plu2842 3373884 .. 3373907 +   -14  -2.84459   CGTAGTCGGTAAGAA          TAACCACGCA TTCG TGCGTGGTTA           TCTAATAATGCTATT  93 36
     plu2845 NONE
     plu2846 NONE
        sbcB 3378936 .. 3378956 +  -8.3  -4.72986   GAATAAATATAAAAC            GGCGAGT CATATAT ACTCGCC            TTTTTGATAAGAGTA  87 54
     plu2856 NONE
         nfo 3393780 .. 3393790 +  -2.4  -3.05384   ATACTTCAAGCTCAT                 GGCG ATT CGGC                 TTCACTAACCAAGGG  42 419
     plu2859 3394966 .. 3394987 + -10.3  -2.77222   TTTTATCTTACTGAA           TGAACTAAC TTAT GTTAGTTCA            ATTTCAAATAATCCT  76 23
     plu2860 3396367 .. 3396390 +  -6.7   -5.1675   ACATTCTTACTACAA          CCCCAATGT AAAAAA ACAGTGGGG           TTTTTTAATCCCTAC  83 49
     plu2861 3397457 .. 3397469 +  -7.7   -3.8647   TTTATCCATTTAATC                TCGGT TAC ACCGA                TTTGGTGTGGTAAAT  72 434
     plu2863 3399067 .. 3399082 +  -2.4  -5.52384   AATATCGTTATAAAA              CGTGGC ATCA GACGCG               TTTTTTTACTAAGCG  79 239
         spr 3399843 .. 3399864 +  -7.2  -4.26189   CTTGCCCACAAAAAA           GCGCCTCC ATCAAA GGAAGCGC            TTTTCGCGTTTATAC  76 76
     plu2868 3405527 .. 3405554 +  -7.6  -4.96427   TAAGCCAAATCTCGA        ACCTGCTGCTGG GTCG CCTGTAGCAGGA         TTTATTTTCTTCTTA  86 128
        rplY 3405900 .. 3405929 + -18.1  -5.05782   TTTCGGGACGCCGAG       TAAATAACGCCGC ATTT GCGGCGTTATTTA        TTTTTTAGCCTCAAT 100 58
     plu2871 NONE
     plu2872 3409384 .. 3409401 +  -7.7  -5.64274   ATTTCCCCAGAAAAA             CCAACCT GTTA GGGTTGG              TTTTTTTATGGCTGG 100 194
     plu2885 3418136 .. 3418149 +  -9.5  -3.64564   GATAATAAAAAATAA               GCCCC TCGC GGGGC                TGTTTACTTCTTCTC  78 26
     plu2904 3432742 .. 3432765 +    -6   -2.6193   AGGTGATGAACAACA          GAGCACTCTG TCAG TAGAATGCTC           TGAATTAGTTACTTG  54 35
     plu2909 3434739 .. 3434752 +  -8.1  -4.63527   GTTTAGTCACTATCT               CGGTG TCTT CACCG                TTTTTAGCATGGTGA  86 86
     plu2922 3443366 .. 3443376 +  -2.6  -3.53026   CTGGCTAAATTTATT                 TATT ATC AATA                 TCTTATATTTAGTTG  47 51
     plu2923 NONE
     plu2924 3444178 .. 3444191 +  -8.1  -5.26316   CCATCTCACAACTAG               CCACC TTCG GGTGG                TTTTTTGTGCCCTCC 100 59
     plu2926 3444698 .. 3444713 +    -6  -3.06679   AGAAGTAATGCATAT              AGCCCC GCGA GGGGCC               TTAAATACCAGTCTT  57 33
     plu2927 NONE
     plu2928 3445478 .. 3445493 +  -6.8  -5.45652   GCATTCTCTAAATGA              CCTCGA AAAT TCGGGG               TTTTTTATTGCCAAT  89 41
     plu2929 NONE
     plu2930 NONE
     plu2931 NONE
     plu2932 NONE
     plu2933 3448343 .. 3448353 +  -5.4  -2.91681   AAATAATATGGAATA                 TTGC AAT GCAA                 TATCTAAGGTTAGCA  53 113
     plu2934 NONE
     plu2935 NONE
     plu2936 NONE
     plu2937 NONE
     plu2938 NONE
     plu2939 NONE
     plu2940 NONE
     plu2941 3452740 .. 3452755 +  -3.4  -4.65747   CCACGACTGGAGCAA              TTAATT AAGA AATTAA               TTTTATTAGAAATTC  64 169
     plu2942 NONE
     plu2943 NONE
     plu2944 3454264 .. 3454282 +  -6.7  -3.52874   GCATCAGATGAAGTT             CAGCGCT AAATC AGTGCTG             TCTTATTATGTGAGA  63 220
     plu2945 NONE
     plu2946 NONE
     plu2947 3456214 .. 3456231 +  -7.7  -5.64274   ATTTCCCCAGAAAAA             CCAACCT GTTA GGGTTGG              TTTTTTTATGGCTGG 100 220
        eutA NONE
        eutB 3477977 .. 3477992 +  -3.2  -5.05301   CTTAACATCACGGGC              GGGCGA TGCA TCGTTC               TTTTTCTGATTCTTT  71 1
        eutC 3478883 .. 3478896 +  -2.3  -4.23892   TTAGTCGTTGATGGA               AGGGT ATAT ACCCC                TTTTACCTCGTTAAG  57 30
     plu2973 NONE
     plu2974 NONE
     plu2975 NONE
     plu2976 3481918 .. 3481942 +  -2.3  -4.12475   TTTTAAAATAAAAAA          TAAATTTCA ATCGTCA TGAAGTTTA          TTTATGTCATCTATC  54 7
     plu2984 3487463 .. 3487488 +  -9.8  -2.52464   CAAGGGTATCACCGG         TCTG-ACCGCC TAAAC GGCGGTGCAGA         TACATTGCCAGCAAC  68 127
     plu3001 3503992 .. 3504019 + -11.4  -4.92812   CCACCATACCGCTGA        CAAACCTCGTTG AAAA TAACGGGGTTTG         TTTCTTTTATTATGA 100 196
     plu3002 NONE
     plu3003 3505298 .. 3505323 + -12.7  -2.63596   TTGTCAATAATCTGA         CGGAGAATGTC GTAA GATATTCTCCG          TAATATCAAATAAGA  89 111
     plu3004 NONE
     plu3005 3505947 .. 3505962 +  -6.8  -4.56597   CATATCACCTATTAC              TCACCC GGTA GGGTGG               TTTTTCAAAGACACA  77 44
     plu3007 3508195 .. 3508212 +  -2.7  -3.10244   TTGCAATTCTGTTCC             CCATAAT CGTC ATTTTGG              TCATTTATTAACACA  44 323
     plu3008 NONE
     plu3009 3509646 .. 3509664 + -11.7  -2.87035   AAATAAAATGAACGA             CGGCCTG CTCTC CAGGCCG             TAAATTTTTAGATTT  81 35
     plu3014 3515254 .. 3515278 +  -5.9  -5.27206   ATGCTCAGTGAGATT          TATAATGATAA ATA TTTTCATTATA          TTTTTATTCTGTGTA  84 276
     plu3015 3516971 .. 3516988 +  -8.5  -4.10552   TCACTGGTCAATTGT             GTGCATT TTAT AATGCAC              TTTCCTTTGGTGAGA  79 171
     plu3017 NONE
     plu3018 3520431 .. 3520447 +  -2.3  -3.09516   GAGGAGATCTTGGTG              CTATG ACCACAG CATAG              TTAAGTGATAAGAGA  43 59
     plu3019 3521425 .. 3521436 +    -3  -3.56325   TTTTACTAAAAAATA                CTTA AAAT TAAG                 TTATCGTTCTGACAC  49 86
     plu3020 3522719 .. 3522742 +  -9.6   -3.1085   TGAATGCTTTTTAAA          CTATGGCGCA TCCA TGCACCATAG           TGTTACCTAAGTTCA  74 450
     plu3022 NONE
     plu3023 3524586 .. 3524603 + -12.7  -4.06611   TGTATTTTTGTTATC             GGGCTGC ATAA GCAGCCC              TTATTGTTGTCATTC 100 43
     plu3039 NONE
     plu3040 NONE
        paaK NONE
     plu3042 3542516 .. 3542537 +    -3  -3.87345   GGTTTATTAGTGTAA           TTCCAGGA GAGACA TCATGGAA            TGTGTTTTTTTTAGT  53 31
     plu3043 NONE
     plu3044 NONE
     plu3045 3544771 .. 3544794 +   -14  -4.27297   TAAAGAGCCGTTATT          TGTCACTTGC ATTC GCAAGTGACA           TTTCTATGTTCTGTT 100 106
     plu3046 3545820 .. 3545836 +  -8.7  -2.52676   GATGGTTTCCCATCG              GCGGTTT TCA AGACCGC              TGCCTTCGACCGCTC  67 379
     plu3047 NONE
        rcsB 3549462 .. 3549491 +  -7.2  -5.60993   TGAAAGTCGTCCTGA       TGCCCGGTAACCA TTTGT TTGT-ACCGGGCA       TTTTTTTGTACCGGG  93 62
        ubiG 3556310 .. 3556322 +  -4.7  -4.79667   ACCGCTAGTAATGAT                GCAGG CTT CCGGC                TTTTTAATAAATTTT  72 131
        nrdA NONE
        nrdB NONE
     plu3054 3560459 .. 3560480 +  -5.1  -2.83822   GACGTTTTTGCTAAT           TCGTGAGCC TTCG GGCTCATAA            TACTTATCACCTGAA  49 211
     plu3066 NONE
        katE 3577581 .. 3577601 +  -3.2  -3.91897   CAAATAGTAAGCGAC           CGGGC-GCT GAAA AGCAGCCAG            TTTATCAATCAACCA  55 211
     plu3075 NONE
     plu3076 3588093 .. 3588116 + -13.2   -5.0916   AATAACTTGCAATAA          CCCGGTAAGG ATAA TCTTACCGGG           TTTTTATATTCCAAA 100 144
     plu3091 3607018 .. 3607040 +  -2.1  -3.43492   TGCGTTCTATCAGAA           TAGAAAAAA GTTTA TTTCTTCTA           TTCTGATAAGTCTCA  46 220
     plu3092 3608769 .. 3608781 +  -4.7  -3.71873   CTGGGCCAATGAATA                GAGCG GTA CGCAC                TTTCCATATCGATAC  58 464
        ackA 3612397 .. 3612416 +   -15  -3.01831   TAATAATTTTATCAA            CCGCCAGC CACT GCTGGCGG             TACTATTTTTGACCA 100 38
         pta 3614634 .. 3614664 + -14.1  -5.70761   TTAATGACTGATAAA       GGCTGAATCCTGT ACTTC ACTGGATTCAGCC       TTTTTATTTTCTTTT 100 62
     plu3113 NONE
     plu3114 NONE
     plu3115 3637845 .. 3637857 +  -3.4  -3.60792   ATAAAAGAGCCGGAA                GATC ACGGA GATC                TTTCCGGCTTAAACA  51 183
     plu3118 3639080 .. 3639114 +   -21  -3.37522   CAAGGTAGATCATAA     TAAAGCCGGAAGATCT CGG GGATCTTCCGGCTTTA     TTAATTAACTAGCAT 100 33
     plu3125 NONE
     plu3126 NONE
     plu3127 3670163 .. 3670189 +  -4.3   -2.7782   TCTTAGATCACAGAC         GGCTAGCCGTG TCCGC CATAGCCAGCC         ATTCTTGAAGCGTTG  48 35
     plu3128 3677445 .. 3677469 + -12.9  -2.72436   TAACAAGAGAAATAA          CAGAAGGGGCG AAA TGCTCCTTCTG          TCCATTTAATTGTGC  89 43
     plu3129 3678117 .. 3678128 +  -5.8  -5.17353   AACTCTACTGAAAAT                CCTC ATTA GAGG                 TTTTTTCATAACTCT  80 50
     plu3131 3691389 .. 3691409 +  -8.3   -5.3798   TCTTTTACAGTAAAA            TGCCGATAT TTA AGATCGGCA            TTTTTGTTCTTATTC 100 51
        lsrA NONE
        lsrC NONE
        lsrD NONE
        lsrB NONE
        lsrF 3711635 .. 3711645 +  -2.4  -2.70979   AACAATAAGGAGAAT                 CGAG ATG CACG                 TAACTTTGGTTGAAA  40 33
        lsrG 3711943 .. 3711962 + -12.2  -2.56164   AAATAAAATAAACAA            CCACCTAC TAAA GTAGGTGG             GTTAGTGATTAACGG  85 30
     plu3154 3714919 .. 3714934 + -10.4  -3.40775   CTCAATAAAATACCA              CCTCCC AAAC GGGAGG               TATTTAGATAAACCT  81 43
     plu3157 3717363 .. 3717377 +  -6.4  -3.63922   AAATAGAGTGGCGCT               TGTGTC GCA GGCACA               TATTTTACGGCACGT  65 35
    ISPlu16A 3722320 .. 3722338 +  -3.2   -3.4489   TCTCTATTTTTTTAC             TATATTAC CAC GCAATATA             TTCGTTCTACCCCTT  49 173
     plu3161 3722531 .. 3722547 +  -5.9  -2.68952   TCTTACAATATTTTT              GTCTATT TTT GATAGAC              TACCTTGTGTTTCAA  54 59
     plu3162 NONE
     plu3163 3724670 .. 3724699 +    -8  -2.82895   CCTCTTTTATTAATA       GATCTTCCTG TCGTGCTGTT CAGGAAGATC        ATTATTCATGCCAAG  62 72
     plu3164 3725500 .. 3725512 +  -4.9  -4.96848   ACCCTTATATCTCTG                CTATA TGC TATAG                TTTTTATATCAACAA  74 112
     plu3165 3726779 .. 3726810 +    -8  -4.18494   ACCTGATAGGGTTTT      CATTGAGCATGGTA GAAT TACCATGCCCGAAG       TTTTGAATGAACCTG  76 324
     plu3177 3738852 .. 3738874 +  -7.6  -2.72463   ATTCTTACTAATAAA           CCGCCCAGTG TTT CACTGGGCAA           TAATTGGGGATGAGT  58 62
        tctC NONE
        tctB 3743787 .. 3743814 +    -2  -2.91593   TGACGTAACCCTGCC        TCTCGGT-AGCTG GCT CAACTGACGGAGA        ATTTATGGAAACCTG  42 4
        tctA 3745778 .. 3745789 +  -2.2  -3.53811   AGATAAATCAAATAA                CGAC CATT GTTG                 TTTGGACACGATCGA  46 464
     plu3185 3749885 .. 3749902 +  -3.5  -4.21936   GTTCGTTTTCTGCCT             CTTAATA AAAT TATTGAG              TTTTAGCATTATCCA  60 90
     plu3194 3760079 .. 3760131 + -12.3  -3.53012   GGATAATTTTAATAT TTTACAGCGATGCTGATGAGA ACGAGCTGAAA TCTCATCAGCAATGCTGTGAA TTTCAAACAGAGCGG  93 471
     plu3198 3763606 .. 3763616 +  -6.8  -3.40597   GACAAGAGTCCCTTT                 GCCA GTC TGGC                 TGTTTAAATCCACGC  61 100
        fadL 3769877 .. 3769896 +  -7.9  -5.36441   TGCCACTCTAAAAAA            GGATAGC TCCATT GCTATCC             TTTTTTATCTACGCA 100 46
     plu3206 3774714 .. 3774736 +  -9.2  -3.47322   TAATTAGCGATAAAA           GTGGCTCA CTTATCT TGAGCCAC           TTAATTATCATGAAG  77 50
     plu3211 3787495 .. 3787515 +  -8.3  -4.34402   GAATAAGAACAAAAA            TGCCGATCT TGA ATATCGGCA            TTTTGCTGTAAAAGA  82 159
     plu3214 3792499 .. 3792518 +  -3.4  -3.33833   CCACCCATAAAAAAA            GGCCACAC CGAA GTGCAGCC             TTGAATTTAATATTT  48 499
     plu3219 NONE
     plu3220 NONE
     plu3221 3809884 .. 3809897 +  -2.5  -4.49958   ATAATTTCGCTCTAT               TTTTT ATTT AAAAA                TTTATTTACTCCGAT  60 182
     plu3230 3819603 .. 3819622 +  -5.1  -2.58427   CAAACATCTTCATCG            GAATATC TGTAGT GATATTC             ATTCTGACCGCTATT  49 409
     plu3256 NONE
     plu3257 NONE
     plu3258 3860178 .. 3860188 +  -4.6  -3.37522   TACAGTACTGCCCGA                 TCGG CGG CCGG                 TTCATTCAGTACAGT  52 91
     ISPlu3O 3884027 .. 3884040 +  -5.3   -3.5594   TTCTTGGGTATATAC               CAAGT TCCG ACTTG                TTTCAAACCTGGATT  59 44
     plu3270 NONE
     plu3271 NONE
     plu3272 NONE
     plu3273 NONE
     plu3274 3891699 .. 3891730 + -15.4  -3.21593   TACAGATAAAGCTGC      TATACCCGTTATCT TTCA AGATGACGGGTATA       TATTATCACCCGCTA 100 65
        suhB 3901188 .. 3901206 +  -7.4  -2.55253   ATGGTAATTTAGGTA             GACCGC AAAAAAC GCGGTC             TACCTTACGATTCAT  59 71
        hmpA 3910346 .. 3910357 +  -4.4  -5.15167   GCCTGAATACGACGG                TGTG GCTC CACA                 TTTTTGTTGCTGATG  77 495
     plu3298 3914377 .. 3914389 +  -4.9  -3.53563   TTAAGTGGATATGGA                GATAA AGG TTATC                TTTCACAAGCCCTGT  56 432
     plu3314 3930965 .. 3930983 +  -3.2  -5.13354   CAACCAAACAGCTTC             TTTTCC GACATGA GGAAAA             TTTATTTTTTGTCGC  71 90
     plu3315 NONE
     plu3316 3931893 .. 3931915 +   -12  -3.48288   TTCCATTAGCCAAAA           GGGAGAGCAA TTT TTGCTCCCCC           TTGTGGTATCAATTG  90 51
        yfhD NONE
        adiA 3940275 .. 3940288 +  -3.9  -3.73402   CGTATAAGGTGGTAT               TTATC AAAC GATAA                TTTCGTAACCGCTCT  55 310
ISPlu7C_orfA NONE
ISPlu7C_orfB 3942603 .. 3942624 +  -7.3  -5.38054   CAAAAAAACAAAAAA           TAGCCCACA TTTC TGTGAGCTA            TTTTTATTTCTACGA  91 412
     plu3325 3954926 .. 3954936 +  -6.8  -3.35046   AAGCTAATTCCGGTA                 GGTG CAC CACC                 TCTTTAGCCGACTGA  61 8
     plu3326 NONE
     plu3327 3956458 .. 3956474 + -13.7  -5.52347   TATGATTAACATTGT              GGGCTGC ATG GCAGCCC              TTTTTTCATTTTATT 100 159
     plu3328 3957951 .. 3957963 +  -2.7  -3.05816   TGATCGATAAAACCA                TGTAT TCA ATGCA                TTAAATAAGGAATCA  44 93
     plu3329 3959317 .. 3959333 + -13.7  -4.30559   GCTGATTAAAACCAT              GGGCTGC ATA GCAGCCC              TTTTCCCATTTTATT 100 32
     plu3330 3960784 .. 3960809 +  -6.2   -4.2649   CGTAATTAACAAAAA         GATCGGGATTC AGGTA GAA-CCCGGTC         TTTATCATTTTATTG  70 225
     plu3331 NONE
     plu3332 3962431 .. 3962456 + -10.4   -4.2649   CGTAATTAATAAAAA         GGCCGGGATT AAGGTA AACCCCGGCC          TTTATCATTTTGTTA  87 36
     plu3333 3963759 .. 3963784 +  -4.7  -3.83403   CGTAATTAACAAAAA         GACCGGG-ATTA GTA TAGCGCCCGGTC         TTAATTATTTTTTTA  60 256
     plu3335 3964771 .. 3964808 +  -2.5  -3.05463   AATTCACTGAGAATG   CGTTTTGCCAAGCGCTC ACCT GAGCGCTCGACAACCCC    TTCAATACGGGCAAT  43 320
        nadB 3975793 .. 3975808 + -10.4  -3.98745   AAAACTTCTATATAA              CCACGC TCCG GCGTGG               TTCTTTCAATAATTC  85 52
        srmB 3978198 .. 3978213 + -11.8  -3.36785   GCGTAAATCTTTAAA              CGGGCC AATT GGCCCG               TTAATTACAATATGC  84 35
    ISPlu10C 3986067 .. 3986079 +  -4.9  -2.97636   GTTATAAATTCAGTA                TCAAT TCT ATTGA                TGATATTATTTTTCA  50 116
         ung 4000612 .. 4000633 + -11.5  -3.33573   GCCACAGTAAAAAAA           TGCCGCCCC AGTT GGAGCGGCA            TTGATACTTATTACT  84 31
        ppnK 4002256 .. 4002267 +    -3  -2.84053   GTCTAAAAAAATGTT                CTAA AAAA TTAG                 GTTTCACTACTTTAC  42 22
        recN NONE
        smpA 4004781 .. 4004795 +  -5.8  -4.18506   TTAACAGGACGGCTA               TAAACT CCG AGTTTA               TTCTTTTGCAAATCA  67 211
        smpB 4006190 .. 4006200 +  -2.4  -2.91582   GCAGCTTAATAACCT                 GCGC AGA GCCC                 TCTCTCCCTAGCCTC  42 205
     plu3379 4007101 .. 4007115 +  -4.2  -2.56164   CATATTTTTATTGCA               GAAAGG TAA CCTATC               GTTCATAATTCAACA  47 50
     plu3380 4007537 .. 4007556 +  -9.4  -4.08692   GACTATATCCTTAAA            TGTTGGAT GATT ATCCAACA             TTTTGAGGACGATTC  82 59
ISPlu7B_orfA NONE
 ISPlu7B_orf 4031042 .. 4031052 +  -3.2  -2.97386   CCATGAACAAAAACA                 CTCT CAA GGAG                 TCTGTAATGAGTTTT  45 200
     plu3416 4035182 .. 4035209 +   -10  -3.46858   TTGGGTAATTGCCAC        TGGCTA-TCACTG AAC CAGTGACTGGCCA        TCTGTTTTCCTGTGG  77 523
     plu3420 4037071 .. 4037105 +   -13  -3.12595   TAATTCTCAACTAAA     TGGTCTAAGTTCGGTA TAA TATCGAACCTAGGCCA     TATTAGCTGCTTAGA  91 42
     plu3449 4060480 .. 4060506 + -11.7  -5.22039   TCTAATAACCGAGAA         TGGCAAGGCAA TATAT TTGCTTTGCCA         TTTTTTACCTTTAAC 100 36
     plu3454 NONE
     plu3455 4062829 .. 4062847 +  -2.4  -3.33696   AAATGAATCAGCGCG             TTTTGGCT GGT AGCAGAAA             TTAATTAACAAGAGA  45 3
     plu3456 NONE
     plu3457 NONE
     plu3458 4067115 .. 4067125 +  -2.6  -3.37017   CTATTCAGCAATTAA                 TATT GAA AATA                 TTCATATTAAAACTT  46 64
     plu3459 NONE
     plu3460 NONE
     plu3461 4068652 .. 4068684 +  -6.9  -3.62096   TTAGTAAAATCAGAT      GGCAGACTAAACATG ATT CTCGTTCGGTCTGCC      TTTCAAATACTGAAA  67 61
     plu3477 4077770 .. 4077796 + -12.5  -4.06419   GCAAAAGAAAGCATA         GAAAAAAGTCG CCATC CGACTTTTTTC         TTATTTATCAACAAG 100 25
     plu3479 4079130 .. 4079150 +  -3.3  -3.51934   AATCTGATGAAAAAA            TACCTGA TTAAGGC TCAGGTG            TATTTATGAAAAACA  49 15
     ISPlu3L NONE
     plu3481 NONE
     plu3482 NONE
     plu3483 NONE
     plu3484 4083338 .. 4083358 +  -3.9  -3.64959   ATCGAGAAAATGAGG            GACCGAAAA TGA TATACGGTC            TGTTTCTACTTGTAT  53 349
     plu3485 NONE
     plu3486 NONE
     plu3487 4085226 .. 4085247 + -10.9  -5.27335   ACCAAATAAATCAAG           GGGTTACAC TAAG GTGTAGCCC            TTTTTGTTTGCCCAA 100 142
     plu3489 NONE
     plu3490 4086391 .. 4086402 +  -4.4  -5.46657   AGCTAATATAACACG                CTGA ATTA TCAG                 TTTTTTATTACACTC  81 86
     plu3500 NONE
     plu3501 4094705 .. 4094723 +  -3.8  -4.23723   TTTCCACCAACCGTT             TACGGCTT TTA AGGCAGTA             TTTTCAGTGATATTA  62 500
     plu3508 NONE
     plu3509 4101093 .. 4101114 +  -9.5  -3.14564   AATCATCACGAAAAA           TGCCCGATCA CTT TG-TCGGGCA           TTACTACGACAATAA  74 44
     plu3511 4104076 .. 4104107 +    -8  -2.55487   ATGGCACCATTATTA      TCAGGGCAGCGACAG TCT CT-TCGCTGCCCAAA      CCTTTATTTCAAATT  61 57
     plu3517 4114814 .. 4114833 + -13.6  -4.72497   TAAAGTTGTCATACA            CCCCGTTC CAGT GAACGGGG             TTTTATTCATCGATA 100 43
     plu3518 4116215 .. 4116247 + -13.5  -2.74782   ATAATTCTCGATCAG      GAAAAGGGCACCCAA TAA TTGGGTGCCACTTTC      TCATTAAAACTTTAT  93 37
     plu3524 4122822 .. 4122856 +  -6.5  -3.21276   TTCCACACTATATCA     TGGTCGTAGACGT AATATTAGA ACGTTCACGACCA     TATTCTGGCAAGAGG  60 241
        prpR 4176777 .. 4176790 +  -4.5  -3.53811   GCACTAAACTGTTCC               TGTCC ACCG GGACG                TTTGAGAAACATAAC  54 403
     plu3545 4178685 .. 4178708 +  -4.7   -4.0802   GGATTACGATGTTTC          GAATATTCT ATTTGA GGAATATTC           TTTAATTATTCAAAT  63 251
        fldB 4188339 .. 4188350 +  -4.4  -2.63348   GATATCAGGATATTG                CAAC AACA GTTG                 ATTAATATTCCTCCA  47 65
     plu3556 NONE
     plu3557 4191054 .. 4191074 +    -7   -3.6393   CCGTCATTTCTCATT            TTTTCCAT TAATT ATGGAAAA            TATTTCTGTGATACG  67 311
     ISPlu3K 4207428 .. 4207444 +  -3.8  -2.90901   TTACAGGTTTTACAG              GTTTTA CAGGT TAAAAC              TATCGTTAAAACTAT  47 513
     ISPlu9F 4220304 .. 4220317 +  -8.1  -2.73159   CAATGAGCGGAGGCC               GCAGG CCGA CCTGC                CTTTAGGGGGGTTGG  66 151
     plu3581 NONE
     plu3582 4226128 .. 4226146 +  -3.8  -4.07568   ATTTTTTTCAATGAG             TGGCTTGT AAA ATATGCCA             TTTTCAAAGAAAACA  59 179
     plu3585 NONE
     ISPlu9E 4229172 .. 4229185 +  -8.1  -2.73159   CAATGAGCGGAGGCC               GCAGG CCGA CCTGC                CTTTAGGGGGGTTGG  66 151
     plu3590 NONE
     plu3591 4234996 .. 4235014 +  -3.8  -4.07568   ATTTTTTTCAATGAG             TGGCTTGT AAA ATATGCCA             TTTTCAAAGAAAACA  59 179
     plu3603 4253491 .. 4253511 + -14.1  -2.52015   GCGACGCTGCGTTCA            CCTTGAACC GAG GGTTCAAGG            GTTACTACCTGTAAC  91 270
     plu3604 4254182 .. 4254205 +  -9.6  -4.64766   AATGGCAGTAAAAAA          TGGGTGCCTT ACAC AAAGCACCCA           TTTTTGACATATCAA  88 30
     plu3609 NONE
        iciA 4259114 .. 4259125 +    -3  -3.29947   GACATCATCACATCA                GTAT TGCG ATAC                 TTCATGTGATCAATC  46 131
     plu3613 NONE
     plu3614 4263391 .. 4263424 +  -5.1  -3.09933   TGGCTGCGCTCACTC     ACCCCGGTCACATAG TTAC CTATGCTCCCGGGGA      TTCGCTCCCTTGCCG  52 209
     plu3617 4265337 .. 4265355 +  -4.7  -3.21276   TCAAGGATCTTGTAA             TAGAAAA ATTTA TTTTCTA             TCTTGTCAGCAAAAA  52 104
     plu3618 4265657 .. 4265670 +  -2.3   -3.5891   CCTTATAGATTCGGT               CGCTG ATAT CATCG                TCTTTGATTATGAAG  48 108
     plu3629 4280009 .. 4280028 +  -9.2  -2.96745   TAAATGACCAGTAAA            CGCACCGC CTTG GCGGTCCG             ATTGTTTAACCTGTC  73 257
     plu3630 4280741 .. 4280764 +  -5.3  -3.21099   GGCATCATAGCAGCG          GAATTGGAC AGAGAA GTCCAACTC           TTGCTGATGCAACAC  54 290
     plu3631 4281999 .. 4282017 +  -8.1  -3.01924   CGTCCCGTTATAACC            CCG-CCGC ATCG GCGGACGG             TATTCAGGCAGAGTG  67 502
        nadC 4285868 .. 4285883 +  -3.4   -3.1829   TCTCTCCATGCGCTT              TAATTA GCAA TAATTA               TATTGATGGTGGTGT  46 19
        ppdD 4286485 .. 4286498 +  -3.9  -3.21726   TTGTCAGGAAATATT               TGAAT TTTA ATTCA                TTAACTCTTATACCC  48 16
        hofB 4288105 .. 4288120 +  -4.8   -3.6217   ACAGGTCAGGAATAG              TAATGA AAAT TCATTA               TATTTATAATTGGCA  57 26
        hofC NONE
        coaE NONE
     plu3642 4290752 .. 4290766 +    -5  -3.03619   CATTTACCATTTGAA               TTGGCA TGC TGCTAA               TATTACGAACTAATT  51 11
     plu3643 4291001 .. 4291022 + -10.9  -3.03124   GAGCAATAATAAATA           GCCGCGTTA TTAA TAATGCGGC            TATTGACAACTCAAG  79 32
     plu3647 4295571 .. 4295604 +  -5.3  -3.03441   TGCCATTACAGTTGA     TGGAGCACGAAAAGCC AAT GGCATTTCA-GCTTCA     TCTTCGAAAGTAGTC  53 171
     plu3667 4318677 .. 4318693 +  -4.5  -2.61579   CCAATTTAGTAACAC              TTTATCT GAA AGATAAG              AATTATTTTTTAAAT  47 52
     plu3668 NONE
     plu3669 4320647 .. 4320666 + -13.6  -3.11366   AATATACTTATAATC            CCGCTCTG TATT CAGAGCGG             ATTATTTTACAGTAG  95 42
        leuA NONE
        leuB NONE
        leuC NONE
        leuD 4330317 .. 4330339 + -12.1  -4.96848   TCCGTTATTGATTTA           TCCCGTAGT TTTCT ACTACGGGA           TTTTTCTATCACAAG 100 45
        yabN 4332388 .. 4332400 +  -3.3  -2.70932   ATCTGCCTGGTTCAA                CCCAT ATG AAGGG                TAATTCACAGAAAAA  43 10
        mutH NONE
     plu3679 4334539 .. 4334564 +  -8.4  -2.75081   AAAAAGTACGCCATA         GATGCC-CAGT TCAGT ACTGCGGCATC         TCAATTTTGAAGGTA  66 84
        metK 4339561 .. 4339586 + -11.2  -5.09426   AATATAAAAATGGAA         GCCGGGTTTG AATAAC CAAACCTGGC          TTTTTTAGCATTAGC  93 42
        sprT 4340586 .. 4340601 +  -2.6  -3.90425   CTCCAAATAGTAACC              TTAATC CAAG GATTGA               TTATTAATTTACGTA  53 334
     plu3687 4341694 .. 4341715 +  -6.6  -2.57132   AGGACTGGCTCAGCC           GCTGACAGC AGAAG GC-GTCAGC           CTTGTGCGCCACACC  56 63
     plu3690 4346989 .. 4347001 +  -4.1   -3.1355   GCTAACCACAACCCA                CTATC AGA GGTAG                TTAGCTATGGCTGAA  48 99
     plu3691 4347743 .. 4347758 +  -2.6  -4.48175   TAGTTATTGTTTGTC              CATTAGG GAG CCTA-TG              TTTTGCTTCCATTTT  63 518
     plu3694 4349481 .. 4349493 +  -3.3  -3.43042   AGTAAACCCACCTCA                TCGGC GTC GCGGA                CTTTTTCGTCGGCCA  50 482
     plu3698 4354357 .. 4354369 +  -4.1   -3.1355   GCTAACCACAACCCA                CTATC AGA GGTAG                TTAGCTATGGCTGAA  48 99
     plu3699 4355111 .. 4355126 +  -2.6  -4.48175   TAGTTATTGTTTGTC              CATTAGG GAG CCTA-TG              TTTTGCTTCCATTTT  63 518
     ISPlu9D 4359400 .. 4359411 +  -3.6  -2.71144   CCTGGACCGGCTTAA                CGGG GACG CTCG                 TGGTTGAGCCGCCTG  45 434
     plu3706 4364506 .. 4364518 +  -4.1  -3.22298   GCTAACCATCACCAA                CTATC AGA GGTAG                TTCATCATGGCTAAA  49 79
     plu3707 4364765 .. 4364788 +  -7.4  -3.64703   TGACGGCTAAAGGAA          GAGTCCAGTT TTTT AGCTGGACCC           TTTGGATAACAACAG  67 38
     ISPlu9C 4368287 .. 4368298 +  -3.6  -2.71144   CCTGGACCGGCTTAA                CGGG GACG CTCG                 TGGTTGAGCCGCCTG  45 431
     plu3715 4373396 .. 4373408 +  -4.1  -3.22298   GCTAACCATCACCAA                CTATC AGA GGTAG                TTCATCATGGCTAAA  49 79
     plu3716 4373655 .. 4373678 +  -7.4  -3.64703   TGACGGCTAAAGGAA          GAGTCCAGTT TTTT AGCTGGACCC           TTTGGATAACAACAG  67 38
        abgR 4395176 .. 4395202 +  -2.2  -3.48914   ATGATTTCGTGTTAC         CGCTTCATGTAA TAA TTACCACAAGCG         TTCAATTTTGTTTAG  46 228
     plu3730 4398299 .. 4398309 +  -3.2  -4.91109   GATCCCATTGAAACG                 GCTA TTT TGGC                 TTTTTGTAATAAAGC  72 277
     plu3735 4405125 .. 4405161 +  -8.9  -3.08211   AAAACTCTTTTTAAA    TCAATAAGATACCCA ATGAATA TGGGCATCTTATTGG    TAATTTTAAACGAGT  70 497
     plu3738 4408659 .. 4408680 + -10.2  -3.44848   AATATTACCTTTCAA           TCCGTTGG TATATT CCAACGGA            TATTTAATCACACCC  79 39
        aldB 4410717 .. 4410734 + -11.3  -4.97824   CCAGTGATGAGAAAA             GCCTTCC AAAC GGAAGGC              TTTTATTTAAATTTT  93 47
     plu3741 4414570 .. 4414585 +  -4.8  -3.57263   AGATGACCAGGGTTT              TCATTA TATT TAATGA               TTTCCCAGTCAGAAT  57 155
     plu3746 4420524 .. 4420558 + -10.3  -3.40052   ATTACGCAATAACAT     TATCAAAACTCAG CTATTGACA CTGAGTTTTGATA     TATTCTTGCAAGTAT  81 101
        sctN NONE
        sctO NONE
        sctP NONE
        sctQ NONE
        sctR NONE
        sctS NONE
        sctT NONE
        sctU 4441030 .. 4441045 +  -2.6  -2.89881   TCAAACAGCACTTTT              TGACAGT CAA ACTG-CA              TATATGAACTGAGTA  43 48
     plu3775 NONE
     plu3776 NONE
        sctB NONE
        sctC NONE
        sctD 4447198 .. 4447208 +  -2.4  -2.52834   TATCGTCAAACTTAA                 CAGG AGC CCAG                 CTTCATGATGACATC  39 7
        sctE NONE
        sctF NONE
        sctG NONE
        sctH NONE
        sctI NONE
        sctJ NONE
        sctK NONE
        sctL NONE
     plu3788 NONE
     plu3789 4452624 .. 4452639 +  -7.5  -4.99435   CCTCCATGCAAAAAA              CCCGC AACTAA GCGGG               TTTTTACTTATTAAC  86 155
     plu3792 4455492 .. 4455502 +  -2.6  -4.53036   CTGTAACAATATCAC                 TTAA AAA TTAA                 TTTTACTCTTTGTGG  62 260
     plu3794 4459496 .. 4459515 + -12.2  -3.17075   CATTAAAATAAGAAA            GGCTACAC CAAA GTGTAGCC             TTAAATTAAAAACGG  87 347
     plu3797 4463763 .. 4463791 +  -7.5  -2.64616   AAATTATCTTAGTGA        ATGTATTCAAAGC ACG GCATTGAATACAA        TGCTGTGCCTCCCGG  62 29
     plu3798 NONE
        atoD NONE
        atoA 4465729 .. 4465741 +  -6.3  -2.66812   TAGCAGTATCATTAG                CTGAT TTT ATCAG                TACTATCCTACCGTT  54 48
     plu3801 NONE
     plu3802 4468514 .. 4468554 +  -8.7  -3.18264   CAGAGCGTCATGATA  TAGAAAACATATTAC TCAGAACAAAT GTAATATGTTTTCTA  TTACTAAATAACCAC  70 55
     plu3803 4470785 .. 4470803 + -14.6  -3.44146   ATGTAATCAGGATCA             GGCTCCCT AAA AGGGAGCC             TTAATTATCAAAGCA 100 43
        ppiB 4472971 .. 4472992 +  -2.3  -3.02109   CATCGAAAAAGTCAC           TGTCAGCGAA TAA TTCACTG-CA           TATGTGTACACTTTT  42 13
        lpxH NONE
        purE NONE
        purK 4475504 .. 4475515 +    -3  -3.99444   CTAATTATCTAACAC                TAAC ATTG GTTA                 TTTATCGATCTTGTT  53 41
     plu3813 4481013 .. 4481041 +  -4.8  -4.47328   TATTCGATATAGTTT        TTTCTGATAT CGGAATAAA ATATCAGAAA        TTTTCTGATGGCCTT  67 19
     plu3814 NONE
     plu3815 4483461 .. 4483475 +  -2.9  -3.57792   TTAGAGCTGAATTTA               TCTAT ACCCA ATAGA               TTTCAAGATGCATCG  49 12
        tesA 4487430 .. 4487441 +    -3  -2.98942   AGTAAACTATTAGTT                TCAA CAAA TTGA                 TGTCTATAAGCAGGT  43 43
     plu3819 NONE
     plu3820 NONE
     plu3821 NONE
     plu3822 4490932 .. 4490944 +  -5.5  -5.02476   AACCGGATAGCTTTG                CTGGT AAG ACCGG                TTTTTTGGGCAATCT  78 380
        copA 4493881 .. 4493938 +    -3  -2.68202   GTCTGCTTTAATGAT GTTGGGGT-GAATCGTAAAAATGCATATC CAT GATC-GCATTT-TACACTTCTACCCCAGC ACTTTTTCATATAGC  41 57
     plu3826 NONE
     plu3827 4496080 .. 4496100 + -11.1  -3.90889   ATTATTACCCAAAAA            GGGCTGCTA AAA TTGCAGCCC            TTTCGATTTATCATT  86 41
         fsr 4499484 .. 4499498 +  -6.4  -2.92924   ATAGAGCAACACAAA               TACCTG TTA CGGGTA               ATTTAATCCTTTCAA  58 117
     plu3830 NONE
     plu3831 4501944 .. 4501956 +  -2.7  -3.28791   AAACAAAAACCGTCA                TGCAT GGA ATGTA                TTCTGACCACAAAGT  46 414
     plu3838 4512742 .. 4512762 + -12.6  -3.07043   ATATAATTTTCTTAA            CGGCGGTT AGATA AACCGCCG            TCTTCAGATAATACA  91 87
        priC NONE
     plu3844 4517635 .. 4517648 +  -5.3  -2.57026   TCTTATTTGTCTTAA               GTATG TGAT CATAC                ATTCATATCAATATC  51 92
     plu3846 NONE
        acrA 4523402 .. 4523414 +  -2.7  -3.15663   GAACCTGCGAAAAAG                TCTTA ATT TAGGA                TTCATAGGAGTCAGT  44 20
        acrB 4526604 .. 4526625 + -11.6  -3.15212   TACCAACAATAACCA           GAAGGCCG TCAAAT CGGCCTTC            TTAAATATAATCGTT  83 45
         hha 4527874 .. 4527893 +  -5.7  -3.73068   TAGAAAGTGATCCGA            GCCGGTA AAGTGC TATCGGC             TTATTAGGTTACCAA  62 57
        tesB 4530175 .. 4530185 +  -6.8  -2.78384   CCAACACCAACCATT                 CCTG CCG CAGG                 TGTAATACCAACCAG  55 486
     plu3861 NONE
     plu3862 4537625 .. 4537653 + -13.3  -2.78032   TAGTTTAATCCAAAT        GGCAATGAGAG CCTTTCC CTCTCATTGCC        CTGTTTTCACCAAAG  93 33
     plu3872 4549108 .. 4549128 + -10.4  -4.07687   AGGATTAATTATTTA            CTCTGCCC GCAAA GGGCAGGG            TTTTGGGAGGCACAT  85 45
        ampG 4550644 .. 4550675 + -11.8  -2.92851   AACATTAAGTTAATT      TATTAAAGGTTGAC GACG GTCAGCCTTTGATA       TCTCTGCCCTCTTTT  82 49
     plu3874 4551642 .. 4551676 + -11.7  -4.08689   TTCTAATTATTGATT     TTAATTGTGAGCTAT CAAAA GTGGCTCACAATTAA     TTTAATTCTTAAATA  90 35
        cyoA NONE
        cyoB NONE
        cyoC NONE
        cyoD 4555828 .. 4555840 +  -2.7  -2.60194   TATGTACAACCTCAA                CATTA ATA TGATG                GTTGATTAAAGAGCT  41 4
        cyoE 4556753 .. 4556785 + -13.5  -3.56541   GTCCGGTAATTTTTC      CTGATGGCAGTGG CAATACT CCTCTGCCATCAG      TTCTCTCATCCTAAT 100 32
     plu3880 4558582 .. 4558596 +  -4.2  -2.72344   ATCTTTTTCGCCGTA               GGGG TATCAAT CCCC               TGCTTCAAAGTCGCG  45 327
        apbA 4560207 .. 4560224 +  -4.1  -2.73124   TCCACGTTCACAATA             GAGCAGA TAAG TCTTCTC              CTTTGGCAAATCACC  45 329
        xseB NONE
        ispA 4562992 .. 4563002 +  -3.2  -3.15758   GGTAAATCTACCTGC                 TGGC AGC GCTA                 TTAATAAACACTTCT  46 49
         dxs 4565207 .. 4565229 + -10.4  -5.48303   CAGGTTTCATGTAAA           GCCGCAACGC ATA GCGAAGCGGC           TTTTTTTAGGATTAT 100 336
     plu3888 NONE
     plu3889 NONE
     plu3890 4566686 .. 4566699 +  -2.4  -4.20883   ATCCTCTTTCATCTA               TCAC ATTACC GTGA                TTTTAAACATTTTTA  57 364
     plu3906 4579153 .. 4579167 +  -4.2  -2.65476   AACCCCGCAAAACTA               CAGGAG TAA CTCATG               GTTCTGGTAACTCGT  47 298
        ahpC 4579792 .. 4579812 + -10.4  -5.81412   TTATCCATAATTAGG            CCAGCTGG TTATT CCGGCTGG            TTTTTTTTCACTGAA 100 50
         ggt 4581790 .. 4581826 + -10.3  -2.94144   CTGTGTAGGCAATAT   CGGGATGGGATATCCT TTTTTC AGGA-ATCCCATCCCA    TGCTTTCCCTGAACA  77 68
        sbcD NONE
        sbcC 4591303 .. 4591323 +  -8.3  -4.34402   GAATAAGAACAAAAA            TGCCGATCT TGA ACATCGGCA            TTTTGCTGTAAAAGA  84 410
     plu3928 4611238 .. 4611265 +    -7  -2.89742   CGGATGACCTGACCG        CGCCGTACTT CCACAAAT AAGCACGGCG         TGTCTCAGCGTTCAA  61 67
        rdgC 4612334 .. 4612363 + -11.6  -4.04089   ACCTTTAATGCTATT       TGCCGCTTTGAA CTATTT TTCAAAGTGGCA        TTATTATCTCTTTTT  90 46
     plu3930 4613613 .. 4613626 +  -2.3  -3.05384   AAGTAACCAATTCCT               GCCTT ATCA GGGGC                TTCGATAAGAACCCG  42 45
     plu3931 NONE
     plu3932 4615425 .. 4615439 +  -2.8  -2.52193   GGGTATAAACGAAAA               TATCAC TAG GTGTTA               GTTACTCGATATCGT  41 162
     plu3933 4615967 .. 4615998 + -14.7  -3.05268   TATTGAATACACAAA      TTATTAACGCTGG GTAAAA CCAGCGTTAATAA       TATATCTCACTTTTA 100 52
     plu3937 4623217 .. 4623227 +  -5.4  -5.10029   GGTACCATTCACTCT                 TTGG AGG CCAA                 TTTTTTCCAGTTAAT  78 135
     plu3938 NONE
     plu3939 4625269 .. 4625286 + -12.7  -3.67597   AGGGTGTCAACTCAA             CCGCGCT TTCC AGCGCGG              TTATTCAATGGAAGA  95 128
        metC 4628234 .. 4628246 +  -7.7  -3.14548   TCGCAGAGGGATTTG                GTCGA ATT TCGAC                TTGAGTAATCTTATT  65 9
        sohA NONE
     plu3944 NONE
     plu3945 4630322 .. 4630347 + -14.9  -3.05463   CAATCTATGGACTTG         GCCATGTATTG ATTA CAATACATGGC          TTAGATCACGCCGAT 100 288
        dkgA 4631643 .. 4631661 +  -5.3  -3.54029   CCAACCATAATCTTG            CGGTTGAG GGGC CTCA-CCG             TTGTGGTTAATCAGC  56 331
        tolC 4642404 .. 4642425 + -10.8  -4.86731   CTTCCACTAAATTAA           CGGCCCGC CATCAA GCGGGCTG            TTTTATTTCCAACCA  93 53
     plu3956 NONE
     plu3957 NONE
     ISPlu3H 4646856 .. 4646872 +  -4.5  -5.06816   TTGATGCTATAGTAT              TCAATAA CTA TTATTGG              TTTTTATTGGAAGCT  75 381
     plu3959 NONE
     plu3960 4647591 .. 4647601 +  -4.6  -3.07113   TGAGCATCACTCAAC                 CGGC TGT GCTG                 TTGAATGAACTCCTC  50 199
     plu3964 4650196 .. 4650207 +    -3  -3.40403   TACCACCGGCTGTCA                GTAA GCGG TTAC                 TTGTAATGCCAGCGA  46 182
     plu3971 NONE
         cca NONE
     plu3975 4662113 .. 4662139 + -13.8  -4.88405   ACAAGGCTGGATAAA         GACCAGCAACTC ATT GAGTTACTGGTC         TTTTATTTGAAGATT 100 43
        rpsU 4663737 .. 4663763 + -10.1  -3.90241   TAGTTGCAGATAAAG         GCCGTGCTTTC CGAAA GGGAGCGCGGC         TTATTGTCGTTCATC  83 85
        dnaG 4665576 .. 4665593 +    -7  -3.07487   TAAATGCCGCATTAG             GTAGGG AAATAA CCCTAC              ATTTTGCCGCTATAA  62 58
        rpoD 4667580 .. 4667609 + -13.7   -4.8048   TTATTCATTCTGACT       AAAAAGCGTCTGC TCCG GCAGACGCTTTTG        TTTTTAATATCGGCG 100 47
     plu3981 NONE
     plu3982 4670438 .. 4670463 + -11.8  -3.11732   GCGGTAAATGTTAAA         GGCCACCGGG AGGTTA CCCGATGGCC          TTAGCTACGTTTCCG  83 459
     plu3984 4670824 .. 4670855 +  -6.1  -4.11216   GTGAGTTGGAAAAAA      CAAAAAA-CCAACT GGTGA GGTTGGCTTTTTTG      TTTTACCCATACAGG  68 58
     plu3988 4675204 .. 4675234 +  -6.2  -4.62783   CAAATTAAATCAGAA      TCAGGCCGCTACT TTTCAC AG-AGCGGCCTAA       TTTTTAAGATGACTC  74 33
        fadH 4678317 .. 4678336 +   -15  -2.89995   GGGTAAATCCTCAAA            CCGCGCCA TTCC TGGCGCGG             ATATTTTACTCTTTC 100 78
     plu3993 4682436 .. 4682446 +  -2.6  -3.81689   ATTCACCTTCCAAAA                 TATA AGC TATA                 TTTAGTGATAGTCTT  51 128
     plu3994 4682819 .. 4682833 +  -4.3  -2.80113   GTATTAGGTGTAGTG               TTAGC TAAAC GCTAA               TATGATCAACTCATC  48 11
     plu3995 NONE
     plu3996 4683576 .. 4683587 +    -3  -3.31196   TGTTAATAATCCTTG                CTTA CAAC TAAG                 TTCATCTACCTTTAG  46 112
     plu3997 4684223 .. 4684257 + -10.8  -3.55761   GTCTAAAGATAAATA     GTAATCCGGGGGATCT AGA AGATCTTTCGGCTTAC     TTTAGCCAATAGATC  83 144
     plu3999 4686494 .. 4686521 + -14.2  -2.71097   CTTAAAAAAGTGAAA        GCCCCGTCAGAT TCCA ATCTAACGGGGC         TAAATTTGTGAAGTT  95 36
     plu4000 4687040 .. 4687059 +  -3.4  -5.00616   TTCACACCATGAATC            TCTGCTGC CAGT GCAGCCGC             TTTTTTCAAGGGCAG  72 328
     plu4002 4689663 .. 4689682 + -13.6  -2.85354   TTAATTAAGTAACTT            GCCGCTTG TCAC CAAGCGGC             CTTTCAATTCAAATG  93 37
     plu4003 NONE
     plu4004 NONE
     plu4005 4691363 .. 4691388 +  -3.2  -4.28651   AACATTCAGGTATCA         GGCC-GCGTCA TTTTT TGGCGCTGGCG         TTTTACCCTTTTCAT  60 79
        gltB NONE
        gltD 4702049 .. 4702066 + -11.3  -2.62896   CATCTAGTCAACCAA             GGGAGCT TTTC AGCTCCC              ATCTCTTTCTATCAT  78 34
     plu4011 4703204 .. 4703218 +  -7.1  -3.16676   ATATTCAGCAAAATT               TGCCC ATCAC GGGCA               TATTCCATTGGTACA  62 444
     plu4017 4707320 .. 4707346 + -19.6  -3.36785   AACCAGTAAATACCC         TGCTGTGGCACA TCG TGTGCCACAGCA         TTAATTCAAATGTAA 100 32
        degQ 4708982 .. 4709009 + -13.6  -3.61468   TGTCCAGACCGCTGA        CAAACCCCATTG AAAA TAATGGGGTTTG         TTCCTTTCATTACGA 100 80
        degS NONE
     plu4023 4713527 .. 4713548 + -13.1  -4.18401   TAATCTTTAAGCTAA           CAGCAACCT ACAT AGGTTGCTG            TTTTGCCATATATGG 100 38
     plu4024 NONE
     plu4025 4717514 .. 4717530 +  -3.1  -3.64283   ACATTAGCGAGGTGG              TATGAAT AAT ATTTATA              TTATTGGACCATTTG  51 21
     plu4026 NONE
     plu4027 4720106 .. 4720139 +  -9.1  -3.06261   CTATTTAAATGAGAA     CTATTTTTACACACA ATAA TGTGTATAAAAATGG      TCTGTGTCTGACTCT  70 295
     plu4035 NONE
     plu4036 4727468 .. 4727482 +  -7.8  -2.85351   ATTACATATGCATGA               CCTGCT ACA AGCGGG               TGTGGTGTAACCGGA  62 1
     plu4037 NONE
     plu4038 NONE
     plu4039 NONE
        yhbG NONE
        rpoN 4731367 .. 4731383 +    -3  -3.59979   CATTCCGCCATCAAA             CCA-ACG TAGG CGTCTGG              TTTGAAATGAACAGA  49 4
     plu4042 4731765 .. 4731791 + -10.9  -2.91264   CAGTGCGCAAATACA         GGATGCCACAG ATAAC CTATGGCATCC         TGTATCAATAAGCAC  79 91
        ptsN NONE
     plu4044 NONE
        ptsO 4733624 .. 4733655 +   -13  -4.67608   GTTAATCATTTTAAA      TAACACCCCCCTCC TCAT GGTGCGGGGTGTTA       TTTTGTATTGGAATC 100 152
         rnk 4734115 .. 4734146 + -10.4  -3.44848   CCTATTAAATCAATA      CAAAAAACCACT ATCGCACA AGTGGTTTTTTG       TCTTTGATAACCAAA  81 44
     plu4061 4745667 .. 4745678 +  -2.2    -3.967   ATCTGCTTCAAACCA                CTGA CGTT TCGG                 TTTCATTGGTAGCTT  53 454
     plu4072 NONE
        aroQ NONE
        accB 4759800 .. 4759811 +  -2.2  -3.19653   TCATCGAATAACGAG                GCGT TCCC ATGC                 TTGATAAAATTGTAA  43 30
        accC 4761219 .. 4761247 + -12.6  -4.28762   CCTTCGGATTGCTGA       CAAAGTG-CGGCT TTTT AGCCGACACTTTG        TTTTAATCAAGTTCT 100 87
     plu4085 NONE
        panF 4774487 .. 4774504 +  -4.9  -2.55002   CGCCAAAAGCCGTCA             GACCACAC TAA GT-TGGTC             ACTTTTAATCTATTT  49 15
        prmA 4775551 .. 4775563 +  -4.9  -3.95555   TTTACCAATAACATA                TAACA CCA TGTTA                TTTATGAATAATTAT  61 146
     plu4088 NONE
         fis 4777027 .. 4777052 +  -9.7  -5.00616   TAGTTCATTAAAAAA         GGCGCTGTACC TCTT GGTAAAGTGCC          TTTTTTGCCAAACCA  93 51
     plu4091 NONE
     plu4099 4788683 .. 4788693 +  -2.4  -4.03234   TCTTTCACCATCTCT                 GGTG TCG CCCC                 TTTCTGTGGCCCGAA  55 506
     plu4105 NONE
     plu4106 4794731 .. 4794756 +  -8.4  -3.02829   ATACATACAATTATG         TGAGGAATGA TTCATT TCATTCCTCG          TATTCAAAAGCTGTC  67 74
     plu4107 NONE
        zntA 4798366 .. 4798382 +    -8  -4.55287   TTCAGGACAGCGAAG              CCCTTG TGTAT CAAGGG              TTTTGTCTGGATGAG  82 382
     plu4110 4799436 .. 4799452 +  -3.8  -3.46138   TTAATTTTACTCTTA              TCAATT AGCAA AATTGA              TTGTAATGATCGTTT  51 189
    ISPlu11B 4800743 .. 4800763 +  -4.7  -3.57798   CCAGATACCAACATG            TTGAACTTG CAT CAAGTGCGA            TTATCATTCCTTCTC  55 315
        gldA 4803189 .. 4803211 + -13.4  -3.08812   GTATTAAATTTAACA           AGAGCGGGCA AAT TGCCCGCTCA           ATTTGTTGACAAAAC  95 34
        glpT 4807865 .. 4807889 +  -7.8  -5.60864   GATAATATTAATTAA          GCCGCAGCAT TATAT ACGTTGCGGC          TTTTTTTAATCTCTA 100 70
        glpQ 4809085 .. 4809108 +   -11  -3.42548   GAAATAAGATGCAAA          CAGGGCGC CTCAATCA GCGCCCTG           TTCCTGTTGCTTAAT  83 34
        frdA NONE
        frdB NONE
        frdC 4816262 .. 4816274 +  -3.3  -2.80935   TATAGCCTTACTTTA                ACCTC AAG GAGGA                TCTAATGAATCAAAT  44 25
        frdD 4816697 .. 4816712 +  -4.7  -2.82942   AGAAGAGGCATGAAA              CGACT ACAAAA AGTCG               GTATTTCTTGATAAA  50 90
     ISPlu6D 4817867 .. 4817901 +  -5.9  -3.19522   TGACAGGTATAGAAG    CTGCACTGCCAAAATGT GAA ACCTTT-GG-AGTGCAG    TTCAATATTAACTGG  57 173
     plu4131 4820136 .. 4820149 +  -5.3  -3.92522   CATTCAAATTCTGAA               TGTCA TTAC TGACA                TTTATAGACTTGACC  63 80
        aspA 4827339 .. 4827367 +  -9.6  -4.88407   AGCTCTTAGCAACAA       GGCACGCAACTCC AACT GGA-TAGCGTGCC        TTTTTACTTCCCTAC  91 63
        dcuA NONE
        dsbD NONE
     plu4140 4831577 .. 4831600 +  -6.8   -3.8125   GGGGTTCTAGATTCA          GGATATCTGA GAAA TCAGATGTTC           TATTTTCGTTAGAAC  67 357
     ISPlu3F 4852121 .. 4852136 +  -2.6  -4.15748   ATTGAATTCATTAAA              CACAGGT TCC ACCT-TG              TATTTTTTCGAATCG  55 82
     plu4154 4856896 .. 4856938 +  -8.7   -4.0251   CACCACTAATAAAAA CTCAGTCCGA-TTG-GTAAAA TTT TGTTGCACAATTCGGACTGAG TTTCCTTCTGGTAAT  79 265
     ISPlu2B 4860008 .. 4860027 + -12.2  -4.00042   CCGTTAATCACTAAC            CCACCTAC TTTA GTAGGTGG             TTGTTTAGTGCAACG  95 77
     plu4159 4860471 .. 4860489 +  -3.9  -3.66803   CGCTCATTTCCTTTA            TCCCTTGA TAAG TCA-GGGA             TTTCACCTCTTCGAA  53 232
       tccC6 4894151 .. 4894172 +  -4.3  -2.57988   GTAAACTTTGAACAA           CCGATGGCT AACG AGCCAACAG            TGACTTCATGAATTT  46 379
     plu4184 4896687 .. 4896715 + -17.7  -3.76492   CGCAAGTCGACAAAA        CAAAGATCGTGAT GGC ATCACGATCTTTG        TTTAATCGAATTAAA 100 122
     ISPlu9B 4923028 .. 4923041 +  -5.3  -3.31792   ACTTTGATTAATGGT               TTACC CGGC GGTAA                TTCTGGCGGTGGTGG  56 411
     plu4230 4953441 .. 4953455 +  -7.8  -4.96848   CATTAATAAATTAAA               GCGGTA TTA TGCCGC               TTTTTATATGCAAGC  86 75
     plu4231 4954884 .. 4954914 +  -9.2  -4.42788   TTCACATTTTTAAAA       TAATTCAGAGAATA TCC TCTTCTCTGGATTA       TTTTATCGAATTAAC  86 97
     plu4232 NONE
     plu4238 4961583 .. 4961597 +  -7.8  -5.24531   TACCAATCAATTAAA               GCGGTA TTA TGCCGC               TTTTTTATGCCACAT 100 86
     plu4240 4963653 .. 4963667 +  -8.6  -2.92425   TTCAATGATTAAGTG               CTGTGT CAT ACACAG               TGTATAGAATTAATT  69 42
        ppxA NONE
        ppxB 4968219 .. 4968233 +  -7.8   -5.4492   TATCAATAAATTAAA               GCGGTA TTA TGCCGC               TTTTTTCTGTATATC 100 91
     plu4244 NONE
     plu4245 4969417 .. 4969434 +  -2.7  -3.78034   AAGAATATGATTCTA             TTGCGCTG TAA CAG-GCGA             TTATTAATCTGAATA  51 15
        rsmC 4975330 .. 4975356 + -15.2  -2.66695   AATTCTAATTGACTC         AGCCTGTCCTTG ATT CAAGGACAGGCC         ATCTTTGATAACAAA 100 33
     plu4261 NONE
     plu4262 NONE
     plu4263 NONE
     plu4264 NONE
     plu4265 NONE
     plu4266 NONE
     plu4267 NONE
     plu4268 NONE
     plu4269 4996286 .. 4996319 +  -5.1  -3.09933   TGGCTGCGCTCACTC     ACCCCGGTCACATAG TTAT CTATGCTCCCGGGGA      TTCGCTCCCTTGCCG  52 183
     plu4274 5001371 .. 5001397 + -10.9  -3.25836   GTAGATCATAATCAA         GCCGGAAGATC GTGAG GATATTCCGGC         TCTTAACTTTATTCT  82 190
     plu4284 5011035 .. 5011056 + -11.6  -3.70405   CTTAGGTTTGACAAT           GGCCCCTT TCAATC AAGGGGCC            TTGCTTATTTTGATC  85 59
        iunH 5016864 .. 5016875 +    -3  -2.94962   TTTGTTGTTTTATCG                TAGA GGAT TCTA                 TCTCATTAATGGTAT  42 219
     plu4291 5019631 .. 5019641 +  -5.4   -3.3062   GCGGAAGGGATCTGT                 GGAA GCC TTCC                 TTCCTGCTGTTTCAG  56 367
     plu4294 5020816 .. 5020850 +  -8.7  -3.09096   TGGCTGTAAATTAAA     GTGGAGTAGTTTATC AATGA GATAAGCTGCTCCAA     TCTACTTTATATCAT  70 42
     plu4295 NONE
     plu4296 5021607 .. 5021619 +  -7.7  -3.35197   CAGACGTCCCAGATG                CCTGA TAC TCAGG                TTCATATGTGTAGCC  67 223
     plu4298 5023123 .. 5023153 + -11.3  -3.13773   ATTGTGGCAGATGAA       GGATAACCTGC TACTCAAAT GCAGGTTATCC       GTTTTGAGTCTACAG  80 48
     plu4301 NONE
     plu4302 NONE
         pcp NONE
     plu4304 5028440 .. 5028453 +  -2.3  -2.93182   CCTTTATTTAAATAC               CCAGG GGTG CCTAG                TGCGTTTTTTACCTG  42 30
     plu4305 NONE
     plu4306 5031913 .. 5031935 + -10.7  -4.25283   CAATACAACATCAAA           TTGTACGGA TAATT TCCGTACAA           TTTTAATGAAAAGAT  87 85
        rtcB NONE
     plu4308 5035620 .. 5035651 +  -6.7  -2.50113   CCGTCTTTGTGAATA      CTGATATTCGCGCC CTCAC GGC-TGAATATCGG      CTTCATGACGTAATG  54 473
     ISPlu6C 5041242 .. 5041256 +  -2.8  -3.70811   ATAAAAGTATCCATT               TTGGTT ATC AACCCA               TTTAACCTTCTATAC  49 145
        hsdM NONE
        hsdS NONE
        prrC NONE
        hsdR 5050988 .. 5051015 +  -8.6  -3.19851   TAAGCCACTTACCAA        CCATCTAAAC ACCTTGAC GTTTAGATGG         TTAATACGCTATTTT  70 99
     plu4323 5051622 .. 5051649 +  -3.4  -5.27938   TTAAATGGATATTTT        TTTGTGGGGGTAC TAA GCACCCC-ACTAA        TTTTTATTTAGAGCT  75 176
     plu4330 5059999 .. 5060017 +  -3.8  -3.68569   GCGTAATACATATAG             GTCCTC TATTTAT GAGGGC             TTGTTCAGTGAATAA  53 35
     plu4331 5060147 .. 5060161 +  -2.8  -2.88544   CTCCACAACCCGCCT               TTTCCT GAA AGGACA               TCTGTGACCATGACA  42 4
        adhC 5061629 .. 5061646 +  -4.1  -4.72272   TACGGGAGTTAAAAA             CCGTGCTG TGA CAG-GCGG             TTTTTAATAAAACAG  68 48
     plu4333 5062560 .. 5062578 +  -3.2  -3.06183   GTATTGAAGGAGATT             TGTATTGA TAA TCAATAAA             TTACATACGAATCCA  46 8
     plu4334 5063844 .. 5063887 +  -2.5  -3.27774   CCCACCATATTTAAA TTGTCCCCC-TATGTACGGAT TGAA GTCCA-ACATTTGGGGGACAG TTCATGCTTGCACTC  46 51
     plu4335 NONE
     plu4336 NONE
        crtE 5066942 .. 5066960 +  -4.6  -3.19789   GCTCTGCCAGAATTG             GATCTAGA CAG TATAGATC             TTAAGTGTTCCCTCT  50 180
        crtY NONE
        crtI NONE
        crtB 5072710 .. 5072737 +  -2.7  -4.65933   TACTCCAACGGACTA        TGATTATCACG ACATTC CGAGATAACCA         TTTGTTTTAAAAGTA  62 212
        uvrA 5084047 .. 5084063 +  -9.4  -4.30995   CATAATTTATAGATA              GGGGCT CAGTT AGCCCC              TTATTTTCTAGCCGC  85 36
     plu4353 5086992 .. 5087010 +  -5.8   -3.1706   GGCATCAAATGACAG             ACCGGCCC CAA GGGACGGG             TTACTCGCATAAATT  57 29
     plu4354 5087472 .. 5087487 +    -9  -3.66999   TCAAATAGTCTTAAA              CCTTGC CGTG GCAAGG               TTTAAGTAAATAAAT  74 50
         qor 5094345 .. 5094360 +  -5.4  -2.81464   ATAGACAAAGCAATA              CTCCTA TTGG TAGGGG               TATCATACCTCATGC  52 211
     plu4371 5104002 .. 5104029 + -12.9  -2.71329   TTATTAATTATTCGC        TTCCCCTTGAA ATGTTC TTCAAGGGGAA         ATGTTTCATATATAC  89 184
         zur 5106053 .. 5106064 +    -3  -4.25104   AGAAATAGATAGCAA                GTAA ATAC TTAC                 TTTTGGTGCAGAGCC  58 33
        plsB 5109899 .. 5109926 + -12.2  -3.35597   ATAAGCTTCTTAAAT        TCTGGTGATAAT GGTT GTTATCACCAGA         TATTTCAGACATAGC  89 37
        lysC 5114989 .. 5115016 + -10.6  -3.27951   TTCAGGTATTTGATA        TTTCGCTCAGCC AAAA GACTGAGCGGAA         TCTTATACTACAATA  79 50
        dltC NONE
        dltD NONE
        dltB 5118621 .. 5118635 +  -2.2  -2.87683   ATTTAGTGGATACAG               TTTTAT AAA ATGAAA               TATCTCAACGAGTAT  41 13
        dltA 5120463 .. 5120490 +    -5  -2.83345   TTTTGATGACAACCA        TTTGGCAA-CTTT ATA AAAGATTGCCGAG        TCATTAATGTATCCC  49 395
        iclR 5131418 .. 5131428 +    -4  -3.18105   CGATGAATATCATCC                 TGAT TAA ATCA                 CTTTTGATAAATTCC  48 314
        fadB NONE
        fadA 5152792 .. 5152810 +  -9.5  -5.97979   GTTGTTGCCGTAATT             CCCGCCT GTCAG GGGCGGG             TTTTTTTATTATTAT 100 74
        rfaH 5156139 .. 5156161 +  -8.5  -4.74132   TAACCAAACAAAAAA          CGGGCAGAAT TTGC ATTC-GCCCG           TTTTTAATCAAATAT  87 38
     plu4418 5167669 .. 5167691 +  -2.9  -4.21141   TAGGTTATTTTATAA          TTTCAACTGT TATT ACA-TTGAAA           TTTAGTTTATTCAAC  58 224
        metR NONE
     plu4426 5178749 .. 5178759 +  -5.4  -2.78073   GCTTTATAATTGGCA                 GGTT TTA AACC                 ATTATTAAAAGTCAT  52 452
     plu4427 5179021 .. 5179031 +  -5.4  -3.65902   ATCATTATGAGATAT                 CGTA CTT TACG                 TTTACCTAACGTAGG  59 6
     plu4434 NONE
     plu4435 5183296 .. 5183307 +    -3  -3.48276   GTTGATACTTGCTGC                CATT CTCA AATG                 TTATCTCCAGCCCCC  48 294
        fecI NONE
        fecR NONE
        fecA 5196990 .. 5197007 + -14.1  -4.04579   TACATTAATCCGTTC             GCCGGGC CATT GCCCGGC              TTTGCTATTTCTGGA 100 44
        fecB NONE
        fecC NONE
        fecD NONE
        fecE 5200860 .. 5200874 +  -4.2  -3.31915   TTTGACGAACATTAG               GCTTCA TTT TGGGGC               TCATTTTTATCGAAG  52 230
     plu4451 NONE
     plu4452 NONE
     plu4453 5208479 .. 5208502 +  -6.7  -2.75343   CCTGGCACTGTATTA          GTGTGCAGC TAAATT GCTGTGCAC           CTTTGCCAATATCAA  57 321
     plu4454 5209204 .. 5209224 +  -5.4  -3.89041   GCAACAAAACCACCC            CAGCGC GTCGTAATG GCGCTG            TTGTGTTTCGTATAT  63 168
     plu4457 NONE
     plu4458 5214536 .. 5214554 + -10.4  -2.81725   TCAAACGTCTATACC             GATTCGTT CGT AACGAATC             TCATTAATATAGCCT  76 13
     plu4469 NONE
     plu4470 NONE
     plu4471 5225188 .. 5225202 +  -7.2  -3.44672   AAACCGACCCAGAAA               CTAAGT ATT ACTTAG               TATATTTTCATCAAG  66 484
     plu4472 5225989 .. 5226014 +  -2.3  -3.52234   TGAAGAACTAAGTCC         CGCAGAACGCG ATAG CGCGGCCAGTG          TTGTACCTTTCTTAC  47 490
     plu4475 5226880 .. 5226895 +  -3.2  -3.42091   ATGATGCCAAAAAAA              GTCATC AACT GATGCC               CTTTTAATTTATTTG  48 447
        ampH 5230918 .. 5230928 +    -4  -3.87075   TATCTGGCTCCATAC                 TAGT ACC ACTA                 TTTCTAAAAGCTACT  55 117
        pepA 5234949 .. 5234966 +  -9.9  -3.91897   TCTCTTAGTTTAAAA             GGGCATT TGAC AATGCCC              TTTCTCCGTAACAGA  83 50
        holC NONE
        valS 5238376 .. 5238400 +  -9.4  -5.00138   GTAAATTCTCACCAA         GCCACTGACAA TGAA TTG-CAGTGGC          TTTTTAATTTAAATA  91 53
     plu4484 5239727 .. 5239740 +  -3.9  -3.65314   CTAAAATAACCATAT               GATAT AACT ATATC                TTATATATGTAAGTT  53 194
     plu4485 NONE
     plu4486 5241430 .. 5241440 +  -5.4  -3.15544   TTTGCCGTAATTGAT                 CTGA GAA TCAG                 TTGATAACAATCAAA  54 58
     plu4487 5242264 .. 5242292 + -11.2  -3.36059   TTCTAAATAAGAAAA        TAATCACCTCTT CTTAC AAGAGGTGGTTA        TCTATTTATCAATTA  82 31
       tccC7 5245440 .. 5245471 +   -11  -5.10933   GTCTATTAAATGCAA      TAGTCCTTATTCGC CGAA GCAGATAAGGACTA       TTTTGTTTTGAATCA  93 40
        argI 5247118 .. 5247128 +  -2.6  -3.36785   CATTAGCAAATGATC                 TTAA AAT TTAA                 TTAGTTGGAATATCG  46 15
     plu4491 5247352 .. 5247368 + -13.7  -5.75945   AACCAATCATTTAAC              GCCCCTC AAT GAGGGGC              TTTTTTTTGCCCGGT 100 14
        pyrB 5248379 .. 5248391 +  -2.7  -4.81359   GTAACGAGAATATAA                TTGAC CAT GTTAA                TTTTATATTTAAGTT  65 46
     plu4493 NONE
     ISPlu9A 5251177 .. 5251201 +  -6.5  -3.24924   TGGCTAATTTTGCTC          CTAACAATGCT CCT GGTATTGTTGG          TATTATGAATAACCA  57 312
        pyrI 5255489 .. 5255507 +  -7.4  -3.19449   TGCTGAGGCAGAAGC             GGGCACTA TAA TAGTACCC             TTGATGAAATATTTA  62 181
     plu4498 5255953 .. 5255991 + -19.8  -4.18762   TCCCTGCCCTGTTTT   CTACAACCCCTTGGTTAG TTA CTGACCAAGGGGTTGTAC   TTTTCACTGAACCTT 100 41
        nrdD NONE
        nrdG 5259289 .. 5259319 +  -5.5  -3.50492   CTCGAAGCCCAGAAC      CACGCCG--GGATAA ACA TCATCCTACGGCGTG      TTCTGATATCTCCTG  57 504
     plu4503 5260472 .. 5260486 +  -8.6  -3.25823   GCCAAACCAACCCAT               TGGTGA TCT TCACCA               TTAATATCCACCGGA  67 289
     plu4506 NONE
     plu4507 NONE
     plu4508 NONE
     plu4509 5269010 .. 5269034 +  -2.2  -2.61264   TTTATTACAGGAGGA         TCGCATGACAA ATAT TTGTCA-GCCA          ATTGTCGATGCAGCC  40 18
     plu4510 NONE
     plu4511 NONE
     plu4512 5271787 .. 5271806 +  -9.3  -3.02144   ATATTGCAGGAAAAT            GGCTTCC TTTAAC GGAAGCC             TCTTAGAACAAGTAG  73 60
     plu4521 5279284 .. 5279297 +  -5.3   -3.3543   AGGATTGAAGTAACC               GTGAT ATTC ATCAC                CTTTTTAGCAGGTTA  56 28
        cstA 5281342 .. 5281364 +  -3.3  -4.58585   TAACTGATAACAAAA           ACGGCTCCT GTAAA AAGAGCCGC           TTTATTATTTAAATA  64 113
     plu4537 5299925 .. 5299952 + -11.5  -3.05775   GTGCGCATATTATGA        TAAAAAAGGCC ATATTC GGCCTTTTTTA         CTTTTCCACGATCCT  83 66
        dacB 5302210 .. 5302229 + -10.7  -2.68072   ACAACTGATAAAATT            GGCGCCA CAAAGA TGGCGCC             CTTAATTATGATGAG  76 33
        ispB 5305521 .. 5305543 + -10.6  -4.99638   ATCGATAGAACGAAA           CCTGGGGTTA ATC TGACTCCAGG           TTTTTCTCTGCGTCT  93 40
     plu4546 5306940 .. 5306965 +  -6.1  -4.63172   TTAGTTGAACAAAAA         CCGCCGGTA ATTCGCTA TACCAGCGG          TTTTATCGTTTCATA  74 181
        argR 5308878 .. 5308903 + -12.7  -4.08394   AACAAGAGCTTTAAA         TGAA-CGCGCCA ACA TGGCGCGATTCA         TTTTCCCGCAGCTAT 100 27
         fbp 5311485 .. 5311504 +  -5.6  -5.46698   GTTAATTACGGATAA            GCGGCGGG ATTT TTCGTCGC             TTTTTTAATTTTAAC  83 49
         ppa 5312680 .. 5312701 +  -7.4  -5.37171   TTTTAATACCATACT           CCCTTTTT ATGACA AAAAAGGG            TTTTTATTTACTCTT  91 96
        msrA 5319366 .. 5319378 +  -3.4   -4.0056   TGTTATAATTACTAC                GCTA ATCAA TAGC                TTTCTAAGTGTTTGT  55 58
     plu4556 5321122 .. 5321138 +  -5.9  -3.26783   TCAGTGGGTTATATC              GGTGAAA AAT TTTCATC              TCTGCTTTTTTCCTC  54 328
     plu4558 5322299 .. 5322311 +  -2.7  -3.60094   GATGTTCACCTAATT                GATTG AGA TAATC                TTCTAATTCTGTATC  50 342
     ISPlu3C 5325050 .. 5325066 +  -9.5  -3.94409   GGTTTGAAAATACCC              CCCATTT TTT AAATGGG              TTTGTCAGTAGTCTG  81 390
     plu4562 5327083 .. 5327095 +  -4.1  -2.92371   AAAATGCTCTTCCCT                TTGCT TCT GGCAA                TATCATTCGATCACT  46 373
     plu4586 5353440 .. 5353460 +  -3.3  -3.91144   AAGGGCTTGCCCAGA            GATGCTTAA TTA TTAGCCATC            TTTATAGCGTATAAA  55 17
     plu4588 5354761 .. 5354788 +  -9.8  -3.14881   TAAGATTAAGCAATC        CGACCTGAAGCC TCAT GGCCTCAGGTCA         TTAATAGGAAAGTTA  76 38
     plu4590 NONE
     plu4591 5358624 .. 5358643 +  -4.2  -4.30576   CAGCTTTATTAAATG            CGGCAAAG CGCT CATTGCTG             TTTTCATAGTCAGCA  64 501
     plu4593 5359299 .. 5359311 +  -2.7  -2.83164   AAAGGGAAGTCCACC                TGATG CCA TATCA                TGTAATGCTGACTAA  42 23
     plu4594 5359678 .. 5359694 + -10.9  -2.62616   TCGAACTCGCGACCC              CGACCTT GGC AAGGTCG              TGCTCTACCAACTGA  78 70
     plu4596 NONE
         psd NONE
     plu4598 5366260 .. 5366310 +  -7.1  -4.07885   CTTGAATCAACTAAC CCTATTTCAGGCAGA-TATGGC CTTTTACC GCCATCCTATGCTTGAAATAGG TTTTGCGAAGCAATC  73 69
     plu4600 NONE
     plu4601 NONE
     plu4602 NONE
     plu4603 NONE
     plu4604 NONE
     plu4605 NONE
     plu4606 5373045 .. 5373061 +  -4.3  -3.45054   ATTTAAGGCAACACT              GACGCGC TGC GCTTGTC              TTCTCCATTGTACCG  53 64
     plu4607 NONE
     plu4608 NONE
     plu4609 5374891 .. 5374901 +  -2.4  -3.77639   TTTAAGGCAACACTG                 ACGC GCT GCGC                 TTATCTTCTCCATTG  50 65
     plu4610 NONE
     plu4611 5376472 .. 5376495 +  -5.4   -4.3351   AGCATTAAGCCTCTC          GACAATAC CCTCCAAC GTATTGTC           TTTATTGGATTTTCT  68 95
     plu4614 NONE
     plu4615 5380241 .. 5380257 +  -4.3  -2.52676   GCGATTCTACCTTAA              TCGGGTG ATG CCTCCGA              TCGGTTGAAGCGGTA  47 172
        insA 5380658 .. 5380676 +   -16  -3.83502   AACAGCAAATCATAA             CCACCCGC ATA GCGGGTGG             TTTGCTCTAGCCCTA 100 109
     plu4621 NONE
        fhuE NONE
        fepB NONE
        fepD NONE
        fepG NONE
        fepC 5393680 .. 5393694 +  -4.4  -3.39732   CAATGATAATAATAA               TAATTA TCA TAATTA               TATTTACAATGATTA  53 117
        fhuF NONE
     plu4628 5396443 .. 5396453 +  -2.6  -2.63073   ACACATAATAACAAC                 TAAT GAG ATTA                 ATATTATTCACCAGG  41 23
     plu4629 NONE
     plu4630 5400246 .. 5400274 + -13.9  -4.48299   AGTGACTATTTTATA        TAAGGCGGTGCTG CTA CAGTACCGCCTTC        TTTATTTACATATAC 100 77
     plu4631 NONE
        rarD NONE
     plu4633 NONE
     plu4634 5402958 .. 5402983 + -10.5  -2.69468   ATGTCTCTATTATAG         CCGCCATAATA AAAC TATTACGGCGG          TCATATATACCCGTC  76 433
        cyaY 5410210 .. 5410241 +  -4.4  -2.62184   TTCAGTTTCCCATAA      TTGAACCTACCCCGC ATC GCGGGGTAAA-TCAG      TAATGTGACACAGAA  47 26
        hemC NONE
        hemD NONE
        hemX NONE
        hemY 5417517 .. 5417532 + -10.4  -4.84761   GCCGATGATTAAAAA              TGCCCC GCAC GGGGCA               TTTTTCTAACCATAT  91 70
        rhlB NONE
        gppA 5441181 .. 5441195 +  -4.3  -2.67579   CGCGATTTGATATCC               GCAAT ACGCG ATTGC               CCTTTTTGCATTCTT  46 122
        ilvY 5445982 .. 5445993 +    -3  -2.79538   ACCTATTTTCGGTAT                TATG CCAA CATA                 CTTATAATTTATGTG  42 86
     plu4670 5447482 .. 5447499 +  -6.3  -2.93073   ATTATGCACTCTTAA             TGCCTAT CCCA ATAGGCG              TAATTGTTGCAGGCA  56 151
     plu4672 NONE
     plu4673 NONE
     plu4674 NONE
     plu4675 5452241 .. 5452284 +  -5.5  -3.55857   ATCACGAATACACTG GGATGTTAGCTGT-CTATGA CAATA TCACAACACAGCTAACATTC ATTTTTATGATGCTT  59 43
     plu4676 NONE
     plu4677 NONE
     plu4678 5455443 .. 5455459 +  -3.7  -4.73108   TGCTCTTGGCGTTAA              GTGCTAA ATA TTAGCAA              TTTTCATTTTATCAG  68 212
     plu4679 NONE
     plu4680 5458368 .. 5458398 + -14.2   -3.1733   CCAATGAAACCTAAT       CAAAATAGCACCTT ATC AAGGCGCTATTTTG       TCGTTTTATAGAACA  95 117
     plu4686 5467768 .. 5467797 +  -4.1  -5.18726   TCTTTAATGGTGAAA       TCGCCATGGCGGG AGAA CCCGCGAGGGTAA        TTTTTGTTATCAAAA  79 334
        pssR 5469281 .. 5469292 +    -3  -4.11394   ACGAACCAGACAATA                TTTG CGAA CAAA                 TTTTCCAAGTGAGAT  55 500
     plu4689 NONE
         def NONE
         fmt 5480941 .. 5480956 +  -6.8  -3.85296   AAACTTTCTCTTAAT              GCTGGC TTTT GTCAGC               TCTTTTAATTATGAA  67 70
        rsmB 5482254 .. 5482285 +  -2.6  -4.44046   CGATTAACTAAACGG      TAATATATCTCTA CGATTTA TAGAGATA-ATTA      TTTGTTTGCAATAAG  60 23
        trkA 5484174 .. 5484184 +  -3.2  -2.80654   GGATCACGTAATAGA                 GCTT CTA GAGC                 ATTATCCTTTATTAC  43 510
        coaA 5503481 .. 5503502 + -10.2  -3.23708   AGATAGTCTCCGAAC           CCGGAAGA CATTTC TCTTCCGG            TCATTTTTAACAACC  78 41
        trmA 5515283 .. 5515307 +  -7.9  -4.77157   CATATAAAGCAAAAA         CGCCGGCAGA TAGATC TCT-CCGGCG          TTTTTCATCAATTAA  84 52
        sthA NONE
        argE NONE
         ppc NONE
     plu4747 NONE
     plu4748 5529034 .. 5529049 + -11.8   -4.0257   TTAAGAGTCTGTAAA              GGGCGG GAAA CCGCCC               TTGTTCATTTTTACG  90 59
        metJ 5539565 .. 5539587 + -13.4  -3.29739   GGCTACAATGCAAAA           CGCCCGATGT AAA ACACCGGGCG           TTAGTATCAGTTGGC 100 85
        priA NONE
        cytR NONE
        ftsN 5544546 .. 5544599 +   -12  -3.21699   TATACTGCTAACACC GTG-CACACGGTATTTTCGATAG CCGTATACC CTGTCGAAAGTACCGTGCGTCAC ATTTATCTATTTTTG  87 63
        hslV NONE
        hslU 5546540 .. 5546564 +  -7.2    -5.252   ATCCGCTATAATTAA         TGA-TGGGAGG CTTG CCTCCCATTCG          TTTTTTATAAGCCTA  91 60
        menA 5547584 .. 5547599 +  -4.8  -3.13772   TACCTGTTAACAATA              TCAATT TAAT AATTGA               TGATTTTGCTAACAT  52 91
        menG 5548192 .. 5548212 + -11.9  -4.39748   ATGATATAAAACTAA            GGGCGATTT TTC AGATCGCCC            TTCTTTTGTCTGCTG 100 40
        glpF NONE
        glpK 5551187 .. 5551211 + -10.1  -3.83205   GCATTCTAATATAAA          GAAAGGGTG AAATTAC CACCCTTTC          TTTACTATACCCAAT  81 42
         fpr 5552746 .. 5552758 +  -2.7  -2.85017   TTGAATGAAAAACCC                CATTG TTG TAATG                TCATCTATTCTTTTC  42 446
     plu4771 NONE
        tpiA 5554357 .. 5554376 + -13.6  -3.43187   TTCAACGATAATTGA            CCGCCGTA CATC TACGGCGG             TTACTCATTTTTATC 100 48
     plu4778 NONE
     plu4779 5560706 .. 5560720 +  -5.6  -2.52635   AGCATGGAACAATGT               GCCCGT TTT ACCGGC               CTTACTACTGGCAGT  49 438
     plu4781 NONE
     plu4782 5561872 .. 5561890 +   -11  -3.12668   CAATTCAAAACAAGA             GGCACCTA GAA TGGGTGCC             TCTTGGCATTTCACA  80 65
     plu4784 NONE
     plu4785 5562899 .. 5562921 + -16.4  -3.32294   TCAGCGATCTGAAAT           CCCCTCATAC TAT GTATGAGGGG           TTATAAGCCCTTTGC 100 29
     plu4788 5564287 .. 5564329 +  -2.1  -2.57931   AAGCAATAGTAATAA AGCTAACAAATGTGGAGGCCA GTG TAGCC--CGCATTTGTTGGCA GTTATCGCAGCTACC  40 39
     plu4789 NONE
     plu4790 5565172 .. 5565187 +  -7.5  -3.53761   CATATTGACGACAAA              GCCCC TTAAAC GGGGC               TTTCACCACAAATTA  68 267
     plu4792 NONE
        cpxR NONE
        cpxA 5569403 .. 5569418 +  -2.4  -3.60805   TTATTTATACTTGAC              CCGGCG AGTC TGACGG               TTTAACCTCCCCTGT  48 90
        wblA 5571051 .. 5571061 +    -4  -2.64218   ATTATCAAAGCTTAA                 CTTA GGA TAAG                 ATTATGCTGAGCACT  45 26
        wblB NONE
        wblC NONE
        wblD NONE
        wzxA NONE
        wblE NONE
        wblL NONE
        wblG NONE
        wblH NONE
        wblI 5580818 .. 5580828 +    -4  -3.23899   TGGACAATCCGAAAT                 TGAT GAA ATCA                 TTGACTTACTTAAAA  49 71
        wblJ NONE
        wblK NONE
        wblF NONE
        wblM 5585902 .. 5585916 +  -3.6  -2.73554   CTTGAAAGATGACGG               GTATAT ATC ATATGC               ATTATACTTCCTTCA  45 311
        wblN NONE
        wblO NONE
        wblP 5589069 .. 5589081 +  -3.5  -4.68593   TTAATTAATTATATT                TAATA ACA TATTA                TTTTTGGCTGATAAA  64 57
        wblQ 5590252 .. 5590282 +  -9.1  -3.62522   GTAATGACAGGACTT       CAAACTCTATTGC GTATG GCGATGGGGTTTG       TTATTGCAAAAGTTG  74 61
        wzxB 5591577 .. 5591593 +  -2.3  -3.82117   AATAGCTATCACCTT              TAGTGTA AAA TAAACTA              TCTTTTATAGATAAA  50 136
     ISplu3A 5592900 .. 5592917 +  -2.8  -2.94925   ACATTAGAATGTTAG             GTATAA TGTAAC TTATAC              TATATAGTCGGGTAT  43 120
        wblR NONE
         wzy NONE
        wblS 5596722 .. 5596738 +  -2.1  -4.03234   AAAAAATTGTATTGC              CCAGGCA TAA TGCCCAG              TTTATGTCAAAAAAA  52 516
        wblT NONE
        wblU NONE
        wblV 5599212 .. 5599226 +  -3.6  -2.78596   TTTCCAAAGGAAACC               GATTTT AAT AAAGTC               TCTGATCAGGAAATA  45 332
        wblW NONE
        wblX NONE
        wblY NONE
        wblZ 5602496 .. 5602519 +  -3.2  -3.62096   TGTTGACAAGCAAAT          TAGA-CGGGAG GCA TTCCTGATCTA          TTTCAGGTCATCGGA  51 172
     plu4830 5605798 .. 5605812 +  -4.2  -3.55202   TTGGTATATAATATA               CTATGC TAA GCACAG               TCTTATTTGAACCTG  55 30
        galE NONE
     plu4832 NONE
     plu4833 5608503 .. 5608522 +  -5.6  -3.96624   TTTCTGCTAATCTGT            GCCCCTTG TTTC TGGGGGGC             TTTATGCTAAACATC  63 201
     plu4834 NONE
     plu4835 5609427 .. 5609440 +  -3.1  -3.62478   AACCTAACCCTATTG               GGGAA TTTT TTCTC                TTTGAAAATTGATTC  51 169
     plu4836 5610445 .. 5610467 +  -3.5  -2.80994   GCATGCCAGATCATA           TTTCCACAT TCAGC ATGTGAAAA           TATGATAGCGTTCAC  44 190
     plu4841 NONE
     plu4842 5616012 .. 5616031 + -13.6  -2.56164   GTGTGAACTCAACAA            CCACCGAC TAAA GTCGGTGG             GTTAGTGATTAACGG  91 1
     plu4844 5618435 .. 5618445 +  -2.6  -4.21319   TTGCCGCAATGACGT                 TTAA ATT TTAA                 TTTCTTCAGGTTGGT  58 15
        rfaD NONE
        rfaF NONE
        rfaC 5624181 .. 5624199 +  -6.7  -2.74756   AATTATTAAATCTGA             GGCGTTT CTGGT AAGCGCC             TACTTCACCTAATTT  57 43
        kdtA NONE
        kdtX NONE
        coaD 5631822 .. 5631835 +  -8.1  -3.32066   AGTGTCGTACCACCC               CGCTC AATA GAGCG                TTGTAGAACCTTCTT  65 279
        rfaL 5633822 .. 5633866 +  -8.2  -3.09987   CTATATTATTAAACC GATTATTATGCAGA-AATATC CTTT GATATTGTCTGCATAATCAGC TTCGCTCGCTGTTCC  68 54
         dfp NONE
         dut 5641946 .. 5641976 + -11.4  -3.39261   TAACCCATTATCATA       TTCTTTGCTCAA AATACCC TTGAGCAAAGAA       TTACTGATTTGTTTG  85 188
        slmA 5642639 .. 5642663 +  -5.6  -5.43866   GTTATTCTACTACTC         ACCC-CGCCCG TTAT TGGGCGAGGGC          TTTTTTTGAAGCTTA  83 41
     plu4871 5645266 .. 5645290 +  -3.6  -3.76048   GGGGTGACCTTTGCG         TATCCGCTGAT TTTC GTC-GCGGGTA          TTATGTTGCTTACGC  55 164
     plu4876 NONE
     plu4877 5649031 .. 5649049 +  -7.4  -3.64371   AAGGACTAACTTTCA             GCATCTCC TTC GGAGATAC             TTTAAACTCTCCATT  67 187
     plu4878 5649827 .. 5649839 +  -4.1  -5.72118   AGTTGTTTGTAGCAA                TTCAC CAT GTGAG                TTTTTTATCTTTTTT 100 312
     plu4884 5656463 .. 5656474 +  -5.8  -2.80345   CAATAAAATTTCAAC                GCCA CAGA TGGC                 TGACTTTTGTACCAT  50 275
        fdoH NONE
        fdoI 5662284 .. 5662303 +  -6.5  -5.80248   CTTTAATATAAAAAA            GCATCAA AAAATC TTGATGC             TTTTTTTATATATTA 100 331
        fdhE NONE
        selA NONE
        selB 5676161 .. 5676179 +  -3.2  -2.90615   GCTGTTCTGATGATT             TCTTTATT TAA AATATAGA             TGATTTCAGCAAAAT  45 31
     plu4899 5678062 .. 5678081 +  -8.6  -3.28416   CCATAATGTGAGTAG            GTGCCATA TTTA TATGGCGC             TTGCTGTAGATAATG  72 175
     plu4902 NONE
     plu4903 5683032 .. 5683048 +  -2.2  -3.67564   GTGCGTTTAATCAAC              GTCGTG AAAAG TACGGC              TTTAACTGAATGCTT  48 0
     plu4904 5684347 .. 5684368 +  -2.9  -5.42259   ATACCACACTGTATT           TGGCGCTTT TAAA ACAGCACCA            TTTTTTTAAAAGTAA  76 68
        rpmH 5688366 .. 5688387 -  -4.5  -2.74605   CCCTCGGAAAAGCGA           GCTTAACCAC TAG ATGGTTA-GC           TTTATTACTTAGAAA  48 30
        rnpA NONE
     plu4907 NONE
     plu4906 5685958 .. 5685974 - -13.7  -3.24735   TACTCAAATAGTTAA              GGCGGTC AAT GACCGCC              TTTTCTGTTACAACG 100 200
        trmE 5684120 .. 5684139 -  -2.1  -5.26316   TGACGGTAGAAAAAA            TGAAAGC AGGACA GCGTTCA             CCCAGAAATATCATT  74 424
        hipB NONE
        hipA 5677800 .. 5677812 -  -4.1  -3.46647   TTTACCGAGCAAATA                TGACA ATG CGTCA                TCTCTGCCGAGGAGC  52 322
     plu4895 5670246 .. 5670272 -   -11  -5.60556   AACATAAAATAAAAA         TGTGACATCAAA TAT CTTGATGCCACA         TTTTATATATTTCCC 100 217
     plu4894 NONE
     ISPlu1A 5667489 .. 5667511 -  -8.6  -2.79574   GATAGGTAGTAAGTA           TGTCATCAAA TAT TTTAATGACA           CTTGGATTCACATAA  68 55
     plu4892 5665655 .. 5665681 -  -9.6  -5.58522   GATATAAAATAAAAA         TATGGCATCAAA TAT TTCAATGCCATA         CTTGCCATAAAGTTA 100 223
     plu4891 5664102 .. 5664128 -   -11  -4.27297   AATATAAGATAGAAA         TATGGCATCAGA TAT TTTGATGCCATA         TTTGTTATACCTGTT  88 193
     plu4890 5662284 .. 5662303 -  -7.2  -5.47159   CTTTAATATAAAAAA            GCATCAAA AAAT CTTGATGC             TTTTTTTATATATTA  91 101
        fdhD 5656080 .. 5656096 -  -3.7  -2.57092   AATGGCAGGAATGGA              CAGGAAT GAA ATTTCTG              CAAAGTGGGCAGTAT  44 254
     plu4883 5653876 .. 5653898 -  -4.8  -2.73681   CACTCATTTTAACTA           CGCCCCTTAA AAC CTAAGAGGTG           TAGTGCTTGAAAATA  50 42
     plu4882 NONE
     plu4881 5652326 .. 5652354 -  -6.1  -4.64361   GAAAAAACAGGAAAA        TATCGACGTGT CATCAAC AAACGTCGATA        TCATAATCCATCCCT  74 58
     plu4880 5650827 .. 5650842 -  -3.2  -3.76775   TTGAACAGATGGAAA              CTGCTG ATAT CATCAG               TATGCCGGAGAATAA  53 241
     plu4879 5649103 .. 5649119 -  -3.7  -4.74084   AAATTAAAAGCAAAA              TCAACAC CAT GCATTGA              CATTATTTTACTCTG  68 487
     plu4875 5646799 .. 5646816 -  -6.3  -2.90392   CAGGGGCTAACTACA             CCGTTAG AGGA CTAACGA              CATGGCTATTAGCAA  56 142
     plu4874 5646284 .. 5646300 - -13.7  -5.08824   TCTCTATGCAAAAAA              GCCCTCC AAT GGAGGGC              TTTCCGTGTAGATTA 100 213
     plu4873 5645331 .. 5645345 -  -7.8  -3.72027   ACGTGGCATCAATAA               CCTGCC CGC GACAGG               CAATAAATCCCTGAG  72 509
         rph 5643380 .. 5643397 -  -8.4  -5.30686   AACAGGCATAAAAAA             GGCGAC TATCAT GTCGCC              TGATCAACTTATTAT 100 37
        pyrE 5642688 .. 5642706 -    -6  -2.80935   AGCTTATCTATCAGA             TACCGTAC TGC GCACGATA             GGCTTTTACTGCATC  54 2
        radC 5639212 .. 5639225 -  -6.7   -3.9941   TCCCGCACAACCAAA               GATCC ATAA GGATC                TTGAAAAAGTTAGCT  69 39
        rpmB NONE
        rpmG 5638547 .. 5638562 - -10.4  -5.55769   TCTTACAATAAAAAA              CCCGAC CTAA GTCGGG               TTTTTTTCAAATCAA 100 47
        walR 5637225 .. 5637236 -    -3  -3.19205   TAAAGTAATTTAATA                TCAA TAAG TTGA                 ACATTACCCAAAACC  44 81
        walO NONE
        walN NONE
        walM 5633724 .. 5633746 -  -7.8  -4.08945   AGGAGCCTTTGAAAA           TACCTATATC AAT GAAATAGGTA           TTCTATTCGGCCTGA  74 106
        mutM 5631383 .. 5631395 -  -7.7  -3.21416   GATTTTGAGTATGAA                TGGCA GCT TGCCA                ATATGAACCGCCACT  64 277
        rfaQ NONE
        rfaG 5626606 .. 5626619 -  -2.4  -3.66489   CAATGATAAATAATA               CATG TCCCTT CATG                ATGAGAGCACCCTTT  48 21
        walW 5625329 .. 5625343 -  -2.9  -2.94747   TTATCTTATCATATA               TATAG CAGTT CTATA               TCTCATTAAATCCTA  43 197
        walV 5623774 .. 5623793 -  -4.2   -4.7254   ACGCGCGATGAAAAA            CATTGGCC GGAA AGCCATTG             GCGACAACTTATTGC  69 520
         kbl NONE
         tdh 5618678 .. 5618710 -  -5.6     -2.89   AGTGTCATAGAATTA     GACAGGCG-CTCAAG AAAA CTGAAAACGCCTGTC      AATCTTAGTAGTAAC  52 49
     ISPlu2A 5616012 .. 5616031 - -13.6  -3.73068   GTGTGAACTCAACAA            CCACCGAC TAAA GTCGGTGG             GTTAGTGATTAACGG 100 77
     plu4840 NONE
        secB NONE
        gpsA 5611374 .. 5611391 -  -4.1  -3.06501   TAGATTTTTATTTAA             GAGCG CACATTAT CGCTC              TCATCCTTTCTGGCT  48 4
        cysE 5610044 .. 5610054 -  -5.4  -3.90318   TCACCATTGCATAAA                 TTCC TCA GGAA                 AAATTATGTTAATTG  63 476
        cpxP 5566510 .. 5566525 - -10.4  -5.81412   GTGACTGAAAAAAAA              GGCCCT AAAA AGGGCC               TGAAAGACAGGGATG 100 124
     plu4791 5565056 .. 5565073 -  -8.3  -5.72616   AGCCAGATAAAAAAA             TCCCGCC ATAA GGCGGGG              GAAAAGACAAGGATG 100 370
     plu4783 5561867 .. 5561895 - -16.1  -4.31085   TAGAGCAATTCAAAA        CAAGAGGCACCTA GAA TGGGTGCCTCTTG        GCATTTCACAAGATT 100 40
     plu4780 5560169 .. 5560186 -    -7  -3.95036   AAGTAGCCGAAAGAA             TGGGAG TTAAGC CTCCCA              CAATTTCAAGACTTG  68 332
     plu4777 NONE
     plu4776 NONE
     plu4775 5556866 .. 5556893 - -10.8  -2.78505   TATAATTCAACATTA        GATCATTTAAGA GCAC CCTTAAATGATC         TTTTATTTAATCTTT  78 39
        pfkA 5555501 .. 5555524 - -11.8  -4.35646   ATATCTAAAGATAAA          TTACAGCCTC CAAC GAGGCTGCAA           CAGATTTAGATTTGC  93 55
         sbp 5554357 .. 5554376 - -13.6  -2.63347   TTCAACGATAATTGA            CCGCCGTA CATC TACGGCGG             TTACTCATTTTTATC  91 36
     plu4770 5552248 .. 5552262 -  -5.7   -3.2247   AAAGATACCCAGCAA               CTGCT AAAAG AGCAG               CGTGGAATGGCAAAA  54 91
     plu4766 5548192 .. 5548212 -  -9.7  -3.79764   ATGATATAAAACTAA            GGGCGATTT TTC AGATCGCCC            TTCTTTTGTCTGCTG  81 51
        rpmE 5539565 .. 5539587 - -15.6   -4.3208   GGCTACAATGCAAAA           CGCCCGATGT AAA ACACCGGGCG           TTAGTATCAGTTGGC 100 71
        metB NONE
        metL 5535205 .. 5535238 - -12.5  -2.53112   AGCTAAGGCAGCAAT     GAGGAAAGATGCCCT GCTC AGGACATCCCCCCTC      TCGTTACCTCAAATA  89 89
        metF 5534036 .. 5534066 - -12.7  -3.28446   CAGATAAAAAAACAT       GCTCTCACCAAGG CATAT CCTTAGTAAGAGC       CAAAGATTAAGGACG  95 32
     ISPlu3B NONE
     plu4750 NONE
     plu4749 5529034 .. 5529049 - -11.8  -3.57615   TTAAGAGTCTGTAAA              GGGCGG GAAA CCGCCC               TTGTTCATTTTTACG  85 270
        argC NONE
        argB 5522116 .. 5522126 -    -4  -4.07675   CGAAAATTAATCAAA                 CTTA ATT TAAG                 CCAGAATACGAGTAC  59 21
        argG NONE
        argH 5519054 .. 5519068 -    -5  -4.22678   CATATTTAATATAAA               TGATAG AAA CTACCA               ATAGATAATTATATC  66 264
        oxyR 5518023 .. 5518067 -  -9.5  -4.22009   ATTATGGAACAGAAA GGTGAAAGTAATACTATCGAA TAT TTCGTCAATACTACTTTCAAC TATCCAACTATGGCT  84 80
     plu4738 NONE
     plu4737 5515283 .. 5515307 -  -7.9  -5.07011   CATATAAAGCAAAAA         CGCCGGCAGA TAGATC TCT-CCGGCG          TTTTTCATCAATTAA  89 37
        btuB NONE
        murI 5510941 .. 5510951 -    -4  -3.75332   ACTCTTCAATTTAAA                 TCAA AGT TTGA                 TGCTCAAAGAATTCC  55 379
        murB NONE
        birA 5503471 .. 5503489 -  -5.3   -3.3487   ACGTAAGTAAAGATA            GTC-TCCG AACC CGGAAGAC             ATTTCTCTTCCGGTC  56 45
         tuf 5500266 .. 5500296 - -13.4  -3.24709   TAAAATACTCACTAA       CAGACACCTGATGT AGC ACACCAGGCATCTG       TTCTAAAACAAGCCA 100 84
         bfd NONE
         bfr 5498813 .. 5498836 -  -9.6  -3.75581   GGGCATAAAACAAGA          TGCCCTAACT TAAC AGATAGGGCA           TTTTTCCGTAACTAT  79 43
        rpsJ 5498234 .. 5498248 -  -3.5  -2.72379   TCAATCGTTCAATGA               CCTGA TTAAC CCAGG               CTGATCTGCACGTCT  43 16
        rplC NONE
        rplD NONE
        rplW 5496627 .. 5496638 -    -3  -3.12668   TAGGTTTACATTTAA                CAAT TGCC ATTG                 TTCTTTACTCCTCCG  44 43
        rplB NONE
        rpsS NONE
        rplV NONE
        rpsC NONE
        rplP NONE
        rpmC NONE
        rpsQ 5493542 .. 5493568 - -11.7   -5.4492   TATAGATAGAAAAAA         TAAACGGCCCA TAGCC TGAGCCGTTTA         CTCTATTCGAGCCAG 100 42
        rplN NONE
        rplX NONE
        rplE NONE
        rpsN NONE
        rpsH 5491416 .. 5491426 -  -3.2  -2.60075   TCCTCCCGAATTAAG                 CTAC GTA GCAG                 AGAATCTCGCCACCA  43 10
        rplF NONE
        rplR 5490506 .. 5490516 -  -3.2  -3.32963   ACCTCTACCTTAGAA                 CTGA AGG CCAG                 CTTCACGGGCAGCAT  48 9
        rpsE NONE
        rpmD NONE
        rplO NONE
        secY 5487815 .. 5487844 - -10.1  -5.36441   CTGTGATATAAAAAA       GATTG-GCTGGCTA ATT TAGCCAGCTCAAAC       CGACTTTGCAAGAAA 100 204
        rpsM NONE
        rpsK 5486958 .. 5486969 -  -2.2  -4.43669   ACCTAAAAAAGTAAA                CGCT ATTA AACG                 CGACGTTTTTTAGGT  59 19
        rpsD NONE
        rpoA NONE
        rplQ 5484820 .. 5484834 -  -8.5  -5.47399   GCAAGCGTAAAAAAA               CCGGG ATAAA CCCGG               TTCTTTTATATGCCC 100 48
        zntR NONE
     plu4699 5483522 .. 5483562 -  -2.6  -3.83998   GTAGGTGATATTAAA  TTACCACCAGGCACTACA ATTAG TGCAATAGCTCGCGGTAA  CGAAGTCCTTATTGC  52 489
         smf NONE
     plu4693 NONE
     plu4692 NONE
        aroE NONE
     plu4690 5475611 .. 5475622 -  -2.2  -4.41422   TGACACACAAAACAA                CAGA CAAT CCTG                 ATGGTTTTCCCTTGA  59 318
     plu4687 5467470 .. 5467482 - -10.5  -4.90266   GTTAGCAATGAAAAA                GGGGC AAA GCCCC                TATATTCATAACTTG  93 49
        ilvG NONE
        ilvM NONE
        ilvE 5461896 .. 5461917 -  -6.5  -4.25104   CCCGTGTTATCAAAA           CAGGCGG GGAACGAA CCGCCCG            TTAAATTATTTATAT  73 171
        ilvD NONE
        ilvA 5458367 .. 5458399 - -12.9  -3.33399   TCCAATGAAACCTAA      TCAAAATAGCACCTT ATC AAGGCGCTATTTTGT      CGTTTTATAGAACAT  95 82
     plu4671 5447605 .. 5447619 -  -4.2  -5.06089   AAATGACAAATAAAA               TAGCCC TAT GGGATA               GGCAGTTAGTAATGA  75 143
        ilvC 5443338 .. 5443356 -  -8.1    -3.727   TTCATTAGATTCAAA             GAGGGAG GATTT CTCCCCC             TTATCTTTATCAATA  75 41
         rep 5441095 .. 5441123 - -10.4  -2.54841   CCTGAATAAAATCAC        TTTCCCTGTATC TCTGT GATACAGGGAAT        CTCCAACATATTTAT  76 37
        trxA 5437538 .. 5437552 -    -5  -3.55946   TGAGCTCAAATAAGA               CTGACA GGC TGTCAA               AAACGCTGTTGAGAT  57 318
         rho 5436059 .. 5436076 -  -8.4  -5.47159   GGTGAATACAAAAAA             CGCCAC GAAACT GTGGCG              CTAATTAAAATGATC 100 58
        wecA NONE
        wzzE 5433416 .. 5433433 -  -6.3  -2.52015   CTTATAGTCAGTAAC             TTGCAGA TTTT CCTGCAA              ACAATACTCTTAATG  53 110
        wecB NONE
        wecC NONE
        rffG NONE
        rffH 5428996 .. 5429008 -  -4.8  -3.76167   GGACAACCCAAAATA                GTGG CTATC CCAC                TCTAATGGTTCAATA  60 35
        wecD NONE
        wecE 5427185 .. 5427212 -  -2.8  -2.75064   TGCTTTAGCCAACGA        CATATCAGGCGAA GTA TTC-CCGAATATG        TTTGATGACAATCTG  42 2
        wzxE NONE
        wecF NONE
        wzyE NONE
        wecG 5422615 .. 5422625 -  -2.6  -5.46657   GAGTGGAATAAAAAA                 TTAT CCA ATAA                 CTAACTATAAATAGT  76 151
        yifK 5420637 .. 5420653 -  -5.1  -3.44319   TCGAACCCACGACAA              CTGGAAT CAC AATCCAG              GGCTCTACCAACTGA  56 488
     ISPlu4A 5417746 .. 5417761 -  -2.6  -3.44051   CTTTTACTACCAGAA              GAATAA GCCC TTATCC               TTCATTCCGCACCTA  47 43
     plu4648 5417517 .. 5417532 - -10.4  -4.77036   GCCGATGATTAAAAA              TGCCCC GCAC GGGGCA               TTTTTCTAACCATAT  91 31
        cyaA 5410215 .. 5410237 -   -12  -3.23274   TTTCCCATAATTGAA           CCTACCCCGC ATC GCGGGGTAAA           TCAGTAATGTGACAC  89 26
     plu4641 NONE
        dapF NONE
     plu4639 NONE
        xerC NONE
     plu4637 5406346 .. 5406364 -  -8.8  -2.83409   CATCAATTGATTAGA             CAGCACCC AGA GGTTGCTG             TGTTTTTATACAGAA  68 52
        uvrD NONE
        corA 5402957 .. 5402984 -  -9.2  -2.78596   TATGTCTCTATTATA        GCCGCCATAATA AAAC TATTACGGCGGT         CATATATACCCGTCA  72 157
        recQ NONE
        pldB 5382211 .. 5382225 -  -2.8   -3.3907   CTAAATCTGAAGCAA               CAATGT GAT ACATAG               TTATCATTCCTATAA  47 46
     plu4618 5381378 .. 5381408 -  -4.9  -3.47349   TGGCTAAAGCCATAA      TAATCTGACAGCGCC AAT AGCGCTG-CA-ATTA      CCGTGGATAATAAAT  56 40
     ISPlu5A 5380658 .. 5380676 -   -16  -3.64523   AACAGCAAATCATAA             CCACCCGC ATA GCGGGTGG             TTTGCTCTAGCCCTA 100 116
     plu4599 5366225 .. 5366249 -  -5.7  -4.07746   TTTGTAAAAAGATAA          TGAAGCACGGA GCA CCCGTACTTGA          ATCAACTAACCCTAT  65 60
         orn 5359909 .. 5359919 -  -5.4  -3.61654   CATACTGATTCCAAA                 CCAA AAT TTGG                 AGCGGGAAACGAGAC  59 298
     plu4592 5358361 .. 5358384 -    -3  -5.77632   AAAACGATAAAAAAA          GCCGCATTAC TTTC ATGGTGCGGC           CATAATGCCATTAAT  85 53
     plu4589 5354760 .. 5354789 - -10.7  -2.66979   TTAAGATTAAGCAAT       CCGACCTGAAGCC TCAT GGCCTCAGGTCAT        TAATAGGAAAGTTAC  76 114
     plu4587 5353598 .. 5353625 -  -9.4  -3.82419   AAAAATTATCAATAA        GTTACAAAATAA ATAC TCATTTTGTAAC         ATTCAAAGTCAGGAA  79 335
     plu4585 NONE
        amiB NONE
        mutL NONE
        miaA 5347441 .. 5347454 -  -6.7  -3.33696   GTTGTTTTTAACTAA               GAACC TAAA GGTTC                GAAAAAATGAACTAC  61 88
         hfq 5347044 .. 5347067 -  -6.8   -5.2422   AACTACAGGAAAAAA          CATAGGTAAA ACCC CCTACCTATG           TTTTTCTTCATTCTA  88 56
        hflX NONE
        hflK NONE
        hflC 5343338 .. 5343356 - -13.1  -3.50492   CACCAGACATGACAA             GGCCCGC CTGAT GCGGGCC             TAATCAATAGATTCA 100 48
        purA 5341893 .. 5341910 - -12.7  -5.34055   ATAAATAGCAAAAAA             CCGGGCT GAAA AGCCCGG              CTTCACCTGATTATA 100 48
     plu4576 NONE
         rnr 5338799 .. 5338827 -  -8.1  -2.86202   GGGAGATTAAAATAT        TCAGGCTATCCTG CAA CAGGATAGCCCTT        TGATTATTTATCTGC  66 29
     plu4574 5337651 .. 5337670 -    -3  -2.59738   GACCATAAAAACGAT            TTCGTAATG ACG CATTA-GAA            TTGCTCCTTACGGAT  41 324
        rpsF NONE
        priB NONE
        rpsR NONE
        rplI 5336175 .. 5336191 - -11.5   -5.4833   TGAGGCAATAAAAAA              CGCCGGC ATT GCCAGCG              TTTTTTACTTGTTAG 100 58
     ISPlu6A 5334657 .. 5334667 -  -2.6  -4.64613   GACAAATAACCAAAA                 TTAT ATA ATAA                 TATATTTTTAATTAT  62 406
     plu4568 NONE
     plu4567 NONE
     plu4566 NONE
     plu4565 5329483 .. 5329495 -  -4.9  -3.61764   TGAGCAATGCCCAAA                TTGAT TTC ATCAA                TTACACCTACTGGGA  57 62
     plu4564 NONE
     plu4563 5326739 .. 5326761 -  -8.5  -3.93117   CTAATCATATAACAA           TTAGAGCCC AAATA AGGCTCTAA           CCACACGAAATTATA  77 36
        fklB 5324734 .. 5324751 -  -3.5  -5.18726   TTTTTATAATAAAAA             CAAACAA AATA TTGTTTA              TTTGTCACTAAAGTT  75 402
        cysQ 5321867 .. 5321903 -  -5.1  -4.27584   AGTTGGAAGCTAAAA    GTTCTGCCATTATTGTC CTG GACAAAAATGGCGCAGC    GAAGTTTACCAAAGA  65 185
     plu4557 5320823 .. 5320846 -  -2.4  -5.40464   GATGATAAATAAAAA          CGGCCT ATTCTTGAGCTA AGGCCG           TTTAGTATTCTCATG  75 110
     plu4554 NONE
     plu4553 NONE
     plu4552 5312630 .. 5312669 -  -7.4  -2.97408   CTCTATTTAAATAAT  TAAAAAACCTCTG-GGG AACATCA CCGGCAGAGGTTTTTTA  ATACCATACTCCCTT  61 65
         mpl 5308882 .. 5308898 - -13.7  -3.52472   AGAGCTTTAAATGAA              CGCGCCA ACA TGGCGCG              ATTCATTTTCCCGCA 100 48
         mdh 5306940 .. 5306965 -  -8.3  -5.08601   TTAGTTGAACAAAAA         CCGCCGGTA ATTCGCTA TACCAGCGG          TTTTATCGTTTCATA  91 73
     plu4545 5305949 .. 5305961 -  -3.4  -3.01932   ATAATGAAGAAGAAT                CCAA GTTAG TTGG                CATTTCCAATTTCCA  45 49
     plu4544 5305046 .. 5305056 -  -6.8   -4.3586   TGATTTACAGTAAAA                 CAGC CCG GCTG                 TTTGAAGTCGCCGCG  74 497
        rplU NONE
        rpmA 5303524 .. 5303544 - -10.4   -5.1523   TTTAGAATATAAAAA            GCCCCGCA ACACA TGCAGGGC            TTCTGATTCGGTTTA  93 179
     plu4540 5302210 .. 5302229 - -11.4  -2.56604   ACAACTGATAAAATT            GGCGCCAC AAAG ATGGCGCC             CTTAATTATGATGAG  81 66
        greA 5299932 .. 5299945 -  -5.9  -5.32882   TATTATGATAAAAAA               GGCCA TATT CGGCC                TTTTTTACTTTTCCA  84 97
        rrmJ NONE
        ftsH 5296753 .. 5296771 - -11.7  -4.19238   CCTTCAATGTCAAAA             CCCCAGG GCTTA CCTGGGG             TTTCATGAATATCAA  90 65
        folP NONE
        mrsA 5294445 .. 5294459 -  -3.5  -3.67296   CATCACCCACTCAAA               CAGGC TAATC ACCTG               ACCGAGTGGGTCTGA  51 115
        secG 5293602 .. 5293630 - -12.5  -3.90744   TCTGTTGTCAAATAA        CAAAAAACCCCGA AAT TCGGGGCTTTATG        CAACTGGACCCTATT 100 429
     plu4531 NONE
        nusA NONE
        infB 5288806 .. 5288825 -  -3.6  -3.16039   AACCAGTGGTAGGAA            TTAAGCGA TAGA TCGTTTAA             CTTCAATAATTTCAA  48 6
        rbfA NONE
        truB NONE
        rpsO 5286947 .. 5286974 - -13.5  -3.28924   GATGGCTTCTCAGAA        GAAAAGGGGCC CTATAT GGCCCCTTTCC         ACTGAAACTTGCTTG 100 42
         pnp 5284455 .. 5284476 -    -8  -3.89346   CCCTGAGTCTATAAA           CGGCGCTT TTTTAC AAACGCCG            TTTATACCCGTTATC  74 165
        nlpI 5283429 .. 5283453 -  -2.9  -4.30104   TAAACGAACAAATAA         GCCC-TCATC GGTCAA GATGATGGAC          TTTGTTAATCGATCT  58 56
        deaD 5281343 .. 5281363 -    -9  -5.21236   AACTGATAACAAAAA            CGGCTCCT GTAAA AAGAGCCG            CTTTATTATTTAAAT 100 55
ISPlu7A_orfA NONE
ISPlu7A_orfB 5276222 .. 5276238 -  -3.6  -3.14132   CGCTGGTGGGATTAA              CCGGTG GACTG CACCGC              TACTCCCTTGGTGGG  48 360
     plu4516 NONE
     plu4515 NONE
     plu4514 NONE
     plu4513 5271787 .. 5271806 -  -9.3  -3.16088   ATATTGCAGGAAAAT            GGCTTCC TTTAAC GGAAGCC             TCTTAGAACAAGTAG  74 82
     plu4505 NONE
     plu4504 5260125 .. 5260151 -  -5.8    -4.946   AGTAAACAGCAAAAA         GAGAGGCTGG TTATTTG CCAGCCCGTC         TGTATAGCAGAATAT  78 51
     plu4502 5259289 .. 5259319 -  -7.7  -2.61681   CTCGAAGCCCAGAAC      CACGCCG--GGATAA ACA TCATCCTACGGCGTG      TTCTGATATCTCCTG  62 74
     plu4501 5258745 .. 5258759 -  -3.5  -3.52192   GGCAAGTTTATACAA               GAGCT TTATG AGCCC               GGTTTACTATGGCGT  50 79
     plu4496 5251926 .. 5251936 -  -3.2  -4.78764   GAAATTGACGAAAAA                 CCTG TTC CAAG                 AGCAAAGTTTTGGTA  67 382
     plu4495 5250647 .. 5250657 -  -5.4  -2.62495   GGCAGAGAAAGAGAG                 CTGT GAG ACAG                 TATTAAGCCCCCTGG  50 450
     plu4489 5245440 .. 5245471 -   -11  -3.30701   GTCTATTAAATGCAA      TAGTCCTTATTCGC CGAA GCAGATAAGGACTA       TTTTGTTTTGAATCA  82 94
     plu4480 NONE
     plu4479 5230516 .. 5230528 -  -6.9  -4.46514   AGTTACGTAAACAAA                CCGCG AGT CGCGA                ACAAGGTATTTATTT  77 436
     plu4477 5227545 .. 5227569 -  -2.1  -2.72344   TTGCAGGTTGAATTA          TGAGCACATAA AAA TCATGCCCCCA          TAAACTCATACGGCA  40 15
     plu4476 5226118 .. 5226136 -  -6.1  -3.91027   TAACCACACACCAAA             TACTAAG GATTA CTTAGTA             TATTTTCAAGACACA  66 450
     plu4474 NONE
     plu4473 5225188 .. 5225202 -  -7.2  -3.93984   AAACCGACCCAGAAA               CTAAGT ATT ACTTAG               TATATTTTCATCAAG  72 376
     plu4468 5221592 .. 5221606 -  -8.6  -2.73364   CTGTTACCTTAACTA               TAGCAC CTG GTGCTA               GGTTACTCTCTTTTT  68 86
     plu4467 NONE
     plu4466 NONE
     plu4465 NONE
     plu4464 NONE
     plu4463 NONE
     plu4462 NONE
     plu4461 5217047 .. 5217062 - -10.4  -2.69799   TTACGGCAGATATGA              GGGGGA ATAT TCCCCC               CTTTAATCAAATGAG  76 212
     plu4460 5215457 .. 5215468 -  -4.4  -3.72347   AAATTATCTAAAAGA                GTAG ATAA CTAC                 ATTTCAGTGGTGGAG  57 44
     plu4459 5214564 .. 5214590 -  -8.1  -3.15574   CGAATCTCATTAATA         TAGCCTCGT CACAACCAT ACGAGGCTA         TTAGATAATTTTTAG  68 77
    ISPlu10A 5188748 .. 5188759 -  -4.4  -2.76509   TTTTAAATAAGTAAT                CATC GATA GATG                 TTTTTTTTTGAACCA  48 242
     plu4441 NONE
     plu4440 5187272 .. 5187287 -    -4  -4.36778   AAACATAAGGTAAAA              GTGACT CCTC AATCAC               ATAACAAAATAATTT  64 487
     plu4439 5186207 .. 5186217 -  -3.2  -3.09933   CGGCAAGGGAGCGAA                 TCCC CGG GAGA                 ATAGATAACTATGTG  46 456
     ISPlu3D NONE
     plu4437 NONE
     plu4436 5182584 .. 5182610 -  -5.6  -3.85817   ACTGTTCTCTACAAA         CTCGCCGACGCC TGC GGCTCCGGTGTG         TACTGCTGAATGGAT  61 424
     plu4431 NONE
     plu4430 5179986 .. 5179996 -  -5.4  -2.83894   ACGAGGATGACCATA                 GAGT TAT ACTC                 TCTCTCATCTCTCTC  52 48
     plu4425 5177249 .. 5177259 -  -2.6  -3.39534   CTGAAAACAACAAAT                 TAAT AAT ATTA                 TATTGAATGCATTAA  47 59
     plu4424 5175701 .. 5175718 -  -4.1  -3.27511   ACAATTTAATGAACA             TTGCACC AATC GGTTCAA              CAAATCATAAAAGCA  49 295
     plu4423 5174221 .. 5174247 -  -7.2  -4.67256   CAAGAAATGACAAAA         TGCGCAAGGGTG AAC CGACCTTACGCA         CTTTTTAATCAATCA  79 38
     plu4422 5172257 .. 5172285 -  -8.1  -3.20703   AGAATCAGCTATCAA        CCTGACAGGTGAA ACA CCCACCGATCAGG        CTGAACAAGGCGACT  68 78
        metE 5168748 .. 5168776 -  -5.3   -4.7373   TTATTTTATGAAAAA        TGCCCATCACC AGTTAAA GATGACAGGCA        AATTGTTGGATGAGT  74 40
     plu4419 5167604 .. 5167619 -  -2.6  -4.04474   ATATCCGTATATAAA              TATCAA ATGT CTGATA               CTTTATTAAATTATT  55 121
         udp 5165175 .. 5165196 - -12.3   -2.8165   TATTTAAAATAAGAG           TGAGCCGGA ATAC TCCGGCCCA            AAAAGTATGATTTAC  86 37
     plu4416 NONE
     plu4415 NONE
        rmuC NONE
        ubiE NONE
     plu4412 NONE
        ubiB NONE
        tatA NONE
        tatB NONE
        tatC 5157209 .. 5157228 -   -15  -3.75153   CTCTCCTAACGCAAA            CCCAGCGC ACTC GCGCTGGG             TTAATTAATATGCTA 100 96
        hemB 5156139 .. 5156161 -  -8.5  -5.72053   TAACCAAACAAAAAA          CGGGCAGAAT TTGC ATTC-GCCCG           TTTTTAATCAAATAT 100 40
        ubiD NONE
         fre 5152637 .. 5152647 -  -5.4  -3.40403   GTGCTCGCATCACAA                 CAAC ATT GTTG                 AACCTAATGGAACGC  56 205
        pepQ NONE
     plu4400 NONE
        trkH NONE
        hemG 5145060 .. 5145072 -  -4.8  -6.41805   TTATTAAAAAAAAAA                CTGC CGTTC GCAG                TTTTTTTCAACAAAA 100 64
        metA 5137491 .. 5137507 - -10.9  -3.62859   ATCAGAAGGGTTAAA              TGGCTGA ATT TCAGCCA              TTTATAAAGATATTA  83 38
        aceB NONE
        aceA 5134182 .. 5134210 - -16.2  -3.04322   CGCAACTCCTCAATA        TATTCAGCCTGC AATAA GCAGGCTGAATA        GAAACAATCAGAACT 100 33
        aceK 5132371 .. 5132395 - -11.5  -4.09864   AGCTATTGGTGAAAA          TGGCGATTGCT GAC AGTAATCGCCA          ATTCCTAATAAAATC  90 39
     plu4393 5131325 .. 5131354 - -10.9  -4.23207   GAAAAATGAGATAAA       GAGTCCGAAAATA ATTA TATTTCCAGACTC        TACATATATAGAAGG  88 92
     plu4391 5127952 .. 5127983 -  -8.6  -2.72739   GGCAAGGGAGAGAAT      CCCCGGGAGCATAG ATAA CTATGTGACCGGGG       TGAACGAGTGCAGCC  68 77
     plu4390 NONE
     plu4389 NONE
     plu4388 NONE
     plu4387 5123924 .. 5123941 -  -9.9  -3.22906   TTAGGTGCATAAAAT             CATGCTG TAAA CAGCATG              GGAAAATCCTTGAGT  78 66
     plu4386 NONE
     plu4385 5120229 .. 5120266 -  -5.6  -2.87136   TTATTAACCATGATA   GGTGATCAGCCCAG TATTTTTAGC CCCGACTGATCACC    TGCTATCTAACATTA  52 60
         pgi 5111577 .. 5111607 - -12.1   -4.7254   ATTGTTGACCAAAAA       TAAGCGAATTATG ATGAA CATAATTCGCTCA       TATCAATTAAGTTTC 100 58
        ubiC NONE
        ubiA 5109899 .. 5109926 - -11.5  -2.73338   ATAAGCTTCTTAAAT        TCTGGTGATAA TGGTTG TTATCACCAGA         TATTTCAGACATAGC  81 30
        dgkA 5106882 .. 5106896 -  -5.6  -3.21912   TTGGGAACCTACTAA               GGCAGA AAA TCAGCC               TATTATAATATAATA  56 59
        lexA 5106049 .. 5106064 -    -4  -3.34428   AAAAAGAAATAGATA              GCAAGT AAAT ACTTAC               TTTTGGTGCAGAGCC  49 166
     plu4372 5104086 .. 5104119 -  -5.1  -3.09933   CGGCAAGGGAGCGAA     TCCCCGGGAGCATAG CAAA CTATGTGACCGGGGT      GAGCGAGTTCAGCCA  52 77
     plu4370 NONE
     plu4369 NONE
     plu4368 5100028 .. 5100041 -  -3.1   -4.0942   TACTGAGTACATAAA               CCAAG TTAC CTTAG                CATACCAAGTACACT  57 128
     plu4367 5099512 .. 5099531 -    -5  -3.34501   ATACAACTTTCACAA            TAGCCCAA TCTT CTGGACTA             TTTTTTATCTGTCGT  54 139
     plu4366 NONE
     plu4365 5098898 .. 5098913 -  -4.6    -4.208   GCTTAAAAGGATAAA              CGGGAC CAAG GCCCCA               TTTCTTTTACTGATA  64 32
     plu4364 5097456 .. 5097478 - -12.8  -3.09492   CCTTCAACGGTAAGA           TGAGCGGATA TTA CATCCGCTCA           GTCACCATAGCTAGT  91 13
     plu4363 NONE
     ISPlu3E 5095033 .. 5095045 -  -3.4  -3.85389   CTTCAACAACGCAAA                GTGA ACTAA TCAC                AGATCTATACCGTGC  53 344
     plu4361 5094343 .. 5094362 -    -5  -3.68084   AGATAGACAAAGCAA            TACTCCTA TTGG TAGGGGTA             TCATACCTCATGCAG  57 33
        dnaB NONE
         alr NONE
        tyrB 5089133 .. 5089152 -  -7.8  -4.05193   TAGGAAAGAGAATAA            GCGCACCA TAAA TAGCGCGC             TTTAAGGAGGTGTTT  75 101
    ISPlu10B NONE
     plu4355 5087465 .. 5087494 - -12.3  -2.68761   ATCACCATCAAATAG       TCTTAAACCTTGC CGTG GCAAGGTTTAAGT        AAATAAATTTAAATT  85 50
     plu4352 5085045 .. 5085060 -  -3.3  -2.66216   TTTCATGATTATAAT              TCCAA CAGTTT TTGGA               CACTGCCATTTGACA  43 3
     plu4351 5084047 .. 5084063 -  -9.4  -3.03453   CATAATTTATAGATA              GGGGCT CAGTT AGCCCC              TTATTTTCTAGCCGC  73 59
         ssb 5080198 .. 5080209 -  -5.8  -3.57144   CTTTCGAGGTTCAAA                CCCA TTAC TGGG                 TAAGGATTAGTCAGG  62 123
     plu4348 5079612 .. 5079629 -    -2  -3.71848   TTTTCTTATCAACAA             CGGCAGA TAGGT TCT-CCG             TAGACTGGTGTGTGA  50 151
     plu4347 NONE
     plu4346 NONE
     plu4345 NONE
     plu4344 5073270 .. 5073296 -  -8.8  -3.69323   TGACTATGAGTTAAA         CTATGCATAAGT TAC ACCTATGCATCG         GAACTTACTTTTCCA  74 16
     ISPlu6B NONE
     plu4329 5059335 .. 5059346 -  -2.2  -2.75577   GGATTTCAAAATGCA                TCGC GGCG GCAA                 GGGGGTGAATCCTCG  41 4
     plu4328 NONE
     plu4327 NONE
     plu4326 5055041 .. 5055056 -  -4.7  -2.60571   AACTGGTGAATGAAC              TGCGA TCATGC TCGCA               AAAGTGAATAAGTTC  49 180
     plu4325 5053633 .. 5053645 -  -3.4  -4.52781   CAAGGATAACCAAAA                CTCT AATAA AGAG                TGGGTAATGAACTAC  64 521
     plu4324 5051214 .. 5051234 -  -2.6  -3.57406   CTGTTACTACAAAGA           TC-CCATCG CTTG CAATGGTGA            TTCAGGCAGGAAAGG  49 477
        folD NONE
     plu4316 5041929 .. 5041955 -  -9.4  -2.53263   TTTACCCGCAATCTA         CGGCTCCCTTCA TTT TTAAGGGAGCCC         GTTTTAATCATTCTT  71 33
     plu4314 NONE
     plu4313 5038705 .. 5038728 -  -8.2  -3.25942   ATCTCTTGATAGGAA          GATCCCACTT TAAA AAGCAGGATC           TTGATTTAACAACTG  70 46
     plu4312 NONE
     plu4311 5037594 .. 5037604 -  -5.4  -2.59482   TAAATCAGTAAGTCA                 TGCA GGC TGCA                 TTTAAAAGACCAACA  51 4
     plu4310 5036608 .. 5036620 -  -2.7  -3.09556   AATCTTGGAACAAAC                CATCT CAC AAATG                CTTAATGCGGCAATA  44 88
     plu4309 5035232 .. 5035250 - -10.3   -3.9534   ACTCAGAGCCAGAAA             GCAGGGT CTTCC ACCCTGC             TCCAGAAATAAATAT  85 172
     plu4300 5023608 .. 5023623 -    -4  -2.97667   TTACTTATCAAACCA              CG-GACT ATA AGTCACG              TTTTCCTGTAACTCG  47 326
     plu4299 5023123 .. 5023153 - -11.3  -3.25942   ATTGTGGCAGATGAA       GGATAACCTGC TACTCAAAT GCAGGTTATCC       GTTTTGAGTCTACAG  82 208
     plu4297 5021129 .. 5021148 -  -5.8  -4.19336   AAGGATTGGAAGAAA            TTGCTCAA TTTA TTGAACAA             TATGGCTCATTTGCT  67 232
     plu4293 5020173 .. 5020183 -    -4   -5.0095   AAAAAGATAAGAAAA                 TTTC TAA GAAA                 TAAAGGGGAAAGCGA  71 46
     plu4292 5019225 .. 5019236 -  -2.2  -3.87075   ATCAGTTGTCAGAAA                CACC ATCG GGTA                 AATTGACAATAAAAA  53 248
     plu4290 5016269 .. 5016281 -  -5.5   -4.8622   GTTTTCAATGAAAAA                TGGCC GCT GACCA                TGGTCGGTCTTGATC  76 468
     plu4288 5014616 .. 5014629 -  -3.9  -3.11272   GATTAGCATCCAACA               TAATC ACCC GATTA                TCTGTAGCGCAGAGT  48 95
     plu4287 5013145 .. 5013160 -  -2.6  -3.24032   ATTTCCCAATGAATA              CTATTG ATAT CAATAA               ATTAACGGCGACCTT  46 27
     plu4286 NONE
        feaB 5011035 .. 5011056 - -11.6  -2.57931   CTTAGGTTTGACAAT           GGCCCCTT TCAATC AAGGGGCC            TTGCTTATTTTGATC  81 52
     plu4283 NONE
     plu4282 5008926 .. 5008939 -  -3.1  -2.62316   TAAACCGACAACGGA               GATGA TTAT CCATC                TATTTTTACCTCCGT  43 206
     plu4281 5008465 .. 5008484 -  -4.9  -3.09834   TATTGTATCACCCAA            CCGTGCC GCTTCT GGCATGG             CGATATCCCCTTATC  52 48
     plu4280 NONE
     plu4279 5003856 .. 5003882 - -10.9  -2.87222   TAAATCATGAATAAG         GCCGGAAGATC ATAAA GATCTTCCGGT         TTGCGGCTTAATCTA  78 33
     plu4278 5003264 .. 5003282 -   -11  -4.28994   CACCATTGATCAAAA             CAGCCGTC AGC AACGGCTG             CCTCCTTTGCCGTTG  88 13
     plu4277 5002584 .. 5002596 -  -4.1  -2.83504   CGTGCACCAAAACAT                TGCTC CTG GAACA                GGCTTCATGTCAATT  45 72
    ISPlu11A 5001605 .. 5001629 - -10.8  -3.74693   TGTTATTTGATCAAA          CCGGAAAATC ACAGA GATCTTCCGG          CTTTTATATATTAAC  84 52
     plu4273 4998449 .. 4998470 -  -6.6  -2.83343   ATAGCCAGTAGGATA           GCGG-GGTT TATTT AACCGCCGC           CAAATACCCTCAATT  57 35
     plu4272 NONE
     plu4271 NONE
     plu4270 4996228 .. 4996252 -  -9.3  -3.40775   ATGTTCACTGAAATA          GGAAAACAGGT TAT ACCCGTTATCC          TTCAAGTTGCCTCTT  77 244
     plu4260 4984279 .. 4984305 -  -6.7  -3.26141   GCGAACATAAAAGTA         CACAAGAAAAC TATTT ATCTTCTTGTG         GATCAATTAATCGTG  61 59
     plu4259 4983221 .. 4983237 -  -9.3  -3.06183   GGCATTGCCATTTAA              GGGCCGG TTG CCGGCTC              CGGTATCATAATCCC  74 5
     plu4258 4981480 .. 4981498 -  -8.9  -5.34632   AATAAAATAGAAAAA             CGGGATA TAATC TATCCCG             CCACTTCAAATTTGA 100 84
     plu4257 4979570 .. 4979584 -  -5.8  -2.56601   CGGAGTAAAAATTAT               CTTTAT CTG ATAAAG               GGATACTAAAGAAAC  54 75
        phoA 4978004 .. 4978030 - -11.7  -5.84381   TTATCAACAAAAAAA         TTAAGGCCAGA GAATA TCCGGCCTTAA         CTCTTTATTCCTTAA 100 82
     plu4255 NONE
     plu4254 4976077 .. 4976091 -  -3.6   -4.0641   TTGCACCCAGACAAA               TGATAA TGA TTACCA               ATATCATATACAAAA  59 215
     plu4253 4975799 .. 4975809 -  -3.2  -4.75063   ATAAAACGTCAAAAA                 CAAC CCA GTCG                 ATATGCTCCAGCCAA  67 8
        holD NONE
        rimI 4973356 .. 4973369 -  -2.3  -3.68351   CGCTTATTAGGCAAA               CAGCG GCAA CGCCA                TGATGATGGCATCTT  48 3
        prfC 4971573 .. 4971591 -  -8.9  -5.27335   TTTTGTAAAGAAAAA             GGCTAAC TTGTT GTTAGCC             TTAAAAATATTAATG 100 35
        osmY 4970678 .. 4970692 -  -5.8  -2.73275   GACGGATAGAGAGCA               TAACTT GGA AAGTTA               TTATCCGTCATTATA  54 170
     plu4247 4969145 .. 4969164 -  -4.2  -3.63515   CTTCATGTCCAATAA            TGCGGCCC GTAA AAGCCACA             CCGGTTTGTGGAAAA  53 495
     plu4241 4963752 .. 4963764 -  -4.9  -3.92522   GCTTAACCTCAGAAA                GATAA TTT TTATC                AACTCATAAAACAGC  61 398
     plu4239 4961583 .. 4961597 -  -5.6  -4.01419   TACCAATCAATTAAA               GCGGTA TTA TGCCGC               TTTTTTATGCCACAT  63 269
     plu4237 4958762 .. 4958782 -  -8.3   -5.3798   GAATAAGAACAAAAA            TGCCGATCT TAA ATATCGGCA            TTTTACTGTGAAAGA 100 51
     plu4233 4956828 .. 4956850 - -10.7   -3.6501   AATAATTATCTGAAA           TGGGGATAA TCTAC TTATCCCCA           ATACCATAAAACTAA  81 37
     plu4229 4950747 .. 4950774 -  -4.4  -2.74792   TGATTAGCCTTAAAT        TAAAATATAG CGCAAAAT CTATATTTTA         TCATTAAGGCTAGCT  48 76
     plu4228 4949971 .. 4949985 -  -2.8  -3.76281   AGCTCAAATAAAAAC               TTGCCT AAT AGTCAA               CCATATAAACTATCC  51 145
     plu4227 NONE
     plu4226 4946264 .. 4946283 - -11.4  -3.90112   TCCTCCTCAAGGAAA            CCCGCGAC TTTA GTCACGGG             TTATTTACGAACGTA  90 30
     plu4225 4945609 .. 4945624 -  -2.6  -3.06183   CTTAGCCTTACCTAA              CAGACAA ATA TTG-CTG              AAGGTAGAGACGCAG  44 2
     plu4224 4943810 .. 4943836 -  -4.5  -4.09511   AAGAGTTGTTTAAAA        GAGTTGCCATAC CCGC GTATGGC-AGTC         TGTTAGCGTGTTAGG  61 97
     plu4223 NONE
     plu4222 NONE
     plu4221 NONE
     plu4220 NONE
     plu4219 NONE
     plu4218 4932768 .. 4932779 -    -3  -3.30124   CTTCACCTTGGATAA                TTCA TGAC TGAA                 TTTTCCAAAGACCGG  46 124
     plu4217 NONE
     plu4216 NONE
     plu4215 NONE
     plu4214 4927131 .. 4927155 -  -2.9  -5.01497   AGCATTACAGAAAAA          TAGGAATATCA TGA TGATATACTTA          TAAAATATCAAAAAT  67 61
     plu4213 NONE
     plu4212 NONE
     plu4211 4925885 .. 4925911 -  -7.3  -3.08679   TCTTCCGAGGGAAGA         CAGGCACCG CAATCATAC CGATGCCTG         TTAGATTCAAAGTGG  62 69
     plu4210 4922984 .. 4922996 -  -6.3  -3.10017   AACCTTTAACACACA                GAGTT TCG AACTC                CTCCAATACACCGCT  57 277
     plu4206 NONE
     plu4205 4918726 .. 4918748 -  -4.2  -3.28505   TTATTAAGAATAAAT           TTTTCACATT TAG AACGTGATAA           TATTATGCTTCGGAT  52 12
     plu4204 NONE
     plu4203 NONE
     plu4202 NONE
     plu4201 NONE
     plu4200 NONE
     plu4199 4913124 .. 4913138 -  -2.1  -3.73775   GTTAGCCTGATGAAA               CAGAG GGTTA CTCTA               TATGGCCTTGTTGAC  50 18
     plu4198 4911618 .. 4911629 -    -3  -2.72511   CTGACTGTTTTAAAC                CTAT AAAA ATAG                 ATAAAACACTCCCTC  41 96
     plu4197 4910889 .. 4910900 -    -3  -3.82448   AAACAAGTAAAAAAC                TATC ATTT GATA                 AAACTCTTTATTCTA  51 145
     plu4196 4910056 .. 4910073 -  -5.7  -3.86733   ATCAAACAGGAATAA             TATATCA AATT TGATATA              TACGCAAGTTATTCT  62 39
     plu4195 4909391 .. 4909419 -  -6.9  -3.79874   CCCTACAGAATATAA        CTTTTGGTTATAT TAA ATATAACCAAGAA        ATATATTCCAACAGC  70 285
     plu4194 NONE
     plu4193 NONE
     plu4192 4906201 .. 4906211 -    -4  -3.97959   AAACAACATAGCAAA                 GATA ATA TATC                 TTTTTCTAGCTTATA  57 218
     plu4191 NONE
     plu4190 4903365 .. 4903379 -  -2.8  -3.53018   TTTAGAGATTAAATA               GCTGAA AAA CTCAAC               GCACACACATGACCT  47 4
     plu4189 NONE
     plu4188 NONE
     plu4187 4900070 .. 4900085 -  -4.7  -2.68381   TAAGTTACTAAATAC              GAGTG TCTAAC CACTC               TTTGCAAGCAAAAAC  49 2
     plu4186 4898428 .. 4898438 -    -4  -3.84389   CACTCAACAAGATAA                 CTTA TCA TAAG                 TAAATTTACTATGTA  55 475
     plu4185 4897120 .. 4897137 -  -2.7  -3.14267   AATAAAAGTAGAAAG             TTCAGAT AACC ATCAGAA              TTTACTCTATATTTG  44 122
     plu4183 4893879 .. 4893895 -  -3.7   -5.0538   CGTCATCTCAAAAAA              CCATATA TAT TCTATGG              ATTTCAAGATGGATC  73 244
     plu4181 NONE
     plu4180 NONE
     plu4179 NONE
     plu4178 4883347 .. 4883361 -  -2.8  -4.25848   AAGTGCTGACCAAAA               GACCAA CAC TTTGTC               AAAAATCTGCAAAAC  58 93
     plu4177 NONE
     plu4176 NONE
     plu4175 4880286 .. 4880303 -  -2.7  -3.55563   ATTTGACTTTTCAAA             CCATTCA CAAA TGAATTG              GCTTTTAAAAATAAT  49 58
     plu4174 NONE
     plu4173 4879158 .. 4879171 -  -3.1  -2.85896   TTGATTAATGAATTA               GCTCT CAAA AGAAC                CTTCCCTTTCTGCTA  44 45
     plu4172 NONE
     plu4171 NONE
     plu4170 4877150 .. 4877188 -  -4.7  -3.46387   ACCAGAACAAACACA  CGCCTTTAGAACATCAGT TAGC AC-GACCTTCCAAAGACG   CCATACACAGTGATG  56 316
       tccA1 4874091 .. 4874106 -  -2.5  -3.85817   ATGGCGGTTTAGAAA              TAGCC TCATTG GGCCA               TACGGAAAAATCAAA  51 70
       tccB1 4869312 .. 4869345 -  -8.9  -2.99545   TTTAGATATGACAGA     TCCTTTCCCACTCTGG CGA CCAGAGTGGGAA-GTC     TTAGTTAAAAGTTAA  69 42
       tccC1 4866057 .. 4866080 - -13.2  -3.53224   CATCCCGCCTCGAAA          TCTCCGCCCA ATAT TGGACGGAGA           TTTCCGGCAATGTTT 100 42
     plu4165 NONE
    ISplu12A NONE
     plu4163 4863311 .. 4863323 -  -6.2  -3.61398   TTCTCTCCGTAATAA                CCGG GTGCT CCGG                TAAAAATAACCCAAA  62 275
     plu4161 4861422 .. 4861438 -    -3  -3.73953   ATTACTGTCAGGAAA             GC-ACCT GATA AGGTCGC              TAATATTGTGCATTA  51 25
     plu4160 4860008 .. 4860027 - -12.2  -2.56164   CCGTTAATCACTAAC            CCACCTAC TTTA GTAGGTGG             TTGTTTAGTGCAACG  85 326
     ISPlu2C 4857487 .. 4857506 - -12.2   -4.0825   TTGTTAACTAAACAA            CCACCTAC TAAA GTAGGTGG             GTTAGTGATTAACGG  95 77
     plu4153 4855240 .. 4855270 - -14.2  -3.24488   TTGTTTTAAAGAAAT       TTTACAAGGTAAGC TCA GCTTACCTTGTAAT       CTAAATAGAAGAGTG 100 71
     plu4149 NONE
     plu4148 4846331 .. 4846345 -  -4.2  -4.41348   TCCGGTGCAAATAAA               CGCAAA CCT TCCGCG               GCAAAATCTATTTAC  66 166
     plu4146 NONE
     plu4145 NONE
     plu4144 NONE
     plu4143 4842062 .. 4842082 -  -8.4  -2.75229   CAAAAGCGCCAACGA            TCACCTTT GATGA AAAGGTGA            ATAGATACAATGGCC  66 5
         mcf 4832150 .. 4832170 - -10.4  -2.88249   CAGAGTCCGGAGACA            GGAAGGGC TTTGC GCCCCTCC            TGTAGTTTCTCCGGC  76 45
     plu4141 4831785 .. 4831806 -  -2.3  -5.44119   CTCAGTTCAAAAAAA           TTCCTCATC TTGT AACAAGGAA            TTTATGTAGAAAAGA  75 46
        fxsA 4824990 .. 4825002 -  -2.7  -4.11623   GATGATTAAACCAAA                CATTC AGA AAATG                GCCGCTTATCAATGA  55 34
       groES 4824511 .. 4824525 -  -6.4  -3.24423   GTTAAGAAGATCTAA               GCGCAA CAA TTACGC               TTCAACAATTGCCAG  61 20
       groEL 4822735 .. 4822745 -  -5.4  -2.73159   CGAATTTTTTTAAAT                 GCTA TTT TAGC                 GGGGTGGGAATATTC  52 104
     plu4133 4820963 .. 4820977 -  -2.8  -3.33265   ATCTGATAAATTCAA               TTCCCA TGT TGCGAA               TGATATTAAATTTAA  46 317
     plu4132 4820093 .. 4820117 -  -7.8  -2.99438   CTAACAAAAAATTCA          TGCCCGGATA CTTTT CAGCCGGGCA          TACCATTCAAATTCT  64 49
         efp 4818401 .. 4818425 -    -5  -5.18726   TCTGTATAAGAAAAA         CCACAG-CCTG CTTC CAGAACTGCGG          CTTTTATCAAATATC  79 49
        sugE 4817867 .. 4817901 -  -8.1  -2.71912   TGACAGGTATAGAAG    CTGCACTGCCAAAATGT GAA AC-CTTTGG-AGTGCAG    TTCAATATTAACTGG  65 33
     ISPlu3G 4811276 .. 4811286 -    -4  -3.19232   CCTGTAAATATAAAG                 CATT TTC AATG                 AATATATACAACCGA  48 105
     plu4122 4810575 .. 4810600 -  -9.8  -5.63374   TTAATAGTAAAAAAA         TAGTGGTCAG GTAAAA CTGACCACCA          TAATAAGATGTCATC 100 60
        genX 4809085 .. 4809108 - -11.7  -3.82865   GAAATAAGATGCAAA          CAGGGCGCC TCAATC AGCGCCCTG           TTCCTGTTGCTTAAT  86 43
     plu4118 4805489 .. 4805510 -  -8.7  -4.48823   AAGCAACCGAGAAAA           CGCACTGTT CAAA ATCAGTGCG            TTAGGAAATAAATTT  84 48
     plu4117 NONE
     plu4116 4803190 .. 4803210 - -16.9  -3.78904   TATTAAATTTAACAA            GAGCGGGCA AAT TGCCCGCTC            AATTTGTTGACAAAA 100 186
        fucR 4800039 .. 4800061 -  -4.8  -2.70932   CTTGGTTGTTAACCA           TCAGGGCGAA ATT CTCGCGCTAA           AAGTGACTCCCGGTA  49 414
        sirA 4798032 .. 4798061 -  -6.5  -3.07816   CGTCTAGCTATTTAA       GGATATGAGTC TTATTCGC GGCTCATATCC        TGTGCCATAGTAAGA  60 123
        ftsY NONE
        ftsE NONE
        ftsX 4790642 .. 4790660 -  -2.4  -4.51994   TCAATGAATAAGAAA             CTTTTACC TTA GGAAAAAA             AGAGATGGTTATCGC  59 85
        rpoH 4789367 .. 4789386 - -10.8  -5.74086   AAATGAAACAAAAAA            GGCGATAA ACCA TTATCGCC             TTTTTTAATTATGAA 100 65
        garK 4787951 .. 4787966 -  -6.2  -3.00298   CGCTTTAATGATAGA              TTACTG GCCG CAGTAA               AAGTGACTTTCAGTG  56 249
        livK 4786273 .. 4786291 - -10.3  -2.73994   ACCTCCGGAATAGCA             GCTCCTG ACAAA CAGGAGC             TGACGACCGTTCTGA  76 46
        livH 4785317 .. 4785329 -  -4.1  -2.75712   GCATTCACCCAATTA                GCATG TTT CATAC                CTTTTCCACCTCTGG  45 20
        livM NONE
        livG NONE
        livF 4782119 .. 4782140 -  -6.7  -3.91908   ATATTCTTAAAAACA           TTCTCTTTC TAAT GAAAGAAAA            TTAAATTAATAGCAA  69 461
     plu4093 NONE
     plu4092 4779468 .. 4779481 -  -3.1  -4.63218   TCTTTTTCAAGAAAA               TGACC GGTC GATCA                CCAAGAGAATATATG  66 327
     plu4090 4777109 .. 4777147 - -12.1  -4.67982   CCTTACGCAACAAAA  TGCAGATTATTAGG-TTGC CTG GCAATCCTAA-AATCTGCA  TCAAGCCTCTTTCTT 100 355
     plu4084 NONE
     plu4083 4770655 .. 4770671 -  -2.9  -4.43815   AGTAATAGATCAAAA              TTGGCGA TTA CCGTCAA              CCCCACCGATGTCAT  60 80
     ISPlu4B NONE
     plu4081 NONE
     plu4080 NONE
     plu4079 NONE
     plu4078 NONE
     plu4077 4763322 .. 4763337 -  -2.6  -3.78022   CCTATAGTGATTAAA              CTTAAT AAAA ATCAAG               TGGTAAAAGTGTAGT  51 418
     ISPlu8B 4761223 .. 4761243 -  -7.6  -3.86897   CGGATTGCTGACAAA           GTG-CGGCT TTTT AGCCGACAC            TTTGTTTTAATCAAG  72 414
        mreB 4755978 .. 4755988 -  -3.2  -4.06419   CTGTTTCATAAACAA                 TGGA ATT CCCA                 GACAGCAATCGCAAG  57 88
        mreC NONE
        mreD NONE
         maf NONE
        cafA 4752172 .. 4752187 -  -4.7  -3.14132   CTCCTTGGTTACCAA              TGCTG TTATGT CAGCA               AATCAGATGGTTACA  52 36
     plu4066 NONE
     plu4065 NONE
        tldD 4746041 .. 4746058 -  -4.1  -4.05033   TCTATCTCAGATAAA             CAGCC AAAAATCA GGCTG              TTCCTCCAACGGTCA  59 18
     plu4063 NONE
     plu4062 4745166 .. 4745183 -  -6.2  -5.42198   CGCCAAAAAAGAAAA             GGCGGC AAATAA GCCACC              TAAATCTTATCGTCA  91 112
        pmbA 4743107 .. 4743131 -  -7.1  -2.53263   TCCACCGTTAATTCA          GCCAGCCCA TTTGATC CGGGCTGAC          TAAAGTCATCGGAAA  59 51
     plu4059 4742536 .. 4742555 -    -8  -3.36492   CTCTTAATCCCACAA            TACTGTAT ATTT ATACAGTA             TATATAAATATAATT  67 75
     plu4058 NONE
     plu4057 NONE
     plu4056 4739469 .. 4739479 -  -4.6  -3.64773   CCGCAACAGAAAAAC                 CGCG GGG CACG                 CTATCCATATCGGCC  55 156
     plu4052 NONE
     plu4051 NONE
     plu4050 4735917 .. 4735947 -   -10  -5.01497   ATGAGTAGATAAAAA       TAAAAAACCAAC TGGTGAG GTTGGTTTTTTA       TTTTAACCCTTGGAT  93 187
     plu4047 4734122 .. 4734139 -  -2.7  -5.50925   AATCAATACAAAAAA             CCACT ATCGCACA AGTGG              TTTTTTGTCTTTGAT  80 517
     plu4034 NONE
     plu4033 NONE
     plu4032 NONE
     plu4031 NONE
     plu4030 4722043 .. 4722073 - -13.5  -4.39386   CTTAAACTATGAAAA      CGCCCTTGTAA-CA TCTC TGCTTACAAGGGCG       CTGATTATACCCGTT 100 183
     plu4029 4721551 .. 4721578 -  -2.7  -2.68823   CTCTCTTTATATAAT        TTGCTGTTCGC GGCGAG GCAAACAACAT         TAAAAACCGTTGAGC  41 25
        murA 4720106 .. 4720139 -  -9.1  -3.61609   CTATTTAAATGAGAA     CTATTTTTACACACA ATAA TGTGTATAAAAATGG      TCTGTGTCTGACTCT  74 147
     plu4016 4705307 .. 4705323 -  -3.8  -3.14468   CGGCACTATATGCAA              GTTTTT GGGAA AAAAAC              ATTGCTGTAACGTGG  48 137
        rplM NONE
        rpsI 4704292 .. 4704308 -  -7.2  -5.32565   TAATTAAGTAAAAAA              CCCGCC AAAAA GACGGG              TTTGCACATTAAATA  91 61
        sspA 4703359 .. 4703377 -  -2.3  -3.01422   CAGCTCCATAAATCA             GCTCCTG GATTG CAAGCGC             ATTTCACGTTCAGCT  42 4
        sspB 4702806 .. 4702828 -    -4  -5.81032   GAATTTGAAAAAAAA           TAAGGAGGCA AAC CGCCCCCTCT           TTTAACGCTTATTTT  89 34
        arcB 4692847 .. 4692880 -  -5.4  -2.79183   TCCATTTGTAGTAGA     TTATTGCTTAACCC TTTAGG GGGTTAAACACCAA      TCTTCATCACAGATT  52 207
        elbB 4692156 .. 4692168 -  -3.4   -4.5115   CATAAAAATTGAAAA                GGAT TTCGC ATCC                AGTTACTCAGTCATT  62 28
        mtgA 4691263 .. 4691275 -  -2.7  -3.66095   AAATTGCCAGCGAAA                CTAAC GGT GTTAA                GCGAGTAACAACCGC  50 191
     plu4001 4686494 .. 4686521 - -16.4  -4.05875   CTTAAAAAAGTGAAA        GCCCCGTCAGAT TCCA ATCTAACGGGGC         TAAATTTGTGAAGTT 100 483
     plu3998 4684630 .. 4684660 - -12.7  -3.23466   AAAAAGATTAACACA      GCCAACCAG-ACAG TCTG CTGTACTGGCTGGC       GCCATTTACGAATGT  95 140
     plu3992 4680015 .. 4680026 -    -3  -5.08824   TCCCCATTCAAAAAA                GATA TGGT TATC                 TGTTAAAAAATAGTT  70 47
     plu3991 4678317 .. 4678336 -   -15  -3.63968   GGGTAAATCCTCAAA            CCGCGCCA TTCC TGGCGCGG             ATATTTTACTCTTTC 100 73
     plu3989 4675204 .. 4675234 -  -8.4  -3.66643   CAAATTAAATCAGAA      TCAGGCCGCTACT TTTCAC AG-AGCGGCCTAA       TTTTTAAGATGACTC  73 41
     plu3987 4673087 .. 4673097 -    -4  -3.57144   CGGCGTATTGGTAAA                 TTTC AAT GAAA                 TATTCATATCTAATT  53 78
     plu3986 4672051 .. 4672068 -  -4.9  -3.34344   CTACTCTTCAACCAA             GAAAACA AAGC TGCTTTC              TAAAGTCTCTGTGCA  54 25
     plu3985 4670831 .. 4670847 -  -3.7  -6.04324   GGAAAAAACAAAAAA              CCAAC TGGTGAG GTTGG              CTTTTTTGTTTTACC 100 196
     plu3983 4670072 .. 4670107 - -11.3  -3.56643   TGTATATCCTGTAAA    GCCGTGCTCTATC TGATTTCTAT GATAAAGCACGGC     TTCCTTTCGTGATCT  83 90
     plu3980 4668063 .. 4668074 -  -2.2  -4.75372   ACTACTTACTAAAAA                CGCA ATTT TGCA                 CATAAAATGATCATA  64 332
         gcp 4662113 .. 4662139 -   -16  -3.88137   ACAAGGCTGGATAAA         GACCAGCAACTC ATT GAGTTACTGGTC         TTTTATTTGAAGATT 100 40
        folB 4660909 .. 4660928 -  -5.7  -2.92086   ACATAATTATCAAAC            CTGGCAC CACTGC ATGCCAG             TCTATGTAAGAACAA  53 79
        uppP 4659735 .. 4659752 -  -4.1  -3.63744   CCGGTTTTGAAAATA             CACCCTA TCCA CAAGGTG              ATTGTCTGCGACAGG  53 260
     plu3970 NONE
        glnE NONE
        rfaE 4652300 .. 4652327 -  -4.2  -4.61687   TTAAATAAAAAAATA        GCCGGG-AAGA TTTCATC TCTTACCCGAC        TTTCATTCTAATAAT  68 118
     plu3967 NONE
     plu3966 NONE
     plu3965 4650064 .. 4650100 -  -9.8  -2.59484   TACATAAAAATAACC   GTGATAATGAGCAGA-AT GTG ATATCTGCTCATTA-CAC   ATCCACACCAATCAG  74 44
        ribB 4648555 .. 4648578 -  -8.2  -4.57275   CAAAAAAACTGAAAA          GCCACAGCTT GCGC AAACTGTGAC           TTTAAAAAGTATGTA  86 83
     plu3962 NONE
     plu3961 4647166 .. 4647184 -    -6  -3.71378   TATTGGACACTTAAA             GCTCAAAA TGA TTTGGAGC             GCATCTATCATTTTG  62 272
     plu3955 4642404 .. 4642425 -  -9.3  -3.56704   CTTCCACTAAATTAA           CGGCCCGCC ATCA AGCGGGCTG            TTTTATTTCCAACCA  78 225
        nudF 4640005 .. 4640021 -  -5.2  -3.23708   CTCGGTTAAAAATTA              GGAATT ATCTG AATTCC              ATTCTTTTTTTAACT  54 6
         icc NONE
     plu3951 NONE
        parE NONE
        parC NONE
        plsC 4633182 .. 4633208 - -12.5   -5.2204   GACAACGAACAAAAA         TCCTCACATAT GCTAA ATATGTGAGGA         TTAAAGTACGCTTAA 100 115
        sufI 4631389 .. 4631414 -  -8.1  -4.53685   AAAGTAGAATTAAAA         CGTGCGCGGCA TCAC CGCCGCGCCCC          AATTTTGCTGAGCTA  86 83
        exbB 4625726 .. 4625743 -  -2.7  -3.16191   CCAGATCTTCATTAA             GACGTAT TGCC ATAAGTC              ACCTTGTCTTGCTAT  44 24
        exbD 4625269 .. 4625286 - -12.7  -3.17194   AGGGTGTCAACTCAA             CCGCGCT TTCC AGCGCGG              TTATTCAATGGAAGA  91 52
     plu3936 4620583 .. 4620605 -  -3.6   -3.5518   CGAATACTTAGAGAA           TAGTTAAA TATTACT TTTAACTA           TATTTTACAATTACC  53 272
     plu3935 4618656 .. 4618671 -    -9  -4.73388   AACTGTTATCAAAAA              GGCTCT TTCC AGAGCC               TGTTCGATTAAAATA  88 72
     plu3934 4615967 .. 4615998 - -14.7  -4.21811   TATTGAATACACAAA      TTATTAACGCTGG GTAAAA CCAGCGTTAATAA       TATATCTCACTTTTA 100 467
        cpdB 4605725 .. 4605744 - -10.7   -5.5454   GTAAACAAACAAAAA            CCTGCCC AAATTA GGGCAGG             CGACTATTAAAATTA 100 38
     plu3926 4604835 .. 4604860 - -13.3  -3.85509   TTAAGAGAAGGCAAA         CCTGACCCACG TTAC CGCAGGTCAGG          CACATCACGGTGATT 100 64
     plu3925 4603812 .. 4603834 -  -7.7  -3.73775   GTCATCTCCAGGAAA           TCTGGCGTC ATTTA GACGCCATA           ATTATCATATTCTTG  72 14
     plu3924 4601862 .. 4601878 -  -2.2  -5.58454   TGCAGAGTAAAAAAA              CGGG AATTGATAG CCCG              GCTACCCACATGGAA  79 407
     plu3923 4601087 .. 4601101 -  -4.2  -3.01712   TCGGGTTTCCCAATA               CCCCAC AAA ATGAGG               ACTGACCCACAACAG  49 51
     plu3922 4600675 .. 4600687 -    -2  -3.89614   GTCAAGCTCCATAAA                TACT TAAAC AGTA                TCCCCACCCTCTGGC  52 250
     plu3921 4598620 .. 4598641 -  -4.5  -3.28416   TATTACTCATATCAA           CCTCACTTT CCTC AAAATGAAG            ACGATCTCTACCGTT  52 185
     plu3919 4596773 .. 4596783 -  -3.2  -3.10796   TTTCATTACTCAACA                 GACT ATG AGCC                 GTCGTTTCAGAACAT  46 114
     plu3918 4596200 .. 4596228 - -12.5  -3.16055   CAAACTCGCTATTAA        CCCGCCTTTCCAT TCA ATAGAAAGGCGGT        ATATCCTCAAAAAGG  91 51
     plu3917 NONE
     plu3916 4594377 .. 4594411 -  -6.5  -3.95555   ACAACTATTTATAAA     CCTTAACCGCC CAACTAACTCACC GGCGGCTAAGG     TTACTCATACAATTA  69 135
     plu3915 NONE
     plu3914 4590616 .. 4590632 -  -2.3  -2.51871   CGTGATACCAAAACG              CTTTC CGGTGGC GAAAG              TTTTCTGGTCAGCCT  39 421
        phoB NONE
        phoR 4583541 .. 4583569 -  -2.7  -5.09426   TTTAACCTGAAAAAA        TAATAATCAAT TACGAAG ATTAATTATTA        CTGTTAATCAAACTA  70 16
        brnQ 4581873 .. 4581886 -  -5.3  -4.63044   AGTCAGAGAAACAAA               CATCA TCAC TGATG                CATTTGAGTCTCACG  72 17
        queA 4576987 .. 4577013 -  -3.7   -3.6393   GGCATCAGATAAACA         GTCCGATGCTG TTGTT CAAAATCAGAC         AAAGTTGAAATTTAC  53 124
         tgt NONE
        yajC NONE
        secD NONE
        secF 4572508 .. 4572536 - -11.8   -5.4756   AATCTGAATAAAAAA        CACCCTGTCAGT CGGAT ACTCACAGGGTG        TTTGAACAGCATCAA 100 51
     plu3900 NONE
        ribD 4570893 .. 4570908 -  -2.4  -2.95298   TTCAGTCAGTATACA              GGCCGC AGAT GCAGAC               GAAGATCAGGCCCAA  42 0
        ribH NONE
        nusB 4569779 .. 4569800 - -14.5  -3.18023   TGATGATCACGAACA           TAAGGCCGG TATC CCGGCCTTA            CAAATCATCGTCTAC  95 68
        thiL NONE
        pgpA 4568098 .. 4568114 -  -4.3  -3.47392   TAAAGCAAAAAATGA              GTCCCTC TTT AAGGGGC              ATTATACAGTCTGTC  53 180
     plu3894 4567207 .. 4567252 -  -8.5  -5.72207   CTTAAATTAAAAAAA CCATCACTG-AAAATTTTCTAC TCA GAAGACGATTTTCCAGTGATGG TTTAAACAGAATTCG 100 490
        thiI 4560074 .. 4560102 - -10.4  -2.63112   AAACTGGTTATACGA        TTCGGGGTTC ACGTAATAG GAACCCCGAA        ACATAGAATTGAAAC  76 43
     plu3881 4558331 .. 4558369 -  -4.8   -2.8739   GACATTAAGGTAAAT TG-GGAGTGGGA--CTCCT GGTC AGGAATATCCCACTCCACA  TTAGGCTAGATATAT  50 60
        bolA 4547877 .. 4547890 -  -5.9  -4.89729   TATAAAACGTAAAAA               CGGCC CGAA GACCG                TTCACTGAATTTATT  79 87
         tig 4546200 .. 4546219 - -10.7  -5.66684   TAATTTATAAAAAAA            CCCGCAG GTTAAT CTGCGGG             TTCATTTCACTGAGA 100 75
        clpP 4545258 .. 4545287 -  -7.1  -3.16683   ACCTCACTTTATCAA       CTGCTCACCCAGA TTCG TCTGGCAAAGCAG        GAAACTTCTGCTATT  62 110
        clpX 4543894 .. 4543920 - -12.5  -5.09204   ATACTTTAATAAAAA         TAAAATGAGGG TAGTC CCCTCATTTTA         TTTAATAATATCTCG 100 69
         lon 4541328 .. 4541357 - -10.1   -5.2015   TTAATAATATAAAAA       GGCTGGTAAGC CTGAATTC ACTTACCAGCC        TATATTTCATTCATA 100 69
        hupB 4540677 .. 4540698 - -10.9  -5.80817   GCTAAGAGAAAAAAA           GCGCACCAA TCAA TTGATGCGC            TTCTATTTTAACTTA 100 224
        ppiD 4538666 .. 4538681 - -11.8  -3.65693   ATCAGATATGCGAAA              GGCCGC GAAA GCGGCC               TTTGTTGACAAGATA  85 76
     plu3864 4538160 .. 4538194 - -10.9  -3.41527   CAACCTTGATCACAA     CATCCCCATTCACAA AAAAA TCATGAATGAGGATG     ATAGATAATATACTA  83 38
     plu3863 4537625 .. 4537653 - -13.3  -2.85354   TAGTTTAATCCAAAT        GGCAATGAGAG CCTTTCC CTCTCATTGCC        CTGTTTTCACCAAAG  93 18
     plu3860 4535213 .. 4535223 -  -2.6  -3.41013   GAACGACACTCAGAA                 TAAT TGA ATTA                 ACGCAATAGATTAAT  47 47
        mdlA NONE
        mdlB 4531559 .. 4531581 -  -5.6  -2.69288   AGAATTAAGAAGGGA           GGAGAGCA GCGAATA TACTCTCC           CGTGAGTGCACCGAA  51 56
        glnK NONE
        amtB 4529269 .. 4529299 -  -3.2   -5.4477   AAATTGTGAAAAAAA       TGTCGCATCTGCTG CCA CAGAAGATGCAGAA       TACGCTTCTTTTTCC  81 513
     plu3854 4527675 .. 4527692 -  -2.7  -4.63486   ATGCGTTTAAGAAAA             TGCACCA CGAT TGATACA              CTGGAACGTGTGATT  65 487
        acrR 4521128 .. 4521141 -  -4.5  -3.28783   AAAATTCAATCAATA               CACTG ATTT CAGCG                TTATCAATCAGTTCC  52 327
     plu3849 NONE
     plu3848 NONE
     plu3847 4518834 .. 4518848 -    -5  -4.36914   CTGTGGTTGATAAAA               CATACA AGC CGTATG               ACAGTTCTCTATTAG  68 317
     plu3845 4517290 .. 4517306 -  -4.4  -4.69487   AAATACAGAAAGAAA             TCGCGGC ATTA GCCG-GA              AGACTAGCACGTTGC  71 416
         apt 4516087 .. 4516112 -  -9.7  -3.07222   AGCACCATGCTAACA         CAGCCTCACTA TAGA CAGCGAGGCCG          ATATGTTAGTAATAC  76 54
        dnaX NONE
     plu3840 4513689 .. 4513702 -  -2.3  -2.64099   GGTTTGCATCAGAAT               GGCAT CTTA AAGCC                TGGTGGCAATTGCAT  40 5
        recR 4512575 .. 4512585 -    -4  -3.48276   GTTGGGCGTAGATAA                 TATC TTT GATA                 AACGTTACAACGAGC  52 517
        htpG 4508132 .. 4508161 -  -5.7  -4.85782   TTCTGTAAAAATAAA       CCACGCCCC ATCTCATTATCA GAGGCGTGG        TTTCTAATCGTCACC  76 55
         adk 4507321 .. 4507344 -   -14  -2.84013   ATAAATAATATAGGA          TAAGGCGACT TATT AGTCGCCTTA           TAAGAATCACTCAGG  93 45
        hemH NONE
        fepE 4504881 .. 4504915 - -10.8   -2.9432   CACAATAAAAACGGA     CAGGCAGCAAATGTCA CTA CGACATTTACTGCCAA     GGAAAACTTAAGCCG  79 33
         gsk 4503472 .. 4503505 - -12.6  -3.71378   GATTTTATAGCTAAA     TTTCGGCACCTTAT TAATTT ATACGGTGCCGAAA      TTTTAAAATTACCGT  95 34
     plu3832 4501389 .. 4501437 -   -20  -2.85896   CCTACCAAGTAAGGA TCATGAGCCGTTCTTATCACTTA AGTA TCAGTGATAAGAACGGCTCA-GA GGGGACAAAATGTTC 100 341
        ushA 4496080 .. 4496100 - -11.1  -4.68994   ATTATTACCCAAAAA            GGGCTGCTA AAA TTGCAGCCC            TTTCGATTTATCATT  90 51
     plu3825 4493466 .. 4493478 -  -4.8  -3.98083   GAGGTAATTCAGAAA                CTGC AAGCA GCAG                GTCGCAAGGTTGCTA  61 523
     plu3823 4490474 .. 4490507 - -11.2  -3.06915   AGCTAGCTGATGGAA     GCTGGCGAGTTCACT GTAAT AGTGAACT-ACCAGC     CCACACCGAAGTAGA  79 89
        ybbA NONE
        ybbP 4483632 .. 4483642 -  -5.4  -3.11619   CAATAAGCCAGGGAA                 TGGA TTC TCCA                 CATCTCGACGAGCGA  54 77
     plu3812 4478125 .. 4478141 -  -5.9  -4.77036   GGTTATCATCAAAAA              CTCAGAT AGT ATCTAAG              GTACTTTAATTCACT  77 303
     plu3811 4476709 .. 4476729 -  -8.3   -5.3798   GAATAAGAACAAAAA            TGCCGATTT TGA ATATCGGCA            TTTTGCTGTAAAAGA 100 51
        cysS 4470409 .. 4470421 -  -5.5  -3.10641   GAACTTACGAGTTAA                CCAGC GAA GCTGA                AGGAGTGACGGTTAA  52 440
     plu3796 4460624 .. 4460636 -  -5.5  -4.63486   ATTTCCCTAATAAAA                TCCCC TTC GGAGA                ATCACTTCATTTGAC  72 129
     plu3795 4459496 .. 4459515 - -12.2  -4.70107   CATTAAAATAAGAAA            GGCTACAC CAAA GTGTAGCC             TTAAATTAAAAACGG 100 154
     plu3793 4455946 .. 4455973 -  -7.8  -5.83211   TATTAAAATAAAAAA        TGAAGGCCACAT AAAA ATGTAGCCTTAA         ACCTAAAATTAAAAA 100 187
     plu3791 4453110 .. 4453127 -  -3.4   -3.5241   TACTTTTCATAAATA             GGTCTG TACTTC CAAACC              AGTGACGCTATTAAA  49 287
        cspI 4452624 .. 4452639 -  -7.5  -5.08824   CCTCCATGCAAAAAA              CCCGC AACTAA GCGGG               TTTTTACTTATTAAC  89 109
        sctW NONE
     plu3765 NONE
     plu3764 4432466 .. 4432478 -  -5.5  -3.14344   GATTTTGCTCACGAA                GCGAG CAC CTCAC                GCTGTACTCTTAGCA  54 6
        sctX NONE
        sctY 4431775 .. 4431785 -  -4.6  -3.17325   ACGGTTCATAATAGA                 GCCC CTT GAGC                 GAGATAACGCTGATA  50 5
        sctV NONE
     plu3760 NONE
     plu3759 NONE
     plu3758 NONE
     plu3757 NONE
     plu3756 NONE
     plu3755 4425409 .. 4425424 -  -3.2  -2.67694   ACCAGCATTACACCA              CGC-CAG TCG CCGCGCG              CAATGCCTGAACATG  43 2
     plu3754 NONE
     plu3753 NONE
     plu3752 4424324 .. 4424354 -  -4.8  -3.48292   AGTCATCAGCAAACA       CAACAAGACCAA CCCTATT TTGGTCATGTTA       GGCTGATCCTACGTT  56 18
     plu3751 4423622 .. 4423655 -  -5.1  -3.09933   CGGCAAGGGAGTTAA     TCCCCGGGAGCATAG GTAA CTATGTGACCGGGGT      GAGCGAGTGCAGCCA  52 334
     plu3750 4421831 .. 4421849 -  -6.6   -4.9645   AGTAGAATAAGAAAA             GGCCACAC ATA GCGCAGCC             TTAAATTTTATAAGG  81 274
     plu3749 NONE
     plu3748 NONE
     plu3747 4420524 .. 4420558 -   -11  -2.65139   ATTACGCAATAACAT     TATCAAAACTCAGC TATTGAC ACTGAGTTTTGATA     TATTCTTGCAAGTAT  78 4
     plu3745 4418217 .. 4418233 -  -2.3  -3.39438   CAAACAATCAGAATA              GAATTGA ACA TTAATTC              GGCCACTTACGAATC  46 19
         wzb 4417792 .. 4417804 -  -3.5  -3.10146   ATAATATAAAAATAC                TTATA AGT TATAA                TTTCCCTAACCAACT  46 20
         wzc 4415557 .. 4415583 -   -16  -4.42386   CGCTCATTGATAAAA         TTTCTCCGGCCT TAT AAGCCGGAGAAA         AGGCGATCAATCCTT 100 32
        tehB 4413984 .. 4413998 -  -2.8  -3.95022   TTCACCAAGAGCAAA               CCCT AATGCCA AGGG               AATGGTAAGCGGGCT  54 512
     plu3740 4410717 .. 4410734 - -11.3   -4.4767   CCAGTGATGAGAAAA             GCCTTCC AAAC GGAAGGC              TTTTATTTAAATTTT  90 32
     plu3737 4406647 .. 4406658 -  -4.4   -3.8917   GTTTAATGAGAATAA                TCCT ATGA AGGA                 ATTATTCATTTTTTG  59 27
     plu3736 4405126 .. 4405160 - -12.4   -2.7264   AAACTCTTTTTAAAT     CAATAAGATACCCA ATGAATA TGGGCATCTTATTG     GTAATTTTAAACGAG  85 32
     plu3734 NONE
     plu3733 NONE
     plu3732 NONE
     plu3731 4398101 .. 4398147 - -14.1  -2.72052   AAATCAATGAGAGGA TACTCATTACCTGAAGCTTTTC TTGT GGAAAGCTTCAGGTA-TGAATA TAGAATTAATACAGG  91 59
     plu3729 NONE
     ISPlu3I 4395399 .. 4395417 -  -4.6  -4.58395   TTCAGGGCGTAAAAA             TCTTTCTG GTA CATAAAGA             TCATAATTATTAAAG  68 119
        abgA NONE
        abgB 4390984 .. 4390998 -  -4.2  -3.16608   ATGTAAATGACTGAA               CGCTAG CTG CTAGCT               TGCCGCTGTAAGCAA  50 63
        abgT 4389066 .. 4389078 -  -4.1  -3.86897   CTTATCTTTTACAAA                CCATG ATT CATGA                CTTTTGTCCCACATA  55 347
     ISPlu3J 4387468 .. 4387493 - -12.1  -2.88758   ATAATTTCTCATAGA         TACTTTGGAAA TACT TTTCCAAAGTA          CGACATGAAATTTTC  86 162
     plu3721 NONE
     plu3720 4385520 .. 4385554 -  -3.8  -3.10761   CGGTAAGAAAGGATA    TTTACTGC-CGTTTC TTCCTT AAAACGCACAGTAAA     GGAGGTTATTGCGTA  48 133
     plu3719 4383161 .. 4383174 -  -4.5  -3.32698   TTACTCCACACAACA               CTACC CACT GGCAG                TTTTGCTATTTGAAT  52 40
     plu3718 NONE
     plu3717 4373350 .. 4373381 - -18.8  -2.76589   AGAGTTAACACAGCA      CGGCGCTGAAGTGC GGGA ACACTCCAGCGCCG       CTAACCATCACCAAC 100 339
     plu3714 NONE
     plu3713 4368108 .. 4368125 -  -8.4  -3.46602   TCGGTTAGAGCATAA             GGCGCA GCCTTG TGCGCC              ACACCCGCCAATGCT  71 313
     plu3711 NONE
     plu3709 NONE
     plu3708 4364460 .. 4364491 - -18.8  -2.76589   AGAGTTAACACAGCA      CGGCGCTGAAGTGC GGGA ACACTCCAGCGCCG       CTAACCATCACCAAC 100 339
     plu3705 NONE
     plu3704 4359109 .. 4359119 -  -8.2  -2.78712   GGGGGAAGTCAATGA                 GCGG AGG CCGC                 AGGCCGATCTGCCTT  66 432
     plu3702 4355876 .. 4355907 -    -6  -3.63694   AGTTATTCTCAATAA      CAACGCATTA-TCAC TTA GTGAACAATGGGTTG      TTGCTTATAATTGCG  62 293
     plu3701 NONE
     plu3700 4354305 .. 4354346 - -12.5  -2.66369   AAGAAGAGACAATAC TTACGCGGTGTTGAGATGCT GAG AACATCCCAGCACCGC-TAA CCACAACCCACTATC  89 342
     plu3697 NONE
     plu3696 4349164 .. 4349185 -  -3.5  -3.14881   TAAGCCGCTCATCAA           TGCTCAGGC GGTT GCCCGGGCT            CACCGGCGCAGTGCG  46 221
     plu3695 NONE
     plu3693 NONE
     plu3692 4346937 .. 4346978 - -12.5  -2.66369   AAGAAGAGACAATAC TTACGCGGTGTTGAGATGCT GAG AACATCCCAGCACCGC-TAA CCACAACCCACTATC  89 342
     plu3689 NONE
     plu3688 4341982 .. 4342005 -  -6.6  -3.12351   TGCCCCCACACCGAA          CCCGCCCAACG TAA CGG-GGACGGG          CGGACGCTCAGCGGC  60 51
     plu3686 NONE
     plu3685 4340348 .. 4340358 -  -5.4  -3.89215   GGGTATAAACTCAAA                 TCCT GTA AGGA                 TACGTAATTCACCGA  63 353
     plu3682 4337863 .. 4337884 -  -2.3  -4.58395   CTCAGGTTGTAAAAA           GCGTTTAGT TACT ACTAAACAA            CGACAAAATTACCGA  61 8
        speA 4335736 .. 4335759 -  -4.6  -3.79251   CATGCCATGACGAAA          TGGGGTATGTC TGA GATA-ACCCCA          TTTATCTGCATCTCC  57 102
        speB 4334443 .. 4334458 -    -4  -3.97834   CAATGGCAGTAGAAA              CGC-TGA ATC TCATGCG              TGGGAAAAAGAAAAG  57 310
        leuO 4323677 .. 4323701 -  -6.5  -6.14618   GATAAAATAAAAAAA          CTCACTACC CTTATCC AGTAGTGAG          TTTTCAAGTTAATTA 100 38
        fadD 4321599 .. 4321623 -  -7.9   -3.9373   CAGGGAAAACCCAAA          GCGGGATATTA CTA CAATATCCCCC          ATACTTCCCATGAAT  74 79
     plu3670 4320646 .. 4320667 - -12.3   -2.6547   AAATATACTTATAAT           CCCGCTCTG TATT CAGAGCGGA            TTATTTTACAGTAGG  85 144
        ilvI NONE
        ilvH 4315021 .. 4315042 -  -5.8  -5.14477   CATAGACCCAAAAAA           GGCCCTAC TTTATC GCAGAGCC            TGATAAATGTATGCA  80 65
        fruR 4313955 .. 4313980 -  -7.6  -4.49389   ATCTGACAACCAAAA         CCCCCCATCA GAAAAT TAATGAGGGG          TTTTTATCATATTTT  80 32
        mraZ NONE
        mraW NONE
        ftsL NONE
        ftsI NONE
        murE 4308355 .. 4308380 -  -4.7   -2.7264   AAAGTTGTTGCAAAG         TGAGGGAAATC ATGC AATTACCCCCA          GTAACCGAGCAACAG  49 9
        murF NONE
        mraY NONE
        murD NONE
        ftsW NONE
        murG NONE
        murC NONE
         ddl NONE
        ftsQ NONE
        ftsA NONE
        ftsZ 4296546 .. 4296556 -  -3.2  -3.54183   GTTTAGCACAAAAAG                 CGGA GAA TCCA                 ATTTTTTAGCTATTA  49 38
        lpxC 4295372 .. 4295409 -   -10  -2.90598   GAAAGATTAGAACGA   CTAGCTGCACTGGC CGGAGAGAGT GCCAGTACAGCTAA    AACGACTAAGCGATA  75 169
     plu3646 4294351 .. 4294364 -  -3.8  -3.14294   AAGATTCAGAGGTAA               GCAG TAGGAC CTGC                ACGGATACCTTGGGC  48 2
        secA 4291523 .. 4291536 -  -9.5  -4.87807   CTAACAGAGTAAAAA               GGCGG TTTC CCGCC                TTTTCATCGTTACTG  91 35
        mutT 4290999 .. 4291024 - -10.5  -4.48713   CTGAGCAATAATAAA         TAGCCGCGTTA TTAA TAATGCGGCTA          TTGACAACTCAAGCG  89 34
        ampE 4283348 .. 4283358 -  -3.2  -3.69395   CTTATCACTCAAGAA                 CGCA AGA TACG                 TTAAACAAAGGAACG  51 301
     plu3628 NONE
     plu3627 4278032 .. 4278048 -  -5.2  -3.64281   CCATATAAAAAGAGA              GATCAT TTCTT ATGATC              GAGTAAATAATATCT  57 284
     plu3626 4277685 .. 4277700 -  -3.4  -4.63748   AAATAACCAAAGAAA              TTAAAT TAGA ATTTAA               AAGTCCCCCCAATAC  64 15
     plu3625 4277222 .. 4277257 -  -6.9  -3.19449   CAAATATGTGAGGAA    CCACCAGCAACAGCT CCAGGT AACTCCTGCTGATGG     AAAAAAATGGACTAC  62 42
        pdhR NONE
        aceE NONE
        aceF 4271286 .. 4271304 - -13.1  -3.03309   CCGCAATAACAATCA             GGCCGGC ACATG GCCGGCC             TTTGAGATTACATCA  95 33
        lpdA 4269615 .. 4269637 - -12.1  -5.74122   TACCAGATAAAAAAA           CGGCTTTCA ATAAA TGAAAGCCG           CTTCGGTAAATTACA 100 66
     plu3620 NONE
        acnB 4266572 .. 4266591 - -12.2  -4.21908   TATCATTATCTAAAA            TGGGAGGT TTTT ACCTCCCA             TTCATTGGTATCGCA  95 42
     plu3616 4264545 .. 4264568 -  -4.6   -2.5602   TAACTATTTAACCTA          CCATTGAGTA AAAT TACTCGATGA           CTATCCTTCATAGCA  47 105
     plu3615 4263474 .. 4263487 -  -6.7  -4.41548   CCATAGGGTATAAAA               CAACC AGAT GGTTG                TTAAAAATAAGGGAT  75 175
     plu3612 4259745 .. 4259755 -  -3.2  -4.64334   AACCTCCGAAGAAAA                 CCTG TTA CAGA                 AAATGTTCATCCCAC  64 111
     plu3611 4258953 .. 4258981 -  -9.6  -2.94298   CTATGAAAAAAGTGA       CTGACGCCC-TGT TGAA ACTTGGGCGTCAG        ATGTTAAGACAAGAT  70 49
     plu3608 4257179 .. 4257190 -    -3   -3.9578   AGAGATGTCAAAGAA                CTAA CGCC TTAG                 ACCTACTCTTCAACT  53 6
     plu3607 4256656 .. 4256672 - -10.1   -4.7153   AAATAATGTGAAAAA              CCCGCCA TAC TAGCGGG              CTACAAAAAGAGTGA  91 44
        rpiA 4255703 .. 4255734 -  -4.4   -5.2696   CTAAAAGTGAAAAAA      TTTTTAAGGGCGAA AAAT TCCGCCCCTGTAAA       TAATATTATTGAGTG  79 31
        serA 4254182 .. 4254205 - -11.8  -5.16237   AATGGCAGTAAAAAA          TGGGTGCCTT ACAC AAAGCACCCA           TTTTTGACATATCAA 100 46
     plu3602 NONE
        pepP NONE
        ubiH NONE
        visC 4248269 .. 4248304 - -12.2  -3.23274   TCTGTTACAAGCTAA    CTGAAATATGAATAAA ATCA CCTATTCATATTTCAG     CAAGGTATGAGAAAA  89 65
        gcvT 4246874 .. 4246884 -  -2.6  -2.57244   TTACTCATCAAGTTA                 TTAT TCG ATAA                 AAATGACTATACGAG  41 32
        gcvH 4246337 .. 4246364 - -12.8  -5.42975   GCATACAAATAAAAA        CGCCCTGC-TCAC AAT GTGAAACAGGGCG        ACGGTAAGTATATTA 100 38
        gcvP 4243368 .. 4243400 -  -8.6  -4.31608   AATAAATATAAATAA     TAG-CAACGCCAG TTATTATG CTGGCGTTGGCTA      TTTTATGAGTGATTA  83 38
     plu3594 NONE
     plu3593 NONE
     plu3592 4234659 .. 4234677 -  -6.7  -3.35679   CCGGCGCAGCTATAA            GGTG-GGG TATG CCCGCACC             CGCCACGAAGACCGC  61 233
     plu3589 NONE
     plu3588 4229272 .. 4229289 -  -8.4  -3.46602   TCGGTTAGAGCATAA             GGCGCA GCCTTG TGCGCC              ACTCCCCGCAATGCC  71 314
     plu3586 NONE
     plu3584 NONE
     plu3583 4225791 .. 4225809 -  -6.7  -3.35679   CCGGCGCAGCTATAA            GGTG-GGG TATG CCCGCACC             CGCCACGAAGACCGC  61 233
     plu3580 NONE
     plu3579 4220404 .. 4220421 -  -8.4  -3.46602   TCGGTTAGAGCATAA             GGCGCA GCCTTG TGCGCC              ACTCCCCGCAATGCC  71 314
     plu3577 NONE
     plu3576 4215078 .. 4215094 -  -4.4  -2.92475   CTGACCGCCATAAAC             CAGCGCG TAAC CGC-CTG              CCGCCACCGCGGTGA  49 398
     plu3574 NONE
     plu3573 NONE
     plu3572 4211905 .. 4211923 -  -4.5  -3.30474   TGGTACAACGACTAA            GCGCGAGC TTCA GCCC-CGC             ACCGATCTCAGCAAT  52 521
     plu3569 NONE
     plu3567 NONE
     plu3566 NONE
     plu3565 NONE
     plu3564 NONE
     plu3563 NONE
     plu3562 NONE
     plu3561 4195537 .. 4195569 - -13.5  -3.49756   CAATAATTATCATAA      TGCAGTGCAGCCATT TAC AATGGCTGCACGTCA      AACTATCAATACTCA 100 31
     plu3560 4193399 .. 4193420 -  -7.5  -5.15682   AAAATACAAATAAAA           GAATATAAT CATG ATTATATTC            TTCAAAAATCACATT  89 289
     plu3558 4191532 .. 4191542 -  -3.2  -3.61902   CGGGAGCATAGATAA                 CGAT GTG ACCG                 GGGTGAGCGAGCGCA  51 183
     plu3555 NONE
     plu3554 4188171 .. 4188187 -  -5.2  -3.58343   TTTACCAGCCCGAAA              CCATTA ACGGA TAATGG              CTCACAATTTGTCGG  57 159
        xerD NONE
        dsbC NONE
        recJ 4184239 .. 4184272 -  -6.8  -3.09289   TAGCACTTCAACAGA     TTTGTCACGTATTC ATACGA GAGTACGTGACAAT      GACTGACTACCTGCC  60 51
        prfB 4183048 .. 4183061 -  -3.7  -3.29511   TTTAGTTCCTCATAA               GCCAG CTTT CAGGC                TTGCTTCAATGAATT  49 6
        lysS 4181463 .. 4181490 -  -7.8  -5.46706   AGTTGAAAATAAAAA        CTCCCCTGACAGC TAT GCTAT-AGAGGAG        TTTGAATTTGAAATT 100 53
     plu3547 4180261 .. 4180299 - -14.2  -3.97209   TGAAGGAATATTAAA  TAAATACCGTTTGCGGC TTGAAT GCCG-AAACGGTATTTA   AGCTAACAATTAATG 100 145
    ISPlu15A 4179185 .. 4179211 -  -3.1  -3.38581   ACGAATCTTTAAATA        CCGATTACG-GCT CTC AGCACG-AATCAG        TGATGTATTTGTTCA  49 22
     plu3544 4176323 .. 4176339 -  -2.1  -3.11687   GCAATCACCATGCAA              CCGCGGA ATA TCTGGGG              ATTAGCCGTACTACG  42 99
        prpB NONE
        prpC 4172251 .. 4172272 -    -3  -3.07655   CTTGTTAAAAAACAC           TCATGCAG GAATCT CTGCATCA            AAAATAGCGTTACCC  44 35
        prpD 4170736 .. 4170759 -  -3.8  -2.97747   GCCGTAGATGATAGA          GCGGC-ACTTT GGG AGAGCAGCCGC          CGATAATATTGGAAA  47 42
        prpE 4168692 .. 4168724 -  -5.8   -2.8664   GAGTTAATTAGCAGA     CGT-TATATACCC TATGGGAC GGGTATATACACG      CCAACCACAACAGAG  54 118
     plu3538 NONE
     plu3537 NONE
     plu3536 NONE
     plu3535 NONE
     plu3534 NONE
     plu3533 NONE
     plu3532 NONE
     plu3531 NONE
     plu3530 NONE
     plu3529 4127410 .. 4127434 -  -6.5  -2.72511   GCTATCCTTTTAAAC          TGTGTTGCTAA TAG CCAACAACACA          CCCATATCTAGAAAA  56 169
     plu3528 NONE
     plu3527 4123900 .. 4123920 -    -9  -3.30124   GGGTATTTTCTATAA            CTGGCTGA AGCAA CCAGCCAG            TTATAATGCTTATGT  72 89
     plu3526 4122822 .. 4122856 -  -6.5  -2.68434   TTCCACACTATATCA     TGGTCGTAGACGT AATATTAGA ACGTTCACGACCA     TATTCTGGCAAGAGG  56 138
     plu3525 4122462 .. 4122475 -  -3.1  -3.21747   GCACGCTACTATCAA               TCACC TGCC GGTAA                TCTGTGATTCTGACA  46 179
     plu3523 NONE
     plu3522 NONE
     plu3521 4119080 .. 4119095 -    -9  -3.18582   CACTTTATGCAGGAA              TGTCGC TTTG GCGACA               AAATTTGTTGTTTTT  70 422
     plu3520 4118419 .. 4118433 -  -4.3  -3.26449   GGTTATAGAATCCAA               CCAAA TCATT TTTGG               TATGAACAAACTGTT  52 81
     plu3519 4116221 .. 4116241 - -15.5  -3.18024   CTCGATCAGGAAAAG            GGCACCCAA TAA TTGGGTGCC            ACTTTCTCATTAAAA 100 35
     plu3516 4111431 .. 4111452 -  -5.1  -4.95896   ATAAATTCAGAAAAA           TCCCCTACC TTTC GACAGGGAA            TTTATGTAGATACGA  74 52
     plu3515 4109794 .. 4109822 - -12.6  -5.63012   AAAAATAAACAAAAA        TAAGACAAAGCC CACAT GGCTTTGCCTTA        TCCAGTTACTAAGAA 100 47
     plu3514 4108259 .. 4108271 -  -2.7  -2.73364   TTGTTACTTCAATCA                GTATC AAA AATAC                TTTTCAAACTTGACT  42 16
     plu3513 4104960 .. 4104971 -  -2.2  -3.34894   AATCTCCCTTAAAGA                GTCA GAAC CGAC                 TGGTGACACTAAGCT  45 15
     plu3512 4103974 .. 4103984 -    -4  -3.87869   TTAACCGCTCAGAAA                 TTGA CGG TCAA                 GGTAATCCATTTCCG  57 152
       lip-1 4101093 .. 4101114 -  -9.5   -4.7871   AATCATCACGAAAAA           TGCCCGATCA CTT TG-TCGGGCA           TTACTACGACAATAA  90 111
     plu3507 4098869 .. 4098882 -  -3.9  -5.06451   TATCATTGGAAAAAA               TGAAT TAAA ATTCA                AATCTTTTTTATCTA  73 214
     plu3506 4097542 .. 4097554 -  -3.5  -4.34008   GAGTAATTAAAACAA                TTATA GGG TATAA                ATTGCCAGAATGAGC  60 136
     plu3505 NONE
     plu3504 NONE
         fic 4095666 .. 4095682 -  -2.3  -4.47271   TAAATTCAATCAAAA              TTAAGTA GAA TGCTTAA              TCGGCAAGCTCATAA  59 114
     plu3502 4093964 .. 4093974 -  -3.2  -2.71364   TTATTCCGTTAACGA                 CCTC AAA AAGG                 ATTAACGGGATCGTA  43 507
     plu3499 4092934 .. 4092953 -    -8  -3.98816   CAAACGAACAGTAAA            TCGAAAAA AGAT TTTTTCGA             AGAATAAGCTAAATC  74 202
     plu3498 NONE
     plu3497 NONE
     plu3496 NONE
     plu3495 NONE
     plu3494 4087589 .. 4087606 -  -2.7  -3.55622   TCCAACGTCTCTAAA             TCAAGGT CATG ACATTGA              TTTGCTGGCTGCCCA  49 3
     plu3493 4087344 .. 4087369 -  -5.5   -4.2074   TGTTGAACACACAAA         CACAGTAAACA TTTA TGCTTACCATG          TCAACACTTTTGTTT  68 91
     plu3492 NONE
     plu3491 4086639 .. 4086658 -  -7.8  -5.39721   TCAGGATATAAAAAA            GGCCACGT ATTA ACGCAGCC             TGTTAATTAATGGTG 100 45
     plu3488 4085480 .. 4085515 -  -9.1  -3.56643   TGTATATCCTGTAAA    GCCGCGCTCTATC TGATTTCTAT GATAAAGCACGGC     TTTTCTTTGTGAGCT  74 65
     plu3478 4077770 .. 4077796 - -12.5  -3.18088   GCAAAAGAAAGCATA         GAAAAAAGTCG CCATC CGACTTTTTTC         TTATTTATCAACAAG  91 521
     plu3476 4077011 .. 4077026 -  -3.3  -3.37975   ATTGATTATTGAGAA              TCAGT TTTTAT ACTGA               CTGCTCAGTTAGCAT  48 30
     plu3475 NONE
     plu3474 NONE
     plu3473 NONE
     plu3472 NONE
     plu3471 4073394 .. 4073410 - -12.3  -3.55801   AGCAATTTTGGTAAA              GCCAGCA TCC TGCTGGC              GTTTACGTTGAATCG  90 183
     plu3470 NONE
     plu3469 4071145 .. 4071183 - -11.2  -3.17598   ATTTTGATAAAACTA   TGCTGCGTCATTACTT ATCCTCA AAGTTATGACACAGCA   GCTTTTGTTTAGGTT  80 98
     plu3468 NONE
     plu3467 NONE
     plu3465 NONE
     plu3464 4069665 .. 4069681 -  -7.2   -5.4833   TCAGGCAATAAAAAA              CCCCGC ACTGG GCGAGG              CTATCAGTCACGAAT  91 90
     plu3463 4069304 .. 4069341 -  -6.9   -2.6062   GTTAGCACAGAACAG   GCGAATGGCTGGTGTCG TCAA CTCCACCAGCCATCCAT    TTCACCGCTTAAGAA  59 50
     plu3462 4068651 .. 4068685 -  -5.6  -3.12521   CTTAGTAAAATCAGA     TGGCAGACTAAACATG ATT CTCGTTCGGTCTGCCT     TTCAAATACTGAAAA  54 132
     plu3453 NONE
     plu3452 NONE
     plu3451 NONE
     plu3450 4060480 .. 4060506 -  -9.5  -3.47751   TCTAATAACCGAGAA         TGGCAAGGCAA TATAT TTGCTTTGCCA         TTTTTTACCTTTAAC  77 36
     plu3448 4059105 .. 4059122 -  -2.7  -2.73741   ATTCATAATCACAAC             CCTGTAGC TAC GCT-CAGA             CAGGTAGCGGCAACA  42 1
     plu3447 NONE
     plu3446 NONE
     plu3445 NONE
     plu3444 NONE
     plu3443 NONE
     plu3442 NONE
     plu3441 4053667 .. 4053680 -  -5.2  -3.09803   TAATGTCATGCAATA               CGCC AGTTCA GGCG                TGGTTATGCTCATGC  52 19
     plu3440 NONE
     plu3439 4052414 .. 4052430 -  -2.9  -3.12668   CACCCGCATAGGGAA              GCACAGT TTA ACGATGC              GCCGCTGATTCAAGA  44 16
     plu3438 NONE
     plu3437 NONE
     plu3436 4049785 .. 4049804 -  -2.8  -3.18264   TCTTTCAGTGAGCAA            TACATGTC ATAT GCCACGTA             AGATGCGAATGATAT  44 12
     plu3435 NONE
     plu3434 NONE
     plu3433 4048679 .. 4048696 -  -6.9  -3.03829   CCATGCAAATAATTA             GCGGCCA TCAG TGGCCTC              CTCAGGCTTTTCTTT  61 5
     plu3432 NONE
     plu3431 4046556 .. 4046569 -  -9.5  -4.60258   GGATTAAAGAAGAAA               GGGGC TGAT GCCCC                TGTCATTAGTGAGTG  88 191
     plu3430 NONE
     plu3429 NONE
     plu3428 4042559 .. 4042582 -  -9.6  -3.76125   CGAGCGTAACCTAAA          GGGTCACCAT AATA ATGGTGAGCC           AATAAATCCCACCTA  79 75
     plu3427 NONE
     plu3426 4040659 .. 4040670 -    -3  -3.24488   GGTGTTTAAAGAAAT                TCAT GAAA ATGA                 TGATTCGAGTTACCA  46 4
     plu3425 NONE
     plu3424 4039094 .. 4039105 -  -3.6  -3.12923   ATCATCAAAACGAGA                GGCC AACT GACC                 TAATGCACGCATACT  48 75
     plu3423 NONE
     plu3422 4037600 .. 4037610 -  -2.6  -3.85698   TCTTTTCTGGAGAAA                 TAAA CCA TTTA                 TACCCCCCAAAATAA  51 23
     plu3421 4037071 .. 4037105 - -10.8  -3.91798   TAATTCTCAACTAAA     TGGTCTAAGTTCGGTA TAA TATCGAACCTAGGCCA     TATTAGCTGCTTAGA  86 75
     plu3419 4036351 .. 4036383 -  -6.6  -3.04853   TAAATTGAAACCATA      TATTTAATCCTA CTAAGCATT TAGGATTAAATA      TCAATCGATTGTTGA  58 80
     plu3418 4035791 .. 4035804 -  -8.1  -4.05788   GTTGGTCAAATTAAA               GGAGC CGAA GCTCC                GAAAATTGGGGAAAT  79 322
     plu3417 4034700 .. 4034726 -  -4.5  -3.91402   TGAGAGAAACTCAAA        TAACC-CCTCAC CGCA GCGAGGTAGTTA         TTCATATCATCACCC  59 27
     plu3415 NONE
     plu3414 NONE
     plu3413 4032860 .. 4032876 -  -2.2   -5.8187   TATTCAAGAAAAAAA              CATCAG TTATT CAGATG              ATTATCGGCACTGGG  84 27
     plu3412 NONE
     plu3411 4031229 .. 4031246 -  -7.7  -5.31275   TTCCACTATAAAAAA             CCACCAC AGAT GTGATGG              ATTGGGGTGTTGAGT 100 89
     plu3408 4029544 .. 4029559 -  -6.1  -5.28983   CTTAAAATATAAAAA              CCACC GTGGAA GGTGG               TCAACATACAATATT  84 65
     plu3407 4028784 .. 4028798 -  -3.5  -3.79747   CCAGTCACTACTAAA               GGCGT ACAGA ACACC               ATCTATGATGACTGG  53 28
     plu3406 NONE
     plu3405 NONE
     plu3404 NONE
     plu3403 NONE
     plu3402 NONE
     plu3401 NONE
     plu3400 NONE
     plu3399 NONE
     plu3398 NONE
     plu3397 NONE
     plu3396 NONE
     plu3395 NONE
     plu3394 NONE
     plu3393 NONE
     plu3392 NONE
     plu3391 NONE
     plu3390 NONE
     plu3389 4013586 .. 4013597 -  -2.2  -3.14284   TGCTGACTAAGAAAC                TGCC TCAT GACA                 AAATCAAAAGCATTC  43 44
     plu3388 4012977 .. 4012987 -  -2.6  -4.89339   AATGACCGAGAAAAA                 TAAA AAA TTTA                 CCTGGGCTTCACAAA  67 95
     plu3387 NONE
     plu3386 4011658 .. 4011671 -  -5.2  -5.96894   ATGGAAATAAAAAAA               CCGC AATTAA GCGG                TGTAGATATGAAAAA 100 84
     plu3385 NONE
     plu3384 NONE
     plu3383 NONE
     plu3382 NONE
     plu3381 4007355 .. 4007370 -  -6.1  -4.74801   GAATGCCACTAAAAA              TCCGG GTGATG CCGGA               CTGTATTGTTATTAC  80 306
     plu3377 4004942 .. 4004957 -  -2.5  -2.87294   AACATTGATATCAGA              CACGA TAAACC TCGCG               TGCACGTAGAGTAAA  42 5
     plu3376 4004605 .. 4004646 - -11.2  -4.29073   CAATAACCGAAGAAA TATAGACAGTCAGTCA AAAAAATAGA TGACTGACTATCTATA  GTAATTATTGAGCAT  88 30
        grpE 4000612 .. 4000633 - -13.7  -5.58454   GCCACAGTAAAAAAA           TGCCGCCCC AGTT GGAGCGGCA            TTGATACTTATTACT 100 67
     plu3370 NONE
     plu3369 3997499 .. 3997521 - -14.2  -2.93975   ATCCGGTAAAAAGAG           GCCAGTCAGC TTA ACTGACTGGC           ATTAGGCCAAATCGC  95 52
     plu3368 NONE
     plu3367 3994739 .. 3994756 -  -4.1  -2.93252   AGGCTGCAACAATTA             CGCCTAT TGAG ATAGGCT              CTAACTCATCGCTCT  47 128
     plu3366 NONE
     plu3365 3993317 .. 3993328 -  -4.4  -2.88861   GATGACGGGTATACA                TGCT AATT AGCA                 CAATTTATCAAAGTG  48 20
     plu3364 3991525 .. 3991535 -  -5.4  -3.19192   GGTGATTCAAGGCAA                 GTTG TTG CAAC                 GTGATTCGTTCAGGC  54 198
     plu3363 3990107 .. 3990117 -    -4  -3.29263   ATACTTCCTTCATAA                 TCAT TAC ATGA                 CATCACAAATTATAT  49 18
     plu3362 NONE
     plu3361 NONE
     plu3360 NONE
     plu3359 3986346 .. 3986358 -  -3.5  -4.19817   GCTACTCATTCAAAA                TAATT ATC AATTA                TTCAAATTACAATGA  57 19
     plu3358 3985946 .. 3985963 -  -2.7  -3.57309   GAAAACGTTTTTAAA             TTCATGT CCCT ACAGGAA              TAGCAGAGAATAAAA  49 59
     plu3356 NONE
     plu3355 3983292 .. 3983308 -  -6.6  -3.00298   CGCGTCAATCAGATA              CTGCAT AAAAA ATGCAG              CAAAAGAACTAATGA  58 251
     ISPlu3M 3981040 .. 3981050 -    -4  -3.65201   TAATATTTTCAATAA                 TACT TGT AGTA                 AAGAGTATATCTTGT  53 211
     plu3351 3979424 .. 3979437 -  -2.5  -2.59154   CAATACCACATTAAG               TAATA AGAC TATTA                AGCAACATATGGAAA  41 23
     plu3350 3978198 .. 3978213 - -11.8  -3.63968   GCGTAAATCTTTAAA              CGGGCC AATT GGCCCG               TTAATTACAATATGC  85 171
     plu3348 3975793 .. 3975808 - -10.4  -3.51563   AAAACTTCTATATAA              CCACGC TCCG GCGTGG               TTCTTTCAATAATTC  81 51
        rpoE NONE
        rseA NONE
        rseB NONE
        rseC 3971181 .. 3971198 -  -4.9  -3.53811   GCCACCGGCCTGAAA             GGC-TGTA TTC TACATGCC             AAATCTACGAAAACC  56 100
        lepA NONE
        lepB 3968145 .. 3968198 -  -5.4  -5.27335   TTCGTCAAATAAAAA CGCACACGCAACAGACCTGTTACAGG AACC CCCG--ACAAAACTGTTGCGTTTGCA CTGGCCCCTTATAGG  81 109
        rncS NONE
         era NONE
        recO 3965718 .. 3965730 -  -2.7  -2.74461   GATCCATCTTGAAAT                CCATA GGG TATAG                TCATATTAGAATATG  42 80
        pdxJ 3964855 .. 3964866 -  -3.6  -3.44686   CCTAACCCAATAATA                GCCA TTAA CGGC                 GAGCTTTCCGCATTT  51 18
        acpS 3964391 .. 3964402 -  -4.4  -3.62695   GCCCGATAAACAATA                CGAT TATT ATCG                 ATCCAGACCGTCAAG  55 102
     plu3324 3942603 .. 3942624 -  -9.5  -6.12458   CAAAAAAACAAAAAA           TAGCCCACA TTTC TGTGAGCTA            TTTTTATTTCTACGA 100 71
     plu3320 3939884 .. 3939900 -  -2.9  -3.17146   CCCGGTTACAATATA              TTCGCCA ACT CGGTGAA              TGGAATAACAAGTTC  45 104
        purL 3931893 .. 3931915 - -14.2  -4.21194   TTCCATTAGCCAAAA           GGGAGAGCAA TTT TTGCTCCCCC           TTGTGGTATCAATTG 100 94
     plu3313 NONE
     plu3312 NONE
     plu3311 3926803 .. 3926818 -  -5.4  -2.53125   ACGGCTCATAAAATT              TGGCTC TCCC AAGCCA               CCAATCTTTATACCA  50 70
        nadE NONE
        glnB NONE
     ISPlu6E 3923227 .. 3923271 -    -3  -3.88832   ATGAATCATAAAATA GTTGAGAGG-CTCTTTCTT TATCTGAC AAGAAAGAAACCACACAAC AATACAATTTTAATT  53 329
     plu3307 3922084 .. 3922096 -    -2  -3.23395   ATCGATTAGCATTAA                TAGA CCCCT TCTA                TTACCGCATGACCAG  45 9
     plu3306 3920570 .. 3920596 -   -13  -5.72254   CTAAATAATAAAAAA         CCGCGCCATGAA TGA CTTATGGCGCGG         TTTTTGTATATACCT 100 118
     plu3304 3918642 .. 3918663 -  -4.4  -3.61244   GACGGCAGAAATTAA           CCCGGT TTTTCCCTTC ACCGGG            CAGAAACAAGCCTAG  55 172
     plu3303 3917736 .. 3917751 - -10.4  -3.41569   GCACCCACTGAAAGA              CCGTGC CTCT GCACGG               CGCATAAAAACATCT  81 346
     plu3302 NONE
     plu3301 3915643 .. 3915655 -  -3.5  -4.64598   GAATCAGTTGAAAAA                TATTT CTC AAATA                GCACACTCAAGACAT  64 147
     ISPlu3N 3914324 .. 3914340 -  -2.9  -3.02511   TTGATCCCGGTAATA              CGAATGA TAG TCAACCG              GTCAAACAGTGAGTG  43 145
     plu3297 3913048 .. 3913079 -  -7.6  -2.69354   ACGAAATATAATGCA      TGTACGAAA-TAAAT TAT ACTTACTTTCGTACA      TCTTTTGCAGAGGGT  62 280
     plu3296 3912381 .. 3912397 -  -6.5  -2.87501   CTGTATGAAACACCA              GGGCGAA TTA TTTGCCC              CTTCAAGTTATAAAA  57 33
     plu3295 NONE
        recX NONE
     plu3293 3910148 .. 3910168 -  -4.2  -3.03741   AGTTATAATGATAGA            TATATTAA ATGAG TTAATATA            TTAGCGATTAAAATT  49 122
        glyA 3906787 .. 3906801 -  -4.3  -3.33696   CCCGCCCTTAACTAA               CTTGA TTAGC TCAAG               AAATTAAGATATTGA  52 285
        hctA NONE
        treR 3904447 .. 3904463 -  -3.8  -2.65298   GCCAGTCATCATAAG              TTAGTA TCAAT TACTAA              TTAGCATGCTTAGTA  45 138
        treB 3902957 .. 3902970 -  -5.3  -3.22409   TAACCATGAATTGAA               TAACC ACAT GGTTA                TTTTTATATCTGTTA  56 61
        treC 3901184 .. 3901210 - -14.5  -2.53995   ACGGATGGTAATTTA         GGTAGACCGCA AAAAA CGCGGTCTACC         TTACGATTCATTTAA  95 60
     plu3285 NONE
     plu3284 NONE
        iscS NONE
        nifU 3897218 .. 3897233 -  -6.8  -3.21099   TTTTGTTATTATCAA              GGGCAA TTAT CTGCCC               TGGCGTTTACTTTTG  60 16
        iscA 3896791 .. 3896801 -  -2.6  -3.45031   GGCCGAAAAACGGAA                 TTAA ACG TTAA                 AACTCTCTCCACAAC  47 15
        hscB NONE
        hscA NONE
         fdx NONE
     plu3277 3893735 .. 3893748 -  -5.9    -5.626   CACCCTACAAAAAAA               CCGGC CAAA GCCAG                TTTTTCATTGAAGAG  89 90
        pepB NONE
     plu3275 3891723 .. 3891742 -  -5.8  -2.74192   TATCTTTCAAGATGA            CGGGT-ATA TAT TATCACCCG            CTAAATAATCACTTA  54 34
    ISPlu10D 3886262 .. 3886278 -  -2.9  -4.43815   AGTAATAGATCAAAA              TTGGCGA TTA CCGTCAA              CCCCACCGATGTCAT  60 340
     ISPlu4C 3884096 .. 3884129 -  -2.5  -4.54727   CCTGTTAAACTAAAA     TCAAAGAAACCAAAA GTGA TATTCGCTTCCTTGA      CATCATAGGTTTCGG  62 505
     plu3264 NONE
     plu3263 3864989 .. 3865023 -  -7.4    -5.626   GATTTGATAAAAAAA    TA-AGGCACCGAA-GT GATTA ACATTCGGTGCCTATA    TTCAGTAAGATTGTC  93 129
     plu3262 NONE
     plu3261 NONE
     plu3260 3860144 .. 3860155 -  -5.8  -3.09834   TATCTGACCACGCAA                GGTG AGTT CACC                 GGAACATTACAGTAC  57 421
     plu3255 NONE
     plu3254 3855269 .. 3855290 - -14.5  -3.70344   AAAAATGAAACAACA           GCAGACGGA TTAA TCCGTCTGC            CAAGCTTGTTACGCC 100 34
     plu3253 NONE
     plu3252 NONE
     plu3251 3849860 .. 3849879 -  -7.2  -3.21416   CATTCCGATTATTAA            CCCTTACA TCCC TATAAGGG             GTTTTATTTGAAGCA  62 43
     plu3250 NONE
     plu3249 3848230 .. 3848241 -  -2.2  -5.63517   CGTTTAAATAAAAAA                TCAG GCCA CCGA                 TTAATTTAACCGGTT  79 132
     plu3248 NONE
     plu3247 3843421 .. 3843447 -  -3.8  -4.18443   GATAAAGAAGAATAA         TTCTCATTCATG CCA CACGAATAATAA         GATAGCCAATAACAT  59 219
     plu3246 NONE
     plu3245 NONE
     plu3244 NONE
     plu3243 NONE
     plu3242 NONE
     plu3241 NONE
     plu3240 NONE
     plu3239 NONE
     plu3238 3830601 .. 3830627 -  -3.8  -4.18443   GATAAATAAGAATAA         TTCTCATTCATG CCA CACGAATAATAA         GATAGCCAATAACAT  59 219
     plu3237 NONE
     plu3236 NONE
     plu3235 NONE
     plu3234 NONE
     plu3233 3824132 .. 3824147 -  -4.6  -2.66979   ACCATAATCGATAAC              GCAGAG GCGA CACTGC               TTTAAGTTCCGGTAT  47 42
     plu3232 NONE
     plu3231 3819477 .. 3819503 -  -3.8  -4.18443   GATAAAGAAGAATAA         TTCTCATTCATG CCA CACGAATAATAA         GATAGCCAATAACAT  59 219
     plu3229 NONE
     plu3228 NONE
     plu3227 NONE
     plu3226 3814203 .. 3814216 -  -3.9  -3.91032   TAACTATCCGACAAA               TGATA AGTA TATCA                ACAAACAATATTACC  57 150
     plu3225 NONE
     plu3224 NONE
     plu3223 NONE
     plu3222 3809795 .. 3809825 -  -9.9  -4.29119   GACCAGAAGAAATAA      CGGTAGCCTTGATC TATT AAT-AAGGCTACCG       CTGAAACAACATCAT  86 252
     plu3218 3805561 .. 3805581 -  -5.6  -3.80625   TTTTCATAACTGAAA            TTAATAAC GTTAA GTTATTAA            TGTTGTTGCATCAGA  62 174
     plu3217 3793939 .. 3793960 -    -8  -4.20883   TAAAAATCCCCAAAA           TGGCCCAC TTTTCT GTGAGCCA            CCTTATTAAAACTTT  79 64
     plu3216 NONE
     plu3215 3792499 .. 3792518 -  -7.8  -5.64274   CCACCCATAAAAAAA            GGCCACAC CGAA GTGCAGCC             TTGAATTTAATATTT 100 51
     plu3213 3788929 .. 3788949 -  -7.6  -4.32491   ATGGAAAAATAACAA            CACCACAA TGACC TTGCGGTG            CCGTATTATCAACCT  79 46
     plu3212 3787495 .. 3787515 -  -8.3   -5.3798   GAATAAGAACAAAAA            TGCCGATCT TGA ATATCGGCA            TTTTGCTGTAAAAGA 100 51
     plu3210 3786367 .. 3786391 -  -5.7   -5.0538   CCTGACGTTAAAAAA          TGCCCAGTTCA CAT TTAACTGGGTA          TTAATCTAGACAAGA  78 145
     ISPlu6F 3777597 .. 3777611 -  -4.2  -3.05463   ACCTTGCTTATCTAA               CGCTGT GAT AAAGCG               ACGAGCAAAACCGTC  50 241
        dctA 3772114 .. 3772138 - -15.1  -2.65476   ATTATTGATTAGAAT          TAATGCCGACC AAA GGTCGGCATCA          TTTTATTAATTGGTC 100 71
     plu3204 3771336 .. 3771357 -  -5.8  -5.38047   TATCCATACAAAAAA           TAAGCGCC TTACTT GGCGCTTT            TATTCAAAATAGAAT  85 43
        vacJ 3769877 .. 3769896 -  -7.9   -5.0538   TGCCACTCTAAAAAA            GGATAGC TCCATT GCTATCC             TTTTTTATCTACGCA  89 189
     plu3201 NONE
     plu3200 3764384 .. 3764412 - -14.6  -2.52112   AAAAACACTCAATAT        GATTCCGGAGCC CCAAC GGCACCGGAATC        CCTCTTTTCATCAAT  95 54
        sixA NONE
        hutI NONE
        hutG 3760439 .. 3760451 -    -2  -2.53409   TATTAAGTGATTAAT                TACA CTCAC TGTA                TCAAGCTATCTTTGC  39 79
        hutC 3759392 .. 3759403 -    -3  -5.02074   TTACGCCGCAAAAAA                CTAT GATT ATAG                 TACGATAAATACAGA  70 290
        hutU NONE
        hutH 3755438 .. 3755456 -  -8.8  -2.85508   TAAATGTGACAATCA             GGCCGG TCAGGTG CCGGCC             ATTGGTTTATTTAAC  68 36
     plu3191 3753945 .. 3753968 - -10.4  -3.53343   AATTTTCGGTGCAAA          CCGTCTTATT CAAC AACAAGACGG           TTTGGTTTCTACCTA  81 42
     plu3190 3752816 .. 3752836 -  -7.7  -3.36327   TTACCGCAGCTATAA            CCTATTCAA TCT TTGAATAAG            CGAAAATGCTCGTGA  67 10
        aroC 3751664 .. 3751680 -  -5.1  -2.64803   TCATTCTCAAATTCA              CCAGC GAGGAAG GCTGG              ATTCGACATCAGCAC  49 6
     plu3188 3750763 .. 3750773 -  -3.2  -3.78353   AATTAAAAACAAAAC                 CCTG AAT CAGA                 AATAAAATGCCAGCC  53 21
     plu3187 NONE
     plu3186 3749588 .. 3749612 -  -2.7  -5.31877   ATTTACCAGAAAAAA          TCCGCACAGGG AGC CCCATTACAGA          TGCACCCTGTTATTC  76 308
        fabB 3745737 .. 3745760 -  -8.2  -4.17296   GGGTATACATACAAA          GGTGACT-CGC TGT ACGCAGTCACC          TAAGATAAATCAAAT  79 91
     plu3180 3741323 .. 3741340 -  -7.1  -3.59402   GCCATACCAAATTAA             GTAATAG ATCT CTATTAC              CGCTTCCATTTACTC  67 35
        tctD NONE
        tctE 3738433 .. 3738443 -  -5.4  -3.14931   TCTATGGCGTATTAA                 CCAA ACA TTGG                 TCTATTCCATTACCC  54 394
        pdxB 3734995 .. 3735009 -  -4.3  -3.76224   TCTGCACGGATTAAA               TCAGT TCTGT ACTGA               AACCAAGAGCAGCTA  57 6
         usg NONE
        truA 3733098 .. 3733108 -  -5.4  -2.84126   CTAGAAATGTTAAAT                 CAGA TCA TCTG                 CCAAAAACAGAGGTC  52 9
        dedA 3732313 .. 3732334 -  -5.1  -3.72576   TTGTGTGCCATTAAA           CCACAATGC TATT ACAGTGTGG            ATAAAAAACTGCTCA  60 47
        accD NONE
        folC NONE
        dedD 3729183 .. 3729200 -  -4.1  -3.05963   AGGTGCATTCTAACA             GAAAACG AAAA CGTTTGC              GTAGCAGATTTCCTA  48 170
        cvpA NONE
        purF NONE
        ubiX 3726393 .. 3726403 -  -5.4  -3.34962   GGCCATACCGCATAA                 CTTG GAA CAAG                 CGGGTTTTGGCTTCC  56 83
         pdl 3718279 .. 3718309 -  -9.9  -3.51329   TACTGGTAATGATAA       CAGGGTTGATA GCTTCATTT TATCAACCCTG       CAAATTAGAAAAGAG  79 287
     plu3158 3717085 .. 3717100 -  -5.4  -4.58466   TGCACAATGATAAAA              CTGACG CCTA CGTCAA               ACGATTCAATCAGGT  72 448
     plu3156 3715696 .. 3715714 -  -2.4   -3.1005   AAAGACATTGTAATA             GGATAATG TCA CATCATCA             TTCATGTTTCTCACC  43 23
     plu3155 3714919 .. 3714934 - -10.4  -3.02434   CTCAATAAAATACCA              CCTCCC AAAC GGGAGG               TATTTAGATAAACCT  77 102
     plu3152 NONE
     plu3151 NONE
     plu3150 3712702 .. 3712726 - -12.2  -3.01022   TAAATCACTAAATTA         CCCGGGACAGA ATAT TCTG-CCCGGG          GGTTTTGTTCTCGTA  87 143
     ISPlu2D 3711943 .. 3711962 - -12.2  -4.53966   AAATAAAATAAACAA            CCACCTAC TAAA GTAGGTGG             GTTAGTGATTAACGG 100 77
        lsrR NONE
     plu3141 3702589 .. 3702601 -  -7.7  -3.41745   TTTCCACAATACCAA                GGAGA TTC TCTCC                AAAAACTTCTAATGC  68 453
     ISPlu3P NONE
     plu3139 3699978 .. 3699990 -  -4.9   -2.6462   CATTGATTTAAATAG                GATTA CAA TAATC                AAATTATTACACTAG  49 119
     plu3138 NONE
     plu3137 NONE
     plu3136 NONE
     plu3135 3694297 .. 3694311 -  -2.2  -4.42513   AACTATAAAGATAAA               TTATCA GTT TAATAA               TAGATGTAAAGAAAA  59 270
     plu3134 3692655 .. 3692665 -  -2.6  -4.37198   AATTCAAATTTAAAA                 TATA AAA TATA                 ACTTTTTCACTATAT  60 284
     plu3133 3691771 .. 3691791 -  -8.3  -4.34402   CTTTGTACAGCAAAA            TGCCGATAT TTA AGATCGGCA            TTTTTGTTCTTATTC  82 183
     plu3130 3678339 .. 3678369 -  -9.2  -5.09204   AGATGTGAATAAAAA       TAATCCGATATAAA CAA TATATACCGGATTA       TCATATCAAGGTTAA  91 184
     plu3124 3663838 .. 3663848 -  -3.2  -3.61902   CGGGAGCATAGATAA                 CGAT GTG ACCG                 GGGTGAGCGAGCGCA  51 133
     plu3123 3646043 .. 3646075 - -12.2  -4.63952   AGGATAAACAAGAAA      GATAATCCGGTATA AGAAA CACACCGGATTATC      ATATCAAGGTTAAAT 100 69
     plu3122 3644242 .. 3644255 -  -6.7  -3.35996   TAGTCTTATTGATAA               CCTGT ATGA ACAGG                CAACGTCGGGAATAT  61 260
     plu3121 NONE
     plu3120 NONE
     plu3119 3639077 .. 3639117 -   -23  -2.67209   CACCAAGGTAGATCA  TAATAAAGCCGGAAGATC TCGGG GATCTTCCGGCTTTATTA  ATTAACTAGCATTAT 100 27
     plu3117 NONE
     plu3116 3637836 .. 3637867 -  -8.1    -4.614   GGGAACTAGATAAAA      GAGCCGG-AAGATC ACGGA GATCTTTCCGGCTT      AAACATTATTTACTA  86 31
     plu3112 NONE
     plu3111 3634779 .. 3634806 - -10.7  -4.43714   ATAAATCACAAGAAA        GCCGG-AAGATC ACACG GATCTTTCCGGC        TTAAGTTTAATTTAG  89 32
        argD NONE
        astA NONE
        astD 3628934 .. 3628944 -  -3.2  -3.96827   AAAACCAGCCATAAA                 TCCC CTT GGAA                 AAATTATATAAGTTG  55 62
        astB NONE
        astE 3626519 .. 3626530 -  -5.8  -4.00042   TCCGTCATTAAAGAA                GCAG TTGA CTGC                 TAAATCTTTCTGAAA  66 92
     plu3105 3625045 .. 3625060 -    -4  -3.14564   TTAGCTGCCTATGAA              CGAAAA CTCT CTTTCG               CTATCTGATAACGCT  48 3
     plu3104 NONE
     plu3103 NONE
     plu3102 3621218 .. 3621247 - -17.3   -3.1577   ATCTAATAGGTAAGA       TACCTCCTTGCCC AATA GGGCAAAGAGGTA        AGAGATATTACGGAC 100 33
     plu3101 3619901 .. 3619926 - -11.3  -5.15167   CATTACCAATAAAAA         GCACCGAA-GTT ATA AACATTCGGTGC         AATATATTTCAACAA  93 61
     plu3100 3618487 .. 3618498 -    -3  -4.12188   CTACTATTTTGAAAA                GTTA TTTA TAAC                 AGATATTAAGGATTA  55 38
    ISPlu10E 3617125 .. 3617142 -  -2.1  -4.36262   ATAGTGATATGAAAA             TATTTCT TTTG AAAAATA              TTTCTCAATGAAAAT  57 262
     plu3098 3615870 .. 3615880 -    -4  -4.73633   CAACAATATATAAAA                 TAAG CAA CTTA                 TCAACATTCACTGTT  68 313
     plu3097 3614634 .. 3614664 - -14.8  -3.95153   TTAATGACTGATAAA       GGCTGAATCCTGTA CTT CACTGGATTCAGCC       TTTTTATTTTCTTTT 100 267
     plu3094 3610227 .. 3610237 -  -5.4   -3.1739   AGACCATTTTATTAA                 GAGA AAA TCTC                 CAGTTGCGATCAACA  54 125
     plu3093 3608227 .. 3608251 -  -9.3   -5.0538   CCCGACTTGAAAAAA          CCCTGGCTG ATCGTCA CAGCCAGGA          GATGGATTACTTTAT  93 101
        lrhA 3603622 .. 3603636 -  -6.4  -3.22298   TTTATCCATTAGCAA               CGAGAA AAG TTCCCG               TTCACTACAGAAATT  61 260
        nuoA NONE
        nuoB NONE
        nuoC NONE
        nuoE NONE
        nuoF 3598142 .. 3598157 -  -5.4  -2.90813   CATGCTTCCAAATGA              CCTGCT TTTC AGCAAG               TGTTAATCAAAAATT  53 64
        nuoG NONE
        nuoH NONE
        nuoI NONE
        nuoJ NONE
        nuoK NONE
        nuoL 3591126 .. 3591144 -    -3  -2.98813   AGGGCATAAGAATTA             GCCAAGGT AAT AGCATGGC             GCAATGTATCCCTTA  43 43
        nuoM NONE
        nuoN 3588093 .. 3588116 - -12.5  -3.66429   AATAACTTGCAATAA          CCCGGTAAG GATAAT CTTACCGGG           TTTTTATATTCCAAA  95 66
        menF NONE
        menD NONE
     plu3072 NONE
        menB NONE
        menC NONE
        menE 3577225 .. 3577244 -    -8   -3.5774   AGTCAACCTCGTAAA            CTGTTTAT GCTA ATAAACAG             TAAAGAGCATCAACG  69 260
     plu3067 3575084 .. 3575109 - -11.9  -2.61452   AGTAGGTTAATTAAC         TGTCCGCATCA GCAA TGGTGCGGACA          AAACGCAAAAGTAAA  85 41
     plu3065 NONE
     plu3064 NONE
     plu3063 3566115 .. 3566148 - -12.6  -2.65322   TAAAAAAATATATAT     TTGGTAACATCGGT ATGGAA ACCGATGTTACCCA      TTTTTACTACATAGC  89 83
     plu3062 NONE
     plu3061 3565040 .. 3565069 - -12.3  -2.88822   TTTTCGAGATAATTA       GTGGACACATAAT AACT ACTACGTGTCCAC        CTTAATTAACTCTAT  86 91
     plu3060 3564370 .. 3564399 - -12.3  -2.88822   TTTTCGAGATAATTA       GTGGACACATAAT AACT ACTACGTGTCCAC        CTTAATTAACTCTCT  86 91
     plu3059 3563361 .. 3563377 -  -3.1  -4.27443   TTATGACGAAAATAA              TAAATTA CAC CAATTTA              ATATTGATAATCCAA  60 443
     plu3058 NONE
     plu3057 3561467 .. 3561500 -  -5.1  -3.09933   CGGCAAGGGAGTGAA     TCCCCGGGAGCATAG ATAA CTATGTGACCGGGGT      GAGCAAGTGCAGCCA  52 80
     plu3056 NONE
     plu3055 3560022 .. 3560048 - -12.4  -4.00468   ATGACAAGCTATAAA         GTAACCCTGCAT GGT ATGCAGGGTTAT         CATATCTACAGCTCT 100 372
        gyrA 3552574 .. 3552591 -  -7.7  -5.40474   ATCCCTGTAAAAAAA             CAGGCAC CGAA GTACCTG              TTTCTTAAATTAAGT 100 57
        rcsC 3549203 .. 3549213 -  -2.4  -3.19778   AAAAGTGACGAAAAC                 CCCC TAT GGCG                 ATAAACCGTTATCAC  44 322
     plu3038 3536596 .. 3536615 -  -7.1  -4.93696   GGCAAATACGAAAAA            GGCCGCA ACACAG TGCGACC             TTCGACAATTATGAT  83 376
     plu3037 NONE
     plu3036 3534387 .. 3534404 -  -2.7  -4.81163   GAAACATCAAGAAAA             GAATATG TAGC CATTTTC              AACCCTTATCTGTTT  65 31
     plu3035 3533924 .. 3533940 -  -2.4   -3.5394   AAATGCTGCGGCAAA              TTTAAA GGTGA TTTAAA              TGGTTGTGAAGTAAG  46 45
     plu3034 3533390 .. 3533403 -  -3.7  -2.94695   CGTAACAGATAATCA               CGCCC TTTC GGGAG                GGTTTCAAAATTTAA  47 58
     plu3033 NONE
     plu3032 NONE
     plu3031 3530515 .. 3530528 -  -5.2  -4.60302   ATAGAAATAAAAGAA               CCGC AATTAA GCGG                CGTATGTAATAAATT  70 73
     plu3030 NONE
     plu3029 NONE
     plu3028 NONE
     plu3027 NONE
     plu3026 NONE
     plu3025 NONE
     plu3024 3524389 .. 3524404 -  -3.2  -4.70879   GCTAAATTTCAAAAA              CAGCAA TTAA TAGCTG               AAGCAACAAACCAAA  66 234
     plu3021 3522719 .. 3522742 - -11.8  -3.54459   TGAATGCTTTTTAAA          CTATGGCGCA TCCA TGCACCATAG           TGTTACCTAAGTTCA  85 28
     ISPlu1B 3516846 .. 3516884 - -11.3   -3.4376   AGATAGTCATGACAA  CAATCTAAA-TGGCCTAT AAAA ACAGGCCATTTTAGACTG   TTAATAAGCTTTATA  83 336
     plu3013 NONE
     plu3012 3512696 .. 3512708 -  -6.3   -3.4178   ACTATGCTATTAGAA                CTTGA CCA TCAAG                ACGGTAACTTATTAG  60 151
     plu3011 NONE
     plu3010 3509646 .. 3509664 - -11.7  -2.99031   AAATAAAATGAACGA             CGGCCTG CTCTC CAGGCCG             TAAATTTTTAGATTT  82 39
        cbiA NONE
        cobD NONE
        cbiC NONE
        cbiD NONE
        cbiE NONE
        cbiT NONE
        cbiF NONE
        cbiG NONE
        cbiH NONE
        cbiJ NONE
        cbiK NONE
        cbiL 3490262 .. 3490287 -  -6.1  -4.82667   GTAGCAGAGCAAAAA         GCTGCTCCTCA GTTT TATAGAGCAGC          GATCTTAGTTCGCAA  77 149
        cbiP NONE
        cobU NONE
        cobS 3487074 .. 3487087 -  -6.7  -3.55173   ACCAGAACAGCAGAA               CCTAC CACT GTAGG                TGAAATGTTGGCTGA  62 336
     plu2983 3486231 .. 3486241 -  -5.4  -2.77834   ATATAAGATATATTA                 CTCA TCA TGAG                 ATTCCTTCTCTTGCT  52 12
     plu2982 NONE
        cobC NONE
        cobT NONE
     plu2979 3483562 .. 3483586 - -10.8  -3.49321   ATCAACTAAAATAGA         GGATGGCAGGT TAAA ACCTGCC-TCC          TGCTTAGTTTGGTAA  83 79
     plu2978 NONE
     plu2977 3481456 .. 3481472 -  -2.3  -5.36181   AAATAAAAAAACAAA              TTAAATC CTT GAGTTAA              CCAATAAAACATGAT  75 477
     plu2972 3478938 .. 3478966 -  -3.8  -5.59879   TATAAAGATAAAAAA       TAGGATGGCAGGC CAGA ACCTGCC-CCCTG        ATTTATTAATCATAG  83 31
     plu2968 3474107 .. 3474125 -  -7.4  -3.02581   AAACAGAGAATCAGA             GTGCCATC AGT GATGGAAC             AGAAGACAACAATAG  61 2
        cobD NONE
     plu2966 NONE
     plu2965 NONE
     plu2964 3470607 .. 3470640 -  -5.1  -3.09933   CGGCAAGGGAGCGAA     TCCCCGGGAGCATAG ATAA CTATGTGACCGGGGT      GAGAGAGTGCAGCCA  52 264
     plu2963 3468960 .. 3468980 -  -7.1  -4.54449   ACACCCGACACAAAA            TTATTTTAA TCT TTAAAATAA            TTTTTAAAAACTGCT  79 380
     plu2962 3466623 .. 3466650 -  -3.6  -3.83502   TATTTTGAGAGGAAA        TTCAAAAATAAA AACA TCTATTTTTGCA         TTGCAAATTACATAT  55 40
     plu2961 3465000 .. 3465014 -  -4.2  -2.59039   AATTATTTTTATAAC               TGGCTG AAA CAGGCA               ATTTAATATCAAAAA  47 178
     plu2960 3463748 .. 3463780 - -12.9  -4.79657   ATAACACCAACAAAA      TGGCCTGAATAAATA GGC TATCTATTCAGGCCC      GTTAACAGCGATTTT 100 204
     plu2959 NONE
     plu2958 3462041 .. 3462063 - -13.5  -4.28548   ATGGACTGAGTAAAA           GACCACCTC GCCAA GAGGTGGTC           TTAGCTGTCATTCCG 100 375
     plu2957 NONE
     plu2956 3460343 .. 3460362 -  -9.3  -3.85864   TTATCATTATAAGAA            TGGCCTG TTTATT CAGGCCA             CTGTCATTATTTTGG  79 32
     plu2955 NONE
     ISPlu3Q NONE
     plu2953 NONE
     plu2952 3457147 .. 3457165 -  -6.8  -2.90392   TATCGGGCAACTAGA             TCTATACA GAC CGTATAGA             AATGAGTGTAATACG  58 91
     plu2951 NONE
     plu2950 NONE
     plu2949 3456472 .. 3456487 -  -3.9  -5.47431   TTAAGATACAAAAAA              GCCGC AATTAA GCAGC               TAGGATTGGTAGGAT  79 56
     plu2948 3456214 .. 3456231 -    -7  -4.83169   ATTTCCCCAGAAAAA             CCAACC TGTTAG GGTTGG              TTTTTTTATGGCTGG  81 79
     plu2925 3444177 .. 3444192 -  -4.6     -2.84   ACCATCTCACAACTA              GCCACC TTCG GGTGGT               TTTTTGTGCCCTCCT  48 148
     plu2921 3442299 .. 3442317 -  -7.4  -3.45991   ATAAAATAAAGTTAA             TAGCCCTA AAA TTGGGCTA             CGCTCCCCGCTTAGT  66 97
     plu2920 NONE
     plu2919 3441362 .. 3441402 - -12.7  -2.60615   ACTGTTTTTAAAGAC  TTTCCCATACTGTGGGACA AAT TGTCCCATACTGTGGGAAA  AACGCATTTTTAACC  89 165
     plu2918 NONE
     plu2917 NONE
     plu2916 NONE
     plu2915 NONE
     plu2914 NONE
     plu2913 NONE
     plu2912 NONE
     plu2911 3435429 .. 3435446 -  -8.4  -5.60864   TATATATGAAAAAAA             CCTCGC GGAATA GCGAGG              CTTGGGATTCTTTTG 100 129
     plu2910 3434397 .. 3434416 -  -8.5  -5.45802   GTGTGAAAAGAAAAA            GGCCGCG TCAGAT CGCAGCC             CTTGAAGTGTTGCCG 100 511
     plu2908 NONE
     plu2907 NONE
     plu2906 NONE
     plu2905 3432740 .. 3432767 - -10.7  -3.73534   CAAGGTGATGAACAA        CAGAGCACTCT GTCAGT AGAATGCTCTG         AATTAGTTACTTGTC  83 187
     plu2903 3431115 .. 3431131 -  -7.2  -5.63517   CCCTTAAATAAAAAA              GGCCGC ACTGG GCGACC              TGTAATTTAATATAT  93 32
     plu2902 NONE
     plu2901 NONE
     plu2900 NONE
     plu2899 NONE
     plu2898 NONE
     plu2897 NONE
     plu2896 NONE
     plu2895 NONE
     plu2894 NONE
     plu2893 NONE
     plu2892 3422979 .. 3422997 -  -3.1   -3.0263   ACCACCTCTTTAATA             GATAAGC TCATT GCTAATC             CTCATAAACAGTAAT  45 20
     plu2891 NONE
     plu2890 NONE
     plu2889 3420641 .. 3420653 -  -3.4  -2.76171   ATCCAGTCAACATCA                CTAC TTACT GTAG                ATTCAGAGCCGCCAA  44 17
     plu2888 NONE
     plu2887 NONE
     plu2886 3418136 .. 3418149 -  -9.5  -4.84921   GATAATAAAAAATAA               GCCCC TCGC GGGGC                TGTTTACTTCTTCTC  90 29
     plu2884 NONE
     plu2883 NONE
     plu2882 3416231 .. 3416250 -   -15   -2.6043   TCAACAACAAGAGAT            GGCGGGGA TTGC TCCCCGCC             GTTGCTCTTACCTGG 100 33
     plu2881 NONE
     plu2880 NONE
     plu2879 NONE
     plu2878 NONE
     plu2877 NONE
     plu2876 NONE
     plu2875 NONE
     plu2874 NONE
     plu2873 3409384 .. 3409401 -    -7  -4.83169   ATTTCCCCAGAAAAA             CCAACC TGTTAG GGTTGG              TTTTTTTATGGCTGG  81 155
     plu2870 3405904 .. 3405925 - -14.5  -3.73775   GGGACGCCGAGTAAA           TAACGCCGC ATTT GCGGCGTTA            TTTATTTTTTAGCCT 100 40
        rsuA NONE
         bcr 3401076 .. 3401097 - -11.7  -3.10641   TAACCCATTATTCAA           TTTCCCTGA ACAT TCAGGGAAA            ATATTCTCTTTACTA  83 376
     plu2865 3399843 .. 3399864 -  -9.4  -5.24129   CTTGCCCACAAAAAA           GCGCCTCC ATCAAA GGAAGCGC            TTTTCGCGTTTATAC 100 165
     plu2862 3396948 .. 3396962 -  -2.1  -4.14013   CAAAACCGGCCAAAA               TGAGC ACCGG ACTCA               CCGTGCAAGTACCTG  55 462
        fruK 3393139 .. 3393158 -  -4.4  -4.15222   ATGTTTGTGAACAAA            CTTTTCAA CAGT TTGAAAAA             ATTGTTGGCTTTCAA  61 273
     plu2855 3390179 .. 3390202 - -10.4   -4.1822   GCGGATTGTAACAAA          TCCTCACTAT CAAA ATAGCGAGGA           AGCGCTGTTATAAGA  85 109
        lysP 3388583 .. 3388624 - -18.9  -4.41548   CCATAGGGTATAAAA CCAGGCCGGTAGGAATTTT TTCA AAGATTCCTACCGGCCTGT  TAATCACCATTTAAC 100 51
     plu2853 3386945 .. 3386956 -  -4.4  -3.46138   AAACCATCATCACAA                TACG GCGG CGTA                 AAATATATTGGTAAT  53 132
     plu2852 NONE
     plu2851 3385112 .. 3385131 -  -4.4  -2.94411   ATGTGCTCAAATAAC            GAGGATAAA ATA TTTA-CCTC            TGTGTAGTTTTATTA  49 50
     plu2850 3382634 .. 3382661 -  -4.2  -6.02546   TCAAAGCAAAAAAAA        TAACCGACACAT ATAA ACGCATCAGTTA         TTTTCCAGTGGGCGA 100 410
     plu2849 3380904 .. 3380929 - -10.5   -4.8048   GCTGCATAGCAAAAA         TAATGGCACCA AATT CGGCGCCATTA          TTCTTTTGCTAAATA  91 41
         dld 3378935 .. 3378957 -  -4.8  -4.89838   TGAATAAATATAAAA           CGGCGAGT CATATAT ACTCGCCT           TTTTGATAAGAGTAA  74 103
     plu2844 3376227 .. 3376237 -  -2.6  -4.29327   CACAACCAACAGAAA                 TTAA CCC TTAA                 TTTTGGCTATTAATC  58 200
     plu2843 3373884 .. 3373907 -   -14  -3.62597   CGTAGTCGGTAAGAA          TAACCACGCA TTCG TGCGTGGTTA           TCTAATAATGCTATT 100 36
        rluC 3368400 .. 3368425 - -12.5   -2.5664   GACTGAATTATTAAT         CCGCCAGGGGG TAAA CCCACTGACGG          CGATAGGTTAATTAC  89 33
     plu2838 NONE
        rpmF NONE
        plsX NONE
        fabH NONE
        fabD NONE
        fabG 3363139 .. 3363152 -  -2.3  -4.25848   AATTTCCTATCAAAA               TTCGC TTTC GCGAT                GGTTTTCGTAGTTTA  57 144
        acpP 3362845 .. 3362870 - -13.3  -3.89822   TATTTAGGGCAGAAA         CATAGGCGGTC GAAT GACCGCCTAGG          TGTGTTCACTTATTC 100 35
        fabF 3361319 .. 3361345 - -13.2  -5.60993   CTTGCCACAAAAAAA         GCTCCAATAATT ATT AACTATTGGAGC         TCTCTATACTATCGC 100 236
        pabC NONE
     plu2829 NONE
         tmk NONE
        holB NONE
     plu2826 NONE
     plu2825 3356357 .. 3356398 -  -7.5  -2.81936   ATATTACAAAATCGA GATATTCGGAGCCA-GTTTA GAA TAAACATCCCCCCGAATATC TGCCGATGTCCATGA  62 52
     plu2824 NONE
     plu2823 3354682 .. 3354696 -  -5.7  -2.66291   TATATATTCATATTA               CTGCA ATCAA TGCAG               CTTAAAACGTTAGAC  51 27
        nagZ 3353484 .. 3353500 -  -9.4  -5.38047   TATGTATACAAAAAA              GCGGGA TATTT TCCCGC              ACAATTAACGCTAAA 100 78
         ndh 3351613 .. 3351635 -  -3.6  -4.53303   CAGTCCTATATAAAA           TTAAAATATC ATA AATATCTTAA           TTGCACTCAAATAGC  64 233
     plu2818 3347646 .. 3347696 - -10.6  -4.02022   CCGAAGGACTAGAAA GATGATTATTTTGACTCCCATTAT CAT ATATTGGGAGTCAAACGATCCATC CCTATGAAAAATTGT  85 426
        lolC NONE
        lolD NONE
        lolE NONE
        cobB 3337323 .. 3337338 -    -4  -4.24745   TATGAGGAAGAGAAA              CACAAT AATT ATTGCG               TCAAATCAGCTTTAA  62 18
        pepT 3335607 .. 3335622 -  -5.4  -4.12043   GAATTAATGAAACAA              GGTGAA AATC TCCACC               GTCTTAACGGATTAC  65 413
         icd 3326511 .. 3326548 - -13.5  -2.75081   CACTGGCAAAATTTA   GAAAACCCCACGGAAGC ATTA GCTACCGTGAAGTCTTC    GCAAGATGACAGATT  93 39
     plu2800 3325946 .. 3325972 - -11.6  -3.19205   CAAAGGAATTCAACA         CAGCTCAGACCG TTT CAGTGTGAGCTG         GAAAACACCGTAGCA  83 100
     plu2792 3315245 .. 3315278 -  -7.6  -4.59511   AATATTTGTCAAAAA     TTCGCAATTCTCTA CAAATT TAGAAGATTGCGAA      TTGCACTTTTAAGTC  83 77
     plu2791 NONE
     plu2790 3310273 .. 3310318 -  -2.7  -4.98255   GGCTAATGAGAAAAA CCATGCCATATAAAGTCACTCC AAT AAAGTT-CTTTCTATGGCACGA TCTCATAAGATACTA  67 45
     plu2788 3308754 .. 3308772 -    -3  -4.67904   CATGAATTTGAAAAA             CGGACAAC CCT GATGTCAG             TACCTTTGATATTTC  62 67
     plu2786 3307660 .. 3307679 -    -5  -4.16279   TATATGACGGGAAAA            TGGCTGAT GAGT ATCAGCAA             CTAATCAGAAAGGCA  63 30
        aroP 3305988 .. 3306002 -  -3.6  -3.58269   CAATGCATCTTGAAA               TCCATA GGG TATAGA               TATTATCCCAGCTCC  53 28
        cspC 3304143 .. 3304168 - -10.5  -5.49568   AAGTCAAAACAAAAA         CACCCTATCAG ATAA CTAACAGGGTG          ATATCGGTATGTCAT 100 110
        thiD 3302864 .. 3302878 -  -5.7  -2.73441   GACTATCGCGTAAAC               CAAGC ACCAA GCTTG               TCAGCGTAAATCAAA  52 303
     plu2773 NONE
     plu2772 3285439 .. 3285449 -  -2.6  -3.14393   ATTACAGATTTAATA                 TAAA TTT TTTA                 CGATTATACATAAAG  44 63
     plu2771 3284087 .. 3284098 -  -5.8  -4.33997   GACCAAAAATAAGAA                TGCC AGAT GGCA                 GTGGTGTAAAAAATA  70 432
     plu2766 3277757 .. 3277768 -  -2.2  -2.79273   CTTCCCCAACATAAT                GCTG AAAT CAAC                 CCCATCAGAATCGCC  41 58
     plu2765 3276715 .. 3276725 -    -4  -4.26792   AGAGAAAGGTGAAAA                 TCAT CAA ATGA                 AATAATCAACTTAAT  62 240
         upp 3269613 .. 3269637 - -10.8  -3.20573   TGATTGACATCAACA          GAACCCCACT TTTTG AATGGGGTTC          GTCAGCAATCTGAAC  80 108
     plu2753 3264403 .. 3264413 -    -4  -3.65554   TTATTTAAGAAAAAG                 CTAT CAG ATAG                 TGAGTTTTATTCATT  53 52
     plu2752 3263354 .. 3263387 -  -5.1  -3.09933   CGGCAAGGGAGCGAA     TCCCCGGGAGCATAG ATAA CTATGTGACCGGGGT      GAGCGAATGCAGTCA  52 94
        perM 3260005 .. 3260023 -  -9.6  -2.61831   TTTATGGGAAAAACC             TACGATGG TAT CCACCGTA             TCAGTTTCCTGATTG  68 258
        dapA NONE
        nlpB 3256667 .. 3256691 -    -5  -5.09895   CACTGATTTAAAAAA          CAGCGCTTTA TCAAT CAAAGCGCTC          ACTAAACAGCCAGCG  76 73
        purC 3255714 .. 3255727 -  -9.5  -4.86731   CTCGTGCAAATAAAA               GGGCC TTTC GGCCC                AGGTAATCGTTTGCG  91 44
     ISPlu3R 3254110 .. 3254121 -    -3  -3.93782   GCAGCCAACATCAAA                GTTA TTAA TAAC                 CGATCGTTCACAACA  53 248
     plu2742 NONE
     plu2741 3250547 .. 3250557 -  -2.6  -2.63631   TCAAGTTTCATACTA                 TAAA TAG TTTA                 CTTACTCATAATCCC  41 127
     plu2740 NONE
     plu2739 NONE
     plu2738 3248537 .. 3248553 -  -4.4  -3.08317   ATCGAGAAATCAAAG              CGCTTC ATCCA GAAGCA              GAGACAATACCGGAG  49 205
        entE NONE
        entB NONE
        entA 3234125 .. 3234138 -  -2.4  -2.50443   CCATAGGGTATTAAT               CCTA TTAGGC TAGG                GCAATTTTTCCTTAC  39 81
     plu2726 NONE
     plu2725 3231086 .. 3231100 -  -8.6  -4.68506   AAGCAATTGGAAAAA               TTGCTG ACT CAGCAA               ATGTTACTGGATGTA  89 275
        maeB 3225159 .. 3225187 -   -11  -4.30987   ATCGTTTACAACAAA        CCGCCCCTGCCT ACAGG AAACAGGGGCGA        TGGGTATTACAGCGG  88 32
     plu2718 3224081 .. 3224110 -  -6.7  -2.60941   ATGATAGCGCATAAT       TTTAATTATCATT TAGT AATGATAATTAAT        TTCATATGCTAATGA  56 132
     plu2717 3223267 .. 3223279 -  -4.9  -3.37533   GTTCAAAAGTATTAA                TTAGT TAA ACTAA                AATCAATCGGAATTT  54 9
        ptrB 3221009 .. 3221044 -  -4.8  -5.54907   TTTAGAAAATAAAAA    TGTTTAGCACTGATAA ATTA TTATCAGTGCTTTAAA     TAACAAATTTATATT  85 55
     plu2715 3218580 .. 3218597 -    -7  -3.43919   TGCAAATCTGAAATA             GTGGCA TTCCTT TGCCAC              TTATTTTTCCTATAC  66 96
        guaB 3215536 .. 3215555 - -10.7  -4.06677   AACAAATAAAGATAA            GTGGCCC TTATAT GGGCCAC             AATAAATATGGATTA  85 38
        guaA 3213758 .. 3213775 -  -4.7  -3.14132   CCGCTCCCGGATTAA             GCCGCGC TCGA ACTCGGC              CAGTGCCGCGAACAC  52 167
     plu2710 NONE
     plu2709 NONE
     plu2708 3209828 .. 3209856 -  -5.5  -5.40464   TACCATAAATAAAAA       CACCAA-AAAAC GCTTTA GTTTTATTGGTG        TTTTTAGTTTAGGCT  83 417
     plu2706 NONE
     plu2705 3208804 .. 3208815 -  -5.8  -4.95854   GAAAAAATGGAAAAA                GCTG ATGC CAGC                 TTAGGTTCTGATAGC  78 83
        rrmA 3203157 .. 3203185 - -11.7   -3.4811   GTGTTGATAACAACA        GCCATTGCCACCA GCC TGGATGCAATGGC        AATTGGTATTGGGTT  88 312
     plu2693 3194672 .. 3194682 -  -2.6  -4.42806   TTATTGTTAAATAAA                 TAAT TTA ATTA                 TGTTCATTTTTCATC  60 29
     plu2692 NONE
         pip 3193014 .. 3193051 - -13.5  -3.73914   ATCATCCAGTAAGAA   TTAGGTATAACCACCGG ATAA CCGGTGGTTATACCCGT    TATCTTTCAAGTTGC 100 151
        ftnA 3191837 .. 3191847 -    -4  -3.30124   TTTTATCTGCGATAA                 CTTA CAA TAAG                 AATTTCGTCTTGTGA  49 130
     plu2688 NONE
     plu2687 3190331 .. 3190362 -  -8.6  -2.87319   GGCAAGGGAGCAAAT      CCCCGGGAGCATAG ATAA CTATGTAACCGGGG       TGAGTGAGTGCAGCC  68 138
     plu2686 3189597 .. 3189622 - -13.3  -5.60993   CTTGTGATAAAAAAA         GGCCGAGTTGA CTCC TCTACTCGGCC          TAGGGAAAATGGCTC 100 325
     plu2684 3188088 .. 3188102 -  -2.1  -3.40522   ATTTCCTGATTACAA               CGGTT TTGCC AACCA               GCATAGGCATGAACT  46 88
        proQ NONE
         prc 3185205 .. 3185244 - -10.2  -2.65442   ATATTACTGACAGCA  CAATATCGTTCACTCAAA ACAT CCCAAGCGAACGATATTG   GACATTAATCATTAA  74 60
        htpX 3184021 .. 3184042 -  -6.5  -5.16472   AAAAACTGTAAAAAA           GCCGGGA TTTGATTT CCCCGGC            TTTTATTTGATTCAC  83 45
     plu2677 3180043 .. 3180056 -  -2.5  -4.10161   TATTACGGCTCAAAA               TATTA TCGA TAATA                TTTTGACTGAAAATA  55 104
     plu2671 3174384 .. 3174398 -  -2.1  -3.83998   TTATCGGATATCAAA               CGATA TTTAC CATCG               CATGATGTAAATTGA  50 257
     plu2670 3124505 .. 3124529 -  -7.9  -4.67354   AACACATATAGAAAA          CCCGGCATA ATTTATA TATGCCGGA          TTATTATACGGATAC  83 67
        thrS NONE
        infC 3121676 .. 3121702 -  -4.3  -3.65522   TAGTCAGGCGAACAA         GCCCCAATCAG ATGAA CCGACAGGAGC         TTATTACTTGATTGC  55 45
        rpmI NONE
        rplT 3120809 .. 3120825 - -10.1  -5.98675   CATAAAAACAAAAAA              GCCTCCA CAA CGGAGGC              TCAGGCGCTACTTTT 100 229
        pheS NONE
        pheT NONE
        ihfA 3117044 .. 3117062 -  -8.8  -5.11063   ATCATTTAAGAAAAA             GGCCGC TATTGAT GCGGCC             TTTTTGATTATTCTT  91 33
        btuC NONE
        btuD 3115156 .. 3115177 -  -2.4   -2.8158   AAATTAAGTGGAAAT           TAC-TATCG ATCCA CGATACGTA           CAGATTCACGGCAGG  41 65
       pbgP1 NONE
       pbgP2 NONE
       pbgP3 NONE
       pbgP4 NONE
       pbgE1 NONE
       pbgE2 NONE
       pbgE3 NONE
        nlpC 3106666 .. 3106682 -  -6.7  -4.70659   TGCTACATTTAAAAA              TATAGTT ATA AACTATA              AAAACATTAATCCAG  79 425
     plu2652 3105087 .. 3105108 - -12.3  -3.35996   TATTCCTACCGATAA           GATGACGGC TCTA GCCGCCATC            TTGGTATCTCTTGGA  89 60
     plu2651 NONE
     plu2650 3103696 .. 3103706 -    -4  -4.65168   ACTATATTCTAAAAA                 TTTC TTA GAAA                 CTGTTAACGTTCCTA  69 460
     plu2648 NONE
     plu2647 NONE
     plu2646 NONE
     plu2645 3098514 .. 3098532 - -11.7   -3.5771   AAAAACTGCCGTAAA             CCCTCGC TCAAT GCGAGGG             TGTCGCAAAAAATCA  85 56
     plu2641 NONE
     plu2640 3090250 .. 3090262 -  -6.3  -2.78263   ATAATCTAAAATTCA                TATGC AAT GCATA                TAGTATTTAATTGAA  54 410
     plu2639 3089143 .. 3089164 -  -4.4   -5.1971   ATTAAAAAGTAAAAA           CCCTGAAA ATTAAA TATCAGGG            TTTTCATTTATAATT  79 217
     plu2637 3086879 .. 3086889 -  -5.4  -3.78775   GTGGTGAGCAGCAAA                 GAGT ACA ACTC                 GCTCGTGTCCTTGCC  61 420
        ppsA 3075969 .. 3075992 - -11.1  -2.91383   ATTCTGACTTATATA          GCGAAAGAG TGTTAG CTCTTTCGC           TAAAGCATAATTTTA  79 415
     plu2626 NONE
     plu2625 3070963 .. 3070991 -  -9.1  -3.68073   CATTTCACTTAATAA        GTAGGTTATTT TTCTATT AAATAACCTAC        CTTCATTTTATCCAG  74 33
     plu2624 NONE
     plu2623 3069048 .. 3069070 - -12.8  -3.40175   AGGGTTTAAAATATA           CCGGAGAATA ATT TATCCTCCGG           ATTAAAATAACAATC  95 86
        sufA 3066350 .. 3066369 -  -5.8  -3.05022   GCTCTGAGACATATA            TTGGTACA CTTA TATACCAA             AGCTTTCACCACACC  56 15
        sufB NONE
        sufC NONE
        sufD NONE
        sufS NONE
        sufE 3061034 .. 3061044 -  -5.4  -2.69151   TGGCCGTACATATTA                 TCAG TAG CTGA                 AGAAACGCGTAAGAC  51 47
     plu2616 3059775 .. 3059799 - -14.4  -4.89339   AATTATGTACAAAAA          TGGCACACAG TCCAT CTGTGTGCCA          TTTTTTTATCATCAG 100 88
     plu2614 3057820 .. 3057843 -  -7.5  -3.64236   ACCCAAATTGTTAAA          GAAATCGCC TCTACC GACGATTTC           TACCGCATTGGTAAA  67 404
        ribE 3053261 .. 3053285 - -10.8  -5.06735   TATAAATCACAAAAA          GGAGCATCGA TGGGT TCAATGCTCC          CTTTTAGCACACGGT  93 74
     plu2609 3051863 .. 3051883 -  -6.9  -4.41548   CCATAGGGTATAAAA            GCTACAG GTTTCCA CTGTAGC            TTTTAGTCAATACAA  78 92
     plu2606 3047241 .. 3047252 -  -7.2  -2.66695   TCTGGCACGAAATAC                CGGC GGTG GCCG                 TCATCAAGGATTCTT  57 471
     plu2604 3045550 .. 3045577 -   -15  -4.13254   AAATCTAAACAATAA        TCCCCCCATATA TCAA CATATGGGGGGA         TAGCATAATATACCC 100 181
     plu2601 3043525 .. 3043538 -  -6.7  -2.90992   AATTTTTCTAAATCA               GGCTA AAAC TAGCC                TTAAAAAAGTATATA  58 515
        slyA 3042880 .. 3042894 -  -8.6  -3.78677   AAACAAGGCAAAACA               GCCTTT CAT AAAGGC               CAACGTGTAAGAATC  75 167
     plu2598 NONE
        pdxH 3040197 .. 3040212 -  -2.6  -2.88544   GGTTATTGCTAGACA              TTAATG ACTC CATCAA               TTTGTGTATTTTGTC  42 131
        tyrS 3038805 .. 3038824 - -12.2  -3.40307   GGTATGTAAGAAAAT            GGGCAACA TTAT TGTTGCCC             CATCATACCCGTTAT  90 124
        pdxY 3037666 .. 3037692 -  -9.5  -4.41422   TTACAGATAAAAGAA         CCGTTCCAC ACAATATCA GTGGAACGG         TTAAATATCTTTACC  86 79
        pspA NONE
        pspB 3026719 .. 3026734 -  -6.2  -2.63913   TACCATTCGACATTA              TGATTG CCTC CAATCA               GGATGTTCCGCATCC  54 7
        pspC 3026368 .. 3026385 -    -4  -3.72695   ATTTTTGCTATCAAA             GCTGCC TGAAAC GGCTGC              GAACGCTGAACGTTT  55 3
     plu2582 NONE
     plu2581 3023675 .. 3023685 -  -8.2  -2.86601   GTCAGTAAAAATTGA                 CCGG ACT CCGG                 TTTTTTAATGTCGCA  66 178
        tyrR 3021958 .. 3021973 -  -4.8  -3.64703   CTGGCCGCACTGAAA              TAAATC CCAT GATTTA               TGCCCACTTCCGGTG  57 50
        mppA NONE
     plu2577 3018425 .. 3018449 - -14.5  -6.20267   TGAAAAATAAAAAAA          GCCGATATTAT AAA ATAATATCGGC          ACAAGAATGGGCAAT 100 237
     plu2568 3011759 .. 3011790 -  -4.5  -4.60041   ACTTACTTTTAAAAA      CACGCTTAGCTAT TAAATG AAAACTAAGCGTA       TATACCCTATTGATT  68 164
     plu2566 3010724 .. 3010761 -  -2.1  -4.20084   ACGATTCAGGGAAAA   CAGGAGCAC-CGTTAATT GTT AATTAATGTGCACTGCTG   TTAGAAAGCAGGTTT  57 10
     plu2565 3010124 .. 3010146 -  -5.7  -3.92542   TTTAGCCGTAAATAA           TTTCCAACT TAGAT AGTTGAAAA           TGATTGTCTGATGAA  63 254
        fadR 3006834 .. 3006874 - -10.6  -5.36018   ATGAAAAAAAAGAAA CAAAATG-CCCGGTACAGA ACAT TCTGCACCGGGTCAATTTA  AAATAATGTTGATTT 100 94
        dadA NONE
        dadX 3004020 .. 3004034 -  -3.6  -4.14739   CGATGCACCTCAAAA               TCCATA GGG TATAGA               TACCGGGACCCGATT  59 5
        mipA 3002841 .. 3002863 - -10.6  -4.07885   TACTTTGTCTGAAAA           GAGCTGCC TTCCCCC GGCAGCTC           TTTTATACCCTACGG  85 79
        msrB NONE
     plu2556 3000472 .. 3000502 -  -4.1  -4.35581   TTAAAAGAGCTAAAA      GAGCAAGGCGCTAT ATTG ATAGAAC-TTGCTC       AACTAGAAGATGCTC  62 112
     plu2552 NONE
        selD NONE
        topB 2992967 .. 2992994 -  -8.6  -2.81291   GGCAGAATTTGAAAT        TTGATATTCCGT TAAC ACCGAATATCAA         TCGTTTTTAAAATAA  68 59
     plu2548 2990629 .. 2990656 -  -6.3  -4.08692   CAAGTTGCTCCAAAA        GGCGAGGAACA GTCCAT TTTTCCTCACC         ACGATCAAACATTCA  68 167
     plu2544 NONE
     plu2543 2987860 .. 2987875 -  -2.5  -4.18494   CAGCCGCATTGAAAA              GTAGC TCTTCC GCCAC               GCTGACGTAAACCAT  55 45
     plu2542 NONE
ISPlu7D_orfA NONE
ISPlu7D_orfB 2986508 .. 2986521 -  -8.1  -5.63504   AACTCCATAAAAAAA               CCTGC CGGA GCAGG                TCTATATGCTTTTCT 100 145
     plu2539 2985463 .. 2985481 - -10.2  -5.46698   TTTAAAACGAAAAAA             GGCCACGC AAT GCGCAGCC             TGGAATTCAATGTAA 100 46
     plu2538 NONE
     plu2537 NONE
     plu2536 2984404 .. 2984419 -  -6.8  -5.24129   TTCCCCCATAAAAAA              CCTCGC TGAA ACGAGG               CTGAGGAATTCCTAT  88 50
     plu2531 2980343 .. 2980359 -  -2.1  -4.56775   ATTCGCCTTTAAAAA              GCACTGC ATT GACGTGC              CAGACTATTCCTGAC  61 70
     plu2530 NONE
     plu2529 2977785 .. 2977802 - -14.1   -2.9155   TTCCTCAACAGGACA             GGCGCGG CAAA CCGCGCC              CCAGTACAGTTACTG  95 35
     plu2528 NONE
     plu2527 NONE
     plu2526 NONE
     plu2525 NONE
     plu2524 NONE
     plu2523 NONE
     plu2522 NONE
     plu2521 NONE
     plu2520 2967069 .. 2967091 -  -7.1  -2.50398   CAATGAATTTAATAG           TGCAATAAG TATCT CCTATTGCA           ATACAATATTAATCC  59 34
     plu2519 2965714 .. 2965728 -  -4.4  -2.87881   CAATTTCTTCATAGA               TATTAA AGT TTAATA               ATGAAAGCCAATATA  48 13
     plu2518 NONE
     plu2517 NONE
     plu2516 2960722 .. 2960735 -  -3.9  -2.78695   TTTATATAAAGCAAT               CAATA AAAA TATTG                TTATCTTCTATTACT  45 73
     plu2515 2959462 .. 2959477 -  -7.6  -3.39365   CATGACACAAAGACA              CTCCTT GCCT AAGGAG               TATTAAATCTTCTAC  68 261
     plu2514 2957781 .. 2957803 -    -7  -3.13403   TTCCGGGGATCAACA           TGCTGGTTGC CGC ACAAGCAGCA           ACGATGGGCTCATTA  59 351
     plu2506 2949514 .. 2949534 -  -9.8  -3.56704   CCCTCATTAAATTAA            GCCTCATA AAAAA TATGAGGC            TGATTGATCATCATT  80 45
         hnr 2946549 .. 2946562 -  -2.4  -4.88918   CCATTTTAAACAAAA               TTCC ACCTTG GGAA                TATTCACCCAGAATA  66 29
        galU NONE
     plu2500 NONE
     plu2499 2942767 .. 2942791 - -17.3  -3.08679   GTCGTTGATTCAATA          GATAAGGAGCC AAC GGCTCCTTATC          TTATTTAGACTGATG 100 26
         tdk 2940630 .. 2940649 -  -7.8   -3.1489   TTAAATACTACTTAA            GGGTGCTG ATAT CAGCATCC             TTTAACTTACGCTGC  65 214
     plu2495 2936812 .. 2936826 -  -8.6  -4.51847   AAAGAAGGGAGAAAA               GCCTAT GAA ATAGGC               TTTATAATAAAAATG  84 105
       oppA1 2934636 .. 2934651 -  -4.6   -3.0353   CGGCCCAGAAATAAG              GGGTGG ATTA CCACCT               GCATACAAAAGGAAC  49 88
       oppA2 2932907 .. 2932925 - -11.7  -3.61103   TAATTTGACCCTAAA             GCAGCCC TCTCC GGGCTGC             TTTACAACGTTAGTG  85 35
        oppB NONE
        oppC NONE
        oppD NONE
        oppF 2928971 .. 2928993 -  -2.6  -4.29656   TATAAAACCCCAAAA           GTAACTCTCA CAT TGAGTGTCCC           TCAATAACTACAATG  58 33
     plu2486 2926319 .. 2926335 -  -5.1  -4.00038   GATTAGCAGCATAAA              GTCAATC CTC GAATGAC              TGCTAGTTTAAATGC  61 107
        tonB 2925588 .. 2925608 -  -2.5  -4.76892   ACATTAATCGAAAAA            GGAGCGT GTTAATA ATGCTCC            TTTTTTATTTTGCAT  65 52
     plu2482 2922403 .. 2922416 -  -3.9  -2.92018   AATATTCCAATCATA               TTGTT TTTT AACAA                GAAATTTTTAAATAA  47 165
     plu2481 2921452 .. 2921473 -  -8.8  -5.59564   ATAAACGCAAAAAAA           TTCCCTGT TTTACC ACAGGGAA            TTTTGTATAGAATAG 100 297
     plu2480 2920631 .. 2920652 -  -7.3  -5.59879   TATAAACACAAAAAA           CTCCCTGTC ATAT AACAGGGAA            TTTCTGTAGAAAAGT  93 74
        ompW 2918664 .. 2918682 -   -11  -5.24129   TCCGGTTACAAAAAA             TGGGGCAA AAT CTGCCCCA             TTTTTTTATTAAAAG 100 34
    ISPlu16B 2913426 .. 2913439 -  -2.5  -4.58943   TGGATATAAAAATAA               TAAAA TCTG TTTTA                TACCCGAACATTTGG  63 86
     plu2461 2899108 .. 2899124 -  -8.1  -3.41738   CACCTGAACAGAATA              GTTATAG AGA CTATAAC              CACTTTAAGTAGTGA  71 60
       tccA2 NONE
       tccB2 2891423 .. 2891434 -  -4.4  -2.78015   GTAAGCATTTTAAAT                TCAG GTGA CTGA                 TTCATTTAATGCTTA  48 51
     plu2458 2889339 .. 2889379 - -13.6  -4.03234   CGCGTTTTACAGAAA  TAATCATGTTCAGCCC TGGAATATC GGGCTAAACATGATTA  TTTTAAGAATGGAAA 100 110
        trpH 2888368 .. 2888400 -  -2.3  -3.02491   GAATATAAAAAAACT     GGCT-CATAAA-TTA CCTCT TAATTTTATGCAGCC     CCTACAGTGACCAGT  42 27
     plu2456 2887693 .. 2887725 - -17.3  -5.25735   TTAAAAAATCAAAAA      TATAAAGCCTGCGTA TAA TACACAGGCTTTATA      TAGATTCTGAAAATA 100 54
     plu2455 2886162 .. 2886191 -  -5.8  -4.79752   TTTAATAATATAAAA       GTGGCCATGAATT ATAAA ATTTCA-GGCCAC       GTTTCATCAAGCTTT  77 120
     plu2452 2878888 .. 2878911 -  -3.8  -5.03314   TCGATTGGTAAAAAA          GGCCCCGT TATAACAC ACGAGACC           CAGAAAACTTAACGG  73 34
        cat3 2876463 .. 2876482 -  -8.6  -4.14392   CTTCAATCGTGAAAA            CCACCAGT GTTA ACTGATGG             CTATTAACATATTTC  79 98
     plu2448 NONE
    ISPlu13A 2874269 .. 2874280 -  -4.4  -3.58209   ATGAATGCAGAAAGA                TTGC TAAG GCAA                 TGATAATGATGACAA  55 502
     plu2444 NONE
     plu2443 NONE
     plu2442 NONE
     plu2441 2865084 .. 2865094 -  -3.2  -4.15833   ATGATGATTTGAAAA                 CCCA ATT TGAG                 CATTGGTACCCGGGC  60 377
        sohB 2862229 .. 2862239 -  -4.6  -4.58283   TAATGCGTTTAAAAA                 CGCC AAT AGCG                 CTGTGCAAAAGTGAC  69 472
     plu2437 2861212 .. 2861245 -  -5.1  -3.09933   CGGCAAGGGAGTGAA     TCCCCGGGAGCATAG ATAA CTATGTGACCGGGGT      GAGCGAGCGCAGCCA  52 107
     plu2436 2860722 .. 2860736 -  -4.3   -3.1364   TATTGAATTATCTAA               GGTAT TTTAG ATACC               GCCCATGATCTACGC  50 7
        topA 2857885 .. 2857903 - -13.2  -5.09173   CAATAGGCGAAAAAA             GCCAACCT ATA AGGTTGGC             TTAATAGAAGAAAAT 100 87
        cysB 2856520 .. 2856552 - -15.8  -4.49389   ATCTGATAAGCAAAA      TTAGGGAGCCAATG GCAAT CATTAGCTCCCTAA      TTATATCCGTTATCT 100 159
        acnA 2852629 .. 2852656 - -11.3  -4.15453   TAAGCTAGCTGAAAA        GACGGCGCTCA AATAAA TCAGCGCCGTC         TTTAGTATGATGTAT  86 124
     plu2429 NONE
     plu2428 NONE
        pyrF NONE
     plu2426 2848842 .. 2848863 - -12.3  -2.82521   TGGAGTAAAATGAAT           GAAGGGCGA ATAT CCGCCCTTC            TATACCCTATGGACT  86 59
     plu2425 NONE
     plu2424 2847131 .. 2847142 -  -4.4   -3.5936   TTGAAAGTTGCCAAA                GATG CAGG CATC                 GCGCCGGCCAGAATG  55 281
     plu2421 2843985 .. 2844019 - -20.4  -3.46285   TACTTGAAACACTAA     TAAATAAGGCGAGAAA TAT TTTCTCGCCTTATTTA     TTTTAAACTGCACTA 100 48
     ISPlu3S 2837587 .. 2837608 -  -3.1  -5.01535   CCATAATTATAAAAA           GCTATAAAT AAAT ATTTATACC            CGTCATCTTTCAAGT  69 160
    ISPlu10F 2833849 .. 2833859 -  -5.4  -3.97622   TTATTCAAAATATAA                 CTTC CAA GAAG                 TATACACTCAAAACA  63 442
     plu2411 2831204 .. 2831216 -  -4.1    -3.406   TTAATACTTAATTAA                CTACC GTC AGTAG                ATAGAATACAACTCA  51 19
     plu2410 NONE
     plu2409 NONE
     plu2408 NONE
     plu2407 2827290 .. 2827304 -  -5.8  -2.98823   CTCTTGTTACATATA               TTCTAT TTC ATAGAA               CCATTGAAATAAACA  56 222
     plu2406 NONE
     plu2405 NONE
     plu2404 NONE
     plu2403 2823613 .. 2823623 -  -3.2  -5.88565   GGCAGAATAAAAAAA                 GGAT CTT ACCC                 AGCTCCGTCTGAGTT  91 229
     plu2375 2789076 .. 2789091 -  -8.2  -2.73085   TATTTCAAATAATAG              GCCCGG CAAG CCAGGC               TAAGTAGTAAATAAA  66 187
     plu2374 2787772 .. 2787785 -  -3.9   -3.5486   GATCTTAATCAAAGA               TTTAG ACTT CTAAA                GAAAACTATTTAAAA  53 313
     plu2373 2787296 .. 2787314 -  -7.4   -3.7398   GCTGAATGTAAAAGA             CCACCTCC CTA GGAGATGA             TTTTAGGATGACAAT  70 67
     plu2369 NONE
     plu2368 2785081 .. 2785120 - -23.2  -2.82623   CCTTCCTGAGAATGA  GAAAACCACCAGAAAACC GGCC GGTTTTCTGGTGGTTTCC   AGAGCGGTTTAAATT 100 44
     plu2367 2784530 .. 2784547 -  -5.7  -4.38712   TTCACCTCCATAAAA             GTTATAT ATAA ATATAAC              ATCCAACAGGGAAAT  69 349
     plu2366 NONE
     plu2365 2783836 .. 2783847 -    -3  -4.38712   GCCAGCGCCATAAAA                TTAG CCTC CTAA                 CATTGTTTATACATA  60 99
     plu2364 2783487 .. 2783498 -  -5.8  -2.79183   TTCATGCTGATGATA                CGAC CACG GTCG                 GAGAGATCCGTCCAT  54 131
     plu2363 2782931 .. 2782958 -  -9.2  -2.85228   GTTAAACATAAATAG        CTCAGGAATGGA ATCT CCCATTCCTGAT         TATCGAGACCATAAA  72 196
        fumC 2777239 .. 2777257 -  -7.4  -5.63517   TCGTGAAACAAAAAA             CCGGAG CACTCGT CTCCGG             TCAATTTTTCATGGC  93 51
     plu2355 2773930 .. 2773974 - -13.6  -3.15544   GGTTATTTTCACTAA TCCGGATCT-TGGTAACCCGG TTCC CCGGGTTGCCACAGTGCCGGA AATAAATATTAAAAC  93 72
     plu2353 2772056 .. 2772067 -  -2.2  -5.19212   ATTATCAGGAAAAAA                TGCC GAGC AGCA                 GAGTTATTAATAAAT  74 374
     plu2351 2770482 .. 2770500 -  -3.2  -3.74693   CTTTATGTTATTAAA             CATTAATA ACA TATTATTG             TAGCATTTAAGTAGA  53 95
     plu2349 NONE
     plu2348 2765815 .. 2765830 -  -3.2  -2.80622   AATAGCTATCCAAAG              CGGGTA GAAG TAACCG               ATCCAGCGTCGAAAC  44 222
        goaG NONE
     plu2346 NONE
     plu2345 2762394 .. 2762416 -  -2.7  -3.46008   GTGAAACACAGAATA           CTTATAGAG AGTTA CTCCAGAAG           TGCTCACATAAGACA  47 58
        fabG 2761326 .. 2761340 -  -4.2  -2.78463   ATCCCCGGGAGCATA               GGTAAC TAT GTGACC               GGGATGAGTGAGTGC  48 165
     plu2342 2759077 .. 2759094 -  -3.5  -5.20606   AAACATTAAGAAAAA             TCTATCA GGTG TAATAGA              TTAATCATTAACATA  75 281
     plu2341 NONE
     plu2340 2755688 .. 2755704 -  -2.3  -3.36769   AGGTCAAAAAAGAAC              TTATTTG GAT CAAAAAA              ATAACCTGTCTTCGA  45 52
     plu2339 NONE
     plu2338 2754334 .. 2754357 - -15.4  -3.45832   TAACTTTATAACGAA          GCCCTCTACT AAAA AGTAGAGGGC           TTTTTAAATTAACTT 100 85
     plu2336 2751335 .. 2751345 -    -4  -2.71483   AGATGGCGGTAATCA                 GTTT TCT AAAC                 AAGTGGCTGATAAAT  45 334
     plu2328 NONE
     plu2327 2746097 .. 2746128 -  -8.6  -2.72739   GGCAAGGGAGAGAAT      CCCCGGGAGCATAG ATAA CTATGTGACCGGGG       TGAGTGAGTGCAGCC  68 107
     plu2315 2712008 .. 2712041 -  -5.1  -3.09933   CGGCAAGGGAGTGAA     TCCCCGGGAGCATAG CAAA CTATGTGACCGGGGT      GAGTGAGCGCAGCCA  52 173
     ISPlu3T 2710850 .. 2710868 -  -2.4  -3.45788   GTGGATAACATAATA             TTGGCATA ACA TATACCCA             AGAAACTTCAAGATG  46 33
     plu2309 NONE
     plu2308 2707189 .. 2707224 - -12.8  -2.60496   CCGTTGGCTAAAGAG    CCCCAAAAGTTGAA GTATAGCG TCCAACTTTTGGGG     TGCAGATCAATTAAG  89 36
     plu2303 2704584 .. 2704619 - -12.9  -2.91395   AGCGTGTCTAGAAAG    CAATAAAAGCTCATC TTACCT GATGAGCTTTTATTA     TCCGTGAAAATGATT  91 133
     plu2301 NONE
     plu2300 2701463 .. 2701474 -  -2.2  -5.28414   TAATAAATAGAAAAA                TCAG GCAG CCGA                 TGATGGCGGTAAATC  72 14
     plu2299 2700878 .. 2700898 - -16.9  -3.85698   TTTTCCGGCTAGAAA            CTGTCGGCC AAA GGCCGACAG            TAAACGGTAATTGTT 100 39
     plu2298 NONE
     plu2297 NONE
     plu2296 NONE
     plu2295 NONE
     plu2294 NONE
     plu2293 NONE
     plu2292 NONE
     plu2291 NONE
     plu2290 NONE
     plu2289 NONE
     plu2288 NONE
     plu2287 NONE
     plu2286 NONE
        bvgR NONE
        bvgS NONE
     plu2283 NONE
     ISPlu1C NONE
     plu2281 NONE
     plu2280 2676749 .. 2676784 -  -2.5  -4.17762   GATTTCTTAAAATAA    CGACTAGGGGACTTC GTTTAT GAAGTCCTCTGATAG     GTAGTCCTTAATAGT  55 185
        xylR 2671203 .. 2671226 -  -6.8  -4.74801   GAACGTTATCAAAAA          CCCATTTTTA TCGT TGAAAATGGG           CTAGGTTCCGTTGAT  80 369
     plu2271 2667590 .. 2667626 - -10.4   -3.3568   GAATTGAAATCAATA   TCG-CTTGTCGGAAAAC ATCT GTTTTCCGACAAAACAA    GCGCCCTTTCTGAAC  79 66
     plu2270 NONE
     plu2269 2666607 .. 2666634 -   -10  -2.76263   CGTACCATTCAATTA        CTATCGGAAAAC ATCT GTTTTCCGACAA         AATAAGCGGCCTTTC  74 189
     plu2267 2664407 .. 2664436 -  -7.9  -2.62316   GAAATCTATAAGGTA       TAGTCCAGGAAGA ATTG TTTTCCTGGACTG        ATTTATTCAACAAAG  62 106
     plu2265 NONE
     plu2264 2662372 .. 2662382 -  -5.4  -2.80492   CATCATCACTAACGA                 CAGA GCA TCTG                 ACATTCCCTTATCTA  52 38
     plu2263 2661185 .. 2661201 -  -6.6  -3.04144   TGCGGATGGTTAATA              CCAGTA CGTAT TACTGG              TTCTCTTCCCTTTTA  58 152
     plu2262 2657611 .. 2657648 -  -7.2  -2.83271   TGACCTCGACAATGA  GCGAGGGAGAAATGT-CG TCAT CGTACATTTCTCCCT-GA   ACGCCGCTGTAAGTT  60 55
     plu2261 2655808 .. 2655832 - -14.4  -5.12474   CAGAATAGAGAAAAA          TATAGGGCGG AGATA CCGCCCTATA          AGAAGTTATAATAAG 100 93
     plu2260 2654213 .. 2654238 - -11.9  -4.81851   ATTGAAACTTAAAAA         GCCCAAGAGTA GCTG TGCTCTTGGGC          TTTATTCTAAGCTTT 100 99
     plu2258 2650018 .. 2650054 -    -3  -5.93809   TCTCGACAAAAAAAA    CCGTTATCGTGTGTGA ATGCA TCACAGACAATATGGG    TTACAGCTCCTAAAA  90 192
    ISPlu11C 2646452 .. 2646467 -    -6  -3.43651   AAATAACTTAATTAA              GCGGTC GAAA GGCCGC               TCTTTAATCAAAGAG  60 484
     plu2248 2644253 .. 2644274 -  -5.2  -2.98219   AAGCCCATCATAAAT           CAAGCATC TTCTGC AATGCTTG            CTGCTTCGGGAACTT  51 3
     plu2243 NONE
     plu2242 NONE
     plu2241 NONE
     plu2240 2634897 .. 2634908 -    -3  -3.60971   ACCTCAATCTCTAAA                GTAA CTCA TTAC                 AGGTTTTAATGATTT  49 128
     plu2239 2633738 .. 2633751 -  -2.3  -2.94099   GGTTTGCAGCATATA               CAGGC GAAT GTCTG                ACATAATGTTAACCT  42 168
     plu2238 2632854 .. 2632875 -  -5.3  -3.33348   GCTAAGAGGATAAGA           CGAGGAATAA CGG TTATT-CTCG           GATAGTTGGTTAAAC  56 114
     plu2236 2629806 .. 2629834 - -12.6  -3.25014   AATTAATTAAGCCAA       GCCACCAGTATGA TATA TC-TACTGGTGGC        GTTTATAATATATCC  95 218
     plu2234 NONE
     plu2233 2625052 .. 2625062 -    -4  -4.51812   TGGCACAATAAGAAA                 CTAT CAG ATAG                 ATAAATTATAAGATA  64 79
     plu2232 NONE
     plu2231 2624226 .. 2624253 -  -5.5  -4.23007   GAGATAATGTGAAAA        GGGGCCGAAGGC GTATA GCCT-CGACCTC        TATTCATCCCATCAT  68 115
     plu2230 2622574 .. 2622594 -  -9.8  -4.95167   CAATCAATAAGAAAA            CCTCACTT GTAGA AAGTGAGG            TTTTTTATCAATCTA  93 62
     plu2228 2621195 .. 2621206 -  -5.8  -2.90982   ATAAACCGTGAGATA                CCGA CTCA TCGG                 CCCCATCAGCTTTTG  56 271
     plu2224 NONE
     plu2223 2615303 .. 2615314 -  -2.2  -3.93236   GATTAATTTTATAAA                CAGG TTTC CCTA                 ACTACCTGATTTTCT  52 7
     plu2212 2598915 .. 2598942 -  -5.6  -4.27443   TCATTATGAAAAGAA        CAGACCCCATTA TTTT CAATGAGGTTTG         TCAGCGGTCTGAGAT  68 89
     plu2211 NONE
     plu2210 2597583 .. 2597605 - -13.6  -3.86524   ATAGCCTCTGAGAAA           GATTACGGTT AAA AACCGTAATC           TCAGATTGCTGACGA 100 288
        hcaR 2591270 .. 2591285 -  -6.2  -3.33865   TATTTTAAATTAATA              CGTTAT TAAT ATAACG               ACAGCGGGTAATATT  58 93
     plu2202 2590297 .. 2590320 - -10.4   -3.6471   GCTCAAACCATAGAA          GTGACATTCC AATT GGAATATCAC           TCGTCTGAAAGGGAC  81 42
     plu2201 2589220 .. 2589236 -  -4.5  -4.39877   TTAAGAATTAACAAA              TGCATAA ATT TTATACA              AACGATTTTAAATCA  66 274
     plu2189 2575021 .. 2575052 - -10.9  -2.64126   AATGACAGTGAGAAG      GTGCTGCGCGAGGA GGTGG TCCGC-CGCAGCAC      TACCGGTGAGCATCT  78 254
         fnr 2564671 .. 2564697 -  -6.6  -3.47078   CAGGTTAGAGGAGAA         CCAGATCAAC AAAATAA GGTGATCTGG         TTTTAAGATTAGGTA  63 34
     plu2178 2563610 .. 2563622 -  -6.3  -3.36515   TTTTATCGCCAAATA                GATGA TTA TCATC                CTATTACTCTTTAGC  58 29
     plu2170 2556403 .. 2556418 -  -7.6  -3.14124   ACTAGTAACACAAAT              GCTATC ATTA GATAGC               GAGCATAACAACATT  65 87
     plu2169 2555524 .. 2555540 -  -3.7  -2.72511   TGGAGGTTTGGAAAG              CACAAAA TGT TGTTGTG              TTCAAACGCTCCATG  45 277
     plu2166 2551219 .. 2551241 -  -9.2  -6.02919   TTACAAATAAAAAAA           GCACATATGA TGG TCATGTGTGC           CTTTTTTTGTTTTTG 100 42
     plu2162 2546271 .. 2546292 -  -5.2  -4.06781   ATGAAAATCCAGAAA           GCCATTAC AGGGGA ATAATGGC            TGGATCTGACGGGAT  63 40
     plu2159 NONE
     plu2158 NONE
     plu2157 NONE
     plu2156 2539322 .. 2539359 -    -8   -2.6978   ATAATAACATAACAG   CGCATCAGTCA-AGAAA TAACC TTTCTATAACTGATGCA   GATAAATTTATTACT  62 36
     plu2153 2537542 .. 2537561 -  -2.2  -3.59471   AACAAAGTCAGAGAA            TAGATTTG ATTC CAAATTTA             CAGAAGTAGAGGGCA  49 479
        acpD 2531646 .. 2531663 - -12.7  -5.09762   GTTGAAGAAATAAAA             GCGCGTC GAAT GACGCGC              AAAAAACAGCAATAT 100 73
        ldhA NONE
        hslJ 2526540 .. 2526582 -  -3.5   -2.6927   ATTGTTTAGATATTA TATCTG-GAAGTGCCGGAGA ATAA TTTCCGGCACCTAACACATA AAACATTTGGATAAA  43 120
     plu2143 2525700 .. 2525721 -  -9.5  -3.50715   ATAACGGGTATATAA           TGGTTCGAA CTAA CTCGAACCA            TTATCAATTAATTAC  77 37
        minC NONE
        minD NONE
        minE 2520788 .. 2520817 - -12.9  -2.67209   GATTAATCCATATCA       GGGCCTTAGCCTG ATGC CAGGCTAAAGCGC        GAGAAAGGGGTTCCC  89 127
     plu2128 NONE
     plu2127 NONE
     plu2126 2510752 .. 2510782 -  -2.7  -4.84673   GTAAATAATAGAAAA      TCCATTTGGTA-AG TTAA CTCTACCAGATGAA       ATTAACGCTATTTGT  65 214
     plu2125 2510207 .. 2510218 -  -5.8  -3.17051   TGGTGATGATCAAGA                TGGC TTAA GCCA                 TATTAATTTTTAAAA  57 175
        hexR 2506234 .. 2506265 -  -6.6  -3.02745   CTGAGTCATAAACGA      TCGCTGACTACGCAA TGG TTGCG-AGTCAGCCT      AATAGTAAGGGGACT  58 45
     plu2120 2504759 .. 2504792 -  -5.1  -3.09933   TGGCAAGGGAGTGAA     TCCCCGGGAGCATAG GTAA CTATGTGACCGGGGT      GAGTGAGCGCAGCCA  52 143
     plu2119 2503349 .. 2503361 -  -3.3  -3.54424   CTTGAGGGCTGGAAA                GCACG AAA CGTCC                AGGGTGGGTATGCTG  49 166
        pykA 2501365 .. 2501389 - -11.6  -3.57279   AGAAAAGCAATAAGA          GACGGTAAAA GCTTA TTTTACCGTC          GAATTGTCGTTGGAT  85 80
        znuC NONE
        znuB 2496145 .. 2496181 - -11.6  -4.58283   TAATTGCCTGAAAAA   TCGGGATGGGCATTCCC GTAA GGGAA-GCCTATCCCGT    TCTCCTGATAACCGG 100 60
     plu2106 2489816 .. 2489844 - -13.3  -3.31461   CAGCTAGGGTTAGAA        TAACAGGCAGC CGAGTTT GCTGCCTGTTA        TTTCAGCGCCAGTAC 100 48
     plu2103 2488175 .. 2488187 -  -3.4  -2.85726   AAAAATTACCGAAAT                CGAT CATTC ATCG                GCTCCTTTTATCGCC  44 16
     plu2102 2487181 .. 2487200 - -13.6  -3.27498   CATAGGGTATATGAA            CTGGCCCA ACGT TGGGCCAG             TTCGAAAAATTAGGG 100 35
     plu2099 NONE
     plu2098 2484795 .. 2484828 -  -2.6  -3.91716   GTACGGTTCAAACAA     CGGCTTAAT-TTG AATGTTGAG CAATATCAAGCCG     ATCATATCTCCTTAC  54 484
     plu2096 2483096 .. 2483114 -  -5.8  -2.52933   GTGTAATTTATTAAG             GGCTGCGC ATT GCGTGGCC             TGTTTTGTTGATAGG  53 282
     plu2093 2480437 .. 2480468 -  -8.6  -2.72739   GGCAAGGGAGAGAAT      CCCCGGGAGCATAG GTAA CTATGTGACCGGGG       TGAGCGAGTGCGGCC  68 114
        argS 2478189 .. 2478203 -  -5.8  -2.81584   ATATCAGCTAATAAG               TCTATA CCT TATAGA               TTTCAAGAAGCATCG  54 294
     plu2089 NONE
     plu2088 2472423 .. 2472447 - -10.9  -5.04325   TTTAAATGATAAAAA          GGCAAATAACT TCG AATTATTTGCC          TTTTTGCTATATCCG  93 174
     plu2085 2469783 .. 2469802 -   -10  -5.01811   TTATGAAAGTAAAAA            GCCCAGGT GGTA ACCTGAGC             TCAGGTTGTTGACTT  93 41
     plu2074 2455901 .. 2455916 -  -3.2  -4.95484   TACCAGTAAATAAAA              TGGCTT TTTG ATGCCA               TGACATCAAATGATG  69 123
        lolB NONE
        ispE 2448973 .. 2448984 -    -3  -3.15249   GATATTGTTGACCAA                TGTT AAAT AACA                 TATTTATTCATTGGC  44 33
        prsA 2447927 .. 2447951 -  -5.7  -4.57209   AGAGTAAGCAGAAAA          CCCGTTGAA GCTCTTG TACAACGGG          TTTTTTCATATATGA  72 55
         pth 2427116 .. 2427128 -  -9.1  -4.62475   ACTTATAAATCAAAA                GGCTG TAT CAGCC                TTTTCGATGAGTCAA  86 122
     plu2054 2425913 .. 2425930 - -11.3  -5.50723   TCATGAAAACAAAAA             TCCACGC AACT GCGTGGA              TTTTAAGAATTTTAA 100 87
     plu2051 NONE
     plu2050 2422050 .. 2422067 - -11.3  -6.17669   AATAAAATAAAAAAA             TCCACGC AACT GCGTGGA              TTTCAAGGGCTTTAG 100 66
     plu2048 NONE
     ISPlu3U 2417762 .. 2417773 -  -4.4  -2.97613   TATGAACTAAGTATA                TCCA TAAG TGGA                 TGTTTTTCACTATCA  49 313
     plu2046 2416025 .. 2416038 -  -8.1  -3.35046   TTATTGGTTGAAATA               GCCTG ATCC CAGGC                TGATATTAATCCCTA  70 452
     plu2043 NONE
     plu2042 NONE
     plu2041 2410646 .. 2410660 -  -5.8  -4.50193   AGCAATTAACGAAAA               TGATAA TTA TTATCA               TTAAATAAATTGCGC  72 72
     plu2040 2409457 .. 2409467 -    -4  -3.60296   GATTTTTATTGGAAA                 TTCT GAT AGAA                 CTACTTTATTTTCCA  53 293
        uvrY NONE
        uvrC NONE
        pgsA 2395924 .. 2395939 - -10.4  -5.60993   GCCGGCATAAAAAAA              GCCACC TTGC GGTGGC               CTTTTCTTTTTTCTA 100 504
     plu2025 2395239 .. 2395256 -  -2.8  -4.16146   AAAACAGCCGGAAAA             TTAATG GCAAAG CATTAA              GTGTGCACTGCCGTA  55 195
     plu2021 NONE
        rfaZ 2388381 .. 2388396 -  -4.8   -4.4784   GAAATTTTAAATAAA              CATAAA TGTA TTTATG               AATATTATTTCACAG  67 478
     plu2019 2386836 .. 2386853 -  -4.3  -4.08853   TGTAACAGGAAATAA             TTATTTT TCTA AAAATAA              AATAGGCGTAATTGT  61 297
     plu2018 2385636 .. 2385650 -  -5.7  -2.64803   GCATCTTGAAATCCA               TAGGG TATAT CCCTA               ATATGATGTTTTTAA  51 125
     plu2016 NONE
     plu2015 2382869 .. 2382885 -  -2.3  -2.62184   TTCTTCTTCATATCA              GTAAAAG CTC CTTTTAA              TCTAAGGATCAGGGA  40 34
     plu2013 NONE
     plu2012 NONE
     plu2011 NONE
     plu2010 2379455 .. 2379481 -  -2.2  -2.55392   AATCTATTTAACTCA         CGACTACCCCAA ACC CTAGGGTAGTTT         ATAATCAAATAATTG  39 208
     plu2009 NONE
     plu2008 NONE
     plu2007 NONE
     plu2006 NONE
     plu2005 NONE
     plu2004 2374931 .. 2374947 -  -4.4  -3.28984   TAATCTAAGGATTAA              GGAAAC GTTCT GCTTCC              AGGTTGCACAAATCT  52 5
     plu2003 2373940 .. 2373954 -  -7.2  -2.51207   CATATTAGTAAAACT               CCTTTA TTC TAAAGG               TTAAAGAAAAACTCT  59 26
     plu2002 NONE
     plu2001 2372210 .. 2372225 - -10.4  -2.97021   TTGTGAAACACTATA              CGGGAC GTTA GTCCCG               TCGAAACGCCCCTCC  77 213
     plu1989 NONE
        malH 2357535 .. 2357561 -  -3.7  -4.82901   CGGCTCGCATAAAAA         TCTGCTTTACT ATGTA AGAAAGGCAGA         TTATAGGTTAAATAT  68 44
     plu1987 NONE
     plu1986 2355316 .. 2355331 -    -4  -4.19817   TCCAGGCATGGAAAA              GAATAC CGAT GCATTC               ACCTTTATCATCATC  59 469
     plu1983 2353974 .. 2353984 -  -2.6  -4.33927   AAATAGAAAAGTAAA                 TTTT CAA AAAA                 ATGATTATTTAGTCA  60 164
     plu1978 2350151 .. 2350173 -  -8.3  -2.72855   CAAATGGGGCAAGGA           GGCGGAGCG TTACT CGCCCGGCC           GTCGAATCAAATCTC  64 343
     plu1972 2346769 .. 2346779 -    -4  -3.57039   CATTTATAATCATAA                 TCAA TTT TTGA                 TAGGAGGAGGCTAAA  53 87
     plu1971 2344793 .. 2344819 -  -9.5  -2.52543   ATGTTTTTCAAGTTA         TATTCCCGCTA GCAGT TGGCGGGAATA         TATCCGTTATCTTTC  71 174
        dsdC 2340144 .. 2340173 -  -6.4  -3.53761   GAATCCGTTGCTAAA       TTCTGTGGCGAC TAACAT GTCGCCACTTAA        AATAGAGCAGGTTTG  63 69
     plu1967 2339048 .. 2339064 -  -2.4  -5.28942   TATTGTAAATAAAAA              TATATT TGAAT AATATA              TATTCAACGTTTGGA  72 320
     plu1966 2337471 .. 2337489 -  -3.7  -2.60723   TGACTCTTAATCAAT             TGGCCCG GGGTT CGAGCCC             CCGACAACCCACCAA  45 425
     plu1965 2335716 .. 2335743 -  -7.8   -5.5112   TGCAGCAATAAAAAA        GACCTG-TGGAGT ATT ATTCCAACAGGTC        ATATAGATATTAAAG 100 52
        wrbA 2334348 .. 2334374 -  -3.2  -3.78597   ACTTATGAACTGAAA         TTTGACTTTAAT AAA ATTAAAATAAAA         AAGTTTAATAATATG  53 442
     plu1962 2332912 .. 2332926 -  -4.4  -2.93393   TTTTACTTTATAAAT               TAATTT AAG AAATTA               TTTAGAACGTTTTTT  49 23
     plu1961 2331358 .. 2331370 -  -2.7  -4.62471   GTGAATTGTTAAAAA                GCAAA TTG TTTAC                TTGGTTACTCTTTTA  62 508
     plu1960 NONE
        xylB 2328616 .. 2328643 -  -8.5  -3.44891   AATAAAGGTAACCAA        CAAACCTCGTT TAAAAT AGCGAGGTTTG         TTTTTTCATCATGAA  71 51
        putA 2322478 .. 2322492 -  -5.6  -4.22948   AAAACTGAGTGAAAA               GCTGTC ACA GTCAGC               ATTCAGTAACTACAA  67 172
        fliD NONE
        fliS NONE
        fliT 2316978 .. 2316992 -  -8.6  -4.34402   TTTTGTATACTAAAA               CTGATG ACT CATCAG               AATTAGAAGCGTTAT  84 498
        fliF NONE
        fliG NONE
        fliH NONE
        fliI NONE
        fliJ NONE
        fliK NONE
        fliL NONE
        fliM NONE
        fliN 2306421 .. 2306431 -  -2.4  -3.31196   GGAAAGCCATATTAA                 CGAC TCA GGCG                 ACGCATACGTTCAGA  45 11
        fliO 2305942 .. 2305959 -    -2  -2.68785   GACAATGCAAACTTA             TCCCTT GTCATA AAGAGA              GAACTACTTTTTTTC  40 29
        fliP NONE
        fliQ 2304904 .. 2304917 -  -2.5  -2.85585   TGTTAAAAGAGATCA               TAATT AGCC AATTA                TCACAGGGATGCTGC  42 15
        fliR 2303941 .. 2303951 -  -5.4  -3.61902   CGGGAGCATAGATAA                 CGAT GTG ATCG                 GGGGTGAGTGAGTGC  59 196
     plu1933 2299810 .. 2299831 -  -3.7  -3.91084   TTATTCCTAATTAAA           TTAAAAGGG TTTA CCCCTTAAA            TAAAAGATTGTTGTT  57 215
     plu1932 2299271 .. 2299286 -  -6.2  -2.78933   TAAATGGAAAATTCA              CCTATT TGTT AATAGG               TTTTTGTCTGGCGTC  54 18
     plu1931 2298778 .. 2298797 - -12.2  -2.78032   TTGGTGGGAAAACAG            CAGGGTGA GATC TCACCCTG             GTCGTATTGGTAACT  86 56
        flgA NONE
        flgM NONE
        flgN 2280150 .. 2280179 -  -9.4   -5.4593   TCAAAACAATAAAAA       GTAGCACTACCGC AATGG GCGGTAATGC-AC       TGAATCAAACCTGAA 100 30
     plu1911 2278411 .. 2278421 -  -2.4  -3.76641   AGTGGAATATGGAAA                 CACC TAT GGAG                 ATTTTGAACCCTTCA  51 312
     plu1894 NONE
     plu1893 2254116 .. 2254154 - -14.9  -3.08173   ATTAACCTTACTTAA   CCGTGATAAAAAGGATT ATAAA AATCCTTTTTATCACTG   ACTTAATTGCTATTT 100 35
     plu1891 NONE
     plu1890 2252507 .. 2252517 -    -4  -3.40867   CTATTGATTAATGAA                 TTGA TTT TCAA                 GAAAAATTTCCTCTT  51 49
     plu1889 2252108 .. 2252126 - -10.3  -3.22774   TATAGTTATGACTAA             GCTCTGC TGGTT GCAGAGC             TTAGTCCTTGTAAGC  79 157
     plu1888 2251420 .. 2251432 -  -4.8  -3.32471   AATAAAGCCAGAATA                CACC TTGGC GGTG                ACGTTCGATGATGGC  54 309
     plu1882 2240852 .. 2240884 - -15.7  -3.35992   ACCGAGGTTAATTAA      GACAAAGTGCCGGAT AAA AACCAGCACTTTGTC      AATAATCTGAGTCCG 100 126
     plu1881 2239002 .. 2239014 -  -6.3  -3.61398   CGGCGTTGGCAATAA                GAATG GAA CATTC                GATAAGGTGTTTGAA  62 145
     plu1880 NONE
     plu1879 NONE
     plu1878 NONE
     plu1877 2221345 .. 2221355 -    -4  -3.56366   AACAATTTCCGGAAA                 TATC ATT GATA                 GTATTGAACGGTATT  53 287
     plu1863 2209266 .. 2209277 -  -4.4  -3.22774   TATATTCAGTATCAA                GTCA AAGA TGAC                 ACGATCAGCAACTGA  52 94
      ISPlu2 2207758 .. 2207777 - -12.2  -4.20367   TTTCTGAATAAACAA            CCACCTAC TAAA GTAGGTGG             GTTAGTGATTAATGG  95 77
     plu1844 2191840 .. 2191852 -  -6.3  -3.10056   ATGACTGATCGAATA                TCTTG TAC CAAGA                GAGAGGATGTTCTTG  57 284
     plu1841 2188823 .. 2188840 -  -9.9   -5.4251   CTTACATAGAAAAAA             GCCCAAT AAGA ATTGGGC              TTTTCTGCATGCTAG 100 329
     plu1834 NONE
     plu1833 2178342 .. 2178355 -  -9.5  -4.74598   TAAAGGGAAAACAAA               GGGCC GTAT GGCCC                TTTTGCTTGTGTATT  91 48
     plu1829 NONE
     plu1828 2174997 .. 2175017 -  -2.7  -3.14931   TTCACTGTTGAGTAA            TTTTTATAT TTT ATATCAAAA            ATGTTTGATTGTCAT  44 37
     plu1827 2173049 .. 2173098 -    -2  -3.65046   TGTTCAGGCGAAGAA TGTAATTTTTAGGGGCTGGTCA ATAATA TGTCCTGCCCCAGAATCTTACA CATTTGGCACTGAAG  48 21
     plu1826 2172533 .. 2172546 -  -3.1  -4.26079   GTAAACTAGCCAAAA               TCTGG GATG CCAAA                GAAGGTGTTTGTATT  60 143
     ISPlu1D 2170528 .. 2170544 -  -2.3  -5.18357   GAATGTATCAAAAAA              GCTAAAT CAC ATTTACC              ATTGGTCGAGCGGCA  74 227
     ISPlu6G 2167293 .. 2167305 -  -3.4  -4.87893   AATGTCAATTAAAAA                CAAC TGGTT GTTG                TCATAACTATCTAAC  69 56
        pyrC 2165865 .. 2165885 - -11.9  -3.55524   AACTATGTAAATTAA            TGGGGATGA TGA CCATCCCCA            TGTTATATCAGTCTG  90 33
     plu1818 NONE
     plu1817 2164483 .. 2164497 -   -10  -2.76162   CAGGTTACCGGAAAC               CGAGCA GCG TGCTCG               CCGTGCTGGTCGTGA  71 168
        htrB 2161787 .. 2161821 - -10.9  -2.69601   GGGATACCAAAGTGA     TTATGGCTGTTTCCT GGATA AAGAAACAGCCATGA     ATAGATTTAATGGAT  78 32
     plu1813 2159395 .. 2159427 - -12.9  -3.35522   GAATGCGTTGAAATA      CGTAAAGCCATCTTA TGA TGAGATAGCTTTACG      TGAGTGATATACCCT  95 164
     plu1806 NONE
     plu1805 2152097 .. 2152118 - -11.6  -4.37711   TGAGGAAAGGGAAAA           TGGCCTGC AAGATA GCAGGCCA            CTAACATCTAGTACT 100 33
     plu1804 NONE
     plu1803 NONE
     plu1802 2147236 .. 2147255 -  -5.8  -3.54029   CCTTATTAAGTACAA            CATCA-AGC GTT GCTATGATG            AGCTCCGACAGTGGA  60 57
     plu1801 NONE
     plu1800 NONE
     plu1799 2143355 .. 2143367 -  -4.1  -3.21827   AGAAAAATTAGCGAA                CAACG TAA CATTG                TTGATTCTGGTTCAC  48 170
     plu1786 2128953 .. 2128969 -  -5.1  -4.82128   GTAGTAAATATAAAA              CACAACC AAG AGTCGTG              TGCTTAACTATATAT  72 375
     plu1784 2128407 .. 2128419 -  -3.4  -2.52516   GTCGCTATCAGTAAT                TGCA TCAGG TGCA                CTGCCGTACAGGCAG  42 89
        mgsA 2125119 .. 2125131 -  -5.5  -3.66486   AATTACTGAAAAAAG                CAGCA ACT CGCTG                GCCTAAATTGAAAAT  59 452
     plu1778 2120996 .. 2121013 - -12.7  -4.25606   GAACAGCTAAAAGAA             GGGGCAG TCAA CTGCCCC              AGTATGTCAATCTGG 100 41
        sulA 2119271 .. 2119282 -  -5.8  -3.14134   ATATCTACTAAGATA                GGCT GTTG AGCC                 ATATTGATTAAAGAA  57 328
        ompA 2117728 .. 2117756 -    -9  -4.12188   TCACTATCGGTAAAA       GAAAACCCCAGTC TGAC GA-TGGGGCTTTC        TGAGCTTTTAATGAT  79 63
     plu1773 2115211 .. 2115222 -  -4.4  -3.35054   AGGGTAAATAATAGA                GTAC ACTT GTAC                 GCTGAACAACTCCGA  52 55
        fabA 2114596 .. 2114620 -    -2  -5.08824   CTTTTAGTGAAAAAA          GGTGAAAAGC AATTA GCCAGTCACC          TTCCTTTTCGATATG  69 55
     plu1770 2113703 .. 2113719 -  -4.5  -4.20783   ATTGTATGTAATAAA              TCGATAA GTA TTATCAA              TGTCAGGATTACAAT  64 192
     plu1763 2103911 .. 2103923 -  -4.9  -3.66018   TCATTATTGCAATAA                TCAAT ATG ATTGA                TTTTTTGGTGAAGTT  57 174
     plu1762 2102426 .. 2102483 -  -2.8  -3.46534   TAATGTGATGAAATA TGCTGGTTTCCTCTCCCTGTCGGT-CT GTGTT AGCACCAAAACGGAGAGGAAAGAAGAA GGTATCTAGGGTTTA  47 38
     ISPlu6H NONE
     plu1760 NONE
        pcnB 2092701 .. 2092712 -  -7.2  -2.65404   TATGAAAATGAATAT                CCCC ACAA GGGG                 CAACTTATTCTATGT  59 173
        asnS 2091198 .. 2091213 - -10.4  -5.95946   GGAAGAATAAAAAAA              GCCAGC TTTT GCTGGC               TTTATACATAATGAT 100 67
     plu1752 2089699 .. 2089719 - -14.1  -2.93073   TTCTTGGAAGAAGTA            GTGCTCACT TTA AGTGAGCAC            CATACACATGTTAAT  95 79
        ompN 2088031 .. 2088048 -  -9.1  -5.30189   TATAAGACTAAAAAA             GCAGCAC ATAA GCGCTGC              TTTCTCTTAATGATG 100 78
        aspC 2086645 .. 2086663 -   -11   -4.5442   TTCTGAATGATAAAA             GCCGCTGA ATT TCAGCGAC             TTTTCATCGTGAGGT  90 51
     plu1743 2078728 .. 2078747 -  -3.6   -3.6215   TTAAGCCATTGTAAA            TTTGGCAA AAAC CTACCAAA             TAATCCGGGCGTGGA  53 244
     plu1730 NONE
     plu1729 NONE
     plu1728 2062234 .. 2062254 - -10.4  -3.12595   CTTAACGACTGAATA            GACGCGGT GTTTA ACCGCGCC            TCAGTACGATTACTG  78 35
     plu1727 NONE
     plu1726 NONE
     plu1725 NONE
     plu1724 NONE
     plu1723 NONE
     plu1722 NONE
     plu1721 NONE
     plu1720 NONE
     plu1719 NONE
     plu1718 NONE
     plu1717 NONE
     plu1716 NONE
     plu1715 NONE
     plu1714 2044426 .. 2044445 -  -2.9  -2.56596   TCCTCTAGTAATTTA            CCATCTA GTTTAT TAAATGG             TTTACCTTCTGTATA  41 74
     plu1713 NONE
     plu1712 2041856 .. 2041866 -    -4  -2.99259   TATTTACAACAACTA                 CTTT ATG AAAG                 CCATTCATTTCAATC  47 330
     plu1711 2040608 .. 2040628 -  -8.3   -5.3798   GAATAAGAACAAAAA            TGCCGATCT TAA ATATCGGCA            TTTTGCTGTACAAAG 100 52
     plu1708 2039116 .. 2039134 -    -3  -3.19602   GCCGGGATAGGAATA             TGTTGGCA TGT TGCCTCCA             ATTATTGTGCAATAT  44 69
     plu1707 NONE
     plu1706 2036525 .. 2036542 - -14.1  -3.21276   TTCCTTGCCAGAATA             GGCGCGG CGAA CCGCGCC              TCAGTACGATTACTG  95 35
     plu1705 NONE
     plu1704 NONE
     plu1703 NONE
     plu1702 NONE
     plu1701 NONE
     plu1700 2031889 .. 2031899 -  -2.4  -2.70354   TTGCTCATAAACTCA                 CCTG TAC CCGG                 CCTTCATTCACTTCA  40 4
     plu1699 NONE
     plu1698 NONE
     plu1697 NONE
     plu1696 NONE
     ISPlu3W NONE
     plu1694 NONE
     plu1693 2019717 .. 2019727 -    -4  -2.73159   CCAATTTTGTTAAAT                 GTTT AGA AAAC                 CAATCGGCCAGTTTT  45 17
     plu1692 2018740 .. 2018751 -  -5.8  -3.23538   ATAAGTTATTATTAA                GAGG TGTT CCTC                 GATAAAATAATATGG  58 66
     plu1691 2017742 .. 2017754 -  -3.5  -4.48987   CTCTGATAATGAAAA                TATTA ATG TAATA                TCAATATTAGTGATT  62 53
     plu1690 2016326 .. 2016336 -  -2.6   -3.5772   ATCATAAAAATAAAT                 TAAA ATG TTTA                 TTTGGTAGGGGTGGA  49 332
     plu1689 2015158 .. 2015181 -  -6.1  -3.18383   AGTTGGATGGATGAA          CCATGATAA TGTTGG TCATCATGG           GTTGGCATATTGGTA  57 107
     plu1688 NONE
     plu1687 2012578 .. 2012598 - -10.4  -3.15503   TTGTAAGACTTAATA            GACGCGGC GTTCA ACCGCGTC            TCAGCACGGTTACTG  78 35
     plu1686 NONE
     plu1685 NONE
     plu1684 NONE
     plu1683 NONE
     plu1682 NONE
     plu1681 NONE
     plu1680 NONE
     plu1679 NONE
     plu1678 2001828 .. 2001849 -  -3.7  -3.43511   AATATCATTTAAATA           CTGCCATAT CACA AAATGGCAA            TCAGAGAGGATATTT  51 92
     plu1677 NONE
     plu1676 NONE
     plu1675 1996524 .. 1996534 -  -3.2  -4.09739   TCAATGCTCTTAAAA                 CACG CGT CATG                 ACTTGTGCCGCCTGA  57 403
     plu1672 NONE
     plu1671 1993318 .. 1993337 -  -3.5  -3.22906   GTATTGGTATAAAAG            CGCAAAG CCTGAT CATTGCG             ACTAAAAAAATAGCC  48 287
     plu1669 NONE
     plu1668 1991917 .. 1991928 -    -3  -4.18737   TGAATAAAAATATAA                TCAT GAAA ATGA                 TTGCTAGTGAAATGA  55 158
     plu1667 NONE
     plu1666 NONE
     plu1665 1988440 .. 1988457 - -14.1  -3.27475   TTCCTCACTAGAACA             GGCGCGG TGAA CCGCGCC              CCATACGGTTACGGT 100 34
     plu1664 NONE
     plu1663 NONE
     plu1662 NONE
     plu1661 NONE
     plu1660 NONE
     plu1659 1983774 .. 1983784 -  -2.4  -2.70354   TTGCTCATAAACTCA                 CCTG TAC CCGG                 CCTTCATTCACTTCG  40 4
     plu1658 NONE
     plu1657 NONE
     plu1656 NONE
     plu1655 NONE
     plu1654 NONE
     plu1653 NONE
     plu1652 NONE
     plu1651 1969694 .. 1969734 - -10.1  -3.84017   CAACTTGAAAGATAA CAG-GTATAAGCTCGTTAA GAGGA TTAACGAGCTTA-ACTCTG TGGTATTGGTAAATC  81 59
     plu1649 1967800 .. 1967850 -    -4  -3.20616   ATCACGAAGAGTGAA GGTGGATTACAGTAAGCTCAGTAT GAA AAATAGAGCTTACAGTAATCCAAT AATCGTTTATGGATT  48 32
     plu1648 1966435 .. 1966470 -  -2.7  -3.80014   ACATTGATTATTAAA    TCTAATGTTTTCTTC ATTTAG GAAGAAATAACTAGA     TATATTCATTGCTAT  51 96
     ISPlu6I 1964852 .. 1964869 -  -6.3  -3.08812   TGCTGCCTAATAAAT             CAGTATC GACC GATACCG              CCGCTTGAATATTTT  57 503
     plu1641 1961731 .. 1961750 -  -5.7   -3.4149   ATCGAACTGGAAATA            CTCCAGC ATCACG GCTGAAG             AACTGCTCGAAGACG  56 108
     plu1635 1952277 .. 1952287 -  -3.2  -3.61902   CGGGAGCATAGATAA                 CGAT GTG ACCG                 GGGTGAGAAAGTGCA  51 163
     plu1628 NONE
     plu1627 1942228 .. 1942244 -  -2.3  -2.90751   TTTAATAACGTAAAT              GTCTTAT CAG ATAACAC              GACGAAACGGGGGCA  42 405
     plu1626 NONE
     plu1625 1940963 .. 1940976 -  -5.9  -3.54307   AATAGCGGTCTGAAA               CGCCC AATA AGGCG                TTCGTTCTTATAAAG  60 41
     plu1615 1929990 .. 1930022 -  -3.7  -4.65916   TTGATTTTAATAAAA      TAAAAAAATTTTAAA AAT TATAATATTTTTTTA      TTTAACCCATTAGTA  66 152
        focA NONE
        pflB 1926600 .. 1926618 -   -11  -3.25317   GGATAAACGAATAGA             GGCCCTAA AAT TCAGGGCC             TGTGCTAACAAATTA  82 41
        pflA 1925429 .. 1925449 -    -4  -4.34402   TCTTTCACAGCAAAA            TGCCGA TATTCAAGT TCGGCA            TTTTTGTTCTTATTC  62 396
     ISPlu1E 1921855 .. 1921869 -  -3.6  -3.57792   CGATGCATCTTGAAA               TCCATA GGG TATAGA               TAATATAGAGTAGTA  53 389
     plu1605 1916633 .. 1916648 - -10.4  -3.78329   TTGTATTAATGGAAA              GCGCCA GATT TGGCGC               TTTTTGCTTCGTTTT  83 87
        trxB 1907360 .. 1907377 -  -7.7  -4.64766   GTTACATGTTAAAAA             GCGCTAC CGAA ATAGCGC              CTTGAAAGAAAAAGA  83 43
        cydD NONE
        cydC NONE
         aat NONE
        infA 1902315 .. 1902325 -  -2.4  -4.74801   CAATTGGATGAAAAA                 GGCG TTT CGCT                 GGAGGTCAGTGCGGA  66 366
        cspD 1899308 .. 1899331 - -15.3  -2.90309   GCGGAAATAAGATGA          CGCCGCAGG TAATTG CCTGCGGCG           TATGAAAATAATACT 100 67
     plu1589 1894907 .. 1894959 -    -5  -3.33884   GCGAAAAGATGAATA GGTCACAAATGGTCAGCATTAG GATAAGTAA CTACTGTTGACGACTTATGACC ATGAAGCGCCCGAAC  54 83
        artP NONE
        artI NONE
        artQ NONE
        artM 1891816 .. 1891846 -  -7.5  -3.63744   TGGGGCTCCAAAAGA       GAGCGCCCTATCC CGTTT AGTTATGGCGCTC       AAAAGCAAGTGCACG  70 11
        grxA 1889012 .. 1889048 -  -3.8   -5.9218   CAGACAATAAAAAAA   CCCGATAGTCTCGAACCA AAA TGGATTGA--CTATCGGG   TTCCTCAATATGGGG  93 240
     plu1580 NONE
     plu1579 1887703 .. 1887737 -  -5.3  -3.97308   GGCAAATAGAGTAAA    TGGTTAATAAATTGAT AAAT ATCAATTTTTTA-CCA     GATTTTAAAATAGAT  63 394
        sdaC 1885697 .. 1885707 -  -5.4  -3.59202   TATCCTGACAGATAA                 GTTG CGG CAAC                 AATGGGACGAAGAAG  59 219
        cipA 1883486 .. 1883498 -  -2.7  -4.49314   TATTATTAAAAATAA                TTCCT AAA AGAAA                TTTTTTGAGTGAAAT  60 501
     plu1575 1882315 .. 1882346 -  -8.1  -3.28791   ACGGTGTTGCGAGAA      CAGGCAGAACCCT GTGGTT AAGGTTCTACCTA       GAGAGGGGAGTATAT  70 164
     plu1574 1880719 .. 1880742 -  -3.2  -3.74184   AAGGTAATTGAACAA          CGCC-CTTT GGTGGTT AAAGAGGCG          GTAGAGGAAGGTAGC  53 326
     plu1572 1878340 .. 1878353 -  -5.3  -3.22884   CCATTAATTTATTAA               TTCAG AGGA CTGAA                GGTGGGCATATTTAT  52 242
        hisG NONE
        hisD NONE
        hisB NONE
        hisH NONE
        hisA NONE
        hisF NONE
        hisI 1869973 .. 1869996 -   -11  -4.58395   GGGAGCTGTCAAAAA          GGCGACGTAG ACGT CTATGTCGCC           TGATAGTCGTTTTTC  90 223
     plu1562 1867798 .. 1867817 -  -9.4  -3.64184   AAATATTATCTTAAA            TAGCCTAT TTTT ATAGGCTA             TTTGACAAATATCAT  78 56
     plu1561 1866509 .. 1866544 - -10.4   -3.1552   GCTGATTTATGAATA    CACCGTTGCGGTTTTT GATG ATATTCCGCAACGGTG     TTGTTTAAATTTTCA  78 93
     plu1559 1862648 .. 1862674 -  -7.3  -5.69023   AAAAGATTAAAAAAA        TCCCGGTACAGT TTAA ACTG-ACCGGGT         TTTATTTTGTTTCAG 100 90
        metG 1855368 .. 1855389 - -12.3  -3.44088   CACATTAAAATAAAG           CGGGGACCA TTAC TGATCCCCG            TGGGTAAAAATATTA  90 58
     plu1552 1854350 .. 1854364 - -11.4  -3.05224   AGACTTCGGTAAAAT               GCCGGA TAT TCCGGC               GTTATTTCTTAGCGC  82 34
     plu1549 NONE
     plu1548 1852070 .. 1852081 -    -3  -3.55191   GTAATGTGATAAATA                TCAT ATAG ATGA                 TGAGAATTATGTAAT  49 88
         cdd 1851076 .. 1851095 - -10.8  -4.16943   TTTTATAGCGGAAAA            CCCTCTAT CTGC ATAGAGGG             AAAAATGAATTTTCC  86 48
        maeA 1849057 .. 1849090 -  -5.1  -3.09933   CGGCAAGGGAGCGAA     TCCCCGGGAACATAG ATAA CGATGTGACCGGGGT      GAGAGAGTGCAGCCA  52 105
        sanA NONE
     plu1541 1843738 .. 1843749 -  -7.2  -3.89822   TAGCCAGGTTAGAAA                GCGC GTAA GCGC                 TTATAAGGTTTGACC  72 26
        moeA NONE
        moeB 1841455 .. 1841479 - -11.4  -2.91276   TCTTGTGGCATAAAT          CGCCCTGGTT GAGAT AACCGGGGCG          TGTTATTTCTATTGT  82 81
     plu1537 1838254 .. 1838302 -  -7.7  -4.78326   CTCGAAATAAATAAA CCATTCCTGTTGTATAGATATT AATTAA AATATCTTCTC-ACAGGAATGG TTGTTAATACTAGTG  84 49
     plu1535 1835816 .. 1835840 -    -5  -5.28176   TTTATTTATAAAAAA          CCGGAGAA TGACTTTAC TCCTCCGG          CTTCTATTTCATTTC  79 56
     plu1533 1834642 .. 1834659 -  -3.3  -3.62597   CTTACTGCTTAACAA             GGTTGCC CCTG AGCAGCC              CTATCCCCCCTTTTT  51 82
     plu1532 1833614 .. 1833632 -  -4.6   -2.9914   CATCGTGCATAGATA             GGTTAACT CAT ATTTAACC             ACTCGATGAGCGCTT  49 9
     plu1531 NONE
     plu1530 NONE
     plu1529 1831336 .. 1831346 -  -5.4  -3.50456   TCAATCAAAGACTAA                 GCTA TCG TAGC                 AATATGCGAGAATTG  57 11
        dkgB 1829697 .. 1829716 -  -7.8  -3.39352   TAAGTGAAAATGGAA            GCAGCTCC CGAA GGAGCTGA             AATAAGCAAGTATGT  68 88
     plu1526 1828323 .. 1828355 -  -8.3  -2.64416   CATCGCGACGAGAAT      CCCCGGGAGCATAGC CGA ACTATGTGACCGGGG      TAAGTGGGTGTAGCC  65 74
     plu1523 NONE
        sseA 1823913 .. 1823942 -  -7.9  -4.45664   GGAACTTAATTAAAA       CAAAATGCCGGAT AAAA AACCAGCACTTTG        TCAATAATCTGAGGG  80 66
     plu1519 1820357 .. 1820375 -  -3.3  -5.13741   TTAATTTAACAAAAA             TATAAAT TATTT ATTTATA             AATTAAAAGTAAATG  71 295
     plu1518 1818888 .. 1818910 - -13.6  -3.35992   ATTTATTGCAATGAA           TGGAACCTTT AAT AAAGGTTCCA           CTTATGTGATAAATA 100 47
     plu1517 1817376 .. 1817398 -   -15  -3.35992   ATTTATTGCAATTAA           TGGAGCCTTT AAT AAAGGCTCCA           TTTAAATCAAATATA 100 58
     plu1516 1815844 .. 1815866 - -10.7  -3.74872   AGGTAGGGCAGTAAA           TGGAACCTT TAATC AAGGTTCCA           TTTGGTTTAAATTAA  83 63
     plu1515 1814527 .. 1814542 -  -3.4   -2.9955   GAATTAAATATGACA              TTATAA TATA TTATAA               TTTTTGTTTTTGAGA  45 20
     plu1514 NONE
     plu1513 1812457 .. 1812473 -  -2.1  -4.14243   TATCCGATTGGAAAA              GCAGGGT GAT ACCGGGC              AATATCATGTTGCTC  55 393
     plu1510 NONE
        ybhG NONE
        ybhF NONE
        ybhS NONE
        ybhR 1803891 .. 1803901 -  -6.8  -3.87627   GCCTCAGATAAAACA                 CCTG TAA CAGG                 TTCTTCTGTGATGGC  68 487
     plu1498 1796052 .. 1796088 -  -9.4  -3.53761   CAATTGCCTCGTAAA    TCCTGGCCTAATGCGA GGGTG TCGCAAAAGGCCAGCA    TTGAAAATAAACCCG  77 282
     plu1490 NONE
     plu1489 1782073 .. 1782097 - -15.9  -3.41602   GTTATTTTAGCACAA          TATGCCGGAAT AAC ATTCCGGCATA          AAAATGATACTTTTC 100 79
        bioA 1776822 .. 1776839 -  -5.7  -3.15579   TTAACTGCTCAGCAA             TAAATTC AGCA GAATTTA              TTTAATACAAGAAAA  54 42
     plu1479 1772759 .. 1772782 -  -2.3  -4.61284   AATAGCAAAGGAAAA          GGGGAGCTT ATCGGA AGGTTCCCC           GCACAGTAATCTTGT  61 52
        modE 1768579 .. 1768591 -  -2.7  -3.18945   TTCAGTGATAATAGA                GTCAA TTC TTAAC                ACAGAGTTGCAATAA  44 21
        modF 1766907 .. 1766923 - -10.1   -3.1676   ATAGACTCATTAAGA              TCCCCGC ATA ACGGGGA              ACTATCAGAAATCAA  76 37
     plu1472 1765568 .. 1765583 -  -2.6  -4.32046   TCCTTAAAAATCAAA              CTTAAT AATA ACTAAG               CGCATTATATTGCCC  58 145
        gpmA 1764719 .. 1764737 -  -7.4  -5.47218   TCCGATGTAAAAAAA             CCGGAATC GAC AACTCCGG             TTTTTTATGTTCGCT  91 79
     plu1467 1759408 .. 1759425 -  -4.9  -3.13177   ATAGGGTATAGTTAA             CAAAACC ATTT GATTTTG              TCATGGTATCCCAAA  52 130
     plu1466 NONE
     plu1465 1757774 .. 1757796 - -12.1  -3.72027   AGCGTGCAGCAAGAA           TAAAGCCGG TTAGT CCGGCTTTA           TTTTTTTGGTTATTT  90 129
     plu1458 1751115 .. 1751130 - -10.4  -3.55368   AGCGAAGCGAGACAA              CAGCGC GTAA GCGCTG               GCCCGAAGGGCGAGG  81 379
        gltA 1711857 .. 1711881 - -14.3  -4.49906   TAAGACGGAAATAAA          CGAAGCCCACC AAC GGCGGGCTTCA          AAGCTTTTGACAGGC 100 327
     plu1422 1709874 .. 1709905 - -10.4  -3.42274   AAAATATTTAATTAA      TCTATGGTTTTTTT CGGG AAAAAAGCCATAGA       TTTTCATCAATTTAA  81 32
     ISPlu3X 1708299 .. 1708317 -  -2.4  -4.17516   CGTAAATCAGATAAA             CCAGTAAC AGG GCTACTAA             TAACGCGCCGGAAAT  54 466
        kdpA NONE
        kdpB NONE
        kdpC NONE
        kdpD NONE
        kdpE 1700251 .. 1700264 -  -8.1  -2.74461   TAGCCATTTGGAAAT               CGCTG AAAA CAGCG                TTATCTTTGGGGGAA  66 241
     plu1408 1690640 .. 1690668 -  -5.9  -4.47707   GCCGATTAAAAAGAA        TCCGCAACAGTGG TAA CGGCTTTTGCGGA        TTTTTTATTTTTCAG  72 37
     plu1402 1684567 .. 1684582 - -10.4  -3.55368   AGCGAAGCGAGACAA              CAGCGC GTGA GCGCTG               GCCCGCAGCAAAAGA  81 140
        gltX 1682187 .. 1682212 -  -6.2  -5.18726   TTCTGAGAACAAAAA         GGCATCAC AATGTGATAA GTGATGCC          TTGGGTGCATTAATT  84 39
        cysZ NONE
        cysK 1674601 .. 1674615 -  -7.1  -5.05601   TACCACACAGAAAAA               GCACC ATTCA GGTGC               TTTTTTATCAATAAA  85 65
        ptsH 1673743 .. 1673772 - -10.1  -2.66451   ATGCATTTAAACTGA       TATCCCCAGATAA AAGT TTATCCGGGGATG        AGGAACGGCTAAGTG  74 97
        ptsI NONE
         crr 1671314 .. 1671332 -  -5.2  -5.66684   TAAGGGATAAAAAAA             CAGCCG TGATTGT CGGCCG             TTTTTTAATATGAAA  85 67
     plu1385 1664706 .. 1664734 - -12.5  -2.99471   TGACGGGTATAGATA        TGGCTGAGTGAAA GAA TTCCACTCAGCCG        CAAGCATTAGTTCAA  91 32
        hemF 1663097 .. 1663127 -    -7  -3.88932   ATAAAAATATAAATA       GTTAGGAATAGTTT TTT ATAATATTCCTAAC       ATGATGGAAAATCAT  72 37
     plu1382 1661774 .. 1661798 - -15.1  -5.05116   TTACAAATAATAAAA          TATCGCTGGCG TTA CACCAGCGATA          TGGTTATAGATTACT 100 36
     plu1381 1661322 .. 1661340 - -10.3  -3.25084   TGCTAATAGGAAAAG             GGGTGGT GATTA ACCACCC             TTTTTGTCGGTGTTC  79 16
     plu1368 1638712 .. 1638725 -  -4.5  -3.32698   TTACTCCACACAACA               CTACC CACC GGCAG                TTTTGCTATTTGAAT  52 40
     plu1367 1629615 .. 1629625 -    -4  -4.65722   CTATATATAAATAAA                 TAGA ACT TCTA                 TCATCATAAATTTCT  66 206
     plu1366 NONE
     plu1365 1627620 .. 1627661 - -12.5  -2.66369   AAGAAGAGACAATAC TTACGCGGTGTTGAGATGCT GAG AACATCCCAGCACCGC-TAA CCACAACCCACTATC  89 342
     ISPlu9G 1625006 .. 1625032 -  -2.1  -3.05384   GGTGGTGGTACGCAA         CACGCCCAGCC CCGAC AGCTTGCCGCG         CAACTGCTGACCTTC  42 299
     plu1359 1620975 .. 1620996 -  -3.5  -3.14881   TAAGCCGCTCATCAA           TGCTCAGGC GGTT GCCCGGGCT            CACCGGCGCAGTGCG  46 221
     plu1358 NONE
     plu1357 NONE
     plu1356 NONE
     plu1355 NONE
     plu1354 1619081 .. 1619094 -  -2.5  -3.03605   ACATCAATAATTAGA               TAATT TTTT AATTA                CAGAACTTACAGTAC  43 0
     plu1353 1618840 .. 1618853 -  -3.8  -3.72324   TATTGTCAGTAACAA               CGCA TTCCAT TGCG                ACGTTGACCGCCGAC  55 69
     plu1352 1618113 .. 1618123 -  -5.4  -2.82681   TAAAATCGCAGCACA                 TAGG CAT CCTA                 ATAAGACCACCATAA  52 95
     plu1351 NONE
     plu1350 1617067 .. 1617097 -  -8.5  -2.53911   TCAACGCTTAAGTGA       TTATTGTCCACTA TAATT TAGTGGATAATAA       AGTAAAAATCCTAAC  64 41
     plu1347 1615911 .. 1615922 -    -3  -3.33162   TATCTTATTTTACAA                TATC TCGT GATA                 AGAATAGACCAGTAT  46 3
     plu1346 1614736 .. 1614766 -    -9  -3.34894   AATTCGGGTTAAATA       GTCTTAGCCCAGTA AAA TACAGGACTCAGAC       CTTAATGAACGAATG  72 460
        rtxB NONE
        rtxD NONE
     plu1331 1546710 .. 1546720 -  -2.4  -4.43208   ACACGCTTAAAGAAA                 CTGG ATT CCTG                 TCCATAAGAATTCTC  59 218
     plu1330 NONE
     plu1329 1545260 .. 1545274 -  -3.6  -3.89587   GTATTAATAAAAAAG               CAAAAT CCT ATTCTG               ACTAAACAGTCAGGA  57 82
        fldA 1544591 .. 1544602 -  -2.2  -4.33819   ACTATTGATAAGAAA                TGGC CTGC ACCA                 ATTACGCTTACTGGG  57 49
         fur 1543754 .. 1543765 -  -7.2  -2.64739   AACCTGAAAATATAG                CCCC TTTA GGGG                 AACCCTGGCGGGTTC  59 74
     plu1320 1532815 .. 1532830 -  -6.2  -3.60865   GATGCTAAATCAGAA              CAAACT TATC AGTTTG               AGCGTGAAGGTTATT  62 305
        nagE 1528659 .. 1528689 -  -8.5  -5.06414   TTTTTGCAAGAAAAA       TAAAAGGGAAC GAGAGATGA GTTCCCTTTTA       AGTTCGAGGTGTTTT  91 44
        nagB 1527587 .. 1527606 -    -5  -2.71681   TAATGGCGGTAATCA            GCCTGA GAGAGACA TCAGGC             TGCGTAGATTCTTAT  49 37
        nagA NONE
        nagC 1525104 .. 1525126 -  -4.2  -2.75064   TTTGGCATGTAAGCA           TTTTGATGAC AAA ATCAACAAAA           AATAACATTACCTTT  48 33
        miaB NONE
     plu1311 NONE
     plu1310 NONE
        corC NONE
         lnt 1517235 .. 1517278 -    -6  -3.72453   ATTAATAATGTTAAA TCGACAATTTCAAGGGAGCA GTTT TGCTCCCTTTTGACTGTCTA GACATTCGAATCAAG  64 54
        gltI 1515783 .. 1515807 -  -9.3  -5.60993   TGGCTGAGAAAAAAA          GCGAGGTAG GGAACGA CCACCTCGC          ACCCTGTGATGCCAA 100 69
        gltJ NONE
        gltK NONE
        gltL 1513539 .. 1513564 - -13.3  -3.10597   GTTCTGAGGGAAAAT         CCGATGGCGAC GGGA GTCACCACCGG          GGATGAAATGAGGTT  95 39
        leuS 1510809 .. 1510823 -  -2.8  -3.71291   AACAACGTTAAAATA               CGATGT CGC ACATTG               CCTCCTTTATCAGCC  51 35
        rlpB NONE
        holA NONE
        nadD NONE
     plu1299 1508147 .. 1508159 -  -3.3   -3.5764   AATTGCAGCTTCAAA                CTCAG CTC CAGAG                CTTTTCGAGTTCGTA  51 14
     plu1298 NONE
        pbpA NONE
        rodA NONE
        rlpA 1503603 .. 1503618 -    -4  -3.73144   ATATCAGTAAGAGAA              CGATCAG GGA CTGA-CG              ATAAAAGAAGATTGC  55 13
        dacA NONE
     plu1293 1501791 .. 1501812 -  -7.3  -4.18674   CTGATAGATAAAGAA           TCCCCTGTA AAAT TATAGGGGA            TTTCTCTTGTGTGTA  73 41
        lipB 1501023 .. 1501033 -  -2.6   -5.4148   TAAACAATTAAAAAA                 TTTT TGA AAAA                 TGTTAAAAAATTATA  76 47
        lipA 1499830 .. 1499843 -  -2.5   -3.8397   ATATAGCCAGAATAA               TATTA ATCA TAATA                TACCCGTCATCTTTC  51 161
        ccrB 1499411 .. 1499427 -  -8.7  -4.11216   TCCGTATTTCGAAAA              CCCGTTA TTT CAACGGG              TTTTTTTTGTCTTGT  79 63
        nrdH NONE
        nrdI NONE
        nrdE NONE
        nrdF 1494264 .. 1494290 -  -5.3  -3.69327   TAGTCATGAAAAAAT         GCCATAAAA ATATAAGGA TTTTATGGC         GTTTTATCGTTTAAA  59 130
        proV NONE
        proW NONE
        proX 1490410 .. 1490437 -   -10  -5.31545   AATAACAGTAAAAAA        CAGTGAATTGTT TTAT ACCAATTCACTG         TAATGTTCTAAGTAT 100 40
     plu1280 NONE
     plu1279 NONE
     plu1278 1487572 .. 1487583 -    -3  -3.06261   TTTCAACTGGTAAGA                TAAC TTTT GTTA                 TCAAACATCCAAATG  44 109
        mprA 1486831 .. 1486865 -   -13  -2.62616   CTATTTTTGAGATCA     CTTCCCAGTAGTGGTA TAG CATCACTACTGGAAAG     GTGAATGACATAGGA  89 170
        emrA NONE
        emrB 1483997 .. 1484018 -  -8.7  -3.18024   CTTGATTAGGAAAAG           CGGGAGC TGGAGTGT GCTCCCG            GTTTTGCTATTTAAG  70 43
     plu1273 NONE
     plu1272 NONE
        pssA 1478421 .. 1478448 -  -7.8  -4.62069   GTTCGATGGTAAAAA        TCTCCCGAAATT ATTC AATATCAGGAGA         TTTTATTTAGAAAAG  83 63
     plu1267 1467017 .. 1467044 - -13.6  -4.93365   TTTGATAAGTAAAAA        TAAAACAGCGGC ACCA ACCGCTGTTTTA         TTGTCTGCTTTTTTA 100 38
     plu1266 1466366 .. 1466384 - -14.6   -5.4505   TCTGTCAACAAAAAA             CGCGTCCA AGT TGGACGCG             TTAGAGGCAAGTCAT 100 48
        pheA 1464875 .. 1464898 -    -9   -5.5454   CGAAATAAATAAAAA          GCCTTTAAACC GAA GGTT-AAAGGC          AGTAAAAGTTTTCTC 100 107
     plu1264 1463973 .. 1463988 -  -6.8  -4.89339   AATCACCGATAAAAA              GGCGCT TGCG AACGCC               CCAAAAAGCGAATGC  81 102
     plu1255 1453546 .. 1453557 -  -4.4  -2.87132   GTGCTTGTTGAGACA                TGCT CCAA AGCA                 GAATTCCTTCCAAGT  48 61
     plu1254 1451782 .. 1451794 -  -4.8  -4.23213   TGCATACCCAATAAA                CAGG TTATG CCTG                AAAAGGGTATTCATA  65 492
        pepD 1433318 .. 1433331 -  -3.8  -3.34043   TCCATTATTGGATAA               GCAG GATTTA CTGC                AATTGGCCCAGAAAA  50 177
        hemR 1429831 .. 1429853 -    -2  -3.90318   CTATCAGGTGAGAAA           TCAAAACTTC TGG GAAATACTGA           ATTTAATGTTACGTC  52 3
     plu1237 NONE
     plu1236 1428237 .. 1428251 -  -5.8  -4.84582   AAAAAACAGATAAAA               CTTTAA TCA TTAAAG               GTAAAAGGCTGTGAT  77 395
     plu1235 1427504 .. 1427522 -  -6.1  -3.19425   AATCAACTTTATTAA             TGATTTC TTCAT GAAATCA             ATTTTGAATGTAACA  57 55
     plu1234 1426457 .. 1426474 -  -9.1   -4.7629   TTACCAATGGAAAAA             CCCGCAA AAAA CTGCGGG              TTCTGCCTTGTTTTG  88 125
     plu1232 NONE
     plu1231 NONE
     plu1230 NONE
     plu1229 NONE
     plu1228 NONE
     plu1227 NONE
     plu1226 1418109 .. 1418120 -  -7.2  -2.57647   ATTGATGACATGAAC                GGCC TACC GGCC                 TGATGAGAAACCTAA  59 207
     plu1224 NONE
     plu1223 1415792 .. 1415803 -  -7.2  -2.57647   ATTGATGACATGAAC                GGCC TACC GGCC                 TGATGAGAAACCTAA  59 268
     plu1209 NONE
     plu1208 NONE
     plu1207 NONE
     plu1206 1388536 .. 1388549 -  -2.4  -3.91716   GTAGTCGGTAAACAA               GTGT TTTTCG ACAC                GGGCAAAAATGGTCT  52 169
     plu1205 1387615 .. 1387628 -  -9.5  -3.12668   TATTTCCAGACTCAA               CGGGC AGTT GCCCG                TTTTCTTTCAGGTTT  74 49
     plu1204 1386723 .. 1386737 -  -2.8   -3.0264   AAATGGTTTTGAAGA               GCGTTA CAG TAAAGC               CTTTGAGCCATACCT  43 426
     plu1195 1378545 .. 1378555 -    -4  -3.77177   ATCAAGATATTGAAA                 TTGA TTT TCAA                 CAACATACACAGCCG  55 122
        fadE 1374421 .. 1374448 - -12.8  -2.88044   TACGTCATAAAATAT        GGGGCGATATTT GTTA AGATATCGCCCC         GTGATTAATTTAGTG  90 65
        lysR 1371985 .. 1372012 -  -3.5  -3.64716   CCAGCCGTCAAAATA        TGCCAGCAACGC TGAGG GCATTACTGG-A        TTTTCTGGTTCAATG  51 69
     plu1188 NONE
     plu1187 1369338 .. 1369360 -  -7.7  -2.58651   GAATACGAGAAAATT           GCCAAGAGC CTGTT GCTTTTGGC           CCATATATAGCCATT  59 161
     plu1185 NONE
        gshB 1366781 .. 1366795 -  -2.8    -4.208   GGCTAAAAGTATAAA               TGACAA ACC TTGACA               GGCAAATTCGTAAAA  58 49
     plu1183 NONE
     plu1182 1365423 .. 1365438 -    -9  -3.57792   GCAGGCAGCCTGAAA              GCTGTG ATAG CACAGC               AATTAGTCTCTGCCC  75 313
     plu1180 NONE
        proC NONE
     plu1178 NONE
     plu1177 NONE
     plu1176 1360640 .. 1360668 -  -8.1  -2.71731   GCTATTGTCTAATGA        GTACCCCCACTGA AGT TCAGTAGGGGGAA        TGATTATGAATAGCA  65 117
     plu1175 1359419 .. 1359444 -  -7.7  -3.72141   ATACTTATATTGAAA         GGAACTTATAA TAAA TAATAAGTTCC          TTGATAATTAAATGA  72 58
        mutY NONE
     plu1168 1353156 .. 1353178 - -16.4  -3.65812   TGGTGTTGAATACAA           CATCAGAGCC ACG GGCTCTGATG           AAAGCTAAATATTAT 100 37
        mltC 1352001 .. 1352031 -  -8.4  -4.36586   ATATAAGCAAAATAA       TAACGGAGAGTA GAAAAGT TGCTCTCCGTTA       TTTTCTTAATATTTT  83 47
     plu1150 1336623 .. 1336636 -  -4.5  -3.32698   TTACTCCACACAACA               CTACC CACC GGCAG                TTTTGTTATTTGAAT  52 40
     plu1149 NONE
     plu1148 1327328 .. 1327350 - -13.5  -5.02074   TGACGGCTCAAAAAA           GATCCCAGC CAAGC GCTGGGATC           TTTAGCATGACTAAT 100 36
     plu1145 NONE
     plu1144 NONE
     plu1143 1321716 .. 1321733 -  -8.4  -3.46602   TCGGTTAGAGCATAA             GGCGCA GCCTTG TGCGCC              ACACCCGCCAATGCT  71 313
     plu1141 NONE
     plu1140 NONE
     plu1139 1319665 .. 1319687 - -13.5  -5.02074   TGACGGCTCAAAAAA           GATCCCAGC CAAGC GCTGGGATC           TTTAGCATGACTAAT 100 36
     plu1136 NONE
     plu1135 1314052 .. 1314069 -  -8.4  -3.46602   TCGGTTAGAGCATAA             GGCGCA GCCTTG TGCGCC              ACACCCGCCAATGCT  71 313
     plu1134 NONE
     plu1133 NONE
     plu1132 NONE
     plu1131 1311687 .. 1311699 -  -3.3  -3.97602   CAACACATTTATAAA                CTCGT CTA ACGGG                AATTTCATTTCTATT  55 209
     plu1130 NONE
     plu1129 1309835 .. 1309876 - -12.5  -2.66369   AAGAAGAGACAATAC TTACGCGGTGTTGAGATGCT GAG AACATCCCAGCACCGC-TAA CCACAACCCACTATC  89 342
     plu1126 NONE
     plu1125 1304606 .. 1304623 -  -8.4  -3.46602   TCGGTTAGAGCATAA             GGCGCA GCCTTG TGCGCC              ACTCCCCGCAATGCC  71 331
     plu1124 NONE
     plu1123 NONE
     plu1122 1302783 .. 1302826 -  -4.2  -3.08464   TTATTATCCACCGAA TTCTTCCCGGCCTGCGCCCC GGTG AGGGCGCTGGCGGTGGAGTC ACCGGCAATACCGCC  50 119
     plu1121 NONE
     plu1120 NONE
     plu1119 1300430 .. 1300441 -  -5.8   -3.0792   CAATAGCTCATTCAA                CCGA CTGT TCGG                 CCAGACAGGCAGTCG  57 325
     ISPlu6J 1298988 .. 1299002 -  -4.4  -3.36327   GCACGTTATGCACAA               TTAATT GCT AATTAA               CCCGAATTCTGCTTA  52 38
     plu1099 1267542 .. 1267568 -  -3.8  -4.05788   CTTTGTCAAATGAAA         CCGGAAAA TTTTTGGATGG TTTTCCGG         TTTAAAGGCATAAAT  59 156
     plu1095 NONE
     plu1094 1265622 .. 1265635 -  -2.3  -2.71712   TGCGCCGTGCCAAAG               CTGCT TTCG AGCTG                GCTGAGCGTTCTGGT  40 44
     plu1091 1264171 .. 1264182 -  -2.2  -4.46212   TGGTGCATTAGAAAA                CACA GCGT TGCG                 ACATGGGACTTCTGA  61 148
     plu1075 1250161 .. 1250180 -  -9.3  -2.98823   TGTCGCTGAGAGAGA            TGGCCTC CAATAT GAGGCCA             ACGGTTATAACATTT  73 117
     ISPlu9I 1247389 .. 1247399 -  -2.4  -3.70622   TCAGGGAAAATAACA                 CCGC CGA GCTG                 CTAACCCGTCAATTG  48 234
     plu1065 NONE
     plu1064 1241097 .. 1241113 -  -8.1  -2.90392   TATCGGGTAATCATA              TGATTAG ACT CTAATCA              CTACTGAATAAGTCG  67 516
     plu1046 1226472 .. 1226497 -  -5.5   -4.6902   CGATAAGTTCAAAAA         GATTCCCTATT TTGC AACAGGGAATT          TGTGTAGATAGAAAC  74 251
     plu1043 NONE
     plu1042 NONE
     plu1041 1222971 .. 1222983 -  -2.6  -2.64416   CACTGTTATGATAAG                CCCA TTGTT CGGG                TGTACGGCAAGGTAA  41 84
     plu1040 1221904 .. 1221916 -  -3.3  -3.31792   GGACGATTGGGACAA                GAACC AGA GGTGC                GTTATCGGCCAGAGG  48 496
     plu1016 1199770 .. 1199791 -  -2.3  -3.15378   CTAATAACAGACATA           TCGGCAAAA AATT TCTTACCAA            TGTCCATGAACACAG  43 155
     plu1015 NONE
     plu1012 NONE
     plu1011 NONE
     plu1010 1195247 .. 1195273 -  -3.8  -4.05788   CTTTGTCAAATGAAA         CCGGAAAA TTTTTGGATGG TTTTCCGG         TTTAAAGGCATAAAC  59 141
     plu1006 1192478 .. 1192502 -  -2.9  -3.60048   GGTGTTTTAAAAAAG          TCTAACTTGAT AAT ATCATGTTATA          TTATCAATTTTATTA  49 505
        phfS 1181535 .. 1181565 -  -5.4  -5.00412   AAAGACAAGCAAAAA       GGGAGTAATAAAGC GAA GCATTTTTACTCCT       TTGGTTATAAAAATG  76 72
        phfC NONE
        phfD 1178360 .. 1178370 -  -2.6  -2.64144   TTCCTAGGTAAATAT                 TAAT TTA ATTA                 CTGACAGCGTAATGA  41 23
        phfA 1176997 .. 1177022 -    -5  -3.41745   TGCTGACAACATGAA         TTATTAATAA CATCAC TTATTAATAA          CACTATTTATACCCG  56 363
        phfB NONE
        ngrA 1175120 .. 1175139 -  -6.5  -3.64049   TGAATAATCGTGAAA            TTGCTGA GCAGAA TCAGCAA             TTATCGATTTTGGTT  65 39
       hpaG1 NONE
       hpaG2 NONE
        hpcC 1171343 .. 1171368 -  -3.9  -2.63596   CCTCATTTGATATCA         GGACGGCGAAC CGGA ATTCGCCGTGG          TTAACGCTGACGGAA  45 44
        hpcB NONE
        hpcD 1170011 .. 1170049 -  -2.4  -2.64466   AAGGGATTAACCAAC  GAGGAG-GATGCTGATG AAAGGG CTTCGGCATCACTACTC   CTTACGAAACAAGGC  40 20
     plu0985 NONE
        gabD NONE
        hpcG NONE
        hpaI 1165732 .. 1165746 -  -2.8  -4.29106   GCTGAGATTAATAAA               CACC GGATAAA GGTG               CTACCGGCGGCTCTT  58 3
        hpaX NONE
        hpaA 1162919 .. 1162935 -  -5.1  -2.82635   ATTCTCATGATTATA              TGAAGTC TAT GACATCA              AAAGGTGGGAACCCG  50 425
     plu0979 1162429 .. 1162443 -  -3.6  -3.82084   TTGTAAGAGGAATAA               TTTGAT AAA ACCAAA               ATGCTTAGAAATAGG  55 168
     plu0978 1161541 .. 1161553 -  -4.9  -3.55548   GAATATTTTTTGAAA                TGATT CAA AATCA                TTCCTATCAATAGCA  57 126
     plu0977 NONE
       tccC4 NONE
        hpaB NONE
        hpaC 1154551 .. 1154582 - -17.5   -3.7511   GCGTTGACAACAGAA      CACTATTCAGGCC CTGAAT GGCCTGAATAGTG       GAAGAACAATCACTG 100 57
     plu0973 1152592 .. 1152625 -  -5.1  -3.09933   CGGCAAGGGAGCGAA     TCCCCGGGAGCATAG ATAA CTATGTGACCGGGGT      GAGCGAGCGGTATTT  52 75
       tcdA5 1144121 .. 1144137 -  -3.1  -5.30348   ATGCAATAACAAAAA              TTATAAT TAC ATCATAA              GTAATATAATTAGTT  75 253
       tcdA2 NONE
       tcdB2 NONE
        tchA NONE
       tccC3 1128599 .. 1128633 - -10.8  -2.79239   TTATATTAAAAGTCA     TCAAGCCATGAGATAA ATA TTTCCTCATGGCTTGT     CCCTAATTATTTCTG  78 32
       tcdA4 1119836 .. 1119855 - -13.6  -3.63991   GATGATTTTTAATAA            CAGGCCCT GATT AGGGCCTG             TGGCAGGTGATGGTT 100 39
       tccC5 1116809 .. 1116832 - -11.1  -3.53444   TGATTGGTTGTGAAA          TCCCCTGAA TTAAAG TTCAGGGGA           TCTTTTATTAATTAC  83 53
       tcdA1 1107465 .. 1107498 -  -5.9  -4.25848   AATTCTGCATGAAAA     CTCCTTACAGGCCCCG ATT CGGGGCCTGTTTT-AG     TACGTTTGGACGGTT  70 39
       tcdB1 1102620 .. 1102632 -  -3.3    -3.494   TAAGGTTTCAGATAA                CCGGT GTG ATCGG                CCAACTATTGGGAGA  49 422
       tccC2 1099519 .. 1099543 - -14.4   -4.7254   AGTTGTTAGCAAAAA          CCGCCGTAAA CCCTC TTTACGGCGG          GAAGCAGTCACCTGA 100 183
     plu0959 NONE
     plu0958 1098394 .. 1098427 - -16.9  -3.71527   TTGTAATTAGTGAAA     GCGTTCCCTCTGAAT TTTC ATTCAGAGGGAACGT      TAGCCGCATTCAGTA 100 50
     plu0949 1091570 .. 1091594 -  -2.9  -3.54676   ATGTAGGGAAATTAA          TGTGTCACA TGTGATT TGTGACAGA          TTTTGCCTTACTGAT  49 198
     plu0948 1090929 .. 1090940 -  -2.2  -3.14132   CTTTGTCGTTATTAA                CGAA CGAA TCCG                 TAGCACTATGTTATG  43 81
     plu0947 1089830 .. 1089853 -    -6  -3.32997   GGTTCAGAAATTGAA          TTGGCGGTGA GTGC TTACCACCAA           TTGACTGAGGAAGGT  59 416
     plu0945 1086753 .. 1086769 -  -5.1  -3.51721   AATAGAAATTTACAA              CTCTTGG CTA CCAATAG              TGACGAATCTTTCTG  56 3
     plu0944 1085618 .. 1085634 -  -7.9  -3.21593   CAGTCGGTTAGAATA              CCGGCCT GTC ACGCCGG              GGGTCGCGGGTTCGA  65 299
        rnhA 1084171 .. 1084186 -  -7.6  -2.62244   TGGCGTAACAAAATG              TTACCG GAAG CGGTAA               TTAATCTCTATTTTC  62 26
        gloB NONE
        mltD 1081182 .. 1081200 - -10.3   -3.6707   AGTTAATAGGGGAAA             TGGCCCT AAGAG AGGGCCA             TTTATTATATTTATT  81 68
     plu0938 1079588 .. 1079611 -  -4.6  -2.66733   TTTGAATCGATATGA          CAGACACC GATATAAA GGTATCTG           TCAGCTCAAATCTTC  47 73
     plu0931 1072610 .. 1072620 -  -2.6  -3.85505   GTATTAATAATATAA                 TTTT GTT AAAA                 AATTCTTTGAAGCTT  51 166
     plu0930 1070746 .. 1070779 -  -7.5  -3.05596   CACCTGCTGATTTAA     CCTGACAGACACC GATATAAA GGTATCTGTCAGC      TCAAATCTGTGTTAT  65 68
     plu0927 1068389 .. 1068412 -  -4.5   -3.1371   AATAACTATTCAATA          TCCCCATCA AATGTA CGGTGGGGA           AATAAAGCCAGAGGG  50 78
     plu0925 1065025 .. 1065043 - -13.2  -3.40403   TTGGGCGGAGCATAA             GGTTCTGC TTG GCAGAACC             CTAATGACATAGTAA 100 62
     plu0924 1064179 .. 1064189 -  -6.8  -2.81725   ATGGTATAGTAACGA                 CAGC AAT GCTG                 TGCATTGTTATGCCA  57 33
     plu0923 1063133 .. 1063151 - -11.8  -3.40403   TTGGTTGGAGCATAA             GGTTCTGT TAG ACAGAACC             CTAATGGCATATACC  85 187
     plu0922 1062243 .. 1062276 -  -6.1  -4.15029   ATGTGAGAGAAACAA     GGC-TTAAGGTTCTGC CAA GCAGAACCCTAATAGC     ATAGTGATGATAATG  68 54
     plu0921 1061203 .. 1061236 -  -6.1  -4.15029   ATGTGAGAGAAACAA     GGC-TTAAGGTTCTGC CAA GCAGAACCCTAATAGC     ATAGTGATGATAACG  68 54
     plu0920 1060180 .. 1060213 -  -3.9  -4.14627   GTGTGAGAGAAACAA     GGTGT-AAGGTTCTGC CAA GCAGAACCCTAATAGC     ATAGTGACGATAACG  59 54
     plu0919 1059143 .. 1059161 - -13.2  -3.40403   TTGGCCGGAGCATAA             GGTTCTGC TTG GCAGAACC             CTAATGGCATAGTGA 100 62
     plu0918 1058240 .. 1058255 -  -6.2  -3.61219   ACAAAAGCGGGTAAA              CCAAAA ATTT TTTTGG               AAGTGGGTAGGATTC  62 85
        barA 1042956 .. 1042981 -  -5.6  -3.89572   ACTGAATCAGAACAA         TTTCCACAAA GATTAT TTTATGGAAA          CCCGGCTGCTACACA  63 237
        mtnA 1040659 .. 1040686 -    -7  -3.54129   TATATCGCCCGTAAA        CACGCCCGAA AATATTAA TTAGGGCGTG         TCGGTAATATATACC  66 162
        btuF 1039667 .. 1039679 -  -7.7  -3.09671   ACCCTAATGCGAAGA                CAACC TGT GGTTG                TGGTTCTTCTTTCAG  65 136
     plu0903 1038270 .. 1038280 -  -3.2  -2.64099   CCCTCGGATTATAAT                 GCTC TTA GAAC                 GATAATTCCGGGTTT  43 8
        hemL 1036888 .. 1036907 - -13.6  -2.94045   GGATGGCAAGAATGA            GCGCCGTA AAAA TACGGCGC             TATTATTTGAAAACA  95 47
     plu0900 1035908 .. 1035933 - -10.5  -3.65996   TCTGAGATATAAAGA         GATTGGCCTCA GGGA TGAGGCTAATC          GTGACATCTGAATAC  81 120
        cpmI NONE
        cpmJ NONE
        cpmK 1004429 .. 1004449 -    -4  -3.23572   ACGGATGGCATAAGA            TTGAAGCA GGCAA TGCTACAA            TGTTCTTTCAGTCGA  49 479
        sfsA 1003529 .. 1003540 -  -7.2  -4.51743   GCACTATCAAACAAA                CCCC TAGC GGGG                 GAAAAAAACAGGCCG  78 176
        dksA NONE
     plu0875 1002017 .. 1002039 -  -4.9  -5.88476   AAAACAAATAAAAAA          CAGC-GGCTA ATCA TAGCCTACTG           TGTATTTTTTGAGAA 100 13
        pcnB NONE
        folK NONE
        panB  999034 ..  999044 -  -2.4  -3.03441   CAGCATTGCTTAATA                 CTCC TTA GGGG                 AATTTATTAATAAAA  42 32
        panC  998152 ..  998168 -  -2.2  -3.71848   TTTTTGCATCAATAA              CGCC TGATACAAC GGCG              ATTATTGCGTTAAAT  50 27
        panD  997384 ..  997410 -  -4.4  -2.66316   CGTTTGATGATATCA         GCATTATTCCGA CTT TCGTATTAACGC         CACTGACTTATCTTG  46 337
     plu0867  995048 ..  995085 - -12.3  -2.71011   ATCTTCGTTTAATTA   CACTATAGAAAAAGTTA AATA TAACCTTTTCTACAGCG    TATTTTATGAATGAT  85 49
     plu0866 NONE
     plu0865  992938 ..  992957 -  -9.3  -4.13767   TCTCGTATTTGAAAA            CGGCAAC TTTCGG GTTGCCG             TTTTTATTAGGCATG  82 87
     plu0858 NONE
     plu0857  987099 ..  987110 -    -3  -3.23711   TCTATAAGTGAGTAA                TAAG TTAT CTTA                 TTAAGAGGTTATTAA  46 129
     plu0856  985814 ..  985839 - -11.9  -2.69725   CGGTAAAAATAAAGG         GGCTGGTCAAA ATTA CTCGACCAGCC          AAAGGTATTGCTTTA  85 74
     ISPlu1F  983947 ..  983960 -  -5.3  -4.47456   ATATTCAACAATAAA               GTAGA TTGT TCTAC                ATGAGAACCTAAATC  69 496
     plu0852  981277 ..  981289 -  -4.8  -3.30124   TTGTATTTTGTATAA                GGGT TCGGC ACCC                CTATCAAAACCTGTA  54 175
     plu0851 NONE
     plu0844  975664 ..  975675 -  -7.2  -2.64803   GCACGGTGAAATTTA                CCCC TTTA GGGG                 GATGAGGAAAAGCAC  59 40
        speE NONE
        speD  973814 ..  973857 -  -8.3  -3.93583   TAATTCAGTTAGAAA TTGATCTGGCAGATACC TGTAAATATG GGTATCTGCCAGTTAAA TAATAAGTTAGTGAA  77 43
        ampC  962805 ..  962824 -   -15  -2.80443   TGATATGTTAGGACA            GCGCCTCC TGCG GGAGGCGC             TGTTACTGCTAATAG 100 66
     plu0826 NONE
     plu0825 NONE
     plu0824  955337 ..  955358 -  -4.4  -2.68338   AGGAAGGTAAACGCA           GCCAGTTG TGATTT CAACTGGG            CAAAGTAATCTACAG  47 85
     plu0822  953483 ..  953498 -  -6.2  -5.72616   ATGGACATAAAAAAA              TGTGAT AAGT ATCACA               TGAAATGGTTCATTA 100 367
     plu0820 NONE
     plu0819 NONE
     plu0818 NONE
     plu0817  948881 ..  948899 -  -3.2  -3.46885   GGTTAAAAAAATAAC             TTTTAATC ACA GTTTAAAA             CCGGCTCCGGTTTTA  49 76
        uhpA NONE
        uhpB  944789 ..  944805 -  -3.7  -3.06133   TAAGGTTTTAGGCAA              CTAGGAA TCA TTCTTAG              TTATGCCTGATTTTC  48 26
        uhpC NONE
        afuA NONE
        afuB NONE
        afuC NONE
     plu0809 NONE
     plu0808  938361 ..  938393 - -13.6   -4.4078   GGCTTTTAAGTAAAA      GTGAAATTCAGTGC GCTAA GCACTGGATTTCAC      TTTTGAGAGAGTTAA 100 37
     plu0801  924017 ..  924040 - -13.9  -5.64274   TTATTCATAAAAAAA          CTCCTGCGG TGGGGG CCGCAGGAG           CCTGGTGTTGACGGA 100 344
     plu0798  918169 ..  918179 -  -2.6  -3.80831   CTAAAATAAATAACA                 TTAA TAA TTAA                 ATTTATTAAAGTGGT  51 388
     plu0797 NONE
     plu0796  915658 ..  915674 -  -3.7  -3.48064   GTCATAATCAATTAA              CTCCTTT TTC AAACGAG              TTTTTGCGAGCTGAA  51 1
     plu0795  914861 ..  914871 -  -5.4  -4.01703   ATAATAGTTAAATAA                 TCCA GTT TGGA                 TAATATTTTTAAGAT  63 142
     plu0794 NONE
     plu0793  913031 ..  913047 -  -2.9  -3.50572   ACCTATTTCACAGAA              GCACCTA TTT CAAGCGC              AGGTGTTTCTGTGTT  47 83
        mrfI  887182 ..  887203 -  -2.3  -5.24129   TTTTCGTATAAAAAA           CCTCATC AGTATATG GATAAGG            ATTTTTATAATCGGA  72 118
     plu0767 NONE
     plu0766  884751 ..  884762 -    -3   -3.3581   ATCATGGCGAAAAAG                CATA AGAT TATG                 ATTTATAAGTAAATT  46 283
     plu0765  884031 ..  884050 -  -3.6  -4.37886   TTATTTCGCAGAAAA            CCTGATTT ATGT AAATCATG             TCATGATACACTATT  64 26
     plu0764 NONE
     plu0763 NONE
     plu0762 NONE
     plu0761 NONE
     plu0760  878391 ..  878413 -  -4.2  -3.10474   CACAAGATGTCAATA           TCACATGA TGGCGTT TCATGCGA           ACCGCTCCTGAATTA  50 18
     plu0759 NONE
     plu0758 NONE
     plu0757 NONE
     plu0756  871796 ..  871812 -  -3.7  -3.22476   AGTACTGATCATTAA              GAAGACA CTC TACCTTC              AGCAAGCTTTGTCTT  49 5
     plu0755 NONE
     plu0754 NONE
     plu0753  868564 ..  868584 -  -2.7  -3.73347   AGAAATAAAAATACA            TTTGTTT GATTAAA AAACAAA            GGGTATCTCCATAAT  51 83
     plu0752  866939 ..  866967 -  -9.8  -2.63159   AATATAACCAATGTA       TAATT-TTGGGGG TTCC CCCCCAAGAATTA        CGTAATAAATTTAAA  74 100
     plu0741 NONE
     plu0740  851406 ..  851433 -  -3.6  -2.79476   GAGATTGAAAAAAGT        GTCAGTAAAAAT GATT ATTTTTATTAAC         TGGGTGAGGTGAGTG  45 21
     plu0739  848699 ..  848721 -   -15  -3.96148   CCCTTTTACCAGAAA           GTGGCATATC ATG GATATGCCAC           CAGCTTAACGAATGA 100 43
     plu0737  845557 ..  845591 -  -6.1  -3.68836   ATAGTTATTTAATAA    GTGAG-ATATTTAATTC TGT GAATTAA-TATTCTCAC    TTTTATTTTTAGAGA  62 479
     plu0736  844302 ..  844349 -  -5.7  -3.11768   GCACATTAGGTAATA CTGGCCTGATGCAGAGTAGTGAA TGTT TTCTCTAAT--GCATCAGGCCGG AAAGTTGTGCTCGCT  54 68
     plu0735  842764 ..  842779 -  -4.7  -3.42124   GAAAATGACGCAGAA              TCTGG TTTCCT CCAGA               TTATTTTATCGCTGA  56 26
     plu0734  841110 ..  841122 -  -4.7  -3.52204   TTACCGGCAAATTAA                GTGCC ACT GGCCC                GATAAAGCGCAGTGA  56 108
     plu0732  839139 ..  839172 -  -5.1  -3.09933   CGGCAAGGGAGCGAA     TCCCCGGGAGCATAG ATAA CTATGTGACCGGGGT      GAGTGAGTGCAGCCA  52 265
     plu0725  834344 ..  834354 -  -2.6  -2.72899   AAAACATGAAAAATG                 TATT TAA AATA                 GAAAACAGCGGGGGG  42 79
        mutS NONE
        miaE  830070 ..  830089 -  -7.9  -5.02421   AAAAGGAAAAATAAA            CCTCGTT ATTTTG AACGAGG             TTTGTCATCGATTTG  89 91
     ISPlu3Y  828562 ..  828584 -   -15  -2.62616   TGAGTTCCTATATTA           TGTCGTGCAT TAA ATGCACGACA           GTAAATATCTGCTAT 100 89
     plu0707 NONE
     plu0706  815949 ..  815973 -   -10  -2.98447   GGATTGATGATAAAG          CCCTCGCTTT GTTTT AAGGCGAGGG          TGATGATTAATATAA  75 70
     plu0702  810982 ..  811014 -   -10  -3.22113   ATCGCCTGAGAAAAG     CTTACTGCA-CTGGA GGTT TCCTGGTGCAGTAAG      TTGTTTCATTTGCCG  78 31
     plu0700  808713 ..  808730 -  -9.9  -4.82998   GTAAATTAAAATAAA             TGCCAGA TTAA TCTGGCA              TTTTTTATGAATGAA  91 43
        metN NONE
        metI NONE
        metQ  798194 ..  798218 - -18.7  -4.32177   TGATGCCATAATAAA          TCAGGCGGACA ATC TGTCCGCCTGA          TTATTCTAATATCGA 100 59
        rcsF NONE
     plu0693  796899 ..  796913 -  -4.2  -2.78816   TTAGGTTCCATTAGA               GCAGCA AAT TGCTTC               TGACTGGCAGAAATT  48 119
        proS  794745 ..  794760 -  -4.8  -4.72029   TTGAAGGCAATAAAA              TTGAAT CATC ATTCAA               TTATGAACTGCAACG  73 428
         rof  793765 ..  793779 - -12.8  -3.56123   AAAATAAAAAGTTAA               GCCGCC AAA GGCGGC               TGTTTTCTATCAAGA  95 35
         map  771081 ..  771109 -  -6.8  -2.71268   GCGGAGGAGAGATGA       GTAGCCTTGTATG ATTT CA-ACAAGGCTTC        ATCGTTTACTGTTTT  56 43
        glnD NONE
        dapD  767311 ..  767335 -  -3.6  -5.85011   TAAAAAGCAAAAAAA          TAGCGGAC TTATTTATT ATCCGCTA          TTTTAAAGTTTAATC  93 35
     plu0668  766693 ..  766728 - -17.9   -3.6149   ATTGAATAATTACAA    TACACCGCTTATATC GAATAG GATATAAGCGGTGTA     ATTAATAGAACTGTT 100 41
     plu0666  764788 ..  764841 - -13.7  -3.93256   GATATTTTCAAAGAA TACCTGTTGCCTTTATCTCTTAATTA TTT TAATTAAGAGATAAAGGCAATAT-TA ATATATTATTAGCAA 100 448
     plu0662 NONE
     plu0661  760068 ..  760083 -    -9  -2.93555   TTTAAATAACATAAT              GCTCCA TCCG TGGAGC               GTGGATATTTTTTCA  69 48
         xni  758859 ..  758871 -  -6.3  -4.85129   ACCATAGATCAAAAA                TATCG CAC CGATA                CCATTGGCTTGCGGA  80 438
        csdA NONE
     plu0650  746514 ..  746535 -  -4.3  -3.21934   CCGTCGCCATAAAAT           TCCGCTGGT GACA ACCGGTGGA            GCAGGAGGGCAACTT  50 379
     plu0647 NONE
     plu0646  743562 ..  743582 -  -6.2  -3.63782   GAAGAGGAGCGGAAA            CTGAAAAC CGCAC GTTTCCAG            CAGCAAATCGCAGAG  62 175
        argA  740598 ..  740621 - -18.2  -3.63694   ACTGATCGGTAACAA          GGCCCGCGAT GGTT ATCGCGGGCC           TTATAAATAGGTGAA 100 223
        tbpA NONE
        thiP NONE
        thiQ  701921 ..  701935 -  -5.7  -2.66435   AGCGGCAGGATAGCA               TCAGC GATAG GCTGA               ATTTGCTGGTTAATA  51 416
        hepA  698652 ..  698665 -  -2.3  -3.45023   GTAGGAGGATTATAA               GCTTC CATT GAGGC                TCCGGTAGCTGAATA  46 116
        rluA  697811 ..  697830 -  -7.9  -2.67981   ATGCCACTAAATGTA            TAGGGGA ATAACA TCCCCTA             CGGCTGTTGAGTTTA  62 204
         imp NONE
        surA NONE
        pdxA NONE
        ksgA NONE
        apaG  690736 ..  690747 -    -3  -2.94962   ATATCACCAATGAGA                TATG TAGA CATA                 ATCAATTAATCAGCG  43 27
        apaH  689885 ..  689912 -  -7.8    -3.551   CTCTAACTGATAGAA        CACGCCGATGA GCTTTTT TCA-CGGCGTG        TCTGGCTTAATGCTG  70 32
     plu0605  688531 ..  688550 -  -9.3   -5.1963   TTGAAGTAATAAAAA            GTGCGCT CTGTTT AGCGCAC             TTTTTTATGTTTACT 100 71
     plu0600 NONE
     plu0599 NONE
     plu0598 NONE
     plu0597  677223 ..  677247 -  -8.5  -2.61912   TCATTCATCTACAAC          GTGCCGGAGGT TTT ATCTCCGGCAA          AAAACATTTATCACT  65 80
        rpsT  670342 ..  670355 -  -9.5  -5.80817   GTTAACACAAAAAAA               CCGGC GCAG GCCGG                TTTTTCAGTAACCCA 100 49
        bglF NONE
        bglB NONE
     plu0581  659118 ..  659138 -  -5.4  -4.60889   AATTATGGGTAAAAA            GTCCTCGT TTTGG ATGAGGAC            TTTTTGTTTTGGTTA  72 45
     plu0578  654872 ..  654911 - -10.8  -2.65068   CAATACACTCATAAC  GGACTGGAAGAGGGGAAA AATT TTTACCTTCTTCCAACCC   ACGGTTTATTACGGT  78 34
     plu0566  640736 ..  640748 -  -3.3  -3.80461   CAAGTCATTATGAAA                GTGGG CGC CGCAC                AGATCATGCGGCGTT  53 61
        arcA  634382 ..  634396 -  -6.4  -2.80252   ATTCCGATAAGATGA               TCGATG GTT CACCGA               AGAATGCGATCAGTG  53 142
         rob  632654 ..  632687 -  -3.2  -2.93393   CTGGATTGTAGAAAC    GGCAGGCGATATCACA CATC TG-GATA-CGCCCGCA     CTGGATGAATTACAA  45 43
     plu0558  631443 ..  631459 - -10.8  -2.86391   ATTACTGAAATAGCA              GGCCGC CAATT GCGGCC              TAGGCGGAATGCTGG  78 42
        yjjK  626950 ..  626967 -  -9.1  -4.15453   TAATTGAGTGGAAAA             CGGCCTG TTGC CAGGCCA              TTTTCAATATGATTA  79 38
         smp  620530 ..  620540 -    -4  -3.94002   TATTATGTAATTAAA                 GTTA AAG TAAC                 TGAATAAACTATTAC  57 490
     plu0549  618580 ..  618592 -  -6.3  -2.72344   TGTTATTCTGAATTA                GTACT GCC AGTAC                AAACTGAATCCGGTT  54 10
     plu0548 NONE
     plu0547  604309 ..  604331 - -13.5  -5.02074   TGACGGCTCAAAAAA           GATCCCAGC CAAGC GCTGGGATC           TTTAGCATGACTAAT 100 36
     plu0544 NONE
     plu0543  598696 ..  598713 -  -8.4  -3.46602   TCGGTTAGAGCATAA             GGCGCA GCCTTG TGCGCC              ACACCCGCCAATGCT  71 313
     plu0542 NONE
     plu0541 NONE
     plu0540  596725 ..  596744 -  -5.7  -4.60797   TGGCTACAGAGAAAA            TCCCAGC GCCTTG GCTGAGA             TCTCTTTCAGATTAG  72 37
     plu0539 NONE
     plu0538  594425 ..  594435 -  -4.6   -3.1505   ACCAGGTCTGATGAA                 GCGA TGT CCGC                 TTAAATGTGATCAAA  50 156
     plu0537  591285 ..  591299 -  -2.8  -3.40498   TAATTGTCAACAATA               TCATTG AAA CCATGA               GCCTTAGCTACTGAA  47 135
     plu0536 NONE
     plu0535  590546 ..  590569 - -12.5  -3.28001   GACGGCTAAAGGGAA          GATCCCAGC GCTTAG GCTGGGATC           TGTATCAACTCTATT  95 36
     plu0534  589585 ..  589602 -  -2.8   -5.1287   TCGATATTGAAAAAA             TTATCA GCAGTT TGATAA              CTCGGCTCAAAATTA  70 278
     plu0528 NONE
     plu0527  584207 ..  584218 -    -3  -3.47232   ACAACATAAGAGTAA                CAAT TTCT ATTG                 TCTGCATAATTCGAT  47 20
     plu0526 NONE
     plu0525  581734 ..  581748 -  -2.9  -2.91264   CGTTGTATTCAGATA               GTTAT GGAGG ATAAC               GCTGTATATGTATTT  43 308
     plu0524 NONE
     plu0523  579125 ..  579153 - -11.8  -3.64703   CCGTTTTTATTTAAA        TGCCAGCCAGTT GAAAA AATTGGCTGGCA        TTATTCTTTTATTGA  85 34
     plu0518  573010 ..  573020 -  -3.2  -4.43221   AAAGAGCGCAGAAAA                 CACG TCG CGTA                 ATGGCTGAACTCCCG  62 463
        tcaC  567038 ..  567063 - -11.1  -3.01708   CAAAGTTGATAGATA         CTGCCCCGCAA TATA CCGCGGGGCAA          CAGATAAAAATAGGT  79 45
     plu0511 NONE
     plu0510 NONE
     plu0509 NONE
     plu0508  558116 ..  558126 -  -5.4  -4.52873   TTTCGATAAAAATAA                 GTGT AAT ACAC                 AGATTGAGAGTGTAA  72 467
     plu0507  557113 ..  557132 -  -9.4  -4.15396   TGCCAAATTAAATAA            GCCTATTT ATCT AAATAGGC             TTTATTTATTGTAGT  82 47
     plu0506 NONE
     plu0505 NONE
     plu0504  552762 ..  552780 -    -6  -3.98745   GAATGAGGGAAATAA             GAGGCA TTCCCTT TGCCTC             TTGATTAATTGTATT  66 30
         bax  550629 ..  550663 -   -11  -4.84311   GTGGACATAAGAAAA    TCATCCGTT-CCATA GTTGGT TATGGTAACGGATGA     TTTTGGTACTTAGCA  91 88
     plu0502 NONE
     plu0501 NONE
     plu0500  546558 ..  546568 -  -2.6  -3.23708   TTTTTGGAAAAATCA                 TATT TTA AATA                 CTCTTTTTAACGCTA  46 226
     plu0499  545580 ..  545605 -  -9.7  -2.66634   GATTGTATTAGATTA         GTACCGCCTTC CTTA GAAGGCGGCAG          GATAAGTTAACTATT  74 58
        purH NONE
        purD  532591 ..  532613 -  -9.8  -2.52464   GTCGTTGGGAACCGA           CGAAGGACAG TCT CTGACCCTCG           TCAGTTTTATGATTA  73 38
     plu0487  527115 ..  527126 -  -2.2   -4.3739   TATGCTGCGATAAAA                CAGC TTAC GCTA                 GGCACTCCGACAAGA  59 100
        thiC NONE
        thiE NONE
        thiF NONE
        thiS NONE
        thiG NONE
        thiH  521420 ..  521457 - -13.1  -3.53444   TTATTTCTTGTTAAA   TACTCTTATCTAAAATA GAAT TATTTTAGATAAGAGAA    AATTAAATTATCGAC 100 33
     plu0480  520526 ..  520550 -  -9.3   -4.4959   CTCAACCAATTAAAA          CACCCAGAGCC GTG AACTCTGGATG          TTTAAAATGTTAAAA  86 59
     plu0479  519428 ..  519440 -  -4.9  -3.90112   GTTTTTTCAATGAAA                TAAGA AAG TCTTA                TCCTGACTATCATCA  61 372
     plu0472  511769 ..  511805 - -10.2  -2.61548   CTGTATCAGAAGCTA   GGGATTGC-GAATCGCC AAGA GGCGATTCAGCAAGCAC    AACAATTGATGCAGA  70 69
        malP NONE
        malQ  504007 ..  504021 -  -3.6  -3.57792   CGATGCATCTTGAAA               TCCATA GGG TATAGA               TTAAAACCATCCTTT  53 89
    ISPlu10J NONE
     plu0461  490741 ..  490793 -  -2.2  -3.09671   AGGCTAATCGCAATA TTCTCAATGTGAATCCCTTTAATAT ATTG AGATTAAAGGGATTCACGG-AAGTA TCAATTATTGCTGGT  43 30
        malK NONE
        lamB NONE
        malM  482930 ..  482958 -  -5.2  -2.85726   AAAAAGGAGTTAAAC        CTGATGCCCTCC TCTTC GGAGAGCATTTG        TTTACCCTTTGTTTT  50 27
     plu0454 NONE
     plu0453  480897 ..  480913 -  -5.1  -3.92522   GGTGAACTTTATAAA              TCAGGTA GTA TTCCTGA              GTTGTCTGAAAAATT  61 476
     plu0445  473703 ..  473715 -  -3.4  -4.21351   AAAGATTGCAAGAAA                CACT TGCAG AGTG                GCGTAAGTTTGCTGG  60 519
     plu0441  472345 ..  472367 -  -4.8  -3.36452   AGGGGTTAAGATTAA           CGATAAACAC ATT GAGGTTATCG           TTCGTCAGATGCTGC  54 491
        slyX  452211 ..  452222 -    -3  -3.69354   GGTCAGAATCTGAAA                TTCA ATGT TGAA                 GTCATTGCCATTCGT  50 299
        yheS  449251 ..  449276 -  -7.7  -4.67353   TCACTTATCGAAAAA         TAAAGCGGA TTGTTTTT TCCGCTTTA          TTTTTTATTGAATGA  83 57
     plu0418 NONE
     plu0417 NONE
     plu0416  443554 ..  443570 -    -3  -3.90922   ATCTTCTGGAAAGAA             CCA-CCA CCCT TGGCTGG              AATCGAGTGCGAATG  53 267
     plu0415 NONE
     plu0414 NONE
     plu0413 NONE
     plu0412  440674 ..  440684 -  -2.4  -2.88663   ATGCATTCGTATACA                 GCTC ATT GTGC                 ATCTACCTGATTAAT  41 17
     plu0411  439277 ..  439299 -  -8.6  -3.14881   GAATGTTTTTATTAA           TTATCTAACC TCT GGTTAAATAA           TAATGATTTTGTTGT  70 143
     plu0404  434597 ..  434610 -  -5.3  -3.06694   ATTTATTCTTAAAAT               GTGAT TATT ATCAC                GGTGTTAATTATTTA  54 106
     plu0403 NONE
     plu0402  431617 ..  431635 -  -3.1  -4.18018   GGCTGGCATGGAAAA             CAGCAAC AGCCA GTTACCG             ACGTCTGGATACCAA  60 388
     plu0399 NONE
     plu0398 NONE
        prkB  428069 ..  428094 - -11.3  -2.94698   ATCAAAAAATAACAT         CAGGTAACTAA TATT TCAGTTACCTG          TTTTTTTAACTGAAT  79 96
         crp  426646 ..  426667 - -10.2  -4.08111   TAAATACAGGAGAAA           TCAGCGCA GGATTA TGCGCTGA            TTAATCGGGCGTTAA  85 37
     plu0392  424087 ..  424111 - -12.9  -4.30177   CATCAGATTAACAAA          CTGGCCTGCAT TAA ATGGAGGCCAG          TTTCGCCGTTATTCA 100 34
        engB  422436 ..  422465 - -10.7  -2.75074   TTTAGCTGAATATTA       GCTGCCCCAGTCA ATTT TGACTGGGGCATT        TTTTTCAACTGAATT  76 71
     plu0389  420641 ..  420678 -  -2.1  -3.35318   AAAAAATATCAGCAA   CTGCGTTGGGA-CA TTGGTTCTTCC TGATGCCAACGCAG   TATGTTAAGCCTTTT  45 93
     plu0384 NONE
     plu0383  412476 ..  412496 -    -4  -2.71791   ACGTCTGCTTTAAAT            TGATGACG GCTAT CTTCATCA            CGTGCAATTATTGCT  45 39
     plu0382  411134 ..  411147 -  -4.5  -3.24422   TATGGTGAAAAATGA               CGGCA TTGA TGCCA                CTTCTGCTGATAACT  50 246
        mobA NONE
        mobB  408158 ..  408178 -  -2.6   -4.8048   CCTTTATACCAAAAA            GCATCGTT GTCTT AACAATAC            AGCTGGTCAATTATT  65 100
     plu0372 NONE
     plu0371 NONE
     plu0370 NONE
     plu0369 NONE
     plu0368 NONE
     plu0367 NONE
     plu0366 NONE
     plu0365 NONE
     plu0364 NONE
     plu0363 NONE
     plu0362 NONE
     plu0361 NONE
     plu0360 NONE
        pmt1  382105 ..  382138 -  -3.6  -3.53563   ACAGCCTTCGGTAAA     CCCCGCCAGGCCGC TGAGCT GCATCCGGGCCAGG      GTGTAGTAAATCGCG  51 318
     plu0355 NONE
     plu0354  377087 ..  377108 -  -3.7  -2.52834   GATTTCATCACCAAG           TGACATGGTG TTC CTCC-TGTCA           GGTCATCAGGCTGCC  44 31
     plu0353 NONE
     plu0352  372307 ..  372348 -   -17  -4.98255   TTTTAAGCATAAAAA TAACAAAGCC-GAAAGATC ACGGG GATCTTTCCGGCTTTGTTA ATTATTAACTACCAC 100 34
     plu0351  371242 ..  371260 -    -9  -3.19653   CTATAATTTTATTAA             CTATTCTT CAA AAGAATAG             GATTGAAAATAACTA  70 3
     plu0349 NONE
     plu0348 NONE
     plu0347  369528 ..  369562 - -16.6  -3.24925   ACGGTAGATCATTAA     TCAGGGCAGAAGATCT GTA AGATCTTCTGCCCTAC     TTGAATTAACCTAAT 100 31
     plu0346  368512 ..  368539 - -10.7  -4.58585   CATGGAAATAACAAA        GCCGG-AAGATC ACGGG GATCTTTCCGGC        TTTTTACTATTAGCT  89 40
     plu0344  366347 ..  366365 -    -9  -3.19653   CTATAATTTTATTAA             CTATTCTT CAA AAGAATAG             GATTGAAAATAACTC  70 382
     plu0343 NONE
     plu0342  365202 ..  365230 -  -3.2  -4.19238   CGTTTAATTTTAAAA       TGGGCAAGCCAGA TTTC TCTGGCTTATC-A        TTATTAATATAAAGT  57 46
     plu0341  364686 ..  364721 -  -9.2  -3.45023   GCATTACGATCATAA    TAAGGCTGGAAGAT TGCAGAGG ATCTTTCAGCCTTA     CTTTTTTAATTAAAA  77 31
     plu0337 NONE
        pmt2 NONE
     plu0335 NONE
     ISPlu9K  354389 ..  354429 - -13.8  -3.28712   GGGTTTTGTCGATAA  CCCGGGGCGGCGGGGCAG CTTGT CTGCGCCGCTGACGCGGG  TTGGCCGGGTGCGGG 100 102
     plu0333 NONE
     plu0332  353159 ..  353186 -   -15  -2.92182   ATAGATCATAATAAG        GCCGGAAGATCT CTGA AAATCTTCCGGC         TTTTATATCAAATTA 100 33
     plu0331  352132 ..  352172 -  -3.4  -5.19879   TTTTAAACATAAAAA  TAACAAAGCTGAAAGATC ACAGG GATCTTTCCGGCTTTTTA  CTATTAGCTTAGGGT  75 34
     plu0329  350691 ..  350721 -  -2.1  -4.84527   TTTAGATAGCAAAAA      GCTTCACTATTA-AG ATC CTACAATA-TGAAGC      CTATTTATTATGTTA  64 4
    ISPlu11E  349597 ..  349624 - -10.7  -4.00038   TATTACTATTACAAA        GCCGG-AAGATC ATGGG GATCTTTCCGGC        TGATTTTTCAAAGTT  85 59
     plu0327  348990 ..  349018 -  -5.3  -4.01184   ATAGATCATCAGAAA       GCCGG-AAGATC TCGTGG GCTCTTTCCGGC        TATTTATATTATTTA  63 34
     plu0325  346958 ..  347000 - -15.1  -5.19879   TTTTAAACATAAAAA TAACAAAGCTGGAAAGATC ACGGG GATCTTTCCGGCTTTGTTT AGTGATTTTTATACC 100 63
     plu0324  346020 ..  346048 -  -4.2  -5.13722   TTGATTAAAATAAAA       TAAATATCGATAA ATGC TTATC-ATATTTA        ACATGTAATTACATT  75 249
     ISPlu4F  341844 ..  341854 -    -4  -4.25502   GTGAAAAATAAAACA                 TGAA GCC TTCA                 TTCCGCACCTAATTC  62 39
     plu0318  340974 ..  341005 -  -8.2  -5.63236   ATTGAAAAATAAAAA      TACTGGAAAACTAT TTTG ATAATTTTCCAGTG       AAAAATAAAAATATA 100 48
        phlB NONE
        phlA  334147 ..  334166 -  -8.6  -5.14163   AGGTAGCAATAAAAA            GATCCCTC ATTT GAAGGATC             TTTTATAAAAGAACA  91 43
     ISPlu5B  331065 ..  331083 -   -16  -3.57441   AATCTATAATCATAA             CCACCCGC ATA GCGGGTGG             TTTGCTCTAGCCCTA 100 116
     ISPlu8C  327774 ..  327786 -  -6.3  -2.74012   CCACCAGCTTAACGA                GGAAA GAT TTTCC                AGGCGATAGTCTTGG  54 418
     plu0308 NONE
     plu0307  326365 ..  326382 -  -9.8  -5.24551   TTAAAGCAACAAAAA             GGGCGG ACAATA CCGCCC              TTCATTATCGAAGGC 100 40
     plu0297  314924 ..  314942 -  -2.5   -3.1372   TATTTGGTACTAAGA            GCGTATTA ACTT TAA-ACGC             AGTGACTATTTCATC  44 55
     plu0296  313569 ..  313587 - -11.7  -3.56558   CCAGAATTTAGAGAA             CCCCGCT TTTTG AGCGGGG             TTTTTTCTTTTGTGC  85 101
         tag  309194 ..  309206 -  -3.5   -3.0792   TAATATGGCATTTAA                TTTAA CAT TTAAA                ATAAAGAGCTAAATG  46 102
        avtA  307613 ..  307627 -  -3.5  -4.08693   AAACGCACAAAAACA               CGCCT ATTCG AGGCA               TTGGATTTAGAAATT  57 222
     plu0290  307021 ..  307034 -  -5.3  -2.72511   TTTATTTTCCCAAAT               CTCTT GATG AAGAG                TTTTGACATCAATCA  51 474
     plu0289  306272 ..  306288 -    -8    -3.224   CAATTGTGGACAATA              TCGCCA AATGG TGGCGA              GCTCCGTCAAATAAC  64 353
     plu0287  304483 ..  304502 -  -7.1  -4.11216   TTTTGACCGGGAAAA            CGGGGTC GTAGTT AACCCCG             CTGATATGGCTCAGT  73 36
     plu0285 NONE
     plu0284  301110 ..  301128 -  -7.4  -3.15249   CAGATTGCTGACGAA             CCCCATTT AAA AAGTGGGG             TTCTGTTGATGTCAA  62 253
     plu0283  300569 ..  300579 -  -2.6  -4.51812   GTTCACAATAATAAA                 TTAA TAC TTAA                 TAGATTAACTAATCG  60 221
     plu0282  298909 ..  298933 -  -6.5  -3.81948   TAAGGTCATAAAAGA         TCTGCGC-CT AAAGGA AGAGCGCAGA          TTTTAATGGATAACA  67 215
[truncated: 11,478 more chars]
